# Supplementary material for: Sources, Occurrence and Characteristics of Fluorescent Biological Aerosol Particles Measured Over the Pristine Southern Ocean
Source: J Geophys Res Atmos. 2021 Jun 9;126(11):e2021JD034811. doi: 10.1029/2021JD034811 (PMC8244095; doi:10.1029/2021JD034811)
Supplement: Supplementary file 2 — Data Set S1 [file JGRD-126-e2021JD034811-s001.zip]

Archive with 51 entries (43 files):
- Data archive/_Asymmetry_Factor_Data/
- Data archive/_Asymmetry_Factor_Data/AF_hist_Segment_1.csv
- Data archive/_Asymmetry_Factor_Data/AF_hist_Segment_2.csv
- Data archive/_Asymmetry_Factor_Data/AF_hist_Segment_3.csv
- Data archive/_Asymmetry_Factor_Data/README.odt
- Data archive/_Fluorescent_ABC_class_fraction_5min_time_resolution/
- Data archive/_Fluorescent_ABC_class_fraction_5min_time_resolution/ABC_frac_3std_5min_event_labeled_new.csv
- Data archive/_Fluorescent_ABC_class_fraction_5min_time_resolution/ABC_frac_9std_5min_event_labeled_new.csv
- Data archive/_Fluorescent_ABC_class_fraction_5min_time_resolution/README.odt
- Data archive/_Fluorescent_number_concentration_5min_time_resolution/
- Data archive/_Fluorescent_number_concentration_5min_time_resolution/N_tot_and_all_flu_5min_new.csv
- Data archive/_Fluorescent_number_concentration_5min_time_resolution/README.odt
- Data archive/_Fluorescent_number_concentration_merged_with_marine_variables/
- Data archive/_Fluorescent_number_concentration_merged_with_marine_variables/~$README.odt
- Data archive/_Fluorescent_number_concentration_merged_with_marine_variables/README.odt
- Data archive/_Fluorescent_number_concentration_merged_with_marine_variables/WIBS_1H_with_marine_var.csv
- Data archive/_Fluorescent_number_concentration_merged_with_SSA/
- Data archive/_Fluorescent_number_concentration_merged_with_SSA/~$README.odt
- Data archive/_Fluorescent_number_concentration_merged_with_SSA/README.odt
- Data archive/_Fluorescent_number_concentration_merged_with_SSA/WIBS_1H_data_merged_with_SSA_proxies.csv
- Data archive/_Fluorescent_number_concentration_merged_with_SSA/WIBS_24H_data_merged_with_Na_data.csv
- Data archive/_List_of_events/
- Data archive/_List_of_events/list_of_event_time_windows.csv
- Data archive/_List_of_events/README.odt
- Data archive/_Particle_size_distribution_data/
- Data archive/_Particle_size_distribution_data/PSD_A_3std_clean_5min_9bin_0.5um_14um.csv
- Data archive/_Particle_size_distribution_data/PSD_A_9std_clean_5min_9bin_0.5um_14um.csv
- Data archive/_Particle_size_distribution_data/PSD_AB_3std_clean_5min_9bin_0.5um_14um.csv
- Data archive/_Particle_size_distribution_data/PSD_AB_9std_clean_5min_9bin_0.5um_14um.csv
- Data archive/_Particle_size_distribution_data/PSD_ABC_3std_clean_5min_9bin_0.5um_14um.csv
- Data archive/_Particle_size_distribution_data/PSD_ABC_9std_clean_5min_9bin_0.5um_14um.csv
- Data archive/_Particle_size_distribution_data/PSD_AC_3std_clean_5min_9bin_0.5um_14um.csv
- Data archive/_Particle_size_distribution_data/PSD_AC_9std_clean_5min_9bin_0.5um_14um.csv
- Data archive/_Particle_size_distribution_data/PSD_all_flu_3std_clean_5min_9bin_0.5um_14um.csv
- Data archive/_Particle_size_distribution_data/PSD_all_flu_3std_clean_9bin_0.5um_14um_12hour_ave.csv
- Data archive/_Particle_size_distribution_data/PSD_all_flu_9std_clean_5min_9bin_0.5um_14um.csv
- Data archive/_Particle_size_distribution_data/PSD_all_flu_9std_clean_9bin_0.5um_14um_12hour_ave.csv
- Data archive/_Particle_size_distribution_data/PSD_B_3std_clean_5min_9bin_0.5um_14um.csv
- Data archive/_Particle_size_distribution_data/PSD_B_9std_clean_5min_9bin_0.5um_14um.csv
- Data archive/_Particle_size_distribution_data/PSD_BC_3std_clean_5min_9bin_0.5um_14um.csv
- Data archive/_Particle_size_distribution_data/PSD_BC_9std_clean_5min_9bin_0.5um_14um.csv
- Data archive/_Particle_size_distribution_data/PSD_C_3std_clean_5min_9bin_0.5um_14um.csv
- Data archive/_Particle_size_distribution_data/PSD_C_9std_clean_5min_9bin_0.5um_14um.csv
- Data archive/_Particle_size_distribution_data/PSD_tot_clean_5min_9bin_0.5um_14um.csv
- Data archive/_Particle_size_distribution_data/PSD_tot_clean_9bin_0.5um_14um_12hour_ave.csv
- Data archive/_Particle_size_distribution_data/README.odt
- Data archive/_RA2B_data/
- Data archive/_RA2B_data/~$README.odt
- Data archive/_RA2B_data/R_B2A_3std.csv
- Data archive/_RA2B_data/R_B2A_9std.csv
- Data archive/_RA2B_data/README.odt
