# Supplementary material for: Sources, Occurrence and Characteristics of Fluorescent Biological Aerosol Particles Measured Over the Pristine Southern Ocean
Source: J Geophys Res Atmos. 2021 Jun 9;126(11):e2021JD034811. doi: 10.1029/2021JD034811 (PMC8244095; doi:10.1029/2021JD034811)
Supplement: Supplementary file 2 — Data Set S1 [file JGRD-126-e2021JD034811-s001.zip › Data archive/_Asymmetry_Factor_Data/AF_hist_Segment_1.csv]

AF_hist_bin	Total Particles 0.8-1 um	Total Particles 1-2.5 um	Total Particles 2.5-5 um	Total Particles 5-14 um	Fluorescent Particles 0.8-1 um	Fluorescent Particles 1-2.5 um	Fluorescent Particles 2.5-5 um	Fluorescent Particles 5-14 um	Hyper-fluorescent Particles 0.8-1 um	Hyper-fluorescent Particles 1-2.5 um	Hyper-fluorescent Particles 2.5-5 um	Hyper-fluorescent Particles 5-14 um
1.083	0.0004449031167596425	0.0009273902510638334	0.0016048595776616739	0.0003928446159242379	0.0004225590174094315	0.0006151480199923109	0.0017398989201579704	0.00020188425302826386	0.0004705882352941177	0.0	0.0024316109422492407	0.0
1.269	0.0006100367589228748	0.0012455460306258898	0.0019804894764217664	0.0006032970887407938	0.0005915826243732041	0.0013840830449826974	0.0020160733519291084	0.0005383580080753702	0.0004705882352941177	0.0026595744680851063	0.0006079027355623103	0.0
1.487	0.0001285662627035359	0.0005161569828001323	0.002546234099452322	0.001049456331111889	0.0001408530058031438	0.0009996155324875026	0.003065536192659292	0.0006729475100942118	0.0004705882352941176	0.0	0.0030395136778115514	0.0
1.743	0.003064984876776652	0.004352641835285068	0.0062120752746987525	0.0016808137495615393	0.0030705955265085422	0.004382929642445204	0.0062139247148497966	0.001076716016150739	0.002352941176470588	0.001329787234042553	0.0066869300911854045	0.0008703220191470844
2.043	0.0054682743157110966	0.012232920492362739	0.015994934362508696	0.002685373553139251	0.005127049411234512	0.011764705882353014	0.013891573918086434	0.0024226110363391624	0.005882352941176481	0.005319148936170213	0.00972644376899695	0.001740644038294169
2.395	0.006140127358958882	0.009353441455527939	0.0136012519974508	0.004267976148719835	0.00594399684489276	0.009457900807381969	0.014250600679390386	0.002826379542395693	0.0054117647058823624	0.007978723404255317	0.018237082066869345	0.0008703220191470847
2.807	0.03967618714836625	0.04451134741510868	0.03971634576502342	0.006622237811294424	0.039664206434165905	0.04306036139946076	0.03894059487973028	0.004172274562584167	0.031764705882352764	0.03723404255319151	0.032826747720364896	0.002610966057441254
3.29	0.05369803586735917	0.060143288563084235	0.05570438080286101	0.010539459838653328	0.05329877739591043	0.0568242983467883	0.05418542351349703	0.007065948855989221	0.0569411764705875	0.05319148936170197	0.04802431610942272	0.003916449086161876
3.857	0.10989832527203036	0.12336405736612516	0.1028244685316089	0.016095405121010514	0.11118936278095681	0.12033833141099279	0.09550111850645909	0.012113055181695667	0.10635294117646922	0.11968085106383039	0.08571428571428422	0.006092254134029583
4.52	0.205060867273741	0.19644342454068808	0.14724040428509894	0.024213258505787948	0.20632148290034658	0.19738562091509892	0.13513214946549956	0.015948855989233436	0.206588235294115	0.19680851063829555	0.10151975683890668	0.010008703220191494
5.298	0.27496463702305096	0.2362137431449074	0.16623271192138667	0.034320589266924606	0.27418446109666317	0.2392925797770893	0.15228258167849068	0.023687752355316283	0.25505882352944903	0.2034574468085078	0.14164133738602214	0.013054830287206234
6.21	0.22062725244900772	0.20269653946345945	0.16341970393422767	0.047985969835141196	0.2200687362671605	0.20038446751256256	0.14841613963395806	0.032705248990576585	0.21364705882357704	0.23005319148935843	0.12218844984802762	0.02001740644038283
7.279	0.06213958639371597	0.07456522235784291	0.09870480511088331	0.06276815152574486	0.06194715195231515	0.07804690503655065	0.0952525615179608	0.044885598923281034	0.08941176470590229	0.0851063829787222	0.10151975683890857	0.03089643167972133
8.532	0.016538032686540194	0.02578077205236806	0.0631487521226961	0.07751385478770875	0.015831877852297005	0.027681660899663285	0.06675136015915084	0.0579407806191079	0.01647058823529779	0.02792553191489322	0.07234042553191689	0.03437771975630964
10.0	0.0010958605145975353	0.00396002406475926	0.040017232979665085	0.0909828130479432	0.0013240182545515289	0.0037677816224541694	0.04758485459421469	0.07187079407805722	0.0023529411764711128	0.010638297872340274	0.053495440729484756	0.054830287206267744
11.721	0.00014859125621680125	0.001628856052277916	0.030114019005971215	0.10140441950180595	0.00036621781508872076	0.0013840830449831643	0.03841586345940373	0.08532974427994056	0.0023529411764711128	0.003989361702127603	0.04924012158054847	0.05004351610095867
13.738	6.64597610814388e-05	0.0008055433567628612	0.02135992588582525	0.10545352507879158	0.00016902360696402496	0.0013840830449831643	0.03142865033558695	0.09730820995961675	0.0007058823529413338	0.007978723404255206	0.05592705167173406	0.08181026979982417
16.103	2.9602164324349367e-05	0.00034777134414876176	0.013241720522863432	0.1017074710627317	0.00014085300580335414	0.0005382545174934528	0.021265431246398903	0.10572005383579391	0.0011764705882355564	0.0026595744680850686	0.03525835866261495	0.11357702349869025
18.874	1.4801082162341217e-05	0.00014977014091055452	0.007550927556673637	0.0931350403369855	2.8170601160559805e-05	0.0003075740099962587	0.014720097213416383	0.10639300134588803	0.0011764705882355564	0.0	0.018237082066869803	0.11531766753698441
22.122	6.0945632432973795e-06	5.753881119752169e-05	0.003999308534331725	0.08080252542995336	0.0	7.689350249906468e-05	0.007843353862308167	0.10558546433377503	0.00047058823529422256	0.0026595744680850686	0.014589665653495842	0.1127067014795432
25.929	2.611955675746458e-06	2.1153974704701817e-05	0.0018911815515040287	0.06345001753792512	0.0	0.0	0.0050816095445940235	0.08781965006728898	0.0	0.0	0.013981762917933516	0.11879895561357257
30.392	1.1608691891096257e-06	5.076953929261663e-06	0.0007508765017018026	0.04159943879355121	0.0	0.0	0.0025131873291198703	0.06453566621803075	0.00023529411764711128	0.0	0.0066869300911855944	0.09530026109660217
35.622	0.0	1.692317976309532e-06	0.00023649351789145623	0.02009961417053674	0.0	7.689350249895366e-05	0.0009389930680228087	0.03862718707940527	0.0	0.0	0.004255319148936287	0.06092254134029362
41.753	0.0	8.461589880992548e-07	5.519459736880172e-05	0.0075257804279463825	0.0	0.0	0.0003314093181256972	0.020524899057872137	0.0	0.0013297872340425343	0.0	0.0387293298520438
48.939	0.0	0.0	1.0348987006802979e-05	0.0019754472115117716	0.0	0.0	5.5234886354282864e-05	0.006931359353969935	0.0	0.0	0.0	0.02219321148824982
57.362	0.0	0.0	1.14988744526201e-06	0.00037600841810014884	0.0	0.0	2.7617443177141432e-05	0.0023553162853295895	0.0	0.0	0.0	0.008268059181896992
67.234	0.0	0.0	3.832958150873367e-07	5.61206594178465e-05	0.0	0.0	0.0	0.00026917900403766737	0.0	0.0	0.0	0.003046127067014681
78.805	0.0	0.0	0.0	5.612065941851263e-06	0.0	0.0	0.0	0.00013458950201883368	0.0	0.0	0.0	0.0
92.367	0.0	0.0	3.832958150873367e-07	0.0	0.0	0.0	0.0	0.0	0.0	0.0	0.0006079027355622157	0.0
