# Supplementary material for: Sources, Occurrence and Characteristics of Fluorescent Biological Aerosol Particles Measured Over the Pristine Southern Ocean
Source: J Geophys Res Atmos. 2021 Jun 9;126(11):e2021JD034811. doi: 10.1029/2021JD034811 (PMC8244095; doi:10.1029/2021JD034811)
Supplement: Supplementary file 2 — Data Set S1 [file JGRD-126-e2021JD034811-s001.zip › Data archive/_Asymmetry_Factor_Data/AF_hist_Segment_2.csv]

AF_hist_bin	Total Particles 0.8-1 um	Total Particles 1-2.5 um	Total Particles 2.5-5 um	Total Particles 5-14 um	Fluorescent Particles 0.8-1 um	Fluorescent Particles 1-2.5 um	Fluorescent Particles 2.5-5 um	Fluorescent Particles 5-14 um	Hyper-fluorescent Particles 0.8-1 um	Hyper-fluorescent Particles 1-2.5 um	Hyper-fluorescent Particles 2.5-5 um	Hyper-fluorescent Particles 5-14 um
1.083	0.0003844640413264991	0.0006783188682550198	0.0018918009799431925	0.0008277003724651666	0.00039032006245121	0.0006717420510523958	0.0022092612230470137	0.0005308794903556892	0.0	0.0	0.0	0.0
1.269	0.0005071012991273204	0.0008981285268288041	0.002237901673360402	0.000982204441991998	0.0002927400468384075	0.002463054187192117	0.002739483916578296	0.0007078393204742526	0.0033444816053511705	0.0	0.0	0.0
1.487	0.0001015707349884098	0.00032799722490306255	0.0021844060158298702	0.001859566836805074	0.0002927400468384076	0.0004478280340349302	0.002386002120890786	0.0014156786409485062	0.0	0.0	0.003472222222222222	0.0
1.743	0.002622782090145162	0.003666356414492349	0.0072048924210429115	0.002714857221685815	0.002829820452771275	0.004254366323331839	0.007599858607281776	0.002300477791541322	0.0	0.0	0.010416666666666668	0.0017985611510791368
2.043	0.004591749597290895	0.007306953884620304	0.018695921766654577	0.004441991998896476	0.004391100702576117	0.006269592476489047	0.018381053375751116	0.0017695983011856327	0.0033444816053511705	0.00909090909090909	0.01736111111111112	0.0035971223021582736
2.395	0.0057112848096075985	0.008732282139434392	0.015394591264805427	0.00709615119326782	0.006049960967993762	0.009628302731751037	0.014846235418876363	0.005662714563794024	0.003344481605351171	0.02727272727272727	0.013888888888888895	0.0017985611510791368
2.807	0.03647066524316767	0.041554329048194644	0.050431004786230665	0.011460891157401721	0.04039812646370027	0.04388714733542276	0.05001767408978291	0.009024951336046659	0.033444816053511704	0.06363636363636366	0.05208333333333335	0.001798561151079136
3.29	0.053113218264969196	0.05927476550772824	0.06498101309426557	0.017657607945924032	0.052888368462139006	0.06247201074787205	0.06238953693884458	0.009732790656520888	0.06688963210702337	0.027272727272727268	0.0763888888888887	0.007194244604316544
3.857	0.10234342495017677	0.10618180319485242	0.11289934305709323	0.02612222375499665	0.10021467603434826	0.11733094491715035	0.10719335454224194	0.015926384710670538	0.10702341137123739	0.06363636363636366	0.10069444444444411	0.012589928057553951
4.52	0.20632101017007085	0.20221286504701205	0.1659856777534749	0.03883018347357489	0.20267369242774527	0.20129870129872343	0.16286673736306895	0.022473898425057315	0.21070234113712363	0.20909090909090913	0.14583333333333282	0.012589928057553972
5.298	0.2830866669224814	0.27071620168930594	0.1895424094930116	0.05163746723685464	0.28571428571420476	0.26533811016572595	0.1719688936019595	0.035215006193593745	0.25418060200668885	0.31818181818181696	0.1597222222222217	0.017985611510791394
6.21	0.2290111599896517	0.2162892695112717	0.17551276803550064	0.06879845495934686	0.22843481654950593	0.20264218540082868	0.15889006716148346	0.04707131481153738	0.22408026755852828	0.19999999999999885	0.12499999999999956	0.02517985611510795
7.279	0.05798710879258562	0.058096723118982396	0.08119100786627786	0.08192578286668675	0.05747462919592439	0.057321988356477505	0.08015199717211652	0.05503450716687264	0.08026755852842804	0.07272727272727231	0.06249999999999978	0.02877697841726623
8.532	0.01663502926359861	0.021834998506040648	0.050817632492928144	0.09542833494285186	0.01649102263855895	0.023063143752801496	0.052403676210656114	0.06388249867280071	0.013377926421404673	0.009090909090909038	0.05902777777777757	0.05215827338129474
10.0	0.0009728219284409478	0.0016897867502905228	0.02238063781413102	0.10111187750045197	0.0010733801717405234	0.001791312136139922	0.032697066101083916	0.08157848168465687	0.0	0.0	0.0347222222222221	0.05215827338129464
11.721	1.4295140479680946e-05	0.00011333935520241312	0.014905835484639307	0.10440060698038378	9.758001561277485e-05	0.0004478280340349805	0.023329798515367983	0.08847991505928077	0.0	0.0	0.03124999999999989	0.06294964028776942
13.738	6.019006517754555e-06	5.15178887283696e-05	0.010085552525033514	0.09770175196589193	0.0	0.0004478280340348695	0.01785083068221338	0.09166519200141493	0.0	0.0	0.04513888888888873	0.08633093525179802
16.103	3.0095032589327886e-06	2.232441844896016e-05	0.006134979270431717	0.08488343219763439	0.0	0.0	0.011930010604449537	0.10157494248805432	0.0	0.0	0.03819444444444431	0.0917266187050354
18.874	7.523758147609527e-07	1.030357774567392e-05	0.0031497594721753286	0.07006207752800919	0.0	0.0	0.007688229056200813	0.09591222792426035	0.0	0.0	0.01041666666666663	0.09712230215827283
22.122	1.5047516294108831e-06	3.434525915335662e-06	0.0014557303170426028	0.05278521175340123	0.0	0.0	0.0061859314245293895	0.08210936117501255	0.0	0.0	0.0	0.11151079136690578
25.929	1.5047516295219054e-06	0.0	0.0006970646284280013	0.037947303076326544	0.0	0.0	0.002739483916577301	0.0768005662714557	0.0	0.0	0.0	0.08992805755395628
30.392	0.0	0.0	0.00025937288499644495	0.0239260587667518	0.0	0.0	0.0009720749381403326	0.05167227039461997	0.0	0.0	0.0	0.0917266187050354
35.622	0.0	0.0	7.051700310833908e-05	0.010898054904136312	0.0	0.0	0.0007953340402966358	0.03008317112015546	0.0	0.0	0.00347222222222221	0.06474820143884852
41.753	7.523758147609527e-07	0.0	1.70213455780166e-05	0.003890191750590355	0.0	0.0	0.0	0.01628030437090766	0.0	0.0	0.00694444444444442	0.04316546762589901
48.939	0.0	0.0	6.484322125022146e-06	0.0011201545040707694	0.0	0.0	0.0	0.0077862325252167075	0.0	0.0	0.0	0.025179856115107757
57.362	0.0	0.0	8.105402656832794e-07	0.00025934611670597185	0.0	0.0	0.0	0.0031852769421341076	0.0	0.0	0.0	0.012589928057553879
67.234	0.0	0.0	8.105402656832794e-07	5.518002483095863e-05	0.0	0.0	0.0	0.0010617589807113692	0.0	0.0	0.0	0.003597122302158251
78.805	0.0	0.0	0.0	5.518002483162476e-06	0.0	0.0	0.0	0.0	0.0	0.0	0.0	0.0017985611510791255
92.367	0.0	0.0	0.0	0.0	0.0	0.0	0.0	0.0	0.0	0.0	0.0	0.0
