# Supplementary material for: Sources, Occurrence and Characteristics of Fluorescent Biological Aerosol Particles Measured Over the Pristine Southern Ocean
Source: J Geophys Res Atmos. 2021 Jun 9;126(11):e2021JD034811. doi: 10.1029/2021JD034811 (PMC8244095; doi:10.1029/2021JD034811)
Supplement: Supplementary file 2 — Data Set S1 [file JGRD-126-e2021JD034811-s001.zip › Data archive/_Asymmetry_Factor_Data/AF_hist_Segment_3.csv]

AF_hist_bin	Total Particles 0.8-1 um	Total Particles 1-2.5 um	Total Particles 2.5-5 um	Total Particles 5-14 um	Fluorescent Particles 0.8-1 um	Fluorescent Particles 1-2.5 um	Fluorescent Particles 2.5-5 um	Fluorescent Particles 5-14 um	Hyper-fluorescent Particles 0.8-1 um	Hyper-fluorescent Particles 1-2.5 um	Hyper-fluorescent Particles 2.5-5 um	Hyper-fluorescent Particles 5-14 um
1.083	0.00024074779395268358	0.0007355220816985429	0.0015024852489379913	0.00038705382370472394	0.0004141215446733616	0.00029175784099197665	0.0015046482884625743	0.0005000833472245374	0.001718213058419244	0.0	0.0012919896640826874	0.0
1.269	0.0003450966829724233	0.0010027902799901644	0.002024128145468257	0.0008205541062540104	0.0001552955792525107	0.00014587892049598835	0.001880810360578211	0.0010001666944490753	0.001718213058419244	0.0	0.0025839793281653744	0.0
1.487	7.528026993566903e-05	0.00028009707180961943	0.0022575705466779334	0.0011069739357955188	0.0001552955792525107	0.00043763676148796495	0.0027406093825568124	0.0008334722453742286	0.0	0.0	0.0012919896640826876	0.001040582726326743
1.743	0.0027324501939025997	0.004045371449341986	0.006033957703695358	0.0018036708184640043	0.0019153121441142988	0.004814004376367609	0.0059648557149765925	0.00200033338889815	0.005154639175257733	0.004608294930875576	0.003875968992248063	0.001040582726326743
2.043	0.00280698511463094	0.008405050299874917	0.016101761673561213	0.003127394895534116	0.0027435552334610087	0.00962800875273525	0.014992745445752395	0.003833972328721457	0.0034364261168384896	0.0	0.010335917312661497	0.005202913631633717
2.395	0.005423160832197233	0.008422155464565576	0.013400362364089563	0.004311779596070783	0.0052282845015012	0.0077315827862873155	0.013971734107152828	0.0025004167361226785	0.0051546391752577345	0.009216589861751152	0.020671834625322995	0.0031217481789802305
2.807	0.03242641726288398	0.043320967724700066	0.04129336696952391	0.007230165426804509	0.03323325396003662	0.039824945295404465	0.04024934171637224	0.007334555759293192	0.01890034364261169	0.03225806451612903	0.029715762273901755	0.0052029136316337175
3.29	0.05589969984786033	0.0605693881696525	0.057102124806174756	0.01165032009351253	0.056579356040996655	0.06535375638220253	0.054758450212257295	0.008668111351891952	0.06013745704467344	0.05990783410138242	0.04134366925064592	0.004162330905306972
3.857	0.09694011789935504	0.11605854242617694	0.10673409277370988	0.017796734813939993	0.0991821099492677	0.11261852662291272	0.09871567521090935	0.014669111518586596	0.1134020618556697	0.0967741935483872	0.08785529715762337	0.016649323621227882
4.52	0.20870895827777372	0.20242465709494256	0.15265019568820662	0.026489963694352123	0.21254788280368467	0.20277169948944126	0.137084206566701	0.020836806134356088	0.22852233676975867	0.1981566820276492	0.11369509043927617	0.0104058272632674
5.298	0.29125340158771007	0.2591582120827133	0.17483106647640662	0.039510454323788524	0.29128274148455646	0.25791393143692964	0.16121231662100916	0.029004834139022467	0.2697594501718204	0.2626728110599067	0.1343669250645978	0.031217481789802298
6.21	0.23456884902451403	0.2115032232545141	0.17154750216638592	0.053622436736066426	0.22973392690741856	0.21721371261854538	0.16502767478117353	0.04350725120853455	0.2216494845360817	0.23963133640552892	0.16408268733850395	0.03433922996878265
7.279	0.054267385083972	0.06020376527438964	0.09740216073522545	0.07045153699075224	0.05305932291124471	0.057184536834432365	0.100650223010465	0.05350891815302866	0.05498281786941561	0.05529953917050667	0.10465116279070086	0.038501560874089305
8.532	0.013487093905813374	0.020692972984534874	0.06293049948991392	0.08631300268604092	0.013044828657203578	0.020714806710432132	0.06894513407497416	0.06751125187531651	0.015463917525773141	0.027649769585253337	0.08656330749354268	0.055150884495316854
10.0	0.0007252247786879717	0.001956403211495039	0.03569555268210656	0.10177967348123829	0.00046588673775727063	0.002042304886944013	0.043634800365455195	0.08734789131522436	0.0	0.009216589861751112	0.06201550387597088	0.06035379812695055
11.721	2.534187304781277e-05	0.0004340435540257648	0.024034960641429848	0.10681911426598767	0.0	0.0005835156819840037	0.03116771454675371	0.09268211368561974	0.0	0.0	0.040051679586564526	0.08220603537981191
13.738	1.2670936523795362e-05	0.00018174237483825628	0.015479248603675888	0.10603726554236392	5.176519308414118e-05	0.00014587892049600093	0.02412811005429727	0.0993498916486022	0.0	0.0	0.02325581395348908	0.08949011446409905
16.103	3.7267460364365235e-06	0.00011332171607558728	0.009034124859983117	0.09779301909743643	0.0	0.00029175784099200186	0.015153957762387149	0.09818303050505728	0.0	0.0	0.018087855297158173	0.09885535900104159
18.874	7.453492072428958e-07	2.3519601449750738e-05	0.0046621233459506195	0.08459448370907818	0.0	0.0	0.007630716320067288	0.10068344724117928	0.0	0.0	0.016795865633075446	0.10197710718002528
22.122	1.4906984144857915e-06	1.069072793180581e-05	0.00223931784862641	0.0703663851496632	5.176519308414118e-05	0.0	0.004675157182013057	0.09018169694946687	0.0	0.0	0.021963824289406353	0.10197710718002528
25.929	0.0	4.276291172722324e-06	0.0008953428721233392	0.05154008716462699	0.0	0.0	0.002364447310443385	0.07701283547255766	0.0	0.0	0.006459948320413633	0.10613943808533244
30.392	0.0	0.0	0.00035832928251289253	0.03305439654445119	0.0	0.0	0.0013971734107165457	0.05284214035671164	0.0	0.0	0.006459948320413633	0.07388137356920199
35.622	7.453492073539181e-07	0.0	0.0001018308416793623	0.015311849265768895	0.0	0.0	0.00042989951098970636	0.02483747291214522	0.0	0.0	0.0	0.03850156087409118
41.753	0.0	0.0	1.8252698036680393e-05	0.005681950131973479	0.0	0.0	0.0	0.014169028171358011	0.0	0.0	0.0012919896640827266	0.023933402705516138
48.939	0.0	0.0	5.764009906261691e-06	0.0014320991477040357	0.0	0.0	5.3737438873713295e-05	0.005500916819468404	0.0	0.0	0.0012919896640826156	0.010405827263267886
57.362	0.0	0.0	9.606683177842967e-07	0.00027093767659280843	0.0	0.0	5.373743887360227e-05	0.001166861143523601	0.0	0.0	0.0	0.005202913631633943
67.234	7.453492071318735e-07	0.0	9.606683175622521e-07	1.5482152948331773e-05	0.0	0.0	0.0	0.0	0.0	0.0	0.0	0.0010405827263266776
78.805	0.0	0.0	0.0	0.0	0.0	0.0	0.0	0.0	0.0	0.0	0.0	0.0
92.367	0.0	0.0	0.0	0.0	0.0	0.0	0.0	0.0	0.0	0.0	0.0	0.0
