# Supplementary material for: Sources, Occurrence and Characteristics of Fluorescent Biological Aerosol Particles Measured Over the Pristine Southern Ocean
Source: J Geophys Res Atmos. 2021 Jun 9;126(11):e2021JD034811. doi: 10.1029/2021JD034811 (PMC8244095; doi:10.1029/2021JD034811)
Supplement: Supplementary file 2 — Data Set S1 [file JGRD-126-e2021JD034811-s001.zip › Data archive/_Fluorescent_ABC_class_fraction_5min_time_resolution/ABC_frac_3std_5min_event_labeled_new.csv]

time_	N_A_super_1um	N_B_super_1um	N_C_super_1um	N_AB_super_1um	N_AC_super_1um	N_BC_super_1um	N_ABC_super_1um	mask_5min	dist_to_land_m_new	shore_label	region_label
2017-01-06 16:10:00
2017-01-06 16:15:00
2017-01-06 16:20:00
2017-01-07 06:15:00	0.2857142857142857	0.14285714285714288	0.2857142857142857	0.14285714285714288	0.0	0.07142857142857144	0.07142857142857144	1.0
2017-01-07 06:20:00	0.5	0.0	0.25	0.0625	0.0	0.0625	0.125	1.0
2017-01-07 09:45:00	0.125	0.25	0.20833333333333331	0.25	0.0	0.08333333333333334	0.08333333333333334	1.0	200527.9485840128	1.0	Segment_1 Pristine Marine
2017-01-07 09:50:00	0.125	0.4583333333333334	0.20833333333333334	0.0	0.0	0.08333333333333334	0.125	1.0	200650.49427658817	1.0	Segment_1 Pristine Marine
2017-01-07 09:55:00	0.16666666666666666	0.5416666666666667	0.16666666666666666	0.0	0.0	0.08333333333333333	0.04166666666666666	1.0	200585.38341615887	1.0	Segment_1 Pristine Marine
2017-01-07 10:00:00	0.21052631578947367	0.4736842105263158	0.15789473684210525	0.05263157894736842	0.0	0.0	0.10526315789473684	1.0	200567.53543955286	1.0	Segment_1 Pristine Marine
2017-01-07 10:05:00	0.05	0.4	0.25	0.1	0.0	0.1	0.1	1.0	200564.18275002984	1.0	Segment_1 Pristine Marine
2017-01-07 10:10:00	0.2631578947368421	0.2105263157894737	0.2105263157894737	0.0	0.0	0.052631578947368425	0.2631578947368421	1.0	200564.4073708328	1.0	Segment_1 Pristine Marine
2017-01-07 10:15:00	0.047619047619047616	0.2857142857142857	0.33333333333333337	0.09523809523809523	0.047619047619047616	0.14285714285714288	0.047619047619047616	1.0	200573.46784241332	1.0	Segment_1 Pristine Marine
2017-01-07 10:20:00	0.3125	0.1875	0.3125	0.0	0.0	0.125	0.0625	1.0	200608.63805009425	1.0	Segment_1 Pristine Marine
2017-01-07 10:25:00	0.25	0.3125	0.18750000000000006	0.0625	0.0	0.0	0.18750000000000006	1.0	200643.87889939407	1.0	Segment_1 Pristine Marine
2017-01-07 10:30:00	0.06666666666666668	0.4	0.26666666666666666	0.0	0.0	0.06666666666666668	0.2	1.0	200631.31660485207	1.0	Segment_1 Pristine Marine
2017-01-07 10:35:00	0.0	0.3888888888888889	0.16666666666666666	0.1111111111111111	0.0	0.0	0.3333333333333333	1.0	200657.61843478848	1.0	Segment_1 Pristine Marine
2017-01-07 10:40:00	0.05	0.25	0.29999999999999993	0.0	0.0	0.05	0.35	1.0	200657.61843478848	1.0	Segment_1 Pristine Marine
2017-01-07 10:45:00	0.2	0.26666666666666666	0.2	0.13333333333333333	0.0	0.0	0.2	1.0	200593.0626440486	1.0	Segment_1 Pristine Marine
2017-01-07 10:50:00	0.3	0.2	0.35	0.0	0.0	0.05	0.1	1.0	200472.3571750075	1.0	Segment_1 Pristine Marine
2017-01-07 10:55:00	0.0625	0.3125	0.25	0.1875	0.0	0.0625	0.125	1.0	200377.62904267988	1.0	Segment_1 Pristine Marine
2017-01-07 11:00:00	0.14285714285714288	0.2857142857142857	0.35714285714285715	0.0	0.0	0.0	0.2142857142857143	1.0	200278.86614035774	1.0	Segment_1 Pristine Marine
2017-01-07 11:05:00	0.1111111111111111	0.1111111111111111	0.3333333333333333	0.1111111111111111	0.0	0.2222222222222222	0.1111111111111111	1.0	200193.51574411977	1.0	Segment_1 Pristine Marine
2017-01-07 11:10:00	0.08	0.44	0.28	0.11999999999999998	0.0	0.04	0.04	1.0	200073.99554580226	1.0	Segment_1 Pristine Marine
2017-01-07 14:05:00									200301.52660357585	1.0	Segment_1 Pristine Marine
2017-01-07 14:10:00									200758.1379542952	1.0	Segment_1 Pristine Marine
2017-01-07 14:15:00									201240.20797000974	1.0	Segment_1 Pristine Marine
2017-01-07 14:20:00									201703.86496523558	1.0	Segment_1 Pristine Marine
2017-01-07 14:25:00									202188.6027687913	1.0	Segment_1 Pristine Marine
2017-01-07 14:30:00									202654.42878251168	1.0	Segment_1 Pristine Marine
2017-01-07 14:35:00									203123.54293623933	1.0	Segment_1 Pristine Marine
2017-01-07 14:40:00									203570.5441800596	1.0	Segment_1 Pristine Marine
2017-01-07 14:45:00									204034.0105541705	1.0	Segment_1 Pristine Marine
2017-01-07 14:50:00									204053.34874974168	1.0	Segment_1 Pristine Marine
2017-01-07 14:55:00									203742.3537939291	1.0	Segment_1 Pristine Marine
2017-01-07 15:00:00									203616.8684150605	1.0	Segment_1 Pristine Marine
2017-01-07 15:05:00	0.0	0.7058823529411764	0.11764705882352942	0.05882352941176471	0.0	0.11764705882352942	0.0	1.0	203559.97802876227	1.0	Segment_1 Pristine Marine
2017-01-07 15:10:00	0.05	0.55	0.15	0.05	0.0	0.05	0.15	1.0	203499.06494531085	1.0	Segment_1 Pristine Marine
2017-01-07 15:15:00	0.07692307692307693	0.3846153846153846	0.15384615384615385	0.23076923076923075	0.0	0.07692307692307693	0.07692307692307693	1.0	203442.19840198717	1.0	Segment_1 Pristine Marine
2017-01-07 15:20:00	0.043478260869565216	0.6521739130434783	0.13043478260869565	0.0	0.0	0.08695652173913042	0.08695652173913042	1.0	203342.84905529988	1.0	Segment_1 Pristine Marine
2017-01-07 15:25:00	0.0	0.7999999999999999	0.13333333333333333	0.0	0.0	0.0	0.06666666666666668	1.0	203239.5403533923	1.0	Segment_1 Pristine Marine
2017-01-07 15:30:00	0.05263157894736842	0.5263157894736842	0.05263157894736842	0.0	0.0	0.05263157894736842	0.3157894736842105	1.0	203123.404614512	1.0	Segment_1 Pristine Marine
2017-01-07 15:35:00	0.0	0.375	0.3125	0.0	0.0	0.125	0.1875	1.0	203012.72125570785	1.0	Segment_1 Pristine Marine
2017-01-07 15:40:00	0.06666666666666668	0.26666666666666666	0.4	0.06666666666666668	0.0	0.2	0.0	1.0	202888.76722024745	1.0	Segment_1 Pristine Marine
2017-01-07 15:45:00	0.0	0.4166666666666667	0.3333333333333333	0.08333333333333333	0.0	0.16666666666666666	0.0	1.0	202765.64666700628	1.0	Segment_1 Pristine Marine
2017-01-07 15:50:00	0.05263157894736842	0.5789473684210527	0.21052631578947367	0.0	0.0	0.05263157894736842	0.10526315789473684	1.0	202630.32842381074	1.0	Segment_1 Pristine Marine
2017-01-07 15:55:00	0.2	0.4666666666666667	0.06666666666666668	0.06666666666666668	0.0	0.2	0.0	1.0	202511.5038433984	1.0	Segment_1 Pristine Marine
2017-01-07 16:00:00	0.0	0.5	0.3125	0.0	0.0	0.0625	0.125	1.0	202392.96365272754	1.0	Segment_1 Pristine Marine
2017-01-07 16:05:00	0.2	0.6000000000000001	0.2	0.0	0.0	0.0	0.0	1.0	202300.92147531288	1.0	Segment_1 Pristine Marine
2017-01-07 16:10:00	0.07692307692307691	0.6923076923076923	0.07692307692307691	0.0	0.0	0.15384615384615385	0.0	1.0	202200.2141644952	1.0	Segment_1 Pristine Marine
2017-01-07 16:15:00	0.0	0.45	0.2	0.15	0.0	0.1	0.1	1.0	202079.7139064083	1.0	Segment_1 Pristine Marine
2017-01-07 16:20:00	0.0	0.5	0.16666666666666666	0.16666666666666666	0.0	0.08333333333333333	0.08333333333333333	1.0	201962.47524625965	1.0	Segment_1 Pristine Marine
2017-01-07 16:25:00	0.0	0.9285714285714284	0.07142857142857142	0.0	0.0	0.0	0.0	1.0	201875.90390934094	1.0	Segment_1 Pristine Marine
2017-01-07 16:30:00	0.0	0.7692307692307693	0.0	0.15384615384615385	0.0	0.07692307692307693	0.0	1.0	201754.81236026896	1.0	Segment_1 Pristine Marine
2017-01-07 16:35:00	0.0	0.6666666666666667	0.08333333333333334	0.0	0.0	0.16666666666666669	0.08333333333333334	1.0	201638.3095949435	1.0	Segment_1 Pristine Marine
2017-01-07 16:40:00	0.0	0.625	0.1875	0.0625	0.0	0.0625	0.0625	1.0	201513.42231745206	1.0	Segment_1 Pristine Marine
2017-01-07 16:45:00	0.0625	0.5	0.0625	0.125	0.0	0.125	0.125	1.0	201376.02238337058	1.0	Segment_1 Pristine Marine
2017-01-07 16:50:00	0.1176470588235294	0.5882352941176471	0.05882352941176471	0.1176470588235294	0.0	0.05882352941176471	0.05882352941176471	1.0	201264.97570427106	1.0	Segment_1 Pristine Marine
2017-01-07 16:55:00	0.0	0.5333333333333333	0.26666666666666666	0.06666666666666668	0.0	0.06666666666666668	0.06666666666666668	1.0	201158.36377300578	1.0	Segment_1 Pristine Marine
2017-01-07 17:00:00	0.05555555555555555	0.6666666666666667	0.05555555555555555	0.05555555555555555	0.0	0.05555555555555555	0.1111111111111111	1.0	201061.0212875699	1.0	Segment_1 Pristine Marine
2017-01-07 17:05:00	0.0	0.8181818181818182	0.0	0.0	0.0	0.0	0.18181818181818185	1.0	200968.29260015485	1.0	Segment_1 Pristine Marine
2017-01-07 17:10:00	0.047619047619047616	0.6190476190476191	0.09523809523809523	0.09523809523809523	0.0	0.047619047619047616	0.09523809523809523	1.0	200841.42514322206	1.0	Segment_1 Pristine Marine
2017-01-07 17:15:00	0.17647058823529413	0.6470588235294117	0.05882352941176471	0.0	0.0	0.0	0.1176470588235294	1.0	200723.76606121453	1.0	Segment_1 Pristine Marine
2017-01-07 17:20:00	0.05	0.7000000000000001	0.05	0.1	0.0	0.05	0.05	1.0	200511.94556394435	1.0	Segment_1 Pristine Marine
2017-01-07 17:25:00	0.0	0.7333333333333333	0.13333333333333333	0.06666666666666668	0.0	0.0	0.06666666666666668	1.0	201611.71436044492	1.0	Segment_1 Pristine Marine
2017-01-07 17:30:00	0.19047619047619047	0.7619047619047619	0.0	0.0	0.0	0.0	0.047619047619047616	1.0	203643.107999287	1.0	Segment_1 Pristine Marine
2017-01-07 17:35:00	0.15151515151515152	0.6666666666666666	0.030303030303030307	0.030303030303030307	0.0	0.030303030303030307	0.09090909090909093	1.0	205695.72721340027	1.0	Segment_1 Pristine Marine
2017-01-07 17:40:00	0.0625	0.84375	0.03125	0.0	0.0	0.0	0.0625	1.0	207743.73117903215	1.0	Segment_1 Pristine Marine
2017-01-07 17:45:00	0.13043478260869565	0.5652173913043478	0.043478260869565216	0.13043478260869565	0.0	0.043478260869565216	0.08695652173913042	1.0	209787.5494117984	1.0	Segment_1 Pristine Marine
2017-01-07 17:50:00	0.39130434782608703	0.43478260869565216	0.0	0.13043478260869565	0.0	0.0	0.043478260869565216	1.0	211818.8022393227	1.0	Segment_1 Pristine Marine
2017-01-07 17:55:00	0.15	0.55	0.0	0.1	0.0	0.05	0.15	1.0	212474.56649486927	1.0	Segment_1 Pristine Marine
2017-01-07 18:00:00	0.2058823529411765	0.6470588235294118	0.05882352941176471	0.05882352941176471	0.0	0.029411764705882363	0.0	1.0	210436.60025227687	1.0	Segment_1 Pristine Marine
2017-01-07 18:05:00	0.43478260869565216	0.3478260869565217	0.043478260869565216	0.08695652173913042	0.0	0.043478260869565216	0.043478260869565216	1.0	208375.6961642936	1.0	Segment_1 Pristine Marine
2017-01-07 18:10:00	0.32142857142857145	0.5	0.03571428571428571	0.10714285714285716	0.0	0.0	0.03571428571428571	1.0	206298.95479116228	1.0	Segment_1 Pristine Marine
2017-01-07 18:15:00	0.23529411764705885	0.7352941176470589	0.0	0.0	0.0	0.0	0.029411764705882363	1.0	204202.25086568567	1.0	Segment_1 Pristine Marine
2017-01-07 18:20:00	0.3	0.45	0.1	0.1	0.0	0.0	0.05	1.0	202090.90813101726	1.0	Segment_1 Pristine Marine
2017-01-08 00:00:00	0.1764705882352941	0.3529411764705882	0.4117647058823529	0.0	0.0	0.05882352941176471	0.0	1.0	65004.578895442726	0.0	(Pristine SO Island) Kerguelen
2017-01-08 00:05:00	0.4	0.25	0.25	0.05	0.0	0.0	0.05	1.0	63207.786948158544	0.0	(Pristine SO Island) Kerguelen
2017-01-08 00:10:00	0.368421052631579	0.10526315789473684	0.2631578947368421	0.10526315789473684	0.0	0.0	0.15789473684210528	1.0	61433.060520106446	0.0	(Pristine SO Island) Kerguelen
2017-01-08 00:15:00	0.4615384615384615	0.3076923076923077	0.23076923076923075	0.0	0.0	0.0	0.0	1.0	59703.72159394832	0.0	(Pristine SO Island) Kerguelen
2017-01-08 00:20:00	0.3750000000000001	0.18750000000000006	0.0625	0.25	0.0	0.0	0.125	1.0	58000.89648067384	0.0	(Pristine SO Island) Kerguelen
2017-01-08 00:25:00	0.2777777777777778	0.3333333333333333	0.05555555555555555	0.2777777777777778	0.0	0.0	0.05555555555555555	1.0	56327.129508824444	0.0	(Pristine SO Island) Kerguelen
2017-01-08 00:30:00	0.2222222222222222	0.4444444444444444	0.1111111111111111	0.0	0.0	0.1111111111111111	0.1111111111111111	1.0	54686.80445627885	0.0	(Pristine SO Island) Kerguelen
2017-01-08 00:35:00	0.3333333333333333	0.16666666666666666	0.3333333333333333	0.08333333333333333	0.0	0.0	0.08333333333333333	1.0	53094.78976137655	0.0	(Pristine SO Island) Kerguelen
2017-01-08 00:40:00	0.4666666666666666	0.13333333333333333	0.26666666666666666	0.06666666666666668	0.0	0.0	0.06666666666666668	1.0	51545.597345073475	0.0	(Pristine SO Island) Kerguelen
2017-01-08 00:45:00	0.3076923076923077	0.3076923076923077	0.07692307692307693	0.23076923076923075	0.0	0.0	0.07692307692307693	1.0	50032.46986463632	0.0	(Pristine SO Island) Kerguelen
2017-01-08 00:50:00	0.5294117647058822	0.2352941176470588	0.1176470588235294	0.05882352941176471	0.0	0.0	0.05882352941176471	1.0	48579.92011419459	0.0	(Pristine SO Island) Kerguelen
2017-01-08 00:55:00	0.35	0.25	0.2	0.05	0.05	0.05	0.05	1.0	47190.01831201389	0.0	(Pristine SO Island) Kerguelen
2017-01-08 01:00:00	0.33333333333333337	0.25	0.16666666666666669	0.08333333333333334	0.0	0.08333333333333334	0.08333333333333334	1.0	45472.96681740871	0.0	(Pristine SO Island) Kerguelen
2017-01-08 01:05:00	0.33333333333333337	0.33333333333333337	0.16666666666666669	0.16666666666666669	0.0	0.0	0.0	1.0	43520.88612168186	0.0	(Pristine SO Island) Kerguelen
2017-01-08 01:10:00	0.35	0.25	0.2	0.15	0.0	0.0	0.05	1.0	41554.78552623406	0.0	(Pristine SO Island) Kerguelen
2017-01-08 01:15:00	0.6153846153846154	0.07692307692307693	0.0	0.15384615384615385	0.0	0.0	0.15384615384615385	1.0	39612.946653089784	0.0	(Pristine SO Island) Kerguelen
2017-01-08 01:20:00	0.3333333333333333	0.3333333333333333	0.0	0.3333333333333333	0.0	0.0	0.0	1.0	37685.160709329226	0.0	(Pristine SO Island) Kerguelen
2017-01-08 01:25:00	0.3	0.3	0.1	0.2	0.0	0.0	0.1	1.0	35784.25228035717	0.0	(Pristine SO Island) Kerguelen
2017-01-08 01:30:00	0.5384615384615384	0.23076923076923075	0.15384615384615385	0.0	0.0	0.0	0.07692307692307693	1.0	33886.701623290115	0.0	(Pristine SO Island) Kerguelen
2017-01-08 01:35:00	0.6666666666666666	0.3333333333333333	0.0	0.0	0.0	0.0	0.0	1.0	31985.359152139677	0.0	(Pristine SO Island) Kerguelen
2017-01-08 01:40:00	0.26666666666666666	0.26666666666666666	0.06666666666666668	0.2	0.06666666666666668	0.0	0.13333333333333333	1.0	30125.34020887665	0.0	(Pristine SO Island) Kerguelen
2017-01-08 01:45:00	0.3571428571428571	0.3571428571428571	0.14285714285714285	0.0	0.0	0.07142857142857142	0.07142857142857142	1.0	28276.82809708541	0.0	(Pristine SO Island) Kerguelen
2017-01-08 01:50:00	0.1111111111111111	0.6666666666666666	0.0	0.1111111111111111	0.0	0.1111111111111111	0.0	1.0	26542.870640790985	0.0	(Pristine SO Island) Kerguelen
2017-01-08 01:55:00	0.16666666666666669	0.6666666666666667	0.0	0.16666666666666669	0.0	0.0	0.0	1.0	25191.5909702567	0.0	(Pristine SO Island) Kerguelen
2017-01-08 02:00:00	0.6666666666666666	0.0	0.0	0.16666666666666666	0.0	0.16666666666666666	0.0	1.0	23972.048942453574	0.0	(Pristine SO Island) Kerguelen
2017-01-08 02:05:00	0.5555555555555556	0.3333333333333333	0.0	0.0	0.0	0.1111111111111111	0.0	1.0	22759.74702819246	0.0	(Pristine SO Island) Kerguelen
2017-01-08 02:10:00	0.375	0.375	0.125	0.125	0.0	0.0	0.0	1.0	21556.60584237163	0.0	(Pristine SO Island) Kerguelen
2017-01-08 02:15:00	0.5	0.25	0.25	0.0	0.0	0.0	0.0	1.0	20375.730620974362	0.0	(Pristine SO Island) Kerguelen
2017-01-08 02:20:00	0.5714285714285714	0.2857142857142857	0.0	0.14285714285714285	0.0	0.0	0.0	1.0	19207.483330482417	0.0	(Pristine SO Island) Kerguelen
2017-01-08 02:25:00	0.375	0.375	0.0	0.25	0.0	0.0	0.0	1.0	18035.7685978648	0.0	(Pristine SO Island) Kerguelen
2017-01-08 02:30:00	0.13333333333333333	0.7333333333333334	0.0	0.06666666666666668	0.0	0.0	0.06666666666666668	1.0	16876.099423917807	0.0	(Pristine SO Island) Kerguelen
2017-01-08 02:35:00	0.2608695652173913	0.39130434782608703	0.043478260869565216	0.21739130434782608	0.0	0.0	0.08695652173913042	1.0	15770.064934046399	0.0	(Pristine SO Island) Kerguelen
2017-01-08 02:40:00	0.2	0.5999999999999999	0.0	0.0	0.0	0.0	0.2	1.0	14874.999713757456	0.0	(Pristine SO Island) Kerguelen
2017-01-08 02:45:00									14999.716467221862	0.0	(Pristine SO Island) Kerguelen
2017-01-08 02:50:00									15254.817413745295	0.0	(Pristine SO Island) Kerguelen
2017-01-08 02:55:00									15593.315944413667	0.0	(Pristine SO Island) Kerguelen
2017-01-08 03:00:00									15940.318550389766	0.0	(Pristine SO Island) Kerguelen
2017-01-08 03:05:00									16334.627599677777	0.0	(Pristine SO Island) Kerguelen
2017-01-08 03:10:00									16775.880544717937	0.0	(Pristine SO Island) Kerguelen
2017-01-08 03:15:00									17326.71038123098	0.0	(Pristine SO Island) Kerguelen
2017-01-08 03:20:00									18043.5945605884	0.0	(Pristine SO Island) Kerguelen
2017-01-08 03:25:00									18900.340174925048	0.0	(Pristine SO Island) Kerguelen
2017-01-08 03:30:00									19867.041695536507	0.0	(Pristine SO Island) Kerguelen
2017-01-08 03:35:00									20292.999096521216	0.0	(Pristine SO Island) Kerguelen
2017-01-08 03:40:00									20617.399348664785	0.0	(Pristine SO Island) Kerguelen
2017-01-08 03:45:00									20954.26902550329	0.0	(Pristine SO Island) Kerguelen
2017-01-08 03:50:00									21300.586874552504	0.0	(Pristine SO Island) Kerguelen
2017-01-08 03:55:00									21643.680350725714	0.0	(Pristine SO Island) Kerguelen
2017-01-08 04:00:00									21848.61816556156	0.0	(Pristine SO Island) Kerguelen
2017-01-08 04:05:00									22149.875694845905	0.0	(Pristine SO Island) Kerguelen
2017-01-08 04:10:00									22547.189992863725	0.0	(Pristine SO Island) Kerguelen
2017-01-08 04:15:00									23047.36184603428	0.0	(Pristine SO Island) Kerguelen
2017-01-08 04:20:00									23601.20773910901	0.0	(Pristine SO Island) Kerguelen
2017-01-08 04:25:00									24240.108357658286	0.0	(Pristine SO Island) Kerguelen
2017-01-08 04:30:00									24998.363077408838	0.0	(Pristine SO Island) Kerguelen
2017-01-08 04:35:00									25841.504078058482	0.0	(Pristine SO Island) Kerguelen
2017-01-08 04:40:00									26815.226935472816	0.0	(Pristine SO Island) Kerguelen
2017-01-08 04:45:00									27851.15088091424	0.0	(Pristine SO Island) Kerguelen
2017-01-08 04:50:00									28987.672350990284	0.0	(Pristine SO Island) Kerguelen
2017-01-08 04:55:00									30184.294612511763	0.0	(Pristine SO Island) Kerguelen
2017-01-08 05:00:00									31655.353970183736	0.0	(Pristine SO Island) Kerguelen
2017-01-08 05:05:00									33393.917674493714	0.0	(Pristine SO Island) Kerguelen
2017-01-08 05:10:00									35001.10241827041	0.0	(Pristine SO Island) Kerguelen
2017-01-08 05:15:00									36480.4641539114	0.0	(Pristine SO Island) Kerguelen
2017-01-08 05:20:00									37979.16212397178	0.0	(Pristine SO Island) Kerguelen
2017-01-08 05:25:00									39501.29749775772	0.0	(Pristine SO Island) Kerguelen
2017-01-08 05:30:00									41030.00986594588	0.0	(Pristine SO Island) Kerguelen
2017-01-08 05:35:00									42578.175460465114	0.0	(Pristine SO Island) Kerguelen
2017-01-08 05:40:00									44151.70066773865	0.0	(Pristine SO Island) Kerguelen
2017-01-08 05:45:00									45729.89583684465	0.0	(Pristine SO Island) Kerguelen
2017-01-08 05:50:00									47323.349512609646	0.0	(Pristine SO Island) Kerguelen
2017-01-08 05:55:00									48930.328490407235	0.0	(Pristine SO Island) Kerguelen
2017-01-08 06:00:00									50605.57823321148	0.0	(Pristine SO Island) Kerguelen
2017-01-08 06:05:00									52331.134074750255	0.0	(Pristine SO Island) Kerguelen
2017-01-08 06:10:00	0.4500000000000001	0.025	0.1	0.05	0.0	0.05	0.325	1.0	54040.15212986629	0.0	(Pristine SO Island) Kerguelen
2017-01-08 06:15:00	0.5862068965517241	0.0	0.03448275862068965	0.13793103448275862	0.0	0.03448275862068965	0.20689655172413796	1.0	55733.14474559956	0.0	(Pristine SO Island) Kerguelen
2017-01-08 06:20:00	0.4909090909090909	0.054545454545454536	0.12727272727272726	0.0909090909090909	0.01818181818181818	0.01818181818181818	0.2	1.0	57455.3547477592	0.0	(Pristine SO Island) Kerguelen
2017-01-08 06:25:00	0.5526315789473685	0.10526315789473684	0.05263157894736842	0.13157894736842105	0.0	0.0	0.15789473684210525	1.0	59169.28969223696	0.0	(Pristine SO Island) Kerguelen
2017-01-08 06:30:00	0.5555555555555556	0.06666666666666668	0.11111111111111108	0.11111111111111108	0.0	0.0	0.15555555555555556	1.0	60862.41476609202	0.0	(Pristine SO Island) Kerguelen
2017-01-08 06:35:00	0.5116279069767442	0.04651162790697675	0.0930232558139535	0.06976744186046513	0.0	0.06976744186046513	0.20930232558139536	1.0	62605.126674905594	0.0	(Pristine SO Island) Kerguelen
2017-01-08 06:40:00	0.4727272727272727	0.09090909090909093	0.09090909090909093	0.1090909090909091	0.01818181818181818	0.03636363636363636	0.18181818181818185	1.0	64337.17195553225	0.0	(Pristine SO Island) Kerguelen
2017-01-08 06:45:00	0.4181818181818182	0.09090909090909093	0.1272727272727273	0.16363636363636366	0.0	0.05454545454545455	0.14545454545454545	1.0	66084.37348774483	0.0	(Pristine SO Island) Kerguelen
2017-01-08 06:50:00	0.4776119402985075	0.08955223880597014	0.1044776119402985	0.1044776119402985	0.0	0.02985074626865672	0.19402985074626866	1.0	67791.90585044981	0.0	(Pristine SO Island) Kerguelen
2017-01-08 06:55:00	0.5849056603773585	0.09433962264150944	0.03773584905660377	0.03773584905660377	0.03773584905660377	0.018867924528301886	0.18867924528301888	1.0	69490.51722524581	0.0	(Pristine SO Island) Kerguelen
2017-01-08 07:00:00	0.5660377358490566	0.11320754716981132	0.05660377358490565	0.05660377358490565	0.018867924528301886	0.0	0.18867924528301885	1.0	71200.77706125322	0.0	(Pristine SO Island) Kerguelen
2017-01-08 07:05:00	0.4901960784313726	0.09803921568627452	0.0196078431372549	0.13725490196078433	0.0	0.0392156862745098	0.21568627450980396	1.0	72884.1055270664	0.0	(Pristine SO Island) Kerguelen
2017-01-08 07:10:00	0.3207547169811321	0.1320754716981132	0.11320754716981132	0.1320754716981132	0.0	0.018867924528301886	0.2830188679245283	1.0	74569.24795103456	0.0	(Pristine SO Island) Kerguelen
2017-01-08 07:15:00	0.5	0.045454545454545456	0.06818181818181819	0.1590909090909091	0.0	0.0	0.2272727272727273	1.0	76269.11258076195	0.0	(Pristine SO Island) Kerguelen
2017-01-08 07:20:00	0.3725490196078432	0.05882352941176471	0.13725490196078433	0.11764705882352942	0.0196078431372549	0.0196078431372549	0.27450980392156865	1.0	77970.57992171167	0.0	(Pristine SO Island) Kerguelen
2017-01-08 07:25:00	0.4666666666666666	0.08333333333333334	0.05	0.1	0.016666666666666666	0.0	0.2833333333333333	1.0	79677.46140861808	0.0	(Pristine SO Island) Kerguelen
2017-01-08 07:30:00	0.5686274509803921	0.0784313725490196	0.0196078431372549	0.0392156862745098	0.0	0.0	0.2941176470588235	1.0	81422.94910328617	0.0	(Pristine SO Island) Kerguelen
2017-01-08 07:35:00	0.2820512820512821	0.25641025641025644	0.025641025641025644	0.15384615384615385	0.0	0.025641025641025644	0.25641025641025644	1.0	83116.05371169116	0.0	(Pristine SO Island) Kerguelen
2017-01-08 07:40:00	0.4390243902439024	0.19512195121951215	0.07317073170731707	0.07317073170731707	0.024390243902439025	0.0	0.19512195121951215	1.0	84813.88394460025	0.0	(Pristine SO Island) Kerguelen
2017-01-08 07:45:00	0.4807692307692307	0.19230769230769232	0.038461538461538464	0.05769230769230769	0.0	0.038461538461538464	0.19230769230769232	1.0	86540.81709336677	0.0	(Pristine SO Island) Kerguelen
2017-01-08 07:50:00	0.4423076923076923	0.1346153846153846	0.038461538461538464	0.23076923076923075	0.0	0.0	0.15384615384615385	1.0	88240.67699900972	0.0	(Pristine SO Island) Kerguelen
2017-01-08 07:55:00	0.3387096774193548	0.3387096774193548	0.03225806451612903	0.0967741935483871	0.0	0.0	0.1935483870967742	1.0	89923.39428880795	0.0	(Pristine SO Island) Kerguelen
2017-01-08 08:00:00	0.42105263157894735	0.2368421052631579	0.13157894736842107	0.07894736842105264	0.0	0.0	0.13157894736842107	1.0	91603.69826455828	0.0	(Pristine SO Island) Kerguelen
2017-01-08 08:05:00	0.2435897435897436	0.21794871794871795	0.038461538461538464	0.17948717948717952	0.0	0.012820512820512822	0.30769230769230765	1.0	93334.98824330034	0.0	(Pristine SO Island) Kerguelen
2017-01-08 08:10:00	0.2380952380952381	0.3690476190476191	0.023809523809523808	0.14285714285714288	0.0	0.03571428571428572	0.1904761904761905	1.0	95022.47685274798	0.0	(Pristine SO Island) Kerguelen
2017-01-08 08:15:00	0.2833333333333333	0.3166666666666667	0.016666666666666666	0.16666666666666669	0.016666666666666666	0.016666666666666666	0.18333333333333332	1.0	96690.83115658694	0.0	(Pristine SO Island) Kerguelen
2017-01-08 08:20:00	0.38	0.2	0.04	0.15999999999999998	0.0	0.0	0.22	1.0	98416.74349077242	0.0	(Pristine SO Island) Kerguelen
2017-01-08 08:25:00	0.2888888888888889	0.2888888888888889	0.022222222222222227	0.17777777777777778	0.0	0.04444444444444445	0.17777777777777778	1.0	100126.40616558828	0.0	(Pristine SO Island) Kerguelen
2017-01-08 08:30:00	0.28846153846153844	0.30769230769230765	0.09615384615384616	0.1346153846153846	0.0	0.019230769230769232	0.15384615384615385	1.0	101826.01343361537	0.0	(Pristine SO Island) Kerguelen
2017-01-08 08:35:00	0.4444444444444444	0.25925925925925924	0.037037037037037035	0.1111111111111111	0.0	0.037037037037037035	0.1111111111111111	1.0	103067.55646972042	0.0	(Pristine SO Island) Kerguelen
2017-01-08 08:40:00	0.25806451612903225	0.3870967741935484	0.0967741935483871	0.0967741935483871	0.0	0.0	0.16129032258064516	1.0	102940.68835417704	0.0	(Pristine SO Island) Kerguelen
2017-01-08 08:45:00	0.3076923076923077	0.5384615384615385	0.0	0.0	0.0	0.07692307692307693	0.07692307692307693	1.0	102667.92608837207	0.0	(Pristine SO Island) Kerguelen
2017-01-08 08:50:00	0.25	0.125	0.125	0.125	0.0	0.0	0.3750000000000001	1.0	102417.18241572869	0.0	(Pristine SO Island) Kerguelen
2017-01-08 08:55:00	0.3333333333333333	0.3333333333333333	0.1111111111111111	0.1111111111111111	0.0	0.0	0.1111111111111111	1.0	102149.99264923092	0.0	(Pristine SO Island) Kerguelen
2017-01-08 09:00:00	0.4444444444444444	0.2222222222222222	0.0	0.2222222222222222	0.0	0.0	0.1111111111111111	1.0	101910.48575344961	0.0	(Pristine SO Island) Kerguelen
2017-01-08 09:05:00	0.4545454545454546	0.18181818181818185	0.0	0.18181818181818185	0.0	0.09090909090909093	0.09090909090909093	1.0	101661.69265182113	0.0	(Pristine SO Island) Kerguelen
2017-01-08 09:10:00	0.4	0.2	0.2	0.0	0.0	0.0	0.2	1.0	101402.29265565322	0.0	(Pristine SO Island) Kerguelen
2017-01-08 09:15:00	0.3333333333333333	0.25	0.16666666666666666	0.0	0.0	0.16666666666666666	0.08333333333333333	1.0	101131.09993858356	0.0	(Pristine SO Island) Kerguelen
2017-01-08 09:20:00	0.5	0.1	0.2	0.1	0.0	0.0	0.1	1.0	100888.7774724316	0.0	(Pristine SO Island) Kerguelen
2017-01-08 09:25:00	0.4166666666666666	0.08333333333333333	0.25	0.16666666666666666	0.0	0.0	0.08333333333333333	1.0	100643.08275096648	0.0	(Pristine SO Island) Kerguelen
2017-01-08 09:30:00	0.14285714285714285	0.2857142857142857	0.0	0.14285714285714285	0.0	0.2857142857142857	0.14285714285714285	1.0	100395.20345069344	0.0	(Pristine SO Island) Kerguelen
2017-01-08 09:35:00	0.4444444444444444	0.0	0.0	0.1111111111111111	0.1111111111111111	0.1111111111111111	0.2222222222222222	1.0	100174.71963335402	0.0	(Pristine SO Island) Kerguelen
2017-01-08 09:40:00	0.5	0.3333333333333333	0.0	0.0	0.0	0.08333333333333333	0.08333333333333333	1.0	99929.5636656181	0.0	(Pristine SO Island) Kerguelen
2017-01-08 09:45:00	0.4545454545454545	0.2727272727272727	0.2727272727272727	0.0	0.0	0.0	0.0	1.0	99682.16279685016	0.0	(Pristine SO Island) Kerguelen
2017-01-08 09:50:00	0.5	0.5	0.0	0.0	0.0	0.0	0.0	1.0	99414.83065846805	0.0	(Pristine SO Island) Kerguelen
2017-01-08 09:55:00	0.4166666666666667	0.3333333333333333	0.08333333333333333	0.0	0.0	0.16666666666666666	0.0	1.0	99176.29317325618	0.0	(Pristine SO Island) Kerguelen
2017-01-08 10:00:00	0.2857142857142857	0.14285714285714285	0.2857142857142857	0.0	0.0	0.14285714285714285	0.14285714285714285	1.0	99493.00880487284	0.0	(Pristine SO Island) Kerguelen
2017-01-08 10:05:00	0.16000000000000006	0.24	0.12	0.24	0.0	0.040000000000000015	0.20000000000000004	1.0	100616.98655246034	0.0	(Pristine SO Island) Kerguelen
2017-01-08 10:10:00	0.3188405797101449	0.17391304347826084	0.08695652173913042	0.18840579710144928	0.0	0.014492753623188406	0.21739130434782608	1.0	101943.82266224363	0.0	(Pristine SO Island) Kerguelen
2017-01-08 10:15:00	0.38235294117647056	0.2058823529411765	0.04411764705882353	0.16176470588235295	0.0	0.04411764705882353	0.16176470588235295	1.0	103222.95795799016	0.0	(Pristine SO Island) Kerguelen
2017-01-08 10:20:00	0.4166666666666666	0.06666666666666668	0.05	0.15	0.016666666666666666	0.03333333333333333	0.26666666666666666	1.0	103930.80990360264	0.0	(Pristine SO Island) Kerguelen
2017-01-08 10:25:00	0.4927536231884058	0.11594202898550725	0.05797101449275361	0.21739130434782608	0.0	0.0	0.11594202898550725	1.0	104551.5601464026	0.0	(Pristine SO Island) Kerguelen
2017-01-08 10:30:00	0.22033898305084748	0.06779661016949153	0.0847457627118644	0.2033898305084746	0.0	0.0	0.4237288135593221	1.0	105232.59448069712	0.0	(Pristine SO Island) Kerguelen
2017-01-08 10:35:00	0.459016393442623	0.16393442622950818	0.09836065573770493	0.09836065573770493	0.0	0.0	0.18032786885245905	1.0	105927.41922823476	0.0	(Pristine SO Island) Kerguelen
2017-01-08 10:40:00	0.4153846153846154	0.13846153846153847	0.061538461538461535	0.15384615384615385	0.0	0.0	0.2307692307692308	1.0	106672.40609412057	0.0	(Pristine SO Island) Kerguelen
2017-01-08 10:45:00	0.3387096774193548	0.12903225806451613	0.0967741935483871	0.20967741935483872	0.016129032258064516	0.0	0.20967741935483872	1.0	107435.01273225047	0.0	(Pristine SO Island) Kerguelen
2017-01-08 10:50:00	0.490566037735849	0.1320754716981132	0.1320754716981132	0.09433962264150944	0.0	0.0	0.1509433962264151	1.0	107898.58386312972	0.0	(Pristine SO Island) Kerguelen
2017-01-08 10:55:00	0.4565217391304348	0.10869565217391304	0.021739130434782608	0.17391304347826084	0.0	0.0	0.2391304347826087	1.0	107845.91188213779	0.0	(Pristine SO Island) Kerguelen
2017-01-08 11:00:00	0.4545454545454546	0.2727272727272728	0.09090909090909093	0.0	0.0	0.09090909090909093	0.09090909090909093	1.0	107754.15509848284	0.0	(Pristine SO Island) Kerguelen
2017-01-08 11:05:00	0.3333333333333333	0.4666666666666666	0.06666666666666668	0.06666666666666668	0.0	0.0	0.06666666666666668	1.0	107661.70883134713	0.0	(Pristine SO Island) Kerguelen
2017-01-08 11:10:00	0.42857142857142855	0.2857142857142857	0.0	0.0	0.0	0.0	0.2857142857142857	1.0	107551.769534122	0.0	(Pristine SO Island) Kerguelen
2017-01-08 11:15:00	0.4	0.2	0.4	0.0	0.0	0.0	0.0	1.0	107408.0715392219	0.0	(Pristine SO Island) Kerguelen
2017-01-08 11:20:00	0.3333333333333333	0.3333333333333333	0.0	0.16666666666666666	0.0	0.0	0.16666666666666666	1.0	107289.95753773855	0.0	(Pristine SO Island) Kerguelen
2017-01-08 11:25:00	0.4375	0.3125	0.0	0.125	0.0	0.0625	0.0625	1.0	107158.95879694686	0.0	(Pristine SO Island) Kerguelen
2017-01-08 11:30:00	0.25	0.5	0.25	0.0	0.0	0.0	0.0	1.0	106989.62943520935	0.0	(Pristine SO Island) Kerguelen
2017-01-08 11:35:00	0.5	0.30000000000000004	0.10000000000000002	0.0	0.0	0.10000000000000002	0.0	1.0	106854.14220006087	0.0	(Pristine SO Island) Kerguelen
2017-01-08 11:40:00	0.2	0.4	0.0	0.1	0.0	0.1	0.2	1.0	106728.08412628472	0.0	(Pristine SO Island) Kerguelen
2017-01-08 11:45:00	0.2	0.6	0.1	0.0	0.0	0.1	0.0	1.0	106618.7016988933	0.0	(Pristine SO Island) Kerguelen
2017-01-08 11:50:00	0.1	0.6000000000000001	0.2	0.1	0.0	0.0	0.0	1.0	106562.43882445646	0.0	(Pristine SO Island) Kerguelen
2017-01-08 11:55:00	0.625	0.125	0.125	0.0	0.0	0.0	0.125	1.0	106497.4763734802	0.0	(Pristine SO Island) Kerguelen
2017-01-08 12:00:00	0.2	0.2	0.2	0.2	0.0	0.2	0.0	1.0	106437.38442632578	0.0	(Pristine SO Island) Kerguelen
2017-01-08 12:05:00	0.25	0.625	0.0	0.0	0.0	0.0	0.125	1.0	106363.84130082928	0.0	(Pristine SO Island) Kerguelen
2017-01-08 12:10:00	0.4545454545454545	0.3636363636363637	0.09090909090909093	0.09090909090909093	0.0	0.0	0.0	1.0	106291.07064513312	0.0	(Pristine SO Island) Kerguelen
2017-01-08 12:15:00	0.5999999999999999	0.4	0.0	0.0	0.0	0.0	0.0	1.0	106238.31819870842	0.0	(Pristine SO Island) Kerguelen
2017-01-08 12:20:00	0.14285714285714285	0.7142857142857143	0.14285714285714285	0.0	0.0	0.0	0.0	1.0			(Pristine SO Island) Kerguelen
2017-01-08 12:25:00	0.2727272727272727	0.5454545454545454	0.0	0.09090909090909093	0.0	0.09090909090909093	0.0	1.0			(Pristine SO Island) Kerguelen
2017-01-08 12:30:00	0.4	0.4666666666666667	0.06666666666666668	0.0	0.0	0.0	0.06666666666666668	1.0			(Pristine SO Island) Kerguelen
2017-01-08 12:35:00	0.5	0.3333333333333333	0.1111111111111111	0.05555555555555555	0.0	0.0	0.0	1.0	106249.93115625523	0.0	(Pristine SO Island) Kerguelen
2017-01-08 12:40:00	0.29999999999999993	0.5999999999999999	0.0	0.1	0.0	0.0	0.0	1.0	106260.07901289227	0.0	(Pristine SO Island) Kerguelen
2017-01-08 12:45:00	0.3888888888888889	0.2222222222222222	0.1111111111111111	0.16666666666666666	0.05555555555555555	0.0	0.05555555555555555	1.0	106280.11614185503	0.0	(Pristine SO Island) Kerguelen
2017-01-08 12:50:00	0.33333333333333337	0.5	0.0	0.16666666666666669	0.0	0.0	0.0	1.0	106302.81071270924	0.0	(Pristine SO Island) Kerguelen
2017-01-08 12:55:00	0.38461538461538464	0.4615384615384616	0.15384615384615385	0.0	0.0	0.0	0.0	1.0	106328.14912987713	0.0	(Pristine SO Island) Kerguelen
2017-01-08 13:00:00	0.5384615384615384	0.2307692307692308	0.07692307692307693	0.15384615384615385	0.0	0.0	0.0	1.0	106396.53743142527	0.0	(Pristine SO Island) Kerguelen
2017-01-08 13:05:00	0.3333333333333333	0.3333333333333333	0.0	0.16666666666666666	0.0	0.08333333333333333	0.08333333333333333	1.0	106453.19141609053	0.0	(Pristine SO Island) Kerguelen
2017-01-08 13:10:00	0.5384615384615384	0.15384615384615385	0.0	0.0	0.0	0.15384615384615385	0.15384615384615385	1.0	106578.70577295117	0.0	(Pristine SO Island) Kerguelen
2017-01-08 13:15:00	0.35000000000000003	0.5	0.0	0.1	0.0	0.05	0.0	1.0	106662.77540726335	0.0	(Pristine SO Island) Kerguelen
2017-01-08 13:20:00	0.5	0.16666666666666669	0.0	0.08333333333333334	0.0	0.16666666666666669	0.08333333333333334	1.0	106775.33497666527	0.0	(Pristine SO Island) Kerguelen
2017-01-08 13:25:00	0.2857142857142857	0.4285714285714286	0.0	0.14285714285714288	0.0	0.0	0.14285714285714288	1.0	106893.14465637582	0.0	(Pristine SO Island) Kerguelen
2017-01-08 13:30:00	0.31578947368421056	0.6315789473684211	0.0	0.052631578947368425	0.0	0.0	0.0	1.0	107007.24988910924	0.0	(Pristine SO Island) Kerguelen
2017-01-08 13:35:00	0.5555555555555555	0.3333333333333333	0.05555555555555555	0.0	0.0	0.0	0.05555555555555555	1.0	107101.72777059418	0.0	(Pristine SO Island) Kerguelen
2017-01-08 13:40:00	0.3	0.6	0.0	0.0	0.0	0.1	0.0	1.0	107203.48465141287	0.0	(Pristine SO Island) Kerguelen
2017-01-08 13:45:00	0.3809523809523809	0.4285714285714286	0.0	0.09523809523809523	0.0	0.047619047619047616	0.047619047619047616	1.0	107285.70725580926	0.0	(Pristine SO Island) Kerguelen
2017-01-08 13:50:00	0.15384615384615385	0.8461538461538461	0.0	0.0	0.0	0.0	0.0	1.0	107352.50831254234	0.0	(Pristine SO Island) Kerguelen
2017-01-08 13:55:00	0.3157894736842105	0.5789473684210525	0.0	0.0	0.0	0.0	0.10526315789473682	1.0	107427.6879881918	0.0	(Pristine SO Island) Kerguelen
2017-01-08 14:00:00	0.26666666666666666	0.4	0.0	0.13333333333333333	0.0	0.06666666666666668	0.13333333333333333	1.0	107523.36092584084	0.0	(Pristine SO Island) Kerguelen
2017-01-08 14:05:00	0.4545454545454545	0.4545454545454545	0.0	0.09090909090909093	0.0	0.0	0.0	1.0	108034.8993665876	0.0	(Pristine SO Island) Kerguelen
2017-01-08 14:10:00	0.234375	0.32812499999999994	0.015625	0.234375	0.0	0.03125	0.15625	1.0	108675.83010983234	0.0	(Pristine SO Island) Kerguelen
2017-01-08 14:15:00	0.3734939759036144	0.4337349397590361	0.012048192771084336	0.12048192771084335	0.0	0.03614457831325301	0.024096385542168672	1.0	109482.55958933813	0.0	(Pristine SO Island) Kerguelen
2017-01-08 14:20:00	0.3833333333333333	0.4	0.03333333333333333	0.11666666666666667	0.0	0.0	0.06666666666666668	1.0	110337.57917425604	0.0	(Pristine SO Island) Kerguelen
2017-01-08 14:25:00	0.435483870967742	0.3225806451612903	0.08064516129032258	0.08064516129032258	0.0	0.016129032258064516	0.06451612903225806	1.0	111223.59260346084	0.0	(Pristine SO Island) Kerguelen
2017-01-08 14:30:00	0.32142857142857145	0.3928571428571429	0.023809523809523808	0.11904761904761905	0.0	0.023809523809523808	0.11904761904761905	1.0	112155.93423492576	0.0	(Pristine SO Island) Kerguelen
2017-01-08 14:35:00	0.29508196721311475	0.4754098360655738	0.032786885245901634	0.09836065573770493	0.0	0.0	0.09836065573770493	1.0	113103.12868331789	0.0	(Pristine SO Island) Kerguelen
2017-01-08 14:40:00	0.39436619718309857	0.4084507042253521	0.08450704225352113	0.028169014084507036	0.0	0.0	0.08450704225352113	1.0	114082.52162987046	0.0	(Pristine SO Island) Kerguelen
2017-01-08 14:45:00	0.4807692307692307	0.3653846153846154	0.0	0.05769230769230769	0.0	0.019230769230769232	0.07692307692307691	1.0	115097.6242134427	0.0	(Pristine SO Island) Kerguelen
2017-01-08 14:50:00	0.3823529411764706	0.3235294117647059	0.2058823529411765	0.0	0.0	0.029411764705882356	0.05882352941176471	1.0	116141.6581956657	0.0	(Pristine SO Island) Kerguelen
2017-01-08 14:55:00	0.6216216216216217	0.21621621621621626	0.08108108108108109	0.027027027027027032	0.0	0.0	0.054054054054054064	1.0	117229.1306752603	0.0	(Pristine SO Island) Kerguelen
2017-01-08 15:00:00	0.5238095238095237	0.3333333333333333	0.047619047619047616	0.047619047619047616	0.0	0.047619047619047616	0.0	1.0	118332.61555867473	0.0	(Pristine SO Island) Kerguelen
2017-01-08 15:05:00	0.5333333333333333	0.26666666666666666	0.06666666666666668	0.06666666666666668	0.0	0.03333333333333333	0.03333333333333333	1.0	119469.42641080945	0.0	(Pristine SO Island) Kerguelen
2017-01-08 15:10:00	0.4545454545454545	0.2272727272727273	0.2272727272727273	0.04545454545454545	0.0	0.04545454545454545	0.0	1.0	120640.15593932384	0.0	(Pristine SO Island) Kerguelen
2017-01-08 15:15:00	0.33333333333333337	0.4666666666666667	0.13333333333333333	0.0	0.0	0.0	0.06666666666666668	1.0	121821.8939811794	0.0	(Pristine SO Island) Kerguelen
2017-01-08 15:20:00	0.56	0.36	0.04	0.0	0.0	0.0	0.04	1.0	122995.7239787551	0.0	(Pristine SO Island) Kerguelen
2017-01-08 15:25:00	0.41025641025641024	0.12820512820512822	0.28205128205128205	0.05128205128205128	0.0	0.02564102564102564	0.10256410256410256	1.0	124207.18492749655	0.0	(Pristine SO Island) Kerguelen
2017-01-08 15:30:00	0.25806451612903225	0.3548387096774193	0.25806451612903225	0.03225806451612903	0.0	0.03225806451612903	0.06451612903225806	1.0	125447.89391505727	0.0	(Pristine SO Island) Kerguelen
2017-01-08 15:35:00	0.2325581395348837	0.18604651162790695	0.3488372093023256	0.02325581395348837	0.0	0.11627906976744184	0.09302325581395347	1.0	126690.71027725846	0.0	(Pristine SO Island) Kerguelen
2017-01-08 15:40:00	0.2894736842105263	0.2368421052631579	0.3947368421052632	0.02631578947368421	0.0	0.02631578947368421	0.02631578947368421	1.0	128008.49125203212	0.0	(Pristine SO Island) Kerguelen
2017-01-08 15:45:00	0.3928571428571429	0.16071428571428573	0.3571428571428571	0.0	0.0	0.0	0.08928571428571427	1.0	129330.2408650499	0.0	(Pristine SO Island) Kerguelen
2017-01-08 15:50:00	0.33962264150943394	0.11320754716981132	0.490566037735849	0.018867924528301886	0.03773584905660377	0.0	0.0	1.0	130717.80206569092	0.0	(Pristine SO Island) Kerguelen
2017-01-08 15:55:00	0.35416666666666663	0.10416666666666667	0.5	0.0	0.0	0.02083333333333333	0.02083333333333333	1.0	132127.02292247838	0.0	(Pristine SO Island) Kerguelen
2017-01-08 16:00:00	0.368421052631579	0.03947368421052632	0.4342105263157895	0.05263157894736842	0.013157894736842105	0.013157894736842105	0.07894736842105263	1.0	133604.59766690532	0.0	(Pristine SO Island) Kerguelen
2017-01-08 16:05:00	0.38095238095238104	0.06349206349206349	0.4126984126984127	0.047619047619047616	0.0	0.015873015873015872	0.07936507936507936	1.0	135107.41498917455	0.0	(Pristine SO Island) Kerguelen
2017-01-08 16:10:00	0.22222222222222215	0.06666666666666668	0.6	0.02222222222222222	0.02222222222222222	0.02222222222222222	0.04444444444444444	1.0	136638.72566855507	0.0	(Pristine SO Island) Kerguelen
2017-01-08 16:15:00	0.2857142857142857	0.19047619047619047	0.3571428571428571	0.023809523809523808	0.0	0.07142857142857142	0.07142857142857142	1.0	138175.80876788942	0.0	(Pristine SO Island) Kerguelen
2017-01-08 16:20:00	0.4444444444444445	0.11111111111111112	0.33333333333333337	0.0	0.0	0.0	0.11111111111111112	1.0	139751.59511089034	0.0	(Pristine SO Island) Kerguelen
2017-01-08 16:25:00	0.3783783783783784	0.027027027027027025	0.3513513513513513	0.08108108108108109	0.027027027027027025	0.08108108108108109	0.05405405405405405	1.0	141354.82653058707	0.0	(Pristine SO Island) Kerguelen
2017-01-08 16:30:00	0.40909090909090906	0.11363636363636365	0.3636363636363637	0.022727272727272728	0.0	0.022727272727272728	0.06818181818181819	1.0	142995.6378354957	0.0	(Pristine SO Island) Kerguelen
2017-01-08 16:35:00	0.3225806451612903	0.16129032258064516	0.4838709677419356	0.03225806451612903	0.0	0.0	0.0	1.0	144614.74202320015	0.0	(Pristine SO Island) Kerguelen
2017-01-08 16:40:00	0.3750000000000001	0.125	0.46875	0.0	0.0	0.03125	0.0	1.0	146230.03669355199	0.0	(Pristine SO Island) Kerguelen
2017-01-08 16:45:00	0.5	0.16666666666666666	0.2	0.06666666666666668	0.0	0.0	0.06666666666666668	1.0	147818.29626624862	0.0	(Pristine SO Island) Kerguelen
2017-01-08 16:50:00	0.6538461538461539	0.11538461538461538	0.1923076923076923	0.0	0.0	0.038461538461538464	0.0	1.0	149414.5951262764	0.0	(Pristine SO Island) Kerguelen
2017-01-08 16:55:00	0.5294117647058824	0.0	0.35294117647058826	0.0	0.0	0.0	0.1176470588235294	1.0	151053.06011297312	0.0	(Pristine SO Island) Kerguelen
2017-01-08 17:00:00	0.59375	0.125	0.1875	0.03125	0.0	0.03125	0.03125	1.0	152674.22144883932	0.0	(Pristine SO Island) Kerguelen
2017-01-08 17:05:00	0.4814814814814815	0.1851851851851852	0.25925925925925924	0.0	0.0	0.037037037037037035	0.037037037037037035	1.0	154336.54733360236	0.0	(Pristine SO Island) Kerguelen
2017-01-08 17:10:00	0.4615384615384616	0.38461538461538464	0.15384615384615385	0.0	0.0	0.0	0.0	1.0	155985.3830243705	0.0	(Pristine SO Island) Kerguelen
2017-01-08 17:15:00	0.9333333333333332	0.06666666666666668	0.0	0.0	0.0	0.0	0.0	1.0	157669.27160566888	0.0	(Pristine SO Island) Kerguelen
2017-01-08 17:20:00	0.42857142857142855	0.2857142857142857	0.14285714285714285	0.14285714285714285	0.0	0.0	0.0	1.0	159369.89677267615	0.0	(Pristine SO Island) Kerguelen
2017-01-08 17:25:00	0.5882352941176471	0.1764705882352941	0.0	0.05882352941176471	0.0	0.05882352941176471	0.1176470588235294	1.0	161038.11990220708	0.0	(Pristine SO Island) Kerguelen
2017-01-08 17:30:00	0.4705882352941176	0.2352941176470588	0.17647058823529413	0.0	0.0	0.05882352941176471	0.05882352941176471	1.0	162778.12043174406	0.0	(Pristine SO Island) Kerguelen
2017-01-08 17:35:00	0.6818181818181818	0.2272727272727273	0.0	0.09090909090909093	0.0	0.0	0.0	1.0	164490.33406781885	0.0	(Pristine SO Island) Kerguelen
2017-01-08 17:40:00	0.5185185185185186	0.1851851851851852	0.1851851851851852	0.11111111111111112	0.0	0.0	0.0	1.0	166224.9874739655	0.0	(Pristine SO Island) Kerguelen
2017-01-08 17:45:00	0.5925925925925926	0.2222222222222222	0.0	0.1111111111111111	0.0	0.0	0.07407407407407407	1.0	167949.63976995097	0.0	(Pristine SO Island) Kerguelen
2017-01-08 17:50:00	0.631578947368421	0.2631578947368421	0.05263157894736841	0.05263157894736841	0.0	0.0	0.0	1.0	169724.22118792136	0.0	(Pristine SO Island) Kerguelen
2017-01-08 17:55:00	0.5263157894736841	0.21052631578947367	0.05263157894736842	0.10526315789473684	0.05263157894736842	0.0	0.05263157894736842	1.0	171506.80711365028	0.0	(Pristine SO Island) Kerguelen
2017-01-08 18:00:00	0.6111111111111112	0.16666666666666666	0.05555555555555555	0.0	0.0	0.0	0.16666666666666666	1.0	173271.54311448894	0.0	(Pristine SO Island) Kerguelen
2017-01-08 18:05:00	0.7272727272727273	0.18181818181818185	0.0	0.0	0.0	0.045454545454545456	0.045454545454545456	1.0	175054.2816894091	0.0	(Pristine SO Island) Kerguelen
2017-01-08 18:10:00	0.6363636363636364	0.2727272727272727	0.0	0.0909090909090909	0.0	0.0	0.0	1.0	176805.12991713762	0.0	(Pristine SO Island) Kerguelen
2017-01-08 18:15:00	0.55	0.15	0.15	0.1	0.0	0.0	0.05	1.0	178609.8799316369	0.0	(Pristine SO Island) Kerguelen
2017-01-08 18:20:00	0.30000000000000004	0.4	0.1	0.15000000000000002	0.0	0.0	0.05	1.0	180447.06374520125	0.0	(Pristine SO Island) Kerguelen
2017-01-08 18:25:00	0.5714285714285714	0.14285714285714285	0.0	0.2857142857142857	0.0	0.0	0.0	1.0	182280.8368574086	0.0	(Pristine SO Island) Kerguelen
2017-01-08 18:30:00	0.3846153846153847	0.4615384615384616	0.07692307692307693	0.07692307692307693	0.0	0.0	0.0	1.0	184142.7983708627	0.0	(Pristine SO Island) Kerguelen
2017-01-08 18:35:00	0.4	0.3	0.05	0.1	0.0	0.0	0.15	1.0	186017.96139956336	0.0	(Pristine SO Island) Kerguelen
2017-01-08 18:40:00	0.2142857142857143	0.5714285714285714	0.0	0.14285714285714285	0.0	0.0	0.07142857142857142	1.0	187883.21038258087	0.0	(Pristine SO Island) Kerguelen
2017-01-08 18:45:00	0.3043478260869565	0.4782608695652174	0.043478260869565216	0.08695652173913042	0.0	0.043478260869565216	0.043478260869565216	1.0	189758.79031589316	0.0	(Pristine SO Island) Kerguelen
2017-01-08 18:50:00	0.2631578947368421	0.6842105263157895	0.0	0.0	0.0	0.052631578947368425	0.0	1.0	191634.2002825498	0.0	(Pristine SO Island) Kerguelen
2017-01-08 18:55:00	0.2727272727272728	0.4545454545454545	0.0	0.09090909090909093	0.0	0.0	0.18181818181818185	1.0	193519.30109358672	0.0	(Pristine SO Island) Kerguelen
2017-01-08 19:00:00	0.3181818181818182	0.5909090909090909	0.045454545454545456	0.0	0.0	0.0	0.045454545454545456	1.0	195403.7069016093	0.0	(Pristine SO Island) Kerguelen
2017-01-08 19:05:00	0.18181818181818185	0.7272727272727273	0.0	0.0	0.0	0.09090909090909093	0.0	1.0	197191.66465835608	0.0	(Pristine SO Island) Kerguelen
2017-01-08 19:10:00	0.20833333333333334	0.5833333333333334	0.04166666666666667	0.04166666666666667	0.0	0.04166666666666667	0.08333333333333334	1.0	199355.49146869316	0.0	(Pristine SO Island) Kerguelen
2017-01-08 19:15:00	0.2083333333333333	0.5833333333333333	0.0	0.0	0.0	0.04166666666666666	0.16666666666666666	1.0	201106.26490677762	1.0	(Pristine SO Island) Kerguelen
2017-01-08 19:20:00	0.13513513513513514	0.5675675675675675	0.08108108108108109	0.054054054054054064	0.0	0.08108108108108109	0.08108108108108109	1.0	203018.50174365312	1.0	(Pristine SO Island) Kerguelen
2017-01-08 19:25:00	0.10714285714285716	0.75	0.03571428571428571	0.07142857142857142	0.0	0.03571428571428571	0.0	1.0	204954.81757825988	1.0	(Pristine SO Island) Kerguelen
2017-01-08 19:30:00	0.0	0.823529411764706	0.05882352941176471	0.05882352941176471	0.0	0.05882352941176471	0.0	1.0	206892.61363025696	1.0	(Pristine SO Island) Kerguelen
2017-01-08 19:35:00	0.07407407407407407	0.7777777777777778	0.037037037037037035	0.037037037037037035	0.0	0.07407407407407407	0.0	1.0	208863.88157586922	1.0	(Pristine SO Island) Kerguelen
2017-01-08 19:40:00	0.07142857142857142	0.6428571428571428	0.17857142857142858	0.07142857142857142	0.0	0.0	0.03571428571428571	1.0	210833.0890127025	1.0	(Pristine SO Island) Kerguelen
2017-01-08 19:45:00	0.06451612903225806	0.5483870967741935	0.16129032258064513	0.12903225806451613	0.0	0.03225806451612903	0.06451612903225806	1.0	212777.4234024397	1.0	(Pristine SO Island) Kerguelen
2017-01-08 19:50:00	0.0625	0.6875	0.125	0.0	0.0	0.0	0.125	1.0	214723.2497383284	1.0	(Pristine SO Island) Kerguelen
2017-01-08 19:55:00	0.10000000000000002	0.5	0.30000000000000004	0.10000000000000002	0.0	0.0	0.0	1.0	216680.47055608878	1.0	(Pristine SO Island) Kerguelen
2017-01-08 20:00:00	0.1111111111111111	0.6666666666666666	0.05555555555555555	0.0	0.0	0.1111111111111111	0.05555555555555555	1.0	218626.26852466466	1.0	(Pristine SO Island) Kerguelen
2017-01-08 20:05:00	0.0	0.7142857142857143	0.14285714285714285	0.047619047619047616	0.0	0.09523809523809523	0.0	1.0	220589.6936140045	1.0	(Pristine SO Island) Kerguelen
2017-01-08 20:10:00	0.0	0.7368421052631579	0.10526315789473684	0.0	0.0	0.10526315789473684	0.05263157894736842	1.0	222547.48768802246	1.0	(Pristine SO Island) Kerguelen
2017-01-08 20:15:00	0.17241379310344826	0.6551724137931034	0.06896551724137931	0.0	0.0	0.06896551724137931	0.03448275862068965	1.0	224537.8361840762	1.0	(Pristine SO Island) Kerguelen
2017-01-08 20:20:00	0.1739130434782609	0.7391304347826088	0.043478260869565216	0.0	0.0	0.0	0.043478260869565216	1.0	226532.0836032293	1.0	(Pristine SO Island) Kerguelen
2017-01-08 20:25:00	0.16	0.72	0.04	0.04	0.0	0.04	0.0	1.0	228526.3895370619	1.0	(Pristine SO Island) Kerguelen
2017-01-08 20:30:00	0.16	0.68	0.12	0.0	0.0	0.0	0.04	1.0	230528.065762707	1.0	(Pristine SO Island) Kerguelen
2017-01-08 20:35:00	0.2307692307692308	0.5384615384615384	0.15384615384615385	0.0	0.0	0.0	0.07692307692307693	1.0	232529.501661826	1.0	(Pristine SO Island) Kerguelen
2017-01-08 20:40:00	0.0625	0.5	0.125	0.0625	0.0	0.125	0.125	1.0	234506.89584221572	1.0	(Pristine SO Island) Kerguelen
2017-01-08 20:45:00	0.3333333333333333	0.3333333333333333	0.16666666666666666	0.0	0.0	0.08333333333333333	0.08333333333333333	1.0	236499.27921165645	1.0	(Pristine SO Island) Kerguelen
2017-01-08 20:50:00	0.29411764705882354	0.29411764705882354	0.1764705882352941	0.0	0.0	0.1176470588235294	0.1176470588235294	1.0	238497.16615467923	1.0	(Pristine SO Island) Kerguelen
2017-01-08 20:55:00	0.07142857142857142	0.7142857142857143	0.0	0.0	0.0	0.07142857142857142	0.14285714285714285	1.0	240471.4632489668	1.0	(Pristine SO Island) Kerguelen
2017-01-08 21:00:00	0.18181818181818185	0.3636363636363637	0.2727272727272727	0.09090909090909093	0.0	0.0	0.09090909090909093	1.0	242458.99897242288	1.0	(Pristine SO Island) Kerguelen
2017-01-08 21:05:00	0.13333333333333333	0.6666666666666666	0.2	0.0	0.0	0.0	0.0	1.0	244460.80630663532	1.0	(Pristine SO Island) Kerguelen
2017-01-08 21:10:00	0.13333333333333333	0.4666666666666667	0.33333333333333337	0.0	0.0	0.06666666666666668	0.0	1.0	246467.54933136803	1.0	(Pristine SO Island) Kerguelen
2017-01-08 21:15:00	0.1111111111111111	0.3333333333333333	0.4444444444444444	0.0	0.0	0.1111111111111111	0.0	1.0	248447.7656992957	1.0	(Pristine SO Island) Kerguelen
2017-01-08 21:20:00	0.1818181818181818	0.5454545454545454	0.0909090909090909	0.0909090909090909	0.0	0.0909090909090909	0.0	1.0	250426.0979364826	1.0	(Pristine SO Island) Kerguelen
2017-01-08 21:25:00	0.09523809523809523	0.42857142857142855	0.2857142857142857	0.047619047619047616	0.0	0.0	0.14285714285714285	1.0	252390.9897343153	1.0	(Pristine SO Island) Kerguelen
2017-01-08 21:30:00	0.5	0.4166666666666667	0.0	0.08333333333333333	0.0	0.0	0.0	1.0	254319.78637955379	1.0	(Pristine SO Island) Kerguelen
2017-01-08 21:35:00	0.2	0.3333333333333333	0.2	0.0	0.0	0.06666666666666668	0.2	1.0	256263.81278454262	1.0	(Pristine SO Island) Kerguelen
2017-01-08 21:40:00	0.11111111111111112	0.22222222222222224	0.22222222222222224	0.22222222222222224	0.0	0.11111111111111112	0.11111111111111112	1.0	258201.4674953952	1.0	(Pristine SO Island) Kerguelen
2017-01-08 21:45:00	0.3750000000000001	0.25	0.125	0.0	0.0	0.125	0.125	1.0	260104.03730534398	1.0	(Pristine SO Island) Kerguelen
2017-01-08 21:50:00	0.18181818181818185	0.3636363636363637	0.2727272727272727	0.0	0.0	0.0	0.18181818181818185	1.0	262066.5552015036	1.0	(Pristine SO Island) Kerguelen
2017-01-08 21:55:00	0.5555555555555556	0.3333333333333333	0.11111111111111112	0.0	0.0	0.0	0.0	1.0	264042.6882550668	1.0	(Pristine SO Island) Kerguelen
2017-01-08 22:00:00	0.4545454545454545	0.18181818181818185	0.18181818181818185	0.0	0.0	0.09090909090909093	0.09090909090909093	1.0	266045.296595785	1.0	(Pristine SO Island) Kerguelen
2017-01-08 22:05:00	0.2727272727272727	0.3636363636363637	0.18181818181818185	0.0	0.0	0.09090909090909093	0.09090909090909093	1.0	268069.899553044	1.0	(Pristine SO Island) Kerguelen
2017-01-08 22:10:00	0.3333333333333333	0.3333333333333333	0.08333333333333333	0.08333333333333333	0.0	0.0	0.16666666666666666	1.0	270087.823451227	1.0	(Pristine SO Island) Kerguelen
2017-01-08 22:15:00	0.4	0.2	0.2	0.13333333333333333	0.0	0.0	0.06666666666666668	1.0	272098.69540898013	1.0	(Pristine SO Island) Kerguelen
2017-01-08 22:20:00	0.3333333333333333	0.25	0.16666666666666666	0.08333333333333333	0.0	0.0	0.16666666666666666	1.0	274128.3644165227	1.0	(Pristine SO Island) Kerguelen
2017-01-08 22:25:00	0.22580645161290325	0.5806451612903226	0.06451612903225806	0.06451612903225806	0.0	0.06451612903225806	0.0	1.0	276168.2936160248	1.0	(Pristine SO Island) Kerguelen
2017-01-08 22:30:00	0.25	0.4583333333333334	0.08333333333333334	0.04166666666666667	0.0	0.125	0.04166666666666667	1.0	278220.3836542284	1.0	(Pristine SO Island) Kerguelen
2017-01-08 22:35:00	0.09677419354838712	0.6129032258064516	0.12903225806451613	0.06451612903225806	0.0	0.03225806451612903	0.06451612903225806	1.0	280301.8435598183	1.0	(Pristine SO Island) Kerguelen
2017-01-08 22:40:00	0.3043478260869565	0.4782608695652175	0.08695652173913045	0.08695652173913045	0.0	0.0	0.043478260869565216	1.0	282365.01561081264	1.0	(Pristine SO Island) Kerguelen
2017-01-08 22:45:00	0.2333333333333333	0.5666666666666667	0.13333333333333333	0.0	0.0	0.0	0.06666666666666668	1.0	284428.933264323	1.0	(Pristine SO Island) Kerguelen
2017-01-08 22:50:00	0.2333333333333333	0.4666666666666667	0.1	0.03333333333333333	0.0	0.1	0.06666666666666668	1.0	286464.7762086921	1.0	(Pristine SO Island) Kerguelen
2017-01-08 22:55:00	0.2105263157894737	0.4473684210526316	0.07894736842105264	0.07894736842105264	0.0	0.07894736842105264	0.10526315789473684	1.0	288501.3662387476	1.0	(Pristine SO Island) Kerguelen
2017-01-08 23:00:00	0.21739130434782608	0.5652173913043479	0.13043478260869565	0.0	0.0	0.043478260869565216	0.043478260869565216	1.0	290534.9323862466	1.0	(Pristine SO Island) Kerguelen
2017-01-08 23:05:00	0.14285714285714285	0.6428571428571428	0.07142857142857142	0.07142857142857142	0.0	0.03571428571428571	0.03571428571428571	1.0	292568.35389517085	1.0	(Pristine SO Island) Kerguelen
2017-01-08 23:10:00	0.25	0.4	0.15	0.05	0.0	0.1	0.05	1.0	294621.6514513887	1.0	(Pristine SO Island) Kerguelen
2017-01-08 23:15:00	0.3	0.5666666666666668	0.06666666666666668	0.0	0.0	0.06666666666666668	0.0	1.0	296650.0120624658	1.0	(Pristine SO Island) Kerguelen
2017-01-08 23:20:00	0.3157894736842105	0.42105263157894735	0.21052631578947367	0.05263157894736842	0.0	0.0	0.0	1.0	298693.70627790224	1.0	(Pristine SO Island) Kerguelen
2017-01-08 23:25:00	0.2	0.4285714285714286	0.2	0.028571428571428574	0.0	0.05714285714285715	0.08571428571428573	1.0	300782.29391085124	1.0	(Pristine SO Island) Kerguelen
2017-01-08 23:30:00	0.375	0.5625	0.03125	0.0	0.0	0.03125	0.0	1.0	302867.2516847625	1.0	(Pristine SO Island) Kerguelen
2017-01-08 23:35:00	0.3333333333333333	0.20833333333333331	0.20833333333333331	0.0	0.0	0.08333333333333333	0.16666666666666666	1.0	304925.09670341306	1.0	(Pristine SO Island) Kerguelen
2017-01-08 23:40:00	0.3125000000000001	0.46875	0.0	0.0625	0.0	0.125	0.03125	1.0	307067.5769696066	1.0	(Pristine SO Island) Kerguelen
2017-01-08 23:45:00	0.2413793103448276	0.6206896551724138	0.06896551724137931	0.0	0.0	0.0	0.06896551724137931	1.0	309134.54608789616	1.0	(Pristine SO Island) Kerguelen
2017-01-08 23:50:00	0.16	0.52	0.12	0.04	0.04	0.08	0.04	1.0	311241.1308345523	1.0	(Pristine SO Island) Kerguelen
2017-01-08 23:55:00	0.1176470588235294	0.6470588235294117	0.14705882352941174	0.05882352941176471	0.0	0.029411764705882356	0.0	1.0	313320.6408273952	1.0	(Pristine SO Island) Kerguelen
2017-01-09 00:00:00	0.27027027027027023	0.4864864864864864	0.1891891891891892	0.05405405405405405	0.0	0.0	0.0	1.0	315394.7045455175	1.0	Segment_1 Pristine Marine
2017-01-09 00:05:00	0.09090909090909093	0.6818181818181819	0.04545454545454546	0.09090909090909093	0.0	0.04545454545454546	0.04545454545454546	1.0	317469.96712669893	1.0	Segment_1 Pristine Marine
2017-01-09 00:10:00	0.4782608695652174	0.3913043478260869	0.08695652173913042	0.0	0.0	0.0	0.043478260869565216	1.0	319559.7576815286	1.0	Segment_1 Pristine Marine
2017-01-09 00:15:00	0.2962962962962963	0.4814814814814815	0.1111111111111111	0.037037037037037035	0.0	0.037037037037037035	0.037037037037037035	1.0	321672.2557094548	1.0	Segment_1 Pristine Marine
2017-01-09 00:20:00	0.31428571428571433	0.4857142857142857	0.05714285714285715	0.05714285714285715	0.0	0.05714285714285715	0.028571428571428574	1.0	323735.40192097786	1.0	Segment_1 Pristine Marine
2017-01-09 00:25:00	0.31249999999999994	0.5	0.09375	0.0625	0.0	0.0	0.03125	1.0	325873.0167430632	1.0	Segment_1 Pristine Marine
2017-01-09 00:30:00	0.12903225806451613	0.5483870967741935	0.06451612903225806	0.09677419354838712	0.03225806451612903	0.06451612903225806	0.06451612903225806	1.0	327972.9738418495	1.0	Segment_1 Pristine Marine
2017-01-09 00:35:00	0.10344827586206896	0.6551724137931034	0.10344827586206896	0.03448275862068965	0.0	0.03448275862068965	0.06896551724137931	1.0	330132.5337747587	1.0	Segment_1 Pristine Marine
2017-01-09 00:40:00	0.1153846153846154	0.7692307692307693	0.07692307692307693	0.0	0.0	0.038461538461538464	0.0	1.0	332214.2462542562	1.0	Segment_1 Pristine Marine
2017-01-09 00:45:00	0.1818181818181818	0.6060606060606061	0.1818181818181818	0.0	0.0	0.030303030303030307	0.0	1.0	334388.9885626669	1.0	Segment_1 Pristine Marine
2017-01-09 00:50:00	0.04	0.7600000000000001	0.16	0.0	0.0	0.04	0.0	1.0	336479.1047122777	1.0	Segment_1 Pristine Marine
2017-01-09 00:55:00	0.16666666666666666	0.4444444444444445	0.3333333333333333	0.0	0.0	0.05555555555555556	0.0	1.0	338632.76412911806	1.0	Segment_1 Pristine Marine
2017-01-09 01:00:00	0.1	0.5999999999999999	0.25	0.0	0.0	0.0	0.05	1.0	340720.4662507652	1.0	Segment_1 Pristine Marine
2017-01-09 01:05:00	0.11111111111111112	0.7777777777777779	0.05555555555555556	0.02777777777777778	0.0	0.02777777777777778	0.0	1.0	342823.73668497143	1.0	Segment_1 Pristine Marine
2017-01-09 01:10:00	0.2	0.6222222222222222	0.15555555555555556	0.0	0.0	0.02222222222222222	0.0	1.0	344917.35029705236	1.0	Segment_1 Pristine Marine
2017-01-09 01:15:00	0.16129032258064518	0.6129032258064516	0.1935483870967742	0.03225806451612903	0.0	0.0	0.0	1.0	346985.2977088121	1.0	Segment_1 Pristine Marine
2017-01-09 01:20:00	0.14285714285714285	0.5714285714285714	0.2857142857142857	0.0	0.0	0.0	0.0	1.0	349067.6861991321	1.0	Segment_1 Pristine Marine
2017-01-09 01:25:00	0.14285714285714285	0.7857142857142857	0.07142857142857142	0.0	0.0	0.0	0.0	1.0	351179.1441624525	1.0	Segment_1 Pristine Marine
2017-01-09 01:30:00									353286.1462920389	1.0	Segment_1 Pristine Marine
2017-01-09 01:35:00									355360.6182019561	1.0	Segment_1 Pristine Marine
2017-01-09 01:40:00									357528.46563622594	1.0	Segment_1 Pristine Marine
2017-01-09 01:45:00									359603.5472114384	1.0	Segment_1 Pristine Marine
2017-01-09 01:50:00									361774.40600048547	1.0	Segment_1 Pristine Marine
2017-01-09 01:55:00									363931.56824943563	1.0	Segment_1 Pristine Marine
2017-01-09 02:00:00									366027.2501883621	1.0	Segment_1 Pristine Marine
2017-01-09 02:05:00									368211.8010533314	1.0	Segment_1 Pristine Marine
2017-01-09 02:10:00									370405.9606038282	1.0	Segment_1 Pristine Marine
2017-01-09 02:15:00									372592.9237422167	1.0	Segment_1 Pristine Marine
2017-01-09 02:20:00									374779.41161163157	1.0	Segment_1 Pristine Marine
2017-01-09 02:25:00									376959.8337571495	1.0	Segment_1 Pristine Marine
2017-01-09 02:30:00									379046.0729980925	1.0	Segment_1 Pristine Marine
2017-01-09 02:35:00	0.11111111111111112	0.7777777777777778	0.05555555555555556	0.0	0.0	0.0	0.05555555555555556	1.0	381239.0116315882	1.0	Segment_1 Pristine Marine
2017-01-09 02:40:00	0.13043478260869565	0.5652173913043479	0.08695652173913045	0.0	0.0	0.13043478260869565	0.08695652173913045	1.0	383424.8608578596	1.0	Segment_1 Pristine Marine
2017-01-09 02:45:00	0.22222222222222224	0.5	0.11111111111111112	0.05555555555555556	0.0	0.05555555555555556	0.05555555555555556	1.0	385612.3844281564	1.0	Segment_1 Pristine Marine
2017-01-09 02:50:00	0.07142857142857142	0.6428571428571428	0.07142857142857142	0.0	0.0	0.0	0.2142857142857143	1.0	387808.2218082858	1.0	Segment_1 Pristine Marine
2017-01-09 02:55:00	0.24	0.6000000000000001	0.08	0.0	0.0	0.0	0.08	1.0	389909.8912663754	1.0	Segment_1 Pristine Marine
2017-01-09 03:00:00	0.20833333333333331	0.625	0.08333333333333333	0.0	0.0	0.08333333333333333	0.0	1.0	392080.0821793131	1.0	Segment_1 Pristine Marine
2017-01-09 03:05:00	0.2307692307692308	0.6923076923076923	0.0	0.07692307692307693	0.0	0.0	0.0	1.0	394270.90385469573	1.0	Segment_1 Pristine Marine
2017-01-09 03:10:00	0.2333333333333333	0.5666666666666667	0.03333333333333333	0.06666666666666668	0.0	0.03333333333333333	0.06666666666666668	1.0	396429.7300116088	1.0	Segment_1 Pristine Marine
2017-01-09 03:15:00	0.35	0.5499999999999999	0.1	0.0	0.0	0.0	0.0	1.0	398548.8710965872	1.0	Segment_1 Pristine Marine
2017-01-09 03:20:00	0.2222222222222222	0.5	0.05555555555555555	0.1111111111111111	0.0	0.0	0.1111111111111111	1.0	400743.0822908863	1.0	Segment_1 Pristine Marine
2017-01-09 03:25:00	0.3076923076923077	0.6153846153846154	0.07692307692307693	0.0	0.0	0.0	0.0	1.0	402910.9542006559	1.0	Segment_1 Pristine Marine
2017-01-09 03:30:00	0.1875	0.5	0.125	0.0	0.0	0.125	0.0625	1.0	405025.6912884924	1.0	Segment_1 Pristine Marine
2017-01-09 03:35:00	0.19230769230769232	0.6923076923076923	0.038461538461538464	0.038461538461538464	0.0	0.0	0.038461538461538464	1.0	407195.31977232406	1.0	Segment_1 Pristine Marine
2017-01-09 03:40:00	0.13043478260869565	0.7391304347826088	0.08695652173913042	0.0	0.0	0.043478260869565216	0.0	1.0	409312.65810764406	1.0	Segment_1 Pristine Marine
2017-01-09 03:45:00	0.21428571428571425	0.4285714285714285	0.21428571428571425	0.07142857142857142	0.0	0.07142857142857142	0.0	1.0	411456.26619849727	1.0	Segment_1 Pristine Marine
2017-01-09 03:50:00	0.4827586206896552	0.4482758620689655	0.03448275862068965	0.0	0.0	0.03448275862068965	0.0	1.0	413599.3822166388	1.0	Segment_1 Pristine Marine
2017-01-09 03:55:00	0.10344827586206896	0.793103448275862	0.06896551724137931	0.0	0.03448275862068965	0.0	0.0	1.0	415709.40424492006	1.0	Segment_1 Pristine Marine
2017-01-09 04:00:00	0.1935483870967742	0.6451612903225807	0.06451612903225806	0.0	0.0	0.0	0.0967741935483871	1.0	417880.0656581605	1.0	Segment_1 Pristine Marine
2017-01-09 04:05:00	0.2195121951219512	0.6829268292682927	0.07317073170731707	0.0	0.0	0.0	0.024390243902439025	1.0	419977.4405350614	1.0	Segment_1 Pristine Marine
2017-01-09 04:10:00	0.1923076923076923	0.5384615384615385	0.1923076923076923	0.038461538461538464	0.0	0.0	0.038461538461538464	1.0	422174.7856001802	1.0	Segment_1 Pristine Marine
2017-01-09 04:15:00	0.13333333333333336	0.6333333333333333	0.1	0.03333333333333334	0.0	0.06666666666666668	0.03333333333333334	1.0	424319.7475022713	1.0	Segment_1 Pristine Marine
2017-01-09 04:20:00	0.2	0.65	0.05	0.05	0.0	0.05	0.0	1.0	426463.4449863032	1.0	Segment_1 Pristine Marine
2017-01-09 04:25:00	0.09523809523809523	0.5714285714285714	0.14285714285714285	0.0	0.0	0.047619047619047616	0.14285714285714285	1.0	428620.114113684	1.0	Segment_1 Pristine Marine
2017-01-09 04:30:00	0.21875	0.59375	0.125	0.03125	0.0	0.0	0.03125	1.0	430750.38755900273	1.0	Segment_1 Pristine Marine
2017-01-09 04:35:00	0.2666666666666667	0.6333333333333333	0.06666666666666668	0.0	0.0	0.0	0.03333333333333334	1.0	432942.06021360157	1.0	Segment_1 Pristine Marine
2017-01-09 04:40:00	0.1794871794871795	0.5128205128205129	0.12820512820512822	0.0	0.0	0.05128205128205129	0.12820512820512822	1.0	435041.1124068819	1.0	Segment_1 Pristine Marine
2017-01-09 04:45:00	0.16666666666666669	0.4444444444444444	0.2777777777777778	0.05555555555555555	0.0	0.0	0.05555555555555555	1.0	437221.56805645797	1.0	Segment_1 Pristine Marine
2017-01-09 04:50:00	0.0909090909090909	0.4545454545454545	0.2727272727272727	0.0	0.0	0.13636363636363635	0.04545454545454545	1.0	439336.11237620213	1.0	Segment_1 Pristine Marine
2017-01-09 04:55:00	0.10256410256410256	0.4871794871794871	0.1794871794871795	0.0	0.0	0.02564102564102564	0.20512820512820512	1.0	441545.37194821826	1.0	Segment_1 Pristine Marine
2017-01-09 05:00:00	0.038461538461538464	0.8076923076923076	0.07692307692307693	0.038461538461538464	0.0	0.0	0.038461538461538464	1.0	443647.76830065006	1.0	Segment_1 Pristine Marine
2017-01-09 05:05:00	0.10714285714285716	0.5357142857142857	0.25	0.0	0.0	0.07142857142857142	0.03571428571428571	1.0	445830.0073771414	1.0	Segment_1 Pristine Marine
2017-01-09 05:10:00	0.21428571428571436	0.3928571428571429	0.25	0.07142857142857142	0.0	0.07142857142857142	0.0	1.0	447932.8767190228	1.0	Segment_1 Pristine Marine
2017-01-09 05:15:00	0.125	0.65625	0.1875	0.0	0.0	0.0	0.03125	1.0	450143.75809534336	1.0	Segment_1 Pristine Marine
2017-01-09 05:20:00	0.13157894736842107	0.5526315789473684	0.2368421052631579	0.026315789473684213	0.0	0.052631578947368425	0.0	1.0	452248.44116708345	1.0	Segment_1 Pristine Marine
2017-01-09 05:25:00	0.2352941176470588	0.4705882352941176	0.2647058823529412	0.029411764705882356	0.0	0.0	0.0	1.0	454433.6155796369	1.0	Segment_1 Pristine Marine
2017-01-09 05:30:00	0.0625	0.6875	0.20833333333333331	0.0	0.0	0.04166666666666667	0.0	1.0	456537.29837752524	1.0	Segment_1 Pristine Marine
2017-01-09 05:35:00	0.07894736842105263	0.6052631578947368	0.2368421052631579	0.02631578947368421	0.0	0.0	0.05263157894736842	1.0	458667.95002084214	1.0	Segment_1 Pristine Marine
2017-01-09 05:40:00	0.1	0.58	0.24	0.020000000000000004	0.0	0.020000000000000004	0.040000000000000015	1.0	460838.94497504743	1.0	Segment_1 Pristine Marine
2017-01-09 05:45:00	0.08888888888888889	0.6	0.2222222222222222	0.04444444444444445	0.022222222222222227	0.022222222222222227	0.0	1.0	462969.32201604155	1.0	Segment_1 Pristine Marine
2017-01-09 05:50:00	0.07352941176470587	0.4411764705882353	0.33823529411764697	0.05882352941176471	0.0	0.07352941176470587	0.014705882352941175	1.0	465099.25115027174	1.0	Segment_1 Pristine Marine
2017-01-09 05:55:00	0.08333333333333333	0.5333333333333333	0.25	0.03333333333333333	0.0	0.1	0.0	1.0	467176.19573640847	1.0	Segment_1 Pristine Marine
2017-01-09 06:00:00	0.10144927536231883	0.5942028985507247	0.2608695652173913	0.0	0.0	0.028985507246376805	0.014492753623188406	1.0	469237.035529168	1.0	Segment_1 Pristine Marine
2017-01-09 06:05:00	0.06666666666666668	0.5444444444444444	0.3	0.0	0.01111111111111111	0.05555555555555556	0.02222222222222222	1.0	471312.36114228744	1.0	Segment_1 Pristine Marine
2017-01-09 06:10:00	0.08219178082191783	0.4794520547945205	0.3835616438356164	0.0	0.0	0.041095890410958916	0.0136986301369863	1.0	473389.9466016084	1.0	Segment_1 Pristine Marine
2017-01-09 06:15:00	0.05970149253731344	0.4776119402985075	0.4029850746268657	0.0	0.0	0.04477611940298508	0.01492537313432836	1.0	475474.42068986344	1.0	Segment_1 Pristine Marine
2017-01-09 06:20:00	0.13513513513513511	0.4324324324324324	0.3648648648648648	0.013513513513513513	0.0	0.05405405405405405	0.0	1.0	477579.7258737395	1.0	Segment_1 Pristine Marine
2017-01-09 06:25:00	0.04477611940298507	0.6567164179104478	0.22388059701492533	0.0	0.01492537313432836	0.059701492537313425	0.0	1.0	479691.8769722593	1.0	Segment_1 Pristine Marine
2017-01-09 06:30:00	0.09523809523809523	0.5396825396825398	0.3015873015873016	0.0	0.0	0.047619047619047616	0.015873015873015872	1.0	481811.4392824596	1.0	Segment_1 Pristine Marine
2017-01-09 06:35:00	0.11320754716981132	0.5283018867924529	0.2830188679245283	0.0	0.0	0.03773584905660377	0.03773584905660377	1.0	483951.7622439218	1.0	Segment_1 Pristine Marine
2017-01-09 06:40:00	0.09375	0.546875	0.3125	0.015625	0.0	0.03125	0.0	1.0	486072.69439718704	1.0	Segment_1 Pristine Marine
2017-01-09 06:45:00	0.11363636363636365	0.5454545454545454	0.2272727272727273	0.045454545454545456	0.0	0.045454545454545456	0.022727272727272728	1.0	488180.9034544186	1.0	Segment_1 Pristine Marine
2017-01-09 06:50:00	0.08695652173913045	0.6304347826086957	0.21739130434782608	0.0	0.0	0.043478260869565216	0.021739130434782608	1.0	490336.003802206	1.0	Segment_1 Pristine Marine
2017-01-09 06:55:00	0.057142857142857134	0.6285714285714286	0.22857142857142854	0.0	0.0	0.028571428571428567	0.057142857142857134	1.0	492483.4105614144	1.0	Segment_1 Pristine Marine
2017-01-09 07:00:00	0.0909090909090909	0.6136363636363636	0.25	0.0	0.0	0.0	0.04545454545454545	1.0	494604.1690460724	1.0	Segment_1 Pristine Marine
2017-01-09 07:05:00	0.11428571428571427	0.5428571428571429	0.2857142857142857	0.0	0.0	0.0	0.057142857142857134	1.0	496725.0223473382	1.0	Segment_1 Pristine Marine
2017-01-09 07:10:00	0.03125	0.5	0.4062500000000001	0.03125	0.0	0.03125	0.0	1.0	498864.97691360867	1.0	Segment_1 Pristine Marine
2017-01-09 07:15:00	0.13157894736842105	0.5789473684210525	0.21052631578947367	0.0	0.0	0.02631578947368421	0.05263157894736842	1.0	500984.9861109228	1.0	Segment_1 Pristine Marine
2017-01-09 07:20:00	0.2	0.575	0.175	0.0	0.0	0.025	0.025	1.0	503124.6464220745	1.0	Segment_1 Pristine Marine
2017-01-09 07:25:00	0.08823529411764705	0.7058823529411764	0.1176470588235294	0.0	0.0	0.08823529411764705	0.0	1.0	505288.1415875329	1.0	Segment_1 Pristine Marine
2017-01-09 07:30:00	0.13636363636363638	0.590909090909091	0.2727272727272728	0.0	0.0	0.0	0.0	1.0	507404.54881967633	1.0	Segment_1 Pristine Marine
2017-01-09 07:35:00	0.29166666666666663	0.4166666666666667	0.25	0.0	0.0	0.04166666666666667	0.0	1.0	509554.5784373654	1.0	Segment_1 Pristine Marine
2017-01-09 07:40:00	0.23529411764705885	0.35294117647058826	0.29411764705882354	0.05882352941176471	0.0	0.0	0.05882352941176471	1.0	511684.2792189382	1.0	Segment_1 Pristine Marine
2017-01-09 07:45:00	0.368421052631579	0.2631578947368421	0.2631578947368421	0.0	0.0	0.0	0.10526315789473684	1.0	513801.76492697187	1.0	Segment_1 Pristine Marine
2017-01-09 07:50:00	0.1818181818181818	0.3636363636363636	0.3181818181818181	0.04545454545454545	0.04545454545454545	0.04545454545454545	0.0	1.0	515529.38052709977	1.0	Segment_1 Pristine Marine
2017-01-09 07:55:00	0.3529411764705882	0.4117647058823529	0.2352941176470588	0.0	0.0	0.0	0.0	1.0	516805.7530391127	1.0	Segment_1 Pristine Marine
2017-01-09 08:00:00	0.23529411764705885	0.17647058823529413	0.35294117647058826	0.05882352941176471	0.0	0.17647058823529413	0.0	1.0	517099.56069186935	1.0	Segment_1 Pristine Marine
2017-01-09 08:05:00	0.1764705882352941	0.4117647058823529	0.2352941176470588	0.0	0.0	0.05882352941176471	0.1176470588235294	1.0	517300.9419196756	1.0	Segment_1 Pristine Marine
2017-01-09 08:10:00	0.3888888888888888	0.3333333333333333	0.2222222222222222	0.0	0.0	0.0	0.05555555555555555	1.0	517495.6434135522	1.0	Segment_1 Pristine Marine
2017-01-09 08:15:00	0.4	0.3	0.25	0.05	0.0	0.0	0.0	1.0	517704.1787179017	1.0	Segment_1 Pristine Marine
2017-01-09 08:20:00	0.3684210526315789	0.3684210526315789	0.2631578947368421	0.0	0.0	0.0	0.0	1.0	517906.5059896089	1.0	Segment_1 Pristine Marine
2017-01-09 08:25:00	0.4	0.26666666666666666	0.3333333333333333	0.0	0.0	0.0	0.0	1.0	518109.3105495315	1.0	Segment_1 Pristine Marine
2017-01-09 08:30:00	0.2631578947368421	0.6842105263157895	0.0	0.05263157894736842	0.0	0.0	0.0	1.0	518326.907336111	1.0	Segment_1 Pristine Marine
2017-01-09 08:35:00	0.15384615384615385	0.7692307692307693	0.0	0.0	0.0	0.0	0.07692307692307693	1.0	518530.68444486655	1.0	Segment_1 Pristine Marine
2017-01-09 08:40:00	0.21428571428571427	0.5	0.21428571428571427	0.07142857142857142	0.0	0.0	0.0	1.0	518734.4769467289	1.0	Segment_1 Pristine Marine
2017-01-09 08:45:00	0.09090909090909093	0.7272727272727274	0.09090909090909093	0.0	0.0	0.09090909090909093	0.0	1.0	518950.6899918345	1.0	Segment_1 Pristine Marine
2017-01-09 08:50:00	0.3333333333333333	0.5	0.0	0.0	0.0	0.0	0.16666666666666666	1.0	519160.7104877809	1.0	Segment_1 Pristine Marine
2017-01-09 08:55:00	0.375	0.375	0.125	0.0	0.0	0.0	0.125	1.0	519364.06075658725	1.0	Segment_1 Pristine Marine
2017-01-09 09:00:00	0.16666666666666669	0.5833333333333334	0.16666666666666669	0.0	0.0	0.0	0.08333333333333334	1.0	519546.8923803474	1.0	Segment_1 Pristine Marine
2017-01-09 09:05:00	0.18181818181818185	0.3636363636363637	0.3636363636363637	0.0	0.0	0.0	0.09090909090909093	1.0	519803.7210906124	1.0	Segment_1 Pristine Marine
2017-01-09 09:10:00	0.0	0.8	0.1	0.0	0.0	0.0	0.1	1.0	520020.4692652556	1.0	Segment_1 Pristine Marine
2017-01-09 09:15:00	0.38461538461538464	0.5384615384615384	0.0	0.0	0.0	0.0	0.07692307692307693	1.0	520243.9115008849	1.0	Segment_1 Pristine Marine
2017-01-09 09:20:00	0.2727272727272727	0.5454545454545454	0.0909090909090909	0.0	0.0	0.0909090909090909	0.0	1.0	520474.538999836	1.0	Segment_1 Pristine Marine
2017-01-09 09:25:00	0.33333333333333337	0.33333333333333337	0.1111111111111111	0.1111111111111111	0.0	0.0	0.1111111111111111	1.0	520685.13525674545	1.0	Segment_1 Pristine Marine
2017-01-09 09:30:00	0.2857142857142857	0.7142857142857143	0.0	0.0	0.0	0.0	0.0	1.0	520902.92446768977	1.0	Segment_1 Pristine Marine
2017-01-09 09:35:00	0.25	0.5	0.16666666666666666	0.0	0.0	0.08333333333333333	0.0	1.0	521126.9183363082	1.0	Segment_1 Pristine Marine
2017-01-09 09:40:00	0.2857142857142857	0.42857142857142855	0.14285714285714285	0.0	0.0	0.14285714285714285	0.0	1.0	521357.6102679064	1.0	Segment_1 Pristine Marine
2017-01-09 09:45:00	0.11111111111111112	0.5555555555555556	0.0	0.0	0.0	0.11111111111111112	0.22222222222222224	1.0	521561.0865703692	1.0	Segment_1 Pristine Marine
2017-01-09 09:50:00	0.25	0.5	0.25	0.0	0.0	0.0	0.0	1.0	521771.257042164	1.0	Segment_1 Pristine Marine
2017-01-09 09:55:00	0.30769230769230765	0.3846153846153846	0.30769230769230765	0.0	0.0	0.0	0.0	1.0	521988.1218132743	1.0	Segment_1 Pristine Marine
2017-01-09 10:00:00	0.0	0.7999999999999999	0.0	0.0	0.0	0.0	0.2	1.0	522212.1872005895	1.0	Segment_1 Pristine Marine
2017-01-09 10:05:00	0.2222222222222222	0.4444444444444444	0.1111111111111111	0.0	0.0	0.1111111111111111	0.1111111111111111	1.0	522429.58532395907	1.0	Segment_1 Pristine Marine
2017-01-09 10:10:00	0.2307692307692308	0.5384615384615385	0.07692307692307693	0.0	0.07692307692307693	0.0	0.07692307692307693	1.0	522620.7778495	1.0	Segment_1 Pristine Marine
2017-01-09 10:15:00	0.0	1.0	0.0	0.0	0.0	0.0	0.0	1.0	522824.33046195406	1.0	Segment_1 Pristine Marine
2017-01-09 10:20:00	0.0	1.0	0.0	0.0	0.0	0.0	0.0	1.0	523028.4084569889	1.0	Segment_1 Pristine Marine
2017-01-09 10:25:00	0.0	0.6666666666666666	0.16666666666666666	0.0	0.0	0.0	0.16666666666666666	1.0	523259.2334449007	1.0	Segment_1 Pristine Marine
2017-01-09 10:30:00	0.25	0.5	0.0	0.0	0.0	0.0	0.25	1.0	523463.8598244664	1.0	Segment_1 Pristine Marine
2017-01-09 10:35:00	0.4285714285714286	0.14285714285714285	0.2857142857142857	0.0	0.0	0.0	0.14285714285714285	1.0	523667.9852023308	1.0	Segment_1 Pristine Marine
2017-01-09 10:40:00	0.3333333333333333	0.3333333333333333	0.3333333333333333	0.0	0.0	0.0	0.0	1.0	523892.6971502999	1.0	Segment_1 Pristine Marine
2017-01-09 10:45:00	0.2	0.5	0.1	0.2	0.0	0.0	0.0	1.0	524119.5279396893	1.0	Segment_1 Pristine Marine
2017-01-09 10:50:00	0.2	0.6	0.0	0.2	0.0	0.0	0.0	1.0	524325.2929522983	1.0	Segment_1 Pristine Marine
2017-01-09 10:55:00	0.4	0.4	0.0	0.2	0.0	0.0	0.0	1.0	524544.4533676667	1.0	Segment_1 Pristine Marine
2017-01-09 11:00:00	0.5	0.25	0.25	0.0	0.0	0.0	0.0	1.0	524763.6426478593	1.0	Segment_1 Pristine Marine
2017-01-09 11:05:00	0.4	0.1	0.3	0.1	0.0	0.0	0.1	1.0	524989.5443349101	1.0	Segment_1 Pristine Marine
2017-01-09 11:10:00	0.14285714285714285	0.5714285714285714	0.14285714285714285	0.14285714285714285	0.0	0.0	0.0	1.0	525215.4749831271	1.0	Segment_1 Pristine Marine
2017-01-09 11:15:00	0.33333333333333337	0.33333333333333337	0.33333333333333337	0.0	0.0	0.0	0.0	1.0	525447.5773035397	1.0	Segment_1 Pristine Marine
2017-01-09 11:20:00	0.3750000000000001	0.5	0.0	0.125	0.0	0.0	0.0	1.0	525652.9684722037	1.0	Segment_1 Pristine Marine
2017-01-09 11:25:00	0.0	0.6	0.0	0.0	0.0	0.2	0.2	1.0	525772.7333888594	1.0	Segment_1 Pristine Marine
2017-01-09 11:30:00	0.25	0.6250000000000001	0.0	0.0	0.0	0.0	0.125	1.0	525871.9039136204	1.0	Segment_1 Pristine Marine
2017-01-09 11:35:00	0.5	0.2	0.0	0.1	0.0	0.1	0.1	1.0	526005.036117853	1.0	Segment_1 Pristine Marine
2017-01-09 11:40:00	0.2857142857142857	0.5714285714285715	0.0	0.0	0.0	0.0	0.14285714285714288	1.0	526119.2027344016	1.0	Segment_1 Pristine Marine
2017-01-09 11:45:00	0.5	0.3333333333333333	0.0	0.0	0.0	0.0	0.16666666666666666	1.0	526262.8255219461	1.0	Segment_1 Pristine Marine
2017-01-09 11:50:00	0.42857142857142855	0.0	0.2857142857142857	0.0	0.0	0.0	0.2857142857142857	1.0	526381.9104324325	1.0	Segment_1 Pristine Marine
2017-01-09 11:55:00	0.5	0.375	0.0	0.0	0.0	0.0	0.125	1.0	526386.8448642507	1.0	Segment_1 Pristine Marine
2017-01-09 12:00:00	0.16666666666666669	0.5	0.0	0.16666666666666669	0.0	0.0	0.16666666666666669	1.0	526443.0663659448	1.0	Segment_1 Pristine Marine
2017-01-09 12:05:00	0.14285714285714285	0.4285714285714286	0.0	0.0	0.0	0.14285714285714285	0.2857142857142857	1.0	526505.4267289223	1.0	Segment_1 Pristine Marine
2017-01-09 12:10:00	0.4	0.6	0.0	0.0	0.0	0.0	0.0	1.0	526573.9230072496	1.0	Segment_1 Pristine Marine
2017-01-09 12:15:00	0.5	0.4000000000000001	0.10000000000000002	0.0	0.0	0.0	0.0	1.0	526675.8422314009	1.0	Segment_1 Pristine Marine
2017-01-09 12:20:00	0.2	0.4	0.4	0.0	0.0	0.0	0.0	1.0	526798.9251117263	1.0	Segment_1 Pristine Marine
2017-01-09 12:25:00	0.16666666666666669	0.5833333333333334	0.08333333333333334	0.08333333333333334	0.0	0.0	0.08333333333333334	1.0	526922.5712460476	1.0	Segment_1 Pristine Marine
2017-01-09 12:30:00	0.5	0.16666666666666666	0.16666666666666666	0.0	0.0	0.0	0.16666666666666666	1.0	527087.4485784912	1.0	Segment_1 Pristine Marine
2017-01-09 12:35:00	0.2857142857142857	0.2857142857142857	0.0	0.14285714285714285	0.0	0.14285714285714285	0.14285714285714285	1.0	527232.2911444687	1.0	Segment_1 Pristine Marine
2017-01-09 12:40:00	0.3333333333333333	0.6666666666666666	0.0	0.0	0.0	0.0	0.0	1.0	527397.7667971421	1.0	Segment_1 Pristine Marine
2017-01-09 12:45:00	0.2	0.4	0.2	0.0	0.0	0.0	0.2	1.0	527503.6699460251	1.0	Segment_1 Pristine Marine
2017-01-09 12:50:00	0.0	0.75	0.0	0.0	0.0	0.0	0.25	1.0	527615.1490205082	1.0	Segment_1 Pristine Marine
2017-01-09 12:55:00	0.5	0.5	0.0	0.0	0.0	0.0	0.0	1.0	527718.823109503	1.0	Segment_1 Pristine Marine
2017-01-09 13:00:00	0.25	0.375	0.25	0.0	0.0	0.125	0.0	1.0	527917.8026433464	1.0	Segment_1 Pristine Marine
2017-01-09 13:05:00									528055.4974135133	1.0	Segment_1 Pristine Marine
2017-01-09 13:10:00									528200.4651064449	1.0	Segment_1 Pristine Marine
2017-01-09 13:15:00									528364.3517135299	1.0	Segment_1 Pristine Marine
2017-01-09 13:20:00	0.2	0.4	0.2	0.0	0.0	0.0	0.2	1.0	528475.348419601	1.0	Segment_1 Pristine Marine
2017-01-09 13:25:00	0.2	0.6	0.2	0.0	0.0	0.0	0.0	1.0	528606.4129311969	1.0	Segment_1 Pristine Marine
2017-01-09 13:30:00	0.14285714285714285	0.7142857142857143	0.0	0.0	0.0	0.0	0.14285714285714285	1.0	528731.3877562804	1.0	Segment_1 Pristine Marine
2017-01-09 13:35:00	0.0	1.0	0.0	0.0	0.0	0.0	0.0	1.0	528869.749746401	1.0	Segment_1 Pristine Marine
2017-01-09 13:40:00	0.0	0.0	1.0	0.0	0.0	0.0	0.0	1.0	529021.4992506112	1.0	Segment_1 Pristine Marine
2017-01-09 13:45:00	0.0	0.3333333333333333	0.3333333333333333	0.3333333333333333	0.0	0.0	0.0	1.0	529179.9515056517	1.0	Segment_1 Pristine Marine
2017-01-09 13:50:00	0.0	0.8333333333333334	0.16666666666666669	0.0	0.0	0.0	0.0	1.0	529331.7363431596	1.0	Segment_1 Pristine Marine
2017-01-09 13:55:00	0.5	0.5	0.0	0.0	0.0	0.0	0.0	1.0	529523.0581724948	1.0	Segment_1 Pristine Marine
2017-01-09 14:00:00	0.14285714285714285	0.5714285714285714	0.0	0.14285714285714285	0.0	0.0	0.14285714285714285	1.0	529673.6892253496	1.0	Segment_1 Pristine Marine
2017-01-09 14:05:00	0.25	0.5	0.25	0.0	0.0	0.0	0.0	1.0	529852.262378956	1.0	Segment_1 Pristine Marine
2017-01-09 14:10:00	0.0	0.5	0.5	0.0	0.0	0.0	0.0	1.0	530023.570761946	1.0	Segment_1 Pristine Marine
2017-01-09 14:15:00								1.0	530228.9195492141	1.0	Segment_1 Pristine Marine
2017-01-09 14:20:00	0.3333333333333333	0.3333333333333333	0.0	0.0	0.0	0.0	0.3333333333333333	1.0	530414.2303691636	1.0	Segment_1 Pristine Marine
2017-01-09 14:25:00	0.33333333333333337	0.6666666666666667	0.0	0.0	0.0	0.0	0.0	1.0	530572.8171601747	1.0	Segment_1 Pristine Marine
2017-01-09 14:30:00	0.0	0.5	0.0	0.0	0.0	0.5	0.0	1.0	530737.5017160043	1.0	Segment_1 Pristine Marine
2017-01-09 14:35:00	0.25	0.25	0.0	0.25	0.0	0.0	0.25	1.0	530914.9643535629	1.0	Segment_1 Pristine Marine
2017-01-09 14:40:00	0.0	0.5	0.3333333333333333	0.0	0.0	0.0	0.16666666666666666	1.0	531066.9124593362	1.0	Segment_1 Pristine Marine
2017-01-09 14:45:00	1.0	0.0	0.0	0.0	0.0	0.0	0.0	1.0	531038.3629860928	1.0	Segment_1 Pristine Marine
2017-01-09 14:50:00	0.0	0.7142857142857143	0.14285714285714288	0.0	0.0	0.0	0.14285714285714288	1.0	530930.8234803452	1.0	Segment_1 Pristine Marine
2017-01-09 14:55:00	0.0	0.0	1.0	0.0	0.0	0.0	0.0	1.0	530734.5434070312	1.0	Segment_1 Pristine Marine
2017-01-09 15:00:00	0.125	0.625	0.0	0.125	0.0	0.0	0.125	1.0	530518.8291958919	1.0	Segment_1 Pristine Marine
2017-01-09 15:05:00	0.0	0.33333333333333337	0.6666666666666667	0.0	0.0	0.0	0.0	1.0	530301.8907755807	1.0	Segment_1 Pristine Marine
2017-01-09 15:10:00	1.0	0.0	0.0	0.0	0.0	0.0	0.0	1.0	530057.5949719687	1.0	Segment_1 Pristine Marine
2017-01-09 15:15:00	0.42857142857142855	0.42857142857142855	0.0	0.14285714285714285	0.0	0.0	0.0	1.0	529805.3784031682	1.0	Segment_1 Pristine Marine
2017-01-09 15:20:00	0.25	0.5	0.25	0.0	0.0	0.0	0.0	1.0	529547.0945627958	1.0	Segment_1 Pristine Marine
2017-01-09 15:25:00	0.2857142857142857	0.4285714285714286	0.0	0.0	0.14285714285714285	0.0	0.14285714285714285	1.0	529295.4978252123	1.0	Segment_1 Pristine Marine
2017-01-09 15:30:00	0.75	0.25	0.0	0.0	0.0	0.0	0.0	1.0	529031.1500507118	1.0	Segment_1 Pristine Marine
2017-01-09 15:35:00	0.125	0.8750000000000001	0.0	0.0	0.0	0.0	0.0	1.0	528787.4849524166	1.0	Segment_1 Pristine Marine
2017-01-09 15:40:00	0.16666666666666666	0.5	0.3333333333333333	0.0	0.0	0.0	0.0	1.0	528549.8881903007	1.0	Segment_1 Pristine Marine
2017-01-09 15:45:00	0.7999999999999999	0.0	0.2	0.0	0.0	0.0	0.0	1.0	528319.6040747098	1.0	Segment_1 Pristine Marine
2017-01-09 15:50:00	0.25	0.5	0.25	0.0	0.0	0.0	0.0	1.0	528061.9544269011	1.0	Segment_1 Pristine Marine
2017-01-09 15:55:00	0.0	0.6666666666666666	0.0	0.0	0.0	0.0	0.3333333333333333	1.0	527831.6787115271	1.0	Segment_1 Pristine Marine
2017-01-09 16:00:00	0.5	0.5	0.0	0.0	0.0	0.0	0.0	1.0	527464.5467001145	1.0	Segment_1 Pristine Marine
2017-01-09 16:05:00	0.3333333333333333	0.3333333333333333	0.3333333333333333	0.0	0.0	0.0	0.0	1.0	527837.2864655786	1.0	Segment_1 Pristine Marine
2017-01-09 16:10:00									529113.5431322872	1.0	Segment_1 Pristine Marine
2017-01-09 16:15:00									530948.9995824152	1.0	Segment_1 Pristine Marine
2017-01-09 16:20:00	0.14285714285714288	0.2857142857142857	0.2857142857142857	0.14285714285714288	0.0	0.14285714285714288	0.0	1.0	533059.9857636348	1.0	Segment_1 Pristine Marine
2017-01-09 16:25:00	0.0	1.0	0.0	0.0	0.0	0.0	0.0	1.0	535149.3896685559	1.0	Segment_1 Pristine Marine
2017-01-09 16:30:00	0.11111111111111112	0.6666666666666667	0.22222222222222224	0.0	0.0	0.0	0.0	1.0	537246.9308846601	1.0	Segment_1 Pristine Marine
2017-01-09 16:35:00	0.4	0.4	0.0	0.0	0.0	0.0	0.2	1.0	539426.6462670473	1.0	Segment_1 Pristine Marine
2017-01-09 16:40:00	0.3333333333333333	0.0	0.6666666666666666	0.0	0.0	0.0	0.0	1.0	541535.296907092	1.0	Segment_1 Pristine Marine
2017-01-09 16:45:00	0.3333333333333333	0.16666666666666666	0.3333333333333333	0.0	0.0	0.16666666666666666	0.0	1.0	543726.5198910572	1.0	Segment_1 Pristine Marine
2017-01-09 16:50:00	0.6666666666666666	0.0	0.3333333333333333	0.0	0.0	0.0	0.0	1.0	545838.1791430572	1.0	Segment_1 Pristine Marine
2017-01-09 16:55:00	0.25	0.5	0.25	0.0	0.0	0.0	0.0	1.0	547976.6322721564	1.0	Segment_1 Pristine Marine
2017-01-09 17:00:00	0.5	0.25	0.0	0.0	0.0	0.0	0.25	1.0	550140.2343979346	1.0	Segment_1 Pristine Marine
2017-01-09 17:05:00	0.4	0.5	0.1	0.0	0.0	0.0	0.0	1.0	552227.7338801667	1.0	Segment_1 Pristine Marine
2017-01-09 17:10:00									554387.2827495106	1.0	Segment_1 Pristine Marine
2017-01-09 17:15:00									556519.7695992747	1.0	Segment_1 Pristine Marine
2017-01-09 17:20:00	0.0	0.0	1.0	0.0	0.0	0.0	0.0	1.0	558646.2880258572	1.0	Segment_1 Pristine Marine
2017-01-09 17:25:00	0.6666666666666666	0.3333333333333333	0.0	0.0	0.0	0.0	0.0	1.0	560725.2128500768	1.0	Segment_1 Pristine Marine
2017-01-09 17:30:00	0.0	1.0	0.0	0.0	0.0	0.0	0.0	1.0	562791.4895641498	1.0	Segment_1 Pristine Marine
2017-01-09 17:35:00	0.4	0.2	0.2	0.0	0.0	0.0	0.2	1.0	564851.2786786226	1.0	Segment_1 Pristine Marine
2017-01-09 17:40:00	0.25	0.5	0.25	0.0	0.0	0.0	0.0	1.0	566910.7688820993	1.0	Segment_1 Pristine Marine
2017-01-09 17:45:00	0.2	0.4	0.2	0.2	0.0	0.0	0.0	1.0	568924.1948802781	1.0	Segment_1 Pristine Marine
2017-01-09 17:50:00	0.0	0.3333333333333333	0.3333333333333333	0.0	0.0	0.0	0.3333333333333333	1.0	570978.3338106982	1.0	Segment_1 Pristine Marine
2017-01-09 17:55:00	0.4	0.4	0.0	0.2	0.0	0.0	0.0	1.0	573058.870731247	1.0	Segment_1 Pristine Marine
2017-01-09 18:00:00	0.5	0.5	0.0	0.0	0.0	0.0	0.0	1.0	575071.9065602502	1.0	Segment_1 Pristine Marine
2017-01-09 18:05:00	0.5	0.0	0.5	0.0	0.0	0.0	0.0	1.0	577064.669797524	1.0	Segment_1 Pristine Marine
2017-01-09 18:10:00	0.5	0.5	0.0	0.0	0.0	0.0	0.0	1.0	579043.4179960501	1.0	Segment_1 Pristine Marine
2017-01-09 18:15:00	0.0	1.0	0.0	0.0	0.0	0.0	0.0	1.0	581023.7051121935	1.0	Segment_1 Pristine Marine
2017-01-09 18:20:00	0.6	0.2	0.2	0.0	0.0	0.0	0.0	1.0	582984.1645415081	1.0	Segment_1 Pristine Marine
2017-01-09 18:25:00	0.5	0.3333333333333333	0.16666666666666666	0.0	0.0	0.0	0.0	1.0	584951.903502387	1.0	Segment_1 Pristine Marine
2017-01-09 18:30:00	0.5	0.5	0.0	0.0	0.0	0.0	0.0	1.0	586914.3737413945	1.0	Segment_1 Pristine Marine
2017-01-09 18:35:00	0.2	0.7999999999999999	0.0	0.0	0.0	0.0	0.0	1.0	588884.8570836639	1.0	Segment_1 Pristine Marine
2017-01-09 18:40:00	0.16666666666666666	0.5	0.3333333333333333	0.0	0.0	0.0	0.0	1.0	590848.754747381	1.0	Segment_1 Pristine Marine
2017-01-09 18:45:00	1.0	0.0	0.0	0.0	0.0	0.0	0.0	1.0	592805.6709412021	1.0	Segment_1 Pristine Marine
2017-01-09 18:50:00	0.4	0.4	0.2	0.0	0.0	0.0	0.0	1.0	594782.2991678743	1.0	Segment_1 Pristine Marine
2017-01-09 18:55:00	0.25	0.25	0.5	0.0	0.0	0.0	0.0	1.0	596751.591845843	1.0	Segment_1 Pristine Marine
2017-01-09 19:00:00	0.0	1.0	0.0	0.0	0.0	0.0	0.0	1.0	598732.8400722229	1.0	Segment_1 Pristine Marine
2017-01-09 19:05:00	0.6666666666666666	0.0	0.3333333333333333	0.0	0.0	0.0	0.0	1.0	600712.7860642587	1.0	Segment_1 Pristine Marine
2017-01-09 19:10:00	0.0	1.0	0.0	0.0	0.0	0.0	0.0	1.0	602692.9532219615	1.0	Segment_1 Pristine Marine
2017-01-09 19:15:00	0.0	0.5	0.0	0.0	0.0	0.0	0.5	1.0	604672.9853568659	1.0	Segment_1 Pristine Marine
2017-01-09 19:20:00	0.3333333333333333	0.3333333333333333	0.16666666666666666	0.0	0.0	0.0	0.16666666666666666	1.0	606652.901064193	1.0	Segment_1 Pristine Marine
2017-01-09 19:25:00	0.0	0.5	0.25	0.0	0.0	0.0	0.25	1.0	608646.7180457796	1.0	Segment_1 Pristine Marine
2017-01-09 19:30:00	0.3333333333333333	0.6666666666666666	0.0	0.0	0.0	0.0	0.0	1.0	610681.3864401692	1.0	Segment_1 Pristine Marine
2017-01-09 19:35:00	0.25	0.75	0.0	0.0	0.0	0.0	0.0	1.0	612716.2246405183	1.0	Segment_1 Pristine Marine
2017-01-09 19:40:00	0.33333333333333337	0.6666666666666667	0.0	0.0	0.0	0.0	0.0	1.0	614792.4584504461	1.0	Segment_1 Pristine Marine
2017-01-09 19:45:00	0.0	1.0	0.0	0.0	0.0	0.0	0.0	1.0	616863.3642177414	1.0	Segment_1 Pristine Marine
2017-01-09 19:50:00	0.25	0.375	0.25	0.0	0.0	0.125	0.0	1.0	618914.3371023347	1.0	Segment_1 Pristine Marine
2017-01-09 19:55:00	0.3333333333333333	0.5	0.16666666666666666	0.0	0.0	0.0	0.0	1.0	620984.1509983438	1.0	Segment_1 Pristine Marine
2017-01-09 20:00:00	0.3333333333333333	0.3333333333333333	0.0	0.0	0.0	0.0	0.3333333333333333	1.0	623059.8402981572	1.0	Segment_1 Pristine Marine
2017-01-09 20:05:00	0.3	0.5	0.2	0.0	0.0	0.0	0.0	1.0	625115.3899045949	1.0	Segment_1 Pristine Marine
2017-01-09 20:10:00	0.2857142857142857	0.4285714285714286	0.2142857142857143	0.0	0.0	0.0	0.07142857142857142	1.0	627164.4163510881	1.0	Segment_1 Pristine Marine
2017-01-09 20:15:00	0.2	0.5	0.3	0.0	0.0	0.0	0.0	1.0	629227.1611342585	1.0	Segment_1 Pristine Marine
2017-01-09 20:20:00	0.2	0.4	0.2	0.0	0.0	0.0	0.2	1.0	631296.9395388145	1.0	Segment_1 Pristine Marine
2017-01-09 20:25:00	0.5999999999999999	0.2	0.2	0.0	0.0	0.0	0.0	1.0	633340.4462066962	1.0	Segment_1 Pristine Marine
2017-01-09 20:30:00	0.5	0.16666666666666669	0.16666666666666669	0.16666666666666669	0.0	0.0	0.0	1.0	635397.0948882024	1.0	Segment_1 Pristine Marine
2017-01-09 20:35:00	0.4285714285714285	0.4285714285714285	0.0	0.14285714285714285	0.0	0.0	0.0	1.0	637407.4968150858	1.0	Segment_1 Pristine Marine
2017-01-09 20:40:00	0.4	0.4	0.2	0.0	0.0	0.0	0.0	1.0	639431.5316753456	1.0	Segment_1 Pristine Marine
2017-01-09 20:45:00	0.4	0.3	0.3	0.0	0.0	0.0	0.0	1.0	641474.8868093245	1.0	Segment_1 Pristine Marine
2017-01-09 20:50:00	0.4	0.4	0.0	0.2	0.0	0.0	0.0	1.0	643491.9543118129	1.0	Segment_1 Pristine Marine
2017-01-09 20:55:00	0.6250000000000001	0.25	0.125	0.0	0.0	0.0	0.0	1.0	645508.437145579	1.0	Segment_1 Pristine Marine
2017-01-09 21:00:00	0.2	0.6	0.0	0.2	0.0	0.0	0.0	1.0	647491.5663501107	1.0	Segment_1 Pristine Marine
2017-01-09 21:05:00	0.0	0.5	0.3333333333333333	0.16666666666666666	0.0	0.0	0.0	1.0	649474.2028524614	1.0	Segment_1 Pristine Marine
2017-01-09 21:10:00	0.0	0.8000000000000002	0.0	0.0	0.0	0.0	0.20000000000000004	1.0	651429.810004031	1.0	Segment_1 Pristine Marine
2017-01-09 21:15:00	0.5	0.16666666666666666	0.16666666666666666	0.16666666666666666	0.0	0.0	0.0	1.0	653378.9867825864	1.0	Segment_1 Pristine Marine
2017-01-09 21:20:00	0.5	0.5	0.0	0.0	0.0	0.0	0.0	1.0	655321.7309390155	1.0	Segment_1 Pristine Marine
2017-01-09 21:25:00	0.0	0.0	1.0	0.0	0.0	0.0	0.0	1.0	657257.8625390761	1.0	Segment_1 Pristine Marine
2017-01-09 21:30:00	1.0	0.0	0.0	0.0	0.0	0.0	0.0	1.0	659221.6529857874	1.0	Segment_1 Pristine Marine
2017-01-09 21:35:00	1.0	0.0	0.0	0.0	0.0	0.0	0.0	1.0	661172.6226149908	1.0	Segment_1 Pristine Marine
2017-01-09 21:40:00	0.0	1.0	0.0	0.0	0.0	0.0	0.0	1.0	663130.666747691	1.0	Segment_1 Pristine Marine
2017-01-09 21:45:00								1.0	665095.591062878	1.0	Segment_1 Pristine Marine
2017-01-09 21:50:00	0.0	0.5	0.5	0.0	0.0	0.0	0.0	1.0	667067.5206283756	1.0	Segment_1 Pristine Marine
2017-01-09 21:55:00	0.0	1.0	0.0	0.0	0.0	0.0	0.0	1.0	669046.8483543114	1.0	Segment_1 Pristine Marine
2017-01-09 22:00:00	0.3333333333333333	0.3333333333333333	0.3333333333333333	0.0	0.0	0.0	0.0	1.0	671040.7094463047	1.0	Segment_1 Pristine Marine
2017-01-09 22:05:00	0.2	0.2	0.4	0.0	0.0	0.0	0.2	1.0	673055.5315552921	1.0	Segment_1 Pristine Marine
2017-01-09 22:10:00								1.0	675050.3257590125	1.0	Segment_1 Pristine Marine
2017-01-09 22:15:00	0.5	0.0	0.0	0.5	0.0	0.0	0.0	1.0	677071.98994196	1.0	Segment_1 Pristine Marine
2017-01-09 22:20:00	0.0	1.0	0.0	0.0	0.0	0.0	0.0	1.0	679087.1783073039	1.0	Segment_1 Pristine Marine
2017-01-09 22:25:00	0.5	0.25	0.0	0.0	0.0	0.0	0.25	1.0	681095.614188581	1.0	Segment_1 Pristine Marine
2017-01-09 22:30:00	0.0	1.0	0.0	0.0	0.0	0.0	0.0	1.0	683103.5228375858	1.0	Segment_1 Pristine Marine
2017-01-09 22:35:00	0.3333333333333333	0.0	0.3333333333333333	0.0	0.0	0.0	0.3333333333333333	1.0	685104.681463779	1.0	Segment_1 Pristine Marine
2017-01-09 22:40:00	1.0	0.0	0.0	0.0	0.0	0.0	0.0	1.0	687092.0433773345	1.0	Segment_1 Pristine Marine
2017-01-09 22:45:00	0.0	1.0	0.0	0.0	0.0	0.0	0.0	1.0	689059.2525519339	1.0	Segment_1 Pristine Marine
2017-01-09 22:50:00	0.0	1.0	0.0	0.0	0.0	0.0	0.0	1.0	691046.0052010515	1.0	Segment_1 Pristine Marine
2017-01-09 22:55:00	0.25	0.25	0.5	0.0	0.0	0.0	0.0	1.0	693005.8502236919	1.0	Segment_1 Pristine Marine
2017-01-09 23:00:00	0.5	0.0	0.25	0.0	0.0	0.25	0.0	1.0	694819.8745611311	1.0	Segment_1 Pristine Marine
2017-01-09 23:05:00	0.5	0.25	0.25	0.0	0.0	0.0	0.0	1.0	697010.7723689508	1.0	Segment_1 Pristine Marine
2017-01-09 23:10:00	0.6666666666666667	0.0	0.0	0.33333333333333337	0.0	0.0	0.0	1.0	699042.467760853	1.0	Segment_1 Pristine Marine
2017-01-09 23:15:00	0.2	0.7	0.0	0.0	0.0	0.0	0.1	1.0	701061.0661721233	1.0	Segment_1 Pristine Marine
2017-01-09 23:20:00	0.25	0.25	0.0	0.25	0.0	0.0	0.25	1.0	703112.9885493823	1.0	Segment_1 Pristine Marine
2017-01-09 23:25:00	0.3333333333333333	0.6666666666666666	0.0	0.0	0.0	0.0	0.0	1.0	705144.9149945625	1.0	Segment_1 Pristine Marine
2017-01-09 23:30:00	0.3750000000000001	0.625	0.0	0.0	0.0	0.0	0.0	1.0	707216.6550969003	1.0	Segment_1 Pristine Marine
2017-01-09 23:35:00	0.0	1.0	0.0	0.0	0.0	0.0	0.0	1.0	709315.3813437115	1.0	Segment_1 Pristine Marine
2017-01-09 23:40:00	0.4	0.6	0.0	0.0	0.0	0.0	0.0	1.0	711400.944270704	1.0	Segment_1 Pristine Marine
2017-01-09 23:45:00	0.2	0.6000000000000001	0.2	0.0	0.0	0.0	0.0	1.0	713506.159541	1.0	Segment_1 Pristine Marine
2017-01-09 23:50:00	0.0	1.0	0.0	0.0	0.0	0.0	0.0	1.0	715611.4680496353	1.0	Segment_1 Pristine Marine
2017-01-09 23:55:00	0.3	0.4	0.2	0.0	0.1	0.0	0.0	1.0	717723.2736162551	1.0	Segment_1 Pristine Marine
2017-01-10 00:00:00	0.4545454545454545	0.5454545454545454	0.0	0.0	0.0	0.0	0.0	1.0	719848.3152771661	1.0	Segment_1 Pristine Marine
2017-01-10 00:05:00	0.5	0.3333333333333333	0.16666666666666666	0.0	0.0	0.0	0.0	1.0	721965.8155792361	1.0	Segment_1 Pristine Marine
2017-01-10 00:10:00	0.4285714285714286	0.4285714285714286	0.0	0.0	0.0	0.0	0.14285714285714285	1.0	724095.7957507104	1.0	Segment_1 Pristine Marine
2017-01-10 00:15:00	0.5	0.25	0.125	0.125	0.0	0.0	0.0	1.0	726245.5502425713	1.0	Segment_1 Pristine Marine
2017-01-10 00:20:00	0.2857142857142857	0.4285714285714286	0.0	0.14285714285714288	0.0	0.14285714285714288	0.0	1.0	728348.800550363	1.0	Segment_1 Pristine Marine
2017-01-10 00:25:00	0.25	0.375	0.25	0.0	0.0	0.0	0.125	1.0	730491.6022841964	1.0	Segment_1 Pristine Marine
2017-01-10 00:30:00	0.2	0.5999999999999999	0.2	0.0	0.0	0.0	0.0	1.0	732627.5685366319	1.0	Segment_1 Pristine Marine
2017-01-10 00:35:00	0.25	0.0	0.5	0.0	0.0	0.0	0.25	1.0	734730.3025036206	1.0	Segment_1 Pristine Marine
2017-01-10 00:40:00	0.6	0.4	0.0	0.0	0.0	0.0	0.0	1.0	736859.7148206539	1.0	Segment_1 Pristine Marine
2017-01-10 00:45:00	0.38461538461538464	0.6153846153846154	0.0	0.0	0.0	0.0	0.0	1.0	738989.1908527594	1.0	Segment_1 Pristine Marine
2017-01-10 00:50:00	0.5	0.16666666666666666	0.16666666666666666	0.16666666666666666	0.0	0.0	0.0	1.0	741125.3435099645	1.0	Segment_1 Pristine Marine
2017-01-10 00:55:00	0.6	0.0	0.4	0.0	0.0	0.0	0.0	1.0	743327.7691359848	1.0	Segment_1 Pristine Marine
2017-01-10 01:00:00	0.4545454545454545	0.2727272727272727	0.2727272727272727	0.0	0.0	0.0	0.0	1.0	745424.3542844545	1.0	Segment_1 Pristine Marine
2017-01-10 01:05:00	0.5	0.33333333333333337	0.16666666666666669	0.0	0.0	0.0	0.0	1.0	747626.9308723176	1.0	Segment_1 Pristine Marine
2017-01-10 01:10:00	0.25	0.75	0.0	0.0	0.0	0.0	0.0	1.0	749736.7407259813	1.0	Segment_1 Pristine Marine
2017-01-10 01:15:00	0.7500000000000001	0.25	0.0	0.0	0.0	0.0	0.0	1.0	751926.1330530975	1.0	Segment_1 Pristine Marine
2017-01-10 01:20:00	0.5555555555555555	0.11111111111111112	0.33333333333333337	0.0	0.0	0.0	0.0	1.0	754022.8679354961	1.0	Segment_1 Pristine Marine
2017-01-10 01:25:00	0.5454545454545454	0.18181818181818185	0.2727272727272727	0.0	0.0	0.0	0.0	1.0	756159.0951283103	1.0	Segment_1 Pristine Marine
2017-01-10 01:30:00	0.5	0.0	0.0	0.0	0.0	0.25	0.25	1.0	758321.7527743166	1.0	Segment_1 Pristine Marine
2017-01-10 01:35:00	1.0	0.0	0.0	0.0	0.0	0.0	0.0	1.0	760437.3602911887	1.0	Segment_1 Pristine Marine
2017-01-10 01:40:00	0.33333333333333337	0.33333333333333337	0.0	0.0	0.0	0.0	0.33333333333333337	1.0	762571.5599061836	1.0	Segment_1 Pristine Marine
2017-01-10 01:45:00	0.5714285714285714	0.42857142857142855	0.0	0.0	0.0	0.0	0.0	1.0	764712.0683064484	1.0	Segment_1 Pristine Marine
2017-01-10 01:50:00	0.25	0.75	0.0	0.0	0.0	0.0	0.0	1.0	766799.4243850609	1.0	Segment_1 Pristine Marine
2017-01-10 01:55:00	0.2857142857142857	0.0	0.42857142857142855	0.0	0.0	0.0	0.2857142857142857	1.0	768959.4570125245	1.0	Segment_1 Pristine Marine
2017-01-10 02:00:00	0.3333333333333333	0.3333333333333333	0.0	0.0	0.0	0.3333333333333333	0.0	1.0	771092.8155064974	1.0	Segment_1 Pristine Marine
2017-01-10 02:05:00	0.2857142857142857	0.42857142857142855	0.14285714285714285	0.14285714285714285	0.0	0.0	0.0	1.0	773206.2910240728	1.0	Segment_1 Pristine Marine
2017-01-10 02:10:00	0.4615384615384616	0.15384615384615385	0.3076923076923077	0.0	0.0	0.0	0.07692307692307693	1.0	775385.7962697124	1.0	Segment_1 Pristine Marine
2017-01-10 02:15:00	0.3333333333333333	0.6666666666666666	0.0	0.0	0.0	0.0	0.0	1.0	777498.8726030709	1.0	Segment_1 Pristine Marine
2017-01-10 02:20:00	0.75	0.25	0.0	0.0	0.0	0.0	0.0	1.0	779677.6029915827	1.0	Segment_1 Pristine Marine
2017-01-10 02:25:00	0.3636363636363637	0.3636363636363637	0.18181818181818185	0.0	0.0	0.0	0.09090909090909093	1.0	781816.4868317449	1.0	Segment_1 Pristine Marine
2017-01-10 02:30:00	0.3333333333333333	0.3333333333333333	0.16666666666666666	0.0	0.0	0.16666666666666666	0.0	1.0	783968.7750655107	1.0	Segment_1 Pristine Marine
2017-01-10 02:35:00	0.16666666666666669	0.6666666666666667	0.16666666666666669	0.0	0.0	0.0	0.0	1.0	786107.7255732787	1.0	Segment_1 Pristine Marine
2017-01-10 02:40:00	1.0	0.0	0.0	0.0	0.0	0.0	0.0	1.0	788259.8447892356	1.0	Segment_1 Pristine Marine
2017-01-10 02:45:00	0.3076923076923077	0.6153846153846154	0.07692307692307693	0.0	0.0	0.0	0.0	1.0	790464.8376947748	1.0	Segment_1 Pristine Marine
2017-01-10 02:50:00	0.0	0.6666666666666666	0.3333333333333333	0.0	0.0	0.0	0.0	1.0	792663.1349049179	1.0	Segment_1 Pristine Marine
2017-01-10 02:55:00	0.0	0.6666666666666666	0.0	0.3333333333333333	0.0	0.0	0.0	1.0	794861.3970558286	1.0	Segment_1 Pristine Marine
2017-01-10 03:00:00	0.0	0.5	0.5	0.0	0.0	0.0	0.0	1.0	797066.1106593561	1.0	Segment_1 Pristine Marine
2017-01-10 03:05:00	0.5714285714285714	0.4285714285714286	0.0	0.0	0.0	0.0	0.0	1.0	799263.950777367	1.0	Segment_1 Pristine Marine
2017-01-10 03:10:00	0.3333333333333333	0.0	0.16666666666666666	0.16666666666666666	0.0	0.16666666666666666	0.16666666666666666	1.0	801461.5349670573	1.0	Segment_1 Pristine Marine
2017-01-10 03:15:00	0.25	0.75	0.0	0.0	0.0	0.0	0.0	1.0	803665.6787579564	1.0	Segment_1 Pristine Marine
2017-01-10 03:20:00	0.3333333333333333	0.4444444444444444	0.2222222222222222	0.0	0.0	0.0	0.0	1.0	805863.0618535131	1.0	Segment_1 Pristine Marine
2017-01-10 03:25:00	0.75	0.0	0.0	0.0	0.0	0.0	0.25	1.0	808119.7745300955	1.0	Segment_1 Pristine Marine
2017-01-10 03:30:00	0.2857142857142857	0.14285714285714288	0.2857142857142857	0.14285714285714288	0.0	0.0	0.14285714285714288	1.0	810369.7576935914	1.0	Segment_1 Pristine Marine
2017-01-10 03:35:00	0.2857142857142857	0.2857142857142857	0.2857142857142857	0.0	0.0	0.14285714285714285	0.0	1.0	812659.1845210913	1.0	Segment_1 Pristine Marine
2017-01-10 03:40:00	0.2857142857142857	0.14285714285714285	0.14285714285714285	0.2857142857142857	0.0	0.0	0.14285714285714285	1.0	814955.0747338814	1.0	Segment_1 Pristine Marine
2017-01-10 03:45:00	0.75	0.0	0.0	0.0	0.0	0.0	0.25	1.0	817264.0679018466	1.0	Segment_1 Pristine Marine
2017-01-10 03:50:00	0.14285714285714285	0.42857142857142855	0.2857142857142857	0.14285714285714285	0.0	0.0	0.0	1.0	819599.3154191698	1.0	Segment_1 Pristine Marine
2017-01-10 03:55:00	0.5	0.25	0.25	0.0	0.0	0.0	0.0	1.0	821974.2708671757	1.0	Segment_1 Pristine Marine
2017-01-10 04:00:00	0.0	1.0	0.0	0.0	0.0	0.0	0.0	1.0	824322.7134281101	1.0	Segment_1 Pristine Marine
2017-01-10 04:05:00	0.0	0.14285714285714288	0.5714285714285715	0.14285714285714288	0.0	0.0	0.14285714285714288	1.0	826697.4061830781	1.0	Segment_1 Pristine Marine
2017-01-10 04:10:00	0.2	0.4	0.2	0.2	0.0	0.0	0.0	1.0	829052.0570940014	1.0	Segment_1 Pristine Marine
2017-01-10 04:15:00	0.3333333333333333	0.6666666666666666	0.0	0.0	0.0	0.0	0.0	1.0	831413.0616340454	1.0	Segment_1 Pristine Marine
2017-01-10 04:20:00	0.0	1.0	0.0	0.0	0.0	0.0	0.0	1.0	833780.5641321804	1.0	Segment_1 Pristine Marine
2017-01-10 04:25:00	0.3333333333333333	0.3333333333333333	0.3333333333333333	0.0	0.0	0.0	0.0	1.0	836141.1700610998	1.0	Segment_1 Pristine Marine
2017-01-10 04:30:00	0.2857142857142857	0.2857142857142857	0.2857142857142857	0.14285714285714288	0.0	0.0	0.0	1.0	838435.0900157578	1.0	Segment_1 Pristine Marine
2017-01-10 04:35:00	0.3333333333333333	0.3333333333333333	0.0	0.3333333333333333	0.0	0.0	0.0	1.0	840708.9753277471	1.0	Segment_1 Pristine Marine
2017-01-10 04:40:00	0.75	0.25	0.0	0.0	0.0	0.0	0.0	1.0	843015.6007085015	1.0	Segment_1 Pristine Marine
2017-01-10 04:45:00	0.4	0.2	0.4	0.0	0.0	0.0	0.0	1.0	845282.4098468595	1.0	Segment_1 Pristine Marine
2017-01-10 04:50:00	0.6666666666666666	0.0	0.0	0.0	0.0	0.3333333333333333	0.0	1.0	847542.5306247666	1.0	Segment_1 Pristine Marine
2017-01-10 04:55:00	0.0	0.0	1.0	0.0	0.0	0.0	0.0	1.0	849828.8366621226	1.0	Segment_1 Pristine Marine
2017-01-10 05:00:00	1.0	0.0	0.0	0.0	0.0	0.0	0.0	1.0	852108.2612809342	1.0	Segment_1 Pristine Marine
2017-01-10 05:05:00	0.25	0.5	0.0	0.0	0.0	0.25	0.0	1.0	854347.892417296	1.0	Segment_1 Pristine Marine
2017-01-10 05:10:00	0.14285714285714285	0.2857142857142857	0.2857142857142857	0.0	0.0	0.14285714285714285	0.14285714285714285	1.0	856633.3967660359	1.0	Segment_1 Pristine Marine
2017-01-10 05:15:00	0.5	0.0	0.5	0.0	0.0	0.0	0.0	1.0	858826.3929371226	1.0	Segment_1 Pristine Marine
2017-01-10 05:20:00	0.3333333333333333	0.6666666666666666	0.0	0.0	0.0	0.0	0.0	1.0	861098.2268760889	1.0	Segment_1 Pristine Marine
2017-01-10 05:25:00	0.3333333333333333	0.16666666666666666	0.3333333333333333	0.0	0.0	0.0	0.16666666666666666	1.0	863330.3807207687	1.0	Segment_1 Pristine Marine
2017-01-10 05:30:00	0.6666666666666667	0.0	0.33333333333333337	0.0	0.0	0.0	0.0	1.0	865608.5918358702	1.0	Segment_1 Pristine Marine
2017-01-10 05:35:00	0.25	0.25	0.5	0.0	0.0	0.0	0.0	1.0	867880.0196697714	1.0	Segment_1 Pristine Marine
2017-01-10 05:40:00	0.0	0.0	1.0	0.0	0.0	0.0	0.0	1.0	870177.5334620409	1.0	Segment_1 Pristine Marine
2017-01-10 05:45:00	0.0	1.0	0.0	0.0	0.0	0.0	0.0	1.0	872481.5045598645	1.0	Segment_1 Pristine Marine
2017-01-10 05:50:00	0.0	0.0	1.0	0.0	0.0	0.0	0.0	1.0	874758.9604339355	1.0	Segment_1 Pristine Marine
2017-01-10 05:55:00	0.0	0.0	1.0	0.0	0.0	0.0	0.0	1.0	877042.8331850128	1.0	Segment_1 Pristine Marine
2017-01-10 06:00:00	0.3333333333333333	0.3333333333333333	0.3333333333333333	0.0	0.0	0.0	0.0	1.0	879346.2558784551	1.0	Segment_1 Pristine Marine
2017-01-10 06:05:00	0.4	0.4	0.2	0.0	0.0	0.0	0.0	1.0	881596.8272947904	1.0	Segment_1 Pristine Marine
2017-01-10 06:10:00	0.0	1.0	0.0	0.0	0.0	0.0	0.0	1.0	883840.6451205703	1.0	Segment_1 Pristine Marine
2017-01-10 06:15:00	0.4	0.2	0.2	0.0	0.0	0.0	0.2	1.0	886136.9246977147	1.0	Segment_1 Pristine Marine
2017-01-10 06:20:00	1.0	0.0	0.0	0.0	0.0	0.0	0.0	1.0	888380.3049174272	1.0	Segment_1 Pristine Marine
2017-01-10 06:25:00	0.25	0.0	0.25	0.25	0.0	0.25	0.0	1.0	890643.2575313563	1.0	Segment_1 Pristine Marine
2017-01-10 06:30:00	0.0	0.3333333333333333	0.3333333333333333	0.3333333333333333	0.0	0.0	0.0	1.0	892879.679597143	1.0	Segment_1 Pristine Marine
2017-01-10 06:35:00	0.6000000000000001	0.20000000000000004	0.20000000000000004	0.0	0.0	0.0	0.0	1.0	895135.6399751958	1.0	Segment_1 Pristine Marine
2017-01-10 06:40:00	0.3333333333333333	0.16666666666666666	0.3333333333333333	0.0	0.0	0.0	0.16666666666666666	1.0	897391.3651582828	1.0	Segment_1 Pristine Marine
2017-01-10 06:45:00	0.4666666666666667	0.3333333333333333	0.13333333333333333	0.0	0.0	0.0	0.06666666666666668	1.0	899659.9861443667	1.0	Segment_1 Pristine Marine
2017-01-10 06:50:00	0.4444444444444444	0.2222222222222222	0.2222222222222222	0.1111111111111111	0.0	0.0	0.0	1.0	901928.5072372312	1.0	Segment_1 Pristine Marine
2017-01-10 06:55:00	0.2727272727272728	0.2727272727272728	0.09090909090909093	0.09090909090909093	0.0	0.09090909090909093	0.18181818181818185	1.0	904223.23725796	1.0	Segment_1 Pristine Marine
2017-01-10 07:00:00	0.35714285714285715	0.5714285714285714	0.07142857142857142	0.0	0.0	0.0	0.0	1.0	906491.4713801312	1.0	Segment_1 Pristine Marine
2017-01-10 07:05:00	0.5714285714285714	0.0	0.42857142857142855	0.0	0.0	0.0	0.0	1.0	908726.640920272	1.0	Segment_1 Pristine Marine
2017-01-10 07:10:00	0.4545454545454545	0.18181818181818185	0.18181818181818185	0.0	0.0	0.09090909090909093	0.09090909090909093	1.0	911027.3672704556	1.0	Segment_1 Pristine Marine
2017-01-10 07:15:00	0.4444444444444445	0.3333333333333333	0.11111111111111112	0.11111111111111112	0.0	0.0	0.0	1.0	913216.0633473509	1.0	Segment_1 Pristine Marine
2017-01-10 07:20:00	0.0	0.3333333333333333	0.16666666666666666	0.0	0.16666666666666666	0.0	0.3333333333333333	1.0	915404.5917914388	1.0	Segment_1 Pristine Marine
2017-01-10 07:25:00	0.0	0.6	0.2	0.2	0.0	0.0	0.0	1.0	917599.3410312613	1.0	Segment_1 Pristine Marine
2017-01-10 07:30:00	0.375	0.375	0.125	0.0	0.0	0.0	0.125	1.0	919787.1023254324	1.0	Segment_1 Pristine Marine
2017-01-10 07:35:00	0.2857142857142857	0.5714285714285714	0.0	0.0	0.0	0.0	0.14285714285714285	1.0	921974.815452988	1.0	Segment_1 Pristine Marine
2017-01-10 07:40:00	0.4	0.4666666666666667	0.13333333333333333	0.0	0.0	0.0	0.0	1.0	924169.0474567576	1.0	Segment_1 Pristine Marine
2017-01-10 07:45:00	0.4666666666666667	0.2666666666666667	0.06666666666666668	0.13333333333333336	0.0	0.06666666666666668	0.0	1.0	926356.267113382	1.0	Segment_1 Pristine Marine
2017-01-10 07:50:00	0.4444444444444445	0.33333333333333337	0.0	0.11111111111111112	0.0	0.0	0.11111111111111112	1.0	928543.1462738715	1.0	Segment_1 Pristine Marine
2017-01-10 07:55:00	0.4	0.4666666666666667	0.0	0.13333333333333333	0.0	0.0	0.0	1.0	930723.2383305541	1.0	Segment_1 Pristine Marine
2017-01-10 08:00:00	0.16666666666666669	0.6666666666666667	0.08333333333333334	0.08333333333333334	0.0	0.0	0.0	1.0	932811.27091726	1.0	Segment_1 Pristine Marine
2017-01-10 08:05:00	0.35714285714285715	0.5714285714285715	0.0	0.0	0.0	0.0	0.07142857142857144	1.0	935004.4008228864	1.0	Segment_1 Pristine Marine
2017-01-10 08:10:00	0.25	0.4166666666666666	0.16666666666666666	0.0	0.0	0.0	0.16666666666666666	1.0	937190.8066923092	1.0	Segment_1 Pristine Marine
2017-01-10 08:15:00	0.7777777777777778	0.0	0.11111111111111112	0.0	0.0	0.0	0.11111111111111112	1.0	939278.465614803	1.0	Segment_1 Pristine Marine
2017-01-10 08:20:00	0.6	0.2	0.2	0.0	0.0	0.0	0.0	1.0	941457.9018604952	1.0	Segment_1 Pristine Marine
2017-01-10 08:25:00	0.33333333333333337	0.22222222222222224	0.33333333333333337	0.11111111111111112	0.0	0.0	0.0	1.0	943571.4936864178	1.0	Segment_1 Pristine Marine
2017-01-10 08:30:00	0.25	0.375	0.0	0.125	0.125	0.0	0.125	1.0	945724.3150092728	1.0	Segment_1 Pristine Marine
2017-01-10 08:35:00	0.4285714285714286	0.0	0.14285714285714285	0.14285714285714285	0.0	0.14285714285714285	0.14285714285714285	1.0	947824.4402852928	1.0	Segment_1 Pristine Marine
2017-01-10 08:40:00	0.4166666666666667	0.4166666666666667	0.0	0.08333333333333334	0.0	0.0	0.08333333333333334	1.0	1329596.7214531435	1.0	Segment_1 Pristine Marine
2017-01-10 08:45:00	0.4166666666666667	0.5	0.0	0.0	0.0	0.0	0.08333333333333334	1.0	1328926.1989814623	1.0	Segment_1 Pristine Marine
2017-01-10 08:50:00	0.22222222222222224	0.33333333333333337	0.33333333333333337	0.0	0.0	0.0	0.11111111111111112	1.0	1328243.0933808004	1.0	Segment_1 Pristine Marine
2017-01-10 08:55:00	0.2857142857142857	0.21428571428571427	0.42857142857142855	0.0	0.0	0.0	0.07142857142857142	1.0	1327546.7348028696	1.0	Segment_1 Pristine Marine
2017-01-10 09:00:00	0.5	0.2857142857142857	0.14285714285714285	0.0	0.0	0.0	0.07142857142857142	1.0	1326839.651895987	1.0	Segment_1 Pristine Marine
2017-01-10 09:05:00	0.2941176470588235	0.2941176470588235	0.2352941176470588	0.1176470588235294	0.0	0.0	0.05882352941176471	1.0	1326091.5805073031	1.0	Segment_1 Pristine Marine
2017-01-10 09:10:00	0.4166666666666667	0.16666666666666666	0.16666666666666666	0.08333333333333333	0.0	0.0	0.16666666666666666	1.0	1325313.505379172	1.0	Segment_1 Pristine Marine
2017-01-10 09:15:00	0.5	0.25	0.08333333333333333	0.0	0.0	0.0	0.16666666666666666	1.0	1324529.2535564215	1.0	Segment_1 Pristine Marine
2017-01-10 09:20:00	0.35294117647058826	0.29411764705882354	0.29411764705882354	0.05882352941176471	0.0	0.0	0.0	1.0	1323772.9759078072	1.0	Segment_1 Pristine Marine
2017-01-10 09:25:00	0.3684210526315789	0.3684210526315789	0.21052631578947367	0.0	0.0	0.0	0.05263157894736842	1.0	1323029.9374652214	1.0	Segment_1 Pristine Marine
2017-01-10 09:30:00	0.35294117647058826	0.35294117647058826	0.2352941176470588	0.0	0.0	0.0	0.05882352941176471	1.0	1322295.3109278413	1.0	Segment_1 Pristine Marine
2017-01-10 09:35:00	0.4375	0.375	0.1875	0.0	0.0	0.0	0.0	1.0	1321594.6403003745	1.0	Segment_1 Pristine Marine
2017-01-10 09:40:00	0.5	0.14285714285714285	0.14285714285714285	0.14285714285714285	0.0	0.0	0.07142857142857142	1.0	1320939.5646870942	1.0	Segment_1 Pristine Marine
2017-01-10 09:45:00	0.4285714285714286	0.1904761904761905	0.2380952380952381	0.09523809523809523	0.0	0.0	0.047619047619047616	1.0	1320274.9603034742	1.0	Segment_1 Pristine Marine
2017-01-10 09:50:00	0.5294117647058824	0.1176470588235294	0.35294117647058826	0.0	0.0	0.0	0.0	1.0	1319573.7322097046	1.0	Segment_1 Pristine Marine
2017-01-10 09:55:00	0.2857142857142857	0.3333333333333333	0.2380952380952381	0.047619047619047616	0.0	0.047619047619047616	0.047619047619047616	1.0	1318813.6619914512	1.0	Segment_1 Pristine Marine
2017-01-10 10:00:00	0.2727272727272727	0.2727272727272727	0.2727272727272727	0.09090909090909093	0.0	0.0	0.09090909090909093	1.0	1318035.4784478215	1.0	Segment_1 Pristine Marine
2017-01-10 10:05:00	0.2631578947368421	0.10526315789473684	0.4210526315789474	0.052631578947368425	0.052631578947368425	0.052631578947368425	0.052631578947368425	1.0	1317260.4712088723	1.0	Segment_1 Pristine Marine
2017-01-10 10:10:00	0.2857142857142857	0.42857142857142855	0.23809523809523805	0.0	0.0	0.047619047619047616	0.0	1.0	1316488.6219129	1.0	Segment_1 Pristine Marine
2017-01-10 10:15:00	0.38461538461538464	0.2307692307692308	0.3076923076923077	0.07692307692307693	0.0	0.0	0.0	1.0	1315717.070887526	1.0	Segment_1 Pristine Marine
2017-01-10 10:20:00	0.5714285714285714	0.14285714285714285	0.21428571428571427	0.0	0.0	0.0	0.07142857142857142	1.0	1314958.3883937288	1.0	Segment_1 Pristine Marine
2017-01-10 10:25:00	0.25	0.25	0.4375	0.0	0.0	0.0	0.0625	1.0	1314213.9304129991	1.0	Segment_1 Pristine Marine
2017-01-10 10:30:00	0.2631578947368421	0.2631578947368421	0.31578947368421056	0.15789473684210528	0.0	0.0	0.0	1.0	1313471.8369159363	1.0	Segment_1 Pristine Marine
2017-01-10 10:35:00	0.36000000000000004	0.28	0.28	0.08	0.0	0.0	0.0	1.0	1312731.3200865309	1.0	Segment_1 Pristine Marine
2017-01-10 10:40:00	0.25	0.3125	0.18750000000000006	0.0625	0.0	0.125	0.0625	1.0	1312008.942180824	1.0	Segment_1 Pristine Marine
2017-01-10 10:45:00	0.4166666666666667	0.33333333333333337	0.125	0.04166666666666667	0.04166666666666667	0.04166666666666667	0.0	1.0	1311293.5288948042	1.0	Segment_1 Pristine Marine
2017-01-10 10:50:00	0.36666666666666653	0.2333333333333333	0.2333333333333333	0.03333333333333333	0.0	0.0	0.13333333333333333	1.0	1310616.0862508228	1.0	Segment_1 Pristine Marine
2017-01-10 10:55:00	0.23076923076923075	0.4615384615384615	0.23076923076923075	0.07692307692307693	0.0	0.0	0.0	1.0	1309963.1487377645	1.0	Segment_1 Pristine Marine
2017-01-10 11:00:00	0.2857142857142857	0.5238095238095238	0.09523809523809523	0.0	0.0	0.0	0.09523809523809523	1.0	1309288.9931044495	1.0	Segment_1 Pristine Marine
2017-01-10 11:05:00	0.3	0.3	0.1	0.06666666666666668	0.0	0.1	0.13333333333333333	1.0	1308606.8098669671	1.0	Segment_1 Pristine Marine
2017-01-10 11:10:00	0.30769230769230765	0.15384615384615385	0.1923076923076923	0.11538461538461538	0.038461538461538464	0.15384615384615385	0.038461538461538464	1.0	1307928.042538349	1.0	Segment_1 Pristine Marine
2017-01-10 11:15:00	0.15789473684210528	0.4210526315789474	0.10526315789473684	0.15789473684210528	0.0	0.052631578947368425	0.10526315789473684	1.0	1307262.740558479	1.0	Segment_1 Pristine Marine
2017-01-10 11:20:00	0.3181818181818182	0.3181818181818182	0.13636363636363635	0.13636363636363635	0.0	0.0	0.0909090909090909	1.0	1306599.1242957562	1.0	Segment_1 Pristine Marine
2017-01-10 11:25:00	0.3703703703703704	0.22222222222222224	0.11111111111111112	0.11111111111111112	0.037037037037037035	0.037037037037037035	0.11111111111111112	1.0	1305918.9844280416	1.0	Segment_1 Pristine Marine
2017-01-10 11:30:00	0.3888888888888889	0.3333333333333333	0.1111111111111111	0.05555555555555555	0.0	0.0	0.1111111111111111	1.0	1305257.4701160009	1.0	Segment_1 Pristine Marine
2017-01-10 11:35:00	0.4705882352941177	0.29411764705882354	0.17647058823529413	0.05882352941176471	0.0	0.0	0.0	1.0	1304590.8935427407	1.0	Segment_1 Pristine Marine
2017-01-10 11:40:00	0.375	0.3125	0.0	0.125	0.0	0.0	0.1875	1.0	1303926.0421508856	1.0	Segment_1 Pristine Marine
2017-01-10 11:45:00	0.25	0.375	0.125	0.0625	0.0	0.0	0.1875	1.0	1303241.5682389722	1.0	Segment_1 Pristine Marine
2017-01-10 11:50:00	0.3043478260869565	0.13043478260869568	0.21739130434782608	0.17391304347826084	0.0	0.043478260869565216	0.13043478260869568	1.0	1302604.5336760336	1.0	Segment_1 Pristine Marine
2017-01-10 11:55:00	0.21428571428571427	0.07142857142857142	0.2857142857142857	0.14285714285714285	0.0	0.0	0.2857142857142857	1.0	1301970.930027476	1.0	Segment_1 Pristine Marine
2017-01-10 12:00:00	0.8181818181818182	0.09090909090909093	0.09090909090909093	0.0	0.0	0.0	0.0	1.0	1301348.6251633316	1.0	Segment_1 Pristine Marine
2017-01-10 12:05:00	0.3529411764705882	0.3529411764705882	0.1764705882352941	0.05882352941176471	0.0	0.0	0.05882352941176471	1.0	1300725.510919024	1.0	Segment_1 Pristine Marine
2017-01-10 12:10:00	0.35294117647058826	0.23529411764705885	0.23529411764705885	0.05882352941176471	0.0	0.05882352941176471	0.05882352941176471	1.0	1300102.3534673508	1.0	Segment_1 Pristine Marine
2017-01-10 12:15:00	0.38461538461538464	0.2307692307692308	0.15384615384615385	0.07692307692307693	0.0	0.038461538461538464	0.1153846153846154	1.0	1299459.0168724987	1.0	Segment_1 Pristine Marine
2017-01-10 12:20:00	0.4615384615384616	0.2307692307692308	0.07692307692307693	0.07692307692307693	0.0	0.07692307692307693	0.07692307692307693	1.0	1298829.3880993074	1.0	Segment_1 Pristine Marine
2017-01-10 12:25:00	0.1875	0.375	0.125	0.1875	0.0	0.0625	0.0625	1.0	1298203.645065795	1.0	Segment_1 Pristine Marine
2017-01-10 12:30:00	0.6	0.13333333333333333	0.2	0.0	0.0	0.0	0.06666666666666668	1.0	1297566.958013034	1.0	Segment_1 Pristine Marine
2017-01-10 12:35:00	0.17647058823529413	0.35294117647058826	0.11764705882352942	0.23529411764705885	0.0	0.0	0.11764705882352942	1.0	1296917.4844275692	1.0	Segment_1 Pristine Marine
2017-01-10 12:40:00	0.3636363636363637	0.3181818181818182	0.045454545454545456	0.18181818181818185	0.0	0.0	0.09090909090909093	1.0	1296251.5974400446	1.0	Segment_1 Pristine Marine
2017-01-10 12:45:00	0.1739130434782609	0.08695652173913045	0.3043478260869565	0.13043478260869565	0.0	0.1739130434782609	0.13043478260869565	1.0	1295596.7314557715	1.0	Segment_1 Pristine Marine
2017-01-10 12:50:00	0.5714285714285714	0.23809523809523805	0.14285714285714285	0.047619047619047616	0.0	0.0	0.0	1.0	1294948.9838140002	1.0	Segment_1 Pristine Marine
2017-01-10 12:55:00	0.2857142857142857	0.2857142857142857	0.14285714285714288	0.2857142857142857	0.0	0.0	0.0	1.0	1294298.0216591735	1.0	Segment_1 Pristine Marine
2017-01-10 13:00:00	0.2777777777777778	0.3888888888888888	0.1111111111111111	0.0	0.0	0.0	0.2222222222222222	1.0	1293738.4134000558	1.0	Segment_1 Pristine Marine
2017-01-10 13:05:00	0.4	0.2	0.25	0.15	0.0	0.0	0.0	1.0	1292966.8428017572	1.0	Segment_1 Pristine Marine
2017-01-10 13:10:00	0.2916666666666667	0.375	0.2916666666666667	0.0	0.0	0.0	0.04166666666666666	1.0	1292359.7066871105	1.0	Segment_1 Pristine Marine
2017-01-10 13:15:00	0.32	0.4	0.08	0.04	0.0	0.04	0.12	1.0	1291742.2984218984	1.0	Segment_1 Pristine Marine
2017-01-10 13:20:00	0.13333333333333333	0.4666666666666666	0.3333333333333333	0.06666666666666668	0.0	0.0	0.0	1.0	1291137.9521024455	1.0	Segment_1 Pristine Marine
2017-01-10 13:25:00	0.2727272727272728	0.5454545454545455	0.0	0.18181818181818185	0.0	0.0	0.0	1.0	1290530.2773943432	1.0	Segment_1 Pristine Marine
2017-01-10 13:30:00	0.3	0.5	0.1	0.0	0.0	0.0	0.1	1.0	1289954.8422112265	1.0	Segment_1 Pristine Marine
2017-01-10 13:35:00	0.0	0.5	0.16666666666666666	0.16666666666666666	0.0	0.16666666666666666	0.0	1.0	1289370.2879664279	1.0	Segment_1 Pristine Marine
2017-01-10 13:40:00	0.0	0.625	0.125	0.125	0.0	0.0	0.125	1.0	1288799.8500904038	1.0	Segment_1 Pristine Marine
2017-01-10 13:45:00	0.4117647058823529	0.2352941176470588	0.05882352941176471	0.17647058823529413	0.0	0.0	0.1176470588235294	1.0	1288226.8928035602	1.0	Segment_1 Pristine Marine
2017-01-10 13:50:00	0.4545454545454545	0.0	0.0909090909090909	0.2727272727272727	0.0909090909090909	0.0	0.0909090909090909	1.0	1287602.579472443	1.0	Segment_1 Pristine Marine
2017-01-10 13:55:00	0.75	0.0	0.0	0.25	0.0	0.0	0.0	1.0	1286983.786478576	1.0	Segment_1 Pristine Marine
2017-01-10 14:00:00	0.4444444444444445	0.11111111111111112	0.11111111111111112	0.11111111111111112	0.0	0.0	0.22222222222222224	1.0	1286367.9852361106	1.0	Segment_1 Pristine Marine
2017-01-10 14:05:00	0.09090909090909093	0.09090909090909093	0.09090909090909093	0.2727272727272727	0.0	0.09090909090909093	0.3636363636363637	1.0	1285743.5827519805	1.0	Segment_1 Pristine Marine
2017-01-10 14:10:00	0.0	0.42857142857142855	0.2857142857142857	0.0	0.0	0.0	0.2857142857142857	1.0	1285123.0722903877	1.0	Segment_1 Pristine Marine
2017-01-10 14:15:00	0.3333333333333333	0.5	0.16666666666666666	0.0	0.0	0.0	0.0	1.0	1284498.4776806128	1.0	Segment_1 Pristine Marine
2017-01-10 14:20:00	0.4285714285714286	0.14285714285714288	0.0	0.2857142857142857	0.0	0.0	0.14285714285714288	1.0	1283858.8073757445	1.0	Segment_1 Pristine Marine
2017-01-10 14:25:00	0.30000000000000004	0.2	0.0	0.30000000000000004	0.0	0.0	0.2	1.0	1283222.099625563	1.0	Segment_1 Pristine Marine
2017-01-10 14:30:00	0.0	0.2	0.4	0.2	0.0	0.0	0.2	1.0	1282580.2613747152	1.0	Segment_1 Pristine Marine
2017-01-10 14:35:00	0.4444444444444444	0.2222222222222222	0.1111111111111111	0.0	0.0	0.0	0.2222222222222222	1.0	1281940.8124863477	1.0	Segment_1 Pristine Marine
2017-01-10 14:40:00	0.25	0.25	0.125	0.125	0.0	0.0	0.25	1.0	1281292.647727757	1.0	Segment_1 Pristine Marine
2017-01-10 14:45:00	0.3333333333333333	0.26666666666666666	0.26666666666666666	0.06666666666666668	0.0	0.0	0.06666666666666668	1.0	1280657.985027068	1.0	Segment_1 Pristine Marine
2017-01-10 14:50:00	0.5555555555555556	0.11111111111111112	0.11111111111111112	0.11111111111111112	0.0	0.0	0.11111111111111112	1.0	1280080.057748828	1.0	Segment_1 Pristine Marine
2017-01-10 14:55:00	0.25	0.1875	0.1875	0.3125	0.0	0.0	0.0625	1.0	1279506.9593809624	1.0	Segment_1 Pristine Marine
2017-01-10 15:00:00	0.16666666666666669	0.5833333333333334	0.16666666666666669	0.0	0.0	0.0	0.08333333333333334	1.0	1278943.065919739	1.0	Segment_1 Pristine Marine
2017-01-10 15:05:00	0.4166666666666667	0.4166666666666667	0.08333333333333334	0.0	0.0	0.0	0.08333333333333334	1.0	1278375.9271201591	1.0	Segment_1 Pristine Marine
2017-01-10 15:10:00	0.14285714285714288	0.5	0.07142857142857144	0.14285714285714288	0.0	0.0	0.14285714285714288	1.0	1277797.388156777	1.0	Segment_1 Pristine Marine
2017-01-10 15:15:00	0.16666666666666666	0.5	0.16666666666666666	0.05555555555555556	0.0	0.0	0.11111111111111112	1.0	1277200.5174902307	1.0	Segment_1 Pristine Marine
2017-01-10 15:20:00	0.3157894736842105	0.4210526315789473	0.10526315789473682	0.10526315789473682	0.0	0.0	0.05263157894736841	1.0	1276607.4520887765	1.0	Segment_1 Pristine Marine
2017-01-10 15:25:00	0.4545454545454546	0.2727272727272728	0.18181818181818185	0.09090909090909093	0.0	0.0	0.0	1.0	1276003.48021295	1.0	Segment_1 Pristine Marine
2017-01-10 15:30:00	0.07142857142857144	0.6428571428571429	0.0	0.2142857142857143	0.0	0.0	0.07142857142857144	1.0	1275379.3389701038	1.0	Segment_1 Pristine Marine
2017-01-10 15:35:00	0.5	0.18750000000000006	0.18750000000000006	0.0	0.0	0.0	0.125	1.0	1274771.0858564002	1.0	Segment_1 Pristine Marine
2017-01-10 15:40:00	0.08333333333333333	0.4166666666666666	0.25	0.08333333333333333	0.0	0.08333333333333333	0.08333333333333333	1.0	1274161.8668309608	1.0	Segment_1 Pristine Marine
2017-01-10 15:45:00	0.20000000000000004	0.6	0.15	0.0	0.0	0.0	0.05000000000000001	1.0	1273591.039793339	1.0	Segment_1 Pristine Marine
2017-01-10 15:50:00	0.16666666666666666	0.3333333333333333	0.16666666666666666	0.25	0.0	0.0	0.08333333333333333	1.0	1273067.0434078902	1.0	Segment_1 Pristine Marine
2017-01-10 15:55:00	0.33333333333333337	0.33333333333333337	0.08333333333333334	0.08333333333333334	0.0	0.0	0.16666666666666669	1.0	1272597.947006998	1.0	Segment_1 Pristine Marine
2017-01-10 16:00:00	0.22222222222222224	0.3888888888888889	0.11111111111111112	0.16666666666666666	0.0	0.0	0.11111111111111112	1.0	1272144.2845362378	1.0	Segment_1 Pristine Marine
2017-01-10 16:05:00	0.21428571428571427	0.42857142857142855	0.0	0.14285714285714285	0.0	0.07142857142857142	0.14285714285714285	1.0	1271681.357997356	1.0	Segment_1 Pristine Marine
2017-01-10 16:10:00	0.0	0.8333333333333333	0.0	0.0	0.0	0.0	0.16666666666666666	1.0	1271188.6702785627	1.0	Segment_1 Pristine Marine
2017-01-10 16:15:00	0.14285714285714285	0.6428571428571428	0.0	0.07142857142857142	0.0	0.0	0.14285714285714285	1.0	1270707.85741022	1.0	Segment_1 Pristine Marine
2017-01-10 16:20:00	0.4705882352941176	0.4117647058823529	0.05882352941176471	0.0	0.0	0.05882352941176471	0.0	1.0	1270243.0774109494	1.0	Segment_1 Pristine Marine
2017-01-10 16:25:00	0.2941176470588235	0.4117647058823529	0.05882352941176471	0.1176470588235294	0.0	0.0	0.1176470588235294	1.0	1269792.047742457	1.0	Segment_1 Pristine Marine
2017-01-10 16:30:00	0.2727272727272728	0.2727272727272728	0.18181818181818185	0.09090909090909093	0.0	0.0	0.18181818181818185	1.0	1269354.4965356078	1.0	Segment_1 Pristine Marine
2017-01-10 16:35:00	0.4444444444444445	0.4444444444444445	0.11111111111111112	0.0	0.0	0.0	0.0	1.0	1268938.8512784278	1.0	Segment_1 Pristine Marine
2017-01-10 16:40:00	0.13333333333333333	0.3333333333333333	0.2	0.13333333333333333	0.0	0.0	0.2	1.0	1268536.2003764145	1.0	Segment_1 Pristine Marine
2017-01-10 16:45:00	0.4	0.2	0.1	0.2	0.0	0.0	0.1	1.0	1268132.6717403217	1.0	Segment_1 Pristine Marine
2017-01-10 16:50:00	0.3461538461538461	0.3461538461538461	0.15384615384615385	0.07692307692307693	0.0	0.038461538461538464	0.038461538461538464	1.0	1267741.7195600495	1.0	Segment_1 Pristine Marine
2017-01-10 16:55:00	0.3	0.4	0.1	0.15	0.0	0.0	0.05	1.0	1267343.5420180664	1.0	Segment_1 Pristine Marine
2017-01-10 17:00:00	0.3043478260869565	0.3478260869565217	0.13043478260869565	0.08695652173913042	0.0	0.0	0.13043478260869565	1.0	1266860.417723572	1.0	Segment_1 Pristine Marine
2017-01-10 17:05:00	0.3999999999999999	0.2	0.3999999999999999	0.0	0.0	0.0	0.0	1.0	1266354.7663594843	1.0	Segment_1 Pristine Marine
2017-01-10 17:10:00	0.08333333333333334	0.7500000000000001	0.08333333333333334	0.0	0.0	0.0	0.08333333333333334	1.0	1265855.5053895535	1.0	Segment_1 Pristine Marine
2017-01-10 17:15:00	0.13333333333333333	0.6	0.06666666666666668	0.0	0.06666666666666668	0.0	0.13333333333333333	1.0	1265354.90770228	1.0	Segment_1 Pristine Marine
2017-01-10 17:20:00	0.125	0.5	0.125	0.0	0.0	0.125	0.125	1.0	1264868.2497972671	1.0	Segment_1 Pristine Marine
2017-01-10 17:25:00	0.5714285714285715	0.4285714285714286	0.0	0.0	0.0	0.0	0.0	1.0	1264398.3004401021	1.0	Segment_1 Pristine Marine
2017-01-10 17:30:00	0.25	0.625	0.0	0.0	0.0	0.0	0.125	1.0	1263916.2830256815	1.0	Segment_1 Pristine Marine
2017-01-10 17:35:00	0.2222222222222222	0.5555555555555555	0.0	0.1111111111111111	0.0	0.0	0.1111111111111111	1.0	1263470.4587958234	1.0	Segment_1 Pristine Marine
2017-01-10 17:40:00	0.0	0.6	0.1	0.0	0.0	0.0	0.3	1.0	1263046.8203518211	1.0	Segment_1 Pristine Marine
2017-01-10 17:45:00	0.2	0.5333333333333333	0.13333333333333333	0.13333333333333333	0.0	0.0	0.0	1.0	1262650.2786137704	1.0	Segment_1 Pristine Marine
2017-01-10 17:50:00	0.4444444444444444	0.1111111111111111	0.1111111111111111	0.1111111111111111	0.0	0.1111111111111111	0.1111111111111111	1.0	1262266.475637302	1.0	Segment_1 Pristine Marine
2017-01-10 17:55:00	0.05882352941176471	0.7058823529411765	0.11764705882352942	0.11764705882352942	0.0	0.0	0.0	1.0	1261896.5591956165	1.0	Segment_1 Pristine Marine
2017-01-10 18:00:00	0.3333333333333333	0.3333333333333333	0.13333333333333333	0.0	0.0	0.06666666666666668	0.13333333333333333	1.0	1261528.1374501265	1.0	Segment_1 Pristine Marine
2017-01-10 18:05:00	0.0	0.4	0.2	0.2	0.0	0.0	0.2	1.0	1261185.1668926151	1.0	Segment_1 Pristine Marine
2017-01-10 18:10:00	0.3	0.25	0.15	0.1	0.0	0.05	0.15	1.0	1260844.3526525102	1.0	Segment_1 Pristine Marine
2017-01-10 18:15:00	0.0	0.25	0.25	0.125	0.0	0.0	0.375	1.0	1260429.1191919427	1.0	Segment_1 Pristine Marine
2017-01-10 18:20:00	0.2222222222222222	0.4444444444444444	0.2222222222222222	0.1111111111111111	0.0	0.0	0.0	1.0	1259961.496025203	1.0	Segment_1 Pristine Marine
2017-01-10 18:25:00	0.2	0.4	0.2	0.13333333333333333	0.0	0.0	0.06666666666666668	1.0	1259496.8205340635	1.0	Segment_1 Pristine Marine
2017-01-10 18:30:00	0.2	0.3333333333333333	0.26666666666666666	0.06666666666666668	0.0	0.0	0.13333333333333333	1.0	1258979.6396238143	1.0	Segment_1 Pristine Marine
2017-01-10 18:35:00	0.16666666666666669	0.22222222222222224	0.4444444444444445	0.0	0.0	0.0	0.16666666666666669	1.0	1258432.7439252909	1.0	Segment_1 Pristine Marine
2017-01-10 18:40:00	0.15384615384615385	0.4615384615384615	0.23076923076923075	0.15384615384615385	0.0	0.0	0.0	1.0	1257866.1194056151	1.0	Segment_1 Pristine Marine
2017-01-10 18:45:00	0.11111111111111112	0.4444444444444445	0.11111111111111112	0.11111111111111112	0.0	0.0	0.22222222222222224	1.0	1257302.2219424532	1.0	Segment_1 Pristine Marine
2017-01-10 18:50:00	0.0	0.3333333333333333	0.5555555555555556	0.1111111111111111	0.0	0.0	0.0	1.0	1256752.0836956436	1.0	Segment_1 Pristine Marine
2017-01-10 18:55:00	0.14285714285714285	0.5714285714285714	0.14285714285714285	0.0	0.0	0.0	0.14285714285714285	1.0	1256215.6385064214	1.0	Segment_1 Pristine Marine
2017-01-10 19:00:00	0.2857142857142857	0.35714285714285715	0.2142857142857143	0.07142857142857144	0.0	0.0	0.07142857142857144	1.0	1255693.035649635	1.0	Segment_1 Pristine Marine
2017-01-10 19:05:00	0.2	0.4	0.0	0.1	0.0	0.0	0.3	1.0	1255173.0698759223	1.0	Segment_1 Pristine Marine
2017-01-10 19:10:00	0.35714285714285715	0.35714285714285715	0.14285714285714285	0.07142857142857142	0.0	0.0	0.07142857142857142	1.0	1254633.4361004524	1.0	Segment_1 Pristine Marine
2017-01-10 19:15:00	0.0	0.75	0.0	0.125	0.0	0.0	0.125	1.0	1254074.2347758596	1.0	Segment_1 Pristine Marine
2017-01-10 19:20:00	0.07142857142857142	0.14285714285714285	0.2857142857142857	0.14285714285714285	0.0	0.07142857142857142	0.2857142857142857	1.0	1253528.8082382898	1.0	Segment_1 Pristine Marine
2017-01-10 19:25:00	0.1	0.7000000000000001	0.1	0.0	0.0	0.0	0.1	1.0	1252997.1377330322	1.0	Segment_1 Pristine Marine
2017-01-10 19:30:00	0.14285714285714285	0.5	0.2142857142857143	0.0	0.0	0.0	0.14285714285714285	1.0	1252546.0647625572	1.0	Segment_1 Pristine Marine
2017-01-10 19:35:00	0.0	0.4285714285714286	0.35714285714285715	0.07142857142857142	0.0	0.0	0.14285714285714285	1.0	1252097.6600632556	1.0	Segment_1 Pristine Marine
2017-01-10 19:40:00	0.0	0.33333333333333337	0.4166666666666666	0.16666666666666669	0.0	0.08333333333333334	0.0	1.0	1251640.7081666316	1.0	Segment_1 Pristine Marine
2017-01-10 19:45:00	0.2	0.25	0.4	0.0	0.0	0.05	0.1	1.0	1251186.3370463864	1.0	Segment_1 Pristine Marine
2017-01-10 19:50:00	0.2	0.09999999999999998	0.3999999999999999	0.2	0.0	0.0	0.09999999999999998	1.0	1250756.9042903616	1.0	Segment_1 Pristine Marine
2017-01-10 19:55:00	0.18181818181818185	0.2272727272727273	0.5909090909090909	0.0	0.0	0.0	0.0	1.0	1250341.2523244258	1.0	Segment_1 Pristine Marine
2017-01-10 20:00:00	0.14285714285714285	0.42857142857142855	0.2857142857142857	0.0	0.0	0.0	0.14285714285714285	1.0	1249928.2617141502	1.0	Segment_1 Pristine Marine
2017-01-10 20:05:00									1249517.348530211	1.0	Segment_1 Pristine Marine
2017-01-10 20:10:00									1249120.6060591429	1.0	Segment_1 Pristine Marine
2017-01-10 20:15:00									1248748.9331055607	1.0	Segment_1 Pristine Marine
2017-01-10 20:20:00									1248391.0092715954	1.0	Segment_1 Pristine Marine
2017-01-10 20:25:00									1248046.885413764	1.0	Segment_1 Pristine Marine
2017-01-10 20:30:00									1247672.1220895764	1.0	Segment_1 Pristine Marine
2017-01-10 20:35:00	0.1875	0.5	0.25	0.0	0.0	0.0	0.0625	1.0	1247288.8278258292	1.0	Segment_1 Pristine Marine
2017-01-10 20:40:00	0.14285714285714288	0.21428571428571427	0.2857142857142857	0.07142857142857144	0.0	0.07142857142857144	0.21428571428571427	1.0	1246885.948325863	1.0	Segment_1 Pristine Marine
2017-01-10 20:45:00	0.25	0.4375	0.125	0.0625	0.0	0.0	0.125	1.0	1246485.852223579	1.0	Segment_1 Pristine Marine
2017-01-10 20:50:00	0.037037037037037035	0.4814814814814815	0.25925925925925924	0.0	0.0	0.0	0.2222222222222222	1.0	1246066.0783434666	1.0	Segment_1 Pristine Marine
2017-01-10 20:55:00	0.125	0.4375	0.25	0.0625	0.0	0.0625	0.0625	1.0	1245648.986635829	1.0	Segment_1 Pristine Marine
2017-01-10 21:00:00	0.1	0.3	0.25	0.15	0.0	0.0	0.2	1.0	1245234.7087911724	1.0	Segment_1 Pristine Marine
2017-01-10 21:05:00	0.1818181818181818	0.40909090909090906	0.04545454545454545	0.0909090909090909	0.0	0.0909090909090909	0.1818181818181818	1.0	1244789.6080942028	1.0	Segment_1 Pristine Marine
2017-01-10 21:10:00	0.15	0.2	0.35000000000000003	0.1	0.0	0.05	0.15	1.0	1244348.5112083312	1.0	Segment_1 Pristine Marine
2017-01-10 21:15:00	0.08695652173913042	0.4347826086956522	0.2173913043478261	0.17391304347826084	0.0	0.0	0.08695652173913042	1.0	1243874.2459133286	1.0	Segment_1 Pristine Marine
2017-01-10 21:20:00	0.0909090909090909	0.4545454545454545	0.04545454545454545	0.2727272727272727	0.0	0.0	0.13636363636363635	1.0	1243481.7405420174	1.0	Segment_1 Pristine Marine
2017-01-10 21:25:00	0.08695652173913042	0.3043478260869565	0.15217391304347827	0.13043478260869565	0.0	0.043478260869565216	0.2826086956521739	1.0	1243125.3107343644	1.0	Segment_1 Pristine Marine
2017-01-10 21:30:00	0.038461538461538464	0.5384615384615384	0.15384615384615385	0.038461538461538464	0.0	0.11538461538461538	0.11538461538461538	1.0	1242749.4964984187	1.0	Segment_1 Pristine Marine
2017-01-10 21:35:00	0.16666666666666669	0.3888888888888889	0.16666666666666669	0.11111111111111112	0.0	0.05555555555555556	0.11111111111111112	1.0	1242342.8264918844	1.0	Segment_1 Pristine Marine
2017-01-10 21:40:00	0.2352941176470588	0.1176470588235294	0.4117647058823529	0.1764705882352941	0.0	0.05882352941176471	0.0	1.0	1241961.1086577885	1.0	Segment_1 Pristine Marine
2017-01-10 21:45:00	0.1	0.6	0.2	0.05	0.0	0.05	0.0	1.0	1241583.304440696	1.0	Segment_1 Pristine Marine
2017-01-10 21:50:00	0.15384615384615385	0.6153846153846153	0.15384615384615385	0.0	0.0	0.07692307692307691	0.0	1.0	1241254.0657371157	1.0	Segment_1 Pristine Marine
2017-01-10 21:55:00	0.11764705882352942	0.4705882352941177	0.23529411764705885	0.05882352941176471	0.0	0.0	0.11764705882352942	1.0	1240891.7189230889	1.0	Segment_1 Pristine Marine
2017-01-10 22:00:00	0.05263157894736842	0.6842105263157894	0.10526315789473684	0.10526315789473684	0.0	0.05263157894736842	0.0	1.0	1240532.0752041913	1.0	Segment_1 Pristine Marine
2017-01-10 22:05:00	0.17857142857142855	0.5	0.07142857142857142	0.07142857142857142	0.0	0.07142857142857142	0.10714285714285714	1.0	1240175.3711344532	1.0	Segment_1 Pristine Marine
2017-01-10 22:10:00	0.1875	0.5	0.125	0.0625	0.0	0.0	0.125	1.0	1239798.898823553	1.0	Segment_1 Pristine Marine
2017-01-10 22:15:00	0.29411764705882354	0.4117647058823529	0.05882352941176471	0.0	0.0	0.05882352941176471	0.17647058823529413	1.0	1239429.4098274682	1.0	Segment_1 Pristine Marine
2017-01-10 22:20:00	0.14814814814814814	0.5925925925925926	0.07407407407407407	0.07407407407407407	0.0	0.0	0.1111111111111111	1.0	1239047.3732988385	1.0	Segment_1 Pristine Marine
2017-01-10 22:25:00	0.2	0.5142857142857142	0.11428571428571427	0.057142857142857134	0.0	0.0	0.11428571428571427	1.0	1238679.4406599102	1.0	Segment_1 Pristine Marine
2017-01-10 22:30:00									1238306.981975014	1.0	Segment_1 Pristine Marine
2017-01-10 22:35:00									1237933.7899236074	1.0	Segment_1 Pristine Marine
2017-01-10 22:40:00									1237562.764256685	1.0	Segment_1 Pristine Marine
2017-01-10 22:45:00									1237205.8791540046	1.0	Segment_1 Pristine Marine
2017-01-10 22:50:00									1236851.4222593242	1.0	Segment_1 Pristine Marine
2017-01-10 22:55:00	0.05	0.8499999999999999	0.05	0.0	0.0	0.0	0.05	1.0	1236521.9240266078	1.0	Segment_1 Pristine Marine
2017-01-10 23:00:00	0.0	0.625	0.1875	0.0625	0.0	0.0	0.125	1.0	1236217.7066135474	1.0	Segment_1 Pristine Marine
2017-01-10 23:05:00	0.06451612903225806	0.6451612903225806	0.1935483870967742	0.03225806451612903	0.0	0.0	0.06451612903225806	1.0	1235930.3392359524	1.0	Segment_1 Pristine Marine
2017-01-10 23:10:00	0.0689655172413793	0.6551724137931034	0.1724137931034483	0.0689655172413793	0.0	0.0	0.03448275862068965	1.0	1235644.8307033456	1.0	Segment_1 Pristine Marine
2017-01-10 23:15:00	0.10526315789473684	0.631578947368421	0.052631578947368425	0.052631578947368425	0.0	0.052631578947368425	0.10526315789473684	1.0	1235348.594200016	1.0	Segment_1 Pristine Marine
2017-01-10 23:20:00	0.09677419354838712	0.5806451612903226	0.09677419354838712	0.12903225806451613	0.0	0.03225806451612903	0.06451612903225806	1.0	1235044.3236036757	1.0	Segment_1 Pristine Marine
2017-01-10 23:25:00	0.08695652173913042	0.7391304347826086	0.0	0.08695652173913042	0.0	0.04347826086956521	0.04347826086956521	1.0	1234748.6502179177	1.0	Segment_1 Pristine Marine
2017-01-10 23:30:00	0.1111111111111111	0.5555555555555556	0.037037037037037035	0.1851851851851852	0.0	0.037037037037037035	0.07407407407407407	1.0	1234438.5071285479	1.0	Segment_1 Pristine Marine
2017-01-10 23:35:00	0.2105263157894737	0.5789473684210527	0.0	0.052631578947368425	0.0	0.0	0.15789473684210525	1.0	1234142.2057886715	1.0	Segment_1 Pristine Marine
2017-01-10 23:40:00	0.16666666666666666	0.5416666666666666	0.125	0.04166666666666666	0.0	0.125	0.0	1.0	1233860.1353655895	1.0	Segment_1 Pristine Marine
2017-01-10 23:45:00	0.21875000000000006	0.59375	0.0	0.09375	0.0	0.0625	0.03125	1.0	1233570.097862181	1.0	Segment_1 Pristine Marine
2017-01-10 23:50:00	0.14285714285714288	0.75	0.0	0.03571428571428572	0.0	0.0	0.07142857142857144	1.0	1233288.1144598552	1.0	Segment_1 Pristine Marine
2017-01-10 23:55:00	0.023809523809523808	0.7619047619047619	0.11904761904761905	0.07142857142857144	0.0	0.0	0.023809523809523808	1.0	1233002.881319099	1.0	Segment_1 Pristine Marine
2017-01-11 00:00:00	0.05882352941176471	0.8039215686274511	0.0196078431372549	0.0784313725490196	0.0	0.0	0.0392156862745098	1.0	1232720.8050358952	1.0	Segment_1 Pristine Marine
2017-01-11 00:05:00	0.12280701754385966	0.7017543859649124	0.017543859649122806	0.07017543859649122	0.0	0.0	0.08771929824561404	1.0	1232429.941301332	1.0	Segment_1 Pristine Marine
2017-01-11 00:10:00	0.11111111111111112	0.6481481481481481	0.037037037037037035	0.07407407407407407	0.0	0.037037037037037035	0.0925925925925926	1.0	1232130.709205396	1.0	Segment_1 Pristine Marine
2017-01-11 00:15:00	0.14285714285714285	0.5428571428571428	0.028571428571428567	0.08571428571428573	0.0	0.057142857142857134	0.14285714285714285	1.0	1231823.5604049838	1.0	Segment_1 Pristine Marine
2017-01-11 00:20:00	0.10714285714285714	0.6785714285714286	0.03571428571428571	0.10714285714285714	0.0	0.03571428571428571	0.03571428571428571	1.0	1231507.6117015437	1.0	Segment_1 Pristine Marine
2017-01-11 00:25:00	0.09375	0.6875	0.09375	0.03125	0.0	0.03125	0.0625	1.0	1231194.4097535785	1.0	Segment_1 Pristine Marine
2017-01-11 00:30:00	0.1764705882352941	0.6470588235294117	0.05882352941176471	0.05882352941176471	0.0	0.029411764705882356	0.029411764705882356	1.0	1230884.427834832	1.0	Segment_1 Pristine Marine
2017-01-11 00:35:00									1230604.2728350905	1.0	Segment_1 Pristine Marine
2017-01-11 00:40:00									1230374.972710154	1.0	Segment_1 Pristine Marine
2017-01-11 00:45:00									1230139.2296175736	1.0	Segment_1 Pristine Marine
2017-01-11 00:50:00	0.12820512820512822	0.5641025641025641	0.07692307692307693	0.10256410256410256	0.0	0.02564102564102564	0.10256410256410256	1.0	1229917.3234643412	1.0	Segment_1 Pristine Marine
2017-01-11 00:55:00	0.16666666666666669	0.6000000000000001	0.1	0.06666666666666668	0.0	0.03333333333333333	0.03333333333333333	1.0	1229703.6183453929	1.0	Segment_1 Pristine Marine
2017-01-11 01:00:00	0.1627906976744186	0.6279069767441859	0.02325581395348837	0.1395348837209302	0.02325581395348837	0.0	0.02325581395348837	1.0	1229484.4979635724	1.0	Segment_1 Pristine Marine
2017-01-11 01:05:00	0.1842105263157895	0.5526315789473685	0.10526315789473684	0.07894736842105264	0.0	0.026315789473684213	0.052631578947368425	1.0	1229265.9245831035	1.0	Segment_1 Pristine Marine
2017-01-11 01:10:00	0.19230769230769232	0.4615384615384616	0.07692307692307693	0.1153846153846154	0.0	0.038461538461538464	0.1153846153846154	1.0	1229073.2051571773	1.0	Segment_1 Pristine Marine
2017-01-11 01:15:00	0.125	0.25	0.25	0.20833333333333334	0.04166666666666667	0.0	0.125	1.0	1228887.459850338	1.0	Segment_1 Pristine Marine
2017-01-11 01:20:00	0.2	0.30000000000000004	0.30000000000000004	0.1	0.0	0.0	0.1	1.0	1228703.914963517	1.0	Segment_1 Pristine Marine
2017-01-11 01:25:00									1228534.196503003	1.0	Segment_1 Pristine Marine
2017-01-11 01:30:00									1228342.763156032	1.0	Segment_1 Pristine Marine
2017-01-11 01:35:00									1228142.777586441	1.0	Segment_1 Pristine Marine
2017-01-11 01:40:00									1227195.9592765598	1.0	Segment_1 Pristine Marine
2017-01-11 01:45:00									1226242.1031487735	1.0	Segment_1 Pristine Marine
2017-01-11 01:50:00									1225299.7983672535	1.0	Segment_1 Pristine Marine
2017-01-11 01:55:00									1224379.952079176	1.0	Segment_1 Pristine Marine
2017-01-11 02:00:00									1223456.818034109	1.0	Segment_1 Pristine Marine
2017-01-11 02:05:00									1222516.6881697022	1.0	Segment_1 Pristine Marine
2017-01-11 02:10:00									1221570.5251947094	1.0	Segment_1 Pristine Marine
2017-01-11 02:15:00									1220630.5168512694	1.0	Segment_1 Pristine Marine
2017-01-11 02:20:00									1219697.9463681243	1.0	Segment_1 Pristine Marine
2017-01-11 02:25:00									1218753.838421209	1.0	Segment_1 Pristine Marine
2017-01-11 02:30:00									1217840.2012501105	1.0	Segment_1 Pristine Marine
2017-01-11 02:35:00									1216946.3838780378	1.0	Segment_1 Pristine Marine
2017-01-11 02:40:00									1216060.255726001	1.0	Segment_1 Pristine Marine
2017-01-11 02:45:00									1215203.2664983894	1.0	Segment_1 Pristine Marine
2017-01-11 02:50:00									1214429.3608585577	1.0	Segment_1 Pristine Marine
2017-01-11 02:55:00									1213596.789838677	1.0	Segment_1 Pristine Marine
2017-01-11 03:00:00									1212711.347322997	1.0	Segment_1 Pristine Marine
2017-01-11 03:05:00									1212023.9461524663	1.0	Segment_1 Pristine Marine
2017-01-11 03:10:00									1211257.1927996115	1.0	Segment_1 Pristine Marine
2017-01-11 03:15:00									1210496.4444548755	1.0	Segment_1 Pristine Marine
2017-01-11 03:20:00									1209719.410384094	1.0	Segment_1 Pristine Marine
2017-01-11 03:25:00	0.2	0.4500000000000001	0.2	0.15	0.0	0.0	0.0	1.0	1208961.8026531984	1.0	Segment_1 Pristine Marine
2017-01-11 03:30:00	0.2727272727272727	0.4545454545454545	0.2727272727272727	0.0	0.0	0.0	0.0	1.0	1208185.5279114298	1.0	Segment_1 Pristine Marine
2017-01-11 03:35:00									1207422.4875323474	1.0	Segment_1 Pristine Marine
2017-01-11 03:40:00									1206683.7421200885	1.0	Segment_1 Pristine Marine
2017-01-11 03:45:00									1205920.3973301416	1.0	Segment_1 Pristine Marine
2017-01-11 03:50:00									1205208.0021870765	1.0	Segment_1 Pristine Marine
2017-01-11 03:55:00									1204633.807359634	1.0	Segment_1 Pristine Marine
2017-01-11 04:00:00	0.5	0.16666666666666666	0.05555555555555555	0.1111111111111111	0.0	0.0	0.16666666666666666	1.0	1204644.7399524057	1.0	Segment_1 Pristine Marine
2017-01-11 04:05:00	0.26666666666666666	0.5333333333333333	0.0	0.2	0.0	0.0	0.0	1.0	1204660.4785310137	1.0	Segment_1 Pristine Marine
2017-01-11 04:10:00	0.4705882352941176	0.4705882352941176	0.0	0.05882352941176471	0.0	0.0	0.0	1.0	1204709.0518449335	1.0	Segment_1 Pristine Marine
2017-01-11 04:15:00	0.4545454545454545	0.3636363636363637	0.0	0.18181818181818185	0.0	0.0	0.0	1.0
2017-01-11 04:20:00	0.3333333333333333	0.2666666666666666	0.1333333333333333	0.2	0.0	0.0	0.06666666666666665	1.0
2017-01-11 04:25:00	0.35714285714285715	0.5714285714285714	0.0	0.0	0.0	0.0	0.07142857142857142	1.0	1204960.431202393	1.0	Segment_1 Pristine Marine
2017-01-11 04:30:00	0.2307692307692308	0.38461538461538464	0.07692307692307693	0.15384615384615385	0.0	0.0	0.15384615384615385	1.0	1205076.9916369277	1.0	Segment_1 Pristine Marine
2017-01-11 04:35:00	0.2857142857142857	0.42857142857142855	0.0	0.07142857142857142	0.0	0.0	0.21428571428571427	1.0	1205208.1229705254	1.0	Segment_1 Pristine Marine
2017-01-11 04:40:00	0.16666666666666669	0.4444444444444444	0.1111111111111111	0.16666666666666669	0.0	0.0	0.1111111111111111	1.0	1205319.8195767496	1.0	Segment_1 Pristine Marine
2017-01-11 04:45:00	0.28	0.5599999999999999	0.0	0.08	0.0	0.0	0.08	1.0	1205480.1015747937	1.0	Segment_1 Pristine Marine
2017-01-11 04:50:00	0.1904761904761905	0.3333333333333333	0.047619047619047616	0.3333333333333333	0.0	0.0	0.09523809523809523	1.0	1205645.2458162012	1.0	Segment_1 Pristine Marine
2017-01-11 04:55:00	0.35294117647058826	0.4705882352941177	0.05882352941176471	0.05882352941176471	0.0	0.0	0.05882352941176471	1.0	1205792.1898865043	1.0	Segment_1 Pristine Marine
2017-01-11 05:00:00	0.3636363636363637	0.3636363636363637	0.0	0.18181818181818185	0.0	0.0	0.09090909090909093	1.0	1205957.3583464802	1.0	Segment_1 Pristine Marine
2017-01-11 05:05:00	0.3333333333333333	0.3888888888888889	0.0	0.05555555555555555	0.0	0.1111111111111111	0.1111111111111111	1.0	1206105.5356068322	1.0	Segment_1 Pristine Marine
2017-01-11 05:10:00	0.3157894736842105	0.5263157894736841	0.05263157894736842	0.10526315789473684	0.0	0.0	0.0	1.0	1206269.5136125607	1.0	Segment_1 Pristine Marine
2017-01-11 05:15:00	0.0	0.6875	0.0625	0.1875	0.0	0.0625	0.0	1.0	1206424.9944928614	1.0	Segment_1 Pristine Marine
2017-01-11 05:20:00	0.2777777777777778	0.6111111111111112	0.0	0.05555555555555556	0.0	0.0	0.05555555555555556	1.0	1206591.4124234074	1.0	Segment_1 Pristine Marine
2017-01-11 05:25:00	0.04166666666666666	0.5416666666666666	0.04166666666666666	0.125	0.0	0.08333333333333333	0.16666666666666666	1.0	1206761.485378647	1.0	Segment_1 Pristine Marine
2017-01-11 05:30:00	0.21739130434782608	0.5652173913043479	0.1739130434782609	0.043478260869565216	0.0	0.0	0.0	1.0	1206927.9162655743	1.0	Segment_1 Pristine Marine
2017-01-11 05:35:00	0.2352941176470588	0.5294117647058824	0.05882352941176471	0.1764705882352941	0.0	0.0	0.0	1.0	1207071.2522348852	1.0	Segment_1 Pristine Marine
2017-01-11 05:40:00	0.26666666666666666	0.5333333333333333	0.0	0.06666666666666668	0.0	0.0	0.13333333333333333	1.0	1207045.7866370184	1.0	Segment_1 Pristine Marine
2017-01-11 05:45:00	0.13333333333333333	0.4	0.06666666666666668	0.2	0.0	0.06666666666666668	0.13333333333333333	1.0	1207085.9094872288	1.0	Segment_1 Pristine Marine
2017-01-11 05:50:00	0.07692307692307693	0.4615384615384616	0.07692307692307693	0.2307692307692308	0.0	0.0	0.15384615384615385	1.0	1207156.3622951896	1.0	Segment_1 Pristine Marine
2017-01-11 05:55:00	0.2727272727272727	0.2727272727272727	0.09090909090909093	0.18181818181818185	0.0	0.0	0.18181818181818185	1.0	1207274.2204532465	1.0	Segment_1 Pristine Marine
2017-01-11 06:00:00	0.16666666666666666	0.4444444444444444	0.0	0.2777777777777778	0.0	0.0	0.1111111111111111	1.0	1207394.4535366448	1.0	Segment_1 Pristine Marine
2017-01-11 06:05:00	0.0	0.6428571428571429	0.0	0.0	0.0	0.14285714285714285	0.2142857142857143	1.0	1207536.5477205834	1.0	Segment_1 Pristine Marine
2017-01-11 06:10:00	0.1875	0.1875	0.1875	0.1875	0.0	0.0625	0.1875	1.0	1207638.6051287402	1.0	Segment_1 Pristine Marine
2017-01-11 06:15:00	0.16666666666666666	0.75	0.0	0.08333333333333333	0.0	0.0	0.0	1.0	1207667.8826105138	1.0	Segment_1 Pristine Marine
2017-01-11 06:20:00	0.3333333333333333	0.3333333333333333	0.1111111111111111	0.14814814814814814	0.0	0.07407407407407407	0.0	1.0	1207731.149589004	1.0	Segment_1 Pristine Marine
2017-01-11 06:25:00	0.13333333333333333	0.3333333333333333	0.13333333333333333	0.13333333333333333	0.0	0.06666666666666668	0.2	1.0	1207776.1812632321	1.0	Segment_1 Pristine Marine
2017-01-11 06:30:00	0.1111111111111111	0.5555555555555556	0.1111111111111111	0.1111111111111111	0.0	0.0	0.1111111111111111	1.0	1207833.3706422783	1.0	Segment_1 Pristine Marine
2017-01-11 06:35:00	0.10526315789473684	0.631578947368421	0.05263157894736842	0.10526315789473684	0.0	0.0	0.10526315789473684	1.0	1207888.1271816224	1.0	Segment_1 Pristine Marine
2017-01-11 06:40:00	0.21052631578947367	0.631578947368421	0.05263157894736842	0.05263157894736842	0.0	0.0	0.05263157894736842	1.0	1207975.678369705	1.0	Segment_1 Pristine Marine
2017-01-11 06:45:00	0.3750000000000001	0.3125	0.25	0.0	0.0	0.0	0.0625	1.0	1208043.820183497	1.0	Segment_1 Pristine Marine
2017-01-11 06:50:00	0.2727272727272728	0.6363636363636364	0.0	0.0	0.0	0.0	0.09090909090909093	1.0	1208116.8580334273	1.0	Segment_1 Pristine Marine
2017-01-11 06:55:00	0.07142857142857144	0.4285714285714286	0.14285714285714288	0.2857142857142857	0.0	0.0	0.07142857142857144	1.0	1208182.5732009208	1.0	Segment_1 Pristine Marine
2017-01-11 07:00:00	0.05555555555555555	0.3888888888888889	0.16666666666666669	0.1111111111111111	0.0	0.05555555555555555	0.2222222222222222	1.0	1208254.4091475036	1.0	Segment_1 Pristine Marine
2017-01-11 07:05:00	0.047619047619047616	0.5238095238095238	0.09523809523809523	0.14285714285714288	0.0	0.0	0.1904761904761905	1.0	1208331.1500033198	1.0	Segment_1 Pristine Marine
2017-01-11 07:10:00	0.2352941176470588	0.17647058823529413	0.29411764705882354	0.17647058823529413	0.05882352941176471	0.05882352941176471	0.0	1.0	1208418.8346464096	1.0	Segment_1 Pristine Marine
2017-01-11 07:15:00	0.2	0.5	0.3	0.0	0.0	0.0	0.0	1.0	1208494.381636797	1.0	Segment_1 Pristine Marine
2017-01-11 07:20:00	0.25	0.375	0.25	0.0	0.0	0.0	0.125	1.0	1208568.7177001091	1.0	Segment_1 Pristine Marine
2017-01-11 07:25:00	0.2916666666666667	0.375	0.08333333333333333	0.08333333333333333	0.0	0.04166666666666666	0.125	1.0	1208653.994665257	1.0	Segment_1 Pristine Marine
2017-01-11 07:30:00	0.045454545454545456	0.5909090909090909	0.0	0.2727272727272727	0.0	0.045454545454545456	0.045454545454545456	1.0	1208733.262502038	1.0	Segment_1 Pristine Marine
2017-01-11 07:35:00	0.14285714285714288	0.5	0.07142857142857144	0.07142857142857144	0.0	0.0	0.21428571428571427	1.0	1208807.64016642	1.0	Segment_1 Pristine Marine
2017-01-11 07:40:00	0.05882352941176471	0.4117647058823529	0.1176470588235294	0.17647058823529413	0.0	0.05882352941176471	0.17647058823529413	1.0	1208941.4566148245	1.0	Segment_1 Pristine Marine
2017-01-11 07:45:00	0.2222222222222222	0.2777777777777778	0.05555555555555555	0.2777777777777778	0.0	0.05555555555555555	0.1111111111111111	1.0	1209105.3648933189	1.0	Segment_1 Pristine Marine
2017-01-11 07:50:00	0.07692307692307693	0.7692307692307693	0.0	0.07692307692307693	0.0	0.0	0.07692307692307693	1.0	1209223.348466002	1.0	Segment_1 Pristine Marine
2017-01-11 07:55:00	0.2631578947368421	0.4210526315789474	0.052631578947368425	0.10526315789473684	0.0	0.0	0.15789473684210528	1.0	1209346.2477820509	1.0	Segment_1 Pristine Marine
2017-01-11 08:00:00	0.0625	0.6875	0.125	0.0625	0.0	0.0	0.0625	1.0	1209538.147178927	1.0	Segment_1 Pristine Marine
2017-01-11 08:05:00	0.0	1.0	0.0	0.0	0.0	0.0	0.0	1.0	1209703.158404304	1.0	Segment_1 Pristine Marine
2017-01-11 08:10:00	0.3125000000000001	0.375	0.1875	0.125	0.0	0.0	0.0	1.0	1209782.1038518532	1.0	Segment_1 Pristine Marine
2017-01-11 08:15:00	0.3888888888888889	0.3888888888888889	0.11111111111111112	0.0	0.0	0.0	0.11111111111111112	1.0	1209830.8463282038	1.0	Segment_1 Pristine Marine
2017-01-11 08:20:00	0.2666666666666666	0.2666666666666666	0.06666666666666665	0.06666666666666665	0.0	0.06666666666666665	0.2666666666666666	1.0	1209920.7188256632	1.0	Segment_1 Pristine Marine
2017-01-11 08:25:00	0.22222222222222224	0.3888888888888888	0.0	0.2777777777777777	0.0	0.0	0.11111111111111112	1.0	1210040.9170370856	1.0	Segment_1 Pristine Marine
2017-01-11 08:30:00	0.3333333333333333	0.3333333333333333	0.0	0.08333333333333333	0.0	0.08333333333333333	0.16666666666666666	1.0	1210117.4070290646	1.0	Segment_1 Pristine Marine
2017-01-11 08:35:00	0.28	0.32	0.08	0.24	0.04	0.0	0.04	1.0	1210150.1885068216	1.0	Segment_1 Pristine Marine
2017-01-11 08:40:00	0.16666666666666666	0.5555555555555555	0.05555555555555555	0.16666666666666666	0.0	0.0	0.05555555555555555	1.0	1210144.2969374587	1.0	Segment_1 Pristine Marine
2017-01-11 08:45:00	0.2380952380952381	0.2857142857142857	0.14285714285714285	0.19047619047619047	0.0	0.047619047619047616	0.09523809523809523	1.0	1210178.4326399402	1.0	Segment_1 Pristine Marine
2017-01-11 08:50:00	0.125	0.5	0.16666666666666669	0.08333333333333334	0.0	0.04166666666666667	0.08333333333333334	1.0	1210322.8141551455	1.0	Segment_1 Pristine Marine
2017-01-11 08:55:00	0.13333333333333333	0.6	0.0	0.2	0.0	0.0	0.06666666666666668	1.0	1210449.1521850445	1.0	Segment_1 Pristine Marine
2017-01-11 09:00:00	0.0909090909090909	0.5454545454545454	0.0909090909090909	0.1818181818181818	0.0	0.0	0.0909090909090909	1.0	1210560.879170208	1.0	Segment_1 Pristine Marine
2017-01-11 09:05:00									1210738.0459895285	1.0	Segment_1 Pristine Marine
2017-01-11 09:10:00									1210864.3839807566	1.0	Segment_1 Pristine Marine
2017-01-11 09:15:00	0.25	0.5	0.125	0.125	0.0	0.0	0.0	1.0	1210988.3898531743	1.0	Segment_1 Pristine Marine
2017-01-11 09:20:00	0.15384615384615385	0.5384615384615385	0.2307692307692308	0.0	0.0	0.0	0.07692307692307693	1.0	1211067.335855995	1.0	Segment_1 Pristine Marine
2017-01-11 09:25:00	0.14285714285714285	0.5714285714285714	0.14285714285714285	0.14285714285714285	0.0	0.0	0.0	1.0	1211191.2185339006	1.0	Segment_1 Pristine Marine
2017-01-11 09:30:00	0.17647058823529413	0.5882352941176471	0.11764705882352942	0.05882352941176471	0.0	0.0	0.05882352941176471	1.0	1211234.2097174071	1.0	Segment_1 Pristine Marine
2017-01-11 09:35:00	0.0	0.7999999999999999	0.0	0.0	0.0	0.0	0.2	1.0	1210583.7968870557	1.0	Segment_1 Pristine Marine
2017-01-11 09:40:00	0.05882352941176471	0.4705882352941176	0.17647058823529413	0.17647058823529413	0.0	0.0	0.1176470588235294	1.0	1209820.66568643	1.0	Segment_1 Pristine Marine
2017-01-11 09:45:00	0.4444444444444444	0.2222222222222222	0.1111111111111111	0.05555555555555555	0.0	0.05555555555555555	0.1111111111111111	1.0	1209139.1444397965	1.0	Segment_1 Pristine Marine
2017-01-11 09:50:00	0.4666666666666666	0.06666666666666668	0.13333333333333333	0.2	0.0	0.0	0.13333333333333333	1.0	1208460.4136622674	1.0	Segment_1 Pristine Marine
2017-01-11 09:55:00	0.2	0.25	0.2	0.25	0.0	0.0	0.1	1.0	1207791.7311820865	1.0	Segment_1 Pristine Marine
2017-01-11 10:00:00	0.2272727272727273	0.2272727272727273	0.18181818181818185	0.2727272727272728	0.0	0.0	0.09090909090909093	1.0	1207107.5996141443	1.0	Segment_1 Pristine Marine
2017-01-11 10:05:00	0.31578947368421056	0.2631578947368421	0.10526315789473684	0.2631578947368421	0.0	0.0	0.05263157894736842	1.0	1206434.7663923232	1.0	Segment_1 Pristine Marine
2017-01-11 10:10:00	0.3333333333333333	0.4761904761904762	0.047619047619047616	0.09523809523809523	0.0	0.0	0.047619047619047616	1.0	1205785.3774800492	1.0	Segment_1 Pristine Marine
2017-01-11 10:15:00	0.1851851851851852	0.3333333333333333	0.14814814814814814	0.22222222222222224	0.0	0.037037037037037035	0.07407407407407407	1.0	1205115.6947149246	1.0	Segment_1 Pristine Marine
2017-01-11 10:20:00	0.39130434782608703	0.3043478260869565	0.043478260869565216	0.13043478260869568	0.0	0.0	0.13043478260869568	1.0	1204465.831567513	1.0	Segment_1 Pristine Marine
2017-01-11 10:25:00	0.35714285714285715	0.2857142857142857	0.03571428571428572	0.17857142857142858	0.0	0.0	0.14285714285714288	1.0	1203941.6890887395	1.0	Segment_1 Pristine Marine
2017-01-11 10:30:00	0.33333333333333337	0.33333333333333337	0.16666666666666669	0.0	0.0	0.08333333333333334	0.08333333333333334	1.0	1203991.4434861809	1.0	Segment_1 Pristine Marine
2017-01-11 10:35:00	0.25	0.375	0.1875	0.125	0.0	0.0	0.0625	1.0	1204133.6004225598	1.0	Segment_1 Pristine Marine
2017-01-11 10:40:00	0.18181818181818185	0.5454545454545455	0.09090909090909093	0.18181818181818185	0.0	0.0	0.0	1.0	1204232.0170982077	1.0	Segment_1 Pristine Marine
2017-01-11 10:45:00	0.125	0.3125000000000001	0.18750000000000006	0.18750000000000006	0.0	0.0	0.18750000000000006	1.0	1204406.980753829	1.0	Segment_1 Pristine Marine
2017-01-11 10:50:00	0.2142857142857143	0.5714285714285715	0.0	0.14285714285714288	0.0	0.0	0.07142857142857144	1.0	1204477.2912493958	1.0	Segment_1 Pristine Marine
2017-01-11 10:55:00	0.125	0.625	0.125	0.125	0.0	0.0	0.0	1.0	1204407.6469986308	1.0	Segment_1 Pristine Marine
2017-01-11 11:00:00	0.2857142857142857	0.4285714285714286	0.07142857142857144	0.14285714285714288	0.0	0.07142857142857144	0.0	1.0	1204302.7279906864	1.0	Segment_1 Pristine Marine
2017-01-11 11:05:00	0.2142857142857143	0.4285714285714286	0.14285714285714285	0.07142857142857142	0.0	0.07142857142857142	0.07142857142857142	1.0	1204248.910059119	1.0	Segment_1 Pristine Marine
2017-01-11 11:10:00	0.3333333333333333	0.4666666666666666	0.13333333333333333	0.06666666666666668	0.0	0.0	0.0	1.0	1204304.704177565	1.0	Segment_1 Pristine Marine
2017-01-11 11:15:00	0.4285714285714286	0.2142857142857143	0.0	0.2142857142857143	0.0	0.0	0.14285714285714288	1.0	1204468.7165614737	1.0	Segment_1 Pristine Marine
2017-01-11 11:20:00	0.07692307692307693	0.6153846153846154	0.07692307692307693	0.07692307692307693	0.0	0.0	0.15384615384615385	1.0	1204645.040825762	1.0	Segment_1 Pristine Marine
2017-01-11 11:25:00	0.31249999999999994	0.25	0.0625	0.25	0.0	0.0625	0.0625	1.0	1204776.253615352	1.0	Segment_1 Pristine Marine
2017-01-11 11:30:00	0.29411764705882354	0.4705882352941176	0.0	0.1176470588235294	0.0	0.0	0.1176470588235294	1.0	1204918.401355904	1.0	Segment_1 Pristine Marine
2017-01-11 11:35:00	0.0	0.5	0.125	0.25	0.0	0.0	0.125	1.0	1205122.5423544091	1.0	Segment_1 Pristine Marine
2017-01-11 11:40:00	0.3333333333333333	0.5	0.08333333333333333	0.08333333333333333	0.0	0.0	0.0	1.0	1205303.7066198362	1.0	Segment_1 Pristine Marine
2017-01-11 11:45:00	0.18181818181818185	0.3636363636363637	0.2727272727272727	0.09090909090909093	0.0	0.0	0.09090909090909093	1.0	1205337.6203232682	1.0	Segment_1 Pristine Marine
2017-01-11 11:50:00	0.3333333333333333	0.4444444444444444	0.0	0.2222222222222222	0.0	0.0	0.0	1.0	1205308.2486302864	1.0	Segment_1 Pristine Marine
2017-01-11 11:55:00	0.1764705882352941	0.4117647058823529	0.1176470588235294	0.1764705882352941	0.0	0.05882352941176471	0.05882352941176471	1.0	1205250.9090114906	1.0	Segment_1 Pristine Marine
2017-01-11 12:00:00	0.3333333333333333	0.3333333333333333	0.08333333333333333	0.25	0.0	0.0	0.0	1.0	1205170.5130985472	1.0	Segment_1 Pristine Marine
2017-01-11 12:05:00	0.11111111111111112	0.5555555555555556	0.11111111111111112	0.05555555555555556	0.0	0.0	0.16666666666666666	1.0	1205094.9631914992	1.0	Segment_1 Pristine Marine
2017-01-11 12:10:00	0.13333333333333333	0.33333333333333337	0.2	0.13333333333333333	0.0	0.0	0.2	1.0	1205021.8523134014	1.0	Segment_1 Pristine Marine
2017-01-11 12:15:00	0.3333333333333333	0.3333333333333333	0.1111111111111111	0.2222222222222222	0.0	0.0	0.0	1.0	1204930.5275506692	1.0	Segment_1 Pristine Marine
2017-01-11 12:20:00	0.4	0.2	0.1	0.0	0.0	0.0	0.3	1.0	1204827.0926910932	1.0	Segment_1 Pristine Marine
2017-01-11 12:25:00	0.16666666666666666	0.3333333333333333	0.16666666666666666	0.16666666666666666	0.0	0.0	0.16666666666666666	1.0	1204723.6891475494	1.0	Segment_1 Pristine Marine
2017-01-11 12:30:00	0.25	0.375	0.25	0.125	0.0	0.0	0.0	1.0	1204632.4605946478	1.0	Segment_1 Pristine Marine
2017-01-11 12:35:00	0.2	0.3333333333333333	0.3333333333333333	0.0	0.0	0.0	0.13333333333333333	1.0	1204561.9162936048	1.0	Segment_1 Pristine Marine
2017-01-11 12:40:00	0.33333333333333337	0.33333333333333337	0.08333333333333334	0.08333333333333334	0.0	0.0	0.16666666666666669	1.0	1204490.1885439823	1.0	Segment_1 Pristine Marine
2017-01-11 12:45:00	0.2352941176470588	0.5294117647058824	0.1176470588235294	0.0	0.0	0.05882352941176471	0.05882352941176471	1.0	1204384.4805309214	1.0	Segment_1 Pristine Marine
2017-01-11 12:50:00	0.2727272727272727	0.2727272727272727	0.0	0.2727272727272727	0.0	0.0	0.18181818181818185	1.0	1204278.8005185826	1.0	Segment_1 Pristine Marine
2017-01-11 12:55:00	0.0	0.5454545454545455	0.09090909090909093	0.18181818181818185	0.0	0.0	0.18181818181818185	1.0	1204178.010515085	1.0	Segment_1 Pristine Marine
2017-01-11 13:00:00	0.5	0.125	0.125	0.0	0.0	0.0	0.25	1.0	1204062.6755673832	1.0	Segment_1 Pristine Marine
2017-01-11 13:05:00	0.38461538461538464	0.5384615384615384	0.07692307692307693	0.0	0.0	0.0	0.0	1.0	1203937.6578479628	1.0	Segment_1 Pristine Marine
2017-01-11 13:10:00	0.2	0.4	0.1	0.2	0.0	0.0	0.1	1.0	1203815.0763074686	1.0	Segment_1 Pristine Marine
2017-01-11 13:15:00	0.5384615384615384	0.30769230769230765	0.0	0.07692307692307691	0.0	0.0	0.07692307692307691	1.0	1203660.9848927476	1.0	Segment_1 Pristine Marine
2017-01-11 13:20:00									1203262.6856874323	1.0	Segment_1 Pristine Marine
2017-01-11 13:25:00									1202890.5692480588	1.0	Segment_1 Pristine Marine
2017-01-11 13:30:00									1202434.2166198292	1.0	Segment_1 Pristine Marine
2017-01-11 13:35:00									1201784.320644945	1.0	Segment_1 Pristine Marine
2017-01-11 13:40:00									1201112.5178713691	1.0	Segment_1 Pristine Marine
2017-01-11 13:45:00	0.3846153846153846	0.23076923076923075	0.15384615384615385	0.11538461538461538	0.0	0.038461538461538464	0.07692307692307691	1.0	1200431.1783745491	1.0	Segment_1 Pristine Marine
2017-01-11 13:50:00	0.48	0.24	0.04	0.12	0.0	0.0	0.12	1.0	1199794.928827224	1.0	Segment_1 Pristine Marine
2017-01-11 13:55:00	0.4761904761904762	0.2380952380952381	0.14285714285714288	0.09523809523809523	0.0	0.0	0.047619047619047616	1.0	1199184.2819848591	1.0	Segment_1 Pristine Marine
2017-01-11 14:00:00	0.6499999999999999	0.2	0.05	0.1	0.0	0.0	0.0	1.0	1198598.0682321186	1.0	Segment_1 Pristine Marine
2017-01-11 14:05:00	0.625	0.25	0.0625	0.0	0.0	0.0625	0.0	1.0	1198013.2495031564	1.0	Segment_1 Pristine Marine
2017-01-11 14:10:00	0.3846153846153846	0.3076923076923077	0.15384615384615385	0.0	0.0	0.07692307692307693	0.07692307692307693	1.0	1197432.15108288	1.0	Segment_1 Pristine Marine
2017-01-11 14:15:00	0.6363636363636365	0.31818181818181823	0.0	0.045454545454545456	0.0	0.0	0.0	1.0	1196886.4755189563	1.0	Segment_1 Pristine Marine
2017-01-11 14:20:00	0.45	0.3	0.1	0.1	0.0	0.0	0.05	1.0	1196335.4430863124	1.0	Segment_1 Pristine Marine
2017-01-11 14:25:00	0.4	0.4	0.2	0.0	0.0	0.0	0.0	1.0	1195771.6415472482	1.0	Segment_1 Pristine Marine
2017-01-11 14:30:00	0.1176470588235294	0.4117647058823529	0.2352941176470588	0.2352941176470588	0.0	0.0	0.0	1.0	1195217.2976097974	1.0	Segment_1 Pristine Marine
2017-01-11 14:35:00	0.36000000000000004	0.56	0.0	0.04	0.0	0.04	0.0	1.0	1194668.8158071898	1.0	Segment_1 Pristine Marine
2017-01-11 14:40:00	0.3809523809523809	0.3809523809523809	0.14285714285714285	0.0	0.0	0.047619047619047616	0.047619047619047616	1.0	1194026.6156630942	1.0	Segment_1 Pristine Marine
2017-01-11 14:45:00	0.5	0.2777777777777777	0.16666666666666666	0.0	0.0	0.0	0.05555555555555555	1.0	1193357.4964530924	1.0	Segment_1 Pristine Marine
2017-01-11 14:50:00	0.30769230769230765	0.30769230769230765	0.30769230769230765	0.07692307692307691	0.0	0.0	0.0	1.0	1192675.5959374944	1.0	Segment_1 Pristine Marine
2017-01-11 14:55:00	0.2857142857142857	0.5714285714285714	0.0	0.14285714285714285	0.0	0.0	0.0	1.0	1191931.479807273	1.0	Segment_1 Pristine Marine
2017-01-11 15:00:00	0.38461538461538464	0.4230769230769231	0.07692307692307691	0.07692307692307691	0.0	0.0	0.038461538461538464	1.0	1191167.9230601098	1.0	Segment_1 Pristine Marine
2017-01-11 15:05:00	0.4375	0.3125	0.125	0.0	0.0	0.0	0.125	1.0	1190393.4117122078	1.0	Segment_1 Pristine Marine
2017-01-11 15:10:00	0.3529411764705882	0.2647058823529412	0.1176470588235294	0.1764705882352941	0.0	0.029411764705882356	0.05882352941176471	1.0	1189621.279502967	1.0	Segment_1 Pristine Marine
2017-01-11 15:15:00	0.3	0.35000000000000003	0.15	0.1	0.0	0.0	0.1	1.0	1188820.1439114208	1.0	Segment_1 Pristine Marine
2017-01-11 15:20:00	0.3076923076923077	0.3461538461538461	0.11538461538461538	0.07692307692307693	0.0	0.038461538461538464	0.11538461538461538	1.0	1188040.228247456	1.0	Segment_1 Pristine Marine
2017-01-11 15:25:00	0.3043478260869565	0.2608695652173913	0.2608695652173913	0.0	0.0	0.08695652173913042	0.08695652173913042	1.0	1187233.0029882952	1.0	Segment_1 Pristine Marine
2017-01-11 15:30:00	0.17647058823529413	0.35294117647058826	0.2352941176470588	0.17647058823529413	0.0	0.0	0.05882352941176471	1.0	1186475.32709136	1.0	Segment_1 Pristine Marine
2017-01-11 15:35:00	0.39130434782608703	0.4782608695652174	0.08695652173913045	0.0	0.0	0.0	0.043478260869565216	1.0	1185732.3391632412	1.0	Segment_1 Pristine Marine
2017-01-11 15:40:00	0.5238095238095238	0.1904761904761905	0.09523809523809523	0.09523809523809523	0.0	0.0	0.09523809523809523	1.0	1184977.5484948477	1.0	Segment_1 Pristine Marine
2017-01-11 15:45:00	0.5416666666666667	0.33333333333333337	0.04166666666666667	0.04166666666666667	0.0	0.04166666666666667	0.0	1.0	1184226.293353695	1.0	Segment_1 Pristine Marine
2017-01-11 15:50:00	0.5185185185185185	0.25925925925925924	0.14814814814814814	0.037037037037037035	0.0	0.0	0.037037037037037035	1.0	1183469.4651938318	1.0	Segment_1 Pristine Marine
2017-01-11 15:55:00	0.3043478260869565	0.3478260869565217	0.21739130434782608	0.043478260869565216	0.0	0.08695652173913042	0.0	1.0	1182620.6923412022	1.0	Segment_1 Pristine Marine
2017-01-11 16:00:00	0.3	0.3333333333333333	0.1	0.06666666666666668	0.0	0.03333333333333333	0.16666666666666666	1.0	1181699.0461766145	1.0	Segment_1 Pristine Marine
2017-01-11 16:05:00	0.34374999999999994	0.25	0.1875	0.0625	0.0	0.0	0.15625	1.0	1180776.4857580608	1.0	Segment_1 Pristine Marine
2017-01-11 16:10:00	0.2	0.4285714285714286	0.14285714285714288	0.08571428571428573	0.0	0.028571428571428567	0.11428571428571427	1.0	1179863.7990741841	1.0	Segment_1 Pristine Marine
2017-01-11 16:15:00	0.2307692307692308	0.5384615384615385	0.1153846153846154	0.07692307692307693	0.0	0.0	0.038461538461538464	1.0	1178976.4272520891	1.0	Segment_1 Pristine Marine
2017-01-11 16:20:00	0.2592592592592593	0.4444444444444445	0.11111111111111112	0.11111111111111112	0.0	0.0	0.07407407407407407	1.0	1178132.967797843	1.0	Segment_1 Pristine Marine
2017-01-11 16:25:00	0.22857142857142854	0.4571428571428571	0.057142857142857134	0.08571428571428573	0.0	0.057142857142857134	0.11428571428571427	1.0	1177302.5371754526	1.0	Segment_1 Pristine Marine
2017-01-11 16:30:00	0.2380952380952381	0.42857142857142855	0.047619047619047616	0.14285714285714285	0.0	0.09523809523809523	0.047619047619047616	1.0	1176509.7965412654	1.0	Segment_1 Pristine Marine
2017-01-11 16:35:00	0.28125	0.5	0.09375	0.09375	0.0	0.0	0.03125	1.0	1175666.64295696	1.0	Segment_1 Pristine Marine
2017-01-11 16:40:00	0.2857142857142857	0.42857142857142855	0.14285714285714285	0.10714285714285714	0.0	0.0	0.03571428571428571	1.0	1174785.3302898216	1.0	Segment_1 Pristine Marine
2017-01-11 16:45:00	0.3333333333333333	0.5238095238095237	0.14285714285714285	0.0	0.0	0.0	0.0	1.0	1173844.1250078015	1.0	Segment_1 Pristine Marine
2017-01-11 16:50:00	0.33333333333333337	0.33333333333333337	0.14814814814814814	0.07407407407407407	0.0	0.037037037037037035	0.07407407407407407	1.0	1172847.873736072	1.0	Segment_1 Pristine Marine
2017-01-11 16:55:00	0.30303030303030304	0.42424242424242425	0.24242424242424246	0.0	0.0	0.0	0.030303030303030307	1.0	1171813.2855342377	1.0	Segment_1 Pristine Marine
2017-01-11 17:00:00	0.3076923076923077	0.38461538461538464	0.12820512820512822	0.05128205128205129	0.0	0.05128205128205129	0.07692307692307693	1.0	1170749.667876677	1.0	Segment_1 Pristine Marine
2017-01-11 17:05:00	0.15789473684210525	0.4736842105263158	0.15789473684210525	0.10526315789473684	0.05263157894736842	0.0	0.05263157894736842	1.0	1169708.278808907	1.0	Segment_1 Pristine Marine
2017-01-11 17:10:00	0.18181818181818185	0.4848484848484849	0.1515151515151515	0.09090909090909093	0.0	0.0	0.09090909090909093	1.0	1168767.2343540562	1.0	Segment_1 Pristine Marine
2017-01-11 17:15:00	0.07142857142857144	0.5	0.25	0.10714285714285716	0.0	0.0	0.07142857142857144	1.0	1167851.511917837	1.0	Segment_1 Pristine Marine
2017-01-11 17:20:00	0.17241379310344826	0.4482758620689655	0.31034482758620685	0.06896551724137931	0.0	0.0	0.0	1.0	1166983.6390683528	1.0	Segment_1 Pristine Marine
2017-01-11 17:25:00	0.275	0.4	0.2	0.025	0.0	0.025	0.07500000000000001	1.0	1166175.190697351	1.0	Segment_1 Pristine Marine
2017-01-11 17:30:00	0.26190476190476186	0.42857142857142855	0.14285714285714285	0.07142857142857142	0.0	0.023809523809523808	0.07142857142857142	1.0	1165430.8836247958	1.0	Segment_1 Pristine Marine
2017-01-11 17:35:00	0.21875	0.40625	0.15625	0.03125	0.0	0.03125	0.15625	1.0	1164730.119509716	1.0	Segment_1 Pristine Marine
2017-01-11 17:40:00	0.2857142857142857	0.4	0.1142857142857143	0.05714285714285715	0.0	0.0	0.14285714285714288	1.0	1164037.40355746	1.0	Segment_1 Pristine Marine
2017-01-11 17:45:00	0.25	0.4285714285714286	0.2857142857142857	0.03571428571428571	0.0	0.0	0.0	1.0	1163353.4767881571	1.0	Segment_1 Pristine Marine
2017-01-11 17:50:00	0.2307692307692308	0.4871794871794872	0.20512820512820512	0.07692307692307691	0.0	0.0	0.0	1.0	1162658.6998905858	1.0	Segment_1 Pristine Marine
2017-01-11 17:55:00	0.303030303030303	0.5454545454545454	0.0606060606060606	0.0303030303030303	0.0	0.0	0.0606060606060606	1.0	1161898.5663037694	1.0	Segment_1 Pristine Marine
2017-01-11 18:00:00	0.2105263157894737	0.3947368421052632	0.2368421052631579	0.07894736842105264	0.0	0.026315789473684213	0.052631578947368425	1.0	1161082.207688316	1.0	Segment_1 Pristine Marine
2017-01-11 18:05:00	0.4516129032258064	0.3870967741935484	0.0967741935483871	0.03225806451612903	0.0	0.0	0.03225806451612903	1.0	1160279.2674596931	1.0	Segment_1 Pristine Marine
2017-01-11 18:10:00	0.36	0.44	0.08	0.08	0.0	0.0	0.04	1.0	1159435.0953635855	1.0	Segment_1 Pristine Marine
2017-01-11 18:15:00	0.25	0.40625	0.125	0.09375	0.0	0.03125	0.09375	1.0
2017-01-11 18:20:00	0.19607843137254896	0.4901960784313725	0.07843137254901959	0.0980392156862745	0.0	0.019607843137254898	0.1176470588235294	1.0
2017-01-11 18:25:00	0.2352941176470588	0.35294117647058826	0.2647058823529412	0.1176470588235294	0.0	0.0	0.029411764705882356	1.0	1156791.185994283	1.0	Segment_1 Pristine Marine
2017-01-11 18:30:00	0.3409090909090909	0.3181818181818182	0.1590909090909091	0.09090909090909093	0.0	0.045454545454545456	0.045454545454545456	1.0	1155919.4025344062	1.0	Segment_1 Pristine Marine
2017-01-11 18:35:00	0.2391304347826087	0.43478260869565216	0.13043478260869565	0.08695652173913042	0.021739130434782608	0.021739130434782608	0.06521739130434782	1.0	1155079.9383913702	1.0	Segment_1 Pristine Marine
2017-01-11 18:40:00	0.25	0.5	0.16666666666666666	0.04166666666666666	0.0	0.0	0.04166666666666666	1.0	1154278.1091876996	1.0	Segment_1 Pristine Marine
2017-01-11 18:45:00	0.22222222222222224	0.40740740740740733	0.22222222222222224	0.14814814814814814	0.0	0.0	0.0	1.0	1153509.9899822343	1.0	Segment_1 Pristine Marine
2017-01-11 18:50:00	0.28	0.4	0.08	0.12	0.0	0.04	0.08	1.0	1152751.239717136	1.0	Segment_1 Pristine Marine
2017-01-11 18:55:00	0.3333333333333333	0.42424242424242425	0.15151515151515152	0.030303030303030307	0.0	0.030303030303030307	0.030303030303030307	1.0	1151998.760437133	1.0	Segment_1 Pristine Marine
2017-01-11 19:00:00	0.3076923076923077	0.35897435897435903	0.20512820512820512	0.05128205128205128	0.0	0.05128205128205128	0.02564102564102564	1.0	1151210.1411976027	1.0	Segment_1 Pristine Marine
2017-01-11 19:05:00	0.225	0.425	0.225	0.07499999999999997	0.0	0.0	0.05	1.0	1150406.5397370702	1.0	Segment_1 Pristine Marine
2017-01-11 19:10:00	0.1774193548387097	0.5806451612903226	0.1774193548387097	0.04838709677419355	0.0	0.016129032258064516	0.0	1.0	1149599.448861814	1.0	Segment_1 Pristine Marine
2017-01-11 19:15:00	0.1944444444444444	0.2222222222222222	0.3888888888888888	0.1388888888888889	0.0	0.0	0.05555555555555555	1.0	1148792.1453009646	1.0	Segment_1 Pristine Marine
2017-01-11 19:20:00	0.28125	0.4375	0.1875	0.0	0.0	0.0625	0.03125	1.0	1148009.012262827	1.0	Segment_1 Pristine Marine
2017-01-11 19:25:00	0.25	0.40625	0.125	0.0625	0.0	0.0	0.15625	1.0	1147221.0363187387	1.0	Segment_1 Pristine Marine
2017-01-11 19:30:00	0.21875	0.4062500000000001	0.1875	0.03125	0.0	0.03125	0.125	1.0	1146447.521402409	1.0	Segment_1 Pristine Marine
2017-01-11 19:35:00	0.12903225806451613	0.3548387096774194	0.2903225806451613	0.09677419354838712	0.0	0.06451612903225806	0.06451612903225806	1.0	1145661.69941496	1.0	Segment_1 Pristine Marine
2017-01-11 19:40:00	0.2	0.4857142857142858	0.2285714285714286	0.08571428571428573	0.0	0.0	0.0	1.0	1144890.3669808074	1.0	Segment_1 Pristine Marine
2017-01-11 19:45:00	0.1212121212121212	0.4848484848484848	0.2424242424242424	0.09090909090909093	0.0	0.0303030303030303	0.0303030303030303	1.0	1144114.0762407011	1.0	Segment_1 Pristine Marine
2017-01-11 19:50:00	0.17647058823529413	0.4705882352941176	0.17647058823529413	0.1176470588235294	0.0	0.0	0.05882352941176471	1.0	1143331.5515041023	1.0	Segment_1 Pristine Marine
2017-01-11 19:55:00	0.2777777777777777	0.22222222222222224	0.3055555555555555	0.13888888888888887	0.0	0.0	0.05555555555555556	1.0	1142465.0030150865	1.0	Segment_1 Pristine Marine
2017-01-11 20:00:00	0.09375	0.6874999999999999	0.15625	0.03125	0.0	0.03125	0.0	1.0	1141545.744219771	1.0	Segment_1 Pristine Marine
2017-01-11 20:05:00	0.34375	0.28125	0.21875	0.03125	0.0	0.03125	0.09375	1.0	1140571.4756805936	1.0	Segment_1 Pristine Marine
2017-01-11 20:10:00	0.1875	0.28125	0.375	0.125	0.0	0.03125	0.0	1.0	1139583.2621599657	1.0	Segment_1 Pristine Marine
2017-01-11 20:15:00	0.2	0.4666666666666667	0.2333333333333333	0.03333333333333333	0.0	0.0	0.06666666666666668	1.0	1138591.9324772477	1.0	Segment_1 Pristine Marine
2017-01-11 20:20:00	0.3170731707317073	0.36585365853658536	0.14634146341463414	0.024390243902439025	0.024390243902439025	0.0	0.1219512195121951	1.0	1137807.511746375	1.0	Segment_1 Pristine Marine
2017-01-11 20:25:00	0.2222222222222222	0.4444444444444444	0.14814814814814814	0.07407407407407407	0.0	0.037037037037037035	0.07407407407407407	1.0	1137100.763090209	1.0	Segment_1 Pristine Marine
2017-01-11 20:30:00	0.2058823529411765	0.4705882352941177	0.14705882352941174	0.05882352941176471	0.0	0.0	0.11764705882352942	1.0	1136415.8607462242	1.0	Segment_1 Pristine Marine
2017-01-11 20:35:00	0.3333333333333333	0.35416666666666663	0.14583333333333334	0.04166666666666666	0.0	0.04166666666666666	0.08333333333333333	1.0	1135766.0983915636	1.0	Segment_1 Pristine Marine
2017-01-11 20:40:00	0.21052631578947367	0.3947368421052632	0.18421052631578946	0.02631578947368421	0.0	0.0	0.18421052631578946	1.0	1135143.5873433542	1.0	Segment_1 Pristine Marine
2017-01-11 20:45:00	0.18604651162790695	0.44186046511627897	0.11627906976744184	0.11627906976744184	0.0	0.02325581395348837	0.11627906976744184	1.0	1134545.416553357	1.0	Segment_1 Pristine Marine
2017-01-11 20:50:00	0.3333333333333333	0.2962962962962963	0.14814814814814814	0.07407407407407407	0.0	0.07407407407407407	0.07407407407407407	1.0	1133912.5273510623	1.0	Segment_1 Pristine Marine
2017-01-11 20:55:00	0.20689655172413796	0.6206896551724138	0.0	0.10344827586206896	0.0	0.0	0.06896551724137931	1.0	1133189.8303456414	1.0	Segment_1 Pristine Marine
2017-01-11 21:00:00	0.29411764705882354	0.5	0.14705882352941174	0.0	0.0	0.029411764705882356	0.029411764705882356	1.0	1132491.4196559459	1.0	Segment_1 Pristine Marine
2017-01-11 21:05:00	0.2926829268292683	0.3902439024390244	0.17073170731707316	0.07317073170731707	0.0	0.024390243902439025	0.04878048780487805	1.0	1131785.500926915	1.0	Segment_1 Pristine Marine
2017-01-11 21:10:00	0.3414634146341464	0.41463414634146345	0.12195121951219512	0.07317073170731707	0.0	0.0	0.04878048780487805	1.0	1131217.9138651052	1.0	Segment_1 Pristine Marine
2017-01-11 21:15:00	0.3125	0.3125	0.125	0.15625	0.0	0.0	0.09375	1.0	1131170.7597314215	1.0	Segment_1 Pristine Marine
2017-01-11 21:20:00	0.1851851851851852	0.6296296296296297	0.11111111111111112	0.0	0.0	0.037037037037037035	0.037037037037037035	1.0	1131190.03420034	1.0	Segment_1 Pristine Marine
2017-01-11 21:25:00	0.16000000000000006	0.44	0.16000000000000006	0.08000000000000003	0.0	0.08000000000000003	0.08000000000000003	1.0	1131192.246181765	1.0	Segment_1 Pristine Marine
2017-01-11 21:30:00	0.21428571428571427	0.5238095238095237	0.11904761904761905	0.07142857142857142	0.0	0.0	0.07142857142857142	1.0	1131173.1290567296	1.0	Segment_1 Pristine Marine
2017-01-11 21:35:00	0.1176470588235294	0.5294117647058824	0.0	0.2352941176470588	0.0	0.05882352941176471	0.05882352941176471	1.0	1131143.7019366762	1.0	Segment_1 Pristine Marine
2017-01-11 21:40:00	0.15384615384615385	0.6538461538461539	0.0	0.15384615384615385	0.0	0.0	0.038461538461538464	1.0	1131091.9900812565	1.0	Segment_1 Pristine Marine
2017-01-11 21:45:00	0.2777777777777777	0.5555555555555555	0.0	0.1111111111111111	0.0	0.0	0.05555555555555555	1.0	1131056.1447519537	1.0	Segment_1 Pristine Marine
2017-01-11 21:50:00	0.0625	0.5625	0.0	0.25	0.0	0.0	0.125	1.0	1131030.0237001043	1.0	Segment_1 Pristine Marine
2017-01-11 21:55:00	0.23076923076923075	0.5	0.038461538461538464	0.15384615384615385	0.0	0.038461538461538464	0.038461538461538464	1.0	1131054.7793692648	1.0	Segment_1 Pristine Marine
2017-01-11 22:00:00	0.23809523809523805	0.6190476190476191	0.0	0.09523809523809523	0.0	0.0	0.047619047619047616	1.0	1131122.3432310524	1.0	Segment_1 Pristine Marine
2017-01-11 22:05:00	0.21739130434782608	0.39130434782608703	0.0	0.39130434782608703	0.0	0.0	0.0	1.0	1131191.830815019	1.0	Segment_1 Pristine Marine
2017-01-11 22:10:00	0.4	0.4666666666666667	0.0	0.13333333333333333	0.0	0.0	0.0	1.0	1131270.1431620673	1.0	Segment_1 Pristine Marine
2017-01-11 22:15:00	0.375	0.5	0.0	0.125	0.0	0.0	0.0	1.0	1131373.5824533592	1.0	Segment_1 Pristine Marine
2017-01-11 22:20:00	0.3043478260869565	0.5217391304347826	0.04347826086956521	0.08695652173913042	0.0	0.0	0.04347826086956521	1.0	1131484.487476943	1.0	Segment_1 Pristine Marine
2017-01-11 22:25:00	0.2962962962962963	0.4444444444444444	0.037037037037037035	0.1111111111111111	0.0	0.037037037037037035	0.07407407407407407	1.0	1131604.858963301	1.0	Segment_1 Pristine Marine
2017-01-11 22:30:00	0.08333333333333333	0.5833333333333333	0.08333333333333333	0.16666666666666666	0.0	0.0	0.08333333333333333	1.0	1131754.4382424385	1.0	Segment_1 Pristine Marine
2017-01-11 22:35:00	0.5	0.4	0.05	0.05	0.0	0.0	0.0	1.0	1131869.7379238084	1.0	Segment_1 Pristine Marine
2017-01-11 22:40:00	0.41935483870967744	0.4516129032258064	0.06451612903225806	0.03225806451612903	0.0	0.0	0.03225806451612903	1.0	1131877.005711843	1.0	Segment_1 Pristine Marine
2017-01-11 22:45:00	0.21052631578947367	0.631578947368421	0.10526315789473684	0.05263157894736842	0.0	0.0	0.0	1.0	1131855.153942675	1.0	Segment_1 Pristine Marine
2017-01-11 22:50:00	0.29411764705882354	0.35294117647058826	0.11764705882352942	0.17647058823529413	0.0	0.0	0.05882352941176471	1.0	1131861.0526132188	1.0	Segment_1 Pristine Marine
2017-01-11 22:55:00	0.25925925925925924	0.3703703703703703	0.1111111111111111	0.14814814814814814	0.0	0.0	0.1111111111111111	1.0	1131863.5588234551	1.0	Segment_1 Pristine Marine
2017-01-11 23:00:00	0.3888888888888889	0.5	0.05555555555555556	0.05555555555555556	0.0	0.0	0.0	1.0	1131894.7471192142	1.0	Segment_1 Pristine Marine
2017-01-11 23:05:00	0.21052631578947367	0.6842105263157894	0.0	0.05263157894736842	0.0	0.0	0.05263157894736842	1.0	1131973.0306794252	1.0	Segment_1 Pristine Marine
2017-01-11 23:10:00	0.4375	0.3125	0.0	0.125	0.0	0.0625	0.0625	1.0	1132064.4780161916	1.0	Segment_1 Pristine Marine
2017-01-11 23:15:00	0.1875	0.5	0.09375	0.125	0.0	0.0	0.09375	1.0	1132148.8008789371	1.0	Segment_1 Pristine Marine
2017-01-11 23:20:00	0.2272727272727273	0.3636363636363637	0.09090909090909093	0.2272727272727273	0.0	0.0	0.09090909090909093	1.0	1132236.1381751306	1.0	Segment_1 Pristine Marine
2017-01-11 23:25:00	0.2857142857142857	0.42857142857142855	0.14285714285714285	0.14285714285714285	0.0	0.0	0.0	1.0	1132325.6394106753	1.0	Segment_1 Pristine Marine
2017-01-11 23:30:00	0.2380952380952381	0.6190476190476191	0.09523809523809523	0.047619047619047616	0.0	0.0	0.0	1.0	1132419.014865893	1.0	Segment_1 Pristine Marine
2017-01-11 23:35:00	0.4444444444444445	0.3888888888888889	0.05555555555555556	0.05555555555555556	0.0	0.0	0.05555555555555556	1.0	1132526.4425466738	1.0	Segment_1 Pristine Marine
2017-01-11 23:40:00	0.5384615384615384	0.15384615384615385	0.07692307692307693	0.07692307692307693	0.0	0.0	0.15384615384615385	1.0	1132636.0651237653	1.0	Segment_1 Pristine Marine
2017-01-11 23:45:00	0.14285714285714285	0.14285714285714285	0.2857142857142857	0.14285714285714285	0.0	0.14285714285714285	0.14285714285714285	1.0	1132738.49817582	1.0	Segment_1 Pristine Marine
2017-01-11 23:50:00	0.3333333333333333	0.08333333333333333	0.16666666666666666	0.16666666666666666	0.0	0.0	0.25	1.0	1132854.9896149759	1.0	Segment_1 Pristine Marine
2017-01-11 23:55:00	0.5384615384615384	0.15384615384615385	0.07692307692307691	0.23076923076923075	0.0	0.0	0.0	1.0	1132973.702469069	1.0	Segment_1 Pristine Marine
2017-01-12 00:00:00	0.2	0.4666666666666666	0.06666666666666668	0.26666666666666666	0.0	0.0	0.0	1.0	1133107.287824876	1.0	Segment_1 Pristine Marine
2017-01-12 00:05:00	0.30000000000000004	0.2	0.0	0.2	0.0	0.1	0.2	1.0	1133232.8464895922	1.0	Segment_1 Pristine Marine
2017-01-12 00:10:00	0.3529411764705882	0.3529411764705882	0.1764705882352941	0.05882352941176471	0.0	0.0	0.05882352941176471	1.0	1133382.7551500865	1.0	Segment_1 Pristine Marine
2017-01-12 00:15:00	0.35714285714285715	0.2142857142857143	0.07142857142857144	0.07142857142857144	0.0	0.07142857142857144	0.2142857142857143	1.0	1133540.279614409	1.0	Segment_1 Pristine Marine
2017-01-12 00:20:00	0.18181818181818185	0.3636363636363637	0.18181818181818185	0.2727272727272727	0.0	0.0	0.0	1.0	1133716.3168886432	1.0	Segment_1 Pristine Marine
2017-01-12 00:25:00	0.3333333333333333	0.08333333333333333	0.16666666666666666	0.08333333333333333	0.0	0.0	0.3333333333333333	1.0	1133886.9984199945	1.0	Segment_1 Pristine Marine
2017-01-12 00:30:00	0.3	0.35000000000000003	0.1	0.1	0.0	0.05	0.1	1.0	1134067.6800404862	1.0	Segment_1 Pristine Marine
2017-01-12 00:35:00	0.33333333333333337	0.25	0.16666666666666669	0.0	0.0	0.08333333333333334	0.16666666666666669	1.0	1134252.4086371732	1.0	Segment_1 Pristine Marine
2017-01-12 00:40:00	0.5714285714285714	0.14285714285714285	0.0	0.14285714285714285	0.0	0.0	0.14285714285714285	1.0	1134455.1754845793	1.0	Segment_1 Pristine Marine
2017-01-12 00:45:00	0.5	0.3333333333333333	0.16666666666666666	0.0	0.0	0.0	0.0	1.0	1134598.1047216237	1.0	Segment_1 Pristine Marine
2017-01-12 00:50:00	0.2	0.2	0.0	0.2	0.2	0.0	0.2	1.0	1134644.4554369221	1.0	Segment_1 Pristine Marine
2017-01-12 00:55:00	0.5	0.1	0.0	0.30000000000000004	0.1	0.0	0.0	1.0	1134627.3665946126	1.0	Segment_1 Pristine Marine
2017-01-12 01:00:00	0.4444444444444444	0.2222222222222222	0.0	0.2222222222222222	0.0	0.0	0.1111111111111111	1.0	1134613.1902160905	1.0	Segment_1 Pristine Marine
2017-01-12 01:05:00	0.5	0.3333333333333333	0.0	0.0	0.0	0.0	0.16666666666666666	1.0	1134653.1933008318	1.0	Segment_1 Pristine Marine
2017-01-12 01:10:00	0.42857142857142855	0.14285714285714285	0.2857142857142857	0.14285714285714285	0.0	0.0	0.0	1.0	1134755.433750082	1.0	Segment_1 Pristine Marine
2017-01-12 01:15:00	0.3636363636363637	0.18181818181818185	0.18181818181818185	0.2727272727272728	0.0	0.0	0.0	1.0	1134867.4529981024	1.0	Segment_1 Pristine Marine
2017-01-12 01:20:00	0.0	0.6666666666666667	0.16666666666666669	0.16666666666666669	0.0	0.0	0.0	1.0	1134982.2463076974	1.0	Segment_1 Pristine Marine
2017-01-12 01:25:00	0.1111111111111111	0.4444444444444444	0.1111111111111111	0.2222222222222222	0.0	0.1111111111111111	0.0	1.0	1135093.152303223	1.0	Segment_1 Pristine Marine
2017-01-12 01:30:00	0.3333333333333333	0.4444444444444444	0.0	0.1111111111111111	0.0	0.0	0.1111111111111111	1.0	1135195.9316265665	1.0	Segment_1 Pristine Marine
2017-01-12 01:35:00	0.42857142857142855	0.2857142857142857	0.14285714285714285	0.0	0.0	0.14285714285714285	0.0	1.0	1135330.290064384	1.0	Segment_1 Pristine Marine
2017-01-12 01:40:00	0.5	0.33333333333333337	0.0	0.16666666666666669	0.0	0.0	0.0	1.0	1135443.5504661035	1.0	Segment_1 Pristine Marine
2017-01-12 01:45:00	0.375	0.25	0.0	0.25	0.0	0.0	0.125	1.0	1135578.8647739217	1.0	Segment_1 Pristine Marine
2017-01-12 01:50:00	0.5	0.3333333333333333	0.0	0.0	0.0	0.16666666666666666	0.0	1.0	1135742.4210805015	1.0	Segment_1 Pristine Marine
2017-01-12 01:55:00	0.2	0.2	0.1	0.1	0.0	0.1	0.3	1.0	1135959.5717683714	1.0	Segment_1 Pristine Marine
2017-01-12 02:00:00	0.25	0.3750000000000001	0.125	0.25	0.0	0.0	0.0	1.0	1136174.6566143774	1.0	Segment_1 Pristine Marine
2017-01-12 02:05:00	0.4	0.3	0.1	0.1	0.0	0.0	0.1	1.0	1136408.7385174094	1.0	Segment_1 Pristine Marine
2017-01-12 02:10:00	0.16666666666666666	0.3333333333333333	0.08333333333333333	0.16666666666666666	0.0	0.0	0.25	1.0	1136645.7905273023	1.0	Segment_1 Pristine Marine
2017-01-12 02:15:00	0.5	0.0	0.1	0.3	0.0	0.0	0.1	1.0	1136902.6840043585	1.0	Segment_1 Pristine Marine
2017-01-12 02:20:00	0.16666666666666666	0.6666666666666666	0.16666666666666666	0.0	0.0	0.0	0.0	1.0	1137156.6746347	1.0	Segment_1 Pristine Marine
2017-01-12 02:25:00	0.4	0.2	0.2	0.0	0.0	0.0	0.2	1.0	1137408.02638268	1.0	Segment_1 Pristine Marine
2017-01-12 02:30:00	0.2	0.7000000000000001	0.1	0.0	0.0	0.0	0.0	1.0	1137690.2259306426	1.0	Segment_1 Pristine Marine
2017-01-12 02:35:00	0.16666666666666669	0.5	0.16666666666666669	0.0	0.0	0.0	0.16666666666666669	1.0	1137975.39853878	1.0	Segment_1 Pristine Marine
2017-01-12 02:40:00	0.375	0.375	0.125	0.0	0.0	0.125	0.0	1.0	1138247.1084082285	1.0	Segment_1 Pristine Marine
2017-01-12 02:45:00	0.2	0.5333333333333334	0.2666666666666667	0.0	0.0	0.0	0.0	1.0	1138538.3104772335	1.0	Segment_1 Pristine Marine
2017-01-12 02:50:00	0.1111111111111111	0.4444444444444444	0.3888888888888889	0.0	0.0	0.0	0.05555555555555555	1.0	1138854.6739351668	1.0	Segment_1 Pristine Marine
2017-01-12 02:55:00	0.09523809523809523	0.5238095238095238	0.2857142857142857	0.0	0.0	0.0	0.09523809523809523	1.0	1139168.9370774569	1.0	Segment_1 Pristine Marine
2017-01-12 03:00:00	0.05263157894736842	0.5789473684210527	0.15789473684210528	0.10526315789473684	0.0	0.05263157894736842	0.05263157894736842	1.0	1139491.333219467	1.0	Segment_1 Pristine Marine
2017-01-12 03:05:00	0.23529411764705885	0.29411764705882354	0.29411764705882354	0.05882352941176471	0.05882352941176471	0.0	0.05882352941176471	1.0
2017-01-12 03:10:00	0.3076923076923077	0.3076923076923077	0.3076923076923077	0.0	0.0	0.0	0.07692307692307693	1.0
2017-01-12 03:15:00	0.14285714285714288	0.5714285714285715	0.0	0.14285714285714288	0.0	0.0	0.14285714285714288	1.0	1140428.8853717477	1.0	Segment_1 Pristine Marine
2017-01-12 03:20:00	0.15384615384615385	0.8461538461538461	0.0	0.0	0.0	0.0	0.0	1.0	1140607.968149804	1.0	Segment_1 Pristine Marine
2017-01-12 03:25:00	0.3333333333333333	0.4444444444444444	0.0	0.1111111111111111	0.0	0.0	0.1111111111111111	1.0	1140772.3115139438	1.0	Segment_1 Pristine Marine
2017-01-12 03:30:00	0.31578947368421056	0.4736842105263158	0.052631578947368425	0.052631578947368425	0.0	0.0	0.10526315789473684	1.0	1140919.4052635338	1.0	Segment_1 Pristine Marine
2017-01-12 03:35:00	0.18750000000000006	0.3750000000000001	0.125	0.18750000000000006	0.0	0.0	0.125	1.0	1141067.2147891645	1.0	Segment_1 Pristine Marine
2017-01-12 03:40:00	0.2777777777777778	0.2777777777777778	0.3333333333333333	0.0	0.0	0.0	0.11111111111111112	1.0	1141209.2258888448	1.0	Segment_1 Pristine Marine
2017-01-12 03:45:00	0.3529411764705882	0.5294117647058824	0.05882352941176471	0.05882352941176471	0.0	0.0	0.0	1.0	1141347.411462838	1.0	Segment_1 Pristine Marine
2017-01-12 03:50:00	0.2631578947368421	0.3157894736842105	0.15789473684210525	0.10526315789473684	0.0	0.0	0.15789473684210525	1.0	1141466.2979394624	1.0	Segment_1 Pristine Marine
2017-01-12 03:55:00	0.5	0.375	0.125	0.0	0.0	0.0	0.0	1.0	1141595.2031895814	1.0	Segment_1 Pristine Marine
2017-01-12 04:00:00	0.17647058823529413	0.4705882352941176	0.2352941176470588	0.1176470588235294	0.0	0.0	0.0	1.0	1141720.008880427	1.0	Segment_1 Pristine Marine
2017-01-12 04:05:00	0.2727272727272727	0.6363636363636362	0.0	0.0	0.0	0.0909090909090909	0.0	1.0	1141836.6169392664	1.0	Segment_1 Pristine Marine
2017-01-12 04:10:00	0.4	0.2	0.2	0.2	0.0	0.0	0.0	1.0	1141959.8816193088	1.0	Segment_1 Pristine Marine
2017-01-12 04:15:00	0.25	0.25	0.25	0.125	0.0	0.125	0.0	1.0	1142071.1124805578	1.0	Segment_1 Pristine Marine
2017-01-12 04:20:00	0.5833333333333333	0.08333333333333333	0.16666666666666666	0.0	0.0	0.0	0.16666666666666666	1.0	1142159.4544843193	1.0	Segment_1 Pristine Marine
2017-01-12 04:25:00	0.42857142857142855	0.42857142857142855	0.14285714285714285	0.0	0.0	0.0	0.0	1.0	1142354.4012384159	1.0	Segment_1 Pristine Marine
2017-01-12 04:30:00	0.25	0.0	0.25	0.5	0.0	0.0	0.0	1.0	1142589.0116484223	1.0	Segment_1 Pristine Marine
2017-01-12 04:35:00	0.375	0.0	0.375	0.0	0.0	0.0	0.25	1.0	1142823.0654127488	1.0	Segment_1 Pristine Marine
2017-01-12 04:40:00	0.14285714285714285	0.2857142857142857	0.14285714285714285	0.0	0.0	0.2857142857142857	0.14285714285714285	1.0	1143048.924477351	1.0	Segment_1 Pristine Marine
2017-01-12 04:45:00	0.16666666666666666	0.5	0.0	0.0	0.0	0.16666666666666666	0.16666666666666666	1.0	1143263.455681477	1.0	Segment_1 Pristine Marine
2017-01-12 04:50:00	0.6	0.0	0.2	0.0	0.0	0.0	0.2	1.0	1143517.4816937174	1.0	Segment_1 Pristine Marine
2017-01-12 04:55:00	0.6666666666666667	0.08333333333333334	0.16666666666666669	0.0	0.0	0.0	0.08333333333333334	1.0	1143788.5037047593	1.0	Segment_1 Pristine Marine
2017-01-12 05:00:00	0.4	0.2	0.0	0.2	0.0	0.0	0.2	1.0	1144092.7684757486	1.0	Segment_1 Pristine Marine
2017-01-12 05:05:00	0.5384615384615384	0.23076923076923075	0.15384615384615385	0.0	0.0	0.0	0.07692307692307693	1.0	1144422.200978868	1.0	Segment_1 Pristine Marine
2017-01-12 05:10:00	0.42857142857142855	0.14285714285714288	0.42857142857142855	0.0	0.0	0.0	0.0	1.0	1144754.5589143713	1.0	Segment_1 Pristine Marine
2017-01-12 05:15:00	0.5	0.16666666666666669	0.33333333333333337	0.0	0.0	0.0	0.0	1.0	1145092.4458302695	1.0	Segment_1 Pristine Marine
2017-01-12 05:20:00	0.4285714285714286	0.14285714285714288	0.2857142857142857	0.0	0.0	0.0	0.14285714285714288	1.0	1145439.1678988663	1.0	Segment_1 Pristine Marine
2017-01-12 05:25:00	0.4	0.1	0.4	0.0	0.0	0.0	0.1	1.0	1145691.2995499477	1.0	Segment_1 Pristine Marine
2017-01-12 05:30:00	1.0	0.0	0.0	0.0	0.0	0.0	0.0	1.0	1145935.2161330585	1.0	Segment_1 Pristine Marine
2017-01-12 05:35:00	0.25	0.25	0.4166666666666667	0.08333333333333334	0.0	0.0	0.0	1.0	1146195.41969832	1.0	Segment_1 Pristine Marine
2017-01-12 05:40:00	0.5714285714285714	0.14285714285714285	0.2857142857142857	0.0	0.0	0.0	0.0	1.0	1146445.0625720536	1.0	Segment_1 Pristine Marine
2017-01-12 05:45:00	0.3333333333333333	0.13333333333333333	0.26666666666666666	0.13333333333333333	0.0	0.06666666666666668	0.06666666666666668	1.0	1146695.5309719453	1.0	Segment_1 Pristine Marine
2017-01-12 05:50:00	0.08333333333333333	0.4166666666666667	0.4166666666666667	0.0	0.0	0.0	0.08333333333333333	1.0	1146939.943097527	1.0	Segment_1 Pristine Marine
2017-01-12 05:55:00	0.2857142857142857	0.0	0.42857142857142855	0.14285714285714285	0.0	0.0	0.14285714285714285	1.0	1147187.25659691	1.0	Segment_1 Pristine Marine
2017-01-12 06:00:00	0.25	0.16666666666666669	0.5833333333333334	0.0	0.0	0.0	0.0	1.0	1147435.6561077682	1.0	Segment_1 Pristine Marine
2017-01-12 06:05:00	0.6	0.0	0.2	0.0	0.0	0.0	0.2	1.0	1147711.1121617008	1.0	Segment_1 Pristine Marine
2017-01-12 06:10:00	0.0	0.23076923076923075	0.6153846153846153	0.0	0.0	0.0	0.15384615384615385	1.0	1148024.491746656	1.0	Segment_1 Pristine Marine
2017-01-12 06:15:00	0.14285714285714285	0.2857142857142857	0.2857142857142857	0.14285714285714285	0.14285714285714285	0.0	0.0	1.0	1148372.4310224357	1.0	Segment_1 Pristine Marine
2017-01-12 06:20:00	0.30000000000000004	0.0	0.5	0.0	0.0	0.0	0.20000000000000004	1.0	1148701.0124660542	1.0	Segment_1 Pristine Marine
2017-01-12 06:25:00	0.25	0.125	0.25	0.25	0.0	0.0	0.125	1.0	1149064.5028873123	1.0	Segment_1 Pristine Marine
2017-01-12 06:30:00	0.16666666666666666	0.16666666666666666	0.6666666666666666	0.0	0.0	0.0	0.0	1.0	1149500.4226614402	1.0	Segment_1 Pristine Marine
2017-01-12 06:35:00	0.2307692307692308	0.07692307692307691	0.2307692307692308	0.30769230769230765	0.0	0.07692307692307691	0.07692307692307691	1.0	1149935.4637395537	1.0	Segment_1 Pristine Marine
2017-01-12 06:40:00	0.0	0.42857142857142855	0.42857142857142855	0.14285714285714285	0.0	0.0	0.0	1.0	1150329.240056628	1.0	Segment_1 Pristine Marine
2017-01-12 06:45:00	0.4285714285714286	0.2857142857142857	0.14285714285714288	0.0	0.0	0.0	0.14285714285714288	1.0	1150736.387683547	1.0	Segment_1 Pristine Marine
2017-01-12 06:50:00	0.125	0.5	0.375	0.0	0.0	0.0	0.0	1.0	1151124.7113876666	1.0	Segment_1 Pristine Marine
2017-01-12 06:55:00	0.3636363636363637	0.2727272727272728	0.09090909090909093	0.18181818181818185	0.0	0.0	0.09090909090909093	1.0	1151506.1592819227	1.0	Segment_1 Pristine Marine
2017-01-12 07:00:00	0.1818181818181818	0.4545454545454545	0.0	0.2727272727272727	0.0	0.0	0.0909090909090909	1.0	1151856.7288139337	1.0	Segment_1 Pristine Marine
2017-01-12 07:05:00	0.3333333333333333	0.3333333333333333	0.16666666666666666	0.0	0.0	0.16666666666666666	0.0	1.0	1152210.095541235	1.0	Segment_1 Pristine Marine
2017-01-12 07:10:00	0.33333333333333337	0.33333333333333337	0.16666666666666669	0.16666666666666669	0.0	0.0	0.0	1.0	1152568.14972421	1.0	Segment_1 Pristine Marine
2017-01-12 07:15:00	0.35294117647058826	0.35294117647058826	0.23529411764705885	0.0	0.0	0.05882352941176471	0.0	1.0	1152941.017930771	1.0	Segment_1 Pristine Marine
2017-01-12 07:20:00	0.4666666666666667	0.26666666666666666	0.2	0.0	0.0	0.06666666666666668	0.0	1.0	1153305.806615796	1.0	Segment_1 Pristine Marine
2017-01-12 07:25:00	0.5454545454545455	0.18181818181818185	0.0	0.18181818181818185	0.0	0.09090909090909093	0.0	1.0	1153673.9147962546	1.0	Segment_1 Pristine Marine
2017-01-12 07:30:00	0.05555555555555556	0.5	0.22222222222222224	0.05555555555555556	0.05555555555555556	0.0	0.11111111111111112	1.0	1154011.4986617991	1.0	Segment_1 Pristine Marine
2017-01-12 07:35:00	0.4285714285714286	0.2142857142857143	0.2857142857142857	0.07142857142857142	0.0	0.0	0.0	1.0	1154351.85597051	1.0	Segment_1 Pristine Marine
2017-01-12 07:40:00	0.5555555555555556	0.0	0.1111111111111111	0.1111111111111111	0.0	0.1111111111111111	0.1111111111111111	1.0	1154717.5358815116	1.0	Segment_1 Pristine Marine
2017-01-12 07:45:00	0.5625	0.1875	0.0625	0.125	0.0	0.0625	0.0	1.0	1155119.3811741706	1.0	Segment_1 Pristine Marine
2017-01-12 07:50:00	0.5	0.2	0.25	0.0	0.0	0.0	0.05	1.0	1155524.0896368294	1.0	Segment_1 Pristine Marine
2017-01-12 07:55:00	0.3333333333333333	0.3333333333333333	0.06666666666666668	0.13333333333333333	0.0	0.13333333333333333	0.0	1.0	1155886.8829836852	1.0	Segment_1 Pristine Marine
2017-01-12 08:00:00	0.4	0.6	0.0	0.0	0.0	0.0	0.0	1.0	1156252.6977695266	1.0	Segment_1 Pristine Marine
2017-01-12 08:05:00	0.26666666666666666	0.5333333333333333	0.13333333333333333	0.06666666666666668	0.0	0.0	0.0	1.0	1156632.5015574608	1.0	Segment_1 Pristine Marine
2017-01-12 08:10:00	0.4545454545454545	0.3636363636363637	0.09090909090909093	0.09090909090909093	0.0	0.0	0.0	1.0	1157025.7858691232	1.0	Segment_1 Pristine Marine
2017-01-12 08:15:00	0.6666666666666667	0.22222222222222224	0.11111111111111112	0.0	0.0	0.0	0.0	1.0	1157432.8838326805	1.0	Segment_1 Pristine Marine
2017-01-12 08:20:00	0.3125	0.375	0.1875	0.0625	0.0	0.0	0.0625	1.0	1157843.3355927584	1.0	Segment_1 Pristine Marine
2017-01-12 08:25:00	0.5263157894736842	0.3157894736842105	0.0	0.05263157894736842	0.0	0.0	0.10526315789473684	1.0	1158278.1372262265	1.0	Segment_1 Pristine Marine
2017-01-12 08:30:00	0.33333333333333337	0.5	0.16666666666666669	0.0	0.0	0.0	0.0	1.0	1158725.9031115754	1.0	Segment_1 Pristine Marine
2017-01-12 08:35:00	0.6	0.13333333333333333	0.2	0.06666666666666668	0.0	0.0	0.0	1.0	1159133.5013325573	1.0	Segment_1 Pristine Marine
2017-01-12 08:40:00	0.5833333333333334	0.25	0.08333333333333334	0.08333333333333334	0.0	0.0	0.0	1.0	1159509.5382469941	1.0	Segment_1 Pristine Marine
2017-01-12 08:45:00	0.5454545454545455	0.2727272727272728	0.09090909090909093	0.09090909090909093	0.0	0.0	0.0	1.0	1159877.1158487971	1.0	Segment_1 Pristine Marine
2017-01-12 08:50:00	0.6153846153846153	0.30769230769230765	0.0	0.07692307692307691	0.0	0.0	0.0	1.0	1160258.4928826643	1.0	Segment_1 Pristine Marine
2017-01-12 08:55:00	0.6428571428571429	0.14285714285714285	0.0	0.07142857142857142	0.0	0.0	0.14285714285714285	1.0	1160586.8883976196	1.0	Segment_1 Pristine Marine
2017-01-12 09:00:00	0.35714285714285715	0.21428571428571427	0.14285714285714285	0.14285714285714285	0.0	0.07142857142857142	0.07142857142857142	1.0	1160885.9097251352	1.0	Segment_1 Pristine Marine
2017-01-12 09:05:00	0.35714285714285715	0.5	0.0	0.07142857142857142	0.0	0.07142857142857142	0.0	1.0	1161184.9068946072	1.0	Segment_1 Pristine Marine
2017-01-12 09:10:00	0.35	0.3	0.15	0.2	0.0	0.0	0.0	1.0	1161467.172338353	1.0	Segment_1 Pristine Marine
2017-01-12 09:15:00	0.625	0.3125	0.0625	0.0	0.0	0.0	0.0	1.0	1161750.6742901378	1.0	Segment_1 Pristine Marine
2017-01-12 09:20:00	0.5833333333333334	0.4166666666666667	0.0	0.0	0.0	0.0	0.0	1.0	1162025.7128787714	1.0	Segment_1 Pristine Marine
2017-01-12 09:25:00	0.6956521739130435	0.21739130434782605	0.08695652173913042	0.0	0.0	0.0	0.0	1.0	1162316.3093206151	1.0	Segment_1 Pristine Marine
2017-01-12 09:30:00	0.4444444444444444	0.3333333333333333	0.1111111111111111	0.1111111111111111	0.0	0.0	0.0	1.0	1162596.75719464	1.0	Segment_1 Pristine Marine
2017-01-12 09:35:00	0.5714285714285714	0.2857142857142857	0.09523809523809523	0.0	0.047619047619047616	0.0	0.0	1.0	1162857.6122949007	1.0	Segment_1 Pristine Marine
2017-01-12 09:40:00	0.5	0.4285714285714286	0.0	0.07142857142857142	0.0	0.0	0.0	1.0	1163163.6172703302	1.0	Segment_1 Pristine Marine
2017-01-12 09:45:00	0.4117647058823529	0.3529411764705882	0.05882352941176471	0.1176470588235294	0.0	0.0	0.05882352941176471	1.0	1163487.4370219014	1.0	Segment_1 Pristine Marine
2017-01-12 09:50:00	0.5833333333333334	0.25	0.08333333333333333	0.08333333333333333	0.0	0.0	0.0	1.0	1163800.7680860811	1.0	Segment_1 Pristine Marine
2017-01-12 09:55:00	0.6666666666666666	0.13333333333333333	0.06666666666666668	0.06666666666666668	0.0	0.0	0.06666666666666668	1.0	1164150.1262979317	1.0	Segment_1 Pristine Marine
2017-01-12 10:00:00	0.6999999999999998	0.2	0.0	0.1	0.0	0.0	0.0	1.0	1164577.6535949735	1.0	Segment_1 Pristine Marine
2017-01-12 10:05:00	0.75	0.25	0.0	0.0	0.0	0.0	0.0	1.0	1165010.0853621985	1.0	Segment_1 Pristine Marine
2017-01-12 10:10:00	0.4375	0.4375	0.125	0.0	0.0	0.0	0.0	1.0	1165442.6406886952	1.0	Segment_1 Pristine Marine
2017-01-12 10:15:00	0.3076923076923077	0.6153846153846154	0.0	0.07692307692307693	0.0	0.0	0.0	1.0	1165880.2592670976	1.0	Segment_1 Pristine Marine
2017-01-12 10:20:00	0.625	0.2916666666666667	0.04166666666666666	0.0	0.0	0.0	0.04166666666666666	1.0	1166317.8338055143	1.0	Segment_1 Pristine Marine
2017-01-12 10:25:00	0.4285714285714286	0.5714285714285714	0.0	0.0	0.0	0.0	0.0	1.0	1166760.6301075504	1.0	Segment_1 Pristine Marine
2017-01-12 10:30:00	0.631578947368421	0.15789473684210525	0.10526315789473684	0.10526315789473684	0.0	0.0	0.0	1.0	1167217.174118057	1.0	Segment_1 Pristine Marine
2017-01-12 10:35:00	0.4666666666666666	0.4	0.06666666666666668	0.06666666666666668	0.0	0.0	0.0	1.0	1167665.22091828	1.0	Segment_1 Pristine Marine
2017-01-12 10:40:00	0.4545454545454546	0.3636363636363637	0.09090909090909093	0.0	0.0	0.09090909090909093	0.0	1.0	1168138.1290072824	1.0	Segment_1 Pristine Marine
2017-01-12 10:45:00	0.2	0.7000000000000001	0.0	0.1	0.0	0.0	0.0	1.0	1168624.7729501985	1.0	Segment_1 Pristine Marine
2017-01-12 10:50:00	0.3076923076923077	0.5384615384615384	0.07692307692307693	0.0	0.0	0.0	0.07692307692307693	1.0	1169177.5715420935	1.0	Segment_1 Pristine Marine
2017-01-12 10:55:00	0.14285714285714285	0.8571428571428571	0.0	0.0	0.0	0.0	0.0	1.0	1169769.4106300087	1.0	Segment_1 Pristine Marine
2017-01-12 11:00:00	0.5499999999999999	0.3	0.05	0.0	0.0	0.0	0.1	1.0	1170360.514798225	1.0	Segment_1 Pristine Marine
2017-01-12 11:05:00	0.45	0.4	0.0	0.1	0.0	0.0	0.05	1.0	1170968.574298637	1.0	Segment_1 Pristine Marine
2017-01-12 11:10:00	0.2352941176470588	0.411764705882353	0.05882352941176471	0.2352941176470588	0.0	0.0	0.05882352941176471	1.0	1171579.2208374494	1.0	Segment_1 Pristine Marine
2017-01-12 11:15:00	0.5263157894736842	0.21052631578947367	0.05263157894736842	0.15789473684210525	0.0	0.0	0.05263157894736842	1.0	1172203.565876918	1.0	Segment_1 Pristine Marine
2017-01-12 11:20:00	0.21052631578947367	0.6315789473684209	0.0	0.10526315789473684	0.0	0.0	0.05263157894736842	1.0	1172819.3762364718	1.0	Segment_1 Pristine Marine
2017-01-12 11:25:00	0.5294117647058824	0.2352941176470588	0.029411764705882356	0.14705882352941174	0.0	0.0	0.05882352941176471	1.0	1173348.8600749678	1.0	Segment_1 Pristine Marine
2017-01-12 11:30:00	0.33333333333333337	0.4285714285714286	0.09523809523809523	0.09523809523809523	0.0	0.047619047619047616	0.0	1.0	1173847.5949873351	1.0	Segment_1 Pristine Marine
2017-01-12 11:35:00	0.4	0.45	0.0	0.1	0.0	0.0	0.05	1.0	1174348.919791919	1.0	Segment_1 Pristine Marine
2017-01-12 11:40:00	0.625	0.29166666666666663	0.04166666666666666	0.04166666666666666	0.0	0.0	0.0	1.0	1174890.1472255543	1.0	Segment_1 Pristine Marine
2017-01-12 11:45:00	0.4615384615384616	0.3461538461538461	0.1153846153846154	0.0	0.0	0.0	0.07692307692307693	1.0	1175441.1611025091	1.0	Segment_1 Pristine Marine
2017-01-12 11:50:00	0.6000000000000001	0.20000000000000004	0.10000000000000002	0.10000000000000002	0.0	0.0	0.0	1.0	1175987.790537579	1.0	Segment_1 Pristine Marine
2017-01-12 11:55:00	0.4	0.4	0.07999999999999999	0.07999999999999999	0.0	0.0	0.04	1.0	1176521.8176059858	1.0	Segment_1 Pristine Marine
2017-01-12 12:00:00	0.368421052631579	0.5789473684210525	0.0	0.052631578947368425	0.0	0.0	0.0	1.0	1177062.7322016621	1.0	Segment_1 Pristine Marine
2017-01-12 12:05:00	0.4583333333333333	0.375	0.08333333333333333	0.04166666666666666	0.0	0.0	0.04166666666666666	1.0	1177621.8889499218	1.0	Segment_1 Pristine Marine
2017-01-12 12:10:00	0.4347826086956522	0.4347826086956522	0.043478260869565216	0.043478260869565216	0.0	0.0	0.043478260869565216	1.0	1178179.4578382026	1.0	Segment_1 Pristine Marine
2017-01-12 12:15:00	0.44	0.28	0.12	0.12	0.0	0.0	0.04	1.0	1178724.0806105265	1.0	Segment_1 Pristine Marine
2017-01-12 12:20:00	0.33333333333333337	0.4583333333333334	0.04166666666666667	0.125	0.0	0.04166666666666667	0.0	1.0	1179298.1198158225	1.0	Segment_1 Pristine Marine
2017-01-12 12:25:00	0.4545454545454546	0.3181818181818182	0.09090909090909093	0.0	0.0	0.0	0.13636363636363635	1.0	1179885.9791020104	1.0	Segment_1 Pristine Marine
2017-01-12 12:30:00	0.5909090909090908	0.3181818181818181	0.0	0.045454545454545456	0.0	0.0	0.045454545454545456	1.0	1180492.4716016077	1.0	Segment_1 Pristine Marine
2017-01-12 12:35:00	0.2647058823529412	0.5	0.1176470588235294	0.0	0.0	0.0	0.1176470588235294	1.0	1181096.935499093	1.0	Segment_1 Pristine Marine
2017-01-12 12:40:00	0.2608695652173913	0.43478260869565216	0.08695652173913042	0.13043478260869565	0.0	0.043478260869565216	0.043478260869565216	1.0	1181681.9067777365	1.0	Segment_1 Pristine Marine
2017-01-12 12:45:00	0.3448275862068965	0.3793103448275862	0.06896551724137931	0.13793103448275862	0.0	0.0	0.06896551724137931	1.0	1182274.655300615	1.0	Segment_1 Pristine Marine
2017-01-12 12:50:00	0.3846153846153846	0.3076923076923077	0.2307692307692308	0.07692307692307693	0.0	0.0	0.0	1.0	1182854.020991259	1.0	Segment_1 Pristine Marine
2017-01-12 12:55:00	0.07407407407407407	0.5925925925925927	0.11111111111111112	0.14814814814814814	0.0	0.0	0.07407407407407407	1.0	1183413.897766294	1.0	Segment_1 Pristine Marine
2017-01-12 13:00:00	0.36000000000000004	0.4	0.04	0.12	0.0	0.04	0.04	1.0	1183959.6133876424	1.0	Segment_1 Pristine Marine
2017-01-12 13:05:00	0.2142857142857143	0.6428571428571428	0.0	0.07142857142857142	0.0	0.0	0.07142857142857142	1.0	1184524.9773587692	1.0	Segment_1 Pristine Marine
2017-01-12 13:10:00	0.23076923076923075	0.5	0.07692307692307691	0.11538461538461538	0.0	0.0	0.07692307692307691	1.0	1185093.0374642282	1.0	Segment_1 Pristine Marine
2017-01-12 13:15:00	0.24	0.5599999999999999	0.08	0.08	0.0	0.0	0.04	1.0	1185625.0054177109	1.0	Segment_1 Pristine Marine
2017-01-12 13:20:00	0.4705882352941176	0.29411764705882354	0.0	0.1176470588235294	0.0	0.0	0.1176470588235294	1.0	1186143.0916733944	1.0	Segment_1 Pristine Marine
2017-01-12 13:25:00	0.5294117647058824	0.4705882352941176	0.0	0.0	0.0	0.0	0.0	1.0	1186669.620959562	1.0	Segment_1 Pristine Marine
2017-01-12 13:30:00	0.25	0.5	0.1	0.1	0.0	0.0	0.05	1.0	1187210.1008738738	1.0	Segment_1 Pristine Marine
2017-01-12 13:35:00	0.3181818181818182	0.4545454545454545	0.09090909090909093	0.09090909090909093	0.0	0.0	0.045454545454545456	1.0	1187764.524214104	1.0	Segment_1 Pristine Marine
2017-01-12 13:40:00	0.3478260869565218	0.39130434782608703	0.08695652173913045	0.043478260869565216	0.0	0.043478260869565216	0.08695652173913045	1.0	1188310.716526795	1.0	Segment_1 Pristine Marine
2017-01-12 13:45:00	0.5555555555555556	0.3888888888888889	0.0	0.0	0.0	0.05555555555555555	0.0	1.0	1188893.007364966	1.0	Segment_1 Pristine Marine
2017-01-12 13:50:00	0.18181818181818185	0.5454545454545455	0.09090909090909093	0.09090909090909093	0.0	0.0	0.09090909090909093	1.0	1189505.2116937065	1.0	Segment_1 Pristine Marine
2017-01-12 13:55:00	0.24	0.4	0.12	0.08	0.0	0.04	0.12	1.0	1190104.1701586992	1.0	Segment_1 Pristine Marine
2017-01-12 14:00:00	0.375	0.375	0.125	0.0625	0.0	0.0	0.0625	1.0	1190688.5449580105	1.0	Segment_1 Pristine Marine
2017-01-12 14:05:00	0.21052631578947367	0.5263157894736842	0.10526315789473684	0.10526315789473684	0.0	0.0	0.05263157894736842	1.0	1191264.506240246	1.0	Segment_1 Pristine Marine
2017-01-12 14:10:00	0.2258064516129032	0.4193548387096774	0.09677419354838712	0.12903225806451613	0.0	0.06451612903225806	0.06451612903225806	1.0	1191803.406461283	1.0	Segment_1 Pristine Marine
2017-01-12 14:15:00	0.4583333333333333	0.375	0.0	0.125	0.0	0.0	0.04166666666666667	1.0	1192329.242832605	1.0	Segment_1 Pristine Marine
2017-01-12 14:20:00	0.33333333333333337	0.4666666666666667	0.13333333333333333	0.06666666666666668	0.0	0.0	0.0	1.0	1192846.6775977626	1.0	Segment_1 Pristine Marine
2017-01-12 14:25:00	0.21428571428571427	0.5	0.07142857142857142	0.07142857142857142	0.0	0.0	0.14285714285714285	1.0	1193337.8992003268	1.0	Segment_1 Pristine Marine
2017-01-12 14:30:00	0.39130434782608703	0.39130434782608703	0.17391304347826084	0.043478260869565216	0.0	0.0	0.0	1.0	1193831.6328288089	1.0	Segment_1 Pristine Marine
2017-01-12 14:35:00	0.3	0.3	0.15	0.1	0.0	0.05	0.1	1.0	1194327.8758172852	1.0	Segment_1 Pristine Marine
2017-01-12 14:40:00	0.6470588235294118	0.17647058823529413	0.05882352941176471	0.0	0.0	0.1176470588235294	0.0	1.0	1194881.9588250634	1.0	Segment_1 Pristine Marine
2017-01-12 14:45:00	0.5	0.3888888888888889	0.0	0.1111111111111111	0.0	0.0	0.0	1.0	1195449.5962266852	1.0	Segment_1 Pristine Marine
2017-01-12 14:50:00	0.35294117647058826	0.4117647058823529	0.05882352941176471	0.1176470588235294	0.0	0.0	0.05882352941176471	1.0	1196019.716917766	1.0	Segment_1 Pristine Marine
2017-01-12 14:55:00	0.2	0.55	0.1	0.1	0.0	0.0	0.05	1.0	1196581.2557164135	1.0	Segment_1 Pristine Marine
2017-01-12 15:00:00	0.3	0.5	0.05	0.0	0.0	0.05	0.1	1.0	1197167.3962226335	1.0	Segment_1 Pristine Marine
2017-01-12 15:05:00	0.4	0.36	0.08	0.12	0.0	0.04	0.0	1.0	1197744.9488377443	1.0	Segment_1 Pristine Marine
2017-01-12 15:10:00	0.35	0.35	0.14999999999999994	0.0	0.0	0.05	0.1	1.0	1198339.637002452	1.0	Segment_1 Pristine Marine
2017-01-12 15:15:00	0.36	0.4	0.08	0.12	0.0	0.0	0.04	1.0	1198988.3839633611	1.0	Segment_1 Pristine Marine
2017-01-12 15:20:00	0.4166666666666666	0.16666666666666666	0.3333333333333333	0.08333333333333333	0.0	0.0	0.0	1.0	1199643.0269399106	1.0	Segment_1 Pristine Marine
2017-01-12 15:25:00	0.2727272727272727	0.3181818181818181	0.1818181818181818	0.13636363636363635	0.0	0.0909090909090909	0.0	1.0	1200307.6366525036	1.0	Segment_1 Pristine Marine
2017-01-12 15:30:00	0.15384615384615385	0.3846153846153846	0.3076923076923077	0.07692307692307693	0.0	0.0	0.07692307692307693	1.0	1200963.631629473	1.0	Segment_1 Pristine Marine
2017-01-12 15:35:00	0.29411764705882354	0.411764705882353	0.05882352941176471	0.2352941176470588	0.0	0.0	0.0	1.0	1201611.0133476362	1.0	Segment_1 Pristine Marine
2017-01-12 15:40:00	0.2142857142857143	0.2142857142857143	0.14285714285714285	0.2857142857142857	0.0	0.0	0.14285714285714285	1.0	1202282.9278070815	1.0	Segment_1 Pristine Marine
2017-01-12 15:45:00	0.3333333333333333	0.5	0.08333333333333333	0.08333333333333333	0.0	0.0	0.0	1.0	1202935.1758370134	1.0	Segment_1 Pristine Marine
2017-01-12 15:50:00	0.4545454545454545	0.2727272727272728	0.13636363636363638	0.0	0.0	0.09090909090909093	0.045454545454545456	1.0	1203523.58460136	1.0	Segment_1 Pristine Marine
2017-01-12 15:55:00	0.4117647058823529	0.17647058823529413	0.29411764705882354	0.11764705882352942	0.0	0.0	0.0	1.0	1204114.4399660977	1.0	Segment_1 Pristine Marine
2017-01-12 16:00:00	0.3846153846153846	0.30769230769230765	0.11538461538461535	0.0	0.0	0.038461538461538464	0.15384615384615385	1.0	1204704.926047555	1.0	Segment_1 Pristine Marine
2017-01-12 16:05:00	0.30000000000000004	0.5	0.1	0.0	0.0	0.0	0.1	1.0	1205300.7449273726	1.0	Segment_1 Pristine Marine
2017-01-12 16:10:00	0.23529411764705885	0.4705882352941177	0.11764705882352942	0.0	0.0	0.0	0.17647058823529413	1.0	1205901.6549540483	1.0	Segment_1 Pristine Marine
2017-01-12 16:15:00	0.3125	0.125	0.1875	0.1875	0.0	0.0625	0.125	1.0	1206510.7277593866	1.0	Segment_1 Pristine Marine
2017-01-12 16:20:00	0.2777777777777777	0.4444444444444444	0.1111111111111111	0.0	0.0	0.05555555555555555	0.1111111111111111	1.0	1207124.8820164066	1.0	Segment_1 Pristine Marine
2017-01-12 16:25:00	0.1	0.45	0.15	0.05	0.0	0.1	0.15	1.0	1207752.4934750749	1.0	Segment_1 Pristine Marine
2017-01-12 16:30:00	0.26666666666666666	0.26666666666666666	0.13333333333333333	0.13333333333333333	0.0	0.06666666666666668	0.13333333333333333	1.0	1208369.1572623523	1.0	Segment_1 Pristine Marine
2017-01-12 16:35:00	0.5	0.42857142857142855	0.07142857142857142	0.0	0.0	0.0	0.0	1.0	1208988.3998144136	1.0	Segment_1 Pristine Marine
2017-01-12 16:40:00	0.2352941176470588	0.4117647058823529	0.0	0.2352941176470588	0.0	0.05882352941176471	0.05882352941176471	1.0	1209634.4435270876	1.0	Segment_1 Pristine Marine
2017-01-12 16:45:00	0.25	0.4375	0.125	0.0625	0.0	0.0	0.125	1.0	1210304.9424771827	1.0	Segment_1 Pristine Marine
2017-01-12 16:50:00	0.375	0.3333333333333333	0.08333333333333333	0.125	0.0	0.04166666666666666	0.04166666666666666	1.0	1210997.868149157	1.0	Segment_1 Pristine Marine
2017-01-12 16:55:00	0.35	0.5499999999999999	0.0	0.0	0.0	0.0	0.09999999999999998	1.0	1211717.3130215646	1.0	Segment_1 Pristine Marine
2017-01-12 17:00:00	0.2380952380952381	0.3333333333333333	0.1904761904761905	0.14285714285714288	0.0	0.09523809523809523	0.0	1.0
2017-01-12 17:05:00	0.05263157894736842	0.7894736842105263	0.0	0.10526315789473684	0.0	0.0	0.05263157894736842	1.0
2017-01-12 17:10:00	0.2	0.5499999999999999	0.05	0.05	0.0	0.05	0.1	1.0	1213820.3741187048	1.0	Segment_1 Pristine Marine
2017-01-12 17:15:00	0.2222222222222222	0.3703703703703704	0.07407407407407407	0.1111111111111111	0.0	0.037037037037037035	0.1851851851851852	1.0	1214494.3826287852	1.0	Segment_1 Pristine Marine
2017-01-12 17:20:00	0.17647058823529413	0.4705882352941176	0.1176470588235294	0.17647058823529413	0.0	0.0	0.05882352941176471	1.0	1215180.2428523109	1.0	Segment_1 Pristine Marine
2017-01-12 17:25:00	0.3571428571428571	0.2857142857142857	0.10714285714285714	0.07142857142857142	0.0	0.03571428571428571	0.14285714285714285	1.0	1215824.5905039266	1.0	Segment_1 Pristine Marine
2017-01-12 17:30:00	0.4285714285714286	0.2857142857142857	0.14285714285714288	0.07142857142857144	0.0	0.0	0.07142857142857144	1.0	1216472.8545180443	1.0	Segment_1 Pristine Marine
2017-01-12 17:35:00	0.33333333333333337	0.3888888888888889	0.16666666666666669	0.0	0.0	0.05555555555555556	0.05555555555555556	1.0	1217144.211605886	1.0	Segment_1 Pristine Marine
2017-01-12 17:40:00	0.4	0.4666666666666667	0.0	0.13333333333333336	0.0	0.0	0.0	1.0	1217808.3072780229	1.0	Segment_1 Pristine Marine
2017-01-12 17:45:00	0.35714285714285715	0.2857142857142857	0.14285714285714285	0.07142857142857142	0.0	0.0	0.14285714285714285	1.0	1218484.6334454985	1.0	Segment_1 Pristine Marine
2017-01-12 17:50:00	0.40909090909090906	0.4545454545454545	0.045454545454545456	0.045454545454545456	0.0	0.045454545454545456	0.0	1.0	1219153.536916344	1.0	Segment_1 Pristine Marine
2017-01-12 17:55:00	0.2380952380952381	0.5238095238095237	0.09523809523809523	0.047619047619047616	0.0	0.0	0.09523809523809523	1.0	1219856.8145038344	1.0	Segment_1 Pristine Marine
2017-01-12 18:00:00	0.2857142857142857	0.5	0.07142857142857142	0.0	0.0	0.07142857142857142	0.07142857142857142	1.0	1220541.5042215018	1.0	Segment_1 Pristine Marine
2017-01-12 18:05:00	0.2307692307692308	0.6923076923076924	0.0	0.0	0.0	0.07692307692307693	0.0	1.0	1221249.708228249	1.0	Segment_1 Pristine Marine
2017-01-12 18:10:00	0.2727272727272727	0.5	0.0	0.13636363636363635	0.0	0.04545454545454545	0.04545454545454545	1.0	1221928.175883617	1.0	Segment_1 Pristine Marine
2017-01-12 18:15:00	0.16666666666666666	0.5	0.08333333333333333	0.16666666666666666	0.0	0.0	0.08333333333333333	1.0	1222619.9807878677	1.0	Segment_1 Pristine Marine
2017-01-12 18:20:00	0.38461538461538464	0.5384615384615384	0.0	0.07692307692307693	0.0	0.0	0.0	1.0	1223313.5359385977	1.0	Segment_1 Pristine Marine
2017-01-12 18:25:00	0.3043478260869565	0.43478260869565216	0.17391304347826084	0.043478260869565216	0.0	0.0	0.043478260869565216	1.0	1224010.0940526943	1.0	Segment_1 Pristine Marine
2017-01-12 18:30:00	0.18181818181818185	0.4545454545454546	0.18181818181818185	0.09090909090909093	0.0	0.09090909090909093	0.0	1.0	1224708.984977099	1.0	Segment_1 Pristine Marine
2017-01-12 18:35:00	0.10526315789473684	0.6315789473684211	0.052631578947368425	0.052631578947368425	0.0	0.10526315789473684	0.052631578947368425	1.0	1225399.223642466	1.0	Segment_1 Pristine Marine
2017-01-12 18:40:00	0.09090909090909093	0.6363636363636364	0.09090909090909093	0.09090909090909093	0.0	0.09090909090909093	0.0	1.0	1226113.4727599462	1.0	Segment_1 Pristine Marine
2017-01-12 18:45:00	0.0	0.8333333333333334	0.0	0.0	0.0	0.08333333333333333	0.08333333333333333	1.0	1226797.6654748416	1.0	Segment_1 Pristine Marine
2017-01-12 18:50:00	0.14285714285714285	0.4285714285714285	0.21428571428571425	0.07142857142857142	0.0	0.0	0.14285714285714285	1.0	1227538.5353990763	1.0	Segment_1 Pristine Marine
2017-01-12 18:55:00	0.14285714285714285	0.5238095238095238	0.047619047619047616	0.09523809523809523	0.0	0.0	0.19047619047619047	1.0	1228271.1822100505	1.0	Segment_1 Pristine Marine
2017-01-12 19:00:00	0.14285714285714285	0.5714285714285714	0.14285714285714285	0.07142857142857142	0.0	0.0	0.07142857142857142	1.0	1229060.9266185227	1.0	Segment_1 Pristine Marine
2017-01-12 19:05:00	0.08333333333333333	0.6666666666666666	0.0	0.16666666666666666	0.0	0.0	0.08333333333333333	1.0	1229831.2128546515	1.0	Segment_1 Pristine Marine
2017-01-12 19:10:00	0.1904761904761905	0.38095238095238104	0.1904761904761905	0.047619047619047616	0.0	0.09523809523809523	0.09523809523809523	1.0	1230570.8480140928	1.0	Segment_1 Pristine Marine
2017-01-12 19:15:00	0.2777777777777777	0.5	0.0	0.11111111111111112	0.0	0.0	0.11111111111111112	1.0	1231302.077516562	1.0	Segment_1 Pristine Marine
2017-01-12 19:20:00	0.05882352941176471	0.7647058823529411	0.05882352941176471	0.05882352941176471	0.0	0.05882352941176471	0.0	1.0	1232024.793322428	1.0	Segment_1 Pristine Marine
2017-01-12 19:25:00	0.1	0.7	0.1	0.1	0.0	0.0	0.0	1.0	1232749.9580696432	1.0	Segment_1 Pristine Marine
2017-01-12 19:30:00	0.3571428571428571	0.3571428571428571	0.07142857142857142	0.07142857142857142	0.0	0.0	0.14285714285714285	1.0	1233455.151287555	1.0	Segment_1 Pristine Marine
2017-01-12 19:35:00	0.15384615384615385	0.6923076923076924	0.0	0.15384615384615385	0.0	0.0	0.0	1.0	1234196.6644255442	1.0	Segment_1 Pristine Marine
2017-01-12 19:40:00	0.13333333333333333	0.4	0.2	0.2	0.0	0.0	0.06666666666666668	1.0	1234929.155765477	1.0	Segment_1 Pristine Marine
2017-01-12 19:45:00	0.0	0.7999999999999999	0.06666666666666668	0.13333333333333333	0.0	0.0	0.0	1.0	1235664.080998808	1.0	Segment_1 Pristine Marine
2017-01-12 19:50:00	0.07142857142857142	0.6428571428571429	0.21428571428571427	0.0	0.0	0.0	0.07142857142857142	1.0	1236456.9936422142	1.0	Segment_1 Pristine Marine
2017-01-12 19:55:00	0.0	0.6666666666666667	0.33333333333333337	0.0	0.0	0.0	0.0	1.0	1237238.8351521736	1.0	Segment_1 Pristine Marine
2017-01-12 20:00:00	0.2857142857142857	0.4285714285714287	0.0	0.07142857142857142	0.0	0.0	0.21428571428571436	1.0	1238080.3999416705	1.0	Segment_1 Pristine Marine
2017-01-12 20:05:00	0.06666666666666668	0.6666666666666666	0.13333333333333333	0.06666666666666668	0.0	0.06666666666666668	0.0	1.0	1238912.5068288394	1.0	Segment_1 Pristine Marine
2017-01-12 20:10:00	0.0	0.5333333333333333	0.06666666666666668	0.2	0.0	0.06666666666666668	0.13333333333333333	1.0	1239757.9287926347	1.0	Segment_1 Pristine Marine
2017-01-12 20:15:00	0.125	0.375	0.5	0.0	0.0	0.0	0.0	1.0	1240582.6443430865	1.0	Segment_1 Pristine Marine
2017-01-12 20:20:00	0.2142857142857143	0.5714285714285714	0.14285714285714285	0.07142857142857142	0.0	0.0	0.0	1.0	1241410.857896095	1.0	Segment_1 Pristine Marine
2017-01-12 20:25:00	0.25	0.33333333333333337	0.16666666666666669	0.08333333333333334	0.0	0.0	0.16666666666666669	1.0	1242230.5092882777	1.0	Segment_1 Pristine Marine
2017-01-12 20:30:00	0.16666666666666666	0.5	0.16666666666666666	0.16666666666666666	0.0	0.0	0.0	1.0	1242985.5259314177	1.0	Segment_1 Pristine Marine
2017-01-12 20:35:00	0.0	0.3333333333333333	0.0	0.6666666666666666	0.0	0.0	0.0	1.0	1243756.7263539676	1.0	Segment_1 Pristine Marine
2017-01-12 20:40:00	0.0	0.5	0.25	0.0	0.0	0.0	0.25	1.0	1244505.4486344538	1.0	Segment_1 Pristine Marine
2017-01-12 20:45:00	0.3333333333333333	0.4444444444444444	0.1111111111111111	0.1111111111111111	0.0	0.0	0.0	1.0	1245279.91513122	1.0	Segment_1 Pristine Marine
2017-01-12 20:50:00	0.08333333333333333	0.8333333333333333	0.0	0.0	0.0	0.08333333333333333	0.0	1.0	1246022.2656158588	1.0	Segment_1 Pristine Marine
2017-01-12 20:55:00	0.15000000000000002	0.45	0.1	0.05	0.0	0.05	0.2	1.0	1246779.5831518837	1.0	Segment_1 Pristine Marine
2017-01-12 21:00:00	0.0	1.0	0.0	0.0	0.0	0.0	0.0	1.0	1247550.1962173062	1.0	Segment_1 Pristine Marine
2017-01-12 21:05:00	0.0	1.0	0.0	0.0	0.0	0.0	0.0	1.0	1248299.3924374515	1.0	Segment_1 Pristine Marine
2017-01-12 21:10:00	0.2857142857142857	0.42857142857142855	0.14285714285714285	0.07142857142857142	0.0	0.0	0.07142857142857142	1.0	1249039.9067839487	1.0	Segment_1 Pristine Marine
2017-01-12 21:15:00	0.0	0.3636363636363637	0.3636363636363637	0.0	0.0	0.09090909090909093	0.18181818181818185	1.0	1249784.7647006656	1.0	Segment_1 Pristine Marine
2017-01-12 21:20:00	0.2142857142857143	0.5	0.07142857142857144	0.0	0.0	0.07142857142857144	0.14285714285714288	1.0	1250507.9989593842	1.0	Segment_1 Pristine Marine
2017-01-12 21:25:00	0.19230769230769232	0.4615384615384616	0.07692307692307691	0.1153846153846154	0.0	0.07692307692307691	0.07692307692307691	1.0	1251246.6326811407	1.0	Segment_1 Pristine Marine
2017-01-12 21:30:00	0.125	0.5	0.125	0.125	0.0	0.0	0.125	1.0	1251985.2979510415	1.0	Segment_1 Pristine Marine
2017-01-12 21:35:00	0.0	0.6666666666666666	0.06666666666666668	0.0	0.0	0.0	0.26666666666666666	1.0	1252715.2862273229	1.0	Segment_1 Pristine Marine
2017-01-12 21:40:00	0.0	0.4666666666666667	0.06666666666666668	0.13333333333333333	0.0	0.06666666666666668	0.26666666666666666	1.0	1253458.3899585987	1.0	Segment_1 Pristine Marine
2017-01-12 21:45:00	0.0	0.5238095238095238	0.09523809523809523	0.14285714285714285	0.0	0.09523809523809523	0.14285714285714285	1.0	1254214.5980919334	1.0	Segment_1 Pristine Marine
2017-01-12 21:50:00	0.13333333333333333	0.5333333333333333	0.13333333333333333	0.06666666666666668	0.0	0.06666666666666668	0.06666666666666668	1.0	1254983.89952289	1.0	Segment_1 Pristine Marine
2017-01-12 21:55:00	0.22580645161290325	0.4838709677419355	0.0967741935483871	0.03225806451612903	0.0	0.0967741935483871	0.06451612903225806	1.0	1255755.396514193	1.0	Segment_1 Pristine Marine
2017-01-12 22:00:00	0.1153846153846154	0.576923076923077	0.07692307692307693	0.1153846153846154	0.0	0.0	0.1153846153846154	1.0	1256518.2014799824	1.0	Segment_1 Pristine Marine
2017-01-12 22:05:00	0.16666666666666666	0.5833333333333333	0.08333333333333333	0.125	0.0	0.0	0.04166666666666666	1.0	1257269.4620836552	1.0	Segment_1 Pristine Marine
2017-01-12 22:10:00	0.18181818181818185	0.5909090909090909	0.09090909090909093	0.045454545454545456	0.0	0.0	0.09090909090909093	1.0	1258047.4588142473	1.0	Segment_1 Pristine Marine
2017-01-12 22:15:00	0.047619047619047616	0.6666666666666666	0.047619047619047616	0.047619047619047616	0.0	0.09523809523809523	0.09523809523809523	1.0	1258838.5133628214	1.0	Segment_1 Pristine Marine
2017-01-12 22:20:00	0.14285714285714285	0.4285714285714286	0.3571428571428571	0.0	0.0	0.0	0.07142857142857142	1.0	1259617.7932797498	1.0	Segment_1 Pristine Marine
2017-01-12 22:25:00	0.125	0.6875	0.0	0.1875	0.0	0.0	0.0	1.0	1260423.9905596932	1.0	Segment_1 Pristine Marine
2017-01-12 22:30:00	0.09523809523809523	0.8095238095238096	0.047619047619047616	0.0	0.0	0.047619047619047616	0.0	1.0	1261229.1316026624	1.0	Segment_1 Pristine Marine
2017-01-12 22:35:00	0.08333333333333333	0.5833333333333334	0.04166666666666666	0.125	0.0	0.04166666666666666	0.125	1.0	1262050.4395379391	1.0	Segment_1 Pristine Marine
2017-01-12 22:40:00	0.08333333333333334	0.5833333333333334	0.08333333333333334	0.16666666666666669	0.0	0.08333333333333334	0.0	1.0	1262873.8954363312	1.0	Segment_1 Pristine Marine
2017-01-12 22:45:00	0.17391304347826084	0.6086956521739131	0.0	0.13043478260869565	0.0	0.043478260869565216	0.043478260869565216	1.0	1263710.356594552	1.0	Segment_1 Pristine Marine
2017-01-12 22:50:00	0.06666666666666668	0.5333333333333333	0.06666666666666668	0.2	0.0	0.06666666666666668	0.06666666666666668	1.0	1264523.7326761496	1.0	Segment_1 Pristine Marine
2017-01-12 22:55:00	0.125	0.4375	0.0	0.25	0.0	0.0	0.1875	1.0	1265353.5382924979	1.0	Segment_1 Pristine Marine
2017-01-12 23:00:00	0.2631578947368421	0.5789473684210527	0.10526315789473684	0.052631578947368425	0.0	0.0	0.0	1.0	1266174.6241554809	1.0	Segment_1 Pristine Marine
2017-01-12 23:05:00	0.17647058823529413	0.6470588235294118	0.1176470588235294	0.05882352941176471	0.0	0.0	0.0	1.0	1266983.2767484977	1.0	Segment_1 Pristine Marine
2017-01-12 23:10:00	0.25	0.45	0.05	0.1	0.0	0.05	0.1	1.0	1267808.5597077787	1.0	Segment_1 Pristine Marine
2017-01-12 23:15:00	0.12	0.6	0.0	0.12	0.0	0.04	0.12	1.0	1268599.575351701	1.0	Segment_1 Pristine Marine
2017-01-12 23:20:00	0.16666666666666669	0.5	0.11111111111111112	0.0	0.0	0.05555555555555556	0.16666666666666669	1.0	1269414.2750267815	1.0	Segment_1 Pristine Marine
2017-01-12 23:25:00	0.125	0.5	0.125	0.25	0.0	0.0	0.0	1.0	1270256.6379239154	1.0	Segment_1 Pristine Marine
2017-01-12 23:30:00	0.05555555555555555	0.8333333333333333	0.0	0.05555555555555555	0.0	0.0	0.05555555555555555	1.0	1271107.8803201523	1.0	Segment_1 Pristine Marine
2017-01-12 23:35:00	0.21052631578947367	0.5789473684210525	0.05263157894736842	0.05263157894736842	0.0	0.0	0.10526315789473684	1.0	1271976.0582530824	1.0	Segment_1 Pristine Marine
2017-01-12 23:40:00	0.15789473684210528	0.6842105263157895	0.0	0.052631578947368425	0.0	0.052631578947368425	0.052631578947368425	1.0	1272816.2489751645	1.0	Segment_1 Pristine Marine
2017-01-12 23:45:00	0.1111111111111111	0.6111111111111112	0.0	0.05555555555555555	0.0	0.16666666666666666	0.05555555555555555	1.0	1273699.3032377386	1.0	Segment_1 Pristine Marine
2017-01-12 23:50:00	0.19047619047619047	0.5238095238095238	0.047619047619047616	0.09523809523809523	0.0	0.0	0.14285714285714285	1.0	1274590.9187971004	1.0	Segment_1 Pristine Marine
2017-01-12 23:55:00	0.35714285714285715	0.35714285714285715	0.2142857142857143	0.0	0.0	0.0	0.07142857142857142	1.0	1275469.2306959808	1.0	Segment_1 Pristine Marine
2017-01-13 00:00:00	0.09090909090909093	0.4545454545454545	0.2727272727272728	0.09090909090909093	0.0	0.0	0.09090909090909093	1.0	1276386.286521896	1.0	Segment_1 Pristine Marine
2017-01-13 00:05:00	0.2307692307692308	0.5384615384615385	0.07692307692307693	0.0	0.0	0.07692307692307693	0.07692307692307693	1.0	1277294.4387441378	1.0	Segment_1 Pristine Marine
2017-01-13 00:10:00	0.25	0.5	0.0	0.08333333333333333	0.0	0.08333333333333333	0.08333333333333333	1.0	1278182.8752693643	1.0	Segment_1 Pristine Marine
2017-01-13 00:15:00	0.13333333333333333	0.4666666666666667	0.26666666666666666	0.06666666666666668	0.0	0.0	0.06666666666666668	1.0	1279029.9808950636	1.0	Segment_1 Pristine Marine
2017-01-13 00:20:00	0.29411764705882354	0.4117647058823529	0.05882352941176471	0.05882352941176471	0.0	0.1176470588235294	0.05882352941176471	1.0	1279803.3510333593	1.0	Segment_1 Pristine Marine
2017-01-13 00:25:00	0.3125	0.5625	0.0	0.0625	0.0	0.0	0.0625	1.0	1280589.5062344514	1.0	Segment_1 Pristine Marine
2017-01-13 00:30:00	0.05882352941176471	0.5294117647058824	0.11764705882352942	0.05882352941176471	0.0	0.11764705882352942	0.11764705882352942	1.0	1281361.9354547607	1.0	Segment_1 Pristine Marine
2017-01-13 00:35:00	0.09523809523809523	0.7142857142857143	0.0	0.09523809523809523	0.0	0.09523809523809523	0.0	1.0	1282173.5636598715	1.0	Segment_1 Pristine Marine
2017-01-13 00:40:00	0.16666666666666666	0.5	0.25	0.08333333333333333	0.0	0.0	0.0	1.0	1282971.3196247322	1.0	Segment_1 Pristine Marine
2017-01-13 00:45:00	0.25	0.6249999999999999	0.125	0.0	0.0	0.0	0.0	1.0	1283797.5781217124	1.0	Segment_1 Pristine Marine
2017-01-13 00:50:00	0.11111111111111112	0.4444444444444445	0.05555555555555556	0.16666666666666669	0.0	0.11111111111111112	0.11111111111111112	1.0	1284609.8240583783	1.0	Segment_1 Pristine Marine
2017-01-13 00:55:00	0.2352941176470588	0.5294117647058824	0.0	0.0	0.0	0.0	0.2352941176470588	1.0	1285402.292635165	1.0	Segment_1 Pristine Marine
2017-01-13 01:00:00	0.16666666666666666	0.4444444444444444	0.16666666666666666	0.1111111111111111	0.0	0.0	0.1111111111111111	1.0	1286212.6535754346	1.0	Segment_1 Pristine Marine
2017-01-13 01:05:00	0.15	0.6	0.05	0.0	0.0	0.0	0.2	1.0	1287024.954530205	1.0	Segment_1 Pristine Marine
2017-01-13 01:10:00	0.1	0.6	0.1	0.05	0.0	0.05	0.1	1.0	1287833.768799432	1.0	Segment_1 Pristine Marine
2017-01-13 01:15:00	0.1	0.7000000000000001	0.06666666666666668	0.06666666666666668	0.0	0.03333333333333333	0.03333333333333333	1.0	1288644.3834928279	1.0	Segment_1 Pristine Marine
2017-01-13 01:20:00	0.07142857142857142	0.42857142857142855	0.2857142857142857	0.07142857142857142	0.0	0.0	0.14285714285714285	1.0	1289435.2380810091	1.0	Segment_1 Pristine Marine
2017-01-13 01:25:00	0.20000000000000004	0.65	0.0	0.05000000000000001	0.0	0.0	0.10000000000000002	1.0	1290227.8978708684	1.0	Segment_1 Pristine Marine
2017-01-13 01:30:00	0.2857142857142857	0.4285714285714286	0.07142857142857144	0.14285714285714288	0.0	0.0	0.07142857142857144	1.0	1290995.7250213835	1.0	Segment_1 Pristine Marine
2017-01-13 01:35:00	0.13333333333333336	0.7333333333333333	0.06666666666666668	0.0	0.0	0.06666666666666668	0.0	1.0	1291733.1900236227	1.0	Segment_1 Pristine Marine
2017-01-13 01:40:00	0.16666666666666669	0.6666666666666667	0.08333333333333334	0.08333333333333334	0.0	0.0	0.0	1.0	1292445.2613951636	1.0	Segment_1 Pristine Marine
2017-01-13 01:45:00	0.3636363636363637	0.3636363636363637	0.09090909090909093	0.0	0.0	0.0	0.18181818181818185	1.0	1293240.4105035728	1.0	Segment_1 Pristine Marine
2017-01-13 01:50:00	0.13636363636363635	0.6818181818181818	0.13636363636363635	0.04545454545454545	0.0	0.0	0.0	1.0	1294042.2957139749	1.0	Segment_1 Pristine Marine
2017-01-13 01:55:00	0.0	0.8	0.1	0.1	0.0	0.0	0.0	1.0	1294851.9868899668	1.0	Segment_1 Pristine Marine
2017-01-13 02:00:00	0.2142857142857143	0.5714285714285714	0.14285714285714285	0.0	0.0	0.0	0.07142857142857142	1.0	1295679.021081276	1.0	Segment_1 Pristine Marine
2017-01-13 02:05:00	0.21428571428571427	0.6428571428571429	0.07142857142857142	0.0	0.0	0.0	0.07142857142857142	1.0	1296572.3475814306	1.0	Segment_1 Pristine Marine
2017-01-13 02:10:00	0.1	0.75	0.05	0.05	0.0	0.0	0.05	1.0	1297488.9104330237	1.0	Segment_1 Pristine Marine
2017-01-13 02:15:00	0.29411764705882354	0.5294117647058824	0.05882352941176471	0.05882352941176471	0.0	0.0	0.05882352941176471	1.0	1298396.4453592189	1.0	Segment_1 Pristine Marine
2017-01-13 02:20:00	0.1176470588235294	0.6470588235294118	0.1176470588235294	0.0	0.0	0.0	0.1176470588235294	1.0	1299316.448529836	1.0	Segment_1 Pristine Marine
2017-01-13 02:25:00	0.16	0.72	0.04	0.04	0.0	0.04	0.0	1.0	1300201.5978933515	1.0	Segment_1 Pristine Marine
2017-01-13 02:30:00	0.15789473684210525	0.42105263157894735	0.21052631578947367	0.10526315789473684	0.0	0.05263157894736842	0.05263157894736842	1.0	1301017.700281388	1.0	Segment_1 Pristine Marine
2017-01-13 02:35:00	0.0625	0.375	0.25	0.1875	0.0	0.0625	0.0625	1.0	1301824.8284258249	1.0	Segment_1 Pristine Marine
2017-01-13 02:40:00	0.25	0.5	0.05	0.1	0.0	0.0	0.1	1.0	1302612.253410512	1.0	Segment_1 Pristine Marine
2017-01-13 02:45:00	0.17391304347826084	0.6521739130434783	0.0	0.043478260869565216	0.0	0.0	0.13043478260869565	1.0	1303379.989202024	1.0	Segment_1 Pristine Marine
2017-01-13 02:50:00	0.16666666666666666	0.5	0.16666666666666666	0.08333333333333333	0.0	0.08333333333333333	0.0	1.0	1304156.2346962844	1.0	Segment_1 Pristine Marine
2017-01-13 02:55:00	0.22222222222222224	0.4444444444444445	0.16666666666666669	0.05555555555555556	0.0	0.05555555555555556	0.05555555555555556	1.0	1304916.870659108	1.0	Segment_1 Pristine Marine
2017-01-13 03:00:00	0.2142857142857143	0.5	0.14285714285714285	0.0	0.0	0.0	0.14285714285714285	1.0	1305668.5658569343	1.0	Segment_1 Pristine Marine
2017-01-13 03:05:00	0.16666666666666666	0.5	0.25	0.08333333333333333	0.0	0.0	0.0	1.0	1306450.4086690494	1.0	Segment_1 Pristine Marine
2017-01-13 03:10:00	0.08333333333333334	0.5	0.16666666666666669	0.25	0.0	0.0	0.0	1.0	1307291.4655765279	1.0	Segment_1 Pristine Marine
2017-01-13 03:15:00	0.2142857142857143	0.35714285714285715	0.2142857142857143	0.14285714285714285	0.0	0.0	0.07142857142857142	1.0	1308166.3985854536	1.0	Segment_1 Pristine Marine
2017-01-13 03:20:00	0.2	0.6	0.06666666666666668	0.06666666666666668	0.0	0.0	0.06666666666666668	1.0	1309071.5819870052	1.0	Segment_1 Pristine Marine
2017-01-13 03:25:00	0.0	0.6428571428571429	0.07142857142857144	0.14285714285714288	0.0	0.07142857142857144	0.07142857142857144	1.0	1309960.70453533	1.0	Segment_1 Pristine Marine
2017-01-13 03:30:00	0.14285714285714288	0.5	0.0	0.14285714285714288	0.0	0.07142857142857144	0.14285714285714288	1.0	1310872.9401280563	1.0	Segment_1 Pristine Marine
2017-01-13 03:35:00	0.15384615384615385	0.6153846153846154	0.07692307692307693	0.07692307692307693	0.0	0.0	0.07692307692307693	1.0	1311797.5659396234	1.0	Segment_1 Pristine Marine
2017-01-13 03:40:00	0.3333333333333333	0.2222222222222222	0.2222222222222222	0.1111111111111111	0.0	0.0	0.1111111111111111	1.0	1312734.5704676495	1.0	Segment_1 Pristine Marine
2017-01-13 03:45:00	0.3043478260869565	0.5217391304347826	0.0	0.043478260869565216	0.0	0.08695652173913042	0.043478260869565216	1.0	1313651.8502964748	1.0	Segment_1 Pristine Marine
2017-01-13 03:50:00	0.14285714285714285	0.5714285714285714	0.047619047619047616	0.14285714285714285	0.0	0.0	0.09523809523809523	1.0	1314588.9922109465	1.0	Segment_1 Pristine Marine
2017-01-13 03:55:00	0.16666666666666666	0.5	0.16666666666666666	0.0	0.0	0.0	0.16666666666666666	1.0	1315520.3757033737	1.0	Segment_1 Pristine Marine
2017-01-13 04:00:00	0.2307692307692308	0.6153846153846153	0.0	0.0	0.0	0.0	0.15384615384615385	1.0	1316453.4253501329	1.0	Segment_1 Pristine Marine
2017-01-13 04:05:00	0.1	0.6999999999999998	0.0	0.2	0.0	0.0	0.0	1.0	1317388.1380656308	1.0	Segment_1 Pristine Marine
2017-01-13 04:10:00	0.15384615384615385	0.5384615384615384	0.15384615384615385	0.07692307692307693	0.0	0.07692307692307693	0.0	1.0	1318342.9321889004	1.0	Segment_1 Pristine Marine
2017-01-13 04:15:00	0.22222222222222224	0.4444444444444445	0.16666666666666669	0.05555555555555556	0.0	0.0	0.11111111111111112	1.0	1319281.020375192	1.0	Segment_1 Pristine Marine
2017-01-13 04:20:00	0.2307692307692308	0.38461538461538464	0.07692307692307693	0.15384615384615385	0.0	0.0	0.15384615384615385	1.0	1320236.491355464	1.0	Segment_1 Pristine Marine
2017-01-13 04:25:00	0.4375	0.5	0.0	0.0	0.0	0.0	0.0625	1.0	1321156.6579686708	1.0	Segment_1 Pristine Marine
2017-01-13 04:30:00	0.26666666666666666	0.6	0.0	0.13333333333333333	0.0	0.0	0.0	1.0	1322086.47416156	1.0	Segment_1 Pristine Marine
2017-01-13 04:35:00	0.125	0.4375	0.1875	0.0625	0.0625	0.0625	0.0625	1.0	1323010.016620419	1.0	Segment_1 Pristine Marine
2017-01-13 04:40:00	0.16666666666666666	0.6666666666666666	0.08333333333333333	0.0	0.0	0.0	0.08333333333333333	1.0	1323900.6657745524	1.0	Segment_1 Pristine Marine
2017-01-13 04:45:00	0.2777777777777777	0.2777777777777777	0.0	0.2777777777777777	0.0	0.05555555555555556	0.11111111111111112	1.0	1324763.608417455	1.0	Segment_1 Pristine Marine
2017-01-13 04:50:00	0.25	0.3333333333333333	0.08333333333333333	0.25	0.0	0.0	0.08333333333333333	1.0	1325657.7927221716	1.0	Segment_1 Pristine Marine
2017-01-13 04:55:00	0.2727272727272727	0.1818181818181818	0.3636363636363636	0.0	0.0	0.0909090909090909	0.0909090909090909	1.0	1326534.8071908506	1.0	Segment_1 Pristine Marine
2017-01-13 05:00:00	0.3333333333333333	0.3333333333333333	0.0	0.16666666666666666	0.0	0.0	0.16666666666666666	1.0	1326883.6147958753	1.0	Segment_1 Pristine Marine
2017-01-13 05:05:00	0.2222222222222222	0.3888888888888888	0.2777777777777778	0.05555555555555555	0.0	0.05555555555555555	0.0	1.0	1327077.410414425	1.0	Segment_1 Pristine Marine
2017-01-13 05:10:00	0.4444444444444445	0.22222222222222224	0.11111111111111112	0.0	0.0	0.0	0.22222222222222224	1.0	1327302.0654833142	1.0	Segment_1 Pristine Marine
2017-01-13 05:15:00	0.1	0.6000000000000001	0.1	0.1	0.0	0.0	0.1	1.0	1327540.055955342	1.0	Segment_1 Pristine Marine
2017-01-13 05:20:00	0.2	0.3333333333333333	0.06666666666666668	0.2	0.06666666666666668	0.06666666666666668	0.06666666666666668	1.0	1327784.6744508669	1.0	Segment_1 Pristine Marine
2017-01-13 05:25:00	0.2307692307692308	0.6923076923076923	0.0	0.07692307692307693	0.0	0.0	0.0	1.0	1328024.607736532	1.0	Segment_1 Pristine Marine
2017-01-13 05:30:00	0.06666666666666668	0.4666666666666667	0.20000000000000004	0.06666666666666668	0.0	0.0	0.20000000000000004	1.0	1328228.9110657186	1.0	Segment_1 Pristine Marine
2017-01-13 05:35:00	0.20000000000000004	0.4000000000000001	0.20000000000000004	0.10000000000000002	0.0	0.0	0.10000000000000002	1.0	1328424.1908601562	1.0	Segment_1 Pristine Marine
2017-01-13 05:40:00	0.08333333333333333	0.5833333333333334	0.16666666666666666	0.08333333333333333	0.0	0.0	0.08333333333333333	1.0	1328610.4444324432	1.0	Segment_1 Pristine Marine
2017-01-13 05:45:00	0.2608695652173913	0.4782608695652175	0.17391304347826084	0.08695652173913042	0.0	0.0	0.0	1.0	1328809.887377621	1.0	Segment_1 Pristine Marine
2017-01-13 05:50:00	0.35000000000000003	0.35000000000000003	0.20000000000000004	0.0	0.0	0.0	0.10000000000000002	1.0	1328996.3155364657	1.0	Segment_1 Pristine Marine
2017-01-13 05:55:00	0.3333333333333333	0.4	0.2	0.06666666666666668	0.0	0.0	0.0	1.0	1329188.8779647595	1.0	Segment_1 Pristine Marine
2017-01-13 06:00:00	0.08333333333333333	0.4166666666666667	0.08333333333333333	0.25	0.0	0.0	0.16666666666666666	1.0	1329383.5193325037	1.0	Segment_1 Pristine Marine
2017-01-13 06:05:00	0.2142857142857143	0.6428571428571428	0.0	0.0	0.0	0.0	0.14285714285714285	1.0	1329591.3510807024	1.0	Segment_1 Pristine Marine
2017-01-13 06:10:00	0.33333333333333337	0.16666666666666669	0.5	0.0	0.0	0.0	0.0	1.0	1329812.37472385	1.0	Segment_1 Pristine Marine
2017-01-13 06:15:00	0.3	0.2	0.1	0.2	0.0	0.0	0.2	1.0	1330105.8004812591	1.0	Segment_1 Pristine Marine
2017-01-13 06:20:00	0.4615384615384615	0.3076923076923077	0.07692307692307693	0.0	0.0	0.07692307692307693	0.07692307692307693	1.0	1330430.9433369888	1.0	Segment_1 Pristine Marine
2017-01-13 06:25:00	0.16666666666666669	0.5833333333333334	0.0	0.25	0.0	0.0	0.0	1.0	1330761.6836606057	1.0	Segment_1 Pristine Marine
2017-01-13 06:30:00	0.375	0.3125	0.1875	0.0625	0.0	0.0	0.0625	1.0	1331079.8220238865	1.0	Segment_1 Pristine Marine
2017-01-13 06:35:00	0.2727272727272727	0.6363636363636364	0.0	0.045454545454545456	0.0	0.0	0.045454545454545456	1.0	1331403.4194866854	1.0	Segment_1 Pristine Marine
2017-01-13 06:40:00	0.3125	0.3125	0.18750000000000006	0.18750000000000006	0.0	0.0	0.0	1.0	1331681.1975905346	1.0	Segment_1 Pristine Marine
2017-01-13 06:45:00	0.05	0.65	0.05	0.2	0.0	0.0	0.05	1.0	1331883.2389821212	1.0	Segment_1 Pristine Marine
2017-01-13 06:50:00	0.25	0.4166666666666667	0.08333333333333334	0.25	0.0	0.0	0.0	1.0	1332006.3648098998	1.0	Segment_1 Pristine Marine
2017-01-13 06:55:00	0.15789473684210528	0.6315789473684211	0.10526315789473684	0.0	0.0	0.0	0.10526315789473684	1.0
2017-01-13 07:00:00	0.3636363636363637	0.2727272727272727	0.09090909090909093	0.09090909090909093	0.0	0.09090909090909093	0.09090909090909093	1.0
2017-01-13 07:05:00	0.2	0.5333333333333333	0.2	0.0	0.0	0.0	0.06666666666666668	1.0	1332367.4328464766	1.0	Segment_1 Pristine Marine
2017-01-13 07:10:00	0.2	0.6499999999999999	0.1	0.0	0.0	0.05	0.0	1.0	1332510.2041661208	1.0	Segment_1 Pristine Marine
2017-01-13 07:15:00	0.25	0.375	0.25	0.0	0.0	0.0	0.125	1.0	1332816.504025182	1.0	Segment_1 Pristine Marine
2017-01-13 07:20:00	0.2	0.13333333333333333	0.26666666666666666	0.13333333333333333	0.0	0.06666666666666668	0.2	1.0	1333166.4701813804	1.0	Segment_1 Pristine Marine
2017-01-13 07:25:00	0.2307692307692308	0.4615384615384616	0.15384615384615385	0.07692307692307693	0.0	0.0	0.07692307692307693	1.0	1333554.5679306113	1.0	Segment_1 Pristine Marine
2017-01-13 07:30:00	0.2857142857142857	0.35714285714285715	0.14285714285714288	0.2142857142857143	0.0	0.0	0.0	1.0	1333944.612292608	1.0	Segment_1 Pristine Marine
2017-01-13 07:35:00	0.2727272727272727	0.4545454545454545	0.18181818181818185	0.09090909090909093	0.0	0.0	0.0	1.0	1334222.82820433	1.0	Segment_1 Pristine Marine
2017-01-13 07:40:00	0.3809523809523809	0.2380952380952381	0.14285714285714285	0.19047619047619047	0.0	0.0	0.047619047619047616	1.0	1334436.3813633556	1.0	Segment_1 Pristine Marine
2017-01-13 07:45:00	0.3333333333333333	0.3333333333333333	0.1111111111111111	0.0	0.0	0.0	0.2222222222222222	1.0	1334687.7864534652	1.0	Segment_1 Pristine Marine
2017-01-13 07:50:00	0.4166666666666667	0.33333333333333337	0.25	0.0	0.0	0.0	0.0	1.0	1334972.1399584548	1.0	Segment_1 Pristine Marine
2017-01-13 07:55:00	0.3684210526315789	0.3684210526315789	0.15789473684210525	0.10526315789473684	0.0	0.0	0.0	1.0	1335258.5619177308	1.0	Segment_1 Pristine Marine
2017-01-13 08:00:00	0.25	0.5	0.16666666666666669	0.08333333333333334	0.0	0.0	0.0	1.0	1335571.5150515714	1.0	Segment_1 Pristine Marine
2017-01-13 08:05:00	0.3750000000000001	0.5625	0.0	0.0625	0.0	0.0	0.0	1.0	1335875.2775377922	1.0	Segment_1 Pristine Marine
2017-01-13 08:10:00	0.1	0.55	0.2	0.05	0.05	0.0	0.05	1.0	1336180.9720252943	1.0	Segment_1 Pristine Marine
2017-01-13 08:15:00	0.26666666666666666	0.4666666666666667	0.06666666666666668	0.13333333333333333	0.0	0.0	0.06666666666666668	1.0	1336497.7054146316	1.0	Segment_1 Pristine Marine
2017-01-13 08:20:00	0.0	0.7	0.1	0.0	0.0	0.1	0.1	1.0	1336805.3791334906	1.0	Segment_1 Pristine Marine
2017-01-13 08:25:00	0.2727272727272727	0.5454545454545454	0.0909090909090909	0.0	0.0	0.0909090909090909	0.0	1.0	1337092.8656392854	1.0	Segment_1 Pristine Marine
2017-01-13 08:30:00	0.3333333333333333	0.3333333333333333	0.2777777777777777	0.0	0.0	0.0	0.05555555555555555	1.0	1337350.8481700583	1.0	Segment_1 Pristine Marine
2017-01-13 08:35:00	0.19047619047619044	0.5238095238095238	0.14285714285714285	0.04761904761904761	0.0	0.0	0.09523809523809522	1.0	1337609.0094922606	1.0	Segment_1 Pristine Marine
2017-01-13 08:40:00	0.28	0.44	0.04	0.04	0.0	0.04	0.16	1.0	1337818.6363451842	1.0	Segment_1 Pristine Marine
2017-01-13 08:45:00	0.3529411764705882	0.5294117647058824	0.05882352941176471	0.0	0.0	0.0	0.05882352941176471	1.0	1337657.270962361	1.0	Segment_1 Pristine Marine
2017-01-13 08:50:00	0.17391304347826084	0.43478260869565216	0.043478260869565216	0.21739130434782608	0.0	0.043478260869565216	0.08695652173913042	1.0	1337505.9999137807	1.0	Segment_1 Pristine Marine
2017-01-13 08:55:00	0.1818181818181818	0.3636363636363636	0.2272727272727273	0.13636363636363635	0.0	0.0	0.0909090909090909	1.0	1337356.4081362	1.0	Segment_1 Pristine Marine
2017-01-13 09:00:00	0.19047619047619047	0.3809523809523809	0.14285714285714288	0.19047619047619047	0.0	0.047619047619047616	0.047619047619047616	1.0	1337206.8360097874	1.0	Segment_1 Pristine Marine
2017-01-13 09:05:00	0.2222222222222222	0.4444444444444444	0.2222222222222222	0.0	0.0	0.05555555555555555	0.05555555555555555	1.0	1337106.408433047	1.0	Segment_1 Pristine Marine
2017-01-13 09:10:00	0.15789473684210525	0.368421052631579	0.15789473684210525	0.21052631578947367	0.0	0.0	0.10526315789473684	1.0	1337378.1072920705	1.0	Segment_1 Pristine Marine
2017-01-13 09:15:00	0.3478260869565217	0.5217391304347826	0.043478260869565216	0.043478260869565216	0.0	0.0	0.043478260869565216	1.0	1337757.9934609917	1.0	Segment_1 Pristine Marine
2017-01-13 09:20:00	0.23529411764705885	0.411764705882353	0.05882352941176471	0.11764705882352942	0.0	0.0	0.17647058823529413	1.0	1338160.49490076	1.0	Segment_1 Pristine Marine
2017-01-13 09:25:00	0.2	0.5	0.15	0.1	0.0	0.0	0.05	1.0	1338574.6825894453	1.0	Segment_1 Pristine Marine
2017-01-13 09:30:00	0.25	0.375	0.08333333333333333	0.20833333333333331	0.0	0.0	0.08333333333333333	1.0	1339014.4868396802	1.0	Segment_1 Pristine Marine
2017-01-13 09:35:00	0.14285714285714285	0.4761904761904762	0.2857142857142857	0.0	0.0	0.047619047619047616	0.047619047619047616	1.0	1339467.3450380096	1.0	Segment_1 Pristine Marine
2017-01-13 09:40:00	0.25	0.5	0.0	0.1875	0.0	0.0	0.0625	1.0	1339922.1281572715	1.0	Segment_1 Pristine Marine
2017-01-13 09:45:00	0.31578947368421045	0.42105263157894735	0.05263157894736842	0.10526315789473684	0.0	0.0	0.10526315789473684	1.0	1340335.424956157	1.0	Segment_1 Pristine Marine
2017-01-13 09:50:00	0.2777777777777778	0.5555555555555556	0.0	0.0	0.0	0.05555555555555556	0.11111111111111112	1.0	1340671.5717238972	1.0	Segment_1 Pristine Marine
2017-01-13 09:55:00	0.2727272727272727	0.5	0.045454545454545456	0.045454545454545456	0.0	0.0	0.13636363636363635	1.0	1340941.8904869638	1.0	Segment_1 Pristine Marine
2017-01-13 10:00:00	0.15	0.5	0.1	0.2	0.0	0.05	0.0	1.0	1341247.6448944495	1.0	Segment_1 Pristine Marine
2017-01-13 10:05:00	0.31249999999999994	0.5625	0.125	0.0	0.0	0.0	0.0	1.0	1341543.4849993736	1.0	Segment_1 Pristine Marine
2017-01-13 10:10:00	0.1851851851851852	0.4444444444444445	0.1851851851851852	0.11111111111111112	0.0	0.0	0.07407407407407407	1.0	1341843.0401334583	1.0	Segment_1 Pristine Marine
2017-01-13 10:15:00	0.13636363636363638	0.5909090909090909	0.09090909090909093	0.13636363636363638	0.0	0.0	0.045454545454545456	1.0	1342131.9809614879	1.0	Segment_1 Pristine Marine
2017-01-13 10:20:00	0.25	0.35714285714285715	0.32142857142857145	0.03571428571428572	0.0	0.0	0.03571428571428572	1.0	1342445.991893967	1.0	Segment_1 Pristine Marine
2017-01-13 10:25:00	0.2692307692307692	0.23076923076923075	0.2692307692307692	0.11538461538461538	0.0	0.0	0.11538461538461538	1.0	1342773.7387909726	1.0	Segment_1 Pristine Marine
2017-01-13 10:30:00	0.1904761904761905	0.5714285714285715	0.09523809523809523	0.047619047619047616	0.0	0.047619047619047616	0.047619047619047616	1.0	1343114.0299068158	1.0	Segment_1 Pristine Marine
2017-01-13 10:35:00	0.05555555555555555	0.4444444444444444	0.2777777777777778	0.16666666666666666	0.0	0.0	0.05555555555555555	1.0	1343456.7919167466	1.0	Segment_1 Pristine Marine
2017-01-13 10:40:00	0.3478260869565217	0.4347826086956521	0.08695652173913042	0.13043478260869562	0.0	0.0	0.0	1.0	1343801.4623236374	1.0	Segment_1 Pristine Marine
2017-01-13 10:45:00	0.15789473684210525	0.3684210526315789	0.15789473684210525	0.15789473684210525	0.0	0.0	0.15789473684210525	1.0	1344170.0036092098	1.0	Segment_1 Pristine Marine
2017-01-13 10:50:00	0.04	0.68	0.12	0.12	0.04	0.0	0.0	1.0	1344540.5850375178	1.0	Segment_1 Pristine Marine
2017-01-13 10:55:00	0.25	0.125	0.3125	0.25	0.0	0.0625	0.0	1.0	1344913.3658775731	1.0	Segment_1 Pristine Marine
2017-01-13 11:00:00	0.14285714285714288	0.42857142857142855	0.14285714285714288	0.2380952380952381	0.0	0.0	0.047619047619047616	1.0	1345287.956193127	1.0	Segment_1 Pristine Marine
2017-01-13 11:05:00	0.21052631578947367	0.3157894736842105	0.3157894736842105	0.15789473684210525	0.0	0.0	0.0	1.0	1345653.4801175536	1.0	Segment_1 Pristine Marine
2017-01-13 11:10:00	0.16666666666666666	0.5	0.16666666666666666	0.08333333333333333	0.0	0.04166666666666666	0.04166666666666666	1.0	1346020.9447273605	1.0	Segment_1 Pristine Marine
2017-01-13 11:15:00	0.24	0.52	0.08	0.16	0.0	0.0	0.0	1.0	1346368.183760304	1.0	Segment_1 Pristine Marine
2017-01-13 11:20:00	0.3181818181818182	0.3636363636363637	0.18181818181818185	0.045454545454545456	0.0	0.0	0.09090909090909093	1.0	1346717.63256714	1.0	Segment_1 Pristine Marine
2017-01-13 11:25:00	0.16666666666666666	0.3333333333333333	0.20833333333333331	0.16666666666666666	0.0	0.0	0.125	1.0	1347069.00480859	1.0	Segment_1 Pristine Marine
2017-01-13 11:30:00	0.23076923076923075	0.4615384615384615	0.1923076923076923	0.07692307692307693	0.0	0.0	0.038461538461538464	1.0	1347422.09607493	1.0	Segment_1 Pristine Marine
2017-01-13 11:35:00	0.2307692307692308	0.4615384615384616	0.07692307692307693	0.07692307692307693	0.0	0.07692307692307693	0.07692307692307693	1.0	1347755.2019966806	1.0	Segment_1 Pristine Marine
2017-01-13 11:40:00	0.21739130434782608	0.5652173913043478	0.08695652173913042	0.13043478260869565	0.0	0.0	0.0	1.0	1348078.7621731309	1.0	Segment_1 Pristine Marine
2017-01-13 11:45:00	0.17391304347826084	0.39130434782608703	0.13043478260869565	0.17391304347826084	0.0	0.043478260869565216	0.08695652173913042	1.0	1348394.1112457602	1.0	Segment_1 Pristine Marine
2017-01-13 11:50:00	0.14285714285714285	0.5714285714285714	0.14285714285714285	0.14285714285714285	0.0	0.0	0.0	1.0	1348710.4620350855	1.0	Segment_1 Pristine Marine
2017-01-13 11:55:00	0.21875	0.40625	0.09375	0.21875	0.0	0.0	0.0625	1.0	1349006.4473589738	1.0	Segment_1 Pristine Marine
2017-01-13 12:00:00	0.25	0.4166666666666666	0.08333333333333333	0.125	0.0	0.0	0.125	1.0	1349316.1660000866	1.0	Segment_1 Pristine Marine
2017-01-13 12:05:00	0.0	0.9583333333333331	0.0	0.04166666666666666	0.0	0.0	0.0	1.0	1349638.2595848422	1.0	Segment_1 Pristine Marine
2017-01-13 12:10:00	0.2666666666666667	0.3666666666666667	0.13333333333333336	0.13333333333333336	0.0	0.03333333333333334	0.06666666666666668	1.0	1349962.24360022	1.0	Segment_1 Pristine Marine
2017-01-13 12:15:00	0.3913043478260869	0.3478260869565217	0.17391304347826084	0.08695652173913042	0.0	0.0	0.0	1.0	1350300.1552745523	1.0	Segment_1 Pristine Marine
2017-01-13 12:20:00	0.26666666666666666	0.3333333333333333	0.13333333333333333	0.16666666666666666	0.0	0.03333333333333333	0.06666666666666668	1.0	1350639.1109729584	1.0	Segment_1 Pristine Marine
2017-01-13 12:25:00	0.25	0.4583333333333334	0.125	0.125	0.0	0.04166666666666666	0.0	1.0	1350992.1243381186	1.0	Segment_1 Pristine Marine
2017-01-13 12:30:00	0.22857142857142854	0.42857142857142855	0.22857142857142854	0.057142857142857134	0.0	0.028571428571428567	0.028571428571428567	1.0	1351333.8109045182	1.0	Segment_1 Pristine Marine
2017-01-13 12:35:00	0.15384615384615385	0.576923076923077	0.07692307692307693	0.038461538461538464	0.0	0.038461538461538464	0.1153846153846154	1.0	1351689.5526681035	1.0	Segment_1 Pristine Marine
2017-01-13 12:40:00	0.2631578947368421	0.2631578947368421	0.15789473684210528	0.10526315789473684	0.0	0.052631578947368425	0.15789473684210528	1.0	1352080.5617505058	1.0	Segment_1 Pristine Marine
2017-01-13 12:45:00	0.2083333333333333	0.4583333333333334	0.16666666666666669	0.125	0.0	0.0	0.04166666666666667	1.0	1352495.7074025983	1.0	Segment_1 Pristine Marine
2017-01-13 12:50:00	0.2272727272727273	0.3636363636363637	0.13636363636363638	0.2272727272727273	0.0	0.0	0.045454545454545456	1.0	1352912.7320956509	1.0	Segment_1 Pristine Marine
2017-01-13 12:55:00	0.375	0.5	0.0625	0.0625	0.0	0.0	0.0	1.0	1353342.7618149542	1.0	Segment_1 Pristine Marine
2017-01-13 13:00:00	0.1851851851851852	0.5555555555555556	0.1111111111111111	0.1111111111111111	0.0	0.037037037037037035	0.0	1.0	1353730.1595403187	1.0	Segment_1 Pristine Marine
2017-01-13 13:05:00	0.16666666666666669	0.4722222222222222	0.1388888888888889	0.08333333333333334	0.0	0.05555555555555556	0.08333333333333334	1.0	1354119.4340358141	1.0	Segment_1 Pristine Marine
2017-01-13 13:10:00	0.3	0.3666666666666667	0.2333333333333333	0.06666666666666668	0.0	0.0	0.03333333333333333	1.0	1354510.584112663	1.0	Segment_1 Pristine Marine
2017-01-13 13:15:00	0.2162162162162162	0.5945945945945946	0.05405405405405405	0.08108108108108109	0.0	0.0	0.05405405405405405	1.0	1354903.6085753047	1.0	Segment_1 Pristine Marine
2017-01-13 13:20:00	0.28205128205128205	0.4615384615384615	0.1794871794871795	0.07692307692307693	0.0	0.0	0.0	1.0	1355311.3894738508	1.0	Segment_1 Pristine Marine
2017-01-13 13:25:00									1355719.3492380094	1.0	Segment_1 Pristine Marine
2017-01-13 13:30:00									1356119.9430672678	1.0	Segment_1 Pristine Marine
2017-01-13 13:35:00									1356520.5819149634	1.0	Segment_1 Pristine Marine
2017-01-13 13:40:00									1356911.9643687406	1.0	Segment_1 Pristine Marine
2017-01-13 13:45:00									1357305.2144952123	1.0	Segment_1 Pristine Marine
2017-01-13 13:50:00	0.3428571428571429	0.31428571428571433	0.08571428571428573	0.14285714285714288	0.0	0.0	0.11428571428571427	1.0	1357722.5789248168	1.0	Segment_1 Pristine Marine
2017-01-13 13:55:00	0.4482758620689656	0.27586206896551724	0.10344827586206896	0.10344827586206896	0.0	0.03448275862068965	0.03448275862068965	1.0	1358141.8071422593	1.0	Segment_1 Pristine Marine
2017-01-13 14:00:00	0.3333333333333333	0.4583333333333333	0.08333333333333333	0.08333333333333333	0.0	0.04166666666666666	0.0	1.0	1358582.8667637778	1.0	Segment_1 Pristine Marine
2017-01-13 14:05:00	0.17647058823529413	0.5294117647058824	0.17647058823529413	0.0	0.0	0.0	0.1176470588235294	1.0	1359005.7533391973	1.0	Segment_1 Pristine Marine
2017-01-13 14:10:00	0.125	0.5416666666666666	0.08333333333333333	0.08333333333333333	0.0	0.04166666666666666	0.125	1.0	1359452.7446696612	1.0	Segment_1 Pristine Marine
2017-01-13 14:15:00	0.17241379310344826	0.6896551724137929	0.03448275862068965	0.10344827586206896	0.0	0.0	0.0	1.0	1359876.8801327923	1.0	Segment_1 Pristine Marine
2017-01-13 14:20:00	0.26666666666666666	0.3666666666666667	0.13333333333333333	0.13333333333333333	0.0	0.03333333333333333	0.06666666666666668	1.0	1360249.6691719492	1.0	Segment_1 Pristine Marine
2017-01-13 14:25:00	0.22222222222222224	0.4814814814814815	0.11111111111111112	0.07407407407407407	0.0	0.07407407407407407	0.037037037037037035	1.0	1360613.1972656974	1.0	Segment_1 Pristine Marine
2017-01-13 14:30:00	0.25	0.4285714285714286	0.1785714285714286	0.14285714285714285	0.0	0.0	0.0	1.0	1360978.585300531	1.0	Segment_1 Pristine Marine
2017-01-13 14:35:00	0.16129032258064516	0.41935483870967744	0.06451612903225806	0.2258064516129032	0.0	0.03225806451612903	0.0967741935483871	1.0	1361334.7118209559	1.0	Segment_1 Pristine Marine
2017-01-13 14:40:00	0.1851851851851852	0.6666666666666666	0.1111111111111111	0.037037037037037035	0.0	0.0	0.0	1.0	1361689.9077465176	1.0	Segment_1 Pristine Marine
2017-01-13 14:45:00	0.2608695652173913	0.43478260869565216	0.13043478260869565	0.08695652173913042	0.0	0.043478260869565216	0.043478260869565216	1.0	1362027.446999598	1.0	Segment_1 Pristine Marine
2017-01-13 14:50:00	0.17391304347826084	0.39130434782608703	0.17391304347826084	0.08695652173913042	0.0	0.0	0.17391304347826084	1.0	1362383.2530085442	1.0	Segment_1 Pristine Marine
2017-01-13 14:55:00	0.1111111111111111	0.4074074074074074	0.1111111111111111	0.1111111111111111	0.0	0.07407407407407407	0.1851851851851852	1.0	1362788.113077694	1.0	Segment_1 Pristine Marine
2017-01-13 15:00:00	0.38461538461538464	0.3076923076923077	0.19230769230769232	0.07692307692307693	0.038461538461538464	0.0	0.0	1.0	1363191.661562285	1.0	Segment_1 Pristine Marine
2017-01-13 15:05:00	0.16279069767441862	0.5116279069767441	0.13953488372093026	0.16279069767441862	0.0	0.0	0.02325581395348837	1.0	1363585.6933559696	1.0	Segment_1 Pristine Marine
2017-01-13 15:10:00	0.2903225806451613	0.3548387096774194	0.16129032258064516	0.09677419354838712	0.0	0.03225806451612903	0.06451612903225806	1.0	1363973.363793907	1.0	Segment_1 Pristine Marine
2017-01-13 15:15:00	0.13636363636363635	0.5454545454545454	0.09090909090909093	0.13636363636363635	0.0	0.0	0.09090909090909093	1.0	1364359.5396388092	1.0	Segment_1 Pristine Marine
2017-01-13 15:20:00	0.1923076923076923	0.4230769230769231	0.1923076923076923	0.15384615384615385	0.0	0.0	0.038461538461538464	1.0	1364750.5917453105	1.0	Segment_1 Pristine Marine
2017-01-13 15:25:00	0.25	0.4500000000000001	0.0	0.1	0.0	0.0	0.2	1.0	1365140.0253726374	1.0	Segment_1 Pristine Marine
2017-01-13 15:30:00	0.3225806451612903	0.3225806451612903	0.1935483870967742	0.06451612903225806	0.0	0.03225806451612903	0.06451612903225806	1.0	1365545.5697324837	1.0	Segment_1 Pristine Marine
2017-01-13 15:35:00	0.3703703703703704	0.2962962962962963	0.07407407407407407	0.1111111111111111	0.0	0.0	0.14814814814814814	1.0	1365952.8308668528	1.0	Segment_1 Pristine Marine
2017-01-13 15:40:00	0.10714285714285714	0.6428571428571428	0.21428571428571427	0.0	0.0	0.0	0.03571428571428571	1.0	1366343.6520742923	1.0	Segment_1 Pristine Marine
2017-01-13 15:45:00	0.2647058823529412	0.4411764705882353	0.1176470588235294	0.08823529411764705	0.0	0.0	0.08823529411764705	1.0	1366787.5604691121	1.0	Segment_1 Pristine Marine
2017-01-13 15:50:00	0.31034482758620685	0.4137931034482759	0.06896551724137931	0.13793103448275862	0.0	0.0	0.06896551724137931	1.0	1367255.4044248802	1.0	Segment_1 Pristine Marine
2017-01-13 15:55:00	0.12121212121212123	0.4848484848484849	0.060606060606060615	0.21212121212121213	0.0	0.0	0.12121212121212123	1.0	1367695.3274706423	1.0	Segment_1 Pristine Marine
2017-01-13 16:00:00	0.18421052631578946	0.4473684210526315	0.07894736842105263	0.10526315789473684	0.0	0.0	0.18421052631578946	1.0	1368140.4776273088	1.0	Segment_1 Pristine Marine
2017-01-13 16:05:00	0.2	0.37142857142857133	0.08571428571428573	0.14285714285714285	0.0	0.057142857142857134	0.14285714285714285	1.0	1368583.3962113846	1.0	Segment_1 Pristine Marine
2017-01-13 16:10:00	0.15384615384615385	0.4230769230769231	0.11538461538461538	0.15384615384615385	0.0	0.0	0.15384615384615385	1.0	1369009.4348955485	1.0	Segment_1 Pristine Marine
2017-01-13 16:15:00	0.14285714285714285	0.3333333333333333	0.11904761904761905	0.16666666666666666	0.0	0.047619047619047616	0.19047619047619047	1.0	1369425.9486898305	1.0	Segment_1 Pristine Marine
2017-01-13 16:20:00	0.16666666666666669	0.2916666666666667	0.125	0.25	0.0	0.0	0.16666666666666669	1.0	1369832.9382394666	1.0	Segment_1 Pristine Marine
2017-01-13 16:25:00	0.1515151515151515	0.606060606060606	0.0606060606060606	0.1212121212121212	0.0	0.0	0.0606060606060606	1.0	1370241.5130547427	1.0	Segment_1 Pristine Marine
2017-01-13 16:30:00	0.2058823529411765	0.3235294117647059	0.05882352941176471	0.2352941176470588	0.0	0.0	0.1764705882352941	1.0	1370666.8935073134	1.0	Segment_1 Pristine Marine
2017-01-13 16:35:00	0.17857142857142858	0.17857142857142858	0.21428571428571427	0.17857142857142858	0.0	0.03571428571428571	0.21428571428571427	1.0	1371052.3064615976	1.0	Segment_1 Pristine Marine
2017-01-13 16:40:00	0.25806451612903225	0.29032258064516125	0.16129032258064516	0.16129032258064516	0.0	0.03225806451612903	0.0967741935483871	1.0	1371450.2945169576	1.0	Segment_1 Pristine Marine
2017-01-13 16:45:00	0.15094339622641512	0.30188679245283023	0.11320754716981135	0.2452830188679245	0.0	0.0	0.18867924528301888	1.0	1371865.1413672778	1.0	Segment_1 Pristine Marine
2017-01-13 16:50:00	0.23076923076923075	0.1794871794871795	0.23076923076923075	0.1794871794871795	0.0	0.02564102564102564	0.15384615384615385	1.0	1372281.5679411595	1.0	Segment_1 Pristine Marine
2017-01-13 16:55:00	0.33333333333333337	0.33333333333333337	0.13333333333333333	0.13333333333333333	0.0	0.0	0.06666666666666668	1.0	1372715.085080993	1.0	Segment_1 Pristine Marine
2017-01-13 17:00:00	0.2702702702702703	0.2972972972972973	0.13513513513513514	0.16216216216216214	0.0	0.0	0.13513513513513514	1.0	1373145.83043524	1.0	Segment_1 Pristine Marine
2017-01-13 17:05:00	0.3076923076923077	0.2692307692307693	0.2692307692307693	0.07692307692307693	0.0	0.0	0.07692307692307693	1.0	1373573.625708487	1.0	Segment_1 Pristine Marine
2017-01-13 17:10:00	0.21052631578947367	0.3684210526315789	0.18421052631578946	0.05263157894736842	0.0	0.05263157894736842	0.13157894736842105	1.0	1374025.0850474671	1.0	Segment_1 Pristine Marine
2017-01-13 17:15:00	0.2571428571428572	0.2571428571428572	0.057142857142857134	0.22857142857142854	0.0	0.057142857142857134	0.14285714285714288	1.0	1374482.637071609	1.0	Segment_1 Pristine Marine
2017-01-13 17:20:00	0.2903225806451613	0.25806451612903225	0.25806451612903225	0.06451612903225806	0.0	0.0	0.12903225806451613	1.0	1374952.8593963285	1.0	Segment_1 Pristine Marine
2017-01-13 17:25:00	0.14705882352941174	0.5	0.1176470588235294	0.14705882352941174	0.0	0.0	0.08823529411764705	1.0	1375424.6477417138	1.0	Segment_1 Pristine Marine
2017-01-13 17:30:00	0.11904761904761905	0.30952380952380953	0.11904761904761905	0.14285714285714285	0.0	0.07142857142857142	0.2380952380952381	1.0	1375882.0858431868	1.0	Segment_1 Pristine Marine
2017-01-13 17:35:00	0.21153846153846154	0.4230769230769231	0.09615384615384616	0.07692307692307693	0.0	0.038461538461538464	0.15384615384615385	1.0	1376336.104490993	1.0	Segment_1 Pristine Marine
2017-01-13 17:40:00	0.25	0.2333333333333333	0.05	0.21666666666666667	0.0	0.03333333333333333	0.21666666666666667	1.0	1376779.1122163518	1.0	Segment_1 Pristine Marine
2017-01-13 17:45:00	0.14035087719298248	0.4385964912280702	0.12280701754385966	0.14035087719298248	0.0	0.0	0.15789473684210528	1.0	1377201.4892452662	1.0	Segment_1 Pristine Marine
2017-01-13 17:50:00	0.15	0.25	0.15	0.1	0.0	0.025	0.325	1.0	1377598.1955983848	1.0	Segment_1 Pristine Marine
2017-01-13 17:55:00	0.17543859649122806	0.3333333333333333	0.15789473684210525	0.14035087719298245	0.0	0.0	0.19298245614035087	1.0	1377985.259123933	1.0	Segment_1 Pristine Marine
2017-01-13 18:00:00	0.10714285714285714	0.3214285714285714	0.14285714285714285	0.19642857142857145	0.0	0.017857142857142856	0.21428571428571427	1.0	1378367.8374659135	1.0	Segment_1 Pristine Marine
2017-01-13 18:05:00	0.14285714285714285	0.3428571428571429	0.15714285714285714	0.15714285714285714	0.0	0.0	0.2	1.0	1378751.9859135763	1.0	Segment_1 Pristine Marine
2017-01-13 18:10:00	0.1142857142857143	0.3	0.08571428571428573	0.35714285714285715	0.0	0.028571428571428574	0.1142857142857143	1.0	1379137.7033955376	1.0	Segment_1 Pristine Marine
2017-01-13 18:15:00	0.13432835820895522	0.2835820895522388	0.04477611940298507	0.19402985074626866	0.01492537313432836	0.0	0.3283582089552239	1.0	1379492.138533616	1.0	Segment_1 Pristine Marine
2017-01-13 18:20:00	0.136986301369863	0.24657534246575344	0.15068493150684933	0.16438356164383566	0.0	0.0	0.3013698630136987	1.0	1379869.782305057	1.0	Segment_1 Pristine Marine
2017-01-13 18:25:00	0.19354838709677424	0.25806451612903225	0.19354838709677424	0.14516129032258066	0.0	0.0	0.20967741935483872	1.0	1380276.8240231476	1.0	Segment_1 Pristine Marine
2017-01-13 18:30:00	0.14583333333333334	0.4166666666666667	0.10416666666666667	0.14583333333333334	0.0	0.0	0.1875	1.0	1380679.7230925015	1.0	Segment_1 Pristine Marine
2017-01-13 18:35:00	0.2444444444444445	0.26666666666666666	0.15555555555555556	0.13333333333333333	0.0	0.0	0.2	1.0	1381145.1664113863	1.0	Segment_1 Pristine Marine
2017-01-13 18:40:00	0.15217391304347824	0.3260869565217391	0.17391304347826084	0.15217391304347824	0.0	0.0	0.19565217391304346	1.0	1381650.9315997236	1.0	Segment_1 Pristine Marine
2017-01-13 18:45:00	0.1896551724137931	0.3275862068965517	0.1206896551724138	0.13793103448275862	0.0	0.03448275862068965	0.1896551724137931	1.0	1382174.7447488024	1.0	Segment_1 Pristine Marine
2017-01-13 18:50:00	0.1944444444444444	0.3055555555555555	0.1388888888888889	0.1388888888888889	0.0	0.0	0.22222222222222224	1.0	1382727.890329175	1.0	Segment_1 Pristine Marine
2017-01-13 18:55:00	0.030769230769230767	0.3538461538461539	0.16923076923076924	0.2	0.0	0.015384615384615384	0.23076923076923075	1.0	1383293.6584284415	1.0	Segment_1 Pristine Marine
2017-01-13 19:00:00	0.1956521739130435	0.3043478260869565	0.1956521739130435	0.06521739130434782	0.0	0.021739130434782608	0.2173913043478261	1.0	1383866.8070196141	1.0	Segment_1 Pristine Marine
2017-01-13 19:05:00	0.125	0.1875	0.1875	0.15625	0.0	0.0	0.3437500000000001	1.0	1384402.439788765	1.0	Segment_1 Pristine Marine
2017-01-13 19:10:00	0.13043478260869565	0.2608695652173913	0.10869565217391304	0.23913043478260876	0.0	0.0	0.2608695652173913	1.0	1384884.1844125858	1.0	Segment_1 Pristine Marine
2017-01-13 19:15:00	0.2	0.5	0.06666666666666668	0.1	0.0	0.0	0.13333333333333333	1.0	1385372.5322538868	1.0	Segment_1 Pristine Marine
2017-01-13 19:20:00	0.21212121212121213	0.21212121212121213	0.15151515151515152	0.21212121212121213	0.0	0.030303030303030307	0.18181818181818185	1.0	1385868.383168864	1.0	Segment_1 Pristine Marine
2017-01-13 19:25:00	0.12903225806451613	0.3548387096774193	0.12903225806451613	0.1935483870967742	0.0	0.0	0.1935483870967742	1.0	1386337.4717744794	1.0	Segment_1 Pristine Marine
2017-01-13 19:30:00	0.15151515151515152	0.3636363636363636	0.2424242424242424	0.1212121212121212	0.0	0.0606060606060606	0.0606060606060606	1.0	1386758.7731056232	1.0	Segment_1 Pristine Marine
2017-01-13 19:35:00	0.125	0.4166666666666666	0.22916666666666666	0.08333333333333334	0.0	0.02083333333333334	0.125	1.0	1387181.6220841638	1.0	Segment_1 Pristine Marine
2017-01-13 19:40:00	0.20930232558139536	0.16279069767441862	0.13953488372093026	0.18604651162790695	0.0	0.04651162790697674	0.2558139534883721	1.0	1387583.8591684105	1.0	Segment_1 Pristine Marine
2017-01-13 19:45:00	0.2	0.30000000000000004	0.2	0.2	0.0	0.0	0.1	1.0	1388014.513948736	1.0	Segment_1 Pristine Marine
2017-01-13 19:50:00	0.14705882352941174	0.4117647058823529	0.08823529411764705	0.1764705882352941	0.0	0.02941176470588235	0.14705882352941174	1.0	1388457.6747067063	1.0	Segment_1 Pristine Marine
2017-01-13 19:55:00	0.1891891891891892	0.40540540540540543	0.16216216216216214	0.10810810810810813	0.0	0.0	0.13513513513513514	1.0	1388919.8150930074	1.0	Segment_1 Pristine Marine
2017-01-13 20:00:00	0.10526315789473684	0.2631578947368421	0.10526315789473684	0.2105263157894737	0.0	0.0	0.31578947368421056	1.0	1389388.0318931632	1.0	Segment_1 Pristine Marine
2017-01-13 20:05:00	0.03333333333333333	0.4	0.06666666666666668	0.2	0.0	0.03333333333333333	0.26666666666666666	1.0	1389886.4083193908	1.0	Segment_1 Pristine Marine
2017-01-13 20:10:00	0.2	0.4571428571428572	0.1142857142857143	0.05714285714285715	0.0	0.028571428571428574	0.14285714285714285	1.0	1390379.6643290254	1.0	Segment_1 Pristine Marine
2017-01-13 20:15:00	0.11428571428571427	0.3142857142857143	0.2571428571428571	0.0857142857142857	0.0	0.057142857142857134	0.1714285714285714	1.0	1390903.1829624455	1.0	Segment_1 Pristine Marine
2017-01-13 20:20:00	0.25	0.25	0.15	0.15	0.0	0.0	0.2	1.0	1391421.4618943704	1.0	Segment_1 Pristine Marine
2017-01-13 20:25:00	0.29166666666666663	0.29166666666666663	0.125	0.16666666666666666	0.0	0.04166666666666666	0.08333333333333333	1.0	1391947.9643993995	1.0	Segment_1 Pristine Marine
2017-01-13 20:30:00	0.01818181818181818	0.16363636363636366	0.03636363636363636	0.09090909090909093	0.0	0.18181818181818185	0.509090909090909	1.0	1392435.9024462295	1.0	Segment_1 Pristine Marine
2017-01-13 20:35:00	0.09523809523809523	0.12698412698412698	0.09523809523809523	0.031746031746031744	0.0	0.2380952380952381	0.4126984126984127	1.0	1392921.1111795984	1.0	Segment_1 Pristine Marine
2017-01-13 20:40:00	0.06944444444444442	0.05555555555555556	0.11111111111111112	0.06944444444444442	0.0	0.19444444444444445	0.5	1.0	1393418.9116482458	1.0	Segment_1 Pristine Marine
2017-01-13 20:45:00	0.047619047619047616	0.23809523809523805	0.07142857142857142	0.05952380952380953	0.0	0.2738095238095238	0.3095238095238095	1.0	1393911.1889482518	1.0	Segment_1 Pristine Marine
2017-01-13 20:50:00	0.08196721311475409	0.13114754098360654	0.09836065573770493	0.016393442622950817	0.0	0.2786885245901639	0.3934426229508197	1.0	1394411.9719641793	1.0	Segment_1 Pristine Marine
2017-01-13 20:55:00	0.09523809523809523	0.2698412698412698	0.07936507936507936	0.047619047619047616	0.015873015873015872	0.3015873015873016	0.1904761904761905	1.0
2017-01-13 21:00:00	0.14583333333333334	0.2708333333333333	0.16666666666666666	0.08333333333333333	0.0	0.14583333333333334	0.1875	1.0
2017-01-13 21:05:00	0.1794871794871795	0.41025641025641024	0.12820512820512822	0.07692307692307693	0.0	0.10256410256410256	0.10256410256410256	1.0	1395930.6961616718	1.0	Segment_1 Pristine Marine
2017-01-13 21:10:00	0.11904761904761905	0.3809523809523809	0.2380952380952381	0.07142857142857142	0.0	0.047619047619047616	0.14285714285714285	1.0	1396426.5385096513	1.0	Segment_1 Pristine Marine
2017-01-13 21:15:00	0.3214285714285714	0.25	0.14285714285714285	0.17857142857142858	0.0	0.03571428571428571	0.07142857142857142	1.0	1396923.8955179355	1.0	Segment_1 Pristine Marine
2017-01-13 21:20:00	0.15625	0.40625	0.0625	0.09375	0.0	0.15625	0.125	1.0	1397433.8253379308	1.0	Segment_1 Pristine Marine
2017-01-13 21:25:00	0.2	0.4	0.1	0.16666666666666666	0.03333333333333333	0.0	0.1	1.0	1397963.8266241895	1.0	Segment_1 Pristine Marine
2017-01-13 21:30:00	0.14814814814814814	0.4444444444444445	0.037037037037037035	0.18518518518518515	0.037037037037037035	0.07407407407407407	0.07407407407407407	1.0	1398487.8879540337	1.0	Segment_1 Pristine Marine
2017-01-13 21:35:00	0.2608695652173913	0.43478260869565216	0.13043478260869565	0.08695652173913042	0.0	0.043478260869565216	0.043478260869565216	1.0	1399010.0171827115	1.0	Segment_1 Pristine Marine
2017-01-13 21:40:00	0.22222222222222227	0.40740740740740733	0.11111111111111112	0.11111111111111112	0.0	0.0	0.14814814814814814	1.0	1399537.1448549284	1.0	Segment_1 Pristine Marine
2017-01-13 21:45:00	0.08888888888888889	0.5555555555555556	0.17777777777777778	0.04444444444444445	0.0	0.04444444444444445	0.08888888888888889	1.0	1400084.563512343	1.0	Segment_1 Pristine Marine
2017-01-13 21:50:00	0.17142857142857146	0.37142857142857133	0.08571428571428573	0.2857142857142857	0.0	0.028571428571428567	0.057142857142857134	1.0	1400633.5961978526	1.0	Segment_1 Pristine Marine
2017-01-13 21:55:00	0.15625	0.5	0.09375	0.09375	0.0	0.0	0.15625	1.0	1401184.2413552785	1.0	Segment_1 Pristine Marine
2017-01-13 22:00:00	0.16666666666666666	0.3888888888888889	0.2777777777777778	0.08333333333333333	0.0	0.027777777777777776	0.05555555555555555	1.0	1401758.598333532	1.0	Segment_1 Pristine Marine
2017-01-13 22:05:00	0.125	0.5625	0.125	0.125	0.0	0.0	0.0625	1.0	1402334.5599750394	1.0	Segment_1 Pristine Marine
2017-01-13 22:10:00	0.20930232558139536	0.4418604651162791	0.16279069767441864	0.11627906976744187	0.0	0.02325581395348837	0.04651162790697674	1.0	1402923.1727759338	1.0	Segment_1 Pristine Marine
2017-01-13 22:15:00	0.22641509433962265	0.4150943396226415	0.11320754716981132	0.07547169811320754	0.018867924528301886	0.1320754716981132	0.018867924528301886	1.0	1403513.3846445328	1.0	Segment_1 Pristine Marine
2017-01-13 22:20:00	0.1944444444444444	0.5277777777777778	0.08333333333333334	0.027777777777777776	0.0	0.027777777777777776	0.1388888888888889	1.0	1404135.4327563043	1.0	Segment_1 Pristine Marine
2017-01-13 22:25:00	0.16666666666666666	0.5256410256410257	0.15384615384615385	0.07692307692307693	0.012820512820512822	0.012820512820512822	0.05128205128205129	1.0	1404778.4448823591	1.0	Segment_1 Pristine Marine
2017-01-13 22:30:00	0.15	0.5333333333333333	0.11666666666666667	0.11666666666666667	0.0	0.03333333333333333	0.05	1.0	1405426.0559830293	1.0	Segment_1 Pristine Marine
2017-01-13 22:35:00	0.2682926829268293	0.3414634146341464	0.14634146341463414	0.07317073170731707	0.0	0.0	0.17073170731707318	1.0	1406075.3680001856	1.0	Segment_1 Pristine Marine
2017-01-13 22:40:00	0.2909090909090909	0.4363636363636364	0.05454545454545455	0.09090909090909093	0.0	0.05454545454545455	0.07272727272727272	1.0	1406726.3790325974	1.0	Segment_1 Pristine Marine
2017-01-13 22:45:00									1407343.382644004	1.0	Segment_1 Pristine Marine
2017-01-13 22:50:00									1407884.9483790402	1.0	Segment_1 Pristine Marine
2017-01-13 22:55:00									1408428.3589551528	1.0	Segment_1 Pristine Marine
2017-01-13 23:00:00									1408973.6125610168	1.0	Segment_1 Pristine Marine
2017-01-13 23:05:00									1409509.6734600856	1.0	Segment_1 Pristine Marine
2017-01-13 23:10:00									1410047.5764962134	1.0	Segment_1 Pristine Marine
2017-01-13 23:15:00									1410616.0141023644	1.0	Segment_1 Pristine Marine
2017-01-13 23:20:00									1411175.5158035632	1.0	Segment_1 Pristine Marine
2017-01-13 23:25:00									1411759.1681828075	1.0	Segment_1 Pristine Marine
2017-01-13 23:30:00									1412346.90135957	1.0	Segment_1 Pristine Marine
2017-01-13 23:35:00									1412947.6102698713	1.0	Segment_1 Pristine Marine
2017-01-13 23:40:00									1413625.5670997847	1.0	Segment_1 Pristine Marine
2017-01-13 23:45:00									1414296.3533486538	1.0	Segment_1 Pristine Marine
2017-01-13 23:50:00									1415011.414672659	1.0	Segment_1 Pristine Marine
2017-01-13 23:55:00									1415719.1622568872	1.0	Segment_1 Pristine Marine
2017-01-14 00:00:00									1416428.8196889984	1.0	Segment_1 Pristine Marine
2017-01-14 00:05:00									1417129.368409829	1.0	Segment_1 Pristine Marine
2017-01-14 00:10:00									1417841.3704134263	1.0	Segment_1 Pristine Marine
2017-01-14 00:15:00									1418534.783234796	1.0	Segment_1 Pristine Marine
2017-01-14 00:20:00									1419239.7762891413	1.0	Segment_1 Pristine Marine
2017-01-14 00:25:00									1419957.8119018562	1.0	Segment_1 Pristine Marine
2017-01-14 00:30:00									1420655.8576505347	1.0	Segment_1 Pristine Marine
2017-01-14 00:35:00									1421289.8935831303	1.0	Segment_1 Pristine Marine
2017-01-14 00:40:00									1421826.9310880562	1.0	Segment_1 Pristine Marine
2017-01-14 00:45:00									1422421.0608204538	1.0	Segment_1 Pristine Marine
2017-01-14 00:50:00									1423061.25408979	1.0	Segment_1 Pristine Marine
2017-01-14 00:55:00									1423704.3566045347	1.0	Segment_1 Pristine Marine
2017-01-14 01:00:00	0.24	0.36	0.04	0.1	0.0	0.08	0.18	1.0	1424359.5607170155	1.0	Segment_1 Pristine Marine
2017-01-14 01:05:00	0.3111111111111111	0.3777777777777778	0.022222222222222227	0.1111111111111111	0.0	0.0	0.17777777777777778	1.0	1425027.7944557862	1.0	Segment_1 Pristine Marine
2017-01-14 01:10:00	0.27027027027027023	0.3783783783783784	0.05405405405405405	0.13513513513513511	0.0	0.05405405405405405	0.1081081081081081	1.0	1425698.0551602175	1.0	Segment_1 Pristine Marine
2017-01-14 01:15:00	0.326530612244898	0.4693877551020408	0.020408163265306124	0.061224489795918366	0.0	0.04081632653061225	0.0816326530612245	1.0	1426370.3403986974	1.0	Segment_1 Pristine Marine
2017-01-14 01:20:00	0.16279069767441862	0.4651162790697675	0.04651162790697674	0.20930232558139536	0.0	0.04651162790697674	0.06976744186046513	1.0	1427022.6640146691	1.0	Segment_1 Pristine Marine
2017-01-14 01:25:00	0.26	0.42	0.06000000000000001	0.08	0.0	0.0	0.18000000000000002	1.0	1427677.014095432	1.0	Segment_1 Pristine Marine
2017-01-14 01:30:00	0.2142857142857143	0.5952380952380952	0.023809523809523808	0.047619047619047616	0.0	0.0	0.11904761904761905	1.0	1428333.3882471747	1.0	Segment_1 Pristine Marine
2017-01-14 01:35:00									1428992.12216704	1.0	Segment_1 Pristine Marine
2017-01-14 01:40:00									1429674.44100025	1.0	Segment_1 Pristine Marine
2017-01-14 01:45:00									1430358.7698105408	1.0	Segment_1 Pristine Marine
2017-01-14 01:50:00									1431113.3556895046	1.0	Segment_1 Pristine Marine
2017-01-14 01:55:00									1431355.3247890556	1.0	Segment_1 Pristine Marine
2017-01-14 02:00:00									1431322.3769107184	1.0	Segment_1 Pristine Marine
2017-01-14 02:05:00	0.13043478260869565	0.6521739130434783	0.0	0.13043478260869565	0.0	0.0	0.08695652173913042	1.0	1431322.022939759	1.0	Segment_1 Pristine Marine
2017-01-14 02:10:00	0.38461538461538464	0.3076923076923077	0.07692307692307693	0.2307692307692308	0.0	0.0	0.0	1.0	1431333.0054470147	1.0	Segment_1 Pristine Marine
2017-01-14 02:15:00	0.36666666666666653	0.36666666666666653	0.1	0.03333333333333333	0.0	0.03333333333333333	0.1	1.0	1431310.8667788045	1.0	Segment_1 Pristine Marine
2017-01-14 02:20:00	0.13043478260869565	0.5652173913043478	0.08695652173913042	0.08695652173913042	0.0	0.043478260869565216	0.08695652173913042	1.0	1431244.6320734166	1.0	Segment_1 Pristine Marine
2017-01-14 02:25:00	0.24	0.28	0.08	0.2	0.0	0.0	0.2	1.0	1431244.3007294869	1.0	Segment_1 Pristine Marine
2017-01-14 02:30:00	0.13333333333333333	0.4	0.1	0.13333333333333333	0.0	0.0	0.2333333333333333	1.0	1431299.0490602963	1.0	Segment_1 Pristine Marine
2017-01-14 02:35:00	0.32	0.28	0.04	0.12	0.0	0.12	0.12	1.0	1431342.658370396	1.0	Segment_1 Pristine Marine
2017-01-14 02:40:00	0.33333333333333337	0.3888888888888889	0.05555555555555555	0.05555555555555555	0.0	0.05555555555555555	0.1111111111111111	1.0	1431342.3477813376	1.0	Segment_1 Pristine Marine
2017-01-14 02:45:00	0.07692307692307691	0.3461538461538461	0.30769230769230765	0.07692307692307691	0.0	0.038461538461538464	0.15384615384615385	1.0	1431397.105118436	1.0	Segment_1 Pristine Marine
2017-01-14 02:50:00	0.2777777777777778	0.4444444444444444	0.2222222222222222	0.0	0.0	0.05555555555555555	0.0	1.0	1431440.7340847573	1.0	Segment_1 Pristine Marine
2017-01-14 02:55:00	0.22580645161290325	0.4516129032258065	0.16129032258064516	0.03225806451612903	0.0	0.0967741935483871	0.03225806451612903	1.0	1431484.3708689774	1.0	Segment_1 Pristine Marine
2017-01-14 03:00:00	0.2	0.4	0.15	0.15	0.05	0.0	0.05	1.0	1431495.2105887076	1.0	Segment_1 Pristine Marine
2017-01-14 03:05:00	0.1111111111111111	0.3888888888888889	0.2777777777777778	0.16666666666666669	0.0	0.05555555555555555	0.0	1.0	1431385.2554883503	1.0	Segment_1 Pristine Marine
2017-01-14 03:10:00	0.19444444444444445	0.3055555555555556	0.3333333333333333	0.08333333333333333	0.0	0.027777777777777776	0.05555555555555555	1.0	1431220.2628152566	1.0	Segment_1 Pristine Marine
2017-01-14 03:15:00	0.2	0.5499999999999999	0.25	0.0	0.0	0.0	0.0	1.0	1431099.2077725881	1.0	Segment_1 Pristine Marine
2017-01-14 03:20:00	0.31578947368421056	0.15789473684210528	0.3684210526315789	0.05263157894736842	0.0	0.05263157894736842	0.05263157894736842	1.0	1431088.0998501994	1.0	Segment_1 Pristine Marine
2017-01-14 03:25:00	0.2941176470588235	0.4117647058823529	0.1764705882352941	0.05882352941176471	0.0	0.0	0.05882352941176471	1.0	1431142.880950099	1.0	Segment_1 Pristine Marine
2017-01-14 03:30:00	0.16666666666666666	0.4666666666666667	0.2333333333333333	0.03333333333333333	0.0	0.06666666666666668	0.03333333333333333	1.0	1431109.6948729588	1.0	Segment_1 Pristine Marine
2017-01-14 03:35:00	0.13636363636363635	0.5909090909090908	0.2727272727272727	0.0	0.0	0.0	0.0	1.0	1430988.6712736513	1.0	Segment_1 Pristine Marine
2017-01-14 03:40:00	0.3636363636363636	0.3636363636363636	0.1818181818181818	0.04545454545454545	0.0	0.0	0.04545454545454545	1.0	1430834.8271456044	1.0	Segment_1 Pristine Marine
2017-01-14 03:45:00	0.13793103448275862	0.5517241379310345	0.10344827586206896	0.06896551724137931	0.0	0.06896551724137931	0.06896551724137931	1.0	1430669.8995548675	1.0	Segment_1 Pristine Marine
2017-01-14 03:50:00	0.07999999999999999	0.44	0.24	0.07999999999999999	0.0	0.07999999999999999	0.07999999999999999	1.0	1430516.066984051	1.0	Segment_1 Pristine Marine
2017-01-14 03:55:00	0.25	0.4583333333333333	0.20833333333333331	0.04166666666666666	0.0	0.0	0.04166666666666666	1.0	1430439.1018539513	1.0	Segment_1 Pristine Marine
2017-01-14 04:00:00	0.15151515151515152	0.4545454545454546	0.24242424242424246	0.09090909090909093	0.0	0.0	0.060606060606060615	1.0	1430351.0628627213	1.0	Segment_1 Pristine Marine
2017-01-14 04:05:00	0.08	0.52	0.2	0.08	0.0	0.0	0.12	1.0	1430186.2646198987	1.0	Segment_1 Pristine Marine
2017-01-14 04:10:00	0.1	0.5	0.2	0.1	0.0	0.0	0.1	1.0	1430032.3626206075	1.0	Segment_1 Pristine Marine
2017-01-14 04:15:00	0.24242424242424246	0.4545454545454546	0.12121212121212123	0.060606060606060615	0.0	0.060606060606060615	0.060606060606060615	1.0	1429878.4730561068	1.0	Segment_1 Pristine Marine
2017-01-14 04:20:00	0.27586206896551724	0.4482758620689655	0.10344827586206896	0.06896551724137931	0.0	0.03448275862068965	0.06896551724137931	1.0	1429735.5757301566	1.0	Segment_1 Pristine Marine
2017-01-14 04:25:00	0.20512820512820515	0.4871794871794872	0.10256410256410256	0.05128205128205129	0.0	0.05128205128205129	0.10256410256410256	1.0	1429614.5790597163	1.0	Segment_1 Pristine Marine
2017-01-14 04:30:00	0.3703703703703704	0.4814814814814814	0.1111111111111111	0.0	0.0	0.037037037037037035	0.0	1.0	1429515.6287168488	1.0	Segment_1 Pristine Marine
2017-01-14 04:35:00	0.21875	0.46875	0.15625	0.03125	0.0	0.0625	0.0625	1.0	1429394.672028292	1.0	Segment_1 Pristine Marine
2017-01-14 04:40:00	0.2	0.5142857142857143	0.08571428571428573	0.2	0.0	0.0	0.0	1.0	1429273.7906558898	1.0	Segment_1 Pristine Marine
2017-01-14 04:45:00	0.1851851851851852	0.5925925925925927	0.07407407407407407	0.11111111111111112	0.0	0.0	0.037037037037037035	1.0	1429109.004958884	1.0	Segment_1 Pristine Marine
2017-01-14 04:50:00	0.2857142857142857	0.5357142857142857	0.0	0.03571428571428571	0.0	0.03571428571428571	0.10714285714285714	1.0	1428955.1697637998	1.0	Segment_1 Pristine Marine
2017-01-14 04:55:00	0.38095238095238104	0.4285714285714286	0.0	0.09523809523809523	0.0	0.0	0.09523809523809523	1.0	1428812.4078574937	1.0	Segment_1 Pristine Marine
2017-01-14 05:00:00	0.38461538461538464	0.4230769230769231	0.07692307692307693	0.0	0.0	0.038461538461538464	0.07692307692307693	1.0	1428691.5431913729	1.0	Segment_1 Pristine Marine
2017-01-14 05:05:00	0.2083333333333333	0.5	0.125	0.16666666666666666	0.0	0.0	0.0	1.0	1428570.7260608925	1.0	Segment_1 Pristine Marine
2017-01-14 05:10:00	0.125	0.75	0.08333333333333333	0.04166666666666666	0.0	0.0	0.0	1.0	1428427.9455567275	1.0	Segment_1 Pristine Marine
2017-01-14 05:15:00	0.368421052631579	0.368421052631579	0.05263157894736842	0.10526315789473684	0.0	0.05263157894736842	0.05263157894736842	1.0	1428263.2449864089	1.0	Segment_1 Pristine Marine
2017-01-14 05:20:00	0.3428571428571429	0.4571428571428571	0.14285714285714285	0.028571428571428567	0.0	0.0	0.028571428571428567	1.0	1428098.551301295	1.0	Segment_1 Pristine Marine
2017-01-14 05:25:00	0.2285714285714286	0.4857142857142857	0.08571428571428573	0.028571428571428574	0.0	0.05714285714285715	0.1142857142857143	1.0	1427889.971077594	1.0	Segment_1 Pristine Marine
2017-01-14 05:30:00	0.1515151515151515	0.5757575757575757	0.09090909090909093	0.12121212121212123	0.0	0.0	0.060606060606060615	1.0	1427692.3895588403	1.0	Segment_1 Pristine Marine
2017-01-14 05:35:00	0.2272727272727273	0.5	0.045454545454545456	0.18181818181818185	0.0	0.045454545454545456	0.0	1.0	1427483.8427234783	1.0	Segment_1 Pristine Marine
2017-01-14 05:40:00	0.1818181818181818	0.5757575757575758	0.1515151515151515	0.0303030303030303	0.0	0.0	0.0606060606060606	1.0	1427286.286996886	1.0	Segment_1 Pristine Marine
2017-01-14 05:45:00	0.25806451612903225	0.4516129032258064	0.03225806451612903	0.12903225806451613	0.0	0.0	0.12903225806451613	1.0	1427088.7449901416	1.0	Segment_1 Pristine Marine
2017-01-14 05:50:00	0.25	0.4166666666666667	0.08333333333333333	0.1388888888888889	0.0	0.02777777777777778	0.08333333333333333	1.0	1426902.1934703975	1.0	Segment_1 Pristine Marine
2017-01-14 05:55:00	0.40740740740740733	0.33333333333333337	0.11111111111111112	0.14814814814814814	0.0	0.0	0.0	1.0	1426715.6919274356	1.0	Segment_1 Pristine Marine
2017-01-14 06:00:00	0.2857142857142857	0.6071428571428571	0.0	0.07142857142857142	0.0	0.0	0.03571428571428571	1.0	1426529.1726264108	1.0	Segment_1 Pristine Marine
2017-01-14 06:05:00	0.375	0.4375	0.03125	0.09375	0.0	0.0	0.0625	1.0	1426353.692443829	1.0	Segment_1 Pristine Marine
2017-01-14 06:10:00	0.19354838709677424	0.4838709677419355	0.03225806451612903	0.19354838709677424	0.0	0.0	0.09677419354838712	1.0	1426178.181248608	1.0	Segment_1 Pristine Marine
2017-01-14 06:15:00	0.09375	0.59375	0.09375	0.09375	0.0	0.0625	0.0625	1.0	1426090.4902045657	1.0	Segment_1 Pristine Marine
2017-01-14 06:20:00	0.2083333333333333	0.6666666666666666	0.04166666666666666	0.08333333333333333	0.0	0.0	0.0	1.0	1426233.2379585437	1.0	Segment_1 Pristine Marine
2017-01-14 06:25:00	0.09090909090909093	0.6363636363636364	0.0606060606060606	0.09090909090909093	0.0	0.0303030303030303	0.09090909090909093	1.0	1426529.6484382919	1.0	Segment_1 Pristine Marine
2017-01-14 06:30:00	0.2916666666666667	0.5	0.0	0.04166666666666666	0.0	0.08333333333333333	0.08333333333333333	1.0	1426825.9972624169	1.0	Segment_1 Pristine Marine
2017-01-14 06:35:00	0.3333333333333333	0.43333333333333335	0.06666666666666668	0.13333333333333333	0.0	0.0	0.03333333333333333	1.0	1427122.3476526616	1.0	Segment_1 Pristine Marine
2017-01-14 06:40:00	0.13043478260869565	0.6086956521739131	0.043478260869565216	0.17391304347826084	0.0	0.0	0.043478260869565216	1.0	1427363.762444795	1.0	Segment_1 Pristine Marine
2017-01-14 06:45:00	0.22222222222222224	0.5925925925925926	0.0	0.11111111111111112	0.0	0.037037037037037035	0.037037037037037035	1.0	1427616.1079647983	1.0	Segment_1 Pristine Marine
2017-01-14 06:50:00	0.3333333333333333	0.42424242424242425	0.030303030303030307	0.12121212121212123	0.0	0.0	0.09090909090909093	1.0	1427879.4452667562	1.0	Segment_1 Pristine Marine
2017-01-14 06:55:00	0.16129032258064516	0.5483870967741936	0.03225806451612903	0.22580645161290325	0.0	0.0	0.03225806451612903	1.0	1428164.7910386263	1.0	Segment_1 Pristine Marine
2017-01-14 07:00:00	0.4615384615384616	0.2692307692307693	0.1153846153846154	0.1153846153846154	0.0	0.0	0.038461538461538464	1.0	1428494.0879479197	1.0	Segment_1 Pristine Marine
2017-01-14 07:05:00	0.28	0.28	0.04	0.24	0.0	0.0	0.16	1.0	1428823.3867784063	1.0	Segment_1 Pristine Marine
2017-01-14 07:10:00	0.3157894736842105	0.42105263157894735	0.05263157894736842	0.18421052631578946	0.0	0.0	0.02631578947368421	1.0	1429130.6997450378	1.0	Segment_1 Pristine Marine
2017-01-14 07:15:00	0.2272727272727273	0.5	0.04545454545454545	0.13636363636363635	0.0	0.0	0.0909090909090909	1.0	1429449.0272325173	1.0	Segment_1 Pristine Marine
2017-01-14 07:20:00	0.28	0.48	0.0	0.2	0.0	0.0	0.04	1.0	1429745.3472476797	1.0	Segment_1 Pristine Marine
2017-01-14 07:25:00	0.3103448275862069	0.5517241379310345	0.03448275862068965	0.0	0.0	0.0	0.10344827586206896	1.0	1430030.7275066066	1.0	Segment_1 Pristine Marine
2017-01-14 07:30:00	0.29411764705882354	0.5882352941176471	0.0	0.05882352941176471	0.0	0.0	0.05882352941176471	1.0	1430381.9779961337	1.0	Segment_1 Pristine Marine
2017-01-14 07:35:00									1430985.9841274137	1.0	Segment_1 Pristine Marine
2017-01-14 07:40:00									1431755.5184207729	1.0	Segment_1 Pristine Marine
2017-01-14 07:45:00									1432812.2001939546	1.0	Segment_1 Pristine Marine
2017-01-14 07:50:00									1433925.2616885419	1.0	Segment_1 Pristine Marine
2017-01-14 07:55:00									1435072.9853759184	1.0	Segment_1 Pristine Marine
2017-01-14 08:00:00									1436243.6349208613	1.0	Segment_1 Pristine Marine
2017-01-14 08:05:00									1437460.248044464	1.0	Segment_1 Pristine Marine
2017-01-14 08:10:00									1438644.6989288602	1.0	Segment_1 Pristine Marine
2017-01-14 08:15:00									1439830.9825849363	1.0	Segment_1 Pristine Marine
2017-01-14 08:20:00									1441040.660312368	1.0	Segment_1 Pristine Marine
2017-01-14 08:25:00									1442229.2867739587	1.0	Segment_1 Pristine Marine
2017-01-14 08:30:00									1443441.825554934	1.0	Segment_1 Pristine Marine
2017-01-14 08:35:00									1444644.1630399197	1.0	Segment_1 Pristine Marine
2017-01-14 08:40:00									1445859.5509179675	1.0	Segment_1 Pristine Marine
2017-01-14 08:45:00									1447064.625858575	1.0	Segment_1 Pristine Marine
2017-01-14 08:50:00									1448293.8068196587	1.0	Segment_1 Pristine Marine
2017-01-14 08:55:00									1449501.6076560481	1.0	Segment_1 Pristine Marine
2017-01-14 09:00:00									1450721.693855305	1.0	Segment_1 Pristine Marine
2017-01-14 09:05:00									1451943.1086029443	1.0	Segment_1 Pristine Marine
2017-01-14 09:10:00									1453199.7679999794	1.0	Segment_1 Pristine Marine
2017-01-14 09:15:00									1454422.7545978362	1.0	Segment_1 Pristine Marine
2017-01-14 09:20:00									1455659.0812194038	1.0	Segment_1 Pristine Marine
2017-01-14 09:25:00									1456907.6674788	1.0	Segment_1 Pristine Marine
2017-01-14 09:30:00									1458157.5640774106	1.0	Segment_1 Pristine Marine
2017-01-14 09:35:00									1459396.492056181	1.0	Segment_1 Pristine Marine
2017-01-14 09:40:00									1460648.9509476325	1.0	Segment_1 Pristine Marine
2017-01-14 09:45:00									1461890.336338305	1.0	Segment_1 Pristine Marine
2017-01-14 09:50:00									1463156.2844902284	1.0	Segment_1 Pristine Marine
2017-01-14 09:55:00									1464400.1167538832	1.0	Segment_1 Pristine Marine
2017-01-14 10:00:00									1465634.211985408	1.0	Segment_1 Pristine Marine
2017-01-14 10:05:00									1466893.010261788	1.0	Segment_1 Pristine Marine
2017-01-14 10:10:00									1468151.4056491116	1.0	Segment_1 Pristine Marine
2017-01-14 10:15:00									1469421.916779467	1.0	Segment_1 Pristine Marine
2017-01-14 10:20:00									1470682.6821490524	1.0	Segment_1 Pristine Marine
2017-01-14 10:25:00									1471935.5479864432	1.0	Segment_1 Pristine Marine
2017-01-14 10:30:00									1473176.878575734	1.0	Segment_1 Pristine Marine
2017-01-14 10:35:00	0.3448275862068965	0.4827586206896552	0.0	0.13793103448275862	0.0	0.0	0.03448275862068965	1.0	1474419.3931935874	1.0	Segment_1 Pristine Marine
2017-01-14 10:40:00	0.2	0.5142857142857143	0.08571428571428573	0.17142857142857146	0.0	0.0	0.028571428571428567	1.0	1475652.1682846888	1.0	Segment_1 Pristine Marine
2017-01-14 10:45:00	0.2291666666666667	0.5416666666666666	0.08333333333333333	0.0625	0.0	0.04166666666666666	0.04166666666666666	1.0	1476886.1261186337	1.0	Segment_1 Pristine Marine
2017-01-14 10:50:00	0.4	0.275	0.075	0.125	0.0	0.025	0.1	1.0	1478053.660758267	1.0	Segment_1 Pristine Marine
2017-01-14 10:55:00	0.34375	0.40625	0.09375	0.15625	0.0	0.0	0.0	1.0
2017-01-14 11:00:00	0.16666666666666666	0.4166666666666666	0.16666666666666666	0.2222222222222222	0.0	0.0	0.027777777777777776	1.0
2017-01-14 11:05:00	0.2857142857142857	0.5714285714285714	0.0	0.057142857142857134	0.0	0.0	0.08571428571428573	1.0	1481609.044309335	1.0	Segment_1 Pristine Marine
2017-01-14 11:10:00									1482728.9810820252	1.0	Segment_1 Pristine Marine
2017-01-14 11:15:00									1483863.3818396737	1.0	Segment_1 Pristine Marine
2017-01-14 11:20:00									1484963.9545736434	1.0	Segment_1 Pristine Marine
2017-01-14 11:25:00									1486100.9072347055	1.0	Segment_1 Pristine Marine
2017-01-14 11:30:00									1487203.9350034266	1.0	Segment_1 Pristine Marine
2017-01-14 11:35:00	0.2571428571428571	0.5428571428571428	0.057142857142857134	0.11428571428571427	0.0	0.0	0.028571428571428567	1.0	1488308.164546634	1.0	Segment_1 Pristine Marine
2017-01-14 11:40:00	0.2	0.4500000000000001	0.1	0.125	0.0	0.0	0.125	1.0	1489438.0029733868	1.0	Segment_1 Pristine Marine
2017-01-14 11:45:00	0.4615384615384615	0.23076923076923075	0.07692307692307691	0.11538461538461538	0.0	0.0	0.11538461538461538	1.0	1490566.4787912653	1.0	Segment_1 Pristine Marine
2017-01-14 11:50:00	0.17857142857142858	0.4642857142857143	0.07142857142857142	0.17857142857142858	0.0	0.0	0.10714285714285714	1.0	1491685.244636109	1.0	Segment_1 Pristine Marine
2017-01-14 11:55:00									1492816.0989213644	1.0	Segment_1 Pristine Marine
2017-01-14 12:00:00	0.2413793103448276	0.3448275862068965	0.10344827586206896	0.2413793103448276	0.0	0.0	0.06896551724137931	1.0	1493950.943181469	1.0	Segment_1 Pristine Marine
2017-01-14 12:05:00	0.3055555555555555	0.5277777777777778	0.027777777777777776	0.1111111111111111	0.0	0.0	0.027777777777777776	1.0	1495119.7555788697	1.0	Segment_1 Pristine Marine
2017-01-14 12:10:00	0.5135135135135136	0.3783783783783784	0.0	0.10810810810810813	0.0	0.0	0.0	1.0
2017-01-14 12:15:00	0.4137931034482759	0.4137931034482759	0.0	0.03448275862068965	0.0	0.0	0.13793103448275862	1.0
2017-01-14 12:20:00	0.4782608695652175	0.43478260869565216	0.0	0.08695652173913042	0.0	0.0	0.0	1.0	1498508.014330871	1.0	Segment_1 Pristine Marine
2017-01-14 12:25:00	0.3214285714285714	0.5357142857142857	0.0	0.14285714285714285	0.0	0.0	0.0	1.0	1499656.9856866344	1.0	Segment_1 Pristine Marine
2017-01-14 12:30:00	0.2894736842105263	0.42105263157894735	0.05263157894736842	0.13157894736842102	0.0	0.0	0.10526315789473684	1.0	1500842.8930313154	1.0	Segment_1 Pristine Marine
2017-01-14 12:35:00	0.29411764705882354	0.4705882352941177	0.029411764705882363	0.11764705882352942	0.0	0.05882352941176471	0.029411764705882363	1.0	1502037.7865781374	1.0	Segment_1 Pristine Marine
2017-01-14 12:40:00	0.393939393939394	0.3333333333333333	0.09090909090909093	0.09090909090909093	0.0	0.09090909090909093	0.0	1.0	1503233.8335541715	1.0	Segment_1 Pristine Marine
2017-01-14 12:45:00	0.5666666666666667	0.23333333333333334	0.03333333333333333	0.13333333333333333	0.0	0.03333333333333333	0.0	1.0	1504434.2861504075	1.0	Segment_1 Pristine Marine
2017-01-14 12:50:00	0.3703703703703704	0.4074074074074074	0.07407407407407407	0.037037037037037035	0.0	0.037037037037037035	0.07407407407407407	1.0	1505600.0422453585	1.0	Segment_1 Pristine Marine
2017-01-14 12:55:00	0.4137931034482759	0.206896551724138	0.13793103448275862	0.13793103448275862	0.0	0.0	0.10344827586206898	1.0	1506723.4413624827	1.0	Segment_1 Pristine Marine
2017-01-14 13:00:00	0.2	0.56	0.04	0.16	0.0	0.0	0.04	1.0	1507865.6927580573	1.0	Segment_1 Pristine Marine
2017-01-14 13:05:00	0.5909090909090909	0.2272727272727273	0.045454545454545456	0.13636363636363635	0.0	0.0	0.0	1.0	1509005.852337154	1.0	Segment_1 Pristine Marine
2017-01-14 13:10:00	0.4	0.32	0.0	0.24	0.0	0.0	0.04	1.0	1510111.1452852315	1.0	Segment_1 Pristine Marine
2017-01-14 13:15:00	0.4333333333333333	0.36666666666666653	0.0	0.1	0.0	0.0	0.1	1.0	1511232.0336955108	1.0	Segment_1 Pristine Marine
2017-01-14 13:20:00	0.4137931034482759	0.3448275862068965	0.13793103448275862	0.10344827586206896	0.0	0.0	0.0	1.0	1512365.054693083	1.0	Segment_1 Pristine Marine
2017-01-14 13:25:00	0.2647058823529412	0.4411764705882352	0.029411764705882356	0.1764705882352941	0.0	0.0	0.08823529411764705	1.0	1513531.937686415	1.0	Segment_1 Pristine Marine
2017-01-14 13:30:00	0.2727272727272727	0.3939393939393939	0.0303030303030303	0.2121212121212121	0.0	0.0303030303030303	0.0606060606060606	1.0	1514721.798692477	1.0	Segment_1 Pristine Marine
2017-01-14 13:35:00	0.35714285714285715	0.3928571428571428	0.03571428571428571	0.14285714285714285	0.0	0.03571428571428571	0.03571428571428571	1.0	1515912.8955480012	1.0	Segment_1 Pristine Marine
2017-01-14 13:40:00	0.125	0.6875	0.0	0.125	0.0	0.0	0.0625	1.0	1517083.4995939925	1.0	Segment_1 Pristine Marine
2017-01-14 13:45:00	0.24	0.32	0.12	0.24	0.0	0.0	0.08	1.0	1518280.9241244306	1.0	Segment_1 Pristine Marine
2017-01-14 13:50:00	0.21212121212121213	0.5151515151515152	0.09090909090909093	0.09090909090909093	0.0	0.0	0.09090909090909093	1.0	1519454.0493464489	1.0	Segment_1 Pristine Marine
2017-01-14 13:55:00	0.2857142857142857	0.5	0.03571428571428571	0.07142857142857142	0.0	0.03571428571428571	0.07142857142857142	1.0	1520643.2277210166	1.0	Segment_1 Pristine Marine
2017-01-14 14:00:00	0.3103448275862069	0.3793103448275862	0.06896551724137931	0.10344827586206896	0.0	0.06896551724137931	0.06896551724137931	1.0	1521829.7233115453	1.0	Segment_1 Pristine Marine
2017-01-14 14:05:00	0.3076923076923077	0.3461538461538461	0.0	0.19230769230769232	0.0	0.0	0.15384615384615385	1.0	1523086.6351353873	1.0	Segment_1 Pristine Marine
2017-01-14 14:10:00	0.21428571428571436	0.4642857142857144	0.14285714285714285	0.07142857142857142	0.0	0.03571428571428571	0.07142857142857142	1.0	1524329.8848114018	1.0	Segment_1 Pristine Marine
2017-01-14 14:15:00	0.2	0.52	0.12	0.16000000000000006	0.0	0.0	0.0	1.0	1525545.94911543	1.0	Segment_1 Pristine Marine
2017-01-14 14:20:00	0.07692307692307691	0.6923076923076923	0.038461538461538464	0.11538461538461538	0.0	0.038461538461538464	0.038461538461538464	1.0	1526741.6286607806	1.0	Segment_1 Pristine Marine
2017-01-14 14:25:00									1527960.3218633006	1.0	Segment_1 Pristine Marine
2017-01-14 14:30:00									1529212.861434232	1.0	Segment_1 Pristine Marine
2017-01-14 14:35:00									1530445.0092256197	1.0	Segment_1 Pristine Marine
2017-01-14 14:40:00									1531678.4579336422	1.0	Segment_1 Pristine Marine
2017-01-14 14:45:00	0.4	0.45	0.05	0.1	0.0	0.0	0.0	1.0	1532924.0456121394	1.0	Segment_1 Pristine Marine
2017-01-14 14:50:00	0.3928571428571429	0.3214285714285714	0.07142857142857142	0.17857142857142858	0.0	0.03571428571428571	0.0	1.0	1534164.610852014	1.0	Segment_1 Pristine Marine
2017-01-14 14:55:00	0.2380952380952381	0.4761904761904762	0.0	0.09523809523809523	0.0	0.09523809523809523	0.09523809523809523	1.0	1535391.1606743515	1.0	Segment_1 Pristine Marine
2017-01-14 15:00:00	0.26666666666666666	0.3666666666666667	0.16666666666666669	0.06666666666666668	0.0	0.03333333333333333	0.1	1.0	1536656.1375422888	1.0	Segment_1 Pristine Marine
2017-01-14 15:05:00	0.15789473684210525	0.42105263157894735	0.15789473684210525	0.15789473684210525	0.0	0.0	0.10526315789473684	1.0	1537906.9868411138	1.0	Segment_1 Pristine Marine
2017-01-14 15:10:00	0.13043478260869568	0.4347826086956522	0.2608695652173913	0.13043478260869568	0.0	0.0	0.043478260869565216	1.0	1539180.7819347298	1.0	Segment_1 Pristine Marine
2017-01-14 15:15:00	0.2058823529411765	0.6176470588235293	0.1176470588235294	0.05882352941176471	0.0	0.0	0.0	1.0	1540509.9983149269	1.0	Segment_1 Pristine Marine
2017-01-14 15:20:00	0.25	0.4583333333333333	0.125	0.08333333333333333	0.0	0.0	0.08333333333333333	1.0	1541851.2960511774	1.0	Segment_1 Pristine Marine
2017-01-14 15:25:00	0.38888888888888895	0.38888888888888895	0.05555555555555556	0.05555555555555556	0.0	0.0	0.11111111111111112	1.0	1543183.0155182322	1.0	Segment_1 Pristine Marine
2017-01-14 15:30:00	0.25925925925925924	0.5185185185185185	0.07407407407407407	0.11111111111111112	0.0	0.037037037037037035	0.0	1.0	1544500.2320177176	1.0	Segment_1 Pristine Marine
2017-01-14 15:35:00	0.27586206896551724	0.4137931034482759	0.10344827586206896	0.20689655172413796	0.0	0.0	0.0	1.0	1545812.754052489	1.0	Segment_1 Pristine Marine
2017-01-14 15:40:00	0.4761904761904762	0.2857142857142857	0.047619047619047616	0.047619047619047616	0.0	0.09523809523809523	0.047619047619047616	1.0	1547055.8104497069	1.0	Segment_1 Pristine Marine
2017-01-14 15:45:00	0.08333333333333334	0.7083333333333334	0.125	0.04166666666666667	0.0	0.0	0.04166666666666667	1.0	1548273.526035624	1.0	Segment_1 Pristine Marine
2017-01-14 15:50:00	0.3928571428571429	0.3928571428571429	0.07142857142857142	0.10714285714285714	0.0	0.0	0.03571428571428571	1.0	1549508.468266582	1.0	Segment_1 Pristine Marine
2017-01-14 15:55:00	0.20833333333333331	0.5833333333333333	0.125	0.08333333333333333	0.0	0.0	0.0	1.0	1550744.786172011	1.0	Segment_1 Pristine Marine
2017-01-14 16:00:00	0.08333333333333333	0.6666666666666666	0.16666666666666666	0.08333333333333333	0.0	0.0	0.0	1.0	1551966.4294677253	1.0	Segment_1 Pristine Marine
2017-01-14 16:05:00	0.42857142857142855	0.42857142857142855	0.14285714285714285	0.0	0.0	0.0	0.0	1.0	1553194.6299366443	1.0	Segment_1 Pristine Marine
2017-01-14 16:10:00	0.4074074074074074	0.3703703703703704	0.07407407407407407	0.07407407407407407	0.0	0.037037037037037035	0.037037037037037035	1.0	1554413.393216788	1.0	Segment_1 Pristine Marine
2017-01-14 16:15:00	0.2631578947368421	0.2105263157894737	0.2105263157894737	0.2631578947368421	0.0	0.0	0.052631578947368425	1.0	1555606.5261291387	1.0	Segment_1 Pristine Marine
[truncated: 16,994 more rows]
