# Supplementary material for: Sources, Occurrence and Characteristics of Fluorescent Biological Aerosol Particles Measured Over the Pristine Southern Ocean
Source: J Geophys Res Atmos. 2021 Jun 9;126(11):e2021JD034811. doi: 10.1029/2021JD034811 (PMC8244095; doi:10.1029/2021JD034811)
Supplement: Supplementary file 2 — Data Set S1 [file JGRD-126-e2021JD034811-s001.zip › Data archive/_Fluorescent_number_concentration_5min_time_resolution/N_tot_and_all_flu_5min_new.csv]

time_	N_tot_super	N_all_flu_9std_super	N_all_flu_3std_super	N_frac_flu_9std_super	N_frac_flu_3std_super	mask_5min
2017-01-06 00:00:00	576.5535192481346	3.483707064943412	15.676681792245352	0.006042296072507553	0.027190332326283987	1.0
2017-01-06 00:05:00	535.0858239959166	0.0	11.310757255198235	0.0	0.02113821138211382	1.0
2017-01-06 00:10:00	643.6756547370178	1.7396639317216698	10.437983590330019	0.0027027027027027033	0.016216216216216217	1.0
2017-01-06 00:15:00	759.3492701858171	4.354066916203078	23.51196134749663	0.00573394495412844	0.030963302752293576	1.0
2017-01-06 00:20:00	782.5190410790581	2.611298246092518	21.760818717437648	0.003337041156840934	0.027808676307007785	1.0
2017-01-06 00:25:00	718.586628836957	0.869959599076219	13.049393986143286	0.0012106537530266342	0.018159806295399514	1.0
2017-01-06 00:30:00	683.0071164701147	3.4802910393381645	15.66130967702174	0.005095541401273886	0.022929936305732482	1.0
2017-01-06 00:35:00	502.2162358588485	0.8703920898766873	11.31509716839693	0.0017331022530329288	0.02253032928942808	1.0
2017-01-06 00:40:00	443.80371692864617	0.0	16.53386396400839	0.0	0.03725490196078431	1.0
2017-01-06 00:45:00	450.903722480075	0.8704705067182914	11.316116587337786	0.0019305019305019305	0.02509652509652509	1.0
2017-01-06 00:50:00	667.7786624666546	0.8717737107919773	11.333058240295706	0.0013054830287206266	0.016971279373368144	1.0
2017-01-06 00:55:00	576.5958691522226	0.8709907389006383	12.193870344608936	0.0015105740181268882	0.021148036253776432	1.0
2017-01-06 01:00:00	621.8572833186131	1.7394609323597567	13.045956992698178	0.0027972027972027968	0.02097902097902098	1.0
2017-01-06 01:05:00	572.3227169498851	0.8697913631457221	8.697913631457222	0.001519756838905775	0.015197568389057753	1.0
2017-01-06 01:10:00	557.7687278536738	2.6104620648377868	17.40308043225191	0.0046801872074883	0.031201248049921994	1.0
2017-01-06 01:15:00	549.153279907169	2.610871378322515	13.054356891612574	0.0047543581616481785	0.023771790808240885	1.0
2017-01-06 01:20:00	659.4139827952107	0.8699392912865576	20.00860369959082	0.0013192612137203168	0.03034300791556728	1.0
2017-01-06 01:25:00	686.1711692295769	3.4831023818760247	13.9324095275041	0.005076142131979695	0.02030456852791878	1.0
2017-01-06 01:30:00	674.2209377064803	3.4798500010657034	15.659325004795669	0.005161290322580643	0.0232258064516129	1.0
2017-01-06 01:35:00	674.9310935362298	0.8697565638353479	7.8278090745181315	0.0012886597938144332	0.0115979381443299	1.0
2017-01-06 01:40:00	671.1014100093047	1.7408596887400904	10.44515813244054	0.002594033722438392	0.01556420233463035	1.0
2017-01-06 01:45:00	557.9846280022686	0.0	5.2229450359026695	0.0	0.0093603744149766	1.0
2017-01-06 01:50:00	601.0037893970232	1.7395189273430487	12.17663249140134	0.0028943560057887122	0.020260492040520984	1.0
2017-01-06 01:55:00	534.2282381387628	3.4803142549756534	13.0511784561587	0.0065146579804560255	0.024429967426710098	1.0
2017-01-06 02:00:00	508.12079701879264	2.610209573726675	12.180978010724482	0.0051369863013698645	0.02397260273972603	1.0
2017-01-06 02:05:00	546.6883136667725	0.0	8.705227924630139	0.0	0.0159235668789809	1.0
2017-01-06 02:10:00	621.0475001168638	3.4841374480609466	14.807584154259024	0.005610098176718092	0.02384291725105189	1.0
2017-01-06 02:15:00	749.6251874062967	1.7392695763487167	13.914156610789735	0.0023201856148491887	0.018561484918793503	1.0
2017-01-06 02:20:00	850.6644620134392	2.6094001902252737	18.26580133157692	0.003067484662576687	0.02147239263803681	1.0
2017-01-06 02:25:00	882.6053557503668	3.485114928925437	20.91068957355262	0.003948667324777886	0.023692003948667318	1.0
2017-01-06 02:30:00	943.3633863612628	0.0	12.183659971455427	0.0	0.012915129151291513	1.0
2017-01-06 02:35:00	870.6118070094542	1.7394841298890191	20.00406749372372	0.001998001998001998	0.022977022977022976	1.0
2017-01-06 02:40:00	916.9450664567476	1.7415860711429203	18.286653747000663	0.0018993352326685657	0.019943019943019943	1.0
2017-01-06 02:45:00	858.5622554241595	1.7432736150744357	22.662556995967666	0.0020304568527918787	0.026395939086294416	1.0
2017-01-06 02:50:00	845.2691694816914	2.6115422332081097	20.892337865664878	0.003089598352214212	0.024716786817713696	1.0
2017-01-06 02:55:00	775.2322433968224	0.0	14.791187584451153	0.0	0.019079685746352413	1.0
2017-01-06 03:00:00	757.0819797954832	0.8702091721787164	20.01481096011048	0.0011494252873563216	0.0264367816091954	1.0
2017-01-06 03:05:00	756.9431041250641	0.0	19.141089989369444	0.0	0.02528735632183908	1.0
2017-01-06 03:10:00	713.6476999801863	0.0	14.795135243491664	0.0	0.02073170731707317	1.0
2017-01-06 03:15:00	733.3588225545681	0.8699392912865576	21.748482282163934	0.0011862396204033216	0.02965599051008304	1.0
2017-01-06 03:20:00	713.1128449560035	3.4828466176117394	13.060674816044022	0.004884004884004884	0.01831501831501832	1.0
2017-01-06 03:25:00	731.6921446627582	1.7400526626938364	18.270552958285283	0.002378121284185493	0.02497027348394768	1.0
2017-01-06 03:30:00	776.6278782737987	3.4787362968591213	34.78736296859121	0.004479283314669653	0.04479283314669653	1.0
2017-01-06 03:35:00	775.7885478460257	0.8706942175600739	15.672495916081333	0.001122334455667789	0.020202020202020204	1.0
2017-01-06 03:40:00	743.3520476998738	1.7408713060886976	24.372198285241765	0.00234192037470726	0.032786885245901634	1.0
2017-01-06 03:45:00	668.766987319227	2.608973942727804	20.00213356091316	0.003901170351105332	0.029908972691807537	1.0
2017-01-06 03:50:00	693.899287381974	2.611917016494256	28.731087181436816	0.003764115432873275	0.041405269761606016	1.0
2017-01-06 03:55:00	724.9954887235497	0.8703427235576826	40.90610800721108	0.0012004801920768306	0.05642256902761104	1.0
2017-01-06 04:00:00	752.4222123735616	3.4794090745598214	26.965420327838622	0.004624277456647399	0.03583815028901734	1.0
2017-01-06 04:05:00	778.5878764733362	0.8699305882383643	26.097917647150933	0.0011173184357541898	0.0335195530726257	1.0
2017-01-06 04:10:00	800.9042710691376	6.08722030128552	45.21935080954957	0.0076004343105320294	0.05646036916395222	1.0
2017-01-06 04:15:00	887.1841075347238	0.8706419112215149	46.144021294740284	0.0009813542688910696	0.052011776251226695	1.0
2017-01-06 04:20:00	776.6019880025284	0.0	34.786203269990075	0.0	0.044792833146696534	1.0
2017-01-06 04:25:00	764.6303038607152	0.8708773392491064	41.80211228395711	0.0011389521640091118	0.054669703872437365	1.0
2017-01-06 04:30:00	723.7195007031329	1.739710338228685	28.7052205807733	0.002403846153846154	0.039663461538461536	1.0
2017-01-06 04:35:00	639.2028777754233	0.8696637792862901	32.17755983359273	0.0013605442176870747	0.050340136054421766	1.0
2017-01-06 04:40:00	647.2650514136375	2.609939723442087	33.0592364969331	0.00403225806451613	0.05107526881720431	1.0
2017-01-06 04:45:00	718.4354305068292	1.7416616497135256	31.349909694843454	0.002424242424242424	0.04363636363636363	1.0
2017-01-06 04:50:00	813.4339265456116	3.4799312365587656	28.709432701609817	0.0042780748663101605	0.035294117647058816	1.0
2017-01-06 04:55:00	874.3502185875544	9.570002392500596	38.28000957000239	0.010945273631840795	0.04378109452736318	1.0
2017-01-06 05:00:00	797.4095217312955	1.74106882474082	47.008858268002136	0.002183406113537118	0.058951965065502175	1.0
2017-01-06 05:05:00	663.0772702564885	2.6105404340806637	32.196665353661515	0.003937007874015748	0.04855643044619423	1.0
2017-01-06 05:10:00	700.1120179228676	3.478817480362075	37.39728791389231	0.004968944099378881	0.05341614906832298	1.0
2017-01-06 05:15:00	799.1996987565007	4.348202931210558	31.30706110471603	0.00544069640914037	0.03917301414581067	1.0
2017-01-06 05:20:00	905.8485151270172	2.6130245628663955	27.87226200390822	0.002884615384615385	0.030769230769230767	1.0
2017-01-06 05:25:00	795.3765363050621	2.613504500454749	38.331399340002996	0.0032858707557502733	0.04819277108433735	1.0
2017-01-06 05:30:00	804.1000982789011	0.8702382016005421	28.717860652817887	0.001082251082251082	0.03571428571428571	1.0
2017-01-06 05:35:00	784.9077269321681	1.7403719000713262	33.067066101355195	0.0022172949002217295	0.04212860310421286	1.0
2017-01-06 05:40:00	845.8489585267145	3.4808599116325696	37.41924405005013	0.004115226337448559	0.044238683127572016	1.0
2017-01-06 05:45:00	789.3455466740079	3.4811269974597923	25.23817073158349	0.004410143329658214	0.03197353914002205	1.0
2017-01-06 05:50:00	747.2027793388852	2.6125971305555424	23.513374174999882	0.003496503496503497	0.03146853146853147	1.0
2017-01-06 05:55:00	715.2236632880132	3.4804071206229352	34.804071206229345	0.004866180048661801	0.048661800486617994	1.0
2017-01-06 06:00:00	695.5221806143721	0.8704908393171116	26.114725179513346	0.0012515644555694619	0.03754693366708385	1.0
2017-01-06 06:05:00	677.4929282870693	2.6090870152261965	29.569652839230233	0.003851091142490372	0.043645699614890884	1.0
2017-01-06 06:10:00	678.0105539871342	1.7407202926498957	32.20332541402307	0.0025673940949935818	0.04749679075738127	1.0
2017-01-06 06:15:00	649.1240740627943	1.7402790189351056	23.49376675562393	0.0026809651474530827	0.03619302949061663	1.0
2017-01-06 06:20:00
2017-01-06 06:25:00
2017-01-06 06:30:00
2017-01-06 06:35:00
2017-01-06 06:40:00
2017-01-06 06:45:00
2017-01-06 06:50:00
2017-01-06 06:55:00
2017-01-06 07:00:00
2017-01-06 07:05:00
2017-01-06 07:10:00
2017-01-06 07:15:00
2017-01-06 07:20:00
2017-01-06 07:25:00
2017-01-06 07:30:00
2017-01-06 07:35:00
2017-01-06 07:40:00
2017-01-06 07:45:00
2017-01-06 07:50:00
2017-01-06 07:55:00	1423.4295400202525	6.9605356480207945	43.50334780012996	0.004889975550122249	0.030562347188264057	1.0
2017-01-06 08:00:00	1470.0797453021607	6.95895737421141	45.233222932374154	0.0047337278106508885	0.030769230769230767	1.0
2017-01-06 08:05:00	1378.9089567749018	6.959792841766067	55.678342734128535	0.005047318611987382	0.040378548895899063	1.0
2017-01-06 08:10:00	1516.713856218889	3.4787015050891954	42.614093437342646	0.0022935779816513763	0.02809633027522936	1.0
2017-01-06 08:15:00	1512.6428323214982	0.8698348661998263	44.36157817619114	0.0005750431282346176	0.029327199539965494	1.0
2017-01-06 08:20:00	1866.230034157691	11.30521455920316	60.00460035269371	0.006057781919850886	0.03215284249767009	1.0
2017-01-06 08:25:00	1982.4726453135486	3.4795483024371188	47.84378915851038	0.001755155770074594	0.02413339183852567	1.0
2017-01-06 08:30:00	1871.112003314044	3.481138610816826	47.865655898731355	0.0018604651162790694	0.02558139534883721	1.0
2017-01-06 08:35:00	1904.0113840571012	1.7396175276903616	47.839482011484954	0.0009136592051164914	0.025125628140703515	1.0
2017-01-06 08:40:00	2030.7190832803547	2.6090609207028117	46.96309657265061	0.001284796573875803	0.02312633832976445	1.0
2017-01-06 08:45:00	2229.587434912327	3.4823700662433845	52.23555099365076	0.0015618898867629833	0.023428348301444742	1.0
2017-01-06 08:50:00	1912.0181679421191	1.7397799526315914	33.055819100000235	0.0009099181073703367	0.017288444040036398	1.0
2017-01-06 08:55:00	1700.1473461033286	5.217843517452671	33.04634227720025	0.003069053708439898	0.01943734015345269	1.0
2017-01-06 09:00:00	1593.983928778849	1.7401571274878267	39.1535353684761	0.001091703056768559	0.02456331877729257	1.0
2017-01-06 09:05:00	1531.501728813102	6.091200057779383	42.63840040445568	0.003977272727272728	0.02784090909090909	1.0
2017-01-06 09:10:00	1708.8494486242892	4.348217426524909	51.308965632993925	0.0025445292620865138	0.030025445292620863	1.0
2017-01-06 09:15:00	1786.9661438645205	4.434159165916925	45.228423492352626	0.0024813895781637717	0.025310173697270472	1.0
2017-01-06 09:20:00	1956.7909620480325	4.377608416214837	48.153692578363206	0.0022371364653243847	0.02460850111856823	1.0
2017-01-06 09:25:00	1902.951226873011	1.7394435346188402	53.92274957318404	0.0009140767824497258	0.028336380255941505	1.0
2017-01-06 09:30:00	1893.3590381005529	5.218261014516912	42.61579828522145	0.002756086357372531	0.022508038585209004	1.0
2017-01-06 09:35:00	1796.725368005475	4.34831889643145	43.4831889643145	0.002420135527589545	0.02420135527589545	1.0
2017-01-06 09:40:00	1777.7587078141073	4.348724823420028	39.13852341078025	0.0024461839530332684	0.02201565557729941	1.0
2017-01-06 09:45:00	1964.0281887624185	3.4792350553807228	51.31871706686567	0.001771479185119575	0.02612931798051373	1.0
2017-01-06 09:50:00	1789.964976235997	3.4790378546860974	36.52989747420403	0.001943634596695821	0.020408163265306117	1.0
2017-01-06 09:55:00	1936.5042357767848	5.219687967053329	51.32693167602441	0.0026954177897574125	0.026504941599281226	1.0
2017-01-06 10:00:00	1995.3230717823205	5.221080868161327	51.340628536919716	0.0026166593981683385	0.025730484081988664	1.0
2017-01-06 10:05:00	1924.5274486488306	6.957171075097443	58.2663077539411	0.003615002259376412	0.03027564392227745	1.0
2017-01-06 10:10:00	1825.485129123285	6.957542178649968	38.26648198257481	0.003811338732729871	0.02096236303001429	1.0
2017-01-06 10:15:00	1751.9233607468839	4.3493628618343685	41.753883473609946	0.0024826216484607746	0.02383316782522344	1.0
2017-01-06 10:20:00	1734.118631812593	6.9608374583546135	39.1547107032447	0.004014049172102358	0.022579026593075768	1.0
2017-01-06 10:25:00	1746.308155554776	1.7393507525445977	37.39604117970885	0.00099601593625498	0.021414342629482074	1.0
2017-01-06 10:30:00	1712.3108979153117	1.7392695763487167	39.13356546784613	0.001015744032503809	0.0228542407313357	1.0
2017-01-06 10:35:00	1613.2547937552945	1.7402964333929822	33.06563223446666	0.0010787486515641855	0.020496224379719527	1.0
2017-01-06 10:40:00	1736.0398894883624	5.218556782029147	37.39965693787555	0.003006012024048096	0.02154308617234469	1.0
2017-01-06 10:45:00	1727.7858589514274	5.219896854838148	43.49914045698457	0.0030211480362537764	0.025176233635448138	1.0
2017-01-06 10:50:00	1712.0348160142526	4.349681951255723	40.8870103418038	0.002540650406504065	0.023882113821138213	1.0
2017-01-06 10:55:00	1731.6449046573362	4.348681327617618	41.747340745129144	0.00251130085384229	0.024108488196885988	1.0
2017-01-06 11:00:00	1754.8099869810972	5.222648770777076	52.22648770777075	0.0029761904761904765	0.029761904761904764	1.0
2017-01-06 11:05:00	1751.4911735512655	0.8696579809092679	35.655977217279975	0.0004965243296921549	0.02035749751737835	1.0
2017-01-06 11:10:00	1807.8562178934867	0.8695797103864774	36.52234783623205	0.00048100048100048096	0.020202020202020204	1.0
2017-01-06 11:15:00	1403.7824137258724	2.6092609920555248	35.65990022475884	0.0018587360594795536	0.025402726146220567	1.0
2017-01-06 11:20:00	1318.5032420819819	6.09209418783754	30.460470939187697	0.004620462046204621	0.023102310231023104	1.0
2017-01-06 11:25:00	1368.80515658644	1.7392695763487167	34.78539152697434	0.0012706480304955528	0.025412960609911057	1.0
2017-01-06 11:30:00	1532.7154725104315	6.089108006568117	35.66477546704183	0.003972758229284903	0.023269012485811574	1.0
2017-01-06 11:35:00	1685.375905389244	3.4803839037465027	48.72537465245104	0.0020650490449148164	0.02891068662880743	1.0
2017-01-06 11:40:00	1768.9492015594699	0.8696898729397591	41.74511390110843	0.0004916420845624387	0.02359882005899705	1.0
2017-01-06 11:45:00	1788.5713250086087	2.609783061782989	41.756528988527826	0.0014591439688715954	0.02334630350194552	1.0
2017-01-06 11:50:00	1746.9662628740525	5.220018713767089	46.11016530494262	0.0029880478087649398	0.026394422310756973	1.0
2017-01-06 11:55:00	1835.841277165484	5.220401736015595	49.59381649214815	0.002843601895734597	0.027014218009478674	1.0
2017-01-06 12:00:00	1798.8005097181326	3.479304660963506	40.881829766321204	0.0019342359767891683	0.022727272727272728	1.0
2017-01-06 12:05:00	1784.632323105173	3.4805116004001424	38.28562760440157	0.0019502681618722574	0.02145294978059483	1.0
2017-01-06 12:10:00	1874.1480156199311	4.352410626149398	41.783142011034215	0.002322340919647004	0.02229447282861124	1.0
2017-01-06 12:15:00	1893.8404926770347	3.481324435068077	40.0352310032829	0.0018382352941176468	0.021139705882352942	1.0
2017-01-06 12:20:00	1889.7667925158391	4.34828990454634	48.700846930919006	0.002300966405890474	0.02577082374597331	1.0
2017-01-06 12:25:00	1775.9540861076819	4.348565343064843	40.00680115619656	0.0024485798237022533	0.022526934378060727	1.0
2017-01-06 12:30:00	1817.718493676688	0.0	35.65859245968622	0.0	0.019617224880382776	1.0
2017-01-06 12:35:00	1819.2918015861167	0.8700582503998644	38.28256301759403	0.0004782400765184122	0.021042563366810138	1.0
2017-01-06 12:40:00	1921.2922495122837	4.34878281917674	41.7483150640967	0.0022634676324128572	0.021729289271163424	1.0
2017-01-06 12:45:00	1860.6698411428115	5.219270241634813	43.493918680290115	0.0028050490883590453	0.02337540906965872	1.0
2017-01-06 12:50:00	1830.6330866918745	5.220436559007247	40.02334695238889	0.0028517110266159697	0.021863117870722436	1.0
2017-01-06 12:55:00	1848.7819286639171	3.47842319598103	46.95871314574391	0.0018814675446848547	0.02539981185324553	1.0
2017-01-06 13:00:00	1912.1866609545514	2.608713043594204	34.78284058125605	0.001364256480218281	0.01819008640291041	1.0
2017-01-06 13:05:00	1867.1930328566255	1.7393507525445977	43.483768813614944	0.0009315323707498836	0.02328830926874709	1.0
2017-01-06 13:10:00	1749.6521286709194	2.6101225191510484	37.411756107831685	0.0014917951268025855	0.02138239681750373	1.0
2017-01-06 13:15:00	1718.3868846034215	2.6088869705517537	28.69775667606929	0.0015182186234817814	0.016700404858299597	1.0
2017-01-06 13:20:00	1758.6164738245905	3.480685747302505	34.80685747302505	0.0019792182088075212	0.01979218208807521	1.0
2017-01-06 13:25:00	1700.1788784243035	1.7402035603114674	27.843256964983482	0.001023541453428864	0.016376663254861822	1.0
2017-01-06 13:30:00	1829.213929453925	6.088681648206122	44.360394865501746	0.003328578221588208	0.02425106990014265	1.0
2017-01-06 13:35:00	1664.40477953017	2.6101486349140144	40.89232861365289	0.0015682174594877155	0.02456874019864088	1.0
2017-01-06 13:40:00	1680.8011818967038	2.609939723442087	31.31927668130504	0.0015527950310559007	0.018633540372670808	1.0
2017-01-06 13:45:00	1596.0115375795885	3.4809411942848167	36.54988253999058	0.0021810250817884407	0.022900763358778633	1.0
2017-01-06 13:50:00	1553.3541490906878	6.957913321794794	45.22643659166616	0.004479283314669653	0.029115341545352738	1.0
2017-01-06 13:55:00	1468.2274024465235	4.349014817673352	31.31290668724813	0.002962085308056872	0.02132701421800948	1.0
2017-01-06 14:00:00	1573.6362145683565	3.4795715081666265	33.92582220462461	0.002211166390270868	0.02155887230514096	1.0
2017-01-06 14:05:00	1465.8868129489279	2.609887500799278	28.708762508792056	0.001780415430267062	0.019584569732937686	1.0
2017-01-06 14:10:00	1412.2021570866198	2.6087478271304554	38.26163479791335	0.0018472906403940886	0.027093596059113302	1.0
2017-01-06 14:15:00	1393.298916395542	4.3486233345678595	34.788986676542876	0.003121098626716604	0.024968789013732832	1.0
2017-01-06 14:20:00	1341.9475964532085	2.610792989208577	35.68083751918388	0.0019455252918287934	0.026588845654993514	1.0
2017-01-06 14:25:00	1324.692246070935	0.8697913631457221	26.963532257517386	0.0006565988181221272	0.020354563361785948	1.0
2017-01-06 14:30:00	1504.8243537989927	3.4793626677433367	26.095220008075017	0.0023121387283237	0.017341040462427747	1.0
2017-01-06 14:35:00	1400.3687637744604	0.8697942632139507	34.791770528558025	0.0006211180124223603	0.024844720496894408	1.0
2017-01-06 14:40:00	1510.3671251257188	3.482114409511744	37.432729902251246	0.0023054755043227662	0.024783861671469738	1.0
2017-01-06 14:45:00	1611.8147558321004	3.4793626677433367	38.272989345176704	0.0021586616297895305	0.023745277927684837	1.0
2017-01-06 14:50:00	1513.2502891337176	3.4787362968591213	33.04799482016165	0.002298850574712644	0.021839080459770115	1.0
2017-01-06 14:55:00	1649.9061980055585	3.478979858736022	31.310818728624202	0.0021085925144965732	0.018977332630469163	1.0
2017-01-06 15:00:00	1565.9085149068133	1.7408654973950122	34.817309947900235	0.0011117287381878821	0.022234574763757644	1.0
2017-01-06 15:05:00	1693.0599477494668	0.8700205281343613	35.67084165350881	0.0005138746145940392	0.0210688591983556	1.0
2017-01-06 15:10:00	1711.73798811641	1.739571126134563	44.35906371643136	0.001016260162601626	0.025914634146341462	1.0
2017-01-06 15:15:00	1146.4614672677135	0.8698493681849115	32.18442662284173	0.0007587253414264037	0.02807283763277693	1.0
2017-01-06 15:20:00	1099.1963865658026	3.4784695777398817	23.479669649744206	0.0031645569620253164	0.021360759493670885	1.0
2017-01-06 15:25:00	1235.2931965502262	0.8699247863029762	27.83759316169524	0.0007042253521126762	0.02253521126760564	1.0
2017-01-06 15:30:00	1796.7972480418011	2.609095713516652	42.61522998743865	0.001452081316553727	0.02371732817037754	1.0
2017-01-06 15:35:00	2567.6497871816696	0.8698000634084246	47.83900348746335	0.00033875338753387534	0.01863143631436314	1.0
2017-01-06 15:40:00	2593.544896940945	4.34866682921017	56.5326687797322	0.0016767270288397052	0.021797451374916163	1.0
2017-01-06 15:45:00	2608.617367558014	2.6094871966235553	42.62162421151807	0.0010003334444814937	0.01633877959319773	1.0
2017-01-06 15:50:00	2252.744608344259	1.739571126134563	36.53099364882583	0.0007722007722007723	0.016216216216216217	1.0
2017-01-06 15:55:00
2017-01-06 16:00:00
2017-01-06 16:05:00
2017-01-06 16:10:00
2017-01-06 16:15:00
2017-01-06 16:20:00
2017-01-06 16:25:00
2017-01-06 16:30:00
2017-01-06 16:35:00
2017-01-06 16:40:00
2017-01-06 16:45:00
2017-01-06 16:50:00
2017-01-06 16:55:00
2017-01-06 17:00:00
2017-01-06 17:05:00
2017-01-06 17:10:00
2017-01-06 17:15:00
2017-01-06 17:20:00
2017-01-06 17:25:00
2017-01-06 17:30:00
2017-01-06 17:35:00
2017-01-06 17:40:00
2017-01-06 17:45:00
2017-01-06 17:50:00
2017-01-06 17:55:00
2017-01-06 18:00:00
2017-01-06 18:05:00	1802.0454781660708	2.609139205838906	21.742826715324217	0.0014478764478764476	0.012065637065637066	1.0
2017-01-06 18:10:00	1649.0584450318195	2.609269691506044	21.743914095883692	0.0015822784810126582	0.013185654008438815	1.0
2017-01-06 18:15:00	1555.4099573784613	0.0	18.26823775444501	0.0	0.01174496644295302	1.0
2017-01-06 18:20:00	1446.709041409545	0.0	17.39878582573115	0.0	0.012026458208057728	1.0
2017-01-06 18:25:00	1357.4365522329006	1.7391884077295328	20.00066668888963	0.0012812299807815502	0.014734144778987828	1.0
2017-01-06 18:30:00	1405.681266122168	0.0	25.225715790558706	0.0	0.017945544554455444	1.0
2017-01-06 18:35:00	1287.2783413244615	0.0	15.656087935027234	0.0	0.01216216216216216	1.0
2017-01-06 18:40:00	1295.3309654710354	2.6098004677052415	26.098004677052423	0.002014775016789792	0.02014775016789792	1.0
2017-01-06 18:45:00	1275.7584871203035	2.6089130615957123	20.00166680556713	0.0020449897750511245	0.015678254942058618	1.0
2017-01-06 18:50:00	1162.0800072369054	0.8698203646982825	15.656766564569088	0.0007485029940119762	0.01347305389221557	1.0
2017-01-06 18:55:00	1256.8652823075986	3.4792118541386814	18.265862234228077	0.0027681660899653983	0.014532871972318341	1.0
2017-01-06 19:00:00	1376.63876502798	1.7403777054715297	26.105665582072945	0.0012642225031605561	0.01896333754740834	1.0
2017-01-06 19:05:00
2017-01-06 19:10:00
2017-01-06 19:15:00
2017-01-06 19:20:00
2017-01-06 19:25:00
2017-01-06 19:30:00
2017-01-06 19:35:00
2017-01-06 19:40:00
2017-01-06 19:45:00
2017-01-06 19:50:00
2017-01-06 19:55:00
2017-01-06 20:00:00
2017-01-06 20:05:00
2017-01-06 20:10:00
2017-01-06 20:15:00
2017-01-06 20:20:00
2017-01-06 20:25:00
2017-01-06 20:30:00
2017-01-06 20:35:00
2017-01-06 20:40:00
2017-01-06 20:45:00
2017-01-06 20:50:00
2017-01-06 20:55:00
2017-01-06 21:00:00
2017-01-06 21:05:00
2017-01-06 21:10:00
2017-01-06 21:15:00
2017-01-06 21:20:00
2017-01-06 21:25:00
2017-01-06 21:30:00
2017-01-06 21:35:00
2017-01-06 21:40:00
2017-01-06 21:45:00
2017-01-06 21:50:00	1151.5269763748531	4.34866682921017	20.87360078020881	0.003776435045317221	0.01812688821752266	1.0
2017-01-06 21:55:00	1094.4796167694726	3.4856038750620137	21.785024219137586	0.003184713375796178	0.019904458598726117	1.0
2017-01-06 22:00:00	792.5569822515665	1.7399714209694106	15.659742788724694	0.0021953896816684962	0.01975850713501646	1.0
2017-01-06 22:05:00	826.5966911479469	3.4804071206229352	14.791730262647473	0.0042105263157894745	0.017894736842105262	1.0
2017-01-06 22:10:00	841.3351039749242	7.830419788804878	15.660839577609757	0.009307135470527405	0.01861427094105481	1.0
2017-01-06 22:15:00	935.8268615938742	7.827548098833522	20.003734030352327	0.008364312267657993	0.02137546468401487	1.0
2017-01-06 22:20:00	1090.0666480494067	3.479861605903932	20.879169635423594	0.0031923383878691143	0.019154030327214685	1.0
2017-01-06 22:25:00	890.1467799542078	2.6104011142352137	13.05200557117607	0.0029325513196480947	0.014662756598240468	1.0
2017-01-06 22:30:00	888.9639608263795	0.0	10.44815624869398	0.0	0.011753183153770812	1.0
2017-01-06 22:35:00	715.0595222455946	0.0	6.096731614761465	0.0	0.008526187576126675	1.0
2017-01-06 22:40:00	507.123872617094	0.0	3.4794090745598214	0.0	0.00686106346483705	1.0
2017-01-06 22:45:00	393.4828674628697	0.8705373173957294	2.611611952187188	0.0022123893805309734	0.00663716814159292	1.0
2017-01-06 22:50:00	359.5259132872247	0.0	4.352613962315068	0.0	0.012106537530266344	1.0
2017-01-06 22:55:00	249.86839103909838	0.0	2.6118647146944083	0.0	0.010452961672473868	1.0
2017-01-06 23:00:00	224.6452916916334	0.0	5.285771569214902	0.0	0.023529411764705882	1.0
2017-01-06 23:05:00	222.7631447658783	0.0	0.8701685342417121	0.0	0.00390625	1.0
2017-01-06 23:10:00	257.785716494062	0.0	1.7417953817166352	0.0	0.006756756756756757	1.0
2017-01-06 23:15:00	220.59222593312555	0.0	1.7507319518502025	0.0	0.007936507936507936	1.0
2017-01-06 23:20:00	273.8220456105556	0.0	6.104313118706652	0.0	0.02229299363057325	1.0
2017-01-06 23:25:00	261.26669058708364	0.0	5.225333811741673	0.0	0.02	1.0
2017-01-06 23:30:00	261.08191183902045	0.8702730394634013	3.481092157853605	0.0033333333333333327	0.01333333333333333	1.0
2017-01-06 23:35:00	303.8073855372305	0.0	2.611524804044961	0.0	0.008595988538681949	1.0
2017-01-06 23:40:00	308.6159371508163	1.2912800717607378	2.582560143521476	0.004184100418410042	0.008368200836820085	1.0
2017-01-06 23:45:00
2017-01-06 23:50:00
2017-01-06 23:55:00
2017-01-07 00:00:00
2017-01-07 00:05:00
2017-01-07 00:10:00
2017-01-07 00:15:00
2017-01-07 00:20:00
2017-01-07 00:25:00
2017-01-07 00:30:00
2017-01-07 00:35:00
2017-01-07 00:40:00
2017-01-07 00:45:00
2017-01-07 00:50:00
2017-01-07 00:55:00
2017-01-07 01:00:00
2017-01-07 01:05:00
2017-01-07 01:10:00
2017-01-07 01:15:00
2017-01-07 01:20:00
2017-01-07 01:25:00
2017-01-07 01:30:00	432.5298490651048	54.0662311331381	54.0662311331381	0.125	0.125	1.0
2017-01-07 01:35:00	543.7410690529408	0.8699857104847053	8.699857104847053	0.0016	0.016	1.0
2017-01-07 01:40:00	512.3478295723158	0.0	5.228039077268528	0.0	0.010204081632653062	1.0
2017-01-07 01:45:00	619.6240686239457	0.8702585233482385	7.832326710134146	0.001404494382022472	0.012640449438202249	1.0
2017-01-07 01:50:00	537.495220090377	0.0	2.6092000975261023	0.0	0.004854368932038835	1.0
2017-01-07 01:55:00	576.1596302118585	0.0	6.101539200428152	0.0	0.01059001512859304	1.0
2017-01-07 02:00:00	664.6557832665367	0.8699683027048909	11.309587935163586	0.0013089005235602093	0.017015706806282727	1.0
2017-01-07 02:05:00	596.0893060708288	0.0	4.351016832633786	0.0	0.0072992700729927	1.0
2017-01-07 02:10:00	485.60229869191056	0.0	6.10272188661288	0.0	0.012567324955116695	1.0
2017-01-07 02:15:00	533.2514463249363	0.0	8.69904480138558	0.0	0.01631321370309951	1.0
2017-01-07 02:20:00	513.5399584451849	0.0	5.240203657603927	0.0	0.010204081632653059	1.0
2017-01-07 02:25:00	562.8893009063012	0.0	10.456148004451416	0.0	0.018575851393188857	1.0
2017-01-07 02:30:00	633.5254339692792	0.8714242558036855	13.071363837055282	0.001375515818431912	0.020632737276478682	1.0
2017-01-07 02:35:00	553.2408008131597	0.8698754729766661	7.828879256789995	0.001572327044025157	0.014150943396226412	1.0
2017-01-07 02:40:00	533.6057551531392	2.6157144860447996	10.462857944179198	0.004901960784313725	0.0196078431372549	1.0
2017-01-07 02:45:00	522.0384324693985	0.0	6.960512432925312	0.0	0.013333333333333334	1.0
2017-01-07 02:50:00	622.9804072951932	0.0	8.70084367730717	0.0	0.013966480446927372	1.0
2017-01-07 02:55:00	616.0279509631308	0.8700959759366257	9.571055735302883	0.0014124293785310734	0.015536723163841809	1.0
2017-01-07 03:00:00	544.5947090217131	0.0	7.829636391685972	0.0	0.014376996805111819	1.0
2017-01-07 03:05:00	666.460174219302	0.8700524467614907	9.570576914376398	0.0013054830287206266	0.01436031331592689	1.0
2017-01-07 03:10:00	738.1318966841658	0.8704385574105731	7.8339470166951575	0.0011792452830188679	0.010613207547169812	1.0
2017-01-07 03:15:00	797.5242250520014	2.609130507258456	23.482174565326105	0.003271537622682661	0.02944383860414395	1.0
2017-01-07 03:20:00	688.4089398589357	2.610906219439705	24.368458048103925	0.0037926675094816687	0.035398230088495575	1.0
2017-01-07 03:25:00	731.0147209539857	0.0	12.183578682566429	0.0	0.016666666666666663	1.0
2017-01-07 03:30:00	551.6923714606809	1.7403544841030945	8.701772420515471	0.003154574132492114	0.01577287066246057	1.0
2017-01-07 03:35:00	548.2317784725914	2.610627516536149	17.404183443574333	0.0047619047619047615	0.031746031746031744	1.0
2017-01-07 03:40:00	697.7401744350435	0.8700002175000543	12.18000304500076	0.0012468827930174565	0.017456359102244388	1.0
2017-01-07 03:45:00	716.148703680929	0.8701685342417121	18.273539219075953	0.0012150668286755773	0.025516403402187124	1.0
2017-01-07 03:50:00	793.6996032662363	3.481138610816826	23.497685623013574	0.004385964912280702	0.02960526315789473	1.0
2017-01-07 03:55:00	820.5333466753391	0.0	26.103924072386178	0.0	0.03181336161187698	1.0
2017-01-07 04:00:00	849.1728629113292	3.487362886699504	25.2833809285714	0.004106776180698152	0.0297741273100616	1.0
2017-01-07 04:05:00	890.2091353325283	4.350973290970324	13.923114531105034	0.004887585532746823	0.015640273704789834	1.0
2017-01-07 04:10:00	670.6628689534915	1.7419814778012763	17.419814778012764	0.002597402597402597	0.02597402597402597	1.0
2017-01-07 04:15:00	784.784689564147	0.8700495449713381	17.400990899426766	0.0011086474501108647	0.02217294900221729	1.0
2017-01-07 04:20:00	785.9640571586485	0.8703920898766873	21.759802246917186	0.001107419712070875	0.027685492801771874	1.0
2017-01-07 04:25:00	755.9584600826186	1.799901095434806	12.599307668043645	0.0023809523809523807	0.016666666666666666	1.0
2017-01-07 04:30:00	660.0817801983042	1.748561007147826	23.60557359649565	0.0026490066225165567	0.03576158940397351	1.0
2017-01-07 04:35:00	439.1933858345784	0.0	12.175658221156628	0.0	0.027722772277227727	1.0
2017-01-07 04:40:00	518.7069575487092	0.8703136871622638	9.5734505587849	0.0016778523489932888	0.01845637583892617	1.0
2017-01-07 04:45:00	577.4509742818352	0.8696550817497518	15.653791471495536	0.001506024096385542	0.02710843373493976	1.0
2017-01-07 04:50:00	615.942633989666	1.7424119773399322	9.583265875369628	0.002828854314002829	0.01555869872701556	1.0
2017-01-07 04:55:00	623.300559272967	0.0	12.187441103102708	0.0	0.019553072625698324	1.0
2017-01-07 05:00:00	745.1177811274547	2.6113940927364068	10.445576370945627	0.003504672897196262	0.014018691588785048	1.0
2017-01-07 05:05:00	684.8409115432678	0.0	15.663451598194175	0.0	0.022871664548919948	1.0
2017-01-07 05:10:00	594.8068245699344	0.8825027070770541	10.590032484924649	0.001483679525222552	0.017804154302670624	1.0
2017-01-07 05:15:00	611.6802350042718	0.0	5.357783080329388	0.0	0.00875912408759124	1.0
2017-01-07 05:20:00	595.0861026079823	0.0	6.960071375531956	0.0	0.01169590643274854	1.0
2017-01-07 05:25:00	598.6040692315769	0.0	9.570704595272305	0.0	0.015988372093023256	1.0
2017-01-07 05:30:00	528.3403382190548	0.0	12.18577386337194	0.0	0.023064250411861616	1.0
2017-01-07 05:35:00	527.4072326274163	1.7434949838922853	9.589222411407569	0.003305785123966942	0.01818181818181818	1.0
2017-01-07 05:40:00	637.3141330358426	0.0	10.447772672718733	0.0	0.016393442622950817	1.0
2017-01-07 05:45:00	706.096371140021	0.8695768117487945	13.043652176231918	0.0012315270935960591	0.018472906403940892	1.0
2017-01-07 05:50:00	774.6256991214525	0.8703659540690478	17.407319081380955	0.0011235955056179776	0.02247191011235955	1.0
2017-01-07 05:55:00	870.3514348541228	0.8703514348541226	13.925622957665961	0.001	0.016	1.0
2017-01-07 06:00:00	865.386289634518	0.870609949330501	19.153418885271023	0.0010060362173038226	0.02213279678068411	1.0
2017-01-07 06:05:00	887.080486666806	0.0	14.79918378148744	0.0	0.016683022571148187	1.0
2017-01-07 06:10:00	785.4189821764396	0.0	10.437461557161988	0.0	0.0132890365448505	1.0
2017-01-07 06:15:00	769.8919637258529	0.8719048286815999	12.206667601542401	0.0011325028312570782	0.01585503963759909	1.0
2017-01-07 06:20:00	730.2565269034395	0.8703891858205478	13.926226973128765	0.001191895113230036	0.01907032181168057	1.0
2017-01-07 06:25:00	582.0631455858253	0.8700495449713381	12.180693629598734	0.0014947683109118087	0.020926756352765318	1.0
2017-01-07 06:30:00	642.0323251966224	0.0	13.04943750399639	0.0	0.02032520325203252	1.0
2017-01-07 06:35:00	664.1140207659099	0.0	16.559273483664427	0.0	0.024934383202099737	1.0
2017-01-07 06:40:00	695.0722221215361	0.8699276872609965	11.309059934392955	0.0012515644555694619	0.016270337922403004	1.0
2017-01-07 06:45:00	744.1330979958017	0.8703311087670194	16.53629106657337	0.0011695906432748536	0.022222222222222227	1.0
2017-01-07 06:50:00	908.4256478841252	0.8701395094675528	20.883348227221266	0.0009578544061302679	0.022988505747126436	1.0
2017-01-07 06:55:00	983.8291599366094	0.8698754729766661	20.877011351439982	0.0008841732979664016	0.021220159151193636	1.0
2017-01-07 07:00:00	969.4000829008207	0.8701975609522629	17.403951219045258	0.0008976660682226213	0.017953321364452424	1.0
2017-01-07 07:05:00	1012.1545576545168	1.740592532509917	22.627702922628924	0.0017196904557179708	0.02235597592433362	1.0
2017-01-07 07:10:00	1018.4572896443207	0.8704763159353167	18.280002634641647	0.0008547008547008548	0.017948717948717947	1.0
2017-01-07 07:15:00	761.2222648667796	1.7399366054097818	13.919492843278256	0.002285714285714285	0.018285714285714284	1.0
2017-01-07 07:20:00	784.4942650164262	0.0	9.567003231907638	0.0	0.012195121951219513	1.0
2017-01-07 07:25:00	817.0528234656874	0.8701308024128727	11.311700431367345	0.0010649627263045792	0.013844515441959531	1.0
2017-01-07 07:30:00	897.5169567217671	0.8696869735676037	19.133113418487284	0.0009689922480620156	0.02131782945736434	1.0
2017-01-07 07:35:00	816.0846988034093	0.8700263313469182	9.5702896448161	0.001066098081023454	0.011727078891257995	1.0
2017-01-07 07:40:00	787.1874300519456	1.739640729396565	11.307664741077671	0.002209944751381216	0.0143646408839779	1.0
2017-01-07 07:45:00	732.29596237054	1.739420338172304	14.785072874464586	0.0023752969121140144	0.02019002375296912	1.0
2017-01-07 07:50:00	803.1869902851791	1.7403835109104642	10.442301065462784	0.0021668472372697732	0.013001083423618637	1.0
2017-01-07 07:55:00	876.8257053749646	0.8698667712053221	12.17813479687451	0.000992063492063492	0.01388888888888889	1.0
2017-01-07 08:00:00	914.6074570123607	0.0	21.776368024103824	0.0	0.023809523809523808	1.0
2017-01-07 08:05:00	972.897099887728	0.0	12.182969050472446	0.0	0.012522361359570662	1.0
2017-01-07 08:10:00	1067.0561136430704	0.0	11.305402997033346	0.0	0.010594947025264874	1.0
2017-01-07 08:15:00	1066.815947419142	0.8701598266061518	14.79271705230458	0.0008156606851549756	0.013866231647634585	1.0
2017-01-07 08:20:00	1093.6668683758437	1.7401223044961711	15.661100740465539	0.0015910898965791564	0.01431980906921241	1.0
2017-01-07 08:25:00	1031.2357090093594	1.7404822092984968	19.145304302283467	0.0016877637130801688	0.018565400843881856	1.0
2017-01-07 08:30:00	1085.6516519651336	0.0	12.17878455730118	0.0	0.01121794871794872	1.0
2017-01-07 08:35:00	1068.374519209716	0.8700118234606808	25.230342880359746	0.0008143322475570032	0.02361563517915309	1.0
2017-01-07 08:40:00	1099.4199487024337	0.8697942632139507	12.17711968499531	0.0007911392405063291	0.011075949367088608	1.0
2017-01-07 08:45:00	1066.262328386166	0.0	18.278782772334274	0.0	0.017142857142857144	1.0
2017-01-07 08:50:00	1129.3167764009331	1.7400874828982025	21.751093536227533	0.0015408320493066256	0.019260400616332825	1.0
2017-01-07 08:55:00	1163.7032434966413	2.6092000975261023	26.092000975261016	0.002242152466367713	0.022421524663677132	1.0
2017-01-07 09:00:00	1459.412587882933	0.0	17.39466731684068	0.0	0.011918951132300357	1.0
2017-01-07 09:05:00	1558.744080230089	0.0	32.18389004939357	0.0	0.020647321428571425	1.0
2017-01-07 09:10:00	1576.724346468642	1.7403138481993838	28.71517849528984	0.0011037527593818982	0.018211920529801324	1.0
2017-01-07 09:15:00	1743.4804358701087	0.8700002175000543	33.06000826500206	0.0004990019960079841	0.01896207584830339	1.0
2017-01-07 09:20:00	1693.3539264807239	1.7394493338271433	30.44036334197501	0.0010272213662044169	0.017976373908577297	1.0
2017-01-07 09:25:00	1808.3625678516512	1.7396465299198185	28.704167743677	0.0009620009620009619	0.015873015873015872	1.0
2017-01-07 09:30:00	1814.9036022691366	1.739246384541578	26.958318960394458	0.0009583133684714902	0.0148538572113081	1.0
2017-01-07 09:35:00	1782.8820709030454	0.8696985711722173	21.742464279305434	0.0004878048780487804	0.012195121951219513	1.0
2017-01-07 09:40:00	1763.143515851982	1.73965813108237	21.745726638529625	0.0009866798223976318	0.0123334977799704	1.0
2017-01-07 09:45:00	1833.410160292928	3.478956660897397	20.873739965384377	0.00189753320683112	0.011385199240986715	1.0
2017-01-07 09:50:00	1824.4573863335645	1.7400642692737855	20.880771231285426	0.0009537434430138293	0.01144492131616595	1.0
2017-01-07 09:55:00	1554.1979797745526	0.8697246669135716	20.87339200592572	0.0005595970900951313	0.013430330162283156	1.0
2017-01-07 10:00:00	1380.487772346229	1.7397451447337478	16.527578874970605	0.001260239445494644	0.01197227473219912	1.0
2017-01-07 10:05:00	1492.761065729332	0.8699073809611491	17.398147619222982	0.0005827505827505828	0.011655011655011654	1.0
2017-01-07 10:10:00	1564.7300449054894	4.351307132662652	16.534967104118074	0.0027808676307007787	0.010567296996662959	1.0
2017-01-07 10:15:00	1518.5747083382737	1.739489929368011	18.26464425836411	0.001145475372279496	0.012027491408934709	1.0
2017-01-07 10:20:00	1620.0972058323498	0.8696173944349704	13.913878310959527	0.0005367686527106817	0.008588298443370907	1.0
2017-01-07 10:25:00	1573.6362145683565	1.7397857540833133	13.918286032666506	0.001105583195135434	0.008844665561083471	1.0
2017-01-07 10:30:00	1566.6300549407852	0.8698667712053221	13.048001568079831	0.0005552470849528039	0.00832870627429206	1.0
2017-01-07 10:35:00	1554.2497976010745	3.4790146560740336	15.655565952333152	0.0022383883603805253	0.010072747621712369	1.0
2017-01-07 10:40:00	1525.7718798414746	4.3518878489488735	17.407551395795494	0.002852253280091273	0.01140901312036509	1.0
2017-01-07 10:45:00	1487.1349779364828	2.6090087332219	13.0450436661095	0.0017543859649122805	0.008771929824561403	1.0
2017-01-07 10:50:00	1427.9165216695606	2.608860880029648	17.392405866864323	0.0018270401948842876	0.01218026796589525	1.0
2017-01-07 10:55:00	1453.1887971405831	2.608956547828696	13.914434921753044	0.0017953321364452422	0.009575104727707959	1.0
2017-01-07 11:00:00	1417.8686534611581	1.7397161392161449	12.178012974513011	0.0012269938650306747	0.008588957055214723	1.0
2017-01-07 11:05:00	1362.4748668628886	1.7400700726218243	7.8303153267982095	0.001277139208173691	0.00574712643678161	1.0
2017-01-07 11:10:00	1450.0485669136087	0.8698551691143425	21.746379227858558	0.000599880023995201	0.014997000599880026	1.0
2017-01-07 11:15:00	1473.0671181441328	1.7412140876408189	20.894569051689825	0.0011820330969267141	0.014184397163120562	1.0
2017-01-07 11:20:00	1424.1286129361395	0.8699625002664259	9.569587502930686	0.0006108735491753206	0.0067196090409285284	1.0
2017-01-07 11:25:00	1408.5491421828422	1.7400236469213617	11.310153704988851	0.0012353304508956149	0.008029647930821495	1.0
2017-01-07 11:30:00	1426.5482071087042	3.4793858709968397	14.78738995173657	0.0024390243902439024	0.010365853658536586	1.0
2017-01-07 11:35:00	1413.1584134048169	2.6105143104768787	20.884114483815033	0.0018472906403940886	0.014778325123152709	1.0
2017-01-07 11:40:00	1608.7851742204944	3.4822189918192517	25.246087690689574	0.0021645021645021645	0.015692640692640692	1.0
2017-01-07 11:45:00	1470.0258254832893	2.6095132996744783	28.704646296419252	0.0017751479289940828	0.01952662721893491	1.0
2017-01-07 11:50:00	1523.6357032255653	4.348275408748759	12.175171144496524	0.002853881278538813	0.007990867579908675	1.0
2017-01-07 11:55:00	1454.199035955332	3.478945062094096	18.264461575994	0.0023923444976076554	0.012559808612440193	1.0
2017-01-07 12:00:00	1465.0507486731412	0.8704995535788124	17.409991071576247	0.0005941770647653001	0.011883541295306	1.0
2017-01-07 12:05:00	1415.5233992746055	1.7400410562687223	18.270431090821585	0.0012292562999385373	0.01290719114935464	1.0
2017-01-07 12:10:00	1408.4551969444904	2.6098613902615635	21.748844918846363	0.0018529956763434214	0.015441630636195181	1.0
2017-01-07 12:15:00	1504.922986937025	2.611202406484137	18.278416845388964	0.0017351069982648928	0.012145748987854251	1.0
2017-01-07 12:20:00	1437.659667485757	3.4789102661482314	19.134006463815275	0.002419842710223835	0.013309134906231094	1.0
2017-01-07 12:25:00	1433.2966620954533	2.6107407324143046	17.404938216095363	0.0018214936247723133	0.01214329083181542	1.0
2017-01-07 12:30:00	1487.2143055520928	0.0	15.654887426864136	0.0	0.010526315789473684	1.0
2017-01-07 12:35:00	1465.5740143144974	0.0	8.697768630946571	0.0	0.005934718100890207	1.0
2017-01-07 12:40:00	1523.863343138024	0.8702817493649481	20.886761984758753	0.0005711022272986865	0.013706453455168473	1.0
2017-01-07 12:45:00	1525.3291211548992	1.7402499956131194	17.402499956131194	0.0011409013120365088	0.011409013120365087	1.0
2017-01-07 12:50:00	1626.6237423567165	0.8698522686399555	15.657340835519197	0.0005347593582887701	0.009625668449197863	1.0
2017-01-07 12:55:00	1464.655403721738	3.4789914577713485	13.915965831085394	0.0023752969121140144	0.009501187648456056	1.0
2017-01-07 13:00:00	1526.9471367421036	0.8700553485709992	17.401106971419985	0.0005698005698005698	0.011396011396011395	1.0
2017-01-07 13:05:00	1471.711521346993	3.479223454721024	9.567864500482816	0.0023640661938534287	0.006501182033096927	1.0
2017-01-07 13:10:00	1457.6052256815244	2.610636225101238	19.14466565074241	0.0017910447761194032	0.013134328358208951	1.0
2017-01-07 13:15:00	1472.1434696037606	2.610183456744257	21.75152880620214	0.0017730496453900707	0.014775413711583925	1.0
2017-01-07 13:20:00	1494.6454197339303	2.6099745396983653	18.269821777888552	0.0017462165308498251	0.012223515715948777	1.0
2017-01-07 13:25:00	1423.000857862087	2.6110107483708016	23.49909673533722	0.0018348623853211012	0.01651376146788991	1.0
2017-01-07 13:30:00
2017-01-07 13:35:00
2017-01-07 13:40:00
2017-01-07 13:45:00
2017-01-07 13:50:00
2017-01-07 13:55:00
2017-01-07 14:00:00
2017-01-07 14:05:00
2017-01-07 14:10:00
2017-01-07 14:15:00
2017-01-07 14:20:00
2017-01-07 14:25:00
2017-01-07 14:30:00
2017-01-07 14:35:00
2017-01-07 14:40:00
2017-01-07 14:45:00
2017-01-07 14:50:00
2017-01-07 14:55:00
2017-01-07 15:00:00
2017-01-07 15:05:00	1126.8757695604315	0.0	14.792963770291376	0.0	0.013127413127413126	1.0
2017-01-07 15:10:00	1176.8630294089635	3.4792698578239865	17.396349289119932	0.0029563932002956393	0.014781966001478197	1.0
2017-01-07 15:15:00	1157.5751325010108	1.740714484963926	11.31464415226552	0.001503759398496241	0.009774436090225564	1.0
2017-01-07 15:20:00	1168.573974300074	1.7402441910648905	20.01280819724624	0.0014892032762472073	0.017125837676842892	1.0
2017-01-07 15:25:00	1161.721494313221	0.0	13.053050497901358	0.0	0.011235955056179777	1.0
2017-01-07 15:30:00	1171.0984050382174	3.4802330015994576	16.531106757597424	0.002971768202080238	0.014115898959881131	1.0
2017-01-07 15:35:00	1124.5166255268177	2.6131292614875696	13.936689394600373	0.0023237800154918666	0.012393493415956622	1.0
2017-01-07 15:40:00	1076.811541005526	0.0	13.057536875572266	0.0	0.012126111560226357	1.0
2017-01-07 15:45:00	1066.5740253266383	0.0	10.439550003197112	0.0	0.009787928221859707	1.0
2017-01-07 15:50:00	1013.3643769802466	1.7396813338716683	16.52697267178085	0.0017167381974248926	0.01630901287553648	1.0
2017-01-07 15:55:00	1084.222760498441	1.74032545826395	13.052440936979625	0.0016051364365971105	0.01203852327447833	1.0
2017-01-07 16:00:00	993.2167906736858	0.8704792205729059	13.927667529166493	0.0008764241893076247	0.014022787028921995	1.0
2017-01-07 16:05:00	971.5083645826493	0.8697478644428372	4.348739322214186	0.0008952551477170994	0.004476275738585497	1.0
2017-01-07 16:10:00	907.4435164262793	1.7400642692737855	11.310417750279608	0.0019175455417066156	0.012464046021093002	1.0
2017-01-07 16:15:00	1034.7373842610557	0.8702585233482385	17.40517046696477	0.0008410428931875526	0.01682085786375105	1.0
2017-01-07 16:20:00	940.6647364137323	0.8701801446935544	10.442161736322651	0.0009250693802035152	0.011100832562442185	1.0
2017-01-07 16:25:00	919.5932967419687	0.0	12.180043665456537	0.0	0.013245033112582785	1.0
2017-01-07 16:30:00	874.2569178659547	0.8699073809611491	11.308795952494938	0.0009950248756218905	0.012935323383084577	1.0
2017-01-07 16:35:00	705.1658184363426	0.870575084489312	10.446901013871743	0.0012345679012345679	0.014814814814814815	1.0
2017-01-07 16:40:00	806.3530530292387	0.0	13.917636298239286	0.0	0.017259978425026967	1.0
2017-01-07 16:45:00	738.6868456462068	1.7401339120051984	13.921071296041589	0.002355712603062426	0.01884570082449941	1.0
2017-01-07 16:50:00	911.1424365677632	0.8702411046492485	14.794098779037226	0.0009551098376313276	0.01623686723973257	1.0
2017-01-07 16:55:00	958.72105567194	0.8699828091396914	13.04974213709537	0.0009074410163339383	0.013611615245009073	1.0
2017-01-07 17:00:00	953.0920583930637	2.6112111188851057	15.667266713310633	0.0027397260273972607	0.01643835616438356	1.0
2017-01-07 17:05:00	943.7047500095675	2.609321889427376	9.567513594567043	0.002764976958525345	0.010138248847926268	1.0
2017-01-07 17:10:00	957.9564986820486	3.4803142549756534	18.271649838622178	0.003633060853769301	0.019073569482288832	1.0
2017-01-07 17:15:00	714.1051145311392	1.741719791539364	14.804618228084594	0.0024390243902439024	0.02073170731707317	1.0
2017-01-07 17:20:00	838.1288577426396	0.8703311087670194	17.406622175340388	0.0010384215991692627	0.020768431983385256	1.0
2017-01-07 17:25:00	774.3880014524852	1.7401977560730002	13.051483170547506	0.0022471910112359553	0.016853932584269662	1.0
2017-01-07 17:30:00	1147.752296664818	2.610505602725136	18.273539219075953	0.002274450341167551	0.015921152388172863	1.0
2017-01-07 17:35:00	1190.6332214789422	2.609130507258456	28.700435579843017	0.002191380569758948	0.024105186267348432	1.0
2017-01-07 17:40:00	1199.3122666523154	0.8703282051177907	27.850502563769304	0.000725689404934688	0.02322206095791001	1.0
2017-01-07 17:45:00	1100.4071506457387	1.7397741512185594	20.007402739013433	0.0015810276679841901	0.018181818181818184	1.0
2017-01-07 17:50:00	1192.464079302775	1.7395537261893144	20.004867851177114	0.001458789204959883	0.016776075857038657	1.0
2017-01-07 17:55:00	1166.5107887749941	5.219287645525701	17.397625485085673	0.0044742729306487695	0.014914243102162566	1.0
2017-01-07 18:00:00	1703.55700905388	0.0	29.581684529025488	0.0	0.017364657814096015	1.0
2017-01-07 18:05:00	1553.1366664608572	3.4784695777398817	20.00120007200432	0.0022396416573348264	0.012877939529675251	1.0
2017-01-07 18:10:00	1368.8207633779095	2.610592682856789	24.36553170666336	0.0019071837253655441	0.017800381436745075	1.0
2017-01-07 18:15:00	1687.2996059923487	2.6092261948335294	29.571230208113327	0.0015463917525773195	0.017525773195876292	1.0
2017-01-07 18:20:00	1728.2639138146885	3.479142252269126	34.791422522691256	0.0020130850528434826	0.020130850528434833	1.0
2017-01-07 18:25:00	1649.829190061714	5.218226220543112	32.17906169334919	0.0031628887717448607	0.01950448075909331	1.0
2017-01-07 18:30:00	1844.9566617853452	5.219113611839733	25.225715790558706	0.002828854314002829	0.013672795851013672	1.0
2017-01-07 18:35:00	1808.828299582549	1.739257980367836	20.001466774230114	0.0009615384615384617	0.011057692307692308	1.0
2017-01-07 18:40:00	1575.4885320102712	1.7408713060886976	28.72437655046351	0.0011049723756906078	0.018232044198895028	1.0
2017-01-07 18:45:00	1582.8629631386111	1.740366094709853	16.533477899743602	0.0010995052226498076	0.010445299615173173	1.0
2017-01-07 18:50:00	1385.3328357073233	0.8696376871985708	22.610579867162837	0.0006277463904582549	0.016321406151914627	1.0
2017-01-07 18:55:00	1429.5009377021518	2.610166045712998	19.141217668561985	0.0018259281801582474	0.013390139987827144	1.0
2017-01-07 19:00:00	1328.6897352844567	0.0	15.662354443431706	0.0	0.011787819253438112	1.0
2017-01-07 19:05:00	1324.6348303001882	1.7395073280370168	15.655565952333152	0.0013131976362442547	0.011818778726198294	1.0
2017-01-07 19:10:00	1318.1518535893736	1.7412838224430298	19.15412204687333	0.001321003963011889	0.014531043593130781	1.0
2017-01-07 19:15:00	1503.2952004603842	0.8699625002664259	20.879100006394225	0.0005787037037037037	0.013888888888888888	1.0
2017-01-07 19:20:00	1501.6604397156416	1.7400468594619252	12.180328016233474	0.0011587485515643105	0.008111239860950175	1.0
2017-01-07 19:25:00	1345.6569725820582	2.609548104554735	21.746234204622787	0.0019392372333548805	0.01616031027795734	1.0
2017-01-07 19:30:00	1370.7394842161166	0.8703107836292802	17.406215672585606	0.0006349206349206348	0.012698412698412695	1.0
2017-01-07 19:35:00	1391.1442661844494	2.610026765824484	9.57009814135644	0.001876172607879925	0.006879299562226392	1.0
2017-01-07 19:40:00	1088.5154800939144	0.8701162910422978	9.571279201465275	0.0007993605115907275	0.008792965627498001	1.0
2017-01-07 19:45:00	971.253873375242	1.7405983393821542	15.665385054439387	0.0017921146953405016	0.016129032258064516	1.0
2017-01-07 19:50:00	830.5422243861316	0.0	10.458034304967027	0.0	0.012591815320041971	1.0
2017-01-07 19:55:00	777.7516626181724	0.8699683027048909	12.179556237868473	0.0011185682326621924	0.015659955257270694	1.0
2017-01-07 20:00:00	846.2503931774811	0.0	8.733234191718072	0.0	0.010319917440660476	1.0
2017-01-07 20:05:00
2017-01-07 20:10:00
2017-01-07 20:15:00
2017-01-07 20:20:00
2017-01-07 20:25:00
2017-01-07 20:30:00
2017-01-07 20:35:00
2017-01-07 20:40:00
2017-01-07 20:45:00
2017-01-07 20:50:00
2017-01-07 20:55:00
2017-01-07 21:00:00
2017-01-07 21:05:00
2017-01-07 21:10:00	1670.451487123567	6.087017391913049	20.000200002000014	0.003643935450286309	0.011972930765226444	1.0
2017-01-07 21:15:00	1772.8112373778579	2.6109149298642977	29.590369205128702	0.0014727540500736375	0.016691212567501227	1.0
2017-01-07 21:20:00	1379.811141612471	1.7399888292717165	18.26988270735302	0.0012610340479192938	0.013240857503152586	1.0
2017-01-07 21:25:00	1367.445285505341	2.611289533110136	24.372035642361265	0.0019096117122851689	0.01782304264799491	1.0
2017-01-07 21:30:00	1398.7223956996688	1.7418709784553783	22.64432271991992	0.0012453300124533	0.0161892901618929	1.0
2017-01-07 21:35:00	1538.5737128868375	5.218452389667059	23.483035753501763	0.003391746749576032	0.015262860373092144	1.0
2017-01-07 21:40:00	1448.9661258507385	0.8697275665370579	20.873461596889392	0.0006002400960384153	0.014405762304921969	1.0
2017-01-07 21:45:00	1475.5597368237125	4.350117148654813	17.40046859461925	0.00294811320754717	0.01179245283018868	1.0
2017-01-07 21:50:00	1619.8863817607635	1.739942407906298	15.65948167115668	0.0010741138560687433	0.009667024704618691	1.0
2017-01-07 21:55:00	1593.3317341035934	2.610592682856789	20.884741462854308	0.0016384489350081926	0.013107591480065541	1.0
2017-01-07 22:00:00	1537.1878538671106	0.869942192341319	13.049132885119786	0.0005659309564233164	0.008488964346349746	1.0
2017-01-07 22:05:00	1489.8532556874038	0.8697333658420339	16.524933950998644	0.0005837711617046117	0.011091652072387624	1.0
2017-01-07 22:10:00	1350.3025121633875	1.7412024657168117	16.541423424309713	0.0012894906511927786	0.012250161186331395	1.0
2017-01-07 22:15:00	1571.1103600635226	2.6098178738596727	19.138664408304265	0.0016611295681063125	0.012181616832779624	1.0
2017-01-07 22:20:00	1437.5638120052668	0.8696695777406332	14.784382821590764	0.0006049606775559589	0.010284331518451302	1.0
2017-01-07 22:25:00	1563.2913328675256	0.8699450934154288	19.138792055139433	0.0005564830272676684	0.0122426265998887	1.0
2017-01-07 22:30:00	1345.4102334378074	0.0	19.1331772046747	0.0	0.014221073044602453	1.0
2017-01-07 22:35:00
2017-01-07 22:40:00
2017-01-07 22:45:00
2017-01-07 22:50:00
2017-01-07 22:55:00
2017-01-07 23:00:00
2017-01-07 23:05:00
2017-01-07 23:10:00
2017-01-07 23:15:00
2017-01-07 23:20:00
2017-01-07 23:25:00	809.2891308698844	0.0	6.091423565687301	0.0	0.007526881720430106	1.0
2017-01-07 23:30:00	711.5083135426358	1.7396291284661023	4.3490728211652545	0.002444987775061125	0.006112469437652811	1.0
2017-01-07 23:35:00	805.5127459778729	0.8698841749221091	16.527799323520068	0.0010799136069114474	0.02051835853131749	1.0
2017-01-07 23:40:00	824.3795825464825	0.0	8.705169826256416	0.0	0.010559662090813094	1.0
2017-01-07 23:45:00	1024.4458685764878	2.6133823177971625	13.938039028251534	0.0025510204081632647	0.013605442176870746	1.0
2017-01-07 23:50:00	803.8533924527098	0.869971203953149	11.309625651390936	0.0010822510822510825	0.01406926406926407	1.0
2017-01-07 23:55:00	1126.4061049181325	0.0	13.916986624471136	0.0	0.012355212355212357	1.0
2017-01-08 00:00:00	1247.8508148230867	0.0	14.793210496508006	0.0	0.01185495118549512	1.0
2017-01-08 00:05:00	1282.316172712503	2.609870093716085	17.39913395810723	0.00203527815468114	0.0135685210312076	1.0
2017-01-08 00:10:00	1226.0633750331206	2.6104968950314844	16.533147001866062	0.0021291696238467	0.0134847409510291	1.0
2017-01-08 00:15:00	1108.8388264179835	0.8703601463249477	11.314681902224322	0.0007849293563579277	0.010204081632653059	1.0
2017-01-08 00:20:00	1273.647098187048	3.4822887168477044	13.929154867390814	0.002734107997265892	0.010936431989063569	1.0
2017-01-08 00:25:00	1389.9173297815162	3.479142252269126	15.656140135211068	0.0025031289111389233	0.011264080100125156	1.0
2017-01-08 00:30:00	1299.8323442485027	0.8700350363109122	7.8303153267982095	0.0006693440428380187	0.006024096385542169	1.0
2017-01-08 00:35:00	1158.886668366135	1.7400700726218243	10.440420435730944	0.0015015015015015015	0.009009009009009007	1.0
2017-01-08 00:40:00	1302.7542163169967	2.61247503272125	13.062375163606253	0.0020053475935828875	0.01002673796791444	1.0
2017-01-08 00:45:00	1383.6901634764422	0.8973347363660455	11.665351572758592	0.0006485084306095979	0.008430609597924774	1.0
2017-01-08 00:50:00	1268.533732012599	0.870647722726561	14.801011286351535	0.0006863417982155112	0.011667810569663694	1.0
2017-01-08 00:55:00	1467.5484329404162	0.0	17.398321670900017	0.0	0.011855364552459988	1.0
2017-01-08 01:00:00	1365.0981773733815	1.741196654812987	10.44717992887792	0.0012755102040816328	0.007653061224489796	1.0
2017-01-08 01:05:00	1037.6714756462507	0.0	10.437600760901097	0.0	0.01005867560771165	1.0
2017-01-08 01:10:00	687.9885044958742	0.8708715246783217	17.417430493566435	0.0012658227848101266	0.02531645569620253	1.0
2017-01-08 01:15:00	728.0502654041121	0.8719164855139068	11.334914311680787	0.0011976047904191614	0.015568862275449104	1.0
2017-01-08 01:20:00	609.0970695082287	1.7427670086072355	5.2283010258217075	0.0028612303290414887	0.008583690987124465	1.0
2017-01-08 01:25:00	577.5876841604405	0.8698609701211453	8.698609701211453	0.001506024096385542	0.015060240963855418	1.0
2017-01-08 01:30:00	530.3713818917798	0.8708889686236122	11.321556592106958	0.0016420361247947454	0.02134646962233169	1.0
2017-01-08 01:35:00	653.7080814770377	0.0	7.834051575623622	0.0	0.011984021304926764	1.0
2017-01-08 01:40:00	632.1071238734062	2.612012908567793	13.060064542838967	0.004132231404958677	0.020661157024793386	1.0
2017-01-08 01:45:00	745.8040905222252	0.8702498139115813	12.183497394762142	0.0011668611435239208	0.016336056009334892	1.0
2017-01-08 01:50:00	671.0885884871702	0.0	7.843892592707183	0.0	0.011688311688311687	1.0
2017-01-08 01:55:00	502.26483429467766	0.8704763159353167	5.2228578956119005	0.0017331022530329288	0.010398613518197573	1.0
2017-01-08 02:00:00	419.3009505024797	0.0	5.219513906669872	0.0	0.012448132780082987	1.0
2017-01-08 02:05:00	508.32391306527603	0.0	7.8471959135291325	0.0	0.015437392795883362	1.0
2017-01-08 02:10:00	457.259451044787	0.0	6.967763063539612	0.0	0.015238095238095238	1.0
2017-01-08 02:15:00	289.18920174489097	0.0	3.484207249938445	0.0	0.012048192771084338	1.0
2017-01-08 02:20:00	359.6183169659592	0.8707465301839205	6.095225711287442	0.0024213075060532693	0.01694915254237288	1.0
2017-01-08 02:25:00	363.8299515227855	0.8724938885438499	6.979951108350799	0.002398081534772182	0.019184652278177457	1.0
2017-01-08 02:30:00	466.953934326472	0.0	13.06774069943485	0.0	0.02798507462686567	1.0
2017-01-08 02:35:00	495.45146817769205	2.61222215207922	20.027036499274022	0.005272407732864675	0.04042179261862917	1.0
2017-01-08 02:40:00	415.22551591262567	2.611481232154878	8.704937440516263	0.006289308176100628	0.020964360587002098	1.0
2017-01-08 02:45:00
2017-01-08 02:50:00
2017-01-08 02:55:00
2017-01-08 03:00:00
2017-01-08 03:05:00
2017-01-08 03:10:00
2017-01-08 03:15:00
2017-01-08 03:20:00
2017-01-08 03:25:00
2017-01-08 03:30:00
2017-01-08 03:35:00
2017-01-08 03:40:00
2017-01-08 03:45:00
2017-01-08 03:50:00
2017-01-08 03:55:00
2017-01-08 04:00:00
2017-01-08 04:05:00
2017-01-08 04:10:00
2017-01-08 04:15:00
2017-01-08 04:20:00
2017-01-08 04:25:00
2017-01-08 04:30:00
2017-01-08 04:35:00
2017-01-08 04:40:00
2017-01-08 04:45:00
2017-01-08 04:50:00
2017-01-08 04:55:00
2017-01-08 05:00:00
2017-01-08 05:05:00
2017-01-08 05:10:00
2017-01-08 05:15:00
2017-01-08 05:20:00
2017-01-08 05:25:00
2017-01-08 05:30:00
2017-01-08 05:35:00
2017-01-08 05:40:00
2017-01-08 05:45:00
2017-01-08 05:50:00
2017-01-08 05:55:00
2017-01-08 06:00:00
2017-01-08 06:05:00
2017-01-08 06:10:00	1292.8879393955508	11.33347485646808	34.87223032759409	0.008766014834794337	0.026972353337828728	1.0
2017-01-08 06:15:00	932.4785226942253	7.8286443136642045	25.225631677362443	0.008395522388059703	0.02705223880597015	1.0
2017-01-08 06:20:00	1657.0243698559577	14.787094114200144	47.84059860476518	0.008923884514435695	0.02887139107611548	1.0
2017-01-08 06:25:00	1711.89209744621	8.69863870653562	33.05482708483536	0.00508130081300813	0.019308943089430892	1.0
2017-01-08 06:30:00	1945.9820911601914	8.70685499400533	39.180847473023995	0.0044742729306487695	0.020134228187919462	1.0
2017-01-08 06:35:00	1706.081806086098	10.440072245299936	37.410258878991435	0.006119326874043855	0.02192758796532381	1.0
2017-01-08 06:40:00	1870.3133427283954	10.43895819197244	47.84522504654035	0.005581395348837209	0.025581395348837202	1.0
2017-01-08 06:45:00	1492.761065729332	10.43888857153379	47.84490595286321	0.006993006993006993	0.03205128205128205	1.0
2017-01-08 06:50:00	1867.2820170126276	16.53231981511646	58.29818040067383	0.008853681267474371	0.031220876048462257	1.0
2017-01-08 06:55:00	1848.046869392072	13.0511784561587	46.11416387842741	0.007062146892655367	0.024952919020715628	1.0
2017-01-08 07:00:00	1805.3257108469986	11.315927792194305	46.13416715279216	0.006268081002892961	0.025554484088717456	1.0
2017-01-08 07:05:00	1725.3324134652453	12.174724691791049	44.35078280581024	0.0070564516129032265	0.025705645161290317	1.0
2017-01-08 07:10:00	1882.8220821548182	17.3932755857258	46.09218030217338	0.009237875288683604	0.02448036951501155	1.0
2017-01-08 07:15:00	1868.5298998854785	12.178500278583194	38.275286589832895	0.006517690875232775	0.020484171322160148	1.0
2017-01-08 07:20:00	1867.6350958239466	14.787981662322819	44.36394498696845	0.007918025151374011	0.02375407545412203	1.0
2017-01-08 07:25:00	2394.4498951774663	17.426855132295973	52.28056539688792	0.007278020378457061	0.02183406113537118	1.0
2017-01-08 07:30:00	1930.4789774406256	13.049655097615766	44.368827331893606	0.0067598017124831005	0.022983325822442544	1.0
2017-01-08 07:35:00	1634.332522158948	8.697884630968325	33.92175006077646	0.00532197977647685	0.020755721128259717	1.0
2017-01-08 07:40:00	2083.261450906792	9.568215432139752	35.66334842888453	0.004592901878914405	0.017118997912317326	1.0
2017-01-08 07:45:00	2152.3948945726706	11.310078265741598	45.24031306296639	0.005254648342764754	0.021018593371059012	1.0
2017-01-08 07:50:00	2243.4986167701595	10.438923381637037	45.23533465376049	0.0046529662659945716	0.02016285381930981	1.0
2017-01-08 07:55:00	2215.4841786855686	16.52697267178085	53.930121350021714	0.007459756576364352	0.02434236356497841	1.0
2017-01-08 08:00:00	1566.316682968574	7.8272349509812145	33.04832534858735	0.004997223764575237	0.02109938922820655	1.0
2017-01-08 08:05:00	1963.759733097976	29.569455679951812	67.8358100893012	0.015057573073516385	0.0345438441098317	1.0
2017-01-08 08:10:00	2124.8011169919146	13.046261463315073	73.05906419456441	0.00613999181334425	0.034383954154727794	1.0
2017-01-08 08:15:00	1766.6346132518472	15.657027591596872	52.190091971989574	0.008862629246676513	0.029542097488921712	1.0
2017-01-08 08:20:00	2083.6171686808107	10.435478307249467	43.481159613539454	0.005008347245409015	0.02086811352253756	1.0
2017-01-08 08:25:00	1926.8809318421715	7.832849316431591	39.16424658215796	0.004065040650406504	0.02032520325203252	1.0
2017-01-08 08:30:00	1700.1537073594104	10.44641294844492	45.26778944326132	0.006144393241167436	0.026625704045058887	1.0
2017-01-08 08:35:00	2033.6226776786405	6.964461224926852	47.01011326825625	0.003424657534246576	0.023116438356164386	1.0
2017-01-08 08:40:00	1446.3039021070554	4.348478358710328	26.96056582400404	0.003006614552014432	0.01864101022248948	1.0
2017-01-08 08:45:00	433.4234461486598	0.8703282051177907	11.31426666653128	0.002008032128514056	0.026104417670682733	1.0
2017-01-08 08:50:00	393.7154192430444	1.7421036249692228	6.968414499876891	0.004424778761061947	0.017699115044247787	1.0
2017-01-08 08:55:00	407.81837791111593	0.8714067904083674	7.842661113675307	0.002136752136752137	0.019230769230769232	1.0
2017-01-08 09:00:00	399.9743807259404	0.0	7.8426349161949105	0.0	0.0196078431372549	1.0
2017-01-08 09:05:00	450.24358439178803	0.0	9.57965073174017	0.0	0.02127659574468085	1.0
2017-01-08 09:10:00	438.0118210943765	0.8707988490941878	4.353994245470939	0.001988071570576541	0.009940357852882704	1.0
2017-01-08 09:15:00	492.5844000435145	1.7405809188816763	10.44348551329006	0.003533568904593639	0.02120141342756184	1.0
2017-01-08 09:20:00	483.1417620629834	0.8705256974107809	8.70525697410781	0.0018018018018018016	0.018018018018018018	1.0
2017-01-08 09:25:00	486.513466660845	1.7406564102355817	10.443938461413492	0.003577817531305903	0.021466905187835426	1.0
2017-01-08 09:30:00	482.54175822596517	1.7420280080359754	6.097098028125914	0.0036101083032490976	0.012635379061371842	1.0
2017-01-08 09:35:00	507.87238493997205	1.7422723325556504	7.840225496500428	0.003430531732418525	0.015437392795883362	1.0
2017-01-08 09:40:00	500.34023135732286	0.0	10.441883089196306	0.0	0.020869565217391303	1.0
2017-01-08 09:45:00	554.9157884848886	0.0	9.567513594567043	0.0	0.017241379310344827	1.0
2017-01-08 09:50:00	491.42065071342245	0.8697710632095973	5.218626379257583	0.001769911504424779	0.010619469026548672	1.0
2017-01-08 09:55:00	512.5617514353977	0.0	10.44268423977041	0.0	0.02037351443123939	1.0
2017-01-08 10:00:00	488.77059699878606	0.8696985711722173	6.0878899982055215	0.0017793594306049821	0.012455516014234877	1.0
2017-01-08 10:05:00	670.774641760521	6.090042143091631	21.750150511041536	0.00907911802853437	0.032425421530479885	1.0
2017-01-08 10:10:00	1595.0716264982834	17.422956051319314	60.10919837705164	0.010922992900054614	0.03768432550518842	1.0
2017-01-08 10:15:00	3021.463786428722	14.785516513899909	59.142066055599635	0.004893494530800231	0.019573978123200924	1.0
2017-01-08 10:20:00	2606.285968551454	16.528515821921772	52.19531312185823	0.006341789052069426	0.020026702269692925	1.0
2017-01-08 10:25:00	2075.709759054697	17.39907593507709	60.026811976015956	0.008382229673093045	0.028918692372171	1.0
2017-01-08 10:30:00	1538.0392712113633	25.242297037424752	51.35501811062278	0.016411997736276177	0.03338992642897566	1.0
2017-01-08 10:35:00	2022.2918902181088	14.786650380089394	53.0579807756149	0.007311827956989247	0.026236559139784947	1.0
2017-01-08 10:40:00	1808.404776484997	21.74608918332127	56.5398318766353	0.012025012025012024	0.03126503126503126	1.0
2017-01-08 10:45:00	2028.7322540299888	17.39907593507709	53.937135398738974	0.008576329331046309	0.02658662092624357	1.0
2017-01-08 10:50:00	1827.7668317011844	9.569459851838662	46.10739746794992	0.005235602094240838	0.025226082817705855	1.0
2017-01-08 10:55:00	1204.0040092869535	12.179231307816005	40.01747429710973	0.010115606936416185	0.03323699421965318	1.0
2017-01-08 11:00:00	533.9680456769528	0.8724968066616876	9.597464873278565	0.0016339869281045752	0.017973856209150325	1.0
2017-01-08 11:05:00	513.6667272232337	0.8706215715648028	13.059323573472042	0.0016949152542372885	0.025423728813559327	1.0
2017-01-08 11:10:00	477.3411748138653	0.871060537981506	6.097423765870542	0.0018248175182481753	0.012773722627737226	1.0
2017-01-08 11:15:00	489.9384627410663	0.0	4.35888312047212	0.0	0.00889679715302491	1.0
2017-01-08 11:20:00	482.0798001602292	0.8701801446935544	5.221080868161327	0.0018050541516245488	0.010830324909747292	1.0
2017-01-08 11:25:00	478.4662585420172	1.7430464792058913	13.944371833647132	0.0036429872495446266	0.029143897996357013	1.0
2017-01-08 11:30:00	475.7631853229521	0.8697681632960733	6.9581453063685865	0.0018281535648994515	0.014625228519195612	1.0
2017-01-08 11:35:00	459.08722657304884	0.0	8.711332572543622	0.0	0.018975332068311198	1.0
2017-01-08 11:40:00	469.4315428330106	1.7450986722416753	8.725493361208379	0.0037174721189591076	0.01858736059479554	1.0
2017-01-08 11:45:00	529.0836468482685	0.0	8.702033665267573	0.0	0.01644736842105263	1.0
2017-01-08 11:50:00	520.9342086809011	0.0	8.711274392657208	0.0	0.016722408026755852	1.0
2017-01-08 11:55:00	470.6823033913532	0.8716338951691724	6.97307116135338	0.001851851851851852	0.014814814814814815	1.0
2017-01-08 12:00:00	512.7191043577787	0.0	4.3524541965855565	0.0	0.008488964346349744	1.0
2017-01-08 12:05:00	532.7777278016533	0.0	6.964414742505274	0.0	0.013071895424836602	1.0
2017-01-08 12:10:00	479.2433183678716	0.0	9.584866367357431	0.0	0.02	1.0
2017-01-08 12:15:00	479.14001758296035	0.0	4.347913045217426	0.0	0.009074410163339385	1.0
2017-01-08 12:20:00	507.5249496827752	0.0	6.093781557083063	0.0	0.012006861063464838	1.0
2017-01-08 12:25:00	626.6520827636498	0.8764364793897198	9.640801273286918	0.0013986013986013984	0.015384615384615384	1.0
2017-01-08 12:30:00	536.7927444114487	0.9006589671333031	13.509884506999546	0.0016778523489932886	0.025167785234899327	1.0
2017-01-08 12:35:00	555.1897478440712	0.0	15.663660597481632	0.0	0.028213166144200625	1.0
2017-01-08 12:40:00	521.0734112271278	0.0	8.713602194433577	0.0	0.016722408026755856	1.0
2017-01-08 12:45:00	558.2249202287009	1.7417314203703615	15.675582783333256	0.0031201248049922	0.0280811232449298	1.0
2017-01-08 12:50:00	478.4347008398559	0.8698812742542835	5.219287645525701	0.0018181818181818184	0.01090909090909091	1.0
2017-01-08 12:55:00	511.5345383683527	0.0	11.309437072769699	0.0	0.02210884353741497	1.0
2017-01-08 13:00:00	529.7788948789055	0.8699160835450007	11.30890908608501	0.0016420361247947454	0.02134646962233169	1.0
2017-01-08 13:05:00	558.8010439076613	2.6112198313442128	10.444879325376851	0.004672897196261683	0.01869158878504673	1.0
2017-01-08 13:10:00	572.4033622816678	2.6137139830213143	11.326093926425695	0.004566210045662101	0.019786910197869104	1.0
2017-01-08 13:15:00	568.8757961760356	0.8698406669358342	17.39681333871668	0.001529051987767584	0.03058103975535168	1.0
2017-01-08 13:20:00	532.7368383026179	1.7409700598124769	10.445820358874863	0.0032679738562091513	0.0196078431372549	1.0
2017-01-08 13:25:00	455.1862071326431	3.4813476644944026	12.184716825730407	0.007648183556405354	0.026768642447418736	1.0
2017-01-08 13:30:00	508.02421640091814	0.0	16.528185122632607	0.0	0.032534246575342464	1.0
2017-01-08 13:35:00	541.129307284888	0.8699828091396914	15.659690564514447	0.001607717041800643	0.028938906752411574	1.0
2017-01-08 13:40:00	506.12575949663386	0.0	17.392637783389482	0.0	0.03436426116838488	1.0
2017-01-08 13:45:00	535.4215450727723	0.8706041383297112	18.28268690492393	0.0016260162601626016	0.03414634146341464	1.0
2017-01-08 13:50:00	473.4285334680903	0.0	11.313549513024215	0.0	0.023897058823529414	1.0
2017-01-08 13:55:00	483.68947193897833	2.6098352802462865	16.52895677489315	0.00539568345323741	0.0341726618705036	1.0
2017-01-08 14:00:00	529.7153033939327	1.739623328058892	13.047174960441687	0.0032840722495894913	0.024630541871921183	1.0
2017-01-08 14:05:00	460.9264621889998	0.0	9.584482200527408	0.0	0.020793950850661626	1.0
2017-01-08 14:10:00	751.4789838702272	13.948565825897491	55.794263303589965	0.018561484918793503	0.07424593967517401	1.0
2017-01-08 14:15:00	1493.6857631390192	3.4797571651462302	72.20496117678428	0.0023296447291788003	0.04834012813046011	1.0
2017-01-08 14:20:00	2126.9777915170453	6.087017391913049	52.17443478782614	0.0028618152085036802	0.024529844644317254	1.0
2017-01-08 14:25:00	2116.230610279853	5.218817781208021	53.92778373914956	0.002466091245376079	0.02548294286888615	1.0
2017-01-08 14:30:00	2226.25021487083	13.914063842942689	73.0488351754491	0.00625	0.032812499999999994	1.0
2017-01-08 14:35:00	1966.2835848802267	9.566174008705216	53.04878313918346	0.004865103936311367	0.02697921273772667	1.0
2017-01-08 14:40:00	2112.8749181819353	5.221272450202476	61.785057327395975	0.0024711696869851732	0.02924217462932455	1.0
2017-01-08 14:45:00	1773.0427039684225	4.349957566163941	45.23955868810499	0.0024533856722276748	0.02551521099116781	1.0
2017-01-08 14:50:00	1834.0781105082065	2.6089304559149453	29.56787850036938	0.001422475106685633	0.016121384542437174	1.0
2017-01-08 14:55:00	1381.3207966776395	2.609548104554735	32.18442662284173	0.0018891687657430726	0.02329974811083124	1.0
2017-01-08 15:00:00	1350.7859869653066	0.0	18.265618626060167	0.0	0.013522215067611077	1.0
2017-01-08 15:05:00	1060.6646832014728	0.0	26.103314598887767	0.0	0.02461033634126333	1.0
2017-01-08 15:10:00	829.7217413941037	0.0	19.15412204687333	0.0	0.023084994753410287	1.0
2017-01-08 15:15:00	907.1681943178044	0.8697681632960733	13.046522449441099	0.0009587727708533076	0.014381591562799615	1.0
2017-01-08 15:20:00	877.7394743393141	0.8699102818030864	21.74775704507716	0.0009910802775024775	0.024777006937561945	1.0
2017-01-08 15:25:00	977.0917557665396	1.7416965343432076	33.96308241969255	0.0017825311942959	0.03475935828877005	1.0
2017-01-08 15:30:00	952.9115920446687	1.7420687240304733	27.002065222472336	0.0018281535648994515	0.0283363802559415	1.0
2017-01-08 15:35:00	915.9605472973004	2.6095742088242173	37.403896993147114	0.0028490028490028487	0.04083570750237417	1.0
2017-01-08 15:40:00	1217.0247760378634	0.8699247863029762	33.057141879513104	0.0007147962830593281	0.02716225875625447	1.0
2017-01-08 15:45:00	1546.0897538763238	4.352730162940101	48.75057782492913	0.0028153153153153147	0.031531531531531536	1.0
2017-01-08 15:50:00	1368.241120096284	0.869829065541185	46.10094047368281	0.0006357279084551813	0.033693579148124604	1.0
2017-01-08 15:55:00	1353.7925768200432	1.7400932864010838	41.762238873626025	0.0012853470437017994	0.030848329048843187	1.0
2017-01-08 16:00:00	1893.587791928118	9.572364756989566	66.13633832101883	0.00505514705882353	0.034926470588235295	1.0
2017-01-08 16:05:00	2215.50634076697	6.088945577294381	54.80051019564943	0.0027483313702394967	0.024734982332155483	1.0
2017-01-08 16:10:00	1120.2277796485284	1.7394841298890191	39.13839292250294	0.0015527950310559007	0.03493788819875777	1.0
2017-01-08 16:15:00	1093.4079475767285	1.739710338228685	36.533917102802384	0.0015910898965791568	0.033412887828162284	1.0
2017-01-08 16:20:00	944.0163501891728	1.7401223044961711	23.49165111069831	0.0018433179723502304	0.02488479262672811	1.0
2017-01-08 16:25:00	1259.26475635662	1.739315961818536	32.177345293642915	0.0013812154696132596	0.025552486187845305	1.0
2017-01-08 16:30:00	1474.5470987307147	3.4797571651462302	38.27732881660853	0.002359882005899705	0.02595870206489676	1.0
2017-01-08 16:35:00	1504.1701791519747	0.869965401475983	26.96892744575547	0.000578368999421631	0.01792943898207056	1.0
2017-01-08 16:40:00	1251.77167591843	0.0	27.83647924210546	0.0	0.022237665045170257	1.0
2017-01-08 16:45:00	1014.9482907348104	1.740906159064855	26.113592385972826	0.0017152658662092624	0.025728987993138937	1.0
2017-01-08 16:50:00	1254.193146614338	0.0	22.61374605545963	0.0	0.018030513176144243	1.0
2017-01-08 16:55:00	1475.3432391265198	1.7397915555737264	14.788228222376675	0.0011792452830188679	0.010023584905660377	1.0
2017-01-08 17:00:00	1098.9385483366916	0.8701017801557337	27.843256964983482	0.0007917656373713383	0.025336500395882817	1.0
2017-01-08 17:05:00	946.0436027173877	0.0	23.498783140174304	0.0	0.02483900643974241	1.0
2017-01-08 17:10:00	983.1395910313307	0.0	11.310455472041856	0.0	0.011504424778761062	1.0
2017-01-08 17:15:00	828.3783391826432	0.0	13.052179714012238	0.0	0.015756302521008403	1.0
2017-01-08 17:20:00	933.8092018063508	0.8702788460450613	12.183903844630859	0.0009319664492078287	0.0130475302889096	1.0
2017-01-08 17:25:00	1036.2091232553335	0.8707639691221292	14.802987475076197	0.0008403361344537817	0.014285714285714284	1.0
2017-01-08 17:30:00	988.3630975728697	0.8700379380042867	14.790644946072874	0.0008802816901408449	0.014964788732394362	1.0
2017-01-08 17:35:00	1062.7274669790731	0.0	19.148242648271587	0.0	0.018018018018018014	1.0
2017-01-08 17:40:00	1029.5982666543464	1.7406564102355817	23.49886153818035	0.00169061707523246	0.02282333051563821	1.0
2017-01-08 17:45:00	978.1934229546488	1.740557692090123	23.497528843216656	0.0017793594306049823	0.024021352313167262	1.0
2017-01-08 17:50:00	1059.9041648229297	0.8702004637298271	16.533808810866716	0.0008210180623973726	0.01559934318555008	1.0
2017-01-08 17:55:00	976.7431342408626	0.8697623635270371	16.525484907013706	0.0008904719501335709	0.01691896705253785	1.0
2017-01-08 18:00:00	936.2544976398584	1.7402499956131194	15.662249960518073	0.0018587360594795536	0.016728624535315983	1.0
2017-01-08 18:05:00	962.3515866608487	2.612719239803209	19.159941091890204	0.0027149321266968325	0.01990950226244344	1.0
2017-01-08 18:10:00	1097.0995448907438	0.0	9.57025772704059	0.0	0.008723235527359239	1.0
2017-01-08 18:15:00	1014.1564410241067	0.8697739631424586	17.395479262849168	0.0008576329331046312	0.017152658662092625	1.0
2017-01-08 18:20:00	982.5317060109649	0.8702672329592248	17.405344659184493	0.0008857395925597873	0.01771479185119575	1.0
2017-01-08 18:25:00	885.465321594394	0.8698087638451808	6.0886613469162665	0.0009823182711198428	0.006876227897838899	1.0
2017-01-08 18:30:00	770.127410400897	0.8702004637298271	11.312606028487751	0.0011299435028248586	0.014689265536723162	1.0
2017-01-08 18:35:00	818.4580279776236	3.482800119053717	17.414000595268586	0.00425531914893617	0.02127659574468085	1.0
2017-01-08 18:40:00	699.3355151401494	0.8709035057785173	12.192649080899244	0.0012453300124533	0.017434620174346202	1.0
2017-01-08 18:45:00	806.6220157922148	1.7402848237156736	20.013275472730246	0.002157497303128371	0.02481121898597627	1.0
2017-01-08 18:50:00	892.6999353917492	0.0	16.547608558481205	0.0	0.018536585365853658	1.0
2017-01-08 18:55:00	764.5083728452539	1.7394957288856745	9.567226508871212	0.0022753128555176336	0.012514220705346985	1.0
2017-01-08 19:00:00	775.0109756938272	2.6123965472825628	19.15757468007213	0.0033707865168539322	0.024719101123595502	1.0
2017-01-08 19:05:00	719.6053743296661	0.0	9.57153460414308	0.0	0.013301088270858527	1.0
2017-01-08 19:10:00	779.7672446991129	2.610827828233637	20.886622625869094	0.003348214285714285	0.026785714285714284	1.0
2017-01-08 19:15:00	771.5949819359494	5.2193572622499405	20.877429048999762	0.006764374295377678	0.027057497181510716	1.0
2017-01-08 19:20:00	876.9485207438635	5.219931671094424	32.189578638415625	0.005952380952380952	0.0367063492063492	1.0
2017-01-08 19:25:00	803.7366060226256	1.7415744442527097	24.382042219537936	0.002166847237269773	0.03033586132177682	1.0
2017-01-08 19:30:00	973.1405660057104	0.0	14.797307354290767	0.0	0.015205724508050087	1.0
2017-01-08 19:35:00	913.6495324507288	0.8701424118578368	23.493845120161595	0.0009523809523809524	0.025714285714285717	1.0
2017-01-08 19:40:00	910.6320862273784	0.8697536640185084	24.35310259251824	0.0009551098376313276	0.02674307545367717	1.0
2017-01-08 19:45:00	1056.3883189404416	1.7417779372472244	26.99755802733198	0.0016488046166529267	0.025556471558120363	1.0
2017-01-08 19:50:00	865.2981524652446	1.7392927687743607	13.914342150194885	0.0020100502512562807	0.01608040201005025	1.0
2017-01-08 19:55:00	821.1898292507991	0.8699044801385584	17.39808960277116	0.001059322033898305	0.021186440677966097	1.0
2017-01-08 20:00:00	635.9510709163743	0.8699741052207582	15.659533893973649	0.001367989056087551	0.024623803009575927	1.0
2017-01-08 20:05:00	690.7986032063843	2.610070289192888	18.27049202435021	0.003778337531486146	0.026448362720403018	1.0
2017-01-08 20:10:00	695.7240653998015	2.6089652452492555	16.523446553245286	0.00375	0.02375	1.0
2017-01-08 20:15:00	752.8062703105389	0.8702962662549585	25.2385917213938	0.0011560693641618498	0.03352601156069365	1.0
2017-01-08 20:20:00	902.12704506416	0.8699392912865576	20.00860369959082	0.0009643201542912248	0.022179363548698167	1.0
2017-01-08 20:25:00	923.8108327693622	1.7397567472116051	21.746959340145057	0.001883239171374765	0.02354048964218456	1.0
2017-01-08 20:30:00	955.0882369314703	0.8698435673328508	21.74608918332127	0.0009107468123861564	0.022768670309653915	1.0
2017-01-08 20:35:00	899.6372304224132	1.7401106971419984	11.31071953142299	0.0019342359767891683	0.012572533849129595	1.0
2017-01-08 20:40:00	783.587963184411	2.6090609207028117	13.914991577081661	0.003329633740288568	0.01775804661487236	1.0
2017-01-08 20:45:00	672.7614580501754	0.8703253014879371	10.443903617855243	0.0012936610608020695	0.015523932729624837	1.0
2017-01-08 20:50:00	646.2664972515528	1.7419582136160452	14.806644815736384	0.0026954177897574125	0.02291105121293801	1.0
2017-01-08 20:55:00	669.9113382493997	1.740029449998441	12.180206149989088	0.002597402597402597	0.01818181818181818	1.0
2017-01-08 21:00:00	664.5006612390416	0.8697652634018871	9.567417897420755	0.0013089005235602095	0.014397905759162303	1.0
2017-01-08 21:05:00	730.3296290697307	0.8704763159353167	13.05714473902975	0.001191895113230036	0.017878426698450536	1.0
2017-01-08 21:10:00	806.4928912770152	0.0	13.050046784417722	0.0	0.016181229773462782	1.0
2017-01-08 21:15:00	919.7796655460272	1.7436581337365449	7.846461601814451	0.001895734597156398	0.008530805687203791	1.0
2017-01-08 21:20:00	966.744342674758	1.7403138481993838	9.571726165096614	0.0018001800180018	0.0099009900990099	1.0
2017-01-08 21:25:00	980.0359346509373	0.0	18.261539154986405	0.0	0.018633540372670808	1.0
2017-01-08 21:30:00	890.32496135833	0.8703078801156696	10.443694561388037	0.0009775171065493646	0.011730205278592377	1.0
2017-01-08 21:35:00	799.8583058409241	0.870357242481963	13.055358637229444	0.001088139281828074	0.016322089227421108	1.0
2017-01-08 21:40:00	794.0268539939999	1.7393797458795182	7.827208856457831	0.002190580503833516	0.009857612267250822	1.0
2017-01-08 21:45:00	836.1789666620406	0.8701133888262648	6.960907110610116	0.0010405827263267429	0.008324661810613945	1.0
2017-01-08 21:50:00	782.5347073872929	1.740900350138583	9.574951925762203	0.002224694104560623	0.012235817575083428	1.0
2017-01-08 21:55:00	729.2206910714846	0.0	7.831725799097088	0.0	0.010739856801909307	1.0
2017-01-08 22:00:00	869.6611679715219	1.7445560039549084	9.595058021751996	0.0020060180541624875	0.01103309929789368	1.0
2017-01-08 22:05:00	824.7106987944261	0.8699479945088883	9.569427939597773	0.0010548523206751054	0.01160337552742616	1.0
2017-01-08 22:10:00	828.6602716299626	0.8704414617961792	10.445297541554151	0.0010504201680672268	0.012605042016806723	1.0
2017-01-08 22:15:00	922.2371384895669	0.8700350363109122	13.050525544663682	0.0009433962264150943	0.014150943396226415	1.0
2017-01-08 22:20:00	909.898846968526	0.8698841749221091	10.438610099065311	0.0009560229445506693	0.011472275334608031	1.0
2017-01-08 22:25:00	947.414438717844	0.8699857104847053	26.969557025025864	0.0009182736455463727	0.028466483011937563	1.0
2017-01-08 22:30:00	1015.9780762320185	1.7411792223342215	20.89415066801066	0.001713796058269066	0.02056555269922879	1.0
2017-01-08 22:35:00	917.2088807229919	1.745402246856312	27.053734826272837	0.0019029495718363464	0.029495718363463368	1.0
2017-01-08 22:40:00	1024.6039770812267	1.7395653261141368	20.005001250312574	0.001697792869269949	0.019524617996604408	1.0
2017-01-08 22:45:00	954.5557777019136	1.7403022382897235	26.10453357434585	0.0018231540565177761	0.027347310847766638	1.0
2017-01-08 22:50:00	1005.8108196879637	1.7401571274878267	26.1023569123174	0.0017301038062283738	0.02595155709342561	1.0
2017-01-08 22:55:00	834.164038619415	2.6122047138395037	33.08792637530039	0.003131524008350731	0.03966597077244258	1.0
2017-01-08 23:00:00	678.4179768861807	0.8708831538975359	20.03031253964333	0.0012836970474967909	0.02952503209242618	1.0
2017-01-08 23:05:00	792.7153812046312	0.8711158035215726	24.391242498604036	0.0010989010989010991	0.030769230769230767	1.0
2017-01-08 23:10:00	891.0116262646071	0.8709791068080226	17.419582136160454	0.0009775171065493646	0.019550342130987296	1.0
2017-01-08 23:15:00	947.4386356419217	0.8708075695238249	26.12422708571475	0.0009191176470588234	0.0275735294117647	1.0
2017-01-08 23:20:00	852.6883683590551	2.6102705153848618	16.531713264104127	0.003061224489795918	0.019387755102040816	1.0
2017-01-08 23:25:00	891.5551702726718	0.870659345969406	30.47307710892921	0.0009765625	0.0341796875	1.0
2017-01-08 23:30:00	866.2655726472508	0.0	27.859797311268373	0.0	0.0321608040201005	1.0
2017-01-08 23:35:00	942.0405834214773	4.349217836664255	20.87624561598842	0.004616805170821792	0.0221606648199446	1.0
2017-01-08 23:40:00	934.9571340273371	0.8697275665370579	27.831282129185855	0.0009302325581395347	0.029767441860465118	1.0
2017-01-08 23:45:00	956.7013564005628	1.741039775069268	25.24507673850439	0.0018198362147406727	0.02638762511373976	1.0
2017-01-08 23:50:00	931.8013085239663	0.8700292329822281	21.750730824555703	0.0009337068160597573	0.02334267040149393	1.0
2017-01-08 23:55:00	1022.4139236243744	0.0	29.584743321896795	0.0	0.028936170212765962	1.0
2017-01-09 00:00:00	993.1471972968291	0.0	32.20547440839849	0.0	0.032427695004382126	1.0
2017-01-09 00:05:00	990.473151113158	1.7407261003746188	19.147987104120805	0.001757469244288225	0.019332161687170474	1.0
2017-01-09 00:10:00	980.1372192106894	0.8696869735676037	20.002800392054887	0.0008873114463176574	0.020408163265306124	1.0
2017-01-09 00:15:00	1043.0954735398257	1.739942407906298	23.489222506735025	0.0016680567139282735	0.022518765638031697	1.0
2017-01-09 00:20:00	1206.4801738863491	2.6114289478059503	30.46667105773608	0.0021645021645021645	0.02525252525252525	1.0
2017-01-09 00:25:00	1329.1419374746215	1.7408538801239315	27.853662081982907	0.0013097576948264572	0.020956123117223315	1.0
2017-01-09 00:30:00	1434.4355397444754	2.612815190791394	26.999090304844408	0.0018214936247723133	0.018822100789313904	1.0
2017-01-09 00:35:00	1231.817605161571	2.609783061782989	25.22790293056889	0.0021186440677966093	0.020480225988700564	1.0
2017-01-09 00:40:00	1249.4744912734734	0.0	22.62279719575927	0.0	0.018105849582172703	1.0
2017-01-09 00:45:00	1052.0407763695455	0.0	28.715753201153852	0.0	0.027295285359801486	1.0
2017-01-09 00:50:00	1018.8416092825082	0.8700611522480856	21.75152880620214	0.0008539709649871903	0.02134927412467976	1.0
2017-01-09 00:55:00	992.5676315373216	0.0	15.658385072455554	0.0	0.015775635407537247	1.0
2017-01-09 01:00:00	1054.19416192144	0.8697971633015181	17.395943266030365	0.0008250825082508251	0.016501650165016504	1.0
2017-01-09 01:05:00	997.1399659092984	0.0	31.323768562595763	0.0	0.031413612565445025	1.0
2017-01-09 01:10:00	1352.6879344585725	0.0	39.14531000040885	0.0	0.028938906752411574	1.0
2017-01-09 01:15:00	1206.412687947485	0.0	26.96380196566116	0.0	0.02235039653929344	1.0
2017-01-09 01:20:00	809.9348524982353	0.8708976908583176	12.192567672016445	0.001075268817204301	0.015053763440860212	1.0
2017-01-09 01:25:00	871.6907974129399	0.8699508956216965	24.358625077407503	0.000998003992015968	0.0279441117764471	1.0
2017-01-09 01:30:00
2017-01-09 01:35:00
2017-01-09 01:40:00
2017-01-09 01:45:00
2017-01-09 01:50:00
2017-01-09 01:55:00
2017-01-09 02:00:00
2017-01-09 02:05:00
2017-01-09 02:10:00
2017-01-09 02:15:00
2017-01-09 02:20:00
2017-01-09 02:25:00
2017-01-09 02:30:00
2017-01-09 02:35:00	809.9945144839809	1.7400526626938364	15.660473964244527	0.0021482277121374865	0.019334049409237383	1.0
2017-01-09 02:40:00	731.941136614942	1.7406447957549156	20.017415151181527	0.002378121284185493	0.027348394768133173	1.0
2017-01-09 02:45:00	872.6161808179165	0.8708744319540085	15.675739775172152	0.000998003992015968	0.017964071856287425	1.0
2017-01-09 02:50:00	902.6116550346496	2.6112198313442128	12.185692546272993	0.0028929604628736747	0.013500482160077144	1.0
2017-01-09 02:55:00	954.6226463120194	3.4808483001349835	21.75530187584365	0.0036463081130355523	0.022789425706472195	1.0
2017-01-09 03:00:00	863.9766586951081	0.0	20.90266109746229	0.0	0.024193548387096774	1.0
2017-01-09 03:05:00	821.9363951696232	0.0	11.307061520851963	0.0	0.013756613756613757	1.0
2017-01-09 03:10:00	860.087999421965	2.61160323711123	26.1160323711123	0.003036437246963563	0.03036437246963563	1.0
2017-01-09 03:15:00	932.04998781634	0.0	17.405228530650607	0.0	0.018674136321195148	1.0
2017-01-09 03:20:00	808.5322050822937	2.6109759044638112	15.665855426782867	0.003229278794402584	0.0193756727664155	1.0
2017-01-09 03:25:00	813.1762970560553	0.0	11.306194504522695	0.0	0.013903743315508022	1.0
2017-01-09 03:30:00	860.2724195995398	2.6095220008075017	13.917450670973347	0.0030333670374115265	0.016177957532861473	1.0
2017-01-09 03:35:00	902.3183790126357	3.620133917803954	23.5308704657257	0.004012036108324975	0.026078234704112337	1.0
2017-01-09 03:40:00	894.8405378462601	0.8721642669066862	20.059778138853787	0.0009746588693957118	0.022417153996101363	1.0
2017-01-09 03:45:00	868.4792553668738	0.0	12.195295461520796	0.0	0.014042126379137414	1.0
2017-01-09 03:50:00	963.3086999741549	0.0	25.235729267615625	0.0	0.026196928635953028	1.0
2017-01-09 03:55:00	839.491416091528	0.0	25.22823944731017	0.0	0.030051813471502594	1.0
2017-01-09 04:00:00	883.2357930652503	2.6105491420647797	26.97567446800272	0.002955665024630542	0.030541871921182268	1.0
2017-01-09 04:05:00	888.759284204937	0.8704792205729059	35.68964804348914	0.0009794319294809011	0.040156709108716944	1.0
2017-01-09 04:10:00	879.2447365983664	0.869678275567128	22.611635164745326	0.0009891196834817012	0.025717111770524232	1.0
2017-01-09 04:15:00	940.9440805608293	0.8704385574105731	26.113156722317186	0.0009250693802035152	0.027752081406105456	1.0
2017-01-09 04:20:00	932.5407123903517	0.8699073809611491	17.398147619222982	0.0009328358208955225	0.01865671641791045	1.0
2017-01-09 04:25:00	922.0557028927757	2.609591611960686	18.267141283724804	0.002830188679245283	0.01981132075471698	1.0
2017-01-09 04:30:00	853.9301220807025	0.8695826090434852	27.82664348939152	0.0010183299389002038	0.03258655804480652	1.0
2017-01-09 04:35:00	943.6844959775883	0.8705576531158564	26.11672959347569	0.000922509225092251	0.027675276752767524	1.0
2017-01-09 04:40:00	762.6670420025523	4.353122385859319	33.954354609702676	0.005707762557077626	0.044520547945205484	1.0
2017-01-09 04:45:00	649.3774985473879	1.740958441145812	15.668625970312307	0.0026809651474530827	0.024128686327077747	1.0
2017-01-09 04:50:00	615.7020571009227	2.6125971305555424	19.15904562407398	0.004243281471004243	0.03111739745403112	1.0
2017-01-09 04:55:00	673.4879803278859	6.09097656627287	33.935440869234554	0.009043927648578809	0.050387596899224806	1.0
2017-01-09 05:00:00	845.0351213189625	1.7405460789268026	22.62709902604843	0.0020597322348094747	0.02677651905252317	1.0
2017-01-09 05:05:00	884.4157415556142	0.8704879346019824	24.37366216885551	0.000984251968503937	0.02755905511811024	1.0
2017-01-09 05:10:00	904.8445761795964	0.8708802465636153	24.38464690378123	0.0009624639076034648	0.02694898941289701	1.0
2017-01-09 05:15:00	998.2198268040736	1.7405751121256732	27.849201794010767	0.0017436791630340018	0.027898866608544032	1.0
2017-01-09 05:20:00	884.3537217784351	0.0	33.04369855219325	0.0	0.03736479842674533	1.0
2017-01-09 05:25:00	1013.458996449414	0.0	29.577344102386327	0.0	0.029184549356223177	1.0
2017-01-09 05:30:00	1008.4961592088557	0.0	41.80294960451216	0.0	0.04145077720207254	1.0
2017-01-09 05:35:00	1074.1821112988464	1.7409758692039647	33.078541514875326	0.0016207455429497564	0.030794165316045383	1.0
2017-01-09 05:40:00	1097.632783560209	1.739513127670696	43.487828191767385	0.001584786053882726	0.039619651347068144	1.0
2017-01-09 05:45:00	1176.6994364114494	0.8703398198309539	39.16529189239292	0.0007396449704142013	0.03328402366863905	1.0
2017-01-09 05:50:00	1325.0677795805286	0.8700379380042867	59.162579784291495	0.0006565988181221272	0.044648719632304656	1.0
2017-01-09 05:55:00	1329.0589282809765	0.0	52.18817781208022	0.0	0.03926701570680628	1.0
2017-01-09 06:00:00	1389.5664471474588	0.8701104866295922	60.03762357744186	0.0006261740763932372	0.043206011271133375	1.0
2017-01-09 06:05:00	1446.8634399011526	0.8700321346368928	78.30289211732034	0.0006013229104028863	0.054119061936259774	1.0
2017-01-09 06:10:00	1408.7605647978378	0.8701424118578368	63.520396065622094	0.0006176652254478072	0.045089561457689935	1.0
2017-01-09 06:15:00	1357.2772901552876	1.7400990899426765	58.29331951307965	0.001282051282051282	0.042948717948717935	1.0
2017-01-09 06:20:00	1298.222654769487	0.0	64.4754875523101	0.0	0.049664429530201344	1.0
2017-01-09 06:25:00	1293.1394571714995	0.8702149779081424	58.30440351984554	0.0006729475100942128	0.045087483176312254	1.0
2017-01-09 06:30:00	1203.5865836620947	1.7392869706099634	54.787539574213845	0.0014450867052023119	0.04552023121387283	1.0
2017-01-09 06:35:00	1209.1591631864678	0.8698986785514157	46.10462996322503	0.0007194244604316548	0.038129496402877695	1.0
2017-01-09 06:40:00	1225.6341069006935	0.0	55.6711020877533	0.0	0.0454222853087296	1.0
2017-01-09 06:45:00	1161.0604351974805	1.7407202926498957	38.2958464382977	0.0014992503748125937	0.03298350824587706	1.0
2017-01-09 06:50:00	1081.2984802812364	1.7398205636061728	40.01587296294197	0.0016090104585679804	0.03700724054706355	1.0
2017-01-09 06:55:00	1051.5602274814405	1.7395537261893144	30.442190208312997	0.0016542597187758476	0.02894954507857734	1.0
2017-01-09 07:00:00	1037.621618045563	0.8704879346019824	38.30146912248723	0.0008389261744966443	0.03691275167785234	1.0
2017-01-09 07:05:00	1109.6096017753753	0.8696000013913598	30.4360000486976	0.0007836990595611285	0.0274294670846395	1.0
2017-01-09 07:10:00	1124.9256652254887	0.870685499400533	27.86193598081705	0.0007739938080495355	0.024767801857585137	1.0
2017-01-09 07:15:00	1102.6396194573392	1.7405518854890911	33.07048582429274	0.0015785319652722965	0.029992107340173636	1.0
2017-01-09 07:20:00	1098.7406529836867	0.8699450934154288	34.797803736617155	0.0007917656373713379	0.03167062549485352	1.0
2017-01-09 07:25:00	1167.876694946636	0.8696029001836456	29.56649860624395	0.0007446016381236039	0.02531645569620253	1.0
2017-01-09 07:30:00	976.2632746622232	0.0	19.159493347519092	0.0	0.019625334522747544	1.0
2017-01-09 07:35:00	998.3996880327389	0.0	20.89066478882802	0.0	0.020924149956408025	1.0
2017-01-09 07:40:00	960.7301549177375	0.8702265895994	14.7938520231898	0.0009057971014492756	0.015398550724637682	1.0
2017-01-09 07:45:00	898.211671007346	1.7407202926498957	16.536842780174005	0.0019379844961240312	0.01841085271317829	1.0
2017-01-09 07:50:00	927.9034122408752	0.0	19.13202911836856	0.0	0.020618556701030927	1.0
2017-01-09 07:55:00	876.8124891069617	0.0	14.802196936264494	0.0	0.016881827209533268	1.0
2017-01-09 08:00:00	966.0931530036954	0.8719252283426854	14.82272888182565	0.0009025270758122744	0.015342960288808662	1.0
2017-01-09 08:05:00	843.0864446374686	2.6101747511995934	14.790990256797695	0.003095975232198142	0.017543859649122806	1.0
2017-01-09 08:10:00	810.4837656590512	0.8705518428131592	15.669933170636867	0.0010741138560687433	0.019334049409237383	1.0
2017-01-09 08:15:00	828.9775045254513	0.0	17.397219402422905	0.0	0.02098635886673662	1.0
2017-01-09 08:20:00	804.5939645003391	0.0	16.544681088210435	0.0	0.02056277056277056	1.0
2017-01-09 08:25:00	811.8672424475172	0.0	13.052528013625679	0.0	0.01607717041800643	1.0
2017-01-09 08:30:00	784.625182370867	0.8718057581898523	16.564309405607194	0.0011111111111111113	0.021111111111111112	1.0
2017-01-09 08:35:00	751.058160882228	1.7405751121256732	11.313738228816874	0.002317497103128621	0.015063731170336037	1.0
2017-01-09 08:40:00	733.1412304249263	0.0	12.17553644833804	0.0	0.016607354685646503	1.0
2017-01-09 08:45:00	771.6102021499707	0.0	9.579810636173454	0.0	0.012415349887133184	1.0
2017-01-09 08:50:00	691.3981306707635	0.8707785021042362	10.449342025250836	0.0012594458438287153	0.015113350125944584	1.0
2017-01-09 08:55:00	699.5548313803127	0.8700930738561103	6.960744590848884	0.0012437810945273634	0.009950248756218905	1.0
2017-01-09 09:00:00	727.2238498069372	0.870926766235853	10.451121194830234	0.0011976047904191614	0.014371257485029938	1.0
2017-01-09 09:05:00	700.2240717029449	0.8698435673328508	9.56827924066136	0.0012422360248447205	0.013664596273291928	1.0
2017-01-09 09:10:00	719.7926440151025	0.8703659540690478	8.703659540690477	0.0012091898428053206	0.012091898428053204	1.0
2017-01-09 09:15:00	689.6144871933097	0.8718261532153093	11.333739991799018	0.0012642225031605561	0.01643489254108723	1.0
2017-01-09 09:20:00	652.66842483399	0.8713864149986515	9.585250564985168	0.0013351134846461947	0.014686248331108147	1.0
2017-01-09 09:25:00	623.1695482455948	0.8703485310692665	7.8331367796233975	0.0013966480446927375	0.012569832402234636	1.0
2017-01-09 09:30:00	649.8740905247312	0.0	6.09801425425351	0.0	0.00938337801608579	1.0
2017-01-09 09:35:00	665.4858039119257	0.8699160835450007	10.438993002540007	0.00130718954248366	0.015686274509803918	1.0
2017-01-09 09:40:00	612.057178155218	0.8706360997940512	6.094452698558358	0.0014224751066856329	0.009957325746799429	1.0
2017-01-09 09:45:00	628.7398555465827	1.7416616497135256	7.8374774237108635	0.002770083102493075	0.012465373961218836	1.0
2017-01-09 09:50:00	588.2417778128427	0.0	3.4807205787742177	0.0	0.005917159763313609	1.0
2017-01-09 09:55:00	563.9659737623617	0.0	11.331619256430766	0.0	0.02009273570324575	1.0
2017-01-09 10:00:00	589.7749403146887	0.8711594391649761	4.355797195824882	0.0014771048744460856	0.00738552437223043	1.0
2017-01-09 10:05:00	587.4164758119935	0.8715377979406431	7.8438401814657865	0.001483679525222552	0.013353115727002969	1.0
2017-01-09 10:10:00	572.2523792677406	0.8710081876221318	11.323106439087713	0.0015220700152207005	0.0197869101978691	1.0
2017-01-09 10:15:00	535.2089918591666	0.0	2.6107755700447157	0.0	0.004878048780487805	1.0
2017-01-09 10:20:00	569.6734553478203	0.0	2.609191398539636	0.0	0.004580152671755725	1.0
2017-01-09 10:25:00	507.0663861227904	0.8697536640185084	5.2185219841110495	0.0017152658662092624	0.010291595197255577	1.0
2017-01-09 10:30:00	497.0768082329615	0.8705373173957294	3.482149269582917	0.0017513134851138356	0.007005253940455342	1.0
2017-01-09 10:35:00	451.128015993272	0.8709035057785173	6.096324540449622	0.0019305019305019305	0.013513513513513514	1.0
2017-01-09 10:40:00	487.38704696394853	0.0	2.6110020373068665	0.0	0.005357142857142857	1.0
2017-01-09 10:45:00	417.522401151862	0.0	8.716542821542005	0.0	0.020876826722338204	1.0
2017-01-09 10:50:00	389.8602116180953	0.0	4.351118433237671	0.0	0.011160714285714286	1.0
2017-01-09 10:55:00	380.2102318410372	0.0	4.3602090807458405	0.0	0.01146788990825688	1.0
2017-01-09 11:00:00	405.62265262645036	0.0	3.4967470054004335	0.0	0.008620689655172414	1.0
2017-01-09 11:05:00	401.9346454266536	0.8737709683188122	8.737709683188122	0.002173913043478261	0.021739130434782608	1.0
2017-01-09 11:10:00	406.11761869244935	0.8714970358207069	6.1004792507449475	0.002145922746781116	0.015021459227467813	1.0
2017-01-09 11:15:00	370.5274144623112	0.0	2.609347989171205	0.0	0.007042253521126761	1.0
2017-01-09 11:20:00	338.7260533451447	0.0	6.966088500671357	0.0	0.02056555269922879	1.0
2017-01-09 11:25:00	378.6395090742917	1.7408713060886976	4.352178265221744	0.004597701149425286	0.011494252873563218	1.0
2017-01-09 11:30:00	353.5372519561016	0.8707814087588708	6.966251270070965	0.0024630541871921183	0.019704433497536943	1.0
2017-01-09 11:35:00	334.573268060567	0.8712845522410598	8.712845522410598	0.0026041666666666665	0.02604166666666666	1.0
2017-01-09 11:40:00	351.9061072695178	0.8710547209641529	6.097383046749071	0.0024752475247524753	0.017326732673267325	1.0
2017-01-09 11:45:00	364.0631890599883	0.0	5.2257874027749525	0.0	0.014354066985645932	1.0
2017-01-09 11:50:00	320.7194807017075	1.7430406559875409	6.100642295956392	0.005434782608695652	0.01902173913043478	1.0
2017-01-09 11:55:00	335.0551201934095	0.0	6.96218431570721	0.0	0.020779220779220783	1.0
2017-01-09 12:00:00	366.79732066609563	0.8712525431498712	5.227515258899227	0.0023752969121140144	0.014251781472684088	1.0
2017-01-09 12:05:00	364.69185206740684	0.0	6.092703972486509	0.0	0.016706443914081142	1.0
2017-01-09 12:10:00	379.9092487425309	0.0	4.356757439707923	0.0	0.01146788990825688	1.0
2017-01-09 12:15:00	354.567812037824	0.0	8.711739853509188	0.0	0.02457002457002456	1.0
2017-01-09 12:20:00	387.1998545596935	0.0	4.370201518732432	0.0	0.011286681715575621	1.0
2017-01-09 12:25:00	376.72768359746806	0.0	10.440490076604194	0.0	0.02771362586605081	1.0
2017-01-09 12:30:00	337.60432366164315	0.8723625934409382	5.23417556064563	0.002583979328165375	0.01550387596899225	1.0
2017-01-09 12:35:00	320.43579267804216	0.8707494366251145	6.0952460563758	0.002717391304347826	0.01902173913043478	1.0
2017-01-09 12:40:00	316.18336196113825	0.0	5.22617127208493	0.0	0.016528925619834708	1.0
2017-01-09 12:45:00	319.7894631993101	0.8737417027303555	4.368708513651777	0.00273224043715847	0.01366120218579235	1.0
2017-01-09 12:50:00	284.02074048388937	0.0	3.4849170611520184	0.0	0.01226993865030675	1.0
2017-01-09 12:55:00	321.2679374598415	0.0	1.7412896339286803	0.0	0.0054200542005420045	1.0
2017-01-09 13:00:00	325.41263888768043	0.0	6.9606981580252505	0.0	0.0213903743315508	1.0
2017-01-09 13:05:00
2017-01-09 13:10:00
2017-01-09 13:15:00
2017-01-09 13:20:00	306.4690212348786	0.0	4.353253142540889	0.0	0.014204545454545452	1.0
2017-01-09 13:25:00	284.0947464694038	0.0	4.357281387567544	0.0	0.015337423312883437	1.0
2017-01-09 13:30:00	292.3873558132219	1.740400927459654	6.091403246108789	0.005952380952380952	0.02083333333333333	1.0
2017-01-09 13:35:00	292.48990691545083	0.0	1.746208399495229	0.0	0.005970149253731343	1.0
2017-01-09 13:40:00	275.88483679207144	0.0	0.8702991696910771	0.0	0.003154574132492113	1.0
2017-01-09 13:45:00	284.6039696596501	0.0	2.6110455932078	0.0	0.009174311926605505	1.0
2017-01-09 13:50:00	292.3881331730485	0.0	5.236802385188927	0.0	0.017910447761194027	1.0
2017-01-09 13:55:00	289.8927962510681	0.0	1.7410978753817898	0.0	0.006006006006006005	1.0
2017-01-09 14:00:00	289.89956822665914	0.8705692739539311	6.093984917677518	0.003003003003003003	0.02102102102102102	1.0
2017-01-09 14:05:00	266.83440781571096	0.0	3.4994676434847345	0.0	0.013114754098360656	1.0
2017-01-09 14:10:00	298.19045476660057	0.0	3.4876076580888955	0.0	0.011695906432748536	1.0
2017-01-09 14:15:00	246.5051936669941	0.0	0.0	0.0	0.0	1.0
2017-01-09 14:20:00	270.08017024924624	0.8712263556427298	2.613679066928189	0.0032258064516129032	0.00967741935483871	1.0
2017-01-09 14:25:00	255.23863505695388	0.0	2.6133648640643745	0.0	0.010238907849829351	1.0
2017-01-09 14:30:00	289.24038823842875	0.8712059886699661	1.7424119773399322	0.0030120481927710845	0.006024096385542169	1.0
2017-01-09 14:35:00	288.85066869944836	0.8700321346368928	3.480128538547571	0.003012048192771084	0.012048192771084336	1.0
2017-01-09 14:40:00	256.99203455366796	0.0	5.226956634989857	0.0	0.020338983050847456	1.0
2017-01-09 14:45:00	270.3817703377244	0.0	1.7443985183078987	0.0	0.0064516129032258064	1.0
2017-01-09 14:50:00	288.1292076141199	0.0	6.111831676663148	0.0	0.021212121212121213	1.0
2017-01-09 14:55:00	298.8585867386948	0.0	0.8713078330574192	0.0	0.002915451895043732	1.0
2017-01-09 15:00:00	306.31194599135694	0.8726836068129827	6.981468854503863	0.0028490028490028487	0.022792022792022797	1.0
2017-01-09 15:05:00	258.5237019955796	0.0	2.611350525207874	0.0	0.0101010101010101	1.0
2017-01-09 15:10:00	269.2829074860211	0.0	1.7485903083507863	0.0	0.006493506493506494	1.0
2017-01-09 15:15:00	278.8715983656381	0.871473744892619	6.100316214248331	0.003125	0.021875	1.0
2017-01-09 15:20:00	280.1998642645517	0.0	3.4915870936392737	0.0	0.012461059190031152	1.0
2017-01-09 15:25:00	271.8198995689361	0.8712176268235129	6.098523387764591	0.003205128205128205	0.02243589743589744	1.0
2017-01-09 15:30:00	260.2055623942915	0.0	3.4810108681510568	0.0	0.01337792642140468	1.0
2017-01-09 15:35:00	278.0753697574293	0.0	6.973676984512334	0.0	0.025078369905956112	1.0
2017-01-09 15:40:00	252.3406266662631	0.0	5.238905743936258	0.0	0.020761245674740487	1.0
2017-01-09 15:45:00	270.62969418844557	0.0	4.364995067555574	0.0	0.016129032258064516	1.0
2017-01-09 15:50:00	290.0554110359551	0.0	3.484149081512974	0.0	0.012012012012012012	1.0
2017-01-09 15:55:00	284.79400335888545	0.8709296738803837	2.612789021641152	0.003058103975535168	0.009174311926605509	1.0
2017-01-09 16:00:00	249.86836771304627	0.0	1.7473312427485754	0.0	0.006993006993006994	1.0
2017-01-09 16:05:00	261.10455932077997	0.0	2.6110455932078	0.0	0.01	1.0
2017-01-09 16:10:00
2017-01-09 16:15:00
2017-01-09 16:20:00	261.46046587025813	0.0	6.100744203639356	0.0	0.02333333333333333	1.0
2017-01-09 16:25:00	246.02352839906877	0.0	2.617271578713497	0.0	0.010638297872340424	1.0
2017-01-09 16:30:00	269.8296504487441	0.0	7.833764045286117	0.0	0.029032258064516123	1.0
2017-01-09 16:35:00	242.77415759332212	0.8732883366666263	4.366441683333131	0.0035971223021582736	0.017985611510791366	1.0
2017-01-09 16:40:00	245.47759755775903	0.0	2.6114638038059472	0.0	0.010638297872340424	1.0
2017-01-09 16:45:00	239.77062234426793	0.0	5.2313590329658455	0.0	0.02181818181818182	1.0
2017-01-09 16:50:00	293.77792306854093	0.0	2.615233736515201	0.0	0.008902077151335312	1.0
2017-01-09 16:55:00	264.34177734221646	0.0	3.4896604269599534	0.0	0.0132013201320132	1.0
2017-01-09 17:00:00	261.5915579172429	0.0	3.487887438896572	0.0	0.01333333333333333	1.0
2017-01-09 17:05:00	290.26378556857264	0.0	8.716630197254434	0.0	0.03003003003003003	1.0
2017-01-09 17:10:00
2017-01-09 17:15:00
2017-01-09 17:20:00	258.61430912101616	0.0	0.8707552495657109	0.0	0.0033670033670033673	1.0
2017-01-09 17:25:00	255.1449144742055	0.0	2.612405267653981	0.0	0.010238907849829351	1.0
2017-01-09 17:30:00	310.727902596812	0.0	1.740772563567574	0.0	0.0056022408963585435	1.0
2017-01-09 17:35:00	280.17370769877317	0.8701046822943267	4.350523411471634	0.003105590062111801	0.01552795031055901	1.0
2017-01-09 17:40:00	264.93598397137293	0.0	3.485999789097012	0.0	0.013157894736842105	1.0
2017-01-09 17:45:00	247.50433132579812	0.0	4.357470621933066	0.0	0.017605633802816902	1.0
2017-01-09 17:50:00	259.3110706408035	0.8760509143270389	2.6281527429811167	0.003378378378378378	0.010135135135135136	1.0
2017-01-09 17:55:00	244.34405329841925	0.0	4.3632866660432015	0.0	0.01785714285714286	1.0
2017-01-09 18:00:00	296.82152887459813	0.8704443662011675	3.4817774648046704	0.0029325513196480943	0.011730205278592377	1.0
2017-01-09 18:05:00	292.0295545532274	0.0	1.7434600271834475	0.0	0.005970149253731343	1.0
2017-01-09 18:10:00	280.59861036878675	0.8714242558036855	5.228545534822113	0.003105590062111801	0.018633540372670808	1.0
2017-01-09 18:15:00	253.93733768953672	0.0	0.8726368992767585	0.0	0.003436426116838488	1.0
2017-01-09 18:20:00	257.6515323955456	0.8704443662011675	4.352221831005838	0.003378378378378378	0.01689189189189189	1.0
2017-01-09 18:25:00	248.3169267483944	0.0	5.227724773650409	0.0	0.021052631578947368	1.0
2017-01-09 18:30:00	269.08223364958957	0.8708162901281217	1.7416325802562431	0.0032362459546925572	0.0064724919093851144	1.0
2017-01-09 18:35:00	269.9809881129983	0.0	4.354532066338684	0.0	0.016129032258064516	1.0
2017-01-09 18:40:00	282.27451109081824	0.0	5.227305760941079	0.0	0.018518518518518517	1.0
2017-01-09 18:45:00	260.12312494580766	0.0	0.8699770065077178	0.0	0.00334448160535117	1.0
2017-01-09 18:50:00	277.61368629653447	0.0	4.364995067555574	0.0	0.015723270440251576	1.0
2017-01-09 18:55:00	285.6477672737069	0.0	3.483509356996425	0.0	0.012195121951219513	1.0
2017-01-09 19:00:00	261.448237315984	0.0	1.7429882487732262	0.0	0.006666666666666667	1.0
2017-01-09 19:05:00	227.64172332634274	0.0	2.6165715324866983	0.0	0.011494252873563218	1.0
2017-01-09 19:10:00	263.42002934254896	0.0	0.8722517527898972	0.0	0.0033112582781456954	1.0
2017-01-09 19:15:00	251.79871263188755	0.8712758222556662	1.7425516445113325	0.003460207612456747	0.006920415224913494	1.0
2017-01-09 19:20:00	236.7498081122496	0.8704037062950352	5.222422237770211	0.0036764705882352936	0.02205882352941177	1.0
2017-01-09 19:25:00	231.57142687174567	0.8705692739539311	3.4822770958157245	0.0037593984962406017	0.015037593984962409	1.0
2017-01-09 19:30:00	219.33295220848117	0.0	2.61110657391049	0.0	0.011904761904761904	1.0
2017-01-09 19:35:00	235.0960701224821	0.0	3.482904742555291	0.0	0.014814814814814815	1.0
2017-01-09 19:40:00	225.5850950092128	0.0	2.6129547684464804	0.0	0.01158301158301158	1.0
2017-01-09 19:45:00	243.9197556272505	0.0	1.7422839687660752	0.0	0.0071428571428571435	1.0
2017-01-09 19:50:00	240.99890129441934	0.0	6.960257077095142	0.0	0.028880866425992774	1.0
2017-01-09 19:55:00	244.0199852367909	0.0	5.228999683645519	0.0	0.021428571428571432	1.0
2017-01-09 20:00:00	215.2799052768416	0.8715785638738527	2.6147356916215583	0.004048582995951417	0.012145748987854251	1.0
2017-01-09 20:05:00	258.57471462509363	0.0	8.735632250847756	0.0	0.03378378378378378	1.0
2017-01-09 20:10:00	231.86778654739703	0.8716834080729213	12.203567713020899	0.0037593984962406017	0.052631578947368425	1.0
2017-01-09 20:15:00	270.10560342378517	0.0	8.741281664200168	0.0	0.03236245954692557	1.0
2017-01-09 20:20:00	258.1545813934795	0.8721438560590522	4.360719280295261	0.003378378378378378	0.01689189189189189	1.0
2017-01-09 20:25:00	262.1822183838513	0.0	4.355186351891218	0.0	0.016611295681063124	1.0
2017-01-09 20:30:00	272.19715449282336	0.8724267772205877	5.234560663323526	0.003205128205128205	0.019230769230769232	1.0
2017-01-09 20:35:00	251.4132935866412	0.0	6.089595346389233	0.0	0.02422145328719723	1.0
2017-01-09 20:40:00	260.99962857745163	0.0	4.364542283903874	0.0	0.016722408026755856	1.0
2017-01-09 20:45:00	270.85822429935024	0.0	8.709267662358531	0.0	0.03215434083601287	1.0
2017-01-09 20:50:00	291.3742776527236	0.0	4.348869815712293	0.0	0.01492537313432836	1.0
2017-01-09 20:55:00	293.9891433386087	0.0	6.978970761747387	0.0	0.02373887240356083	1.0
2017-01-09 21:00:00	272.4127282018685	0.0	4.351641025588954	0.0	0.01597444089456869	1.0
2017-01-09 21:05:00	248.28044016201815	0.0	5.226956634989857	0.0	0.021052631578947368	1.0
2017-01-09 21:10:00	242.91395752546424	0.870659345969406	4.353296729847028	0.003584229390681004	0.017921146953405017	1.0
2017-01-09 21:15:00	246.05397481873143	0.8725318255983385	5.235190953590031	0.0035460992907801413	0.02127659574468085	1.0
2017-01-09 21:20:00	208.37341445849938	0.0	6.974842324970691	0.0	0.03347280334728034	1.0
2017-01-09 21:25:00	250.44846564681882	0.0	1.7452854748907232	0.0	0.006968641114982578	1.0
2017-01-09 21:30:00	231.51425408312232	0.0	0.8703543386583545	0.0	0.003759398496240601	1.0
2017-01-09 21:35:00	208.4159039647419	0.0	0.8720330709821837	0.0	0.0041841004184100415	1.0
2017-01-09 21:40:00	213.19057976090454	0.0	0.8701656316771614	0.0	0.004081632653061225	1.0
2017-01-09 21:45:00	203.10969957779912	0.0	0.0	0.0	0.0	1.0
2017-01-09 21:50:00	168.55706275198955	0.0	1.7467053134921195	0.0	0.010362694300518135	1.0
2017-01-09 21:55:00	178.40329925996318	0.8788339865022816	0.8788339865022816	0.0049261083743842365	0.0049261083743842365	1.0
2017-01-09 22:00:00	164.3289370001024	0.0	2.62227027127823	0.0	0.01595744680851064	1.0
2017-01-09 22:05:00	139.2285076936885	0.0	4.378254958921022	0.0	0.031446540880503145	1.0
2017-01-09 22:10:00	149.41083202319737	0.0	0.0	0.0	0.0	1.0
2017-01-09 22:15:00	155.93129092379706	0.0	1.7422490606010843	0.0	0.011173184357541898	1.0
2017-01-09 22:20:00	184.48188292187973	0.0	2.610592682856789	0.0	0.014150943396226415	1.0
2017-01-09 22:25:00	173.150831776571	1.7402093645886534	3.4804187291773068	0.010050251256281407	0.02010050251256281	1.0
2017-01-09 22:30:00	184.26630644010743	0.0	0.8733000305218361	0.0	0.004739336492890996	1.0
2017-01-09 22:35:00	201.44367970454928	0.8720505614915554	2.616151684474666	0.004329004329004329	0.012987012987012988	1.0
2017-01-09 22:40:00	207.43985660502014	0.0	0.8715960361555468	0.0	0.004201680672268907	1.0
2017-01-09 22:45:00	211.48303351146748	0.0	0.8738968326920143	0.0	0.004132231404958678	1.0
2017-01-09 22:50:00	222.7913845875357	0.0	0.8702788460450613	0.0	0.00390625	1.0
2017-01-09 22:55:00	253.70395422169338	0.0	3.487339576930493	0.0	0.013745704467353952	1.0
2017-01-09 23:00:00	263.61624721587424	0.0	3.623591027022326	0.0	0.01374570446735395	1.0
2017-01-09 23:05:00	304.8110547214	0.0	3.607231416821301	0.0	0.01183431952662722	1.0
2017-01-09 23:10:00	321.3657684072174	0.0	2.7081384978136294	0.0	0.008426966292134831	1.0
2017-01-09 23:15:00	331.7348326861533	0.0	9.063793242791077	0.0	0.027322404371584702	1.0
2017-01-09 23:20:00	313.33337975309337	0.9082126949365024	3.63285077974601	0.0028985507246376808	0.011594202898550723	1.0
2017-01-09 23:25:00	354.4766583584633	0.0	2.705928689759262	0.0	0.0076335877862595426	1.0
2017-01-09 23:30:00	321.6016969006389	0.0	7.22700442473346	0.0	0.02247191011235955	1.0
2017-01-09 23:35:00	326.7451725201009	0.0	3.6004977688165387	0.0	0.011019283746556474	1.0
2017-01-09 23:40:00	309.98065188991524	0.0	4.531880875583557	0.0	0.014619883040935672	1.0
2017-01-09 23:45:00	292.304517959986	0.0	4.524837739318668	0.0	0.015479876160990712	1.0
2017-01-09 23:50:00	310.07933614177483	0.0	2.704180257050361	0.0	0.008720930232558141	1.0
2017-01-09 23:55:00	365.23247304328453	0.0	9.08538490157424	0.0	0.02487562189054726	1.0
2017-01-10 00:00:00	361.95903785089615	0.0	9.929050913615603	0.0	0.027431421446384042	1.0
2017-01-10 00:05:00	353.06273731178925	0.0	5.362978288280343	0.0	0.015189873417721518	1.0
2017-01-10 00:10:00	326.6160745625305	0.0	6.0968333918339015	0.0	0.01866666666666666	1.0
2017-01-10 00:15:00	339.80243996787163	0.0	6.988224986485792	0.0	0.02056555269922879	1.0
2017-01-10 00:20:00	362.25943391216765	1.7458285971670733	6.110400090084755	0.004819277108433735	0.016867469879518072	1.0
2017-01-10 00:25:00	348.8120623862001	0.8720301559655003	6.976241247724003	0.0025	0.02	1.0
2017-01-10 00:30:00	385.25703268409103	0.0	4.358111229458043	0.0	0.011312217194570135	1.0
2017-01-10 00:35:00	424.9711170586425	0.8708424529890214	3.4833698119560856	0.0020491803278688526	0.008196721311475409	1.0
2017-01-10 00:40:00	437.75902192624415	0.8702962662549585	4.351481331274792	0.001988071570576541	0.009940357852882704	1.0
2017-01-10 00:45:00	417.12601918081566	0.0	11.344431483997074	0.0	0.02719665271966527	1.0
2017-01-10 00:50:00	430.5280636891617	0.0	5.2185219841110495	0.0	0.01212121212121212	1.0
2017-01-10 00:55:00	414.00826537929817	0.0	4.3488263170094354	0.0	0.01050420168067227	1.0
2017-01-10 01:00:00	457.0031157456868	0.0	9.575303377528677	0.0	0.020952380952380955	1.0
2017-01-10 01:05:00	424.3793597100161	0.0	5.228493138111081	0.0	0.012320328542094456	1.0
2017-01-10 01:10:00	355.2301987460722	0.0	3.4826490073144334	0.0	0.00980392156862745	1.0
2017-01-10 01:15:00	375.99181985698095	0.0	6.962811478832982	0.0	0.018518518518518517	1.0
2017-01-10 01:20:00	433.46683086568174	0.0	7.833737907211116	0.0	0.018072289156626502	1.0
2017-01-10 01:25:00	439.3431181128353	0.0	9.588837895319818	0.0	0.021825396825396824	1.0
2017-01-10 01:30:00	399.23290456144605	0.8697884630968324	3.4791538523873298	0.002178649237472767	0.008714596949891068	1.0
2017-01-10 01:35:00	354.17749600861396	0.0	1.7404299558162848	0.0	0.004914004914004914	1.0
2017-01-10 01:40:00	298.61323318037023	0.8705925165608461	2.611777549682538	0.002915451895043732	0.008746355685131194	1.0
2017-01-10 01:45:00	308.1789649668321	0.0	6.111197605574576	0.0	0.019830028328611898	1.0
2017-01-10 01:50:00	301.20892727545504	0.0	3.482184130352081	0.0	0.011560693641618498	1.0
2017-01-10 01:55:00	314.1004567507888	0.8700843677307168	6.0905905741150175	0.002770083102493075	0.01939058171745153	1.0
2017-01-10 02:00:00	309.46208660841324	0.0	2.615172562887999	0.0	0.008450704225352112	1.0
2017-01-10 02:05:00	333.5849979074726	0.0	6.0968537476561595	0.0	0.01827676240208877	1.0
2017-01-10 02:10:00	294.97926153667663	0.0	11.311889085477274	0.0	0.038348082595870206	1.0
2017-01-10 02:15:00	297.74661530876125	0.0	2.6118124149891337	0.0	0.008771929824561403	1.0
2017-01-10 02:20:00	286.2890667107349	0.0	3.491330081838232	0.0	0.012195121951219513	1.0
2017-01-10 02:25:00	281.9252010674871	0.8701395094675528	9.57153460414308	0.00308641975308642	0.033950617283950615	1.0
2017-01-10 02:30:00	308.38941161507194	0.0	5.2269391799164735	0.0	0.01694915254237288	1.0
2017-01-10 02:35:00	307.0798198955824	0.0	6.309859312922924	0.0	0.02054794520547945	1.0
2017-01-10 02:40:00	309.59255326711866	0.0	4.586556344698055	0.0	0.014814814814814812	1.0
2017-01-10 02:45:00	334.35550726620977	0.870717466839088	11.319327068908146	0.0026041666666666674	0.03385416666666667	1.0
2017-01-10 02:50:00	346.4299221446623	0.0	2.611280820185897	0.0	0.007537688442211056	1.0
2017-01-10 02:55:00	300.18211048035806	0.0	2.610279221568331	0.0	0.008695652173913044	1.0
2017-01-10 03:00:00	331.78986699812765	0.0	3.4833581837073764	0.0	0.010498687664041995	1.0
2017-01-10 03:05:00	334.84734584918306	0.8697333658420339	6.088133560894238	0.002597402597402597	0.01818181818181818	1.0
2017-01-10 03:10:00	321.41382596268807	0.0	5.226241072564035	0.0	0.016260162601626018	1.0
2017-01-10 03:15:00	304.7694237898658	0.0	3.4830791290270384	0.0	0.011428571428571429	1.0
2017-01-10 03:20:00	318.71982611482275	0.8708191970350347	7.8373727733153125	0.002732240437158469	0.024590163934426233	1.0
2017-01-10 03:25:00	278.6835396002777	0.8708860612508681	3.4835442450034724	0.003125000000000001	0.012500000000000002	1.0
2017-01-10 03:30:00	278.84272137715766	0.8713835043036178	6.099684530125325	0.003125	0.021875	1.0
2017-01-10 03:35:00	297.31557170689223	0.0	6.103252205126818	0.0	0.020527859237536653	1.0
2017-01-10 03:40:00	293.6631074175205	0.8714038795772122	6.099827157040487	0.002967359050445104	0.020771513353115733	1.0
2017-01-10 03:45:00	261.2762853015106	0.0	3.4836838040201417	0.0	0.013333333333333334	1.0
2017-01-10 03:50:00	286.78575781828965	0.8716892334902422	6.101824634431694	0.0030395136778115506	0.021276595744680854	1.0
2017-01-10 03:55:00	266.42087067965764	0.0	3.4826257605184003	0.0	0.0130718954248366	1.0
2017-01-10 04:00:00	238.11587954675383	0.0	4.393281910456713	0.0	0.01845018450184502	1.0
2017-01-10 04:05:00	244.43563376849187	1.7459688126320847	6.110890844212296	0.0071428571428571435	0.025	1.0
2017-01-10 04:10:00	233.76590278238544	0.0	4.394095916962132	0.0	0.01879699248120301	1.0
2017-01-10 04:15:00	162.8027752329713	0.0	5.251702426870042	0.0	0.03225806451612903	1.0
2017-01-10 04:20:00	164.75234567612725	0.0	0.8763422642347195	0.0	0.005319148936170214	1.0
2017-01-10 04:25:00	195.13982249568366	0.0	2.6251994057715295	0.0	0.01345291479820628	1.0
2017-01-10 04:30:00	207.5453082208375	0.0	6.130030200615454	0.0	0.029535864978902957	1.0
2017-01-10 04:35:00	235.99660033287785	0.8973254765508664	2.691976429652599	0.0038022813688212928	0.01140684410646388	1.0
2017-01-10 04:40:00	249.4837073278909	0.9039264758256916	3.615705903302766	0.0036231884057971015	0.014492753623188406	1.0
2017-01-10 04:45:00	224.04024051803887	0.0	4.516940333024976	0.0	0.020161290322580645	1.0
2017-01-10 04:50:00	230.48847286472767	0.0	2.7116290925262083	0.0	0.011764705882352941	1.0
2017-01-10 04:55:00	237.443054294108	0.0	0.9028253014985096	0.0	0.0038022813688212928	1.0
2017-01-10 05:00:00	243.56977308170693	0.0	0.905463840452442	0.0	0.0037174721189591076	1.0
2017-01-10 05:05:00	251.41265121121964	0.9043620547166172	3.617448218866469	0.0035971223021582727	0.01438848920863309	1.0
2017-01-10 05:10:00	292.7657141621736	0.9008175820374572	6.3057230742622	0.003076923076923077	0.021538461538461538	1.0
2017-01-10 05:15:00	214.49087107025838	0.0	1.8024442947080532	0.0	0.008403361344537815	1.0
2017-01-10 05:20:00	230.52741879147743	0.0	2.7335267050372822	0.0	0.011857707509881424	1.0
2017-01-10 05:25:00	223.32013755435517	0.9041301115560936	5.424780669336561	0.004048582995951417	0.024291497975708502	1.0
2017-01-10 05:30:00	213.64131336222752	0.0	2.704320422306677	0.0	0.012658227848101264	1.0
2017-01-10 05:35:00	240.1755003165332	0.0	3.6252905708155954	0.0	0.01509433962264151	1.0
2017-01-10 05:40:00	216.81989358660306	0.0	2.7102486698325383	0.0	0.0125	1.0
2017-01-10 05:45:00	189.90747285905698	0.0	1.8086425986576853	0.0	0.009523809523809523	1.0
2017-01-10 05:50:00	203.6297758390568	0.0	1.8020334145049268	0.0	0.008849557522123894	1.0
2017-01-10 05:55:00	180.70765116195014	0.0	0.9035382558097508	0.0	0.005	1.0
2017-01-10 06:00:00	217.854921225641	0.0	2.7006808416401773	0.0	0.012396694214876032	1.0
2017-01-10 06:05:00	221.9007300924902	0.0	4.510177440904272	0.0	0.02032520325203252	1.0
2017-01-10 06:10:00	254.3528996155393	0.0	2.7058819108036087	0.0	0.010638297872340424	1.0
2017-01-10 06:15:00	269.8701706841774	0.8705489376908949	4.352744688454475	0.0032258064516129032	0.01612903225806452	1.0
2017-01-10 06:20:00	296.31691151788186	0.0	0.8715203279937703	0.0	0.0029411764705882357	1.0
2017-01-10 06:25:00	302.0462107490441	0.0	3.4818007002771654	0.0	0.011527377521613832	1.0
2017-01-10 06:30:00	324.8936474146131	0.0	2.613085636042465	0.0	0.00804289544235925	1.0
2017-01-10 06:35:00	318.9945570464241	0.0	4.357849139978471	0.0	0.01366120218579235	1.0
2017-01-10 06:40:00	382.27528613655886	0.8767781792122907	5.2606690752737455	0.0022935779816513763	0.013761467889908256	1.0
2017-01-10 06:45:00	450.3292760630246	0.0	13.065646307437849	0.0	0.029013539651837526	1.0
2017-01-10 06:50:00	437.81475203143435	0.0	7.849268462714957	0.0	0.017928286852589643	1.0
2017-01-10 06:55:00	473.46012316925857	1.7406622175340387	9.573642196437213	0.0036764705882352936	0.020220588235294115	1.0
2017-01-10 07:00:00	509.327217924139	0.0	12.18902743750076	0.0	0.02393162393162393	1.0
2017-01-10 07:05:00	646.7487961231051	0.0	6.0931918881046245	0.0	0.009421265141318979	1.0
2017-01-10 07:10:00	576.6632568233405	0.8710925329657712	9.582017862623482	0.0015105740181268882	0.016616314199395767	1.0
2017-01-10 07:15:00	518.5164851205377	0.8714562775135087	7.8431064976215765	0.0016806722689075631	0.015126050420168066	1.0
2017-01-10 07:20:00	355.3499841703775	1.7419116871096936	5.225735061329081	0.004901960784313725	0.014705882352941178	1.0
2017-01-10 07:25:00	335.1859491210945	0.0	4.353064274299928	0.0	0.012987012987012988	1.0
2017-01-10 07:30:00	482.4596034425902	0.0	6.966925681481446	0.0	0.01444043321299639	1.0
2017-01-10 07:35:00	584.0467330230408	0.8704124188122815	6.09288693168597	0.001490312965722802	0.010432190760059612	1.0
2017-01-10 07:40:00	797.8434156166758	0.0	13.050873755997966	0.0	0.016357688113413302	1.0
2017-01-10 07:45:00	757.7062866251921	0.0	13.063901493537793	0.0	0.017241379310344827	1.0
2017-01-10 07:50:00	728.5376253706337	1.7408306460469147	7.833737907211116	0.0023894862604540022	0.010752688172043013	1.0
2017-01-10 07:55:00	651.173616223376	0.0	13.075775426172207	0.0	0.02008032128514056	1.0
2017-01-10 08:00:00	873.4812232743121	0.8708686174220459	10.450423409064554	0.000997008973080758	0.011964107676969092	1.0
2017-01-10 08:05:00	647.627895991308	0.870467602138855	12.186546429943967	0.0013440860215053767	0.01881720430107527	1.0
2017-01-10 08:10:00	607.639102998165	0.8705431275045343	10.446517530054411	0.0014326647564469914	0.017191977077363897	1.0
2017-01-10 08:15:00	554.8285105206198	0.8710023713039559	7.839021341735602	0.0015698587127158554	0.0141287284144427	1.0
2017-01-10 08:20:00	472.33608176488417	0.8698638706535621	8.69863870653562	0.001841620626151013	0.018416206261510127	1.0
2017-01-10 08:25:00	478.9809375747047	0.0	7.837869887586076	0.0	0.016363636363636358	1.0
2017-01-10 08:30:00	534.6331207398696	0.8721584351384494	6.977267481107595	0.0016313213703099511	0.013050570962479607	1.0
2017-01-10 08:35:00	476.02188424313897	1.7404822092984968	6.091687732544741	0.003656307129798903	0.01279707495429616	1.0
2017-01-10 08:40:00	482.55142533409486	0.8710314536716515	10.452377444059817	0.0018050541516245488	0.021660649819494584	1.0
2017-01-10 08:45:00	465.3483249856757	0.8714388108345987	10.457265730015184	0.0018726591760299626	0.02247191011235955	1.0
2017-01-10 08:50:00	476.14101201871597	0.8704588885168483	7.834129996651634	0.001828153564899452	0.016453382084095063	1.0
2017-01-10 08:55:00	559.4898823400911	0.8714795675079301	12.20071394511102	0.001557632398753894	0.02180685358255452	1.0
2017-01-10 09:00:00	555.5437035695423	0.8707581560651134	12.190614184911587	0.0015673981191222572	0.0219435736677116	1.0
2017-01-10 09:05:00	520.5428410245887	0.8719310569926109	14.822827968874385	0.0016750418760469012	0.02847571189279732	1.0
2017-01-10 09:10:00	493.3822674178297	1.74032545826395	10.4419527495837	0.003527336860670194	0.02116402116402117	1.0
2017-01-10 09:15:00	482.89360287787184	1.7401571274878267	10.44094276492696	0.003603603603603604	0.021621621621621626	1.0
2017-01-10 09:20:00	602.8076221674891	0.0	14.787488566879242	0.0	0.02453102453102453	1.0
2017-01-10 09:25:00	568.8814867929323	0.8698493681849115	16.52713799551332	0.001529051987767584	0.029051987767584105	1.0
2017-01-10 09:30:00	588.1279926594202	0.0	14.790200998831574	0.0	0.02514792899408284	1.0
2017-01-10 09:35:00	549.7915700368534	0.0	13.940832203787089	0.0	0.02535657686212361	1.0
2017-01-10 09:40:00	536.6395907600419	0.8711681668182498	12.1963543354555	0.0016233766233766235	0.022727272727272728	1.0
2017-01-10 09:45:00	635.4943623815195	0.8705402224404377	18.28134467124919	0.0013698630136986301	0.028767123287671233	1.0
2017-01-10 09:50:00	654.9616315416067	0.0	14.786650380089394	0.0	0.022576361221779542	1.0
2017-01-10 09:55:00	757.5614268818106	0.9007864766727832	18.91651601012845	0.0011890606420927466	0.024970273483947685	1.0
2017-01-10 10:00:00	663.9944984143967	0.8725289072462509	9.59781797970876	0.001314060446780552	0.014454664914586073	1.0
2017-01-10 10:05:00	685.0717185362097	0.0	16.53921556821853	0.0	0.0241423125794155	1.0
2017-01-10 10:10:00	635.189129738685	0.0	18.27256400618135	0.0	0.028767123287671236	1.0
2017-01-10 10:15:00	721.4645730833593	0.0	11.327342331018924	0.0	0.015700483091787436	1.0
2017-01-10 10:20:00	762.5779661976	0.0	12.187319094482193	0.0	0.01598173515981735	1.0
2017-01-10 10:25:00	828.4925631962483	0.0	14.43995752847492	0.0	0.017429193899782137	1.0
2017-01-10 10:30:00	766.8113040391838	0.0	17.08020489653516	0.0	0.022274325908558032	1.0
2017-01-10 10:35:00	830.8003580624326	0.0	21.84017765674113	0.0	0.026288117770767613	1.0
2017-01-10 10:40:00	810.9140377407465	0.8710140040179877	13.936224064287806	0.0010741138560687433	0.017185821697099892	1.0
2017-01-10 10:45:00	862.7485462338761	0.8705838004378167	20.894011210507603	0.001009081735620585	0.02421796165489405	1.0
2017-01-10 10:50:00	1027.2410561850324	3.4851265689059625	26.13844926679472	0.003392705682782018	0.025445292620865145	1.0
2017-01-10 10:55:00	921.8651796113716	0.0	11.316569721386054	0.0	0.012275731822474031	1.0
2017-01-10 11:00:00	902.7833498427673	2.6117165376357785	18.28201576345045	0.0028929604628736747	0.020250723240115717	1.0
2017-01-10 11:05:00	1016.7386433743545	2.6092522926630144	26.092522926630146	0.0025662959794696323	0.025662959794696318	1.0
2017-01-10 11:10:00	1061.4533645679037	1.7400874828982025	22.621137277676635	0.001639344262295082	0.021311475409836068	1.0
2017-01-10 11:15:00	971.9977061898356	1.7403719000713262	16.533533050677594	0.0017905102954341987	0.017009847806624886	1.0
2017-01-10 11:20:00	1073.8560293230569	1.7404473732950685	19.144921106245754	0.001620745542949757	0.01782820097244733	1.0
2017-01-10 11:25:00	1181.1659774838056	2.6131990652296593	23.518791587066932	0.0022123893805309734	0.01991150442477876	1.0
2017-01-10 11:30:00	1084.9050780674163	2.6142291037769065	15.685374622661442	0.002409638554216868	0.014457831325301209	1.0
2017-01-10 11:35:00	1134.3516594532496	0.0	14.788326848700338	0.0	0.01303680981595092	1.0
2017-01-10 11:40:00	1054.1012297557052	2.6156358058454225	13.950057631175588	0.0024813895781637717	0.013234077750206784	1.0
2017-01-10 11:45:00	977.5579505580264	1.7409758692039647	13.927806953631716	0.0017809439002671413	0.01424755120213713	1.0
2017-01-10 11:50:00	1130.2471331616453	5.2205410307697235	20.01207395128394	0.0046189376443418004	0.017705927636643568	1.0
2017-01-10 11:55:00	1090.7801963375355	2.6095220008075017	12.177769337101676	0.0023923444976076554	0.011164274322169059	1.0
2017-01-10 12:00:00	1089.863113308942	0.8698029635346703	9.567832598881374	0.0007980845969672785	0.008778930566640064	1.0
2017-01-10 12:05:00	1321.750732372306	0.8701453142674825	14.792470342547205	0.0006583278472679394	0.01119157340355497	1.0
2017-01-10 12:10:00	1267.374755408415	0.8698522686399555	14.787488566879242	0.0006863417982155113	0.011667810569663692	1.0
2017-01-10 12:15:00	1282.1622439752946	1.7397045372799107	22.61615898463884	0.0013568521031207595	0.017639077340569874	1.0
2017-01-10 12:20:00	1236.901055454107	0.8698319658608349	11.307815556190851	0.0007032348804500702	0.009142053445850912	1.0
2017-01-10 12:25:00	1243.3671496134382	0.0	13.921535614986013	0.0	0.01119664100769769	1.0
2017-01-10 12:30:00	1217.694785106754	0.0	13.056055594425528	0.0	0.010721944245889922	1.0
2017-01-10 12:35:00	1230.077749787049	2.609783061782989	14.78877068343694	0.0021216407355021216	0.01202263083451202	1.0
2017-01-10 12:40:00	1255.8196165285808	3.478724699525155	19.13298584738835	0.002770083102493075	0.015235457063711913	1.0
2017-01-10 12:45:00	1108.972024715394	2.6113940927364068	20.020688044312454	0.002354788069073784	0.01805337519623234	1.0
2017-01-10 12:50:00	1436.2697699141065	0.8699392912865576	18.26872511701771	0.0006056935190793457	0.012719563900666263	1.0
2017-01-10 12:55:00	1317.1627583394932	0.0	12.179840565886991	0.0	0.009247027741083224	1.0
2017-01-10 13:00:00	1336.7081733700059	3.4810108681510568	15.664548906679757	0.0026041666666666665	0.01171875	1.0
2017-01-10 13:05:00	1435.027581566611	2.6107233139477457	17.404822092984972	0.0018192844147968464	0.012128562765312309	1.0
2017-01-10 13:10:00	1499.4103247098876	0.8697275665370579	20.873461596889392	0.000580046403712297	0.013921113689095129	1.0
2017-01-10 13:15:00	1445.3017252256052	2.610418528402658	21.753487736688815	0.0018061408789885609	0.01505117399157134	1.0
2017-01-10 13:20:00	1053.478916212904	0.0	13.048871794544644	0.0	0.012386457473162676	1.0
2017-01-10 13:25:00	1034.1060766125618	0.0	9.567003231907638	0.0	0.009251471825063078	1.0
2017-01-10 13:30:00	639.3989997848342	0.8711158035215726	8.711158035215727	0.0013623978201634881	0.013623978201634879	1.0
2017-01-10 13:35:00	601.0177233448637	0.0	5.226241072564035	0.0	0.008695652173913044	1.0
2017-01-10 13:40:00	530.8506155909085	0.0	6.961975286438144	0.0	0.013114754098360656	1.0
2017-01-10 13:45:00	595.6165066873867	1.7441186140187022	14.825008219158967	0.002928257686676428	0.02489019033674964	1.0
2017-01-10 13:50:00	581.8070079190397	0.8696666785037964	9.566333463541762	0.0014947683109118085	0.016442451420029897	1.0
2017-01-10 13:55:00	613.0863048005554	0.8950165033584749	3.5800660134339	0.00145985401459854	0.00583941605839416	1.0
2017-01-10 14:00:00	651.5951071609396	0.8769786099070521	7.892807489163468	0.001345895020188425	0.012113055181695828	1.0
2017-01-10 14:05:00	762.944391184295	2.6098439835266647	9.569427939597773	0.0034207525655644247	0.012542759407069556	1.0
2017-01-10 14:10:00	803.3411782424506	0.8722488363110212	6.105741854177149	0.0010857763300760044	0.007600434310532031	1.0
2017-01-10 14:15:00	779.1256990912088	0.0	10.446378088373748	0.0	0.013407821229050279	1.0
2017-01-10 14:20:00	711.0652604729818	0.8703369161236006	6.092358412865203	0.001223990208078335	0.008567931456548347	1.0
2017-01-10 14:25:00	835.0108449932835	2.6094088906040107	8.698029635346701	0.003125	0.010416666666666666	1.0
2017-01-10 14:30:00	718.8910974272952	0.0	4.351641025588954	0.0	0.006053268765133172	1.0
2017-01-10 14:35:00	706.5485682529977	0.8701337047450712	7.831203342705642	0.0012315270935960591	0.01108374384236453	1.0
2017-01-10 14:40:00	684.0985101854668	1.7407086773167089	6.9628347092668355	0.0025445292620865138	0.010178117048346057	1.0
2017-01-10 14:45:00	746.682453224037	1.7445851710841986	13.08438878313149	0.002336448598130841	0.01752336448598131	1.0
2017-01-10 14:50:00	840.8064422909086	1.742604025473386	7.841718114630237	0.002072538860103627	0.009326424870466322	1.0
2017-01-10 14:55:00	893.3095394819933	0.8915264865089753	14.264423784143606	0.000998003992015968	0.015968063872255488	1.0
2017-01-10 15:00:00	901.928356295758	0.8807894104450761	10.569472925340913	0.0009765625	0.01171875	1.0
2017-01-10 15:05:00	891.9376235387996	0.0	10.442196568259117	0.0	0.011707317073170732	1.0
2017-01-10 15:10:00	820.6212300171397	2.6134434076978974	12.196069235923519	0.0031847133757961785	0.0148619957537155	1.0
2017-01-10 15:15:00	839.3346728863443	1.7395537261893144	15.655983535703829	0.002072538860103627	0.018652849740932644	1.0
2017-01-10 15:20:00	892.5449853557312	2.6123267864070185	16.54473631391112	0.002926829268292683	0.018536585365853658	1.0
2017-01-10 15:25:00	670.4211216899953	0.0	9.57744459557136	0.0	0.014285714285714284	1.0
2017-01-10 15:30:00	680.0212626366625	1.7414116840887646	12.189881788621351	0.002560819462227913	0.01792573623559539	1.0
2017-01-10 15:35:00	882.4550427775818	1.7422606965006548	13.93808557200524	0.001974333662388944	0.01579466929911155	1.0
2017-01-10 15:40:00	774.5068320494987	1.740464791122469	10.442788746734816	0.0022471910112359553	0.013483146067415729	1.0
2017-01-10 15:45:00	731.2684286173194	0.8705576531158564	17.411153062317126	0.0011904761904761904	0.023809523809523808	1.0
2017-01-10 15:50:00	690.8746394624867	0.0	10.441430319332293	0.0	0.015113350125944584	1.0
2017-01-10 15:55:00	689.0263848386355	0.8699828091396914	10.439793709676296	0.0012626262626262627	0.015151515151515154	1.0
2017-01-10 16:00:00	659.6009501270328	1.7403719000713262	15.663347100641936	0.0026385224274406327	0.023746701846965697	1.0
2017-01-10 16:05:00	594.913489663378	0.8697565638353479	12.176591893694873	0.0014619883040935676	0.020467836257309944	1.0
2017-01-10 16:10:00	520.2930984454575	0.8700553485709992	5.220332091425996	0.0016722408026755853	0.010033444816053512	1.0
2017-01-10 16:15:00	672.2926847511176	1.7394377354492043	12.17606414814443	0.0025873221216041395	0.018111254851228976	1.0
2017-01-10 16:20:00	636.3225091678382	0.0	14.818469391579795	0.0	0.023287671232876717	1.0
2017-01-10 16:25:00	837.810933418151	3.4872463409704517	14.820796949124418	0.004162330905306972	0.017689906347554633	1.0
2017-01-10 16:30:00	643.2916075142502	1.7433376897405155	9.588357293572836	0.002710027100271003	0.014905149051490513	1.0
2017-01-10 16:35:00	688.6045820388101	0.0	7.844862327024419	0.0	0.011392405063291141	1.0
2017-01-10 16:40:00	607.2297751379424	2.609870093716085	13.049350468580425	0.004297994269340974	0.021489971346704877	1.0
2017-01-10 16:45:00	770.9204625000707	0.0	8.701133888262648	0.0	0.011286681715575621	1.0
2017-01-10 16:50:00	836.6031127845752	0.8705547479548129	22.634423446825142	0.001040582726326743	0.027055150884495317	1.0
2017-01-10 16:55:00	1037.643797671926	0.0	17.395537261893143	0.0	0.01676445934618609	1.0
2017-01-10 17:00:00	894.4855142073538	1.7402441910648905	20.01280819724624	0.0019455252918287934	0.022373540856031132	1.0
2017-01-10 17:05:00	627.138525654603	0.0	4.361185852952733	0.0	0.006954102920723227	1.0
2017-01-10 17:10:00	593.3772122207782	0.8726135473834974	10.471362568601966	0.0014705882352941176	0.017647058823529408	1.0
2017-01-10 17:15:00	625.8787365025855	1.7409700598124769	13.057275448593574	0.0027816411682892906	0.02086230876216968	1.0
2017-01-10 17:20:00	439.17435221783035	0.8696521826095651	6.957217460876522	0.0019801980198019802	0.015841584158415842	1.0
2017-01-10 17:25:00	431.8282994961422	0.0	6.09435100095362	0.0	0.014112903225806453	1.0
2017-01-10 17:30:00	473.98098075216865	0.8696898729397591	6.957518983518073	0.0018348623853211008	0.014678899082568806	1.0
2017-01-10 17:35:00	478.795771945533	0.0	7.849111015500541	0.0	0.016393442622950817	1.0
2017-01-10 17:40:00	613.1099275328452	2.61268435028201	8.708947834273367	0.004261363636363636	0.014204545454545452	1.0
2017-01-10 17:45:00	571.6842603831244	0.0	13.092005962972314	0.0	0.022900763358778626	1.0
2017-01-10 17:50:00	703.915712381046	0.8876616801778637	7.988955121600774	0.0012610340479192938	0.011349306431273644	1.0
2017-01-10 17:55:00	695.7301665941393	0.0	15.066767938981359	0.0	0.021656050955414008	1.0
2017-01-10 18:00:00	596.1270884935434	0.0	13.053877850223575	0.0	0.0218978102189781	1.0
2017-01-10 18:05:00	544.5310208431954	1.7424992666982253	4.356248166745563	0.0032	0.008	1.0
2017-01-10 18:10:00	632.7623820587929	2.61112399749158	17.407493316610534	0.0041265474552957355	0.02751031636863824	1.0
2017-01-10 18:15:00	630.0986718833065	2.6145173107191138	6.972046161917637	0.004149377593360996	0.011065006915629323	1.0
2017-01-10 18:20:00	602.9000973659007	0.0	7.829871394362347	0.0	0.012987012987012986	1.0
2017-01-10 18:25:00	761.3009690998813	1.7401165007997288	13.050873755997966	0.002285714285714286	0.017142857142857144	1.0
2017-01-10 18:30:00	742.0903865510833	0.8699770065077178	13.049655097615766	0.001172332942555686	0.017584994138335287	1.0
2017-01-10 18:35:00	701.2412230656159	1.7400526626938364	15.660473964244527	0.0024813895781637717	0.022332506203473945	1.0
2017-01-10 18:40:00	754.7810416761885	0.8705663687153271	11.317362793299253	0.0011534025374855825	0.014994232987312572	1.0
2017-01-10 18:45:00	728.924332951502	1.7417546784982127	7.837896053241957	0.0023894862604540022	0.01075268817204301	1.0
2017-01-10 18:50:00	853.055956055855	0.0	7.842189585804591	0.0	0.009193054136874362	1.0
2017-01-10 18:55:00	879.2426905696867	0.0	6.093761221770107	0.0	0.006930693069306932	1.0
2017-01-10 19:00:00	817.7429338093642	0.8699392912865576	12.179150078011803	0.0010638297872340426	0.014893617021276596	1.0
2017-01-10 19:05:00	876.6352311508176	1.7428135808167349	8.714067904083674	0.001988071570576541	0.009940357852882704	1.0
2017-01-10 19:10:00	818.4409265690623	1.739513127670696	12.176591893694873	0.0021253985122210413	0.01487778958554729	1.0
2017-01-10 19:15:00	851.6185323686881	0.8707755954690062	6.9662047637520494	0.0010224948875255623	0.008179959100204498	1.0
2017-01-10 19:20:00	921.6343649404944	1.7422199715321254	12.19553980072488	0.0018903591682419656	0.013232514177693763	1.0
2017-01-10 19:25:00	971.7707978090352	0.8699828091396914	8.699828091396911	0.0008952551477170994	0.008952551477170993	1.0
2017-01-10 19:30:00	946.4876362877678	0.8699334892350806	12.179068849291127	0.0009191176470588234	0.012867647058823529	1.0
2017-01-10 19:35:00	1073.515807803232	2.6119606029275717	12.18914948032867	0.0024330900243309003	0.011354420113544202	1.0
2017-01-10 19:40:00	816.5843439301361	0.0	10.435582670033687	0.0	0.01277955271565495	1.0
2017-01-10 19:45:00	1059.978417516622	1.7405228530650605	17.405228530650607	0.0016420361247947454	0.016420361247947456	1.0
2017-01-10 19:50:00	1033.1950135295203	3.478771089324984	17.393855446624922	0.0033670033670033664	0.016835016835016838	1.0
2017-01-10 19:55:00	1078.5813390919575	0.8705256974107809	19.151565343037177	0.0008071025020177562	0.01775625504439064	1.0
2017-01-10 20:00:00	1195.8987808911504	1.7407551395795493	12.185285977056846	0.0014556040756914118	0.010189228529839884	1.0
2017-01-10 20:05:00
2017-01-10 20:10:00
2017-01-10 20:15:00
2017-01-10 20:20:00
2017-01-10 20:25:00
2017-01-10 20:30:00
2017-01-10 20:35:00	1182.9970506319546	1.7409816786342232	13.927853429073785	0.0014716703458425313	0.01177336276674025	1.0
2017-01-10 20:40:00	1168.1311860974095	1.7421792484674266	12.195254739271984	0.0014914243102162564	0.010439970171513794	1.0
2017-01-10 20:45:00	1250.5364673809704	1.7404822092984968	13.923857674387975	0.0013917884481558802	0.011134307585247041	1.0
2017-01-10 20:50:00	1249.1411791944925	5.2192528378599965	23.48663777036998	0.004178272980501393	0.018802228412256268	1.0
2017-01-10 20:55:00	1213.7636446900522	0.8700814657276359	13.921303451642174	0.0007168458781362008	0.011469534050179213	1.0
2017-01-10 21:00:00	1272.6024022764086	2.6113592385972817	17.409061590648545	0.002051983584131327	0.013679890560875513	1.0
2017-01-10 21:05:00	1238.1920018423507	3.4805116004001424	19.142813802200784	0.0028109627547435	0.01546029515108925	1.0
2017-01-10 21:10:00	1227.2633375735236	1.7395653261141368	17.39565326114137	0.0014174344436569811	0.01417434443656981	1.0
2017-01-10 21:15:00	1203.8634971886654	1.7396871346657017	20.00640204865557	0.0014450867052023119	0.016618497109826588	1.0
2017-01-10 21:20:00	1034.8064263596846	2.610949772143864	19.146964995721667	0.002523128679562658	0.01850294365012616	1.0
2017-01-10 21:25:00	941.0138540083392	6.957588569377737	40.006134273922	0.0073937153419593345	0.04251386321626617	1.0
2017-01-10 21:30:00	842.9177654995237	1.7397683498442182	22.616988547974838	0.0020639834881320948	0.02683178534571724	1.0
2017-01-10 21:35:00	825.7982027069182	0.8701772420515472	15.663190356927851	0.0010537407797681774	0.018967334035827187	1.0
2017-01-10 21:40:00	1090.108046467126	1.7427786514262606	14.813618537123215	0.0015987210231814546	0.013589128697042364	1.0
2017-01-10 21:45:00	972.7056588036239	0.0	17.400816794340322	0.0	0.017889087656529516	1.0
2017-01-10 21:50:00	1033.908515051796	0.0	11.31381371689676	0.0	0.010942760942760943	1.0
2017-01-10 21:55:00	1113.0035332201362	0.8708947834273367	14.805211318264725	0.0007824726134585291	0.013302034428794992	1.0
2017-01-10 22:00:00	1291.368872759992	0.0	16.53369850568723	0.0	0.01280323450134771	1.0
2017-01-10 22:05:00	1442.056858697719	4.35140874682474	24.367888982218545	0.003017501508750754	0.016898008449004222	1.0
2017-01-10 22:10:00	1435.0696226201765	1.7394783304486985	13.915826643589588	0.001212121212121212	0.009696969696969695	1.0
2017-01-10 22:15:00	1333.6258282058525	1.7398901868308576	14.789066588062289	0.001304631441617743	0.011089367253750815	1.0
2017-01-10 22:20:00	1482.1986032983484	2.61103688191136	23.49933193720224	0.0017615971814445098	0.015854374633000587	1.0
2017-01-10 22:25:00	1244.6299422071902	0.8697623635270371	30.441682723446302	0.0006988120195667366	0.02445842068483578	1.0
2017-01-10 22:30:00
2017-01-10 22:35:00
2017-01-10 22:40:00
2017-01-10 22:45:00
2017-01-10 22:50:00
2017-01-10 22:55:00	795.4295580695488	0.0	17.405460789268027	0.0	0.021881838074398245	1.0
2017-01-10 23:00:00	973.3387243405859	1.73965813108237	13.91726504865896	0.0017873100983020554	0.014298480786416443	1.0
2017-01-10 23:05:00	1204.2449634963245	1.7402383865553817	26.973694991608426	0.0014450867052023125	0.02239884393063584	1.0
2017-01-10 23:10:00	1088.428350643878	1.7400932864010838	25.23135265281572	0.0015987210231814546	0.023181454836131096	1.0
2017-01-10 23:15:00	1135.5292801536798	4.354023313472698	16.545288591196254	0.003834355828220858	0.014570552147239263	1.0
2017-01-10 23:20:00	1365.8001326942972	0.8699363902511447	26.96802809778548	0.0006369426751592356	0.019745222929936305	1.0
2017-01-10 23:25:00	1299.87136145864	1.7401223044961711	20.01140650170597	0.0013386880856760374	0.015394912985274432	1.0
2017-01-10 23:30:00	1230.0326297906247	3.4795831111474533	23.48718600024531	0.0028288543140028285	0.01909476661951909	1.0
2017-01-10 23:35:00	1169.8186781048935	2.6092609920555248	16.52531961635166	0.0022304832713754648	0.014126394052044609	1.0
2017-01-10 23:40:00	1323.504266872758	0.8701540216125956	20.883696518702294	0.0006574621959237344	0.015779092702169626	1.0
2017-01-10 23:45:00	1357.204865579443	1.7400062379223629	27.84009980675781	0.001282051282051282	0.020512820512820516	1.0
2017-01-10 23:50:00	1432.4795086719946	2.6092522926630144	24.35302139818813	0.0018214936247723133	0.01700060716454159	1.0
2017-01-10 23:55:00	1297.6465081610975	0.8697362655235239	36.528923151988	0.0006702412868632707	0.028150134048257367	1.0
2017-01-11 00:00:00	1371.2118026301864	3.4802330015994576	44.372970770393074	0.002538071065989848	0.032360406091370565	1.0
2017-01-11 00:05:00	1472.4193162628553	6.087971183603065	49.57347963791065	0.004134672179562907	0.03366804489072652	1.0
2017-01-11 00:10:00	1327.4786633467136	3.479629523844596	46.97499857190205	0.002621231979030144	0.035386631716906945	1.0
2017-01-11 00:15:00	1283.772649521073	6.092480370608483	30.46240185304241	0.004745762711864407	0.023728813559322038	1.0
2017-01-11 00:20:00	1319.5394920251365	2.6095045985994787	24.35537625359514	0.001977587343441002	0.01845748187211602	1.0
2017-01-11 00:25:00	1426.728984564793	0.8699566979053617	27.838614332971567	0.0006097560975609756	0.01951219512195122	1.0
2017-01-11 00:30:00	1396.2385941225748	1.7398611764767289	29.577640000104388	0.0012461059190031153	0.02118380062305296	1.0
2017-01-11 00:35:00
2017-01-11 00:40:00
2017-01-11 00:45:00
2017-01-11 00:50:00	1410.5667197623354	3.480732189419706	33.937138846842124	0.0024676125848241827	0.024059222702035785	1.0
2017-01-11 00:55:00	1398.657155759349	1.739623328058892	26.094349920883374	0.0012437810945273634	0.018656716417910446	1.0
2017-01-11 01:00:00	1392.924783657742	1.7411559795721776	37.43485356080182	0.00125	0.026875000000000003	1.0
2017-01-11 01:05:00	1489.7235614313004	1.7403312633543229	33.066294003732125	0.0011682242990654205	0.02219626168224299	1.0
2017-01-11 01:10:00	1567.9338671830078	0.8701075844522795	22.62279719575927	0.0005549389567147613	0.014428412874583798	1.0
2017-01-11 01:15:00	1438.6301179621607	3.4791538523873298	20.874923114323977	0.002418379685610641	0.014510278113663844	1.0
2017-01-11 01:20:00	1337.2568821716495	2.611829847991503	17.41219898661002	0.001953125	0.01302083333333333	1.0
2017-01-11 01:25:00
2017-01-11 01:30:00
2017-01-11 01:35:00
2017-01-11 01:40:00
2017-01-11 01:45:00
2017-01-11 01:50:00
2017-01-11 01:55:00
2017-01-11 02:00:00
2017-01-11 02:05:00
2017-01-11 02:10:00
2017-01-11 02:15:00
2017-01-11 02:20:00
2017-01-11 02:25:00
2017-01-11 02:30:00
2017-01-11 02:35:00
2017-01-11 02:40:00
2017-01-11 02:45:00
2017-01-11 02:50:00
2017-01-11 02:55:00
2017-01-11 03:00:00
2017-01-11 03:05:00
2017-01-11 03:10:00
2017-01-11 03:15:00
2017-01-11 03:20:00
2017-01-11 03:25:00	932.0126774609573	1.7404531791988	17.404531791988	0.0018674136321195146	0.018674136321195144	1.0
2017-01-11 03:30:00	969.4472635836224	0.0	14.489021602472615	0.0	0.014945652173913044	1.0
2017-01-11 03:35:00
2017-01-11 03:40:00
2017-01-11 03:45:00
2017-01-11 03:50:00
2017-01-11 03:55:00
2017-01-11 04:00:00	809.0365290045141	5.199463554013587	18.718068794448914	0.006426735218508997	0.023136246786632397	1.0
2017-01-11 04:05:00	680.5762212006166	1.740604146293137	13.054531097198527	0.002557544757033248	0.01918158567774936	1.0
2017-01-11 04:10:00	708.9177797448998	0.8698377665581593	14.787242031488708	0.001226993865030675	0.020858895705521473	1.0
2017-01-11 04:15:00	656.1420933427394	0.0	9.572364756989566	0.0	0.014588859416445625	1.0
2017-01-11 04:20:00	669.0658686212167	0.8700466432005419	13.050699648008132	0.0013003901170351106	0.01950585175552666	1.0
2017-01-11 04:25:00	785.9561901230635	0.8703833777664047	12.185367288729667	0.0011074197120708748	0.01550387596899225	1.0
2017-01-11 04:30:00	718.6609241463252	1.7400990899426765	11.310644084627395	0.0024213075060532684	0.015738498789346245	1.0
2017-01-11 04:35:00	779.5331935993016	2.610044174997661	12.180206149989088	0.003348214285714285	0.015625	1.0
2017-01-11 04:40:00	801.3744311089898	0.8701133888262648	15.662040998872767	0.0010857763300760044	0.01954397394136808	1.0
2017-01-11 04:45:00	896.4739416929286	1.7407261003746188	21.759076254682736	0.001941747572815534	0.024271844660194174	1.0
2017-01-11 04:50:00	764.8343636503965	5.232618223377855	18.314163781822494	0.006841505131128849	0.02394526795895097	1.0
2017-01-11 04:55:00	741.0015916641983	1.8051195899249657	15.343516514362207	0.0024360535931790502	0.02070645554202192	1.0
2017-01-11 05:00:00	758.8882171580681	2.61085395811262	19.146262359492546	0.0034403669724770644	0.02522935779816514	1.0
2017-01-11 05:05:00	723.8256972042232	1.7399656182793828	15.659690564514447	0.002403846153846153	0.021634615384615384	1.0
2017-01-11 05:10:00	829.0327921760646	0.0	16.528460704454595	0.0	0.01993704092339979	1.0
2017-01-11 05:15:00	686.6431374630841	0.8702701362016276	13.924322179226044	0.001267427122940431	0.020278833967046897	1.0
2017-01-11 05:20:00	678.1832881864917	0.8717008845584726	15.690615922052507	0.0012853470437017994	0.02313624678663239	1.0
2017-01-11 05:25:00	616.9395210469612	3.485534017214471	20.91320410328683	0.0056497175141242955	0.03389830508474577	1.0
2017-01-11 05:30:00	594.3568299112612	0.0	20.014944491887274	0.0	0.03367496339677892	1.0
2017-01-11 05:35:00	591.1554254858613	0.8719106570587924	14.822481169999474	0.0014749262536873154	0.025073746312684362	1.0
2017-01-11 05:40:00	585.5179571890383	2.6100354703820425	13.050177351910213	0.004457652303120357	0.022288261515601784	1.0
2017-01-11 05:45:00	489.6647825637589	2.6092261948335294	13.046130974167644	0.0053285968028419185	0.02664298401420959	1.0
2017-01-11 05:50:00	607.3664752295559	2.614202906296511	11.328212593951545	0.00430416068866571	0.01865136298421808	1.0
2017-01-11 05:55:00	661.9109718130437	0.8709354892276892	9.58029038150458	0.0013157894736842107	0.014473684210526316	1.0
2017-01-11 06:00:00	691.2089366177075	3.4821608897617513	15.669724003927882	0.005037783375314861	0.022670025188916882	1.0
2017-01-11 06:05:00	637.4598809245093	0.8890653848319517	12.446915387647323	0.0013947001394700141	0.019525801952580198	1.0
2017-01-11 06:10:00	588.3567574965865	2.6662692937911774	14.220102900219612	0.004531722054380664	0.024169184290030208	1.0
2017-01-11 06:15:00	653.1147300510048	0.0	10.47777641793056	0.0	0.0160427807486631	1.0
2017-01-11 06:20:00	684.5029800957783	2.6092870905811107	23.48358381523	0.003811944091486658	0.034307496823379934	1.0
2017-01-11 06:25:00	653.4743269541169	3.4851964104219566	13.06948653908234	0.005333333333333333	0.02	1.0
2017-01-11 06:30:00	718.9534613996991	1.7408074125900703	15.667266713310633	0.0024213075060532684	0.021791767554479417	1.0
2017-01-11 06:35:00	766.5571115501566	0.8700988780365001	16.531878682693502	0.0011350737797956867	0.021566401816118047	1.0
2017-01-11 06:40:00	773.5224204631523	1.7421676136557485	16.55059232972961	0.002252252252252253	0.0213963963963964	1.0
2017-01-11 06:45:00	616.0402792889955	1.7402267776525295	13.921814221220233	0.0028248587570621464	0.022598870056497168	1.0
2017-01-11 06:50:00	620.4851607168404	0.0	9.58614714590624	0.0	0.015449438202247187	1.0
2017-01-11 06:55:00	662.4501602734763	1.7409991071576247	12.186993750103374	0.002628120893561104	0.01839684625492773	1.0
2017-01-11 07:00:00	722.9533033934581	3.479919631256116	15.65963834065252	0.0048134777376654635	0.021660649819494584	1.0
2017-01-11 07:05:00	727.4730275887184	2.6105491420647797	18.273843994453454	0.003588516746411484	0.025119617224880385	1.0
2017-01-11 07:10:00	670.9406457150202	0.0	14.81297529500694	0.0	0.022077922077922082	1.0
2017-01-11 07:15:00	619.4360232207309	0.0	8.69994414635858	0.0	0.01404494382022472	1.0
2017-01-11 07:20:00	570.0611706097349	0.8703223978774578	6.9625791830196615	0.0015267175572519086	0.012213740458015269	1.0
2017-01-11 07:25:00	605.5383266174551	1.7400526626938364	20.880631952326038	0.0028735632183908037	0.03448275862068965	1.0
2017-01-11 07:30:00	618.6967544998208	0.8714038795772122	19.170885350698672	0.001408450704225352	0.030985915492957743	1.0
2017-01-11 07:35:00	546.1713706317179	3.4843468620843248	12.195214017295134	0.006379585326953748	0.022328548644338118	1.0
2017-01-11 07:40:00	613.1620229186339	3.4789334633681355	14.785467219314576	0.005673758865248227	0.02411347517730496	1.0
2017-01-11 07:45:00	587.0066001953786	2.612789021641152	15.676734129846905	0.004451038575667656	0.02670623145400593	1.0
2017-01-11 07:50:00	583.8932608259913	0.0	11.32927222498192	0.0	0.01940298507462686	1.0
2017-01-11 07:55:00	638.6206258511135	1.7401106971419984	16.531051622848985	0.0027247956403269754	0.025885558583106264	1.0
2017-01-11 08:00:00	539.4595050807078	2.610287927809877	13.921535614986013	0.004838709677419355	0.025806451612903226	1.0
2017-01-11 08:05:00	552.4685629437148	0.8700292329822281	6.090204630875598	0.0015748031496062994	0.011023622047244096	1.0
2017-01-11 08:10:00	571.8415127300112	0.8717096230640418	13.947353969024668	0.001524390243902439	0.024390243902439025	1.0
2017-01-11 08:15:00	625.7014268403545	1.7429009104188151	15.686108193769336	0.0027855153203342623	0.02506963788300836	1.0
2017-01-11 08:20:00	559.4992278562056	2.61448237315984	13.072411865799198	0.004672897196261683	0.023364485981308414	1.0
2017-01-11 08:25:00	571.8972146052276	2.6114028064165646	15.668416838499391	0.0045662100456621	0.027397260273972605	1.0
2017-01-11 08:30:00	647.4917816119296	0.0	10.443415832450476	0.0	0.01612903225806452	1.0
2017-01-11 08:35:00	708.0800086862457	3.4837884806211354	21.773678003882093	0.004920049200492004	0.030750307503075024	1.0
2017-01-11 08:40:00	639.5549023175734	1.7426564095846684	15.683907686262016	0.0027247956403269754	0.024523160762942774	1.0
2017-01-11 08:45:00	727.973257722416	1.7415628175177416	18.286409583936287	0.0023923444976076554	0.025119617224880385	1.0
2017-01-11 08:50:00	690.1633589690774	1.7406389885727052	20.88766786287246	0.002522068095838588	0.03026481715006305	1.0
2017-01-11 08:55:00	635.0916866498218	1.7399772236981417	13.049829177736065	0.0027397260273972607	0.020547945205479454	1.0
2017-01-11 09:00:00	700.4179160232271	0.8700843677307168	9.570928045037887	0.0012422360248447205	0.013664596273291928	1.0
2017-01-11 09:05:00
2017-01-11 09:10:00
2017-01-11 09:15:00	700.0773542261768	0.8940962378367521	7.152769902694017	0.001277139208173691	0.010217113665389528	1.0
2017-01-11 09:20:00	631.0532147591595	1.7408364545080262	11.31543695430217	0.002758620689655173	0.01793103448275862	1.0
2017-01-11 09:25:00	652.6046321006646	0.0	12.18195313254574	0.0	0.018666666666666668	1.0
2017-01-11 09:30:00	654.7096068332413	1.7412489543437268	14.80061611192168	0.002659574468085107	0.02260638297872341	1.0
2017-01-11 09:35:00	623.2797601939826	1.7410049167429682	8.705024583714843	0.002793296089385475	0.013966480446927377	1.0
2017-01-11 09:40:00	789.3955829241057	3.4813476644944026	14.795727574101212	0.004410143329658214	0.018743109151047408	1.0
2017-01-11 09:45:00	903.643928923201	1.7394493338271433	15.655044004444289	0.0019249278152069296	0.01732435033686237	1.0
2017-01-11 09:50:00	858.3641170137752	3.482207371252637	13.058277642197387	0.004056795131845843	0.015212981744421906	1.0
2017-01-11 09:55:00	752.4096680728078	1.7396755331163185	17.396755331163185	0.0023121387283236987	0.023121387283236997	1.0
2017-01-11 10:00:00	855.3499908562536	3.4805696474313472	19.143133060872408	0.004069175991861648	0.022380467955239063	1.0
2017-01-11 10:05:00	885.9320431524908	0.0	16.535077426225268	0.0	0.018664047151277008	1.0
2017-01-11 10:10:00	835.3909356113836	0.0	18.525036586947266	0.0	0.022175290390707498	1.0
2017-01-11 10:15:00	862.6009093955992	2.670591050760369	24.035319456843318	0.0030959752321981426	0.027863777089783284	1.0
2017-01-11 10:20:00	701.8427872156637	1.7415453777063616	20.02777184362316	0.0024813895781637717	0.02853598014888337	1.0
2017-01-11 10:25:00	939.788286583217	4.350871697144522	24.36488150400933	0.0046296296296296285	0.025925925925925925	1.0
2017-01-11 10:30:00	649.6376267326755	0.0	10.449935014466627	0.0	0.0160857908847185	1.0
2017-01-11 10:35:00	543.0503766251624	0.8702730394634013	13.92436863141442	0.0016025641025641027	0.025641025641025644	1.0
2017-01-11 10:40:00	528.2152054912336	0.0	9.572268962773592	0.0	0.018121911037891267	1.0
2017-01-11 10:45:00	596.3698055790903	3.4824514194399434	13.929805677759774	0.005839416058394161	0.023357664233576644	1.0
2017-01-11 10:50:00	484.691957376694	0.0	12.182562662968971	0.0	0.025134649910233398	1.0
2017-01-11 10:55:00	510.1246540952956	0.870519887534634	13.928318200554145	0.0017064846416382253	0.027303754266211604	1.0
2017-01-11 11:00:00	520.2841136656256	0.8893745532745735	12.451243745844028	0.0017094017094017096	0.02393162393162393	1.0
2017-01-11 11:05:00	509.8791294344989	0.0	12.392895507088511	0.0	0.024305555555555552	1.0
2017-01-11 11:10:00	565.4643107200287	0.0	13.049176401231431	0.0	0.02307692307692308	1.0
2017-01-11 11:15:00	499.50506358029406	0.8702178808019059	12.18305033122668	0.0017421602787456446	0.024390243902439025	1.0
2017-01-11 11:20:00	509.3170189370162	0.8706273827983182	11.318155976378137	0.0017094017094017096	0.022222222222222227	1.0
2017-01-11 11:25:00	509.0434985645988	1.7403196532123035	13.922557225698428	0.0034188034188034192	0.027350427350427357	1.0
2017-01-11 11:30:00	545.7795442349096	0.8704617930381336	14.797850481648274	0.0015948963317384372	0.027113237639553436	1.0
2017-01-11 11:35:00	504.7280545547209	0.8702207837150363	6.96176626972029	0.0017241379310344827	0.013793103448275862	1.0
2017-01-11 11:40:00	571.05723499484	0.0	10.446168932832439	0.0	0.018292682926829267	1.0
2017-01-11 11:45:00	584.8215315274938	0.8702701362016276	9.572971498217905	0.001488095238095238	0.016369047619047616	1.0
2017-01-11 11:50:00	588.0064089219244	0.0	7.828487692747514	0.0	0.013313609467455622	1.0
2017-01-11 11:55:00	581.6392678485107	0.870717466839088	14.802196936264494	0.0014970059880239526	0.025449101796407192	1.0
2017-01-11 12:00:00	550.5503981923159	0.0	10.436974373314047	0.0	0.018957345971563986	1.0
2017-01-11 12:05:00	510.23702948011976	1.7414233088058697	15.672809779252827	0.0034129692832764505	0.03071672354948805	1.0
2017-01-11 12:10:00	476.672685480837	1.7396813338716683	13.047610004037509	0.0036496350364963507	0.027372262773722626	1.0
2017-01-11 12:15:00	509.1097280860898	0.0	7.832457355170613	0.0	0.015384615384615384	1.0
2017-01-11 12:20:00	442.86392911149	1.7469977479743195	8.734988739871596	0.003944773175542407	0.01972386587771203	1.0
2017-01-11 12:25:00	484.98315401872094	1.7414116840887646	5.224235052266294	0.0035906642728904853	0.010771992818671456	1.0
2017-01-11 12:30:00	477.1280901385386	0.0	6.978107351203492	0.0	0.014625228519195612	1.0
2017-01-11 12:35:00	537.9274386950589	0.8704327486975061	13.056491230462589	0.0016181229773462784	0.02427184466019417	1.0
2017-01-11 12:40:00	460.2270453423689	1.7399888292717165	10.439932975630297	0.003780718336483932	0.02268431001890359	1.0
2017-01-11 12:45:00	474.56048996044314	0.8723538418390497	14.830015311263844	0.0018382352941176468	0.03125	1.0
2017-01-11 12:50:00	470.83656314257723	0.0	9.573386681272368	0.0	0.020332717190388167	1.0
2017-01-11 12:55:00	462.95282391795286	2.610636225101238	9.572332825371204	0.005639097744360903	0.02067669172932331	1.0
2017-01-11 13:00:00	517.214806971777	1.7414639965379697	6.965855986151878	0.0033670033670033673	0.01346801346801347	1.0
2017-01-11 13:05:00	492.4024051896599	0.0	11.329612862770936	0.0	0.023008849557522124	1.0
2017-01-11 13:10:00	461.550737937113	1.8135588916978904	9.067794458489452	0.003929273084479371	0.01964636542239686	1.0
2017-01-11 13:15:00	490.10106121823617	0.0	11.316720774133339	0.0	0.02309058614564832	1.0
2017-01-11 13:20:00
2017-01-11 13:25:00
2017-01-11 13:30:00
2017-01-11 13:35:00
2017-01-11 13:40:00
2017-01-11 13:45:00	1088.178909380668	1.7410862550090689	22.634121315117888	0.0016	0.0208	1.0
2017-01-11 13:50:00	1116.1395548519952	2.6098352802462865	21.74862733538572	0.002338269680436477	0.01948558067030397	1.0
2017-01-11 13:55:00	1090.3593551917504	0.8715902119838133	18.30339445166008	0.0007993605115907273	0.016786570743405275	1.0
2017-01-11 14:00:00	1046.3311004451762	0.0	17.395363265921468	0.0	0.01662510390689942	1.0
2017-01-11 14:05:00	998.630362799453	0.0	13.918193209748475	0.0	0.013937282229965159	1.0
2017-01-11 14:10:00	874.0062708138142	0.0	11.305553751820483	0.0	0.012935323383084578	1.0
2017-01-11 14:15:00	1141.952294863157	0.8697275665370579	19.134006463815275	0.0007616146230007615	0.016755521706016754	1.0
2017-01-11 14:20:00	1053.1382607043327	0.8696434853049817	17.392869706099635	0.0008257638315441782	0.016515276630883566	1.0
2017-01-11 14:25:00	917.3143964297984	0.0	21.799296493103565	0.0	0.023764258555133082	1.0
2017-01-11 14:30:00	1140.8162980729007	0.0	14.81579607886884	0.0	0.012987012987012988	1.0
2017-01-11 14:35:00	951.6659808988285	1.7397915555737264	21.747394444671578	0.0018281535648994515	0.022851919561243144	1.0
2017-01-11 14:40:00	770.0169606749	0.0	18.271588897370513	0.0	0.023728813559322038	1.0
2017-01-11 14:45:00	975.4347216440256	0.0	15.67662945499327	0.0	0.016071428571428573	1.0
2017-01-11 14:50:00	705.6666657482074	0.0	11.311549512609984	0.0	0.016029593094944516	1.0
2017-01-11 14:55:00	677.7753770614944	0.0	6.0904077527990506	0.0	0.008985879332477534	1.0
2017-01-11 15:00:00	694.6096776464252	0.0	22.688255802521418	0.0	0.03266331658291457	1.0
2017-01-11 15:05:00	736.99833138473	1.7402558002000712	13.922046401600571	0.002361275088547816	0.01889020070838253	1.0
2017-01-11 15:10:00	826.5718786905707	2.6102269853386444	29.582572500504643	0.003157894736842105	0.03578947368421053	1.0
2017-01-11 15:15:00	804.6664850458162	3.483404697168035	17.417023485840176	0.004329004329004329	0.021645021645021644	1.0
2017-01-11 15:20:00	801.8727758974322	1.739420338172304	22.612464396239954	0.0021691973969631237	0.028199566160520606	1.0
2017-01-11 15:25:00	774.7626999058243	0.870519887534634	20.021957413296587	0.0011235955056179774	0.025842696629213482	1.0
2017-01-11 15:30:00	785.3063926955199	0.8696637792862901	14.784284247866928	0.0011074197120708748	0.018826135105204873	1.0
2017-01-11 15:35:00	718.4644344883225	1.739623328058892	20.005668272677255	0.0024213075060532693	0.02784503631961259	1.0
2017-01-11 15:40:00	816.4468488459199	0.8704124188122815	18.27866079505791	0.001066098081023454	0.022388059701492536	1.0
2017-01-11 15:45:00	812.6125843347127	0.0	20.92564594853337	0.0	0.02575107296137339	1.0
2017-01-11 15:50:00	896.2407053095302	2.610409821289893	23.49368839160904	0.002912621359223301	0.02621359223300971	1.0
2017-01-11 15:55:00	897.8342359042057	0.8699944146358581	20.009871536624736	0.0009689922480620156	0.022286821705426355	1.0
2017-01-11 16:00:00	779.7840477384666	3.485068369780856	26.13801277335643	0.004469273743016759	0.0335195530726257	1.0
2017-01-11 16:05:00	761.8930415365221	4.35367452306584	27.863516947621374	0.005714285714285714	0.036571428571428574	1.0
2017-01-11 16:10:00	661.9906868958028	3.4795831111474533	30.446352222540213	0.005256241787122208	0.045992115637319315	1.0
2017-01-11 16:15:00	758.5364711497352	0.8698812742542835	22.616913130611373	0.0011467889908256881	0.029816513761467888	1.0
2017-01-11 16:20:00	901.297868931261	1.7416383940700697	23.51211831994593	0.0019323671497584538	0.026086956521739132	1.0
2017-01-11 16:25:00	802.1803296160713	4.3502187072455065	30.451530950718546	0.005422993492407809	0.03796095444685466	1.0
2017-01-11 16:30:00	901.8082690687444	0.0	18.262269672558954	0.0	0.020250723240115717	1.0
2017-01-11 16:35:00	985.4539002404056	1.7395479262849172	27.83276682055868	0.0017652250661959398	0.028243601059135037	1.0
2017-01-11 16:40:00	928.9780197009508	2.6119344508930205	24.37805487500152	0.0028116213683223997	0.026241799437675732	1.0
2017-01-11 16:45:00	917.2127060356482	0.0	18.274636458015767	0.0	0.019924098671726755	1.0
2017-01-11 16:50:00	860.5015005067494	0.8709529357355763	23.515729264860557	0.0010121457489878543	0.027327935222672062	1.0
2017-01-11 16:55:00	916.7539834729147	1.739571126134563	28.70292358122029	0.00189753320683112	0.031309297912713474	1.0
2017-01-11 17:00:00	1008.5253311861443	4.35084267120856	33.936572835426766	0.0043140638481449535	0.03364969801553063	1.0
2017-01-11 17:05:00	904.1805077305693	0.8702411046492485	16.534580988335723	0.0009624639076034648	0.01828681424446583	1.0
2017-01-11 17:10:00	1019.7184724350462	3.4802678240103972	28.71220954808577	0.0034129692832764505	0.02815699658703072	1.0
2017-01-11 17:15:00	931.6583431355488	1.7430464792058913	24.40265070888248	0.0018709073900841906	0.02619270346117867	1.0
2017-01-11 17:20:00	997.7604757238437	0.0	25.22672519266911	0.0	0.025283347863993024	1.0
2017-01-11 17:25:00	1132.3966177116279	2.6092087965705715	34.789450620940954	0.002304147465437789	0.030721966205837174	1.0
2017-01-11 17:30:00	1056.7758789309737	2.6114725179513347	36.56061525131869	0.0024711696869851732	0.03459637561779242	1.0
2017-01-11 17:35:00	1122.143101951485	3.4795134944232102	27.836107955385682	0.00310077519379845	0.0248062015503876	1.0
2017-01-11 17:40:00	1195.8788309573629	2.611089150561928	30.46270675655583	0.002183406113537118	0.025473071324599708	1.0
2017-01-11 17:45:00	1119.3431099735035	0.0	24.352453053036605	0.0	0.02175602175602176	1.0
2017-01-11 17:50:00	1412.8019178590177	0.8704879346019824	33.949029449477315	0.0006161429451632777	0.02402957486136784	1.0
2017-01-11 17:55:00	1070.7595796811988	1.73965813108237	28.704359162859106	0.0016246953696181965	0.02680747359870024	1.0
2017-01-11 18:00:00	1185.6757829638761	1.7410804448808754	33.08052845273663	0.0014684287812041115	0.02790014684287812	1.0
2017-01-11 18:05:00	1209.7950784562108	0.8697304661798785	26.961644451576234	0.0007189072609633358	0.022286125089863402	1.0
2017-01-11 18:10:00	1155.4988085009452	0.0	21.818330976226306	0.0	0.0188821752265861	1.0
2017-01-11 18:15:00	1130.1415896020012	4.3500446097074725	27.840285502127823	0.003849114703618168	0.024634334103156283	1.0
2017-01-11 18:20:00	1342.504357918796	5.220366913488514	44.37311876465237	0.00388852883992223	0.03305249513933895	1.0
2017-01-11 18:25:00	1143.6002448956876	1.739315961818536	29.568371350915108	0.001520912547528517	0.02585551330798479	1.0
2017-01-11 18:30:00	1121.1087350808752	1.7395015284420097	38.26903362572421	0.0015515903801396431	0.03413498836307215	1.0
2017-01-11 18:35:00	1194.617868020393	4.350392818719567	40.023613932220016	0.0036416605972323375	0.03350327749453751	1.0
2017-01-11 18:40:00	1083.1033128317004	0.0	20.879100006394225	0.0	0.01927710843373494	1.0
2017-01-11 18:45:00	1046.2427091593238	0.8704182272540131	23.501292135858353	0.0008319467554076537	0.022462562396006653	1.0
2017-01-11 18:50:00	1036.1495256853723	0.8699828091396914	21.749570228492285	0.0008396305625524769	0.020990764063811927	1.0
2017-01-11 18:55:00	999.4235990383264	0.8698203646982825	28.70407203504332	0.0008703220191470845	0.028720626631853787	1.0
2017-01-11 19:00:00	1072.7567775592856	1.7400758760085735	33.931479582167185	0.0016220600162206	0.0316301703163017	1.0
2017-01-11 19:05:00	1240.2397215750434	1.7431338321504484	34.86267664300896	0.0014054813773717498	0.028109627547435	1.0
2017-01-11 19:10:00	1503.5484003431955	0.8706128548599857	53.97799700131911	0.0005790387955993051	0.035900405327156916	1.0
2017-01-11 19:15:00	1074.3147507158833	1.7411908439479467	31.341435191063052	0.001620745542949757	0.029173419773095625	1.0
2017-01-11 19:20:00	1038.6139983246476	0.8698609701211453	27.83555104387665	0.0008375209380234505	0.026800670016750416	1.0
2017-01-11 19:25:00	1166.1141658522756	2.6087565231594536	27.826736247034173	0.0022371364653243847	0.023862788963460103	1.0
2017-01-11 19:30:00	958.6407327695357	1.7414000595268586	27.862400952429734	0.0018165304268846505	0.029064486830154408	1.0
2017-01-11 19:35:00	996.0409404170456	1.7413303154144155	26.99061988892344	0.0017482517482517485	0.027097902097902096	1.0
2017-01-11 19:40:00	986.5130117264152	1.7414174964279174	30.474806187488557	0.0017652250661959398	0.03089143865842895	1.0
2017-01-11 19:45:00	979.1930195037128	1.7423363336364996	28.748549505002245	0.0017793594306049823	0.029359430604982212	1.0
2017-01-11 19:50:00	1027.9117462687109	3.4785507487942837	44.35152204712711	0.0033840947546531306	0.043147208121827416	1.0
2017-01-11 19:55:00	975.4556731100979	1.7403312633543229	31.325962740377808	0.001784121320249777	0.03211418376449598	1.0
2017-01-11 20:00:00	1023.8570879921222	0.8698870756092797	27.83638641949695	0.0008496176720475786	0.027187765505522515	1.0
2017-01-11 20:05:00	987.9940459443325	2.609139205838906	27.830818195614995	0.002640845070422535	0.028169014084507043	1.0
2017-01-11 20:10:00	870.6390054980852	0.0	27.860448175938732	0.0	0.032	1.0
2017-01-11 20:15:00	909.7987323992868	0.8697884630968324	26.093653892904968	0.0009560229445506693	0.028680688336520075	1.0
2017-01-11 20:20:00	933.631666210582	5.220680332957589	35.67464894187686	0.005591798695246971	0.038210624417520975	1.0
2017-01-11 20:25:00	973.0107022474108	2.610941061486791	23.49846955338112	0.002683363148479428	0.02415026833631485	1.0
2017-01-11 20:30:00	962.1528561629326	2.6098178738596727	29.57793590374295	0.0027124773960217	0.03074141048824593	1.0
2017-01-11 20:35:00	1045.4978737480794	3.4820911698520542	41.785094038224656	0.003330557868442964	0.03996669442131557	1.0
2017-01-11 20:40:00	1068.8346006720005	5.218069653402768	33.047774471550866	0.004882017900732303	0.030919446704637917	1.0
2017-01-11 20:45:00	1031.383420554996	3.4785275566778964	37.39417123428738	0.0033726812816188877	0.03625632377740304	1.0
2017-01-11 20:50:00	1017.0370378963023	2.6100180613249844	23.490162551924858	0.002566295979469632	0.023096663815226688	1.0
2017-01-11 20:55:00	864.5178479303827	3.478945062094096	25.222351700182195	0.00402414486921529	0.029175050301810862	1.0
2017-01-11 21:00:00	1023.929564790754	0.8706884054343147	29.603405784766696	0.0008503401360544217	0.028911564625850338	1.0
2017-01-11 21:05:00	986.6460559534462	1.7401165007997288	35.67238826639444	0.0017636684303350973	0.036155202821869487	1.0
2017-01-11 21:10:00	947.5651581684821	2.612771575832212	35.70787820304023	0.002757352941176471	0.03768382352941176	1.0
2017-01-11 21:15:00	1000.8807750820724	2.6109933263010583	27.85059548054462	0.002608695652173913	0.027826086956521737	1.0
2017-01-11 21:20:00	1061.2657711052707	1.7397799526315914	23.487029360526485	0.001639344262295082	0.02213114754098361	1.0
2017-01-11 21:25:00	987.7170638783168	1.7404705971424084	21.755882464280106	0.001762114537444934	0.022026431718061668	1.0
2017-01-11 21:30:00	1098.4915527913035	0.8697478644428372	36.529410306599175	0.0007917656373713379	0.0332541567695962	1.0
2017-01-11 21:35:00	864.8667461346373	1.7401745395063124	14.791483585803654	0.002012072434607645	0.01710261569416499	1.0
2017-01-11 21:40:00	801.4104824491105	1.7421967009763273	22.648557112692252	0.002173913043478261	0.028260869565217388	1.0
2017-01-11 21:45:00	728.1173338900777	1.7398263653287398	15.65843728795866	0.0023894862604540022	0.021505376344086027	1.0
2017-01-11 21:50:00	850.8017158850572	0.8708308248567628	13.933293197708206	0.001023541453428864	0.016376663254861822	1.0
2017-01-11 21:55:00	1028.9646275969183	2.6160117650769115	22.6721019639999	0.0025423728813559325	0.022033898305084745	1.0
2017-01-11 22:00:00	1092.3122725980074	1.7393507525445977	18.26318290171828	0.001592356687898089	0.016719745222929936	1.0
2017-01-11 22:05:00	1113.5371463957717	3.4798035824867863	20.00887059929902	0.003125	0.01796875	1.0
2017-01-11 22:10:00	1111.3525064346989	0.8696029001836456	13.044043502754686	0.000782472613458529	0.011737089201877935	1.0
2017-01-11 22:15:00	1153.6279831056434	1.7400120408833233	20.880144490599875	0.0015082956259426848	0.018099547511312212	1.0
2017-01-11 22:20:00	1093.2439063103598	0.8697246669135716	20.00366733901215	0.0007955449482895784	0.018297533810660304	1.0
2017-01-11 22:25:00	1016.7725430243808	2.6093392891985823	23.484053602787238	0.0025662959794696323	0.02309666381522669	1.0
2017-01-11 22:30:00	965.4201295315494	0.8697478644428372	10.436974373314047	0.0009009009009009008	0.010810810810810813	1.0
2017-01-11 22:35:00	1164.7711568536733	0.0	17.410630147289577	0.0	0.014947683109118084	1.0
2017-01-11 22:40:00	1198.1421400889485	1.7402209732591845	26.97342508551736	0.0014524328249818446	0.02251270878721859	1.0
2017-01-11 22:45:00	1096.8069089267556	0.0	16.526035899768722	0.0	0.01506740681998414	1.0
2017-01-11 22:50:00	1070.326115623379	0.8708918760157685	14.805161892268062	0.0008136696501220505	0.013832384052074858	1.0
2017-01-11 22:55:00	1131.4627526114525	1.7393739471352074	23.481548286325307	0.0015372790161414295	0.0207532667179093	1.0
2017-01-11 23:00:00	1245.3668353245869	0.0	15.654052399331398	0.0	0.012569832402234636	1.0
2017-01-11 23:05:00	1267.1085747681027	0.8696695777406332	16.523721977072032	0.0006863417982155112	0.013040494166094716	1.0
2017-01-11 23:10:00	1203.2524223780085	0.8880091678066483	14.208146684906373	0.0007380073800738008	0.011808118081180813	1.0
2017-01-11 23:15:00	1525.5937276311884	1.7405518854890911	27.84883016782546	0.0011409013120365088	0.01825442099258414	1.0
2017-01-11 23:20:00	1144.6835999429395	0.8698203646982825	19.13604802336221	0.0007598784194528875	0.016717325227963525	1.0
2017-01-11 23:25:00	952.5835239587803	0.8699392912865576	18.26872511701771	0.0009132420091324203	0.019178082191780826	1.0
2017-01-11 23:30:00	799.8663117894548	0.8703659540690478	18.277685035450002	0.001088139281828074	0.02285092491838955	1.0
2017-01-11 23:35:00	766.7719394543184	0.0	15.666169024038286	0.0	0.02043132803632236	1.0
2017-01-11 23:40:00	825.0644032985022	1.7554561772308557	11.410465152000564	0.002127659574468085	0.013829787234042554	1.0
2017-01-11 23:45:00	633.8410046649261	0.8977917913100937	6.284542539170657	0.00141643059490085	0.009915014164305949	1.0
2017-01-11 23:50:00	654.8749451909201	1.7440078433846076	10.464047060307648	0.0026631158455392807	0.015978695073235686	1.0
2017-01-11 23:55:00	831.1578899729723	0.0	11.314191172406952	0.0	0.01361256544502618	1.0
2017-01-12 00:00:00	775.887526462737	1.73965813108237	13.047435983117776	0.002242152466367713	0.016816143497757848	1.0
2017-01-12 00:05:00	855.1246585590758	1.7398263653287398	8.699131826643699	0.002034587995930824	0.01017293997965412	1.0
2017-01-12 00:10:00	890.3992246650738	0.8703804737684007	14.796468054062812	0.0009775171065493646	0.016617790811339198	1.0
2017-01-12 00:15:00	806.4122094462158	2.6097482506350023	12.17882516963001	0.0032362459546925572	0.015102481121898596	1.0
2017-01-12 00:20:00	655.0528354118776	0.8710808981540925	9.581889879695018	0.0013297872340425534	0.014627659574468084	1.0
2017-01-12 00:25:00	504.49566045147566	2.61396715259832	10.45586861039328	0.0051813471502590676	0.02072538860103627	1.0
2017-01-12 00:30:00	961.270094423401	1.7398553745219931	17.398553745219928	0.0018099547511312216	0.01809954751131222	1.0
2017-01-12 00:35:00	835.1946380504237	0.8699944146358581	10.439932975630297	0.0010416666666666669	0.0125	1.0
2017-01-12 00:40:00	583.5404151817473	1.7419116871096936	12.193381809767857	0.0029850746268656717	0.020895522388059702	1.0
2017-01-12 00:45:00	464.6235026985577	0.8700814657276359	5.220488794365815	0.0018726591760299626	0.011235955056179777	1.0
2017-01-12 00:50:00	543.8159670991339	0.8714999472742531	4.357499736371266	0.0016025641025641025	0.008012820512820514	1.0
2017-01-12 00:55:00	478.98472687255537	0.0	8.724676263616674	0.0	0.01821493624772313	1.0
2017-01-12 01:00:00	760.2146211415512	1.7436115163797046	7.846251823708672	0.0022935779816513767	0.010321100917431191	1.0
2017-01-12 01:05:00	511.87081819822635	0.8705286023779358	5.223171614267615	0.0017006802721088435	0.010204081632653062	1.0
2017-01-12 01:10:00	485.7954879349904	0.0	6.094208630008841	0.0	0.012544802867383513	1.0
2017-01-12 01:15:00	494.3270809143104	0.8718290668682723	9.590119735550996	0.0017636684303350973	0.01940035273368607	1.0
2017-01-12 01:20:00	460.52653533873735	0.0	5.223363349777738	0.0	0.011342155009451795	1.0
2017-01-12 01:25:00	445.19072051780364	0.8712147172559757	7.840932455303781	0.0019569471624266144	0.017612524461839533	1.0
2017-01-12 01:30:00	452.5072658864557	0.8735661503599531	7.862095353239577	0.0019305019305019305	0.017374517374517374	1.0
2017-01-12 01:35:00	413.16827134986016	0.8716630197254434	6.101641138078104	0.002109704641350211	0.014767932489451475	1.0
2017-01-12 01:40:00	486.3041723854047	0.0	5.219722780523127	0.0	0.01073345259391771	1.0
2017-01-12 01:45:00	507.1801785955124	1.74588701754049	6.9835480701619606	0.0034423407917383822	0.013769363166953529	1.0
2017-01-12 01:50:00	559.0161780386584	0.8721001217451769	5.232600730471061	0.0015600624024961	0.0093603744149766	1.0
2017-01-12 01:55:00	553.4382642226817	0.0	8.701859500356631	0.0	0.015723270440251572	1.0
2017-01-12 02:00:00	546.1494864278513	0.0	6.968414499876891	0.0	0.012759170653907496	1.0
2017-01-12 02:05:00	462.13656788316206	0.8703136871622638	8.703136871622638	0.0018832391713747645	0.018832391713747645	1.0
2017-01-12 02:10:00	461.6789725301011	1.7454781570136149	10.47286894208169	0.003780718336483932	0.022684310018903597	1.0
2017-01-12 02:15:00	549.2888841688153	1.741010726367085	8.705053631835426	0.003169572107765452	0.01584786053882726	1.0
2017-01-12 02:20:00	536.2852117314866	0.0	5.240572101610618	0.0	0.009771986970684038	1.0
2017-01-12 02:25:00	364.6955024659741	0.8703949939522055	4.351974969761027	0.002386634844868735	0.011933174224343672	1.0
2017-01-12 02:30:00	471.5369727326351	0.8699944146358581	8.69994414635858	0.001845018450184502	0.01845018450184502	1.0
2017-01-12 02:35:00	466.3558884173932	1.7401339120051984	10.44080347203119	0.00373134328358209	0.022388059701492536	1.0
2017-01-12 02:40:00	509.2707182272263	0.8720389010740176	6.976311208592142	0.0017123287671232876	0.0136986301369863	1.0
2017-01-12 02:45:00	537.9113434343067	0.0	13.077261185599026	0.0	0.024311183144246355	1.0
2017-01-12 02:50:00	548.9271702804373	0.8726982039434614	15.708567670982307	0.0015898251192368838	0.028616852146263912	1.0
2017-01-12 02:55:00	544.5854973006741	1.7482680491193388	18.356814515753054	0.003210272873194221	0.033707865168539325	1.0
2017-01-12 03:00:00	620.1474766443055	0.8709936469723392	16.548879292474442	0.001404494382022472	0.02668539325842697	1.0
2017-01-12 03:05:00	531.2600064854364	1.7418360868374962	14.805606738118716	0.0032786885245901635	0.02786885245901639	1.0
2017-01-12 03:10:00	537.737248644454	0.0	11.311624971485276	0.0	0.02103559870550161	1.0
2017-01-12 03:15:00	723.1221123519438	1.740366094709853	18.273843994453454	0.002406738868832732	0.02527075812274368	1.0
2017-01-12 03:20:00	477.8707680184045	0.8704385574105731	11.315701246337447	0.0018214936247723133	0.02367941712204007	1.0
2017-01-12 03:25:00	589.9014612242021	0.8700611522480856	7.8305503702327695	0.0014749262536873154	0.01327433628318584	1.0
2017-01-12 03:30:00	674.3041398793911	1.7401397158177832	16.531327300268938	0.0025806451612903226	0.024516129032258062	1.0
2017-01-12 03:35:00	645.2684090171542	0.8708075695238249	13.932921112381198	0.0013495276653171392	0.021592442645074227	1.0
2017-01-12 03:40:00	631.6959993456812	0.0	15.661884281297882	0.0	0.024793388429752063	1.0
2017-01-12 03:45:00	756.4439185477902	0.8704763159353167	14.798097370900386	0.0011507479861910242	0.01956271576524741	1.0
2017-01-12 03:50:00	650.0043275533873	1.7426389478643087	16.555070004710938	0.0026809651474530827	0.02546916890080429	1.0
2017-01-12 03:55:00	504.9949289729137	0.0	6.977477429677566	0.0	0.013816925734024179	1.0
2017-01-12 04:00:00	551.4548694104843	0.8725551731178549	14.833437943003533	0.0015822784810126582	0.026898734177215188	1.0
2017-01-12 04:05:00	708.4773865288789	0.0	9.58579489768471	0.0	0.013530135301353014	1.0
2017-01-12 04:10:00	688.1814847820424	0.0	4.355579017607863	0.0	0.006329113924050633	1.0
2017-01-12 04:15:00	381.1350893296242	0.8701714368256261	6.961371494605008	0.00228310502283105	0.0182648401826484	1.0
2017-01-12 04:20:00	535.0251534318746	1.739919198152438	10.439515188914626	0.003252032520325204	0.019512195121951226	1.0
2017-01-12 04:25:00	470.2065826595256	0.0	6.106578995578254	0.0	0.012987012987012988	1.0
2017-01-12 04:30:00	431.4040036034581	0.0	3.4860929584117826	0.0	0.008080808080808079	1.0
2017-01-12 04:35:00	376.00812827447663	0.8703891858205478	6.9631134865643824	0.0023148148148148147	0.018518518518518517	1.0
2017-01-12 04:40:00	349.196099654165	1.745980498270825	6.110931743947886	0.004999999999999999	0.017499999999999998	1.0
2017-01-12 04:45:00	290.6450158368176	0.8701946581940647	5.221167949164387	0.002994011976047905	0.017964071856287425	1.0
2017-01-12 04:50:00	382.86776950954203	0.8701540216125956	4.350770108062978	0.002272727272727273	0.011363636363636364	1.0
2017-01-12 04:55:00	464.31712714594215	0.8711390753207171	10.453668903848603	0.001876172607879925	0.0225140712945591	1.0
2017-01-12 05:00:00	509.658654811353	1.7394493338271433	4.3486233345678595	0.00341296928327645	0.008532423208191127	1.0
2017-01-12 05:05:00	439.71965912583727	0.0	11.3195159774968	0.0	0.02574257425742574	1.0
2017-01-12 05:10:00	460.38211715724054	0.0	6.092012892439857	0.0	0.013232514177693763	1.0
2017-01-12 05:15:00	553.0311112659405	0.0	5.225490815111248	0.0	0.009448818897637792	1.0
2017-01-12 05:20:00	641.3918202499424	0.0	6.1001939425945615	0.0	0.009510869565217392	1.0
2017-01-12 05:25:00	755.6137838578958	0.0	8.705227924630139	0.0	0.011520737327188942	1.0
2017-01-12 05:30:00	793.2818633793312	0.0	3.4831256350354827	0.0	0.004390779363336993	1.0
2017-01-12 05:35:00	849.1258759510615	0.8700060204416615	10.440072245299936	0.0010245901639344263	0.012295081967213116	1.0
2017-01-12 05:40:00	911.6994175737022	1.739884384682638	6.089595346389233	0.0019083969465648856	0.0066793893129771	1.0
2017-01-12 05:45:00	908.8590667187947	1.7427786514262606	13.070839885696955	0.001917545541706616	0.014381591562799615	1.0
2017-01-12 05:50:00	908.0704214561164	1.7412663882188235	10.447598329312942	0.0019175455417066156	0.011505273250239692	1.0
2017-01-12 05:55:00	955.7511031468408	1.7408945412510763	6.093130894378767	0.0018214936247723133	0.006375227686703097	1.0
2017-01-12 06:00:00	756.6402794408806	0.0	10.436417647460422	0.0	0.013793103448275862	1.0
2017-01-12 06:05:00	675.3746871714056	0.8703282051177907	4.351641025588954	0.001288659793814433	0.0064432989690721655	1.0
2017-01-12 06:10:00	724.6086852136334	0.8698783736058024	11.30841885687543	0.0012004801920768306	0.0156062424969988	1.0
2017-01-12 06:15:00	665.8455055645971	0.8703862817837871	6.092703972486509	0.00130718954248366	0.00915032679738562	1.0
2017-01-12 06:20:00	727.6599263345872	1.7408132208961418	8.704066104480706	0.0023923444976076554	0.011961722488038276	1.0
2017-01-12 06:25:00	692.8321035418429	0.8703920898766873	6.963136719013496	0.001256281407035176	0.010050251256281407	1.0
2017-01-12 06:30:00	725.8391935468197	0.8703107836292802	10.443729403551362	0.001199040767386091	0.01438848920863309	1.0
2017-01-12 06:35:00	821.1825028040378	0.8708191970350347	11.320649561455452	0.0010604453870625662	0.013785790031813362	1.0
2017-01-12 06:40:00	772.619456930308	0.0	6.090468692018193	0.0	0.007882882882882884	1.0
2017-01-12 06:45:00	732.7234556352048	0.8702178808019059	6.091525165613342	0.0011876484560570072	0.00831353919239905	1.0
2017-01-12 06:50:00	735.2629805095853	0.0	6.96106963796057	0.0	0.009467455621301777	1.0
2017-01-12 06:55:00	768.2486236995564	1.7400874828982025	9.570481155940113	0.002265005662514156	0.012457531143827858	1.0
2017-01-12 07:00:00	770.6402866851449	0.8697971633015181	9.567768796316699	0.0011286681715575622	0.012415349887133184	1.0
2017-01-12 07:05:00	698.8098884213214	0.0	5.228004152777966	0.0	0.007481296758104739	1.0
2017-01-12 07:10:00	808.3036945634027	0.8710169122450461	5.226101473470276	0.0010775862068965515	0.006465517241379309	1.0
2017-01-12 07:15:00	813.3932373529312	2.6098178738596727	14.788967951871474	0.0032085561497326213	0.01818181818181818	1.0
2017-01-12 07:20:00	833.5936500699156	0.8701395094675528	13.052092642013292	0.00104384133611691	0.015657620041753653	1.0
2017-01-12 07:25:00	796.1360399635903	1.7420919911675936	9.581505951421764	0.002188183807439825	0.012035010940919036	1.0
2017-01-12 07:30:00	931.7764478930195	1.7400120408833233	15.660108367949906	0.0018674136321195146	0.01680672268907563	1.0
2017-01-12 07:35:00	851.6819268136409	1.7399017912433932	12.179312538703751	0.0020429009193054137	0.014300306435137897	1.0
2017-01-12 07:40:00	853.1799870587987	0.8697043700905187	7.827339330814668	0.0010193679918450561	0.009174311926605505	1.0
2017-01-12 07:45:00	971.8017837845523	0.8707901288392048	13.932642061427277	0.0008960573476702508	0.014336917562724013	1.0
2017-01-12 07:50:00	1058.379124864366	2.611132709369324	17.407551395795494	0.002467105263157894	0.01644736842105263	1.0
2017-01-12 07:55:00	924.1498097313032	1.7403951219045255	13.052963414283946	0.0018832391713747645	0.014124293785310734	1.0
2017-01-12 08:00:00	876.2722715572996	0.0	4.3552299779189845	0.0	0.004970178926441352	1.0
2017-01-12 08:05:00	897.8522018114227	0.0	13.050177351910213	0.0	0.01453488372093023	1.0
2017-01-12 08:10:00	757.385158210795	0.0	9.57613418427442	0.0	0.01264367816091954	1.0
2017-01-12 08:15:00	814.7196158979999	0.8704269400619657	7.833842460557691	0.0010683760683760683	0.009615384615384616	1.0
2017-01-12 08:20:00	810.2323086587668	1.740563498729896	13.924507989839167	0.0021482277121374865	0.017185821697099892	1.0
2017-01-12 08:25:00	823.8334613981192	1.741719791539364	16.54633801962396	0.00211416490486258	0.0200845665961945	1.0
2017-01-12 08:30:00	942.0848546799284	0.0	10.448260865211775	0.0	0.011090573012939002	1.0
2017-01-12 08:35:00	708.0998855789456	1.7398031586706282	13.048523690029711	0.002457002457002457	0.018427518427518427	1.0
2017-01-12 08:40:00	799.3089471141309	1.7395189273430487	10.437113564058293	0.002176278563656148	0.013057671381936886	1.0
2017-01-12 08:45:00	806.3987640438361	1.7398031586706282	9.568917372688457	0.0021574973031283713	0.011866235167206042	1.0
2017-01-12 08:50:00	724.2846310921811	0.0	11.31694736081533	0.0	0.015625	1.0
2017-01-12 08:55:00	774.6418225547409	2.6140893899485067	12.199083819759698	0.003374578177727784	0.015748031496062992	1.0
2017-01-12 09:00:00	710.6337600615127	2.6094262915355424	12.177322693832533	0.0036719706242350062	0.017135862913096697	1.0
2017-01-12 09:05:00	590.7084775366209	0.8699683027048909	12.179556237868473	0.001472754050073638	0.02061855670103093	1.0
2017-01-12 09:10:00	559.6004992019383	0.8702962662549585	17.40592532509917	0.0015552099533437016	0.031104199066874026	1.0
2017-01-12 09:15:00	611.9285149112965	1.740906159064855	13.927249272518836	0.0028449502133712657	0.02275960170697013	1.0
2017-01-12 09:20:00	527.1427788543257	0.8698725723668739	10.438470868402488	0.0016501650165016502	0.0198019801980198	1.0
2017-01-12 09:25:00	516.151119995706	1.7408132208961418	20.01935204030563	0.0033726812816188873	0.0387858347386172	1.0
2017-01-12 09:30:00	561.3866249636602	0.8717183617448141	7.845465255703327	0.0015527950310559005	0.013975155279503106	1.0
2017-01-12 09:35:00	646.6668010867135	0.8703456273037866	18.27725817337952	0.001345895020188425	0.02826379542395693	1.0
2017-01-12 09:40:00	677.827687140993	0.0	12.19741339328265	0.0	0.01799485861182519	1.0
2017-01-12 09:45:00	685.9147379546016	1.740900350138583	14.797652976177954	0.0025380710659898475	0.021573604060913708	1.0
2017-01-12 09:50:00	616.7005648733283	1.7420919911675936	10.452551947005563	0.002824858757062147	0.01694915254237288	1.0
2017-01-12 09:55:00	650.9816071587089	1.740592532509917	13.054443993824375	0.0026737967914438505	0.02005347593582888	1.0
2017-01-12 10:00:00	603.7600155434855	1.739942407906298	8.69971203953149	0.002881844380403458	0.01440922190201729	1.0
2017-01-12 10:05:00	610.8807255383388	0.0	10.442405564757925	0.0	0.017094017094017092	1.0
2017-01-12 10:10:00	761.1830918536406	0.0	13.950663768222508	0.0	0.018327605956471937	1.0
2017-01-12 10:15:00	698.3982212153898	0.8697362655235239	11.30657145180581	0.0012453300124533	0.0161892901618929	1.0
2017-01-12 10:20:00	722.2326560831059	0.8701598266061518	20.883835838547643	0.0012048192771084338	0.028915662650602414	1.0
2017-01-12 10:25:00	711.8038186198412	0.8712409040634529	6.098686328444171	0.0012239902080783355	0.008567931456548349	1.0
2017-01-12 10:30:00	739.1920341187853	0.0	16.523116056772846	0.0	0.022352941176470586	1.0
2017-01-12 10:35:00	726.971438438506	0.0	13.059367157577954	0.0	0.017964071856287428	1.0
2017-01-12 10:40:00	761.9346936728253	0.0	9.567673094065157	0.0	0.012557077625570777	1.0
2017-01-12 10:45:00	768.228126342641	0.0	8.700205281343612	0.0	0.01132502831257078	1.0
2017-01-12 10:50:00	761.3882646024585	0.8711536208266116	11.324997070745953	0.0011441647597254007	0.01487414187643021	1.0
2017-01-12 10:55:00	635.2484575645328	0.0	6.091423565687301	0.0	0.009589041095890413	1.0
2017-01-12 11:00:00	696.3973190444209	1.7409932976110525	17.409932976110525	0.0025	0.025	1.0
2017-01-12 11:05:00	849.0224764317811	2.615058962315548	17.433726415436986	0.003080082135523614	0.02053388090349076	1.0
2017-01-12 11:10:00	941.9432181320446	0.8697536640185084	14.785812288314645	0.0009233610341643582	0.01569713758079409	1.0
2017-01-12 11:15:00	996.366831958466	1.741900055871444	16.54805053077872	0.0017482517482517485	0.016608391608391608	1.0
2017-01-12 11:20:00	1158.3295512843665	2.6108104086048827	16.535132587830926	0.0022539444027047328	0.014274981217129981	1.0
2017-01-12 11:25:00	1100.7485089861104	5.220941544598153	29.58533541938953	0.004743083003952569	0.026877470355731226	1.0
2017-01-12 11:30:00	1139.55966892457	0.8698928770416565	18.26775041787479	0.0007633587786259543	0.01603053435114504	1.0
2017-01-12 11:35:00	885.4664653882303	0.8706651577072078	17.413303154144153	0.0009832841691248774	0.019665683382497544	1.0
2017-01-12 11:40:00	903.1174518166972	0.8700553485709992	20.881328365703983	0.0009633911368015414	0.023121387283237	1.0
2017-01-12 11:45:00	891.482644354958	1.7394783304486985	22.61321829583308	0.001951219512195122	0.025365853658536584	1.0
2017-01-12 11:50:00	892.5219966221608	1.7398089602771167	17.39808960277116	0.0019493177387914235	0.019493177387914232	1.0
2017-01-12 11:55:00	948.575461571163	0.0	21.756317925944103	0.0	0.022935779816513763	1.0
2017-01-12 12:00:00	1025.398545047306	0.0	16.524658486767443	0.0	0.01611535199321459	1.0
2017-01-12 12:05:00	1087.9566417535325	0.8696695777406332	20.8720698657752	0.0007993605115907273	0.019184652278177457	1.0
2017-01-12 12:10:00	1075.0585403876848	2.609365389290497	20.005134651227145	0.0024271844660194173	0.0186084142394822	1.0
2017-01-12 12:15:00	1161.8010931597512	2.6088347900293813	21.74028991691151	0.002245508982035928	0.0187125748502994	1.0
2017-01-12 12:20:00	1168.7571968566842	0.8702585233482385	20.88620456035772	0.0007446016381236039	0.017870439314966492	1.0
2017-01-12 12:25:00	1105.4200516471496	2.609174000740715	19.133942672098573	0.0023603461841070024	0.017309205350118016	1.0
2017-01-12 12:30:00	1146.3102070350544	1.7407899879044109	19.148689866948523	0.0015186028853454822	0.01670463173880031	1.0
2017-01-12 12:35:00	1176.3501416637635	2.610244397182908	29.582769834739622	0.002218934911242604	0.025147928994082844	1.0
2017-01-12 12:40:00	1187.7008142493935	1.7402209732591845	20.012541192480626	0.001465201465201465	0.01684981684981685	1.0
2017-01-12 12:45:00	1166.3241090905874	1.7394841298890191	25.22251988339078	0.0014914243102162564	0.02162565249813572	1.0
2017-01-12 12:50:00	1142.4371993586315	0.0	11.328515325447912	0.0	0.009916094584286805	1.0
2017-01-12 12:55:00	1163.7459224317247	2.6092957902056613	23.483662111850947	0.002242152466367713	0.020179372197309416	1.0
2017-01-12 13:00:00	1101.586284249319	2.6124575911051044	21.77047992587587	0.0023715415019762843	0.01976284584980237	1.0
2017-01-12 13:05:00	1067.159282002711	1.7394609323597567	12.176226526518303	0.0016299918500407495	0.011409942950285249	1.0
2017-01-12 13:10:00	1079.5694596962185	1.7398379688899572	22.617893595569445	0.0016116035455278	0.020950846091861403	1.0
2017-01-12 13:15:00	1115.1989496368499	2.6096699289473877	21.74724940789489	0.00234009360374415	0.019500780031201245	1.0
2017-01-12 13:20:00	1081.4860122443704	3.4802446089923422	14.791039588217455	0.0032180209171359607	0.013676588897827836	1.0
2017-01-12 13:25:00	1131.2002280963745	0.8701540216125956	14.792618367414123	0.0007692307692307692	0.013076923076923076	1.0
2017-01-12 13:30:00	1043.1267819538775	0.8699973160582798	17.399946321165594	0.0008340283569641367	0.01668056713928274	1.0
2017-01-12 13:35:00	1051.539191578873	2.6092783910145734	19.13470820077353	0.0024813895781637713	0.018196856906534324	1.0
2017-01-12 13:40:00	948.3445152915477	3.4801633588680647	20.01093931349137	0.0036697247706422025	0.021100917431192655	1.0
2017-01-12 13:45:00	926.5100627837436	0.0	15.659325004795669	0.0	0.016901408450704227	1.0
2017-01-12 13:50:00	933.9026687160882	0.8703659540690478	9.574025494759525	0.0009319664492078287	0.010251630941286113	1.0
2017-01-12 13:55:00	1029.0455276533148	3.479443880484581	21.746524253028632	0.00338123415046492	0.021132713440405747	1.0
2017-01-12 14:00:00	1038.0071886130695	0.8700814657276359	13.921303451642174	0.0008382229673093043	0.013411567476948869	1.0
2017-01-12 14:05:00	1121.856799200688	2.6109933263010583	16.53629106657337	0.0023273855702094647	0.01474010861132661	1.0
2017-01-12 14:10:00	1230.4634179510358	3.4832651605124867	26.995304993971768	0.0028308563340410475	0.021939136588818117	1.0
2017-01-12 14:15:00	1188.9849718503965	0.8697768630946572	20.87464471427177	0.000731528895391368	0.01755669348939283	1.0
2017-01-12 14:20:00	1202.9495313527236	0.869811664029446	13.047174960441687	0.000723065798987708	0.01084598698481562	1.0
2017-01-12 14:25:00	1182.764192735153	1.7406389885727052	12.184472920008936	0.0014716703458425313	0.01030169242089772	1.0
2017-01-12 14:30:00	1182.4446557460444	0.8700843677307168	20.01194045780649	0.0007358351729212656	0.01692420897718911	1.0
2017-01-12 14:35:00	1171.679529375389	0.8717853641185931	17.435707282371858	0.0007440476190476191	0.014880952380952384	1.0
2017-01-12 14:40:00	1189.8339266303892	1.740795796094205	14.796764266800745	0.001463057790782736	0.012435991221653257	1.0
2017-01-12 14:45:00	1252.1474604494565	0.0	15.662720144607515	0.0	0.012508686587908269	1.0
2017-01-12 14:50:00	1255.5149924412426	1.7401455196690825	14.7912369171872	0.001386001386001386	0.01178101178101178	1.0
2017-01-12 14:55:00	1251.724058388836	0.0	17.409235860762674	0.0	0.013908205841446456	1.0
2017-01-12 15:00:00	1254.4610192125795	1.7410978753817898	17.4109787538179	0.0013879250520471894	0.013879250520471896	1.0
2017-01-12 15:05:00	1181.4721159965495	1.740017843882989	21.75022304853736	0.0014727540500736375	0.018409425625920472	1.0
2017-01-12 15:10:00	1208.1324373114467	2.611237256436844	17.40824837624563	0.0021613832853025934	0.01440922190201729	1.0
2017-01-12 15:15:00	1177.1982275852722	0.8707087482139587	21.76771870534897	0.0007396449704142013	0.01849112426035503	1.0
2017-01-12 15:20:00	1115.2844867146737	0.8699566979053617	10.43948037486434	0.00078003120124805	0.0093603744149766	1.0
2017-01-12 15:25:00	1136.110405109771	0.0	19.138153837990014	0.0	0.016845329249617153	1.0
2017-01-12 15:30:00	1177.9195369809856	0.8705983274064933	11.317778256284411	0.0007390983000739097	0.009608277900960829	1.0
2017-01-12 15:35:00	1202.3282712877133	2.6099745396983653	14.7898557249574	0.002170767004341534	0.012301013024602028	1.0
2017-01-12 15:40:00	1145.4388428139587	1.7394667316840675	12.176267121788475	0.001518602885345482	0.010630220197418374	1.0
2017-01-12 15:45:00	1163.7181069140988	0.0	10.444739927426467	0.0	0.008975317875841436	1.0
2017-01-12 15:50:00	1235.1449178715613	2.6094610940948475	19.13604802336221	0.0021126760563380284	0.015492957746478872	1.0
2017-01-12 15:55:00	1264.8115903367466	0.0	14.788030973675857	0.0	0.01169188445667125	1.0
2017-01-12 16:00:00	1295.24889829904	5.219270241634813	22.61683771375086	0.0040295500335795825	0.017461383478844864	1.0
2017-01-12 16:05:00	1267.184614969825	0.0	8.6972176730942	0.0	0.0068634179821551134	1.0
2017-01-12 16:10:00	1243.6907065668872	1.7406447957549156	14.795480763916784	0.0013995801259622112	0.011896431070678795	1.0
2017-01-12 16:15:00	1271.397583648888	1.739257980367836	13.914063842942689	0.001367989056087551	0.010943912448700409	1.0
2017-01-12 16:20:00	1305.861616368423	1.7399888292717165	15.659899463445447	0.0013324450366422385	0.011992005329780148	1.0
2017-01-12 16:25:00	1263.518428920997	1.7403835109104642	17.40383510910464	0.0013774104683195593	0.013774104683195593	1.0
2017-01-12 16:30:00	1187.140559009944	1.7419523976668292	13.064642982501216	0.001467351430667645	0.011005135730007337	1.0
2017-01-12 16:35:00	1237.6594638983377	1.7395073280370168	12.176551296259117	0.0014054813773717498	0.00983836964160225	1.0
2017-01-12 16:40:00	1188.531282183951	0.8700814657276359	14.791384917369811	0.0007320644216691068	0.012445095168374816	1.0
2017-01-12 16:45:00	1234.8237694879685	0.8695942038647664	13.913507261836262	0.000704225352112676	0.011267605633802816	1.0
2017-01-12 16:50:00	1251.3941848170555	2.610697186683704	20.885577493469636	0.002086230876216968	0.016689847009735744	1.0
2017-01-12 16:55:00	1238.3269136672795	0.8696115966764604	17.39223193352921	0.0007022471910112358	0.014044943820224722	1.0
2017-01-12 17:00:00	1217.2926911681745	2.6103488731268936	18.272442111888253	0.0021443888491779846	0.015010721944245891	1.0
2017-01-12 17:05:00	1171.8746601606986	1.7399772236981417	16.529783625132346	0.0014847809948032669	0.014105419450631032	1.0
2017-01-12 17:10:00	1145.9813788902745	0.8701453142674825	17.40290628534965	0.0007593014426727411	0.015186028853454818	1.0
2017-01-12 17:15:00	1148.0710087717266	6.958006113768039	23.483270633967127	0.006060606060606061	0.020454545454545454	1.0
2017-01-12 17:20:00	1183.3405846927335	0.8707436237621291	14.802641603956197	0.0007358351729212656	0.012509197939661515	1.0
2017-01-12 17:25:00	1136.008123124956	1.7396755331163185	24.355457463628458	0.0015313935681470136	0.0214395099540582	1.0
2017-01-12 17:30:00	1105.1767086184204	0.8702178808019059	12.18305033122668	0.0007874015748031496	0.011023622047244094	1.0
2017-01-12 17:35:00	1185.6084039686955	1.7422606965006548	15.680346268505893	0.0014695077149155034	0.01322556943423953	1.0
2017-01-12 17:40:00	1109.842489412973	0.0	13.056970463682035	0.0	0.011764705882352941	1.0
2017-01-12 17:45:00	1084.6008996302035	2.60930448988822	12.176754286145027	0.0024057738572574178	0.011226944667201285	1.0
2017-01-12 17:50:00	1200.8045390411576	2.610444650089473	19.143260767322804	0.002173913043478261	0.01594202898550725	1.0
2017-01-12 17:55:00	1224.7724138570934	0.8698667712053221	18.267202195311764	0.0007102272727272727	0.014914772727272731	1.0
2017-01-12 18:00:00	1142.4703114341005	1.7402441910648905	12.181709337454233	0.0015232292460015233	0.010662604722010664	1.0
2017-01-12 18:05:00	1193.1548393792114	0.0	11.305402997033346	0.0	0.009475218658892129	1.0
2017-01-12 18:10:00	1173.1216863732946	2.6088695768123666	19.13171022995736	0.0022238695329873984	0.01630837657524092	1.0
2017-01-12 18:15:00	1142.677256287551	0.8696173944349704	10.435408733219646	0.0007610350076103501	0.009132420091324202	1.0
2017-01-12 18:20:00	1110.779124137178	0.0	11.307853260597742	0.0	0.010180109631949884	1.0
2017-01-12 18:25:00	1075.5103707131682	1.7403080432251912	20.0135424970897	0.0016181229773462784	0.0186084142394822	1.0
2017-01-12 18:30:00	1122.7720807490716	0.0	9.574025494759525	0.0	0.008527131782945736	1.0
2017-01-12 18:35:00	1107.5784955624297	1.741475621953506	16.544018408558305	0.0015723270440251573	0.014937106918238994	1.0
2017-01-12 18:40:00	1060.3852733159717	0.0	9.568694016797119	0.0	0.009023789991796555	1.0
2017-01-12 18:45:00	1070.1903513646523	0.8707814087588708	10.44937690510645	0.0008136696501220503	0.009764035801464606	1.0
2017-01-12 18:50:00	1073.5982200153655	1.7414407461725312	12.190085223207722	0.0016220600162206	0.0113544201135442	1.0
2017-01-12 18:55:00	1085.8780513630777	4.3574560648598615	18.301315472411424	0.004012841091492777	0.016853932584269662	1.0
2017-01-12 19:00:00	1107.8593227362041	0.0	12.174278271826415	0.0	0.010989010989010988	1.0
2017-01-12 19:05:00	1123.987802006475	0.869959599076219	10.439515188914626	0.0007739938080495355	0.009287925696594429	1.0
2017-01-12 19:10:00	1150.0405674925346	1.7398495726059524	18.2684205123625	0.0015128593040847204	0.01588502269288956	1.0
2017-01-12 19:15:00	1078.4949641945186	1.7409119680298928	15.668207712269034	0.0016142050040355124	0.014527845036319613	1.0
2017-01-12 19:20:00	1072.419664276935	0.0	14.797998614210956	0.0	0.013798701298701298	1.0
2017-01-12 19:25:00	1085.4055282625802	0.0	8.697159681591186	0.0	0.008012820512820514	1.0
2017-01-12 19:30:00	1137.5189640889525	1.7406564102355817	12.184594871649072	0.001530221882172915	0.010711553175210406	1.0
2017-01-12 19:35:00	1113.2884017092454	0.0	11.306835329859524	0.0	0.01015625	1.0
2017-01-12 19:40:00	1069.1767817256894	1.7399133958107234	13.049350468580425	0.001627339300244101	0.012205044751830756	1.0
2017-01-12 19:45:00	994.8216472494153	0.0	13.055402194874215	0.0	0.013123359580052492	1.0
2017-01-12 19:50:00	901.829313366119	0.8696521826095651	12.175130556533912	0.0009643201542912248	0.013500482160077149	1.0
2017-01-12 19:55:00	828.1904907724617	0.0	5.219687967053329	0.0	0.006302521008403361	1.0
2017-01-12 20:00:00	841.8826306496063	1.7412257097199717	12.188579968039802	0.002068252326783868	0.014477766287487075	1.0
2017-01-12 20:05:00	836.6974455940094	0.0	13.046217966642557	0.0	0.01559251559251559	1.0
2017-01-12 20:10:00	874.4464558163088	1.7401919518732514	13.051439639049384	0.001990049751243781	0.01492537313432836	1.0
2017-01-12 20:15:00	849.2301474670004	0.0	6.96804223562667	0.0	0.008205128205128205	1.0
2017-01-12 20:20:00	853.2084318910353	0.0	12.176267121788475	0.0	0.014271151885830785	1.0
2017-01-12 20:25:00	885.4387509920958	1.7395653261141368	10.437391956684822	0.001964636542239686	0.011787819253438114	1.0
2017-01-12 20:30:00	712.7750199769922	0.8702991696910771	5.221795018146463	0.001221001221001221	0.007326007326007327	1.0
2017-01-12 20:35:00	447.3845195962108	0.8703978980471025	2.611193694141308	0.0019455252918287934	0.005836575875486381	1.0
2017-01-12 20:40:00	682.2621981200081	0.8702323955612347	3.480929582244938	0.0012755102040816328	0.005102040816326531	1.0
2017-01-12 20:45:00	688.9873234741838	0.0	7.829401403115726	0.0	0.011363636363636364	1.0
2017-01-12 20:50:00	889.0898153253737	0.0	10.439410747460359	0.0	0.011741682974559688	1.0
2017-01-12 20:55:00	837.7683000828633	5.21974018743217	17.39913395810723	0.006230529595015577	0.020768431983385256	1.0
2017-01-12 21:00:00	400.5393930493064	0.0	1.741475621953506	0.0	0.004347826086956522	1.0
2017-01-12 21:05:00	427.4462355507906	0.0	2.6170177686783096	0.0	0.0061224489795918356	1.0
2017-01-12 21:10:00	781.2810398984044	0.8700234297309626	12.180328016233474	0.0011135857461024498	0.0155902004454343	1.0
2017-01-12 21:15:00	1147.143888574264	1.7394145391573377	9.566779965365354	0.0015163002274450345	0.008339651250947688	1.0
2017-01-12 21:20:00	1185.7549335408864	1.739919198152438	12.179434387067065	0.001467351430667645	0.010271460014673514	1.0
2017-01-12 21:25:00	1130.190589517504	1.7400932864010838	22.621212723214086	0.0015396458814472668	0.020015396458814474	1.0
2017-01-12 21:30:00	1138.7467348387486	1.739872780502289	13.918982244018315	0.0015278838808250573	0.012223071046600458	1.0
2017-01-12 21:35:00	1236.237326247467	2.6099310195231533	13.049655097615766	0.0021111893033075296	0.01055594651653765	1.0
2017-01-12 21:40:00	1344.7019309287678	5.218765579283704	13.046913948209259	0.0038809831824062092	0.009702457956015523	1.0
2017-01-12 21:45:00	1383.1942478837784	4.349667446175404	18.26860327393669	0.0031446540880503146	0.01320754716981132	1.0
2017-01-12 21:50:00	1426.2628622747527	1.7393449539936008	26.09017430990401	0.0012195121951219512	0.018292682926829267	1.0
2017-01-12 21:55:00	1268.312273327964	2.609696035654247	26.96685903509389	0.00205761316872428	0.021262002743484224	1.0
2017-01-12 22:00:00	1294.3660716033226	1.7397393435528523	22.616611466187077	0.0013440860215053762	0.01747311827956989	1.0
2017-01-12 22:05:00	1236.764969574451	1.7394725310470478	20.873670372564572	0.0014064697609001409	0.01687763713080169	1.0
2017-01-12 22:10:00	1278.256257748903	1.7403080432251912	19.143388475477106	0.0013614703880190605	0.014976174268209666	1.0
2017-01-12 22:15:00	1258.8273418690585	2.609870093716085	18.269090656012594	0.002073255010366275	0.014512785072563926	1.0
2017-01-12 22:20:00	1331.3797926810055	0.8696144955460519	12.174602937644725	0.0006531678641410843	0.009144350097975179	1.0
2017-01-12 22:25:00	1331.1935629395712	0.8700611522480856	13.920978435969367	0.00065359477124183	0.01045751633986928	1.0
2017-01-12 22:30:00	1362.438515539426	2.6100354703820425	18.270248292674296	0.0019157088122605363	0.013409961685823752	1.0
[truncated: 25,361 more rows]
