# Supplementary material for: Sources, Occurrence and Characteristics of Fluorescent Biological Aerosol Particles Measured Over the Pristine Southern Ocean
Source: J Geophys Res Atmos. 2021 Jun 9;126(11):e2021JD034811. doi: 10.1029/2021JD034811 (PMC8244095; doi:10.1029/2021JD034811)
Supplement: Supplementary file 2 — Data Set S1 [file JGRD-126-e2021JD034811-s001.zip › Data archive/_Fluorescent_number_concentration_merged_with_marine_variables/WIBS_1H_with_marine_var.csv]

time_	Norm_flu_coarse_3std	Norm_flu_coarse_9std	N_super_sum_3std	N_super_sum_9std	HDNA_bacteria	total-bacteria	LDNA_bacteria	Picoeukaryotes-type2	Picoeukaryotes	Synechococcus	Picoeukaryotes-type1	Nanoeukaryotes	Cryptomonas	Chloro	Crypto1	Cyano2	DiatA	DiatB	DinoA	Hapto8	Hapto67	Pras3	Pelago	Total_Chlorophyll_a	Particulate.Org.Carbon	CDOM_abs_350nm	TEP	CSP	shore_label
2017-01-06 00:00:00	0.023579424213219152	0.0031711064398677108	15.957932781475195	2.1764492930061494																									0.0
2017-01-06 01:00:00	0.023977351079111853	0.0026435092485501107	13.707969763065355	1.5956287914545102																									0.0
2017-01-06 02:00:00	0.01932531243233644	0.003211368325447494	12.763957150062494	2.103202596103908																									0.0
2017-01-06 03:00:00	0.022618725939904303	0.001551265292635556	17.98760082564403	1.2332444827571112																									0.0
2017-01-06 04:00:00	0.04190091132263324	0.0026893033964111627	32.123867629391825	2.0299678931534966																									0.0
2017-01-06 05:00:00	0.04523750023335595	0.0040120649995733755	33.86624190516149	3.118005654453768																									0.0
2017-01-06 06:00:00	0.03990678965712148	0.003053861403525138	29.41412571054265	2.262617842807102																									0.0
2017-01-06 07:00:00																													0.0
2017-01-06 08:00:00	0.030774270143540637	0.003621797253224572	48.46271065591008	5.716083585275367																									0.0
2017-01-06 09:00:00	0.024556018545570144	0.0019038242058258554	45.11764282529533	3.4167163603400312																									0.0
2017-01-06 10:00:00	0.02388020836379721	0.002630718713055074	44.21592587561746	4.856550900510904																									0.0
2017-01-06 11:00:00	0.023524983867110855	0.0020730971189815888	38.42024346969246	3.3349078453164114																									0.0
2017-01-06 12:00:00	0.02403713519488859	0.002217905801179341	42.77410443986461	3.9149826554176967																									0.0
2017-01-06 13:00:00	0.02072978825019841	0.0015490414693400045	37.76597382804836	2.8270778049712724										0.003235228	0.013173472	0.007161229	0.090453594	0.002871395	0.0056972130000000005	0.08274774900000001	0.079810684	0.017375374	0.004174055	0.3067	23.43982852				0.0
2017-01-06 14:00:00	0.02341214214344162	0.002302839967853861	35.6659001619949	3.5520044886111424																									0.0
2017-01-06 15:00:00	0.02272651584593535	0.0015895173445846266	33.275035673747375	2.3197542539749354																									0.0
2017-01-06 16:00:00	0.01934024233381416	0.0010480191899219146	45.22790402299562	2.4353241857786734										0.015705036000000002	0.012000636	0.003061915	0.175761143	0.010744405	0.013026087	0.072219035	0.075722789	0.000956654	0.004802316	0.3936	9.027976942				0.0
2017-01-06 17:00:00																													0.0
2017-01-06 18:00:00	0.01275137210081489	0.0008622769819341313	19.830886216054736	1.3915194610148969																									0.0
2017-01-06 19:00:00	0.0161289964626452	0.0012629509112826926	21.00139565558223	1.6154462076584923	334214.0	611708.0	277494.0	1277.0	2448.0	1650.0	1171.0	253.0	0.0												10.10792951		30.83	7.36	0.0
2017-01-06 20:00:00																													0.0
2017-01-06 21:00:00																													0.0
2017-01-06 22:00:00	0.018686389167986917	0.004645425233034246	17.838230858160035	4.350359981705259										0.003195447	0.008894721999999999	0.0	0.434346666	0.024821429	0.000122291	0.110276508	0.114076934	0.006231665	0.009234343	0.7563	9.422031192999999				0.0
2017-01-06 23:00:00	0.011729918468967622	0.0001843657817109144	4.214875161223643	0.07254477644964412																									0.0
2017-01-07 00:00:00	0.010099174236278454	0.002505811250581125	2.8917257018066813	0.7205177037413796																									0.0
2017-01-07 01:00:00					323872.0	559226.0	235353.0	767.0	923.0	2642.0	156.0	335.0	0.0											0.8783253909381418	11.873780400000001		31.43	6.02	0.0
2017-01-07 02:00:00	0.02177203030790173	0.010776116242131888	10.89132637009944	4.723036972472995																									0.0
2017-01-07 03:00:00	0.01817394281513144	0.001567597205767141	11.82199037519282	1.0156364934693336																									0.0
2017-01-07 04:00:00	0.024151985428519058	0.002579431440196025	17.878959906303596	1.8910791457459808										0.002720367	0.01196559	0.00374249	0.253683125	0.0	0.016921662	0.134557097	0.178040959	0.007403174	0.030065556	0.6796	8.088118158				0.0
2017-01-07 05:00:00	0.01960823797179331	0.0011375074836930859	11.78056669430026	0.7270698794344362																									0.0
2017-01-07 06:00:00	0.01854510845263824	0.0009571758496569767	13.275251299247286	0.6530618911140197																									0.0
2017-01-07 07:00:00	0.01921201486778957	0.000923826432800108	16.027022904179788	0.7976339663076987																									0.0
2017-01-07 08:00:00	0.015680651587763758	0.0011561464180606888	14.356703225653845	1.01498241625	586333.0	943189.0	356856.0	1391.0	9679.0	679.0	8288.0	762.0	0.0																0.0
2017-01-07 09:00:00	0.017360331200635598	0.0007483694239444112	23.85053330155477	1.0148752997121109																									0.0
2017-01-07 10:00:00	0.01160816387159972	0.0011046130573274667	19.135992940093907	1.8122667850103973										0.004092541	0.001100855	0.004361735	0.305611456	0.023726779	0.013601798	0.13962477199999998	0.162246014	0.008556241	0.006977809000000001	0.6978	10.21661553				1.0
2017-01-07 11:00:00	0.009883708980106756	0.0014295747679886359	14.499335096642875	2.102369754424116																									0.0
2017-01-07 12:00:00	0.013228721724364194	0.0019270886062157508	19.359041645807896	2.8275090290805065																									0.0
2017-01-07 13:00:00	0.011270630770524268	0.0012250916592560313	16.820775758948198	1.8125382703830049										0.0	0.001060236	0.0	0.367258906	0.0	0.013725653	0.123485744	0.158494065	0.010606043	0.010969342	0.7093	9.644799742		36.87	15.04	0.0
2017-01-07 14:00:00																													1.0
2017-01-07 15:00:00	0.013209121590427907	0.0011898711750078176	15.313963181364885	1.3920457067705605																									1.0
2017-01-07 16:00:00	0.01240840005294293	0.0011727300003097098	12.763208092510991	1.232841589796164																				0.5881126960376728	9.01891078				1.0
2017-01-07 17:00:00	0.016475712192624514	0.0017758547561854317	13.850616599771039	1.5228280175760098																									1.0
2017-01-07 18:00:00	0.01819371833486429	0.0019645667566100056	25.227042014150953	2.682019730523116																									0.0
2017-01-07 19:00:00	0.013284788226089963	0.0012299530026981039	19.792878268384122	1.8849801117234013	195444.0	332984.0	137540.0	1148.0	1465.0	13492.0	317.0	514.0	28.0	0.0	0.004822515	0.0	0.122885148	0.078858764	0.016101418	0.03908628	0.127910361	0.006639351999999999	0.019196155	0.4587	8.534626631		37.16	10.1	0.0
2017-01-07 20:00:00	0.011867342594882108	0.0008887338117705689	11.940543257771466	0.9944314975118724																									0.0
2017-01-07 21:00:00	0.014932010870968791	0.0020718338151411025	23.05812188921075	3.2623026710398																									0.0
2017-01-07 22:00:00	0.012247027867580694	0.001346646574911875	18.34357011203366	2.0300844785827743																				1.2391398767512691	11.06138754				0.0
2017-01-07 23:00:00	0.010873977382516279	0.0	12.612300385181	0.0																									0.0
2017-01-08 00:00:00	0.012377767962558682	0.0014453989096397913	13.197680136363573	1.5954187441106562																									0.0
2017-01-08 01:00:00	0.011604551236445585	0.0011347696309571224	11.563485973183743	1.0905979370400158	372847.0	495353.0	122506.0	340.0	432.0	1389.0	92.0	87.0	6.0	0.018150006	0.006670703	7.67479e-05	2.786999265	0.054315739	0.000523103	0.012331259	0.021586177	0.021747006	0.0	2.9756	12.93968655		17.73	15.04	0.0
2017-01-08 02:00:00	0.01531002063113269	0.0011244683305946435	7.838314795580508	0.5805723688138394																									0.0
2017-01-08 03:00:00	0.029790409277498976	0.003853905302988434	13.933238213075045	1.7412344614113655																									0.0
2017-01-08 04:00:00																								0.5436806510435436	7.928338844				0.0
2017-01-08 05:00:00																													0.0
2017-01-08 06:00:00	0.025551231577336308	0.007791680637574466	35.248321923639274	10.661962997717012																									0.0
2017-01-08 07:00:00	0.024806757941601084	0.00694666455135085	45.68254240541544	12.907128118083316	320774.0	513349.0	192574.0	827.0	979.0	1020.0	152.0	285.0	0.0	0.018299554	0.00190242	0.030939285	2.377055407	0.10445245	0.015305351000000003	0.033714354	0.051886695	0.031344593	0.0	2.7334	15.0881336		56.16	10.71	0.0
2017-01-08 08:00:00	0.02392870478121872	0.006514405028910494	47.26153272403693	12.830003065784116																									0.0
2017-01-08 09:00:00	0.020244048994803854	0.002670540680169539	16.394397638151876	2.538812752349976																									0.0
2017-01-08 10:00:00	0.020688444638145616	0.004184127929604088	25.743288405599184	6.454156370023596										0.012689947	0.001660212	0.05231588	3.218351483	0.136222478	0.000129265	0.044986635	0.078979379	0.047564881	0.0	3.7221	16.44864719				0.0
2017-01-08 11:00:00	0.02341529520891422	0.0058565114318116646	29.44111549679778	8.84585076963955																									0.0
2017-01-08 12:00:00	0.014849938235627632	0.0007330065778593174	7.480465136786201	0.3635781008413868																									0.0
2017-01-08 13:00:00	0.02233207592021369	0.0024952093116056605	11.933223971812744	1.3082733292425992	289385.0	511982.0	222597.0	758.0	854.0	1848.0	96.0	257.0	6.0	0.00425148	0.0010193	0.01285384	0.980663369	0.012336927	0.017195913	0.07765335799999999	0.075322737	0.013754156000000002	0.003348967	1.2895	10.2322948		35.89	5.18	0.0
2017-01-08 14:00:00	0.033839735391250576	0.0031777104255535176	29.369900569308072	2.9020169766616157																									0.0
2017-01-08 15:00:00	0.024092144496908646	0.001923640617550384	35.59624638661473	3.479276783993864																									0.0
2017-01-08 16:00:00	0.030904774500412808	0.0020250199802579584	40.529584684473775	2.9003469418963665																				0.6629843112730975	10.62523347				0.0
2017-01-08 17:00:00	0.018723197573091644	0.0006997358646318679	21.607489064933127	0.8701304063819765																									0.0
2017-01-08 18:00:00	0.016620903379462645	0.0011134255992891564	16.606375478501725	1.087836171912504																									0.0
2017-01-08 19:00:00	0.02234734315856101	0.002722167175871413	17.84267900514799	2.175647699523057	200501.0	505558.0	305057.0	1662.0	1827.0	3322.0	165.0	321.0	96.0	0.000356156	0.000966271	0.000233146	0.16836251600000002	0.018919244	0.006769327	0.046786788	0.077314779	5.93152e-05	0.001032459	0.3313	9.091030382000001		33.77	11.15	1.0
2017-01-08 20:00:00	0.02371286920030876	0.0016271352474351106	19.86682267333062	1.3049894338710426																									1.0
2017-01-08 21:00:00	0.016269912607333088	0.0015798173524478678	12.979740934847696	1.2329618092961014																									1.0
2017-01-08 22:00:00	0.01321178846214746	0.001204208090209606	11.313526921850293	1.0154924157849752																				0.2058864229333859	5.514866518				1.0
2017-01-08 23:00:00	0.026961358731615096	0.001693028355022853	24.018154853309635	1.5236271975022455																									1.0
2017-01-09 00:00:00	0.02530423419942907	0.0013406398353020446	25.526141124368976	1.3777210600859344																									1.0
2017-01-09 01:00:00	0.022002567707639958	0.0006410386645856006	24.36295617125869	0.7252754295503334	213075.0	497267.0	284191.0	1685.0	1855.0	1650.0	170.0	335.0	6.0	0.000521476	0.000476694	0.0	0.050813485	0.011381698	0.003993621	0.016743008	0.05968984099999999	0.002496296	0.007883883000000001	0.1583	4.935252234		24.34	7.76	1.0
2017-01-09 02:00:00																													1.0
2017-01-09 03:00:00	0.020109500992424745	0.001666303418692211	17.090696069463416	1.4242017421324542																									1.0
2017-01-09 04:00:00	0.024800002174902042	0.0014693643777558064	22.26856389612513	1.3168720311712805										0.001018302	0.0006678410000000001	0.0033916790000000003	0.072631985	0.006618415	0.003475205	0.017116907	0.066099062	0.00248853	0.008092074	0.1849	5.31780199				1.0
2017-01-09 05:00:00	0.03217907011651301	0.002447241938504758	26.543041058622183	1.8133570131842465																									1.0
2017-01-09 06:00:00	0.04243163484943755	0.0007001613658131862	54.31829092879493	0.8701221546404203																									1.0
2017-01-09 07:00:00	0.0336751263290254	0.0010365458333887446	38.27928121282505	1.1600127955074002																				0.0662215014765215	4.140392838		26.53	8.48	1.0
2017-01-09 08:00:00	0.01847553675185152	0.0006596998134710388	16.466096650655263	0.5802998920503945																									1.0
2017-01-09 09:00:00	0.014506655933099619	0.001131404153597042	10.376555720635412	0.7981624860997375																									1.0
2017-01-09 10:00:00	0.011148132887255746	0.000974822336063414	6.603542498611794	0.5804727434832365										0.000380165	0.000815124	0.003753161	0.078516268	0.029625163	0.004293440999999999	0.018608406	0.05946147900000001	0.0	0.002146806	0.2007	8.073891722				1.0
2017-01-09 11:00:00	0.012822056636563559	0.0010499460296083687	5.156658073105229	0.4356316777835387																									1.0
2017-01-09 12:00:00	0.018602025598287133	0.0012793789916184107	6.605375164467389	0.4356178234251246																									1.0
2017-01-09 13:00:00	0.014815342094986953	0.0008926234521857412	4.64686008733028	0.2907615258662676	160820.0	245376.0	84556.0	1529.0	2039.0	783.0	510.0	1070.0	3.0	0.00030655200000000003	0.0007856510000000001	0.003753463	0.0592217	0.094007865	0.006061911999999999	0.019689238	0.06002614200000001	4.7480200000000013e-05	0.0	0.2574	7.935481216				1.0
2017-01-09 14:00:00	0.01073306926418005	0.0010150992005830712	3.050413401609777	0.2901830464213596																									1.0
2017-01-09 15:00:00	0.013762412852527724	0.0012669356199727685	3.8507392968850453	0.3630510918196645																									1.0
2017-01-09 16:00:00	0.014749753639746403	0.0003058103975535168	3.923191938561858	0.08709296738803837																									1.0
2017-01-09 17:00:00	0.015854702112937432	0.00035971223021582735	4.18356008822369	0.08732883366666264																									1.0
2017-01-09 18:00:00	0.013133403519293905	0.0013250406833857046	3.4860476938197364	0.3632057154022821																									1.0
2017-01-09 19:00:00	0.011489327270037805	0.0011776935543021	2.976751195895235	0.2902554243860629																				0.02038268538356787	5.4559960610000005				1.0
2017-01-09 20:00:00	0.021681803511574727	0.0009321966558808664	5.304135813857988	0.21795048566715225																									1.0
2017-01-09 21:00:00	0.020638289712707442	0.0008612880738824457	5.301084973109345	0.2179681623990277										4.59407e-05	9.89444e-05	2.66788e-05	0.006698698	0.009908668	0.001940369	0.006012141	0.014526487	0.0	0.000642074	0.0399	5.020094952				1.0
2017-01-09 22:00:00	0.010011879349829928	0.001248029969222137	1.6726565036788774	0.21825361259091125																									1.0
2017-01-09 23:00:00	0.010355783447249708	0.0006022962544701675	2.911174721731101	0.1483552713690048																									1.0
2017-01-10 00:00:00	0.017992374107788908	0.0006099397590361446	6.094792907091769	0.2181548960943812	155216.0	321207.0	165991.0	1676.0	1800.0	2324.0	124.0	330.0	78.0											0.04413789168780051	4.554109308	0.21453361476604613	25.25	5.36	1.0
2017-01-10 01:00:00	0.015063683203676887	0.00033643765820378274	6.314714580177048	0.14509489327033165																									1.0
2017-01-10 02:00:00	0.016095789959979314	0.0009125503323413328	4.9344938470766415	0.2900504047379957																									1.0
2017-01-10 03:00:00	0.016321568637995148	0.0009215674751023113	5.188830909392609	0.29017967424725205										0.0	9.02708e-05	0.0	0.028324611	0.034255113	0.011397777	0.012188828	0.050796228	0.002615983	0.008731179	0.1525	8.95770611				1.0
2017-01-10 04:00:00	0.018677791860588062	0.0013562274892594836	4.585200904980859	0.3633704525002631																									1.0
2017-01-10 05:00:00	0.014613394164874303	0.00151234151247093	3.4465411719402934	0.3758801417238938																									1.0
2017-01-10 06:00:00	0.011465309675515982	0.00026881720430107527	2.681406653500053	0.07254574480757457	142255.0	318155.0	175900.0	712.0	937.0	1655.0	225.0	182.0	8.0	9.69175e-05	0.00020896	5.71346e-05	0.012418141	0.0049504990000000006	0.001627086	0.003447935	0.011620185	0.0	0.000673145	0.0351	3.7464802180000003		4.1	2.84	1.0
2017-01-10 07:00:00	0.016284677440853504	0.0011719379701029039	7.333858653280346	0.5084917411946085																									1.0
2017-01-10 08:00:00	0.015515546745749597	0.0009220865263397332	9.795259875083897	0.5803323878235124																									1.0
2017-01-10 09:00:00	0.02125236518000332	0.0020211300198856048	11.102033880014927	1.0158392109968657										0.0	7.01847e-05	0.0	0.017770456	0.036690238	0.004292757	0.006760923	0.032885947	0.002202177	0.00382732	0.1045	8.08698607				1.0
2017-01-10 10:00:00	0.022168420792494783	0.0004580300604957127	14.606342925635488	0.2929186477648101																									1.0
2017-01-10 11:00:00	0.02080516359359649	0.0015165122665020553	19.78321321066667	1.5234832520962351																									1.0
2017-01-10 12:00:00	0.012788546532198823	0.0014905079500515664	14.794559250723188	1.6683534049988644	133303.0	334533.0	201230.0	1568.0	1650.0	991.0	82.0	103.0	18.0	4.54467e-05	9.83299e-05	2.66775e-05	0.0033531140000000004	0.006143108	0.0029853690000000003	0.004590864	0.017887126	0.0	0.001269966	0.0364	8.181460168		17.84	7.18	1.0
2017-01-10 13:00:00	0.012704794060525021	0.0012218203158593914	16.313271767680266	1.5951434518641356																									1.0
2017-01-10 14:00:00	0.012271259211720415	0.0014538909963547884	8.139627125823049	1.0182279029895744																									1.0
2017-01-10 15:00:00	0.013324682925327808	0.0015286409841771247	10.77684274451472	1.2363059496556372										0.0	0.0	0.0	0.003181745	0.004061351	0.002310555	0.003296062	0.018040815	0.0	0.001409471	0.0323	8.798193142				1.0
2017-01-10 16:00:00	0.017884563003424638	0.001813154262506347	12.47822789777488	1.3059621269053971																									1.0
2017-01-10 17:00:00	0.01672377634620161	0.0013522130675960751	11.680655434615273	0.8706035426901536																									1.0
2017-01-10 18:00:00	0.016648834294887258	0.0017599082836645874	10.19447645855867	1.0898577482590237	268155.0	585604.0	317449.0	2801.0	3848.0	2599.0	1047.0	486.0	11.0	0.00646975	0.001716126	0.0	0.08591834400000001	0.092731083	0.007408173	0.019191795	0.074570548	0.000292181	0.003802004	0.2921	13.07495874		41.82	15.25	1.0
2017-01-10 19:00:00	0.01265541316017683	0.0013485016993479409	10.2277267706367	1.0881329243608249																									1.0
2017-01-10 20:00:00	0.014028925935031071	0.0015177076772710009	14.41996232814615	1.6160669816490043																									1.0
2017-01-10 21:00:00	0.01677902155551728	0.002444755770191671	19.141994276094167	2.768421734662422										1.39456e-05	2.77732e-05	7.7846e-06	0.005838136999999999	0.013568065	0.004238095999999999	0.00514864	0.034799793	0.0	0.002857767	0.0665	7.322968734				1.0
2017-01-10 22:00:00	0.016026875527131754	0.001124465105670101	18.346761220977825	1.3779329613576712																									1.0
2017-01-10 23:00:00	0.018781615098575948	0.001520157773677422	21.00749952471984	1.74058168746555																									1.0
2017-01-11 00:00:00	0.023148115695978844	0.0021764722793698485	31.099673992670674	2.899814024757076	190501.0	362688.0	172187.0	2739.0	2884.0	762.0	145.0	174.0	4.0											0.07497258772912811	6.519235482999999	0.14417163067828426	28.72	12.96	1.0
2017-01-11 01:00:00	0.019366315718352897	0.0015377709424681855	27.62752445363213	2.1753494027141183																									1.0
2017-01-11 02:00:00																													1.0
2017-01-11 03:00:00	0.018674136321195144	0.0018674136321195146	17.404531791988	1.7404531791988										0.0	0.002889483	0.0	0.031083878	0.026231347	0.004307995	0.019018391000000003	0.065402381	0.006747478	0.010219052	0.1659	7.936022305				1.0
2017-01-11 04:00:00	0.01824585249782584	0.0018027262385255573	13.69389931704802	1.3643336411188332																									1.0
2017-01-11 05:00:00	0.02199545340304056	0.002676775768838061	16.369350301448634	1.9647537651508842																									1.0
2017-01-11 06:00:00	0.02312669095313245	0.0030825507096654205	14.267485502288206	1.8923574822655425																									1.0
2017-01-11 07:00:00	0.02089994602515772	0.0020053240373703435	14.144525479565067	1.377928635248722																									1.0
2017-01-11 08:00:00	0.0238728680106013	0.003383346228800675	14.006221306495034	1.959033066472016																									1.0
2017-01-11 09:00:00	0.020781429119261195	0.0020576979384336067	14.03459961817192	1.3953640980069888																									1.0
2017-01-11 10:00:00	0.02137668171691964	0.002702753832863205	17.253555427171946	2.1807092955683163																									1.0
2017-01-11 11:00:00	0.02341014933440402	0.0014773526599124143	12.442028194783733	0.7994819847104234	158633.0	321708.0	163075.0	3580.0	5815.0	931.0	2235.0	726.0	11.0																1.0
2017-01-11 12:00:00	0.01977146577277854	0.0017418481047581506	10.446543092945316	0.8709320212112089																									1.0
2017-01-11 13:00:00	0.02130546067115856	0.00201724508037915	10.313025045674939	0.9648434533145372																									1.0
2017-01-11 14:00:00	0.017511657536187983	0.0007027787385080161	18.181269554741398	0.7735425332312453																									1.0
2017-01-11 15:00:00	0.021973743543057686	0.001247426718489567	17.84647384510971	1.0153016053322843										3.5617e-05	7.62943e-05	2.0968000000000007e-05	0.006153227	0.004843823	0.004243677	0.0031468890000000004	0.019887003	0.0	0.001592501	0.04	6.982732119				1.0
2017-01-11 16:00:00	0.029438186669796224	0.002701532481987462	23.210521961430263	2.1033473451372684																									1.0
2017-01-11 17:00:00	0.026299081826839567	0.0016959231070736802	25.38071421387972	1.6679677762243952																									1.0
2017-01-11 18:00:00	0.025839959034889767	0.0017868401201948817	30.45896259390564	2.102729968724675	106059.0	266310.0	160251.0	1423.0	1506.0	4016.0	83.0	252.0	401.0	0.0	5.33258e-05	0.0	0.001553232	0.016655859	0.005852488	0.007616627	0.042739880999999987	0.002512887	0.005415704	0.0824	7.199708714		48.92	15.82	1.0
2017-01-11 19:00:00	0.02788053411060139	0.0013364277874973705	31.908546472683447	1.5228122207084265																									1.0
2017-01-11 20:00:00	0.030839417563181374	0.0020832691897989517	29.87902387504688	2.0304835296786408																				0.05870114145731091	6.433310587999999				1.0
2017-01-11 21:00:00	0.03040748722511155	0.0026891409379150573	30.382889121622124	2.682690811279399																									1.0
2017-01-11 22:00:00	0.020371075791251518	0.0017752597971462136	20.159770490911093	1.7405517743665333																									1.0
2017-01-11 23:00:00	0.015791044446579538	0.0007452211092547795	18.439441671166524	0.8715187456561843	107062.0	270752.0	163690.0	3298.0	3462.0	5786.0	164.0	579.0	206.0	0.0	0.0	0.0	0.003417846	0.015626209	0.0059735890000000005	0.009334746	0.037281476	0.001289758	0.004076377	0.077	7.2913691510000005		44.54	16.33	1.0
2017-01-12 00:00:00	0.015890059871456363	0.001858081933714864	11.848059958909724	1.3093569197967942																									1.0
2017-01-12 01:00:00	0.014198649944878374	0.001418899430814963	8.346048411132458	0.8708772326792769																									1.0
2017-01-12 02:00:00	0.014463150383373497	0.001688564518881626	7.045290715801562	0.7992011561555192																				0.11187003664657452	7.017794671				1.0
2017-01-12 03:00:00	0.023248927562523995	0.001872927512268832	12.7788257343682	1.0164024182463518																									1.0
2017-01-12 04:00:00	0.01893940018344931	0.00123994183203504	11.394921253052573	0.7255590297697627																									1.0
2017-01-12 05:00:00	0.014494086962263687	0.0014892246628955307	6.531400836403375	0.5806088977538244	217358.0	454214.0	236856.0	2446.0	2518.0	1843.0	72.0	478.0	20.0	0.0	4.75214e-06	0.0	0.000239991	0.019088371	0.005739012	0.004242199	0.026647544	0.001332404	0.002405726	0.0597	7.401751259		24.87	19.11	1.0
2017-01-12 06:00:00	0.010219357383276813	0.0013362106043085511	8.123395555168235	1.0880523464417224																									1.0
2017-01-12 07:00:00	0.011544358427663843	0.0011965813287302745	8.993530382034209	0.9428582328671506																									1.0
2017-01-12 08:00:00	0.01368536954473971	0.0012922377509040858	12.112178924424956	1.1603871993884596																				0.0681354083516089	6.221203792000001				1.0
2017-01-12 09:00:00	0.01966842206752268	0.0020610906367215754	12.7638935925492	1.3778747872880064																									1.0
2017-01-12 10:00:00	0.018526147589662558	0.001457616711981975	12.333888394223578	0.9430606889136768																									1.0
2017-01-12 11:00:00	0.017304513634063153	0.001366073923693535	14.797064370337848	1.3058842961538502	250342.0	609658.0	359317.0	1552.0	1667.0	1208.0	115.0	470.0	3.0	0.0	1.06754e-05	0.0	0.006254556999999999	0.018480837	0.005204523	0.018111205	0.040936162000000005	0.0035075320000000003	0.007394508	0.0999	7.553039677		43.06	11.55	1.0
2017-01-12 12:00:00	0.01953442115884186	0.0012656310931179664	19.791025659617407	1.304766912932929																									1.0
2017-01-12 13:00:00	0.017400118646694426	0.001739733185502436	19.722850468862365	1.9576550275290272																									1.0
2017-01-12 14:00:00	0.016088273323467128	0.00168508943476869	17.257055057910332	1.812818030727711										0.0	0.0	0.0	0.011084028	0.005695273000000001	0.003192027	0.005417150999999999	0.016215993999999997	0.0	0.001995527	0.0436	10.01120594				1.0
2017-01-12 15:00:00	0.014486148563626644	0.0009058900439865566	17.335200668861724	1.0879857891194618																									1.0
2017-01-12 16:00:00	0.011802577182943976	0.001337343247224175	14.64500454947912	1.6674205042352934																									1.0
2017-01-12 17:00:00	0.014499701716695382	0.001651158894781476	17.255866467407273	1.9575284050329518	208314.0	402711.0	194396.0	2007.0	2055.0	1208.0	48.0	379.0	0.0	4.61027e-05	9.71192e-05	2.63753e-05	0.001525625	0.018324768	0.005061351	0.006013485	0.039499169	0.0	0.002906003	0.0735	7.681042784		40.3	13.44	1.0
2017-01-12 18:00:00	0.012705398971893154	0.0011394233522605962	14.573600947295521	1.3050944745019162																									1.0
2017-01-12 19:00:00	0.011913478618216346	0.0009934963265025294	13.056091291834605	1.0884895817880695																				0.06479567272726293	7.708244392999999				1.0
2017-01-12 20:00:00	0.012104913752858527	0.0008454016630812983	11.238245023031853	0.7976004146969359																									1.0
2017-01-12 21:00:00	0.010568779881318324	0.001359120799799135	8.99067607381065	1.1600100086811171																									1.0
2017-01-12 22:00:00	0.014057107462355672	0.001786156636217426	18.194960854386114	2.3196952895389757	326036.0	623462.0	297426.0	2161.0	2226.0	859.0	65.0	297.0	0.0	0.0	4.09291e-06	0.0	0.000232502	0.018223567	0.010415132	0.010226587	0.043401534000000005	0.0	0.003896587	0.0864	7.156163799		40.19	10.35	1.0
2017-01-12 23:00:00	0.012418279449848107	0.002147887941257013	15.805047837954508	2.75502141880983																									1.0
2017-01-13 00:00:00	0.014216002726003455	0.0012105648224119807	13.995618427506313	1.2328317933683564																									1.0
2017-01-13 01:00:00	0.017697284280007854	0.002339626430461469	15.590157777046509	2.102874814452137																				0.0901293920423501	7.436941455				1.0
2017-01-13 02:00:00	0.017354764456575574	0.001710008104513204	14.650555454444472	1.4504764131466503																									1.0
2017-01-13 03:00:00	0.016239237451510253	0.0012029106636355653	13.707589726954904	1.015251574709491																									1.0
2017-01-13 04:00:00	0.016237498984535286	0.0016735299473028622	12.68829955269561	1.3049070809300538	218952.0	526993.0	308041.0	1225.0	1364.0	722.0	139.0	240.0	0.0	0.0	0.0	0.0	0.0	0.05441839	0.008226613	0.022429022000000003	0.027685095	0.0	0.005440875	0.1182	9.706594799		46.06	10.16	1.0
2017-01-13 05:00:00	0.016327655631790842	0.0016990851304402106	11.241954142662776	1.1606048003049736																									1.0
2017-01-13 06:00:00	0.01703543310846106	0.001819866535810282	11.747951634457412	1.2326668792266882																									1.0
2017-01-13 07:00:00	0.01699943899612246	0.0012793719012905212	13.56588419876036	1.015390707062242										0.0	0.0	0.0	0.009093723	0.015075405	0.003495705	0.014092722	0.027356364	0.001577486	0.0070085930000000005	0.0777	5.954097194				1.0
2017-01-13 08:00:00	0.016524746008097266	0.0008180123435429282	12.981503570567176	0.6524353845413219																									1.0
2017-01-13 09:00:00	0.01950014611797809	0.002079558672515632	17.69252742800495	1.8852968873197384																									1.0
2017-01-13 10:00:00	0.018471642310378827	0.0020864548339393518	18.784644259706187	2.103400639910204	186082.0	430273.0	244191.0	1301.0	1393.0	881.0	92.0	263.0	0.0	6.814399999999999e-05	0.000260448	0.0	0.034540693	0.02821695	0.006770265	0.022272891	0.03876442	0.00256791	0.009438285	0.1429	11.12963627		52.8		1.0
2017-01-13 11:00:00	0.01576731596016366	0.0012760183215602366	18.63632353976627	1.5229505435115371																									1.0
2017-01-13 12:00:00	0.017568121172270985	0.0012513220092260705	22.18726165291821	1.595118255494258																									1.0
2017-01-13 13:00:00	0.019078454575194748	0.0017977894852122965	24.59745381892725	2.2936538285098638										0.0	0.0	0.0	0.0	0.010172627	0.004806332	0.010973454	0.026535457	0.001978702	0.00393343	0.0584	5.980280016				1.0
2017-01-13 14:00:00	0.0168452823189288	0.0012421574386049135	23.38470828462347	1.7403404346188416																									1.0
2017-01-13 15:00:00	0.016306307812888908	0.001390488096822384	23.707709957715263	2.0300989176869217																									1.0
2017-01-13 16:00:00	0.02034338808642761	0.003328581189695545	31.17003626923243	5.146451579981669	242779.0	460251.0	217472.0	1530.0	2294.0	4132.0	764.0	380.0	52.0														43.3	11.8	1.0
2017-01-13 17:00:00	0.024272838569512	0.00491332011428076	30.165325760377087	6.091019582343024																									1.0
2017-01-13 18:00:00	0.031449872753617575	0.008883181168998692	51.17082499183879	14.640931327208873																									1.0
2017-01-13 19:00:00	0.03064134189603052	0.00801847159005269	37.40471845726919	9.85841971578828																									1.0
2017-01-13 20:00:00	0.03131402147274679	0.007590449678228008	28.147147893897905	6.7467104131282545																									1.0
2017-01-13 21:00:00	0.0470956280043538	0.02481013680943304	44.74888903555604	22.629548214381675																									1.0
2017-01-13 22:00:00	0.022330578456979503	0.0029451204774400496	33.85699801778242	4.422344346553622	404624.0	779818.0	375194.0	1610.0	3374.0	2130.0	1764.0	226.0	20.0	0.0	0.0	0.0	0.0	0.007890079	0.004514667	0.00899256	0.036792592	0.002137426	0.003672679	0.064	6.751297903999999		33.06	8.82	1.0
2017-01-13 23:00:00	0.01870464172449385	0.0025369983776195645	45.228541008471204	6.088437090900654																									1.0
2017-01-14 00:00:00																													1.0
2017-01-14 01:00:00	0.01592086180948399	0.002890243246640715	39.72115620802731	7.248431598679992																				0.100149587433935	8.636155456000001				1.0
2017-01-14 02:00:00	0.015880779713326992	0.0023185456063185323	24.501254536500763	3.624343412868439																									1.0
2017-01-14 03:00:00	0.02256327855421771	0.0021517395156385767	20.15517880635948	2.1027304388020656																									1.0
2017-01-14 04:00:00	0.018309801441028704	0.001714036888496239	23.99637061001704	2.392107052687176																									1.0
2017-01-14 05:00:00	0.013359008032366634	0.0013813711463683768	24.140905656392718	2.5374937094130754																									1.0
2017-01-14 06:00:00	0.013633061794139568	0.0013518487822399387	26.242810445563606	2.6100656890509133	202475.0	396507.0	194032.0	1636.0	2023.0	348.0	387.0	303.0	2.0											0.0728	5.547906877000001				1.0
2017-01-14 07:00:00	0.012438334731649441	0.001432336522256201	24.14759282544961	2.7551171445244944																									1.0
2017-01-14 08:00:00	0.007674943566591422	0.001354401805869075	14.783594268603412	2.6088695768123658																									1.0
2017-01-14 09:00:00																													1.0
2017-01-14 10:00:00					283417.0	590774.0	307358.0	963.0	1499.0	8034.0	536.0	190.0	55.0	0.0	0.0	0.0	0.001999367	0.006096392	0.002662303	0.007180526	0.016493034	0.002879453	0.003388923	0.0407	5.4605968439999995		20.87	6.35	1.0
2017-01-14 11:00:00	0.012037103020435638	0.0015342454152629298	31.683749341071128	4.1000258080758325																									1.0
2017-01-14 12:00:00	0.01107756437584372	0.0014033793125092678	27.04868147626981	3.478971466115504																									1.0
2017-01-14 13:00:00	0.01121458165756905	0.0013860403078038393	25.802215490986324	3.18904774838369										0.0	0.0	0.0	0.0	0.000972012	0.003582268	0.006509701999999999	0.028438908	0.00263574	0.003561368	0.0457	12.46974849				1.0
2017-01-14 14:00:00	0.011840783925364496	0.0015315889636274929	23.486743949433	3.0840898107065566																									1.0
2017-01-14 15:00:00	0.011905498824320494	0.0012743938758831275	20.975019534418735	2.223040650008986																									1.0
2017-01-14 16:00:00	0.01145356812393698	0.0009562235946710336	18.977799149617915	1.5813569109137426	322005.0	635308.0	313303.0	1605.0	1863.0	2027.0	258.0	260.0	14.0	0.0	0.0	0.0	0.0	0.003570538	0.0014952879999999998	0.007958428	0.028605692	0.001756546	0.00331351	0.0467	7.497151757		27.55	12.18	1.0
2017-01-14 17:00:00	0.011765278505152806	0.0014342097915814173	20.222040361632217	2.464407239549375																									1.0
2017-01-14 18:00:00	0.01157473286624056	0.0013308234421482296	22.789965323922416	2.6126280012855516										0.0	0.0	0.0	0.0	0.0	0.005539366	0.010851292	0.033282826	0.007996691	0.005229824	0.0629	8.835022648999999				1.0
2017-01-14 19:00:00	0.011049381909504885	0.0010978958068910702	20.558498306460017	2.055713948812665																									1.0
2017-01-14 20:00:00	0.010491659308930977	0.0011186153864066618	18.662330337821764	1.9769800467747545																									1.0
2017-01-14 21:00:00	0.013566008143008722	0.0018726873363768687	21.022581343918013	2.8997996949507816																				0.04664150720805951	7.745124477				1.0
2017-01-14 22:00:00	0.015133759024654256	0.001688523848784834	22.03778728887579	2.4647594512627884																									1.0
2017-01-14 23:00:00	0.018657957235702103	0.0009991569210035377	9.297980751485175	0.8712667734631449																									1.0
2017-01-15 00:00:00	0.03546464418639618	0.002503697713978088	5.470156828562421	0.4412976988845088	405376.0	740205.0	334829.0	1211.0	1618.0	2872.0	407.0	220.0	26.0	0.033429597	6.33158e-06	0.0	0.0	0.0058896880000000006	0.003811082	0.006139481	0.028593155	0.00026676900000000003	0.003863898	0.08199999999999999	6.477957393		49.41	9.6	1.0
2017-01-15 01:00:00	0.019673236338871792	0.0007570547510873588	25.6671814428846	0.9426413091767708																									1.0
2017-01-15 02:00:00	0.018008721770266117	0.0010967170336711207	26.74947330625389	1.6310803949542976																									1.0
2017-01-15 03:00:00	0.01752621440485019	0.001430031092261624	24.863129949652233	2.0296328726607857	233257.0	491754.0	258497.0	1872.0	2600.0	3213.0	728.0	428.0	32.0											0.024781663261969587	5.082728801		25.78	7.39	1.0
2017-01-15 04:00:00	0.018379517090173682	0.0010894163268063914	26.42859554544193	1.5972046491998872																									1.0
2017-01-15 05:00:00	0.017682004742468473	0.0014682352940932168	17.041040597119842	1.4503862251724071																									1.0
2017-01-15 06:00:00	0.01754501739420775	0.002317592982805825	10.301316605327864	1.2335369350295446										0.014920065	0.0	0.001872046	0.0	0.000341903	0.003896855	0.014331624	0.029164694	0.004947511	0.0009253	0.0704	9.014940407000001				1.0
2017-01-15 07:00:00	0.018451803317366903	0.001463397895160595	14.575429689725453	1.522372696517446																									1.0
2017-01-15 08:00:00	0.010667460548872826	0.001520762217984834	17.831664069029273	2.53703909446402																									1.0
2017-01-15 09:00:00	0.010665611770348013	0.0013483407912121045	18.773053017407225	2.3919419802533817	332779.0	653743.0	320964.0	1382.0	2274.0	3901.0	892.0	239.0	28.0	0.029977141	0.0	0.001946276	0.0	0.0023486170000000003	0.005027081	0.017611582	0.053512682	0.004570719	0.008005904	0.12300000000000001	6.649419218999999		33.7	12.43	1.0
2017-01-15 10:00:00	0.012446497664166535	0.0015534976083910034	22.18034825657282	2.754353915976123																									1.0
2017-01-15 11:00:00	0.013022324061292794	0.0014958238875594984	23.34199193744689	2.682395590988768																									1.0
2017-01-15 12:00:00	0.011849719857490249	0.0010668810014489883	20.370599150857306	1.8124069013546524										0.012925518	0.0	0.007188688	0.0	0.0	0.004033622	0.014734768	0.043888478	0.003910876	0.009618048	0.0963	13.24076638				1.0
2017-01-15 13:00:00	0.013494573529199859	0.002609809613322364	23.487536445975717	4.712104269418812																									1.0
2017-01-15 14:00:00	0.015251744695508085	0.002447890706217696	28.48593115911304	4.494026753667508																									1.0
2017-01-15 15:00:00	0.014586617342346078	0.0020581505269296548	29.829429784784498	4.20971061367612	330615.0	768405.0	437790.0	2185.0	4761.0	8972.0	2576.0	565.0	134.0											0.07765406114322239	5.732714812		28.01	10.37	1.0
2017-01-15 16:00:00	0.013778441149293255	0.002163475016048095	26.67340399552477	4.204030849847014																									1.0
2017-01-15 17:00:00	0.012846089730610213	0.0016002046185938452	26.09356787617052	3.2617043827500205																									1.0
2017-01-15 18:00:00	0.014863047199804353	0.0026106627537295177	29.580354215538765	5.219665000475216										0.017839497	3.07025e-05	0.002708424	0.0	0.00145696	0.004292466	0.011272563	0.036615418	0.007125721999999998	0.006958245	0.0883	6.637397535				1.0
2017-01-15 19:00:00	0.014969668909596084	0.0016477809924069164	25.48906915962173	2.6969037620098644																									1.0
2017-01-15 20:00:00	0.016623433035147968	0.0024423482816949013	27.76108893673469	3.9866952346133013																									1.0
2017-01-15 21:00:00	0.018531049229909752	0.0008973951460394213	36.1000879304515	1.739745171215916	385353.0	774510.0	389157.0	1896.0	3306.0	4304.0	1410.0	376.0	44.0											0.07550603300588522	7.16227652		9.92	9.26	1.0
2017-01-15 22:00:00
2017-01-15 23:00:00																													1.0
2017-01-16 00:00:00														0.010984178	0.000508745	0.008774719	0.003793903	0.004549561	0.002560967	0.010910291	0.04448366	0.004430123	0.008803849	0.0998	4.54440183				1.0
2017-01-16 01:00:00																													1.0
2017-01-16 02:00:00																													1.0
2017-01-16 03:00:00					353667.0	823485.0	469818.0	1462.0	2736.0	6844.0	1274.0	277.0	53.0											0.06821886025863612	6.510354813999999		35.0	14.05	1.0
2017-01-16 04:00:00																													1.0
2017-01-16 05:00:00																													1.0
2017-01-16 06:00:00														0.006524105	0.0	0.011640073	0.0	0.0	0.002458782	0.003907611	0.011105685	0.002264145	0.0027995990000000003	0.0407	5.583971932000001				1.0
2017-01-16 07:00:00																													1.0
2017-01-16 08:00:00																													1.0
2017-01-16 09:00:00					593599.0	1126287.0	532688.0	1174.0	3431.0	8699.0	2257.0	190.0	32.0	0.007897966	9.83109e-05	0.009483425	0.000548788	0.000398144	0.0033590190000000004	0.00767096	0.025463361	0.002936957	0.006643065	0.0645	5.674032689		35.25	11.91	1.0
2017-01-16 10:00:00																													1.0
2017-01-16 11:00:00																													1.0
2017-01-16 12:00:00	0.024733690349916387	0.003403113581968585	50.4502891300121	6.958599697370398										0.010731321	0.000237845	0.010302774	0.005280412	0.007325451	0.005620728	0.010229597	0.031309454	0.002821806	0.007040611	0.0909	6.049150007000001				1.0
2017-01-16 13:00:00	0.022597075781168718	0.0028351387859073466	47.04191082614359	5.943760275224872																									1.0
2017-01-16 14:00:00	0.024243098395111337	0.0026856985597451147	48.92411858337486	5.436200923225132																									1.0
2017-01-16 15:00:00	0.024797079791434373	0.0026412888047530943	48.56558449347565	5.21883260209288	583144.0	1122164.0	539021.0	1428.0	4251.0	9449.0	2823.0	276.0	25.0											0.061424378579424815	7.372452247000001				1.0
2017-01-16 16:00:00	0.02378293455026249	0.0022989243754182364	48.36053410040367	4.696776653700662																									1.0
2017-01-16 17:00:00																									7.467097545				1.0
2017-01-16 18:00:00																													1.0
2017-01-16 19:00:00	0.03007779599890738	0.0024771810915680268	59.72745909948839	4.9288313019930845																									1.0
2017-01-16 20:00:00					273303.0	566993.0	293690.0	1414.0	2936.0	13976.0	1522.0	431.0	0.0	0.025492094	0.000257368	0.013154758	0.001738454	0.001448091	0.006206143000000001	0.019610342	0.057967082	0.006025975	0.020099685	0.152	7.527511606				1.0
2017-01-16 21:00:00																													1.0
2017-01-16 22:00:00																													1.0
2017-01-16 23:00:00														0.017173236	9.33068e-05	0.017294706	0.001260536	0.0006741989999999999	0.004878587	0.017521459	0.048961885	0.006388933	0.022353153	0.1366	6.846758232000001				1.0
2017-01-17 00:00:00																													1.0
2017-01-17 01:00:00																													1.0
2017-01-17 02:00:00					601936.0	1250137.0	648200.0	1097.0	3413.0	15814.0	2316.0	381.0	77.0	0.022463954	0.000109734	0.01424731	0.001274311	0.002467275	0.003667118	0.0156722	0.039005459	0.004001569	0.010591068	0.1135	5.334572911		27.76		1.0
2017-01-17 03:00:00																													1.0
2017-01-17 04:00:00																													1.0
2017-01-17 05:00:00														0.017021642	0.0	0.014516888	0.0	0.000392258	0.003287467	0.011662205	0.017843028	0.004206079000000001	0.004570434	0.0735	5.092611034				1.0
2017-01-17 06:00:00																													1.0
2017-01-17 07:00:00	0.04666694491241398	0.0022481393469179533	67.76052045661442	3.262990109466895																									1.0
2017-01-17 08:00:00	0.048423433084026	0.004248897929301842	75.24694202349785	6.742118616550656																									1.0
2017-01-17 09:00:00	0.06345306611459017	0.0045057119353707755	60.12257282296383	4.2066009665204716																									1.0
2017-01-17 10:00:00	0.06498920886873273	0.004685502207928632	64.32224465830872	4.641212782991382	806788.0	1700137.0	893349.0	3472.0	4687.0	4738.0	1215.0	390.0	0.0																1.0
2017-01-17 11:00:00	0.06258503401360545	0.00816326530612245	120.0948749512115	15.664548906679757																									1.0
2017-01-17 12:00:00																													1.0
2017-01-17 13:00:00																													1.0
2017-01-17 14:00:00																													1.0
2017-01-17 15:00:00																													1.0
2017-01-17 16:00:00																													1.0
2017-01-17 17:00:00																													1.0
2017-01-17 18:00:00																													1.0
2017-01-17 19:00:00																													1.0
2017-01-17 20:00:00																											26.91	2.59	1.0
2017-01-17 21:00:00																													1.0
2017-01-17 22:00:00																													1.0
2017-01-17 23:00:00																													1.0
2017-01-18 00:00:00																													0.0
2017-01-18 01:00:00																													0.0
2017-01-18 02:00:00																													0.0
2017-01-18 03:00:00																													0.0
2017-01-18 04:00:00																													0.0
2017-01-18 05:00:00																													0.0
2017-01-18 06:00:00																													0.0
2017-01-18 07:00:00																													0.0
2017-01-18 08:00:00																													0.0
2017-01-18 09:00:00																													0.0
2017-01-18 10:00:00																													0.0
2017-01-18 11:00:00																													0.0
2017-01-18 12:00:00																													0.0
2017-01-18 13:00:00																													0.0
2017-01-18 14:00:00																													0.0
2017-01-18 15:00:00																													0.0
2017-01-18 16:00:00																													0.0
2017-01-18 17:00:00	0.04664102872279982	0.003472000596749141	57.60290063711497	4.3508595619511325																									0.0
2017-01-18 18:00:00	0.04848411058537816	0.005259592518452827	51.493815917882955	5.584747351245028																									0.0
2017-01-18 19:00:00	0.05504621119289318	0.006959580163460451	67.0979976154715	8.808258708322368																									0.0
2017-01-18 20:00:00	0.04812742055711527	0.007888787332356309	70.16440095295509	11.307552973957785																									0.0
2017-01-18 21:00:00																													0.0
2017-01-18 22:00:00																													0.0
2017-01-18 23:00:00																													0.0
2017-01-19 00:00:00																													0.0
2017-01-19 01:00:00
2017-01-19 02:00:00
2017-01-19 03:00:00
2017-01-19 04:00:00
2017-01-19 05:00:00
2017-01-19 06:00:00
2017-01-19 07:00:00
2017-01-19 08:00:00
2017-01-19 09:00:00
2017-01-19 10:00:00
2017-01-19 11:00:00
2017-01-19 12:00:00
2017-01-19 13:00:00
2017-01-19 14:00:00
2017-01-19 15:00:00
2017-01-19 16:00:00
2017-01-19 17:00:00
2017-01-19 18:00:00
2017-01-19 19:00:00
2017-01-19 20:00:00
2017-01-19 21:00:00
2017-01-19 22:00:00
2017-01-19 23:00:00
2017-01-20 00:00:00
2017-01-20 01:00:00
2017-01-20 02:00:00
2017-01-20 03:00:00
2017-01-20 04:00:00
2017-01-20 05:00:00
2017-01-20 06:00:00
2017-01-20 07:00:00
2017-01-20 08:00:00
2017-01-20 09:00:00
2017-01-20 10:00:00
2017-01-20 11:00:00
2017-01-20 12:00:00
2017-01-20 13:00:00
2017-01-20 14:00:00
2017-01-20 15:00:00
2017-01-20 16:00:00
2017-01-20 17:00:00
2017-01-20 18:00:00
2017-01-20 19:00:00
2017-01-20 20:00:00
2017-01-20 21:00:00
2017-01-20 22:00:00
2017-01-20 23:00:00
2017-01-21 00:00:00
2017-01-21 01:00:00
2017-01-21 02:00:00
2017-01-21 03:00:00
2017-01-21 04:00:00
2017-01-21 05:00:00
2017-01-21 06:00:00
2017-01-21 07:00:00
2017-01-21 08:00:00
2017-01-21 09:00:00
2017-01-21 10:00:00
2017-01-21 11:00:00
2017-01-21 12:00:00
2017-01-21 13:00:00
2017-01-21 14:00:00
2017-01-21 15:00:00
2017-01-21 16:00:00
2017-01-21 17:00:00
2017-01-21 18:00:00
2017-01-21 19:00:00
2017-01-21 20:00:00
2017-01-21 21:00:00
2017-01-21 22:00:00
2017-01-21 23:00:00
2017-01-22 00:00:00																													0.0
2017-01-22 01:00:00	0.2411152229226113	0.1286328542347962	47.692655693228645	24.76861226870137																									0.0
2017-01-22 02:00:00	0.25208704539288523	0.12282704369094735	48.71207436082966	23.55498726842804																									0.0
2017-01-22 03:00:00	0.2701285275745109	0.13935157484061494	42.885243250351685	21.98482124763532																									0.0
2017-01-22 04:00:00	0.13119536436503124	0.07828070564679172	28.711923980338078	17.121799395151868																									0.0
2017-01-22 05:00:00	0.09614953026229836	0.055947950838385996	29.045463594078974	16.780299794367355																									0.0
2017-01-22 06:00:00	0.07335529510297396	0.03569660528977497	28.13184521269741	13.430661464067864																									0.0
2017-01-22 07:00:00	0.06414326143303765	0.02586382083043695	30.98447143688753	11.901520420638759																									0.0
2017-01-22 08:00:00	0.04925805423726643	0.01288091139520673	33.50569439905382	8.703477395347928																									0.0
2017-01-22 09:00:00	0.05997323429665528	0.02606232896261046	31.01607632106916	13.364625376517944																									0.0
2017-01-22 10:00:00	0.0784550072170994	0.036851654307842936	31.429934466617407	14.72568037585499																									0.0
2017-01-22 11:00:00	0.0698908503002497	0.026282524579551474	33.88754671791125	12.699166751606862																									0.0
2017-01-22 12:00:00	0.09035183297371127	0.05046806629137867	46.492474456410854	25.199067786566246																									0.0
2017-01-22 13:00:00	0.09003775471894776	0.04362378732663303	46.50307346505472	22.12927407899589																									0.0
2017-01-22 14:00:00	0.08072387463369107	0.027381822563582944	56.640065074222825	18.494760826516885																									0.0
2017-01-22 15:00:00	0.03638542267779764	0.010216850664524242	34.662742624622744	9.571762006082217																									0.0
2017-01-22 16:00:00	0.014655543480831456	0.0012670319855588293	18.567201888674926	1.5957083336412687																									0.0
2017-01-22 17:00:00	0.01492790564487628	0.0029247271894338	16.536977175309104	3.1913547551284687																									0.0
2017-01-22 18:00:00	0.01447864370106584	0.003511697637920101	13.622115217858243	3.2779620425095017																									0.0
2017-01-22 19:00:00	0.010179343684547256	0.0017872529851439129	12.326094220988331	2.1753325356604734																									0.0
2017-01-22 20:00:00	0.010888661820352951	0.0008238580163947202	11.45682448844894	0.8700982203204041																									0.0
2017-01-22 21:00:00	0.007826799987796104	0.0009623396456783268	8.484892622625368	1.0151870934742158																									0.0
2017-01-22 22:00:00	0.006609753910863082	0.0005038470476936404	6.454328704720865	0.5076794466813019																									1.0
2017-01-22 23:00:00	0.00603379674859673	0.0011072449610677253	5.583889768605957	1.0150053799325935																									1.0
2017-01-23 00:00:00	0.00440892417258847	0.000687281330304764	2.82879837747097	0.4352621228174268																									1.0
2017-01-23 01:00:00	0.00922310955136558	0.0010073114800313982	7.369880127523738	0.8063037152980045																									1.0
2017-01-23 02:00:00	0.014018364575918013	0.0017243156483930518	8.84959530222125	1.0881221897231992																									1.0
2017-01-23 03:00:00	0.020711561861159525	0.0038637176391237314	12.111103679805892	2.247871226151704										0.06581751599999999	0.00113796	0.018814692	0.013730642	0.012552822	0.016146845	0.049869557	0.131565424	0.019999822	0.033564739	0.3632	10.48623008				1.0
2017-01-23 04:00:00	0.03662431140227372	0.005038153736202289	17.922961426398896	2.4673062430999906																									1.0
2017-01-23 05:00:00	0.03306363484766204	0.0035235406091074545	14.174928256545241	1.492210379219136																									1.0
2017-01-23 06:00:00	0.028867242198066762	0.007314417547794098	10.057996352856273	2.611135409325345										0.111264765	0.000223516	0.010653411000000002	0.00809662	0.032368186	0.018458342	0.05890217	0.11415469	0.021995464	0.022082856	0.4024	11.40313367				1.0
2017-01-23 07:00:00	0.030124879524546243	0.005158235107733812	7.998760250714773	1.3466760248321374																									1.0
2017-01-23 08:00:00	0.03992551327428582	0.009642711465942595	15.093801469199768	3.630212485613132																									1.0
2017-01-23 09:00:00																													1.0
2017-01-23 10:00:00	0.05067129389291514	0.011508614813561463	23.897890917539268	5.413367364829415	372711.0	757745.0	385034.0	6435.0	8813.0	1500.0	2378.0	592.0	34.0																1.0
2017-01-23 11:00:00	0.04454905610808995	0.012989770788174934	18.501462742422518	5.3836624612766135																									1.0
2017-01-23 12:00:00																													1.0
2017-01-23 13:00:00					346743.0	704920.0	358178.0	420.0	818.0	907.0	398.0	63.0	3.0	0.082655378	0.0073315340000000015	0.013624889	0.0	0.0	0.022140196	0.07077128099999999	0.127416781	0.017237105	0.04972282	0.3977	11.01665118				1.0
2017-01-23 14:00:00																													1.0
2017-01-23 15:00:00																													1.0
2017-01-23 16:00:00														0.016114936	0.006441724	0.017128728	0.010935118	0.030182324	0.008301534000000001	0.023081349	0.091448267	0.008430623	0.026735405	0.249	8.253196947000001				1.0
2017-01-23 17:00:00	0.016268288445991496	0.0018076012908649773	9.721085113936152	1.0882398157156996																									1.0
2017-01-23 18:00:00	0.0386918814762218	0.0021506484232601338	12.637772412398428	1.0885799730005428																									1.0
2017-01-23 19:00:00	0.02391131496694851	0.002586513682274548	21.401684536636537	2.2490878760128767	412187.0	811048.0	398861.0	2951.0	3730.0	628.0	779.0	1123.0	169.0											0.4930346839378886	9.652054639				1.0
2017-01-23 20:00:00	0.017261252466076682	0.0018403241719514801	28.348928869763174	3.1901510016981582																									1.0
2017-01-23 21:00:00	0.018643269782472858	0.002273612367658067	12.245023220485196	1.4609480741437733																									1.0
2017-01-23 22:00:00	0.019675255243323045	0.002379789263832474	21.609157094037	2.6826527324905487																									1.0
2017-01-23 23:00:00	0.02173848885295256	0.0021696561678145967	30.81315358751249	3.1173681671982743																									1.0
2017-01-24 00:00:00	0.016065235781022237	0.001653872250006294	24.28691451150414	2.4651384369480733																									1.0
2017-01-24 01:00:00	0.017176616425444383	0.002315970477941399	24.212545571415987	3.2621700493708885	535900.0	1087927.0	552027.0	2967.0	3156.0	777.0	189.0	1478.0	215.0	0.094291851	0.0030083490000000004	0.023616969	0.048707028	0.11550008	0.042384353	0.124857659	0.268642647	0.000578282	0.031012785	0.7643	10.67307851		50.72	13.87	1.0
2017-01-24 02:00:00	0.016524848300901784	0.0022261594976500294	27.98505953980841	3.7701339609558815																									1.0
2017-01-24 03:00:00	0.013342019072799841	0.002011272295056463	31.021216134098353	4.63866235397536																									1.0
2017-01-24 04:00:00	0.015346939822029181	0.0021230844268099887	36.6767615237295	5.001312992651425																									1.0
2017-01-24 05:00:00	0.014891719839867609	0.0015036584352480734	41.46534404226834	4.204485684011363																									1.0
2017-01-24 06:00:00	0.016658324643796126	0.0014419970454807307	43.93130907009481	3.769662915227015																									1.0
2017-01-24 07:00:00	0.017384252933172046	0.00126716711601466	42.98253388974829	3.189274029278773	383759.0	993280.0	609522.0	2042.0	2096.0	643.0	54.0	303.0	12.0														24.92	7.22	1.0
2017-01-24 08:00:00	0.021494943517132187	0.0017305904362786785	52.84408406114911	4.204327803127385																									1.0
2017-01-24 09:00:00	0.02491701967206604	0.0020194157745981388	54.074203695467126	4.4214733606657415																									1.0
2017-01-24 10:00:00	0.029192143471512173	0.002722192796843922	61.90552471824883	5.799072762295885																									1.0
2017-01-24 11:00:00	0.032362829459627214	0.002319998089823329	65.25038238490345	4.712272075268445																									1.0
2017-01-24 12:00:00	0.03549519959805466	0.0027369306643704712	68.29463772169703	5.292454217291139																									1.0
2017-01-24 13:00:00	0.0345157671093237	0.002743220102441675	67.06039342963395	5.365124919413275																							31.08	15.53	1.0
2017-01-24 14:00:00	0.03691946298260368	0.001969598773489132	69.66832045980439	3.7699497699451																									1.0
2017-01-24 15:00:00	0.04164967283795245	0.001519167512630825	73.51969575241559	2.6828310199497922																									1.0
2017-01-24 16:00:00	0.043899927360880366	0.0015720476245399296	71.77382990509149	2.609890813939256																									1.0
2017-01-24 17:00:00	0.04351239891096248	0.0014784775036714313	67.93682866550796	2.3201205499666893																									1.0
2017-01-24 18:00:00	0.049261392117002666	0.0011621411109302012	77.7208702568725	1.8125392298540115																									1.0
2017-01-24 19:00:00	0.05150998796908054	0.0011376452590888856	82.28550715739075	1.8124068485428373																							36.87	18.33	1.0
2017-01-24 20:00:00	0.04679367445203784	0.0009203295696312187	73.43379118184394	1.4498194527075317																									1.0
2017-01-24 21:00:00	0.02393279792591384	0.0006719205752764392	36.030366995826995	1.0148874162669002																									1.0
2017-01-24 22:00:00	0.014483153033237084	0.0004211709748133109	22.61816183767859	0.6524977907084438	349727.0	935649.0	585923.0	3062.0	4127.0	3193.0	1065.0	315.0	5.0																1.0
2017-01-24 23:00:00	0.01844158300334829	0.0010125898446481359	21.03691620269468	1.160770873455114																									1.0
2017-01-25 00:00:00	0.020631091049586943	0.0002255299954894001	26.09642238567521	0.28992465438081955																									1.0
2017-01-25 01:00:00																													1.0
2017-01-25 02:00:00																													1.0
2017-01-25 03:00:00																													1.0
2017-01-25 04:00:00					323872.0	633030.0	309157.0	741.0	1639.0	1097.0	898.0	227.0	12.0																1.0
2017-01-25 05:00:00	0.016124731133742753	0.001144664929473512	34.54898521919082	2.4856469850434038																									1.0
2017-01-25 06:00:00	0.012083559769548328	0.0005798616204256115	25.661319282807565	1.2322958098139376																									1.0
2017-01-25 07:00:00	0.013313476518875515	0.0012970962735079662	26.4825807519588	2.6094418951942795	94328.0	214123.0	119795.0	1038.0	1172.0	214.0	134.0	255.0	12.0											0.12135860178888645	5.375991516				1.0
2017-01-25 08:00:00	0.016041736249792462	0.0013561941631061482	37.07289951689847	3.1528477152656813																									1.0
2017-01-25 09:00:00	0.014379718051183503	0.0015421802673366589	35.84093688285796	3.8273819742535																									1.0
2017-01-25 10:00:00	0.018406637853682142	0.0019050564481310225	34.4288148427985	3.479252549762008										0.000164041	0.000352655	0.002171098	0.001430845	0.001546893	0.007698038000000002	0.014590451	0.075671695	0.0	0.013274284	0.1186	4.71834456				1.0
2017-01-25 11:00:00	0.012383637315789479	0.0005742769084867074	11.239019254619008	0.5075236325029254																									1.0
2017-01-25 12:00:00	0.006502722376371807	0.0004938007756722406	5.221734296473835	0.4351445000658616																									1.0
2017-01-25 13:00:00	0.018294546553211475	0.005996040851019172	12.621563517475119	4.4240680184945225	181982.0	374169.0	192187.0	882.0	1052.0	417.0	170.0	236.0	6.0																1.0
2017-01-25 14:00:00	0.012833957118762113	0.0013575646895318829	4.357001440173812	0.5806658691612316																									1.0
2017-01-25 15:00:00	0.00943444899416063	0.0	2.326338091652539	0.0																									1.0
2017-01-25 16:00:00	0.009165415949976349	0.0	2.4683583968633207	0.0																				0.07178367601777072	6.745810794				1.0
2017-01-25 17:00:00	0.012349538976900477	0.0008913424047794629	3.052500343325846	0.21805729174253025																									1.0
2017-01-25 18:00:00	0.011052727724194454	0.0005700238876174789	5.587958312018351	0.2904562637518034																									1.0
2017-01-25 19:00:00	0.013052974168388584	0.0002656125130372357	7.110740187489946	0.14506680245320844	124897.0	296834.0	171936.0	369.0	495.0	187.0	126.0	115.0	3.0	2.28612e-05	4.8132299999999986e-05	0.004370000000000001	0.021328628	0.005446884	0.004819457	0.009825459	0.044429074000000006	0.0	0.003809505	0.0976	7.184311734				1.0
2017-01-25 20:00:00	0.010183794883024986	0.00029106119847176383	4.791693559212058	0.14517266618849778																									1.0
2017-01-25 21:00:00	0.014822983898672754	0.0	6.102586467362182	0.0																									1.0
2017-01-25 22:00:00	0.010892054582230555	0.00013484358144552318	5.1509145556008455	0.07249953455298817																				0.10929127505745084	6.789577324	0.03963854121223044			1.0
2017-01-25 23:00:00	0.00956439952921142	0.00030394631942598987	4.613407986465947	0.14747789475506945																									1.0
2017-01-26 00:00:00	0.013128747145494541	0.0010215667255837394	5.3727821601498755	0.4358623668788039																									1.0
2017-01-26 01:00:00	0.009965016756911587	0.0006553737057378668	3.197702763587172	0.2178589801354253	125171.0	220456.0	95285.0	2211.0	2241.0	736.0	30.0	183.0	20.0	0.0	0.0	0.0021432770000000003	0.043714829	0.010119678	0.007771248	0.015208092	0.025106753	0.001936646	0.001399482	0.1128	8.981768662				1.0
2017-01-26 02:00:00	0.010858858817279505	0.0002270663033605813	3.344830696633092	0.07268545876517582																									1.0
2017-01-26 03:00:00	0.00933521827611386	0.0018331772436368347	2.303625154837883	0.3973960923682929																									1.0
2017-01-26 04:00:00	0.011998390408231335	0.00039034782910061296	4.072435612075332	0.14534107757908288																				0.11007189956189203	6.054738326				1.0
2017-01-26 05:00:00	0.014257621533897643	0.001194969539166487	4.506584109610657	0.3633087623545153																									1.0
2017-01-26 06:00:00	0.01518854754770385	0.0007492747741654266	4.501973624007573	0.2180501636739012																									1.0
2017-01-26 07:00:00	0.014057476964254502	0.0004673141186299081	4.5036376043742266	0.1453893954724115																									1.0
2017-01-26 08:00:00	0.017846133044195533	0.0010437340575406328	7.610093193054374	0.44322026879328735																									1.0
2017-01-26 09:00:00	0.011971234373722477	0.0007350881262552211	6.965231374206599	0.4351263896257327																									1.0
2017-01-26 10:00:00	0.009662568911549894	0.0005814984183119197	6.4568106838350126	0.3628928359206613																									1.0
2017-01-26 11:00:00	0.010873273016978229	0.0008247535749710452	5.805778536095502	0.43536042583516776																									1.0
2017-01-26 12:00:00	0.015183245396562468	0.0013683642412295734	10.48600553852522	0.9439327960408448	209863.0	288884.0	79021.0	623.0	790.0	306.0	167.0	79.0	45.0																1.0
2017-01-26 13:00:00	0.010535898723405036	0.0009160368138316467	9.400539799779342	0.7834716648102731																									1.0
2017-01-26 14:00:00	0.006925375653695067	0.00043134725122815487	7.9805169314750986	0.5076574137479012																									1.0
2017-01-26 15:00:00	0.007629680381578044	0.0006766572178444492	5.592503250450144	0.5078431144785119																									1.0
2017-01-26 16:00:00	0.009636444801499708	0.0005374345761420262	10.298578604474717	0.5801671969384231										7.532760000000001e-05	0.00015979200000000002	0.001645424	0.020853421	0.002559454	0.002705421	0.005468148000000001	0.022742309	0.0	0.002590705	0.0602	4.5579021				1.0
2017-01-26 17:00:00	0.009762082380636514	0.0006798343604080012	9.501531209727704	0.6526349169855903																									1.0
2017-01-26 18:00:00	0.013248473706202713	0.001148333895606301	8.205047746912163	0.7260624851790848																									1.0
2017-01-26 19:00:00	0.014861370799082715	0.001713474801981433	4.214814534807661	0.5086825685064588	122141.0	258269.0	136128.0	952.0	1009.0	736.0	57.0	54.0	0.0											0.04859153403385506	5.189748739				1.0
2017-01-26 20:00:00	0.016219458431608186	0.00318715335512648	1.8187433918348432	0.2907987848042288																									1.0
2017-01-26 21:00:00	0.016116928380113738	0.0010354745925215724	2.9095310611438667	0.14541021613738728																									1.0
2017-01-26 22:00:00	0.011937172048837241	0.001694915254237288	0.790614467869575	0.08748170356620621										1.30175e-05	2.57017e-05	0.003044886	0.030624906	0.006476506	0.003107157	0.0075187180000000015	0.023725465	0.0	0.001763646	0.0798	5.2408271				1.0
2017-01-26 23:00:00	0.013425260395920952	0.001700680272108843	0.6630086046042917	0.07325640238979965																									1.0
2017-01-27 00:00:00	0.004780863830040011	0.0	0.8716174366149952	0.0																									1.0
2017-01-27 01:00:00	0.024298533358217002	0.004007083602671837	2.2594132936793883	0.22007866254722805	130159.0	234260.0	104100.0	1457.0	1525.0	1185.0	68.0	689.0	10.0											0.5284268505457246	16.75177497	0.07756431411916218	47.47	22.54	1.0
2017-01-27 02:00:00	0.015260367207622931	0.001675628027055943	2.261056027948098	0.21888867764265346																									1.0
2017-01-27 03:00:00	0.017038735072191332	0.0034649657809087482	2.9834051604954546	0.5820875844043052																									1.0
2017-01-27 04:00:00	0.012423561278034677	0.0009208134360755373	2.8333010272906463	0.2183596695435714										0.000190399	0.000406859	0.000110599	0.069744085	0.040035465	0.012465984	0.021959232	0.026745745	0.0	0.001141632	0.1804	10.36255569				1.0
2017-01-27 05:00:00	0.01491173686025278	0.003413048525655909	3.785019941096118	0.8736510943649204																									1.0
2017-01-27 06:00:00	0.014674752189302991	0.0014135880666037036	4.046807488152366	0.3983177610148477																									1.0
2017-01-27 07:00:00	0.01777273355282241	0.0007725270440450409	4.942820719754597	0.21840491181028887	117677.0	237153.0	119476.0	1637.0	1660.0	1340.0	23.0	86.0	3.0											0.17899209421684742	7.768004744	0.07431720288181691	35.86	11.99	1.0
2017-01-27 08:00:00	0.01950157383124228	0.00032113037893384707	5.004009398107956	0.09663220810441768																									1.0
2017-01-27 09:00:00																													1.0
2017-01-27 10:00:00														4.97547e-05	0.000102156	2.82927e-05	0.035021538	0.021006813	0.006908765	0.0071319819999999985	0.021393165	0.0	0.002057532	0.0976	7.88196485				1.0
2017-01-27 11:00:00																													1.0
2017-01-27 12:00:00																													1.0
2017-01-27 13:00:00	0.015348816925007057	0.0010002560393581616	6.2034412348046395	0.4354655388799795	90159.0	160137.0	69977.0	2141.0	2152.0	2444.0	11.0	109.0	3.0											0.09834514476867616	6.138406562				1.0
2017-01-27 14:00:00	0.014511357891434352	0.0014532228005380205	7.106369897180593	0.7250187719800945																									1.0
2017-01-27 15:00:00	0.015708672096651072	0.001322274573980514	7.980137779604227	0.6531431065434878																									0.0
2017-01-27 16:00:00	0.01906688100526027	0.0015688153980484016	8.702748146342776	0.6963365506022136																									0.0
2017-01-27 17:00:00	0.01723069432492587	0.0010064189495274276	6.246110887754347	0.36287175345394107																									0.0
2017-01-27 18:00:00	0.0171488937912762	0.002682302008637489	8.790822453784324	1.3077002685698675																									0.0
2017-01-27 19:00:00	0.016934660536933422	0.0006804398475678503	9.360072078911763	0.36276632547266346																							13.99	9.59	0.0
2017-01-27 20:00:00	0.015833726484674567	0.0009574450256829472	10.517053869322892	0.6527198506992605																									0.0
2017-01-27 21:00:00	0.015734719094197082	0.0005426817994843709	10.522202847443973	0.3627306586166481																									0.0
2017-01-27 22:00:00	0.02247032145288502	0.0012945683282019182	16.537980829721512	0.9432193338957788																									0.0
2017-01-27 23:00:00	0.026749955566701192	0.0014127642142063293	20.454119650764035	1.0879971373242163																									0.0
2017-01-28 00:00:00	0.029064589419849525	0.0017343701819592192	25.957000728277393	1.5224956093186064																									0.0
2017-01-28 01:00:00	0.02213225418996138	0.002493223350579361	21.18171048562248	2.3940017850606288																									0.0
2017-01-28 02:00:00	0.02123248258351128	0.003046814869339492	18.279257463341747	2.6840199800956785	354237.0	496036.0	141800.0	2042.0	2334.0	221.0	292.0	1297.0	0.0																0.0
2017-01-28 03:00:00	0.017051290687369103	0.002989605115116873	8.474889125872918	1.5851262003589508																									0.0
2017-01-28 04:00:00																													0.0
2017-01-28 05:00:00																													0.0
2017-01-28 06:00:00	0.05990341930344801	0.032561675877834734	26.65103692663886	14.682560731524479																									0.0
2017-01-28 07:00:00					334670.0	438633.0	103964.0	465.0	640.0	108.0	175.0	1319.0	45.0	0.006632912	0.001346837	0.0	0.457678353	0.97181952	6.7542e-05	0.013416787	0.077322898	0.012415119	0.0	1.6736	24.14307892	0.3300510084568569			0.0
2017-01-28 08:00:00																													0.0
2017-01-28 09:00:00	0.02225216779853301	0.003772848780615497	9.18736348765306	1.5839284187594422
2017-01-28 10:00:00	0.013306853899814088	0.0017887216008506284	5.224739815899948	0.6530076420963215																									0.0
2017-01-28 11:00:00																													0.0
2017-01-28 12:00:00	0.02538531380301547	0.003927376343504226	10.642120403277426	1.6786472632329084																									0.0
2017-01-28 13:00:00																													0.0
2017-01-28 14:00:00	0.02264752179781104	0.003446241578405039	8.853635461104636	1.4521423348644296																									0.0
2017-01-28 15:00:00	0.023456968937407795	0.0032638197808827697	8.78355189755129	1.2334272955688748																									0.0
2017-01-28 16:00:00	0.02390830956797828	0.004378844231405161	7.995126388694772	1.4669915360869352																									0.0
2017-01-28 17:00:00	0.01780304085577013	0.0027853718924469428	6.643993582207076	1.0482438159416618																									0.0
2017-01-28 18:00:00	0.01880947345015397	0.0024996401727085467	5.852738758472352	0.7469706589891959																									0.0
2017-01-28 19:00:00																													0.0
2017-01-28 20:00:00																													0.0
2017-01-28 21:00:00	0.0282258064516129	0.004032258064516129	6.1005607722612725	0.8715086817516104																									0.0
2017-01-28 22:00:00	0.010825794289362057	0.0020260676143029088	1.5331077879229624	0.29242013779295195																									0.0
2017-01-28 23:00:00	0.01538357406444888	0.0024534589756536394	1.9657488286579343	0.2908381227037963																									0.0
2017-01-29 00:00:00	0.01702577278880935	0.0010714285714285717	2.112641641727236	0.14545245109358068																									0.0
2017-01-29 01:00:00	0.01625738516349055	0.003911260901488265	1.8199210878104168	0.4366016377989972																									0.0
2017-01-29 02:00:00	0.028949766262243912	0.0052206587133664965	4.083626467676922	0.7279191864798515																							119.25	65.68	0.0
2017-01-29 03:00:00	0.02565498455990908	0.0014071876940056564	4.240631473637235	0.2493240005118595																									0.0
2017-01-29 04:00:00																													0.0
2017-01-29 05:00:00																													0.0
2017-01-29 06:00:00	0.028855879323169038	0.022494639317069225	0.5716314409783544	0.2498917813875546																									0.0
2017-01-29 07:00:00	0.03333333333333333	0.0	0.17878909219103375	0.0																				1.5261195422553748	28.00121869		120.65	51.6	0.0
2017-01-29 08:00:00	0.14166666666666666	0.09583333333333333	0.7798684583707456	0.5150069863537242																									0.0
2017-01-29 09:00:00	0.21833333333333327	0.16499999999999998	0.9663128567041379	0.5898644528116911																									0.0
2017-01-29 10:00:00	0.1818181818181818	0.08838383838383837	0.9801976245806704	0.5293080221325943																									0.0
2017-01-29 11:00:00	0.05	0.05	0.1981132355820616	0.1981132355820616																									0.0
2017-01-29 12:00:00	0.1335978835978836	0.0	0.5627310241670407	0.0																									0.0
2017-01-29 13:00:00	0.0	0.0	0.0	0.0																									0.0
2017-01-29 14:00:00	0.041666666666666664	0.041666666666666664	0.08968917141376502	0.08968917141376502																									0.0
2017-01-29 15:00:00	0.027777777777777776	0.027777777777777776	0.0802143455656467	0.0802143455656467																									0.0
2017-01-29 16:00:00	0.05555555555555555	0.027777777777777776	0.19113655285467404	0.08789808603675615																									0.0
2017-01-29 17:00:00	0.10158730158730156	0.027777777777777776	0.5459588892428104	0.08076207090102204																									0.0
2017-01-29 18:00:00	0.0	0.0	0.0	0.0																									0.0
2017-01-29 19:00:00	0.06666666666666668	0.018181818181818184	0.2434592526091249	0.0848776971798027																									0.0
2017-01-29 20:00:00	0.04305555555555555	0.018518518518518517	0.40418241479670064	0.151552924933563																									0.0
2017-01-29 21:00:00	0.024242424242424246	0.007575757575757577	0.23009034113665264	0.07662501739387892																									0.0
2017-01-29 22:00:00	0.017857142857142856	0.0	0.13283342212878618	0.0																									0.0
2017-01-29 23:00:00	0.025145766336697524	0.00822083778582687	2.3642990619733046	0.7002240456521952																									0.0
2017-01-30 00:00:00	0.023285335180853097	0.0062957584857854755	2.346182219893095	0.5142441261891729																									0.0
2017-01-30 01:00:00	0.03097206188615092	0.006108454769733557	4.8156052494252455	0.9501708624328504										0.012489227	0.003004713	6.67308e-05	0.001003475	1.332091967	9.47028e-05	0.015435882	0.069491073	0.014122273	0.0	1.518	24.88324511				0.0
2017-01-30 02:00:00	0.03228346748619588	0.006280134237351022	4.96207120818808	0.9490431719373664																									0.0
2017-01-30 03:00:00	0.026181628196336508	0.004708737315961515	2.556771160200793	0.4375470027917784																									0.0
2017-01-30 04:00:00	0.02742605679160279	0.011050953637257612	1.8357061277218687	0.8082945914123042																									0.0
2017-01-30 05:00:00	0.017698514148267754	0.0010449320794148381	1.1320889285963809	0.07984369903934323																									0.0
2017-01-30 06:00:00	0.02189033457187787	0.0008695652173913044	2.027305379377516	0.08755892715797732																									0.0
2017-01-30 07:00:00	0.019057290412765517	0.003399004032029784	2.8436302695078775	0.5469886066148995																									0.0
2017-01-30 08:00:00	0.024073064345050733	0.0040542324793632145	5.886378928428033	0.945196858928798																									0.0
2017-01-30 09:00:00	0.028735955844713036	0.0042396506408244935	5.573752092033477	0.7966741753101236																									0.0
2017-01-30 10:00:00	0.02139754065187692	0.006834982892433364	2.9748161650969682	0.8743297992996977																									0.0
2017-01-30 11:00:00	0.025878492046904098	0.007361967269801372	1.13702797435188	0.3243489957753958																									0.0
2017-01-30 12:00:00	0.0247125632507202	0.005506114702778443	1.994599545116209	0.318609270670608																									0.0
2017-01-30 13:00:00	0.016381277153071583	0.002303321196071941	1.98020228654908	0.14659606447169382																									0.0
2017-01-30 14:00:00	0.026428398342234302	0.002953745600804424	1.7831693740880092	0.14769492459723618																									0.0
2017-01-30 15:00:00	0.02936342455122695	0.003213356713040513	3.3596279246139162	0.3662725705025949																									0.0
2017-01-30 16:00:00	0.02054196900916017	0.0035589800036690514	2.3449953032214608	0.29351703424301684																									0.0
2017-01-30 17:00:00	0.07402482269503546	0.010638297872340429	3.4975161952654217	0.4368079415178232																									0.0
2017-01-30 18:00:00																													0.0
2017-01-30 19:00:00																													0.0
2017-01-30 20:00:00	0.016907653749759013	0.0	0.7024420433799258	0.0																									0.0
2017-01-30 21:00:00																													0.0
2017-01-30 22:00:00																													0.0
2017-01-30 23:00:00																													0.0
2017-01-31 00:00:00					373918.0	468269.0	94351.0	812.0	893.0	120.0	81.0	1244.0	32.0																0.0
2017-01-31 01:00:00																													0.0
2017-01-31 02:00:00																													0.0
2017-01-31 03:00:00																													0.0
2017-01-31 04:00:00	0.013609346427284905	0.002047113807336189	5.996360761642087	0.9668289387171152																									0.0
2017-01-31 05:00:00																													0.0
2017-01-31 06:00:00	0.015163349110052475	0.001836449054828084	11.96776808089519	1.5235301225177829																									0.0
2017-01-31 07:00:00	0.015264697388499645	0.0011369293204697474	11.122924127433867	0.7737431639071299	484100.0	667472.0	183371.0	2554.0	3145.0	268.0	591.0	2982.0	114.0														159.71	48.72	0.0
2017-01-31 08:00:00	0.013185441263098336	0.001047290157596368	15.138547179234259	1.2179917519695345																									0.0
2017-01-31 09:00:00	0.014235704440987968	0.0012238603901458126	15.665169712825492	1.3055928818424751																									0.0
2017-01-31 10:00:00	0.01679978902739657	0.0015962511505778838	14.417562579298348	1.3673642558286876																									0.0
2017-01-31 11:00:00	0.021341463414634148	0.002032520325203252	18.27122325839716	1.7401165007997288																									0.0
2017-01-31 12:00:00																													0.0
2017-01-31 13:00:00																													0.0
2017-01-31 14:00:00																													0.0
2017-01-31 15:00:00																													0.0
2017-01-31 16:00:00																													0.0
2017-01-31 17:00:00	0.01680672268907563	0.0	6.985184278620372	0.0																									0.0
2017-01-31 18:00:00	0.01976612054626687	0.0011760818635901033	7.844230429733198	0.4749950281975962																									0.0
2017-01-31 19:00:00																													0.0
2017-01-31 20:00:00	0.015693250544635873	0.0023420553168327076	5.05770623457349	0.7847414399039911																									0.0
2017-01-31 21:00:00	0.014765585484138609	0.0011376564277588168	4.075866488432318	0.2908779934072503																									0.0
2017-01-31 22:00:00	0.02614644719907877	0.0019305019305019305	6.102957009022221	0.43621776514297256																									0.0
2017-01-31 23:00:00	0.02453567379209757	0.0021955123016327498	7.339360594385334	0.6535993228816083																									0.0
2017-02-01 00:00:00	0.02196285257917424	0.0019517266236370489	5.376421210135149	0.5087655625240634																									0.0
2017-02-01 01:00:00	0.019629380584370842	0.00231099446350283	4.030967826628841	0.4356306514086911	484100.0	667472.0	183371.0	3668.0	3701.0	924.0	33.0	536.0	103.0																0.0
2017-02-01 02:00:00	0.012116474294349993	0.0008865248226950351	3.2642240268401124	0.2178742589551768																									0.0
2017-02-01 03:00:00																													0.0
2017-02-01 04:00:00																													0.0
2017-02-01 05:00:00	0.020612274403031632	0.002609598890359986	4.510053379666829	0.5815946796720657																									1.0
2017-02-01 06:00:00	0.01869476848377757	0.0013253929257726212	3.752416073718964	0.26129149620099434																									1.0
2017-02-01 07:00:00					76128.0	163599.0	87472.0	4707.0	4725.0	2104.0	18.0	295.0	78.0																1.0
2017-02-01 08:00:00																													1.0
2017-02-01 09:00:00	0.024761413819498743	0.0012271786184829662	3.934236835409143	0.1751297730848424																									1.0
2017-02-01 10:00:00	0.01697213634037902	0.0010023528281955247	2.11746187926855	0.14563869958579995																				0.2242058089593144	8.62965178				1.0
2017-02-01 11:00:00	0.02519410070309101	0.0025851447219707173	4.0144946113378195	0.4366160690601996																									1.0
2017-02-01 12:00:00	0.02294548733063408	0.0019889642399433067	6.7816427421278815	0.6543792911329763																									1.0
2017-02-01 13:00:00	0.021045266230444847	0.0019292060030027245	7.847258571427134	0.726261436803275	151287.0	334305.0	183018.0	1791.0	1866.0	177.0	75.0	1555.0	311.0	0.0	0.0	0.0	0.053142373	0.061828533	0.007515584	0.0	0.033432988	0.0	0.00178052	0.1577	22.92978904				1.0
2017-02-01 14:00:00	0.007814689879738282	0.0003041362530413625	1.599402515298315	0.07257262705652681																									1.0
2017-02-01 15:00:00	0.007329800443833031	0.0002564491031383058	1.959312256944289	0.1449964143162428																									1.0
2017-02-01 16:00:00	0.008802968181211695	0.0005242266969166803	8.050353228594178	0.5074689708981276																				0.05434735809963717	6.4499253733333335				1.0
2017-02-01 17:00:00	0.012913890910665363	0.0007806168904872057	12.805695051542273	0.7461176016696053																									1.0
2017-02-01 18:00:00	0.01093792868841347	0.0005429582587467111	5.950064656973926	0.2904545341499941																									1.0
2017-02-01 19:00:00	0.01114461836985213	0.0008602551218137267	5.439915044306444	0.4351083126750853	67950.0	120729.0	52779.0	2677.0	2700.0	936.0	23.0	233.0	14.0	2.80125e-05	7.70043e-05	1.4941099999999997e-05	0.020833477	0.025503608	2.09027e-05	0.0	0.021548875	0.0	0.001173182	0.0732	7.1247725410000005				1.0
2017-02-01 20:00:00	0.009198627625999621	0.0004929376342535752	12.252531733366988	0.7249291158210486																									1.0
2017-02-01 21:00:00	0.011163555729220408	0.0010924148233413477	12.399416615704078	1.2324902823158457																									1.0
2017-02-01 22:00:00	0.01022669945996814	0.0006456259148892662	9.138004234833119	0.5804135211879593																				0.09179636188176328	7.1178785289999995				1.0
2017-02-01 23:00:00	0.010696333082713774	0.0007220826927402142	8.484657878857101	0.580014691002161																									1.0
2017-02-02 00:00:00	0.008041837941487263	0.0005295466885888248	5.9507290702970685	0.37310528659172026																									1.0
2017-02-02 01:00:00	0.009046161993543323	0.0007966824533919742	5.758275172128364	0.5037212869735282	79704.0	117540.0	37836.0	3257.0	3275.0	796.0	18.0	642.0	11.0											0.0421	7.200606672		27.37	6.17	1.0
2017-02-02 02:00:00	0.011997033872439484	0.0011343114708640151	6.9638700285876425	0.6528252158746701																									1.0
2017-02-02 03:00:00	0.0106024080225871	0.0004159006363798088	8.270086374460309	0.3625617736874576																									1.0
2017-02-02 04:00:00	0.009309260080961786	0.0010850964432638573	10.547501636121542	1.1961757026775086																				0.4977405355671986	7.666056931				1.0
2017-02-02 05:00:00	0.009859639202626712	0.000742547017676565	13.627644985041403	1.0147952967382372																									1.0
2017-02-02 06:00:00	0.012019666206495116	0.0004881107967706612	16.09413608177157	0.6523594885037017																									1.0
2017-02-02 07:00:00	0.014125049603006725	0.0012367795365012633	15.444210375893677	1.3051284992648506	73531.0	122654.0	49123.0	3122.0	3140.0	1164.0	18.0	185.0	17.0	6.16807e-05	0.000127249	3.4613600000000003e-05	0.02703095	0.027119782	2.77842e-05	0.001218901	0.021083935	0.0	0.000595103	0.0806	7.12320572		22.43	9.78	1.0
2017-02-02 08:00:00	0.01490156676701631	0.0017066293649410694	12.98396500986133	1.3057813327825818																									1.0
2017-02-02 09:00:00	0.013358410037397718	0.0011371780821502046	10.953458092809973	0.9431533914455508																									1.0
2017-02-02 10:00:00	0.009566522922633852	0.000604055791116599	9.715365011494873	0.652453333992163																				0.15728134926524004	8.374782247999999				1.0
2017-02-02 11:00:00	0.010055335150963513	0.0010370733452053343	14.428636483348868	1.5225769474049962																									1.0
2017-02-02 12:00:00	0.009691847678265728	0.0006600591779935488	17.689651122895445	1.1599800828215523																									1.0
2017-02-02 13:00:00	0.0069947199303262144	0.0006429141915312366	12.960724364536722	1.130737804186342										0.0	0.0	0.0014489289999999998	0.052867798	0.01192102	0.022746703	0.005962392	0.017693196	0.0	0.000459961	0.1223	10.10235123	0.06028546806625894	33.38	28.51	0.0
2017-02-02 14:00:00	0.008269611736465732	0.0004456738122531245	9.207729117142867	0.652320818711745																									0.0
2017-02-02 15:00:00	0.006825663160601827	0.0002664672008629171	11.53417110064038	0.43583363665264746																									0.0
2017-02-02 16:00:00	0.006312303826922022	0.0004623682623916604	12.395775031146979	0.8700017878576024																				0.1736664938252095	7.666522645				0.0
2017-02-02 17:00:00	0.007227905081557537	0.00027707367710739703	8.844430275965385	0.3624222590416581																									0.0
2017-02-02 18:00:00	0.012939472974480054	0.0009334399030391443	17.761732705188532	1.3049583677060723																									0.0
2017-02-02 19:00:00	0.01105463748634206	0.0005291343985231059	18.049969253676124	0.869832716809756																							16.92	10.02	0.0
2017-02-02 20:00:00	0.010192340308358598	0.0002682030049777291	21.819461463825565	0.5799247310176142																									0.0
2017-02-02 21:00:00	0.009937736741322102	0.0008459652600400345	20.12872317724429	1.8638345618761345																									0.0
2017-02-02 22:00:00					116469.0	339362.0	222893.0	2587.0	3022.0	1964.0	435.0	218.0	72.0																0.0
2017-02-02 23:00:00	0.014251678646639654	0.0013010506923860198	20.97986617779241	1.9334962092711203																									0.0
2017-02-03 00:00:00	0.012942529952765723	0.0012144663904288446	23.630076156139964	2.2469959042361167																									0.0
2017-02-03 01:00:00	0.012171945785148066	0.0007932758049843272	25.552420573824982	1.6308777262155902																									0.0
2017-02-03 02:00:00	0.012905807126296557	0.0016722337387024876	31.822609680174928	4.131772569295936																									0.0
2017-02-03 03:00:00	0.013733846238327902	0.0018674566693830984	30.008985302136068	4.059121805713612																									0.0
2017-02-03 04:00:00	0.01344865031192767	0.0016897740795184047	28.77890342083666	3.624637727003484										0.010604196	0.241773638	0.0	0.014751767	0.03818254	0.025712685	0.00431667	0.01764695	0.001115702	0.011195861	0.3653	14.25020213				0.0
2017-02-03 05:00:00	0.013269300268039769	0.000876057657892633	26.17600551712239	1.7402779134674915																									0.0
2017-02-03 06:00:00	0.014149344685329662	0.0009308618825989383	25.14053732738976	1.6528925372743504																									0.0
2017-02-03 07:00:00	0.016546229636411794	0.0011254738897150446	29.02943032910224	1.9774616173820256																				0.5339006302667094	11.25660131				0.0
2017-02-03 08:00:00	0.015642186808756592	0.001301692211420966	26.092862909235937	2.174398704760519																									0.0
2017-02-03 09:00:00	0.01570299953604446	0.0011323395154743065	28.702888955730344	2.029634998566569																									0.0
2017-02-03 10:00:00	0.014737370081437185	0.0011601659254302287	23.70645716096639	1.848468466631744																									0.0
2017-02-03 11:00:00	0.01733652567544421	0.0016417852982357928	27.345333660857055	2.610484682772161																									0.0
2017-02-03 12:00:00	0.0166575999697384	0.001262929845820931	25.427719880087327	1.933720530135535																									0.0
2017-02-03 13:00:00	0.018403113759379724	0.0013468355792536026	25.40668171886625	1.9140963235631887																									0.0
2017-02-03 14:00:00	0.016664702294000234	0.0014629071403509642	22.705231308691165	2.0007844425357617																									0.0
2017-02-03 15:00:00	0.01787170190994541	0.0016673237907381064	20.77551839242795	1.9581745896603835																									0.0
2017-02-03 16:00:00	0.018521193543616768	0.0016649277076037276	19.36787994378997	1.8137156183733767																									0.0
2017-02-03 17:00:00	0.019763797518018548	0.002484238778152051	23.926389111121093	3.0449705793547817																									0.0
2017-02-03 18:00:00	0.0202370120952272	0.002203069041648079	23.71338864072459	2.610689591498724																									0.0
2017-02-03 19:00:00	0.029816133031318293	0.003743782288064029	31.276927497111767	3.991595726548523																									0.0
2017-02-03 20:00:00	0.027137210063761744	0.004512715911909291	24.08641443096046	4.062581257360294																									0.0
2017-02-03 21:00:00	0.030976108379745917	0.005829443093729172	25.852679060354205	4.874695619850257																									0.0
2017-02-03 22:00:00	0.027670140656108955	0.0042670633095398145	30.35535598603757	4.640346222564936																									0.0
2017-02-03 23:00:00																													0.0
2017-02-04 00:00:00	0.02720300593905973	0.0037930251607521492	22.05499426097744	3.0952825322098625																									0.0
2017-02-04 01:00:00	0.031258208910835784	0.006553448803732484	26.462455762618823	5.5708308687397246																									0.0
2017-02-04 02:00:00	0.030445253275161295	0.003536309299473217	24.544093854817906	2.8714389314203568																									0.0
2017-02-04 03:00:00	0.02126725049929332	0.004558104563477218	18.030945505866693	3.8548933207381473																									0.0
2017-02-04 04:00:00	0.024273750540205568	0.004375851954923281	18.0475668821838	3.2452620965077768																									0.0
2017-02-04 05:00:00	0.024697012349875803	0.002972827506240288	19.59126863919384	2.3943359476128343																									0.0
2017-02-04 06:00:00	0.02370451245628109	0.0032532696281427297	17.856662037042888	2.4686452728419788																									0.0
2017-02-04 07:00:00	0.024890120011014732	0.002830170242018681	18.794829238367086	2.1769173368098467	211982.0	462506.0	250524.0	567.0	695.0	154.0	128.0	703.0	21.0																0.0
2017-02-04 08:00:00	0.021838511993494816	0.0022723812853921266	20.74753006660462	2.1040278995473334																									0.0
2017-02-04 09:00:00	0.01847378075681634	0.003624063309492813	21.318315458038587	4.205969788307178																									0.0
2017-02-04 10:00:00	0.015824206775675663	0.0014393018700639868	12.626076714836874	1.1608451085580953																									0.0
2017-02-04 11:00:00	0.015562130488862324	0.0016984922319463662	13.213896893894253	1.4520363447863012	200501.0	456606.0	256105.0	2417.0	2657.0	690.0	240.0	370.0	24.0																0.0
2017-02-04 12:00:00	0.018604382152391002	0.002495559781678021	15.308589357374036	2.031419521066433																									0.0
2017-02-04 13:00:00	0.0225479143179256	0.004509582863585118	17.404822092984972	3.4809644185969937																									0.0
2017-02-04 14:00:00	0.021267308357056987	0.0031139525665244768	16.28001607825609	2.43805974100974																									0.0
2017-02-04 15:00:00	0.020618840562151814	0.0031949727090925585	14.576231759724408	2.3202690403424726																									0.0
2017-02-04 16:00:00	0.02305059369316884	0.0043066017380312335	13.134233783340092	2.5405370218218053																									0.0
2017-02-04 17:00:00	0.02397388742355043	0.003838832953068799	13.750953791423063	2.130055133547872																									0.0
2017-02-04 18:00:00	0.03453361787917689	0.008449438852523437	20.40360981677272	5.055646869392246																									0.0
2017-02-04 19:00:00	0.02540986479000736	0.005469548196637145	19.15718731725164	4.135360483279122																									0.0
2017-02-04 20:00:00	0.0166716148493025	0.003078894137407596	10.888678675630024	2.2513823756618017																									0.0
2017-02-04 21:00:00	0.011730590319907941	0.0011864183689375544	6.4600923021610575	0.6532380602895341																									0.0
2017-02-04 22:00:00	0.0113360798353511	0.0005113387207918311	6.528142084203062	0.2901481937849645										0.046419229000000006	0.314077924	0.000916834	0.151885018	0.010838188	0.004198866	0.016458761000000002	0.032723257	0.002935417	0.0013464870000000002	0.5818	8.29327423				0.0
2017-02-04 23:00:00	0.014435294730764756	0.0015250938025105467	6.114147256833428	0.6554984750892211																									0.0
2017-02-05 00:00:00	0.015891447352902256	0.0011010515120506831	6.563637201762341	0.4354110934669098																									0.0
2017-02-05 01:00:00	0.01500121207441966	0.00044886101198870213	6.97095371350827	0.2179783013076703																				0.06720985116039957	4.866670691				0.0
2017-02-05 02:00:00	0.019581462465232125	0.001468134885586024	8.78310744200072	0.6529371176591706																									0.0
2017-02-05 03:00:00	0.01732347142093865	0.0006053268765133173	6.536302643653268	0.21817747049986053																									0.0
2017-02-05 04:00:00																													0.0
2017-02-05 05:00:00																													0.0
2017-02-05 06:00:00					241207.0	477312.0	236105.0	167.0	726.0	457.0	559.0	27.0	14.0																0.0
2017-02-05 07:00:00	0.02776388308605616	0.010824200147310982	10.462904499070751	4.141545347621372																									0.0
2017-02-05 08:00:00	0.012283210073501728	0.0008131252845274518	4.576244405231641	0.2904182549856223																									0.0
2017-02-05 09:00:00	0.011995393246473585	0.0017448966295350154	4.436767923212878	0.6548316051102705																									0.0
2017-02-05 10:00:00	0.011344063490169544	0.00016087516087516092	4.722444613094451	0.07262232686292606										0.0	0.011700546	0.003296757	0.01250942	0.004887465	0.005120606	0.010771079	0.033321626	0.0	0.001592503	0.0904	5.324919842				0.0
2017-02-05 11:00:00	0.009115208530696773	0.00021258503401360538	3.2677741714866304	0.07250340330975134																									1.0
2017-02-05 12:00:00	0.009949418678696894	0.0007708731806982764	3.9193294762301183	0.2902075604600865																									1.0
2017-02-05 13:00:00	0.008872866053403728	0.00044805331019748967	3.6376633067457718	0.1453258177771754	122916.0	321298.0	198383.0	889.0	912.0	455.0	23.0	45.0	104.0											0.05309151619348952	6.451465144				1.0
2017-02-05 14:00:00	0.013507312600971086	0.0012564626200989835	6.9572682085826925	0.518900212561403																									1.0
2017-02-05 15:00:00	0.016762269246320616	0.0013393945680963825	11.539815694233425	0.943721938109147										0.0	0.006729626	0.002396851	0.025380007000000003	0.003910215999999999	0.002736342	0.00850104	0.028220799	0.001206811	0.003468304	0.0866	3.6947072039999997				1.0
2017-02-05 16:00:00	0.018278375107269058	0.0010667106598778718	16.540589218680374	0.943350933188942																									1.0
2017-02-05 17:00:00	0.01470955208503127	0.0007683346364877235	19.216166600239546	1.0151140168799488																									1.0
2017-02-05 18:00:00	0.015640967106656283	0.001118238889860446	24.44402287672391	1.8194284742610032	193918.0	466651.0	272733.0	784.0	809.0	240.0	25.0	62.0	152.0											0.05478782853314644	3.798326517				1.0
2017-02-05 19:00:00																													1.0
2017-02-05 20:00:00																													1.0
2017-02-05 21:00:00														2.01054e-06	0.009154053	0.002991372	0.023978135	0.008091213	0.002594473	0.007584619	0.022650026	0.0	0.001920771	0.0821	5.166391976				0.0
2017-02-05 22:00:00																													0.0
2017-02-05 23:00:00																													0.0
2017-02-06 00:00:00					216424.0	539704.0	323280.0	1245.0	1263.0	429.0	18.0	84.0	160.0											0.06847110550240709	5.07439352				0.0
2017-02-06 01:00:00	0.03659194006549392	0.0021839439727135645	50.46248122557595	2.983046200844383																									0.0
2017-02-06 02:00:00																													0.0
2017-02-06 03:00:00														0.018769077	0.004626762	0.01419853	0.003235711	0.038229748	0.006192689	0.012676365	0.035387651	0.006199916999999999	0.009433546	0.1531	7.008878946				0.0
2017-02-06 04:00:00																													0.0
2017-02-06 05:00:00																													0.0
2017-02-06 06:00:00	0.01920241770716364	0.0006741358890235104	10.096342372822452	0.3483256076678894	141412.0	330957.0	189544.0	1226.0	1249.0	442.0	23.0	62.0	53.0											0.13943199349478216	5.784524759	0.04218778572423069	16.34	10.16	0.0
2017-02-06 07:00:00	0.0264776705484888	0.0009007627922793642	17.701883089883033	0.5803962889506268																									0.0
2017-02-06 08:00:00	0.0261761300738328	0.001211400413153009	25.483594975490718	1.1186347479589618																									0.0
2017-02-06 09:00:00	0.034505220432423746	0.0007595556419505103	33.583696207052604	0.6958017748691241																									0.0
2017-02-06 10:00:00																													0.0
2017-02-06 11:00:00	0.02712072289340456	0.0011984224508046074	20.665433658607046	0.8699578159581699																									0.0
2017-02-06 12:00:00	0.014979163277600812	0.001008375309075541	9.791222375073714	0.6527782554643559																									0.0
2017-02-06 13:00:00	0.018878895569619983	0.0015995036691351864	11.141353013621533	0.985213968024552																									0.0
2017-02-06 14:00:00	0.01652050396919626	0.0004516711833785005	9.965014242252536	0.2899053227197062																									0.0
2017-02-06 15:00:00	0.02386563429836476	0.0015182746772715724	7.263459244856727	0.38736420986477416																									0.0
2017-02-06 16:00:00																													0.0
2017-02-06 17:00:00	0.019852568777974918	0.0020321147112968467	8.593006765098512	0.8716999019658923																									0.0
2017-02-06 18:00:00																													0.0
2017-02-06 19:00:00																													0.0
2017-02-06 20:00:00																													0.0
2017-02-06 21:00:00	0.022342124051935752	0.002620885891181175	9.112240020336644	1.1039664202914985																									0.0
2017-02-06 22:00:00	0.02049200015034925	0.0013198007422774753	7.83869950652482	0.4977526205550719																									0.0
2017-02-06 23:00:00	0.021894274918288683	0.0019758480590344085	6.882514480812644	0.545125987053867																									0.0
2017-02-07 00:00:00	0.02601660731179203	0.0023530175421514693	10.5955028393147	0.8706448937811521																									0.0
2017-02-07 01:00:00	0.023726585948564718	0.0008968694535704848	10.889806959432956	0.4355778003951163																									0.0
2017-02-07 02:00:00																													0.0
2017-02-07 03:00:00																													0.0
2017-02-07 04:00:00																													0.0
2017-02-07 05:00:00																													0.0
2017-02-07 06:00:00					152893.0	261800.0	108907.0	673.0	690.0	338.0	17.0	32.0	22.0	0.0	0.002351446	0.002311423	0.018529569	0.008881991	0.002052181	0.0034939470000000003	0.015269512	0.0	0.00040993	0.0567	6.294293045				0.0
2017-02-07 07:00:00	0.016760190009477642	0.002260572586092491	5.527975683562263	0.6790358138441845																									0.0
2017-02-07 08:00:00	0.013856430062908752	0.0007995858260469397	3.1998369815733434	0.14547067943463038																									0.0
2017-02-07 09:00:00	0.014182967335034768	0.0008860326097014787	2.1873201760831296	0.14522355793830968																				0.09036599518691638	4.861053943000001				0.0
2017-02-07 10:00:00	0.020894494193260886	0.0018347779066486946	4.009047826538235	0.29227401819306603																									0.0
2017-02-07 11:00:00	0.009993445705058258	0.00046619694174806223	2.761989795544796	0.14525010851532366																									0.0
2017-02-07 12:00:00	0.008612928306638729	0.0005009824656137035	2.3967823895681604	0.14527206220112762	133235.0	365786.0	232551.0	873.0	887.0	639.0	14.0	131.0	0.0	0.0	0.003521063	0.002746652	0.045005607	0.035592982	0.003768356	0.002341315	0.025747046000000003	0.0	0.001276972	0.132	6.257493662999999	0.05080373424168705	31.44	12.06	1.0
2017-02-07 13:00:00	0.0077000771883642535	0.00025960539979231567	2.2513026264459013	0.07251888246661667																									1.0
2017-02-07 14:00:00	0.014858339193917462	0.0004709381514317192	6.822017855214207	0.2176692303813668																				0.3047273091096045	22.86195602				1.0
2017-02-07 15:00:00	0.011731594938023823	0.00032679738562091496	4.6443248266387815	0.1450847113358312																									1.0
2017-02-07 16:00:00	0.01717030907971501	0.0006370282497787358	6.9717398620167765	0.2904657173217769																									1.0
2017-02-07 17:00:00	0.009195789419700322	0.0003242542153047989	1.8214476533860529	0.07289042004125013	112688.0	281686.0	168998.0	1274.0	1281.0	708.0	7.0	79.0	0.0	5.97186e-06	0.001212991	0.00258019	0.031627282	0.014303453999999997	0.002097956	0.001192599	0.014492088	0.0	0.001987468	0.0761	8.734769978	0.15883971357325838	18.75	7.17	1.0
2017-02-07 18:00:00	0.016544162691470327	0.00052976579657664	4.107384813881852	0.14994003877680748																									1.0
2017-02-07 19:00:00	0.01238048489610174	0.0	2.65419176604184	0.0																									1.0
2017-02-07 20:00:00	0.013978683847995442	0.0006291191152758385	4.500737100840495	0.2177544778634984																				0.03264469168980133	3.9487553610000004				1.0
2017-02-07 21:00:00	0.01024790445600824	0.0002861432205615463	4.579044807848885	0.14522756294970915																									1.0
2017-02-07 22:00:00	0.012882323041050178	0.00021692236231967186	7.837557061026115	0.1452128911062164																									1.0
2017-02-07 23:00:00	0.01504424778761062	0.0	14.82153994056272	0.0	41663.0	154806.0	113144.0	991.0	1028.0	561.0	37.0	515.0	9.0	2.43876e-06	4.34801e-06	1.09941e-06	0.060291518	0.043184518	1.4216899999999996e-06	7.36605e-05	0.024926909	0.0	0.00571409	0.1418	6.927911264	0.03594340393302957	48.85	19.38	1.0
2017-02-08 00:00:00																													1.0
2017-02-08 01:00:00																													1.0
2017-02-08 02:00:00																								0.3553778379607722	10.79893672				1.0
2017-02-08 03:00:00																													1.0
2017-02-08 04:00:00																													1.0
2017-02-08 05:00:00					178656.0	376503.0	197847.0	1140.0	1161.0	506.0	21.0	273.0	3.0	0.000160893	0.0008076610000000001	0.000103453	0.094693429	0.106164267	8.19454e-05	0.008738236	0.040913234	1.49532e-05	0.00362191	0.2732	9.594617692				1.0
2017-02-08 06:00:00																													1.0
2017-02-08 07:00:00	0.019928962686222684	0.001399834665197024	9.5831840954207	0.6972408787226074	104989.0	224875.0	119886.0	1404.0	1455.0	776.0	51.0	143.0	0.0																1.0
2017-02-08 08:00:00	0.018635181535814248	0.0014357471763161006	10.089313806811704	0.7984347974031271																									1.0
2017-02-08 09:00:00	0.01724378470699941	0.000863979892085753	10.079562782749415	0.4976151503483889																									1.0
2017-02-08 10:00:00																													1.0
2017-02-08 11:00:00					64727.0	197904.0	133178.0	2083.0	2097.0	1408.0	14.0	79.0	3.0											0.17950447723161622	6.717934379		23.33	25.78	1.0
2017-02-08 12:00:00																													1.0
2017-02-08 13:00:00														0.0	3.52009e-06	0.0	0.16436511	0.097049092	3.47446e-06	0.0	0.12382964	0.0	0.009549173	0.42	12.92057413				1.0
2017-02-08 14:00:00																													1.0
2017-02-08 15:00:00																													1.0
2017-02-08 16:00:00					173394.0	321708.0	148314.0	2103.0	2187.0	400.0	84.0	1033.0	115.0																1.0
2017-02-08 17:00:00																													1.0
2017-02-08 18:00:00	0.023716797670773976	0.0016964285714285714	4.3607059216751285	0.29035449990049383																									1.0
2017-02-08 19:00:00					127677.0	253759.0	126082.0	1919.0	2045.0	490.0	126.0	1224.0	99.0																1.0
2017-02-08 20:00:00																													1.0
2017-02-08 21:00:00																													1.0
2017-02-08 22:00:00																											43.2	19.068	1.0
2017-02-08 23:00:00																													1.0
2017-02-09 00:00:00	0.0512289323732689	0.014445848871006488	3.8846391071823763	1.1449558105541957																									1.0
2017-02-09 01:00:00	0.012962004397844258	0.0007694104466764574	5.588390242902416	0.4350834809844703																									1.0
2017-02-09 02:00:00	0.010077854339587224	0.0004589986664679743	7.035493411498562	0.2900852114145601																									1.0
2017-02-09 03:00:00	0.012108048953995134	0.0005032229667617903	7.181885209236247	0.2902077054260818																									1.0
2017-02-09 04:00:00	0.014046755245900532	0.00041258702812389087	7.693171652210188	0.2178149194370492	96515.0	240251.0	143736.0	2805.0	2874.0	691.0	69.0	1522.0	146.0											0.7132049851087529	14.87641282				1.0
2017-02-09 05:00:00	0.012659022635414529	0.000287614900822448	6.027935560815731	0.1453179505607158																									1.0
2017-02-09 06:00:00	0.010087609121161658	0.0007126333109203669	10.084652005114275	0.7254404794432466																									1.0
2017-02-09 07:00:00	0.007866664008789251	0.0005379057101890526	10.297357801762937	0.7250909353396131										0.00032273400000000003	0.001192296	0.000216921	0.292833207	0.174600859	0.018324818	0.0	0.31726207300000003	0.0	0.032747089	0.8684	19.15362806				1.0
2017-02-09 08:00:00	0.00901356391697588	0.0006657457522805057	11.88898373558038	0.8700227569616258																									1.0
2017-02-09 09:00:00	0.008861843600850879	0.0005303945956911481	12.035837261384804	0.7250723384228029																									1.0
2017-02-09 10:00:00	0.009319002038860413	0.0005274090729882379	11.036147814243133	0.6526318035718011	66241.0	210387.0	144146.0	1473.0	1547.0	653.0	74.0	1298.0	125.0											1.215731894165604	23.01758812	0.12149695305015434	98.68	43.16	1.0
2017-02-09 11:00:00	0.00923790344083116	0.0008006881952790256	11.97292228787766	1.0886349324013689																									1.0
2017-02-09 12:00:00	0.008600586282687962	0.0005745011650307589	10.733103665510628	0.7250717056813408																									1.0
2017-02-09 13:00:00	0.007716166575093494	0.00042002119203722615	10.512438147188119	0.5800657235912952										0.0	0.0	0.0	0.393282836	0.267836543	0.019117173	0.0	0.375267471	0.000938577	0.03305736	1.1766	21.3002288				1.0
2017-02-09 14:00:00	0.0087973559668949	0.0002019927068278288	12.690521902510215	0.2901123872246782																									1.0
2017-02-09 15:00:00	0.009147110342726264	0.00044056958596723933	12.27189026517839	0.5810390710377686																									1.0
2017-02-09 16:00:00	0.015896697115440183	0.0008530615324508812	14.503576713262785	0.7253332775625067	95877.0	279970.0	184093.0	715.0	747.0	595.0	32.0	206.0	0.0											0.17386548070331626	12.30301846	0.1427569459709478	41.72	17.39	1.0
2017-02-09 17:00:00	0.026144830870456697	0.0014727547674704099	13.355189565702972	0.6533574998960711																									1.0
2017-02-09 18:00:00	0.019112292362578862	0.000839397983766043	3.709083551111967	0.14522979894942864																									1.0
2017-02-09 19:00:00	0.01899403070216621	0.0015993860864859395	3.128383411899682	0.2909641454393899										0.000249523	0.001179042	0.000153472	0.060632621	0.08160833099999999	0.003819989	0.003140628	0.078573803	2.9553000000000007e-05	0.001213038	0.2412	7.704051627				1.0
2017-02-09 20:00:00	0.009750425391728613	0.0005307855626326964	1.3213416448852338	0.0736949653368361																									1.0
2017-02-09 21:00:00	0.00891084435821273	0.0011928763440860214	1.3159686747679409	0.1457275984537808																									1.0
2017-02-09 22:00:00	0.012570681748898312	0.0	1.398477666846838	0.0																				0.2564010792433251	7.767654049				1.0
2017-02-09 23:00:00	0.05620474798106378	0.017592592592592594	0.5603923813038498	0.16392121420955666																									1.0
2017-02-10 00:00:00	0.02146853602290119	0.008249551590673086	0.7493996973400611	0.3007195743755448																									1.0
2017-02-10 01:00:00	0.010863104920918024	0.0006399407121365678	9.212778169422783	0.5076860715456399																									1.0
2017-02-10 02:00:00	0.00920311431986862	0.0015090670101878232	7.83181801397988	1.2329293201363216	142141.0	336287.0	194146.0	989.0	1039.0	189.0	50.0	284.0	24.0																1.0
2017-02-10 03:00:00	0.011891306852018228	0.0011025364760814367	10.663682233981579	0.9793016990102994																									1.0
2017-02-10 04:00:00	0.01315500804944382	0.0007749474391639662	11.392250970890212	0.7254036791124953	89727.0	310820.0	221093.0	1016.0	1064.0	224.0	48.0	202.0	67.0																1.0
2017-02-10 05:00:00	0.011256853703482264	0.0006413413608353508	11.823112591053775	0.6527966116210059																									1.0
2017-02-10 06:00:00	0.01032377842264427	0.0002525805229487183	9.357640053977224	0.21783256523824376																									1.0
2017-02-10 07:00:00	0.013785053073761148	0.0009783457538825077	3.6590439483296855	0.2908127795623785										0.00011089	0.0006212230000000001	6.50917e-05	0.127725863	0.17392253600000002	0.007309627	0.001987677	0.046290558	0.0	0.005066522	0.3912	11.352162666666667				1.0
2017-02-10 08:00:00	0.02028988412347811	0.0006312910499179183	5.906003897217741	0.21878529561738128																									1.0
2017-02-10 09:00:00	0.010895456037068277	0.0004397537379067721	3.5028853868128453	0.14535390769445447																									1.0
2017-02-10 10:00:00	0.018425147836912542	0.0	1.7725855402240738	0.0	91230.0	266970.0	175740.0	1111.0	1184.0	314.0	73.0	389.0	14.0											0.3626316002938109	13.5509886	0.061894770369087276	47.59	14.03	1.0
2017-02-10 11:00:00	0.012615240587326005	0.0	1.182910725246922	0.0																									1.0
2017-02-10 12:00:00	0.005334512231063955	0.0	0.2184403397463945	0.0										0.005098859	0.003299753	0.0	0.127561852	0.142436568	0.006396125999999999	0.000710256	0.019671542	0.0004121730000000001	0.002612874	0.3232	9.301327399				1.0
2017-02-10 13:00:00	0.030941030756308125	0.01612212787753864	2.2634011654019583	0.4022301333557283																									1.0
2017-02-10 14:00:00	0.2	0.0	0.1683451945148758	0.0																									1.0
2017-02-10 15:00:00	0.009787111756294063	0.000633971810800984	17.25340852003784	1.3048282348045137	356082.0	649727.0	293645.0	2106.0	2160.0	474.0	54.0	1058.0	0.0											0.43296211944423263	13.43722597	0.08141046239663075	64.73	19.42	1.0
2017-02-10 16:00:00	0.011574939060061726	0.0006284902087206695	8.63682108738991	0.725672323194264																									1.0
2017-02-10 17:00:00	0.01638289961363724	0.0018750365942775333	10.229036102803027	1.0880652926297882																									1.0
2017-02-10 18:00:00	0.017364880146408544	0.0013981024318804511	8.636805989920232	0.6538226523092111										0.0	0.015738565	0.001516288	0.180494597	0.225188687	0.012475168	0.0	0.037797244	0.001550913	0.005338536999999999	0.501	15.87656373				0.0
2017-02-10 19:00:00	0.016745372055608953	0.001706778921261135	8.134800730518963	0.7993788754322901																									0.0
2017-02-10 20:00:00	0.015423052147822173	0.0009828097143702377	6.029642605855472	0.4358104533135672																									0.0
2017-02-10 21:00:00	0.024884504710743646	0.0005307855626326964	3.4331025233417116	0.07291193346698578	523759.0	896811.0	373052.0	1596.0	1661.0	150.0	65.0	10744.0	3.0											1.9664275079664488	41.98498392	0.29700255524182056	201.8	32.07	0.0
2017-02-10 22:00:00	0.02131827267798599	0.0031665321495829967	2.040927520643812	0.2903818432836077																									0.0
2017-02-10 23:00:00	0.017107672805542498	0.002256555704831567	2.0414440632184125	0.21887039299194253																									0.0
2017-02-11 00:00:00	0.015341762603030282	0.0032373115785312204	2.0384841371463693	0.4369585063489741										0.0	0.0	0.0	0.486859317	1.072863837	0.0	0.0	0.012130008	0.0	0.000480189	1.8128333330000002	41.4440304				0.0
2017-02-11 01:00:00	0.017649693023003704	0.003033238477382232	2.4720344880692156	0.4361808320606175																									0.0
2017-02-11 02:00:00	0.02816235944970217	0.00553373832018379	3.939184511015835	0.7893184067194035																									0.0
2017-02-11 03:00:00	0.030430406725475107	0.007518796992481202	3.494479309563995	0.8720593070093511	258497.0	482665.0	224169.0	3650.0	3678.0	69.0	28.0	4775.0	57.0											1.799336028448412	26.78757938				0.0
2017-02-11 04:00:00																													0.0
2017-02-11 05:00:00																													0.0
2017-02-11 06:00:00																													0.0
2017-02-11 07:00:00	0.04651162790697675	0.0	3.5366749508365336	0.0																									0.0
2017-02-11 08:00:00	0.033424773084620274	0.0010548523206751054	2.0108838063508867	0.0750380743189094																									0.0
2017-02-11 09:00:00	0.02493977521965925	0.0011111111111111107	1.5494396464862914	0.07371870622491078																									0.0
2017-02-11 10:00:00	0.04103137303768194	0.014684762340022747	3.2458867619245924	1.1383261151067663																									0.0
2017-02-11 11:00:00																													0.0
2017-02-11 12:00:00	0.021571078486303016	0.010732054015636105	1.4037283586851852	0.7005580793812948																									0.0
2017-02-11 13:00:00																													0.0
2017-02-11 14:00:00																													0.0
2017-02-11 15:00:00																													0.0
2017-02-11 16:00:00																													0.0
2017-02-11 17:00:00																													0.0
2017-02-11 18:00:00																													0.0
2017-02-11 19:00:00																													0.0
2017-02-11 20:00:00																													0.0
2017-02-11 21:00:00	0.012945807132149332	0.0005854800936768149	2.7466418132229475	0.12508586101976832																									0.0
2017-02-11 22:00:00	0.011376891182004715	0.0014005602240896359	2.321647332393149	0.2899014566968396																									0.0
2017-02-11 23:00:00	0.021328819117729072	0.002733556488136418	5.641770697212343	0.7165054656926735																									0.0
2017-02-12 00:00:00	0.01790429720976641	0.002578594050662833	4.069582261314023	0.5812022704424643																									0.0
2017-02-12 01:00:00	0.02739063249294693	0.003154814070659621	5.237091770985172	0.5814561955286215																									0.0
2017-02-12 02:00:00	0.024194239653210964	0.0030057677056947664	5.907708060113691	0.6576329919100622																									0.0
2017-02-12 03:00:00	0.02957876147819606	0.007218182556969956	4.864920844363599	1.1675322542227522																									0.0
2017-02-12 04:00:00	0.035646562309758954	0.0055183214230174115	4.086586457149692	0.6569097808165038																									0.0
2017-02-12 05:00:00	0.03217746309914026	0.005621478853904697	2.6350988519256515	0.4373546579298743																									0.0
2017-02-12 06:00:00	0.030510140266237832	0.0	2.338632027291541	0.0																									0.0
2017-02-12 07:00:00	0.030840566960222776	0.005351615964012429	2.416701474573645	0.366425630481586																									0.0
2017-02-12 08:00:00	0.034771507614546955	0.003993991875842525	7.219929136536548	0.8363985804437375																									0.0
2017-02-12 09:00:00	0.023343797984236272	0.0024698609190687663	4.951035434660279	0.5102805455683171																									0.0
2017-02-12 10:00:00	0.018723173679958467	0.0037993919260105404	9.650725258975893	1.8146471048722352																									0.0
2017-02-12 11:00:00	0.034805619644214816	0.0021929824561403508	6.141318132945057	0.2906932379665717																									0.0
2017-02-12 12:00:00	0.02314820703419243	0.002510912913056641	14.905463636820336	1.5993471572992837																									0.0
2017-02-12 13:00:00	0.023741365534150242	0.002988219363469028	23.64125982378873	3.0457695222451666																									0.0
2017-02-12 14:00:00	0.02367230205490531	0.003947401147095253	24.94768031017575	4.206195014194736																									0.0
2017-02-12 15:00:00	0.025795472206172163	0.003545302506087575	26.46495621231512	3.6252160550872863																									0.0
2017-02-12 16:00:00	0.025450727417841903	0.0046483470285261065	26.11587453794186	4.788081124466349																									0.0
2017-02-12 17:00:00	0.02394454608129476	0.0033935074652454967	27.93064666088643	3.990418888748858																									0.0
2017-02-12 18:00:00	0.020993473824067674	0.002598966074097933	20.811891839151517	2.610514084133261										0.0	0.0	0.0	1.4809829	1.671246648	0.0	0.0	0.022064035	0.036106496	0.0	3.6001	47.26987903				0.0
2017-02-12 19:00:00	0.016429136552002087	0.0014763559821283473	16.969681285139274	1.523027295540769																									0.0
2017-02-12 20:00:00	0.015635550171485834	0.002127454282257543	20.533225021014818	2.6104148246928114																									0.0
2017-02-12 21:00:00					272528.0	518132.0	245604.0	2588.0	2631.0	58.0	43.0	5895.0	10.0											1.6697829574742484	27.40841426		127.33	22.74	0.0
2017-02-12 22:00:00																													0.0
2017-02-12 23:00:00																													0.0
2017-02-13 00:00:00														0.0	0.0	0.0	0.797708223	1.056292931	0.015896263	0.0	0.010602575	0.0	0.0	2.0778	29.47528349				0.0
2017-02-13 01:00:00	0.02283509948083512	0.0019193409702375386	23.279995112731825	1.9580782086964312																									0.0
2017-02-13 02:00:00	0.022439327340079848	0.0036801191300421853	26.321548738917	4.2782738581748845																									0.0
2017-02-13 03:00:00	0.02439072749113378	0.003336886510560154	32.93373003292455	4.459158776880964	462164.0	854601.0	392437.0	2187.0	2228.0	171.0	41.0	7025.0	252.0											1.9766422559460803	33.56799423				0.0
2017-02-13 04:00:00																													0.0
2017-02-13 05:00:00																													0.0
2017-02-13 06:00:00														0.0	0.008559836999999999	0.0	0.28286315	0.661994934	0.0	0.0	0.02398997	0.0	0.000292121	1.0250333329999999	31.66136541				0.0
2017-02-13 07:00:00																													0.0
2017-02-13 08:00:00																													0.0
2017-02-13 09:00:00					144670.0	267631.0	122961.0	7798.0	7830.0	1933.0	32.0	622.0	46.0											0.4707364703401749	18.34524459		20.87	21.92	1.0
2017-02-13 10:00:00																													1.0
2017-02-13 11:00:00														0.0	0.005799372	0.0008758489999999999	0.058095606	0.096403887	7.014779999999999e-05	0.0	0.034201388	0.0	0.008453744000000001	0.2426					1.0
2017-02-13 12:00:00																													1.0
2017-02-13 13:00:00																													1.0
2017-02-13 14:00:00					178474.0	332141.0	153667.0	4941.0	4950.0	2626.0	9.0	85.0	52.0											0.2202723366271669			16.78	20.62	1.0
2017-02-13 15:00:00																													1.0
2017-02-13 16:00:00																													1.0
2017-02-13 17:00:00														0.0	0.007208074	0.0015877729999999998	0.03241456	0.02391934	0.007089068000000001	0.004780122	0.04366627	0.0	0.008634791999999999	0.1395					1.0
2017-02-13 18:00:00																													1.0
2017-02-13 19:00:00																													1.0
2017-02-13 20:00:00					194761.0	334465.0	139704.0	1791.0	1798.0	837.0	7.0	34.0	45.0											0.11755906206709855		0.05061836339477846	13.63	10.84	1.0
2017-02-13 21:00:00																													1.0
2017-02-13 22:00:00	0.015954347233465515	0.0029754702749146982	19.21792401999888	3.5588880709814985																									1.0
2017-02-13 23:00:00	0.01627100729094403	0.00281309682238135	20.233504579066427	3.4810403193178345																									1.0
2017-02-14 00:00:00	0.014779165884277709	0.002051127620197524	18.86039393412849	2.6110690821791445																									1.0
2017-02-14 01:00:00																													1.0
2017-02-14 02:00:00					124692.0	253075.0	128383.0	1423.0	1444.0	766.0	21.0	46.0	14.0	8.45832e-05	0.002809952	4.95133e-05	0.021551133	0.0061508890000000005	0.003801881	0.006028202	0.009721168	0.0	0.003202678	0.0534					1.0
2017-02-14 03:00:00																													1.0
2017-02-14 04:00:00																													1.0
2017-02-14 05:00:00																								0.02161733123518568					1.0
2017-02-14 06:00:00	0.015578752731837776	0.0020909192057704056	21.859090624777927	2.8277262000192485																									1.0
2017-02-14 07:00:00	0.016804966548309253	0.002420418437790794	18.204335464527983	2.6108554730696447																									1.0
2017-02-14 08:00:00	0.01872778455173815	0.002290821263360007	20.45381812450234	2.5386830397888454	176082.0	289271.0	113189.0	1739.0	1748.0	981.0	9.0	32.0	23.0	0.000108008	0.004726185	6.33958e-05	0.015646087	0.005294704	0.0034444090000000003	0.002911934	0.015956832	0.0	0.0015484429999999998	0.0512	6.555735095	0.028848762350180013	17.27	20.64	1.0
2017-02-14 09:00:00	0.016412152711613334	0.002239997285863568	18.710084300286354	2.538267335374112																									1.0
2017-02-14 10:00:00	0.01303749988917224	0.001388403685395636	12.255096682903767	1.3053332641163096																				0.04827497006599589	5.563716297				1.0
2017-02-14 11:00:00	0.01546885910035265	0.001359951773189665	13.200365859526773	1.1602616751145611																									1.0
2017-02-14 12:00:00	0.013667644284649028	0.001445806792170791	10.953507079915967	1.1606282569368316																									1.0
2017-02-14 13:00:00	0.01649487337781545	0.002292760594233013	16.318501110224222	2.320696612345572	109977.0	191298.0	81321.0	1719.0	1721.0	938.0	2.0	131.0	11.0	3.11577e-08	0.003557435	1.40462e-08	0.039658834	0.020702614	0.0059291230000000006	0.004144702	0.011210342	0.0	0.001096903	0.0902	7.00715432	0.01205033687925742	19.36	12.62	1.0
2017-02-14 14:00:00	0.013853666314091913	0.00140042125941904	13.271624373315168	1.377626955073893																									1.0
2017-02-14 15:00:00	0.012730813203984687	0.0016227529195594074	9.578342732929633	1.2333112227009273																									1.0
2017-02-14 16:00:00	0.014995812784031774	0.0015723191449856606	10.375525160553973	1.0884849526976577																				0.10655405761995164	5.995730537000001				1.0
2017-02-14 17:00:00	0.014811495648181253	0.0011372683745615926	9.499613609194213	0.7250605169124126																									1.0
2017-02-14 18:00:00	0.02022975120440972	0.0019305072636054239	12.919524059845667	1.233964724449674																									1.0
2017-02-14 19:00:00	0.01944539437636624	0.0020989676649498614	11.895552346105454	1.3054132982908921	172620.0	284487.0	111868.0	1872.0	1890.0	553.0	18.0	469.0	75.0	1.05582e-05	0.0015699129999999998	4.97407e-06	0.008302956	0.047825967	0.002906213	0.008425245999999999	0.012950508	0.0	0.001003666	0.0864	7.494155602999999	0.036006170434453866	18.26	15.44	1.0
2017-02-14 20:00:00	0.015540274727158259	0.0014739787429685607	9.145652919297016	0.8710502864989418																									1.0
2017-02-14 21:00:00	0.019581665601007662	0.002189861521446822	11.617280891717458	1.307062394512066																									1.0
2017-02-14 22:00:00	0.024840250767469988	0.0020681918255757445	14.295016000958693	1.1612296493508711																				0.08838975414238757	6.47702668				1.0
2017-02-14 23:00:00	0.017258010589064697	0.0009931193831577746	10.022906784091802	0.5802296154938668																									1.0
2017-02-15 00:00:00	0.011952367805172665	0.0007604466150889116	6.747901528265063	0.43534711917411983																									1.0
2017-02-15 01:00:00	0.012166196002054923	0.0006989696915289032	7.115735703488362	0.4354047458640049										7.02297e-05	0.001852239	4.01115e-05	0.020020596	0.024127419	0.004570788	0.007430039	0.014548526	0.0	0.00014005700000000002	0.0745	6.438742186				1.0
2017-02-15 02:00:00	0.01451922660710121	0.00037243947858472986	7.03551491391042	0.1742749544670374																									1.0
2017-02-15 03:00:00	0.017468005993908062	0.001840730580080821	6.471326341800686	0.6222786152652563	227039.0	331982.0	104943.0	1076.0	1147.0	732.0	71.0	126.0	18.0																1.0
2017-02-15 04:00:00																													1.0
2017-02-15 05:00:00																													1.0
2017-02-15 06:00:00	0.02103695925526556	0.0016775222524748636	13.933379481147847	1.0643272086498288																									1.0
2017-02-15 07:00:00	0.017608754638906245	0.0003624626691345323	14.213592371968325	0.2900992427465727																				0.07666001805812345	7.21411579	0.03833123040875868			1.0
2017-02-15 08:00:00	0.016245157148414537	0.0006896140080065983	9.142242816809468	0.4352365865290871																									1.0
2017-02-15 09:00:00	0.013275047267375429	0.00046304552824490304	6.242539769088059	0.21770850164837185																									1.0
2017-02-15 10:00:00	0.012713567279789034	0.00020475020475020482	5.303587134682744	0.07289555277353728										9.22177e-06	0.001514455	4.60366e-06	0.010283716	0.016000475	0.002681055	0.000748133	0.011508825	0.0	0.001249516	0.045333332999999996	6.160391395				1.0
2017-02-15 11:00:00	0.017543141033594088	0.0005481222794745167	4.722918285952315	0.1452177755961702																									1.0
2017-02-15 12:00:00	0.022517196401195302	0.0008059178860223334	5.813105700214996	0.21804057213894126																									0.0
2017-02-15 13:00:00	0.018239953714686445	0.0011169969309474436	8.57913288289762	0.5093231993961481	193690.0	321936.0	128246.0	3217.0	3288.0	560.0	71.0	327.0	457.0											0.1265847679318508	6.932161752000001		23.84	17.0	0.0
2017-02-15 14:00:00	0.01565795440355493	0.0018757460934543363	7.132602926606825	0.8727262960759488																									0.0
2017-02-15 15:00:00	0.013609111367831396	0.00172128299685193	11.607798122078393	1.4508292476208358																									0.0
2017-02-15 16:00:00	0.010823494300128076	0.000961093013172684	9.356176440043699	0.8704554392441245										0.0	0.0	0.0	0.020385298	0.017361737	0.004184321	0.001744835	0.008380658000000001	0.0	0.000643153	0.0527	7.439769101				0.0
2017-02-15 17:00:00	0.012444966359274305	0.0011867626630007464	8.784528019533429	0.8711641102496059																									0.0
2017-02-15 18:00:00	0.015276121505033944	0.0018636672962566239	4.867432231101644	0.5084325534351232																									0.0
2017-02-15 19:00:00	0.015006735904112356	0.0009691167318474881	6.258394735608069	0.4388250927818641	133280.0	254897.0	121617.0	6497.0	6523.0	2617.0	26.0	626.0	38.0											0.4054238092058312	11.59014605		24.3	20.11	0.0
2017-02-15 20:00:00	0.013871979363254324	0.000706713780918728	3.4926557832755853	0.175501330519462																									0.0
2017-02-15 21:00:00																													0.0
2017-02-15 22:00:00																													0.0
2017-02-15 23:00:00																													0.0
2017-02-16 00:00:00	0.0141925932201608	0.0030645290177054537	3.7089169967054962	0.7778716713586515																									0.0
2017-02-16 01:00:00	0.011419938536670712	0.002103210569534225	2.326342539323036	0.4360537114556768										3.10541e-06	0.007345976	1.82285e-06	0.140471411	0.13839158699999998	0.02307447	0.002271553	0.023617206	0.0	0.002222859	0.3374	11.58779491				0.0
2017-02-16 02:00:00	0.010874534879706216	0.0008261430185737932	2.6889621970212443	0.2181046394448541																									0.0
2017-02-16 03:00:00	0.010970947209111551	0.0004572473708276178	2.331321535300217	0.0969810666772958																									0.0
2017-02-16 04:00:00	0.01391024046122868	0.0011534720748331776	2.6191162229485223	0.2182656025056899																				0.1888102988876988	9.398246169				0.0
2017-02-16 05:00:00	0.015517561116381834	0.00033875338753387534	4.561478615072598	0.09746762539721714																									0.0
2017-02-16 06:00:00	0.01364104133165142	0.0009744622139950856	4.574065604353578	0.3629636615438314																									0.0
2017-02-16 07:00:00	0.01040626330618851	0.0013919507532588061	4.209065115224125	0.5806488586370289	94852.0	301093.0	206241.0	2809.0	2818.0	1699.0	9.0	54.0	0.0	4.71599e-05	8.97918e-05	2.77288e-05	0.012213488	0.00013453	0.005644677	0.002031141	0.004554717	0.0	0.001156768	0.0259	5.668097842999999		0.46	19.63	0.0
2017-02-16 08:00:00	0.00923438359091036	0.0010720959391897816	2.255368371402237	0.29060680645540354																									0.0
2017-02-16 09:00:00	0.009799316991760888	0.0004553734061930783	2.2566107187965803	0.07277451529625703																				0.01484841896788046	5.700639663				1.0
2017-02-16 10:00:00	0.021671999371631032	0.0017928041365541372	3.4922540646450844	0.29147104388260386																									1.0
2017-02-16 11:00:00	0.013810379981769072	0.00031094527363184084	2.8401125744106097	0.07254066121683186																									1.0
2017-02-16 12:00:00	0.014802872375197904	0.0020488231270694595	2.616908333782696	0.3634217328349217	131071.0	347130.0	216059.0	1637.0	2769.0	805.0	1132.0	38.0	17.0	5.71393e-06	6.61703e-06	3.33337e-06	0.007384531999999998	0.000101716	0.003701479	0.002395452	0.001655081	0.0	0.000746076	0.016	8.760666049		8.26	13.66	1.0
2017-02-16 13:00:00	0.012747617522932872	0.00037037037037037046	2.7660810334197303	0.07295303983644512																									1.0
2017-02-16 14:00:00	0.009767765988697935	0.0	3.3292767349417307	0.0																									1.0
2017-02-16 15:00:00	0.012744441017777742	0.0004075856776983866	4.511317761120188	0.1453996368545147																				0.016466520635050455	4.630137652				1.0
2017-02-16 16:00:00	0.018500627138646558	0.001397642390289449	3.6390749781943543	0.2916942051422841																									1.0
2017-02-16 17:00:00	0.012931622534305569	0.0008104611502190119	6.222464305462206	0.4352514195038443																									1.0
2017-02-16 18:00:00	0.018503183574840317	0.0010695160484651429	11.41172312483823	0.6528158251303232	130797.0	395376.0	264579.0	1065.0	2208.0	749.0	1143.0	41.0	15.0	4.02555e-05	6.23502e-05	2.34822e-05	0.014711126	4.163260000000001e-05	0.004930176	0.002417593	0.004796498	0.0	0.002676886	0.0297	7.524670596		22.3	10.77	1.0
2017-02-16 19:00:00	0.016274475755295562	0.0011283344793573118	10.451557560096047	0.7255080641239636																									1.0
2017-02-16 20:00:00	0.012972502651937716	0.0011303560045567134	9.434479818849981	0.7980933903568589																									1.0
2017-02-16 21:00:00	0.012465960543480243	0.0009498772436370713	12.254772978085224	0.9427422773280684																				0.022235881737878584	5.9840950536666675				1.0
2017-02-16 22:00:00																													1.0
2017-02-16 23:00:00																													1.0
2017-02-17 00:00:00					111503.0	256788.0	145285.0	1682.0	2018.0	550.0	336.0	65.0	79.0	0.0	0.000989573	0.0	0.025225278	0.006980915	0.002322886	0.0050898390000000005	0.006570706	0.0	0.001320805	0.0485	6.138546712999999				1.0
2017-02-17 01:00:00																													1.0
2017-02-17 02:00:00																													1.0
2017-02-17 03:00:00																								0.05681664799249561	7.607657867				1.0
2017-02-17 04:00:00	0.010468203562442336	0.0005050505050505048	1.8307280194068367	0.08074762177394074																									1.0
2017-02-17 05:00:00	0.009797064933272702	0.0003373819163292848	1.3122338081214728	0.07293272554117176																									1.0
2017-02-17 06:00:00	0.0076639773338966	0.0006834300391669817	2.3990391252891365	0.21837144854357807	133166.0	302210.0	169043.0	2920.0	3413.0	223.0	493.0	503.0	1011.0	0.0	0.001269254	0.0	0.019129637	0.013894302	0.0027846190000000003	0.003970034	0.0008521560000000001	0.0	0.0	0.0419	7.304196952000001		34.19	21.27	1.0
2017-02-17 07:00:00	0.004451513786505803	0.00034486846877005047	1.815373433592308	0.1452404818025563																									1.0
2017-02-17 08:00:00	0.012029857577636305	0.0007826883790158628	4.430589400794043	0.363493512729187																									1.0
2017-02-17 09:00:00	0.0232146061547769	0.00019157088122605367	7.119110560315058	0.07266893674735872																				0.06731168526818494	7.538520575				1.0
2017-02-17 10:00:00	0.015015943774956847	0.00010850694444444448	8.851001556716398	0.07250848167964448																									1.0
2017-02-17 11:00:00	0.01120230766253139	0.0	2.5078563998536185	0.0																									1.0
2017-02-17 12:00:00	0.012162820400753468	0.0	0.730562303308098	0.0	114852.0	265308.0	150456.0	1339.0	1578.0	453.0	239.0	224.0	89.0	7.07846e-05	0.00013690799999999998	4.14972e-05	0.030923714	0.005563086	0.004502688	0.00458999	0.006371334	0.0	0.0	0.0522	7.478278798	0.05386524292691509	25.15	21.82	1.0
2017-02-17 13:00:00	0.010279466880111363	0.0	1.0336342922227482	0.0																									1.0
2017-02-17 14:00:00	0.016764191552327144	0.0	0.7898127739021987	0.0																									1.0
2017-02-17 15:00:00	0.06715458071308411	0.0	9.766170637880284	0.0																					9.151311182999999				1.0
2017-02-17 16:00:00	0.0357637973351429	0.000324254215304799	11.141976916281543	0.0753152016504272																									1.0
2017-02-17 17:00:00	0.0149987316658404	0.0	2.253460762086349	0.0																									1.0
2017-02-17 18:00:00	0.016240902297004502	0.0020013782849346395	5.1113826581343655	0.6570496595149854	253166.0	603576.0	350410.0	2005.0	4479.0	1522.0	2474.0	596.0	188.0	0.0	0.004380419	0.0	0.078894805	0.039686804	0.00532363	0.019280819	0.015329995	0.0	3.52991e-06	0.1629	10.10950073	0.03027933380679875	44.08	20.28	1.0
2017-02-17 19:00:00	0.022852710053148484	0.002501025326074014	3.9981142986210685	0.5089348584797456																									0.0
2017-02-17 20:00:00	0.0188994541743778	0.0	5.88813427276548	0.0																									0.0
2017-02-17 21:00:00	0.020021972685289727	0.0030833035709924967	4.80111628103884	0.5826094379943886																				0.16460519542689742	11.21397826				0.0
2017-02-17 22:00:00	0.010392477731029677	0.00024801587301587306	2.763677470462812	0.07257383843757234																									0.0
2017-02-17 23:00:00	0.007688690046886711	0.0019743500698809085	2.107365731233486	0.4366214355922951																									0.0
2017-02-18 00:00:00	0.015262011527073028	0.000952466255669917	3.4383778531732614	0.21893658710504246																									0.0
2017-02-18 01:00:00	0.010618159289598677	0.002626144420733807	3.5383401467051865	0.8817696829440349	227335.0	489772.0	262437.0	284.0	1025.0	861.0	741.0	30.0	0.0																0.0
2017-02-18 02:00:00																													0.0
2017-02-18 03:00:00	0.010721673178579636	0.0010917030567685591	4.803831769788998	0.4368371996580438																									0.0
2017-02-18 04:00:00	0.008117551690475379	0.0016121681252324086	3.338588919433436	0.6531957330473003																									0.0
2017-02-18 05:00:00	0.009024136938956146	0.0004261326215803888	4.357913254377784	0.2181549211842583																									0.0
2017-02-18 06:00:00	0.014938314918056953	0.0004691609762121381	10.558754839263203	0.3657389546392679										0.0	0.0	0.00035975	0.010494747	0.0041263770000000005	0.001252228	0.003086037	0.0051692840000000006	0.0	0.000111577	0.0246	5.630488958				1.0
2017-02-18 07:00:00	0.012105282987707943	0.0005592869230889193	13.275129992110655	0.6531066385255372																									1.0
2017-02-18 08:00:00	0.010573985972914306	0.0009523130361956992	9.434522942208815	0.7982196270044138																					5.127160464				1.0
2017-02-18 09:00:00	0.013334986515961824	0.000986775553496826	6.245808540180375	0.5083378533809654																									1.0
2017-02-18 10:00:00	0.0114347137361394	0.0012401591214968855	3.9181781084679663	0.4352470290495488	142096.0	278610.0	136515.0	198.0	438.0	134.0	240.0	42.0	25.0																1.0
2017-02-18 11:00:00																													1.0
2017-02-18 12:00:00																													1.0
2017-02-18 13:00:00	0.011259553469338627	0.0006896551724137927	6.532809202020142	0.4356131778213649																									1.0
2017-02-18 14:00:00	0.012508515606821058	0.0008000251188924496	8.301003296862246	0.580703563998202										0.0	0.0	0.000635673	0.009041695	0.0035008440000000004	0.000967169	0.002459282	0.010532195	0.0	0.0007631410000000001	0.0279	4.473846836				1.0
2017-02-18 15:00:00	0.013759575644993631	0.0010394267826844329	11.323663713766296	0.7981387699696424																									1.0
2017-02-18 16:00:00	0.017332813611262137	0.0007687630559852173	15.236253346152358	0.7254379044972078																									1.0
2017-02-18 17:00:00	0.018897323508722055	0.0012036039052294519	15.011689631824467	0.9423315081348048																				0.026456092099695072	5.185150213				1.0
2017-02-18 18:00:00	0.023832888285086642	0.0010931706433760585	22.454623640486002	1.0443824445260557																									1.0
2017-02-18 19:00:00	0.028145642329202747	0.001126710862554099	23.794924519391085	0.9429740125360716																									1.0
2017-02-18 20:00:00	0.027169656976378208	0.0011032642452977275	24.227578359518514	1.0155719153823664										4.9988e-06	9.77648e-06	2.87809e-06	0.001759793	0.002746046	0.001542358	0.003248361	0.022422364	0.0	0.001963426	0.0337	3.6858618689999996				1.0
2017-02-18 21:00:00	0.02005700410346391	0.0007579229175032665	18.93587666291921	0.7255402672168598																									1.0
2017-02-18 22:00:00	0.01914449288448704	0.00038174309679709685	15.751754596277815	0.2904894148685319																									1.0
2017-02-18 23:00:00	0.014996469250939254	0.0008205849895403872	13.130777547381964	0.7254883421419772	93485.0	208246.0	114761.0	1644.0	1935.0	276.0	291.0	504.0	348.0																1.0
2017-02-19 00:00:00	0.015743988514762938	0.0007641259886683334	12.83956667738225	0.652885017515193																									1.0
2017-02-19 01:00:00	0.017363492435695814	0.0013625620822659758	10.621794738644027	0.7834687404795724	155968.0	353280.0	197312.0	762.0	919.0	618.0	157.0	42.0	3.0																1.0
2017-02-19 02:00:00	0.020571533801877626	0.0007263305173002072	11.240355534654594	0.3958766210745914																									1.0
2017-02-19 03:00:00	0.023135999555718236	0.0014164207992062524	10.812364148783505	0.5803258717522223																									1.0
2017-02-19 04:00:00	0.02024892748997157	0.001827658637550271	10.371184969448661	0.9576351048718182																									1.0
2017-02-19 05:00:00	0.015482437430226837	0.0009980281906468416	11.825336089208687	0.7253546358030581																				0.03339046268228445	7.371867987000001				1.0
2017-02-19 06:00:00	0.01889073493373621	0.0008034644994735937	13.6386715150787	0.5805450752596754																									1.0
2017-02-19 07:00:00	0.013522746294356295	0.0009649305632164221	11.46323005425335	0.7983703361631541										2.05651e-05	4.0666e-05	0.001110469	0.014563349	0.00119728	0.002576597	0.006315244	0.019459548	0.0	0.004516284000000001	0.0498	5.4668488810000015				1.0
2017-02-19 08:00:00	0.013391835608506807	0.0008714249215908492	13.056294690659845	0.8704964051151078																									1.0
2017-02-19 09:00:00	0.011231942377586877	0.0006023814804382269	11.460393875727894	0.5802066346298124																									1.0
2017-02-19 10:00:00	0.01200714036246533	0.0008249265887486926	10.953082312945204	0.7979292554759828																				0.027407643126904524	5.264318454				1.0
2017-02-19 11:00:00	0.012966463571795029	0.0007918303316118522	14.20977546202426	0.8698987295339989																									1.0
2017-02-19 12:00:00	0.011441753959239435	0.0011475782849981267	13.196201705748232	1.3050311913978367																									0.0
2017-02-19 13:00:00	0.01184342369640348	0.001511573824330678	13.125570560052125	1.5950482237751074																									0.0
2017-02-19 14:00:00	0.01447665465170715	0.0022228939881287608	14.284641272654119	2.175308454806703																									0.0
2017-02-19 15:00:00	0.014942307812522837	0.002768853967200956	17.19146418653275	3.192312017050032																									0.0
2017-02-19 16:00:00	0.014137824645112316	0.0015520502039787231	17.909570819270805	1.9577147030641904																									0.0
2017-02-19 17:00:00	0.013678777102426057	0.002187656761935125	14.938862807095456	2.320462307640432																									0.0
2017-02-19 18:00:00	0.02611084187959896	0.008796586892666642	12.634837926134727	4.428861779198263																									0.0
2017-02-19 19:00:00	0.025279699810773208	0.006128288582584251	16.18754874404089	3.9198303087513215										0.226780785	0.066424228	0.027886315	0.151898055	0.0	0.42955102	0.059280718	0.226902316	0.110242454	0.05883405	1.3578	20.027034703333328				0.0
2017-02-19 20:00:00	0.025837875411816983	0.004513327778993994	14.102728452746556	2.4370809198389187																									0.0
2017-02-19 21:00:00	0.029635816972690236	0.00659599984715561	11.297382729412872	2.474500477235232																									0.0
2017-02-19 22:00:00	0.030627300965158668	0.004492317638049637	11.43431210074693	1.634014641804869																				1.2248006601206107	22.2379177				0.0
2017-02-19 23:00:00																													0.0
2017-02-20 00:00:00																													0.0
2017-02-20 01:00:00																													0.0
2017-02-20 02:00:00	0.016028026105407118	0.0	15.223500491136033	0.0																									0.0
2017-02-20 03:00:00	0.015167514175242857	0.0017103234521053069	14.229113914577606	1.5991130982320712																									0.0
2017-02-20 04:00:00	0.01871237216983297	0.002636732670907207	15.959953727898176	2.3939714446468807																									0.0
2017-02-20 05:00:00	0.02320889678849497	0.0022465976901062472	21.695166609075613	2.0317804314728845																									0.0
2017-02-20 06:00:00	0.0186749051817322	0.002743384771475244	24.508626076225198	3.55356733792117																									0.0
2017-02-20 07:00:00	0.015037631006290348	0.0018046102709299	24.43320432072165	2.9726767684826565																									0.0
2017-02-20 08:00:00	0.016576322408897868	0.003147708793676275	28.567172418157767	5.365363756567309																									0.0
2017-02-20 09:00:00	0.014100459088586209	0.002319058256726777	25.77925869609873	4.190981271429721																									0.0
2017-02-20 10:00:00	0.014474572366641916	0.003489114408171289	21.750340672692474	5.219978321505393																									0.0
2017-02-20 11:00:00	0.011794690353849255	0.004246569609361029	18.555431835283986	6.668616289655473																									0.0
2017-02-20 12:00:00	0.00960883222116106	0.0008673263101320473	13.051556713544192	1.1598674864828715																									0.0
2017-02-20 13:00:00	0.011605117705424578	0.001439871008677116	17.24304941199858	2.135394377345292																									0.0
2017-02-20 14:00:00	0.012249101447825015	0.0014050673400737845	18.921075255470953	2.174773680894739																									0.0
2017-02-20 15:00:00	0.012271264102718487	0.0009591275827924307	20.245791441815072	1.5816306000897742																									0.0
2017-02-20 16:00:00	0.01115499551126195	0.0006338672723568999	18.341415379386707	1.0150192115311778																									0.0
2017-02-20 17:00:00																													0.0
2017-02-20 18:00:00																													0.0
2017-02-20 19:00:00																													0.0
2017-02-20 20:00:00	0.0392093066347558	0.004721280714389997	36.380475944796	4.42906129934587																									0.0
2017-02-20 21:00:00	0.03385329454114839	0.004465304315647626	29.59129414250241	3.9168350845481097																									0.0
2017-02-20 22:00:00	0.02816693577675348	0.004235796981185487	23.70015122390658	3.482904638005047																									0.0
2017-02-20 23:00:00	0.01811191140424152	0.002156846085463546	22.524120197070502	2.706610244033854																									0.0
2017-02-21 00:00:00	0.028465821155475787	0.002765803495791789	23.72885159486701	2.2492783905226164																									0.0
2017-02-21 01:00:00	0.022680363615081484	0.002252438791030323	21.2473399575757	1.9580186105886093																									0.0
2017-02-21 02:00:00	0.01792347927265214	0.0010992118686092203	21.5318862861897	1.3049443338889808																									0.0
2017-02-21 03:00:00	0.01812520449650314	0.001158444978971087	23.71405770011998	1.5228347452486355																									0.0
2017-02-21 04:00:00	0.018961547778002512	0.001053018752935193	27.40893690736557	1.5227600443801474																									0.0
2017-02-21 05:00:00	0.01985722707897644	0.0013120777627533301	31.31807691631941	2.029933978151369																									0.0
2017-02-21 06:00:00	0.01944032317064144	0.0015853071306325516	28.345817476700894	2.3197064260219293																									0.0
2017-02-21 07:00:00	0.01971192065361592	0.0016485801049350244	26.17827192933975	2.175799446881088																									0.0
2017-02-21 08:00:00	0.019988162058460084	0.0010814331205151646	23.275585016179967	1.2326020573591063																									0.0
2017-02-21 09:00:00	0.016170403533666458	0.0012671598114031414	20.37335389320594	1.5952561647686203																									0.0
2017-02-21 10:00:00	0.022840824739194927	0.005367339702258277	29.375038576986842	7.833978911937311																									0.0
2017-02-21 11:00:00	0.019211206219222045	0.002937171466500417	16.90635264728854	2.5393673518852604																									0.0
2017-02-21 12:00:00	0.023902426296794302	0.005742812326069673	19.36104478006079	5.142156579131664																									0.0
2017-02-21 13:00:00																													0.0
2017-02-21 14:00:00																													0.0
2017-02-21 15:00:00	0.024967237579948467	0.0027268055617769237	21.32858077394748	2.321107875055372																									0.0
2017-02-21 16:00:00	0.025280542743622927	0.003977609392667548	21.762508587793608	3.4094119621836234																									0.0
2017-02-21 17:00:00	0.03198499995093153	0.005429364744199362	30.83236727301439	5.150927056128139																									0.0
2017-02-21 18:00:00	0.0275564773429608	0.005853532391659329	30.829179986255628	6.5284830049682085																									0.0
2017-02-21 19:00:00	0.03148926438218461	0.004508203150893722	29.664519449270873	4.786975649488027																									0.0
2017-02-21 20:00:00	0.033093548404948776	0.002605236113943654	17.407890221923633	1.3055354647715178																									0.0
2017-02-21 21:00:00	0.027883820969287442	0.003499774410620377	13.363760412966009	1.5979129202946571																									0.0
2017-02-21 22:00:00																													0.0
2017-02-21 23:00:00																													0.0
2017-02-22 00:00:00																													0.0
2017-02-22 01:00:00	0.01805979360868489	0.0030009173648967336	12.676298857433462	2.112684259272506																									0.0
2017-02-22 02:00:00	0.019760675847180043	0.0019350688221549766	14.363130971919027	1.3782660488066385																									0.0
2017-02-22 03:00:00	0.024264304823059347	0.003295400418661438	21.754095396907655	2.82812804229439																									0.0
2017-02-22 04:00:00	0.02366406203255354	0.0033951057922563463	23.92937855928365	3.480779509994529																									0.0
2017-02-22 05:00:00	0.027475445765012648	0.009371731917470634	15.2400158101996	5.153187234556146																									0.0
2017-02-22 06:00:00	0.022115655143347804	0.005560982647535628	13.561130020266292	3.408556633221582																									0.0
2017-02-22 07:00:00	0.0303480471663778	0.0063283031415655505	12.461675036704106	2.6140904206067965																									0.0
2017-02-22 08:00:00	0.028306428107394525	0.0026684951547735593	14.156396184519453	1.3065720486357577																									0.0
2017-02-22 09:00:00																													0.0
2017-02-22 10:00:00																													0.0
2017-02-22 11:00:00																													0.0
2017-02-22 12:00:00	0.026903711296048783	0.003684046236124118	33.6342329913357	4.642953265875121																									0.0
2017-02-22 13:00:00																													0.0
2017-02-22 14:00:00																													0.0
2017-02-22 15:00:00																													0.0
2017-02-22 16:00:00																													0.0
2017-02-22 17:00:00																													0.0
2017-02-22 18:00:00																													0.0
2017-02-22 19:00:00																													0.0
2017-02-22 20:00:00																													0.0
2017-02-22 21:00:00																													0.0
2017-02-22 22:00:00																													0.0
2017-02-22 23:00:00																													0.0
2017-02-23 00:00:00																													0.0
2017-02-23 01:00:00																													0.0
2017-02-23 02:00:00																													0.0
2017-02-23 03:00:00																													0.0
2017-02-23 04:00:00																													0.0
2017-02-23 05:00:00																													0.0
2017-02-23 06:00:00																													0.0
2017-02-23 07:00:00																													0.0
2017-02-23 08:00:00																													0.0
2017-02-23 09:00:00																													0.0
2017-02-23 10:00:00																													0.0
2017-02-23 11:00:00																													0.0
2017-02-23 12:00:00																													0.0
2017-02-23 13:00:00																													0.0
2017-02-23 14:00:00																													0.0
2017-02-23 15:00:00																													0.0
2017-02-23 16:00:00																													0.0
2017-02-23 17:00:00																													0.0
2017-02-23 18:00:00																													0.0
2017-02-23 19:00:00																													0.0
2017-02-23 20:00:00																													0.0
2017-02-23 21:00:00																													0.0
2017-02-23 22:00:00																													0.0
2017-02-23 23:00:00																													0.0
2017-02-24 00:00:00																													0.0
2017-02-24 01:00:00
2017-02-24 02:00:00
2017-02-24 03:00:00
2017-02-24 04:00:00
2017-02-24 05:00:00
2017-02-24 06:00:00
2017-02-24 07:00:00
2017-02-24 08:00:00
2017-02-24 09:00:00
2017-02-24 10:00:00
2017-02-24 11:00:00
2017-02-24 12:00:00
2017-02-24 13:00:00
2017-02-24 14:00:00
2017-02-24 15:00:00
2017-02-24 16:00:00
2017-02-24 17:00:00
2017-02-24 18:00:00
2017-02-24 19:00:00
2017-02-24 20:00:00
2017-02-24 21:00:00
2017-02-24 22:00:00
2017-02-24 23:00:00
2017-02-25 00:00:00
2017-02-25 01:00:00
2017-02-25 02:00:00
2017-02-25 03:00:00
2017-02-25 04:00:00
2017-02-25 05:00:00
2017-02-25 06:00:00
2017-02-25 07:00:00
2017-02-25 08:00:00
2017-02-25 09:00:00
2017-02-25 10:00:00
2017-02-25 11:00:00
2017-02-25 12:00:00
2017-02-25 13:00:00
2017-02-25 14:00:00
2017-02-25 15:00:00
2017-02-25 16:00:00
2017-02-25 17:00:00
2017-02-25 18:00:00
2017-02-25 19:00:00
2017-02-25 20:00:00
2017-02-25 21:00:00
2017-02-25 22:00:00
2017-02-25 23:00:00
2017-02-26 00:00:00																													0.0
2017-02-26 01:00:00																													0.0
2017-02-26 02:00:00																													0.0
2017-02-26 03:00:00	0.029361378339997087	0.004103626238933175	31.08354635320406	4.3512702988350735																									0.0
2017-02-26 04:00:00	0.025086558776258042	0.002540518324011353	31.328312269872896	3.2637536433472816																									0.0
2017-02-26 05:00:00	0.02238161488540797	0.003557954990242988	20.77123799541059	3.2625237640958016																									0.0
2017-02-26 06:00:00	0.022870679036383845	0.004507702148932659	14.293203484199871	2.829484221841684																									0.0
2017-02-26 07:00:00	0.020512569826035186	0.0030378551501301448	9.867213080556953	1.4508660795994512																									0.0
2017-02-26 08:00:00																													0.0
2017-02-26 09:00:00																													0.0
2017-02-26 10:00:00																													0.0
2017-02-26 11:00:00																													0.0
2017-02-26 12:00:00																													0.0
2017-02-26 13:00:00																													0.0
2017-02-26 14:00:00																													0.0
2017-02-26 15:00:00					1211891.0	2418064.0	1206173.0	17801.0	38397.0	11750.0	20596.0	2529.0	13.0	0.0	0.009413135	0.029263861	1.324744284	0.060858082	0.0015507079999999998	0.091056613	0.139247225	0.519636557	0.010029594	2.1858	16.05523972				0.0
2017-02-26 16:00:00																													0.0
2017-02-26 17:00:00																													0.0
2017-02-26 18:00:00																								1.4621929254516195	14.56342457				0.0
2017-02-26 19:00:00																													0.0
2017-02-26 20:00:00																													0.0
2017-02-26 21:00:00					762733.0	1609226.0	846492.0	2344.0	18989.0	1354.0	16645.0	1396.0	0.0	0.067649429	0.050904705	0.0	0.7090821270000001	0.006968761	0.001921157	0.070015892	0.109050111	0.165250808	0.004057103	1.1849	11.13165167				0.0
2017-02-26 22:00:00																													0.0
2017-02-26 23:00:00																													0.0
2017-02-27 00:00:00																								0.5945444456223323	8.61880862				0.0
2017-02-27 01:00:00																													0.0
2017-02-27 02:00:00																													0.0
2017-02-27 03:00:00					341253.0	574533.0	233280.0	974.0	2097.0	1302.0	1123.0	127.0	0.0	0.035267179	0.011384751	0.00362558	0.044844039	0.0	0.023597592	0.026372967	0.058965527	0.029322368	0.009019999	0.2424	7.378731453999999				0.0
2017-02-27 04:00:00																													0.0
2017-02-27 05:00:00																													0.0
2017-02-27 06:00:00																								0.07426142000775461	5.321320125				0.0
2017-02-27 07:00:00																													1.0
2017-02-27 08:00:00																													1.0
2017-02-27 09:00:00					283121.0	469818.0	186697.0	1074.0	1928.0	1295.0	854.0	140.0	0.0	0.012712379	0.000586106	0.002155044	0.01963231	0.002241737	0.004433776	0.016785273	0.04819998	0.007182604	0.00747079	0.1214	4.664521281				1.0
2017-02-27 10:00:00																													1.0
2017-02-27 11:00:00																													1.0
2017-02-27 12:00:00																													1.0
2017-02-27 13:00:00																													1.0
2017-02-27 14:00:00																													1.0
2017-02-27 15:00:00					475308.0	877699.0	402392.0	9252.0	13084.0	6066.0	3832.0	402.0	23.0											0.2871353689866825	7.435500465				1.0
2017-02-27 16:00:00																													1.0
2017-02-27 17:00:00																													1.0
2017-02-27 18:00:00														0.090228672	0.0	0.00141553	0.0	0.006495918000000001	0.006716055	0.051576719000000014	0.089602739	0.012228086	0.011336287	0.2696	7.770647024				1.0
2017-02-27 19:00:00																													1.0
2017-02-27 20:00:00																													1.0
2017-02-27 21:00:00	0.027400275360825708	0.0017670547318666156	13.502651477776086	0.8711419956129881																									1.0
2017-02-27 22:00:00	0.020740819066829008	0.0010886612085013966	18.27755400399471	1.232764175322897																									1.0
2017-02-27 23:00:00	0.0123299274911954	0.0011176761634593424	21.45767918315917	1.9573611383483518																									1.0
2017-02-28 00:00:00	0.011387455444553343	0.0010106433828525726	21.02305522026536	1.8848599707426343																									1.0
2017-02-28 01:00:00	0.012609031397225962	0.0009558796200140326	23.77618360305523	1.8124310328109847																									1.0
2017-02-28 02:00:00	0.010913154079045943	0.0006433429623536152	19.6436829067861	1.1596873077647925																									1.0
2017-02-28 03:00:00	0.010792200100912112	0.001002514246369982	19.452066284854077	1.8186481520810056	163485.0	274385.0	110900.0	1063.0	1533.0	2225.0	470.0	370.0	34.0											0.1275361445059885	7.261781087				1.0
2017-02-28 04:00:00																													1.0
2017-02-28 05:00:00														0.000492163	0.001069859	0.000289223	0.018380029	0.045340251	0.014723598	0.027704722	0.056828277	0.0	0.005571874	0.1704	7.120478986				1.0
2017-02-28 06:00:00																													1.0
2017-02-28 07:00:00																													1.0
2017-02-28 08:00:00					378861.0	760888.0	382027.0	818.0	8028.0	5901.0	7210.0	247.0	31.0											0.1053658720524564	4.185358255	0.016683360231551776	16.32	7.22	1.0
2017-02-28 09:00:00																													1.0
2017-02-28 10:00:00																													1.0
2017-02-28 11:00:00														0.019544544	0.00133936	0.001812226	0.029807501	0.007297818	0.010041909	0.050537018	0.13845654300000002	0.021194586	0.024368497000000003	0.3044	5.398912195				1.0
2017-02-28 12:00:00																													1.0
2017-02-28 13:00:00																													1.0
2017-02-28 14:00:00	0.022024598393844592	0.0012744776655365852	21.63377407708496	1.2433060357555397	168405.0	330478.0	162073.0	733.0	994.0	1457.0	261.0	67.0	3.0											0.32203823450960584	4.562965242	0.04190497875346759	4.34	14.94	1.0
2017-02-28 15:00:00	0.015483351677594731	0.0017007646293119105	14.073115044347732	1.5231372470373363																									1.0
2017-02-28 16:00:00	0.015120687328007587	0.0016618118705902622	9.792905415451402	1.0880630989638458																									1.0
2017-02-28 17:00:00	0.016660326035217495	0.0012754982107546296	11.389445278025224	0.8706545001934561										0.015311644	0.001444722	0.004156588	0.06011406900000001	0.066086362	0.009546192	0.078786048	0.110141107	0.01420385	0.006209428	0.366	5.107156703999999				1.0
2017-02-28 18:00:00	0.014057353705531057	0.0006203632403819117	10.30090291107778	0.4349827353392354																									1.0
2017-02-28 19:00:00	0.009450193809689087	0.0011515557090732438	6.384956598953775	0.7981746918542746																									1.0
2017-02-28 20:00:00	0.013206378941413584	0.0009602177713349498	7.477857798653969	0.5083499247213329	340251.0	657585.0	317335.0	876.0	9123.0	5027.0	8247.0	335.0	21.0											0.3955356531678126	5.670542607000001	0.09565629898683753	20.91	21.04	1.0
2017-02-28 21:00:00	0.01378871712925067	0.0016693534785207822	7.837810638965987	0.9432112492543088																									1.0
2017-02-28 22:00:00	0.014861194589728384	0.0013509804274672134	10.156448719826846	0.9430626731807976																									1.0
2017-02-28 23:00:00	0.014153077202684437	0.0008289386102904201	5.51932594357654	0.2902102849686179										0.0	0.000704723	0.003379578	0.06326756	0.01566293	0.007372908	0.074075027	0.1871449	0.007481707	0.016710686000000002	0.3777	7.152237059				1.0
2017-03-01 00:00:00	0.016573229191031973	0.002168208900074084	5.523688349357399	0.6547728254100632																									1.0
2017-03-01 01:00:00	0.01692368734785001	0.0015725327495996928	5.229548323360559	0.5083992649735756																									1.0
2017-03-01 02:00:00	0.012745692501848005	0.0005894314014121406	2.8325859285411314	0.1450414047119564	428064.0	595877.0	167813.0	602.0	1323.0	4393.0	721.0	294.0	89.0											0.2204289665680277	3.915705453	0.0521540624464463	16.53	9.78	1.0
2017-03-01 03:00:00	0.012292074748062142	0.0013743333188582655	3.1993802416815447	0.3634558721502688																									1.0
2017-03-01 04:00:00	0.012619086725731449	0.0011263713141089961	4.719807823527944	0.4355495998035128																									1.0
2017-03-01 05:00:00	0.011688232381241023	0.0030545200840639553	10.302156095771757	2.684820166659										0.0	0.001036379	0.0	0.263406304	0.182713471	0.013958124	0.14380494800000002	0.258928719	0.021582416	0.001069614	0.915					1.0
2017-03-01 06:00:00	0.012945287215843877	0.003058836036892661	15.297711820751527	3.697689083459337																									1.0
2017-03-01 07:00:00	0.012104930395604056	0.003864681044213269	10.949487861047599	3.4808262957164064																									1.0
2017-03-01 08:00:00	0.016520377003200117	0.00481217781150233	15.526307124372325	4.571407171667878	288269.0	451549.0	163280.0	533.0	792.0	1900.0	259.0	623.0	15.0											0.6456091901877142		0.019794040109085684	26.45	21.65	1.0
2017-03-01 09:00:00	0.020389790987514544	0.0033360854407484502	12.0456846390764	2.031807366259472																									1.0
2017-03-01 10:00:00	0.015600047437342725	0.0009239987308081338	10.011084862349676	0.6528820434499921																									1.0
2017-03-01 11:00:00	0.014791626715167224	0.0006405842662653161	15.51519601161381	0.652567663569353										0.000104859	0.000291548	0.005373393000000001	0.213015084	0.08974316800000001	0.01885524	0.088475104	0.150133267	0.0	0.002108308	0.5851					1.0
2017-03-01 12:00:00	0.018827662943488286	0.0017992499239195547	30.08740981153093	2.9726350060982702																									1.0
2017-03-01 13:00:00	0.02007932067896832	0.0022708210294330533	35.01320412960981	3.987002107962831																									1.0
2017-03-01 14:00:00	0.02551628043324168	0.0066116379302606715	43.35297858214474	11.30947783074268	269476.0	430296.0	160820.0	931.0	1539.0	1193.0	608.0	618.0	7.0											0.5416545879857209		0.04251038995220853	23.06	15.97	1.0
2017-03-01 15:00:00	0.02844098709338456	0.007810531338503864	58.274439782908594	16.23575400408059																									1.0
2017-03-01 16:00:00	0.0369072516943276	0.011961222289709509	59.09043917365128	18.850637037326347																									0.0
2017-03-01 17:00:00	0.04026627861291567	0.012998503059724723	53.937094665947505	17.39874304686165										0.001484031	0.007716806	0.0	0.08721648900000001	0.01609479	0.004870687	0.04906339	0.065434055	0.010429006	0.014790729	0.2628					0.0
2017-03-01 18:00:00	0.03930761409437169	0.009592899834060932	46.90285348208754	11.454030241631514																									0.0
2017-03-01 19:00:00	0.048027274076744536	0.0151869364849982	68.07440161107992	21.386386676225534																									0.0
2017-03-01 20:00:00	0.04178060313242018	0.008143992016014737	62.70951340343769	12.324099154041836	322164.0	597882.0	275718.0	2406.0	4095.0	807.0	1689.0	1334.0	3.0														24.72	29.02	0.0
2017-03-01 21:00:00	0.04712522028392085	0.009224602725502693	51.33311914149291	10.005301460922382																									0.0
2017-03-01 22:00:00	0.05349757400234903	0.009474345835540285	59.955334208094435	10.80220215012355																									0.0
2017-03-01 23:00:00	0.05494264851488271	0.007409193779353876	59.37597836758839	7.9747480965875175																									0.0
2017-03-02 00:00:00	0.06309558232152064	0.007980681286132933	88.6519441420706	10.65582902788142																									0.0
2017-03-02 01:00:00	0.05803545669961676	0.005902623418594673	77.2813775524295	7.829494580997214																									0.0
2017-03-02 02:00:00					175763.0	332403.0	156640.0	1227.0	1380.0	821.0	153.0	2157.0	3.0														38.11	45.24	0.0
2017-03-02 03:00:00																													0.0
2017-03-02 04:00:00																													0.0
2017-03-02 05:00:00																													0.0
2017-03-02 06:00:00																													0.0
2017-03-02 07:00:00																													0.0
2017-03-02 08:00:00																													0.0
2017-03-02 09:00:00																													0.0
2017-03-02 10:00:00																													0.0
2017-03-02 11:00:00																													0.0
2017-03-02 12:00:00	0.022505228480823813	0.005109117682962418	12.336719972075588	2.9020934725806167																									0.0
2017-03-02 13:00:00	0.022525673931543217	0.002516875237189223	16.542416214962433	1.8656966218572657																									0.0
2017-03-02 14:00:00	0.027841014227321083	0.005353744348148344	29.653586415493503	5.727713146773072																									0.0
2017-03-02 15:00:00	0.02113612272724091	0.0038725770979885134	22.099285609886547	4.0892331212625095																									0.0
2017-03-02 16:00:00	0.017496257257017624	0.003217953542614034	20.37335440398356	3.7701899312983462																									0.0
2017-03-02 17:00:00	0.019766487565184777	0.002960166041093438	26.970765092809373	3.987595262680441																									0.0
2017-03-02 18:00:00	0.020481434867799932	0.0034135502448983533	36.82565167630711	6.089692444172628																									0.0
2017-03-02 19:00:00	0.019094339008465463	0.003240986967536957	36.16933865500869	6.1611336441081725																									0.0
2017-03-02 20:00:00	0.018564009026268848	0.002913593946277044	37.57549756679881	5.914645508276199																									0.0
2017-03-02 21:00:00																													0.0
2017-03-02 22:00:00	0.017577069870242483	0.003259255426237017	19.510526767059844	3.6040604377819																									0.0
2017-03-02 23:00:00	0.020685723945207752	0.004606098348862785	14.574550028008533	3.1906744005242147																									0.0
2017-03-03 00:00:00	0.024269904440131343	0.005023363645937896	11.971303503471491	2.6123052969770177																									0.0
2017-03-03 01:00:00	0.02298850574712644	0.009195402298850576	8.702178808019058	3.4808715232076235																									0.0
2017-03-03 02:00:00	0.03910979873077052	0.011598525439017194	58.57576607545803	17.543981233409408																									0.0
2017-03-03 03:00:00	0.0292686121958064	0.0073079255521715965	39.7326072772642	10.367647041545707																									0.0
2017-03-03 04:00:00	0.0268360893980575	0.003706721569549285	24.580935359705983	3.4078585042241225																									0.0
2017-03-03 05:00:00	0.024388023765590128	0.00287875803134078	25.230259843880052	2.9725843195726345																									0.0
2017-03-03 06:00:00	0.021941953199807268	0.002625708322871461	32.33338476826514	3.8423522694097296																									0.0
2017-03-03 07:00:00	0.017217166412448952	0.0014718688834561948	26.821593242272225	2.3198043785208067																									0.0
2017-03-03 08:00:00																													0.0
2017-03-03 09:00:00																													0.0
2017-03-03 10:00:00																													0.0
2017-03-03 11:00:00																													0.0
2017-03-03 12:00:00																													0.0
2017-03-03 13:00:00																													0.0
2017-03-03 14:00:00																													0.0
2017-03-03 15:00:00																													0.0
2017-03-03 16:00:00	0.016893668377634636	0.001780863623937257	7.960528768638311	0.8706441550702604																									0.0
2017-03-03 17:00:00																													0.0
2017-03-03 18:00:00																													0.0
2017-03-03 19:00:00	0.03296879942027175	0.004505545067586304	29.15744913469463	3.9164874768129008																									0.0
2017-03-03 20:00:00	0.028539748976529264	0.0019232369255066965	25.382076683009725	1.7405693129057171																									0.0
2017-03-03 21:00:00	0.028270945957442232	0.002032495551531236	21.978068806859607	1.5957100231411696																									0.0
2017-03-03 22:00:00	0.03195666649425901	0.00208633030720416	21.180679277455113	1.5232919840504109																									0.0
2017-03-03 23:00:00	0.03561253625064869	0.0034703014386893646	30.38606198020088	2.9007449428402206																									0.0
2017-03-04 00:00:00	0.0417944999435648	0.0029712741614260213	34.2401021011945	2.393270727564919																									0.0
2017-03-04 01:00:00	0.038927907482586815	0.002450790608496216	33.42869763068997	2.103037748641265																									0.0
2017-03-04 02:00:00	0.03861655702622389	0.002820581709893044	32.919069148596236	2.465437083088072																									0.0
2017-03-04 03:00:00	0.03692975720399589	0.001977810000378707	31.99194328271788	1.7408632038313985																									0.0
2017-03-04 04:00:00	0.04007032908750868	0.002592366417480518	26.490801843339664	1.814590288565853																									0.0
2017-03-04 05:00:00	0.03855422802017682	0.0024329372210620645	34.020687629741104	2.103577903644496																									0.0
2017-03-04 06:00:00	0.03657650013941996	0.0031124678021533835	30.19893201160137	2.6107832590169164																									0.0
2017-03-04 07:00:00																													0.0
2017-03-04 08:00:00																													0.0
2017-03-04 09:00:00																													0.0
2017-03-04 10:00:00																													0.0
2017-03-04 11:00:00																													0.0
2017-03-04 12:00:00																													0.0
2017-03-04 13:00:00																													0.0
2017-03-04 14:00:00																													0.0
2017-03-04 15:00:00																													0.0
2017-03-04 16:00:00																													0.0
2017-03-04 17:00:00																													0.0
2017-03-04 18:00:00																													0.0
2017-03-04 19:00:00																													0.0
2017-03-04 20:00:00																													0.0
2017-03-04 21:00:00																													0.0
2017-03-04 22:00:00																													0.0
2017-03-04 23:00:00																													0.0
2017-03-05 00:00:00																													0.0
2017-03-05 01:00:00	0.02235060349149406	0.0018530585506414878	26.801711641606442	2.2627979711753152																									0.0
2017-03-05 02:00:00	0.03161168926919058	0.0012546416242299133	33.20202672583034	1.3049559164744915																									0.0
2017-03-05 03:00:00																													0.0
2017-03-05 04:00:00																													0.0
2017-03-05 05:00:00																													0.0
2017-03-05 06:00:00																													0.0
2017-03-05 07:00:00	0.026167764403058527	0.0020762358997653122	49.58773636661692	3.915149268380568																									0.0
2017-03-05 08:00:00	0.02492717775803485	0.0014823796665145075	49.07421061144868	2.8997744636168123																									0.0
2017-03-05 09:00:00	0.025410017880355577	0.0015728661783752033	42.26593611635653	2.60996790598931																									0.0
2017-03-05 10:00:00	0.020104973383456636	0.0012732394152540794	33.42116244761649	2.174790522142224																									0.0
2017-03-05 11:00:00	0.020089649963717995	0.0011212813058212381	33.56212581264801	1.884682185043749																									0.0
2017-03-05 12:00:00	0.02255718882778552	0.0010973037885522383	36.03565568777155	1.7401012586437659																									0.0
2017-03-05 13:00:00	0.021705239925641728	0.0010826657507166653	38.20287536704446	1.95723008611766																									0.0
2017-03-05 14:00:00	0.024649834414622512	0.0021092320333995795	44.218274511133146	3.7693321390952166																									0.0
2017-03-05 15:00:00																													1.0
2017-03-05 16:00:00																													1.0
2017-03-05 17:00:00																													1.0
2017-03-05 18:00:00																													1.0
2017-03-05 19:00:00																													1.0
2017-03-05 20:00:00																													1.0
2017-03-05 21:00:00																													1.0
2017-03-05 22:00:00																													1.0
2017-03-05 23:00:00																													1.0
2017-03-06 00:00:00																													1.0
2017-03-06 01:00:00																													1.0
2017-03-06 02:00:00																													1.0
2017-03-06 03:00:00																													1.0
2017-03-06 04:00:00																													1.0
2017-03-06 05:00:00																													0.0
2017-03-06 06:00:00																													0.0
2017-03-06 07:00:00	0.02147768986773017	0.0026471953372002805	17.84305382254881	2.067428100695051																									0.0
2017-03-06 08:00:00	0.02104969549923437	0.0013359591493707105	19.07436693550649	1.232794410493432																									0.0
2017-03-06 09:00:00	0.026248710021527424	0.0012169281641534785	27.40829140718611	1.2328431337121064																									0.0
2017-03-06 10:00:00	0.027896792672745502	0.0014754135299063506	30.02664263374671	1.5955614012955917	281868.0	655831.0	373964.0	1113.0	1532.0	360.0	419.0	454.0	3.0																0.0
2017-03-06 11:00:00	0.02647862749001802	0.0013571588025119835	30.82180855310252	1.5956459143654491																									0.0
2017-03-06 12:00:00	0.028616898499030374	0.0016624002178920855	35.60232188236464	2.102773498966092																									0.0
2017-03-06 13:00:00	0.029110222832723687	0.0017411583719151931	28.20893313611278	1.5952745258241223																									0.0
2017-03-06 14:00:00	0.025456190298606168	0.0011339421689582814	25.887396388082404	1.1601986290660655																									0.0
2017-03-06 15:00:00	0.016780287724273115	0.0013226494025150848	12.214205222523825	1.0171238816682382																									0.0
2017-03-06 16:00:00	0.017786956157970202	0.0012563344254937561	11.6844874354949	0.8711448567606466																				0.4365112656235892	8.04369158				0.0
2017-03-06 17:00:00	0.010765947273784195	0.0	4.700117046929163	0.0																									0.0
2017-03-06 18:00:00																													0.0
2017-03-06 19:00:00	0.01159915726654045	0.0	10.72832753848764	0.0	322585.0	514305.0	191720.0	291.0	603.0	1315.0	312.0	263.0	3.0	0.0	0.015053567	0.002836729	0.293904598	0.341915389	0.012023348	0.090668524	0.12909710900000002	0.010767335	0.0	1.0422	11.43370788				0.0
2017-03-06 20:00:00	0.013854399233209677	0.0004278824851560549	13.925855197650941	0.4350848201400415																									0.0
2017-03-06 21:00:00	0.018450041636601102	0.0028481202607179026	20.01708958734382	3.046622388299171																									0.0
2017-03-06 22:00:00																								0.2877306727433451	7.141136578999999				0.0
2017-03-06 23:00:00																													0.0
2017-03-07 00:00:00																													0.0
2017-03-07 01:00:00					205649.0	386173.0	180524.0	1484.0	2128.0	2732.0	644.0	236.0	9.0														9.96	15.55	0.0
2017-03-07 02:00:00																													0.0
2017-03-07 03:00:00																													0.0
2017-03-07 04:00:00																													0.0
2017-03-07 05:00:00	0.022918228816331626	0.0010683760683760683	5.012765352726384	0.21765611929296588																									0.0
2017-03-07 06:00:00	0.02058109212954549	0.001117185593396855	5.928643116101246	0.3485954707250367	221800.0	361435.0	139636.0	1309.0	1920.0	2102.0	611.0	307.0	17.0	0.000543737	0.01513221	0.003311526	0.123503088	0.038623825	0.011477021	0.048214502	0.031270908	0.010423188	0.0	0.2997	6.059273387999999	0.029127996411777563	22.32	17.8	0.0
2017-03-07 07:00:00	0.011260399096102092	0.001427857499821518	5.102739829249248	0.4984063452581902																									0.0
2017-03-07 08:00:00	0.008775598795320472	0.0009596938180927158	7.990760670115466	0.949120365840912																									0.0
2017-03-07 09:00:00	0.009544037530426942	0.0014267186771512385	7.404697595222244	1.088773815488732																				0.568657661212198	8.031935787666667				0.0
2017-03-07 10:00:00	0.020491531098829608	0.0055410434255466715	7.5556017436583875	2.0338118457630205																									0.0
2017-03-07 11:00:00	0.02265508830405044	0.004052916720904561	7.571650755262681	1.4554761027220475																									0.0
2017-03-07 12:00:00	0.02881365906962	0.001822133129853304	27.35050827381542	1.7408985943960598	348087.0	603690.0	255604.0	1220.0	2431.0	5298.0	1211.0	354.0	69.0	0.010072461	0.023122812000000003	0.002247191	0.021171981	0.38854003	0.012121527	0.053083152	0.046824463	0.014316408	0.0	0.6276	9.152439962999999	0.05424123696964882			0.0
2017-03-07 13:00:00	0.028739777806147525	0.0005527824328737059	24.113672940229648	0.4352347900962421																									0.0
2017-03-07 14:00:00	0.029664475178031717	0.0009351082534449584	32.486745596508364	1.0879989356993225																									0.0
2017-03-07 15:00:00	0.02831585515969721	0.0009449121314964393	36.24971108097043	1.2325811125209578																				0.1937663295282082	5.486669762999999				0.0
2017-03-07 16:00:00	0.027271580212559626	0.0010179263853465506	36.82565580072039	1.3773464177676866																									0.0
2017-03-07 17:00:00	0.02855818828171362	0.0012225528715432627	34.95641109934025	1.4505298869725862																									0.0
2017-03-07 18:00:00	0.03082803509271729	0.0005511367384072636	33.066311992040355	0.5803710073403485	280911.0	680524.0	399613.0	2639.0	3337.0	3242.0	698.0	115.0	10.0	0.005105026	0.009948163	0.00613481	0.03254678	0.0	3.96476e-05	0.066675049	0.055053889	0.006319254	0.040877383	0.2312	5.002677389	0.07151524041673474			0.0
2017-03-07 19:00:00	0.03487031669568934	0.0011849408466623936	34.29789038619817	1.1599715680551828																									0.0
2017-03-07 20:00:00	0.03292817330337649	0.0013551538790240144	31.616207701796718	1.3053758883848383																									0.0
2017-03-07 21:00:00	0.026312853436073383	0.0004818875998201305	23.492347373308178	0.43497788108179264																									0.0
2017-03-07 22:00:00	0.0306629877485459	0.0013452903352303839	24.377195833673234	1.0884436116857288																									0.0
2017-03-07 23:00:00	0.030917193183682964	0.001270933623242198	27.42859775400813	1.1606905955154738																									0.0
2017-03-08 00:00:00	0.027674515782767903	0.0009713084587307732	21.04312512124007	0.727380251525843																									0.0
2017-03-08 01:00:00	0.03038249390673004	0.0009305646276462039	22.456860059442437	0.6964485964163025																									0.0
2017-03-08 02:00:00	0.02995325769890925	0.0010913618544641428	23.39623041086534	0.8704935311495778																									0.0
2017-03-08 03:00:00	0.02909026656030905	0.0005135848220579643	21.147958469367925	0.37326632181556574																									0.0
2017-03-08 04:00:00	0.030413987515297745	0.0	17.561376364899758	0.0																									0.0
2017-03-08 05:00:00	0.03837793334558828	0.0008778683512593964	26.199696178624663	0.5801414045681578																									0.0
2017-03-08 06:00:00	0.03674849543986669	0.0007155852402204952	29.882507183889825	0.5803109202666258																				0.20223521335288608	6.31478729				0.0
2017-03-08 07:00:00	0.03481673845096445	0.001339747421163851	29.73030377720605	1.1603607602241368																									0.0
2017-03-08 08:00:00	0.031478166434300715	0.0003936488836717822	34.447793799192894	0.4351017327375341																									0.0
2017-03-08 09:00:00	0.0260019815137111	0.0006325443574370262	24.438526092193648	0.6527461889212889										0.000112269	0.011957113	0.005386466	0.014401996	0.106658369	0.005694246	0.023876205	0.034822426000000004	2.30297e-05	0.003967885	0.215	6.994946051				0.0
2017-03-08 10:00:00	0.023706957019305124	0.00033646462508615127	11.837903730076995	0.14520080783224534																									0.0
2017-03-08 11:00:00	0.028522644026375638	0.000665996442986482	22.69985126040953	0.5802684590555912																									0.0
2017-03-08 12:00:00	0.035572867625518645	0.0005261352409391387	36.04788420720148	0.5077783026830341	210729.0	466219.0	255490.0	1039.0	2248.0	3076.0	1209.0	75.0	9.0											0.19203142857813602	5.9000147510000005		16.67	11.26	0.0
2017-03-08 13:00:00	0.0495618640889691	0.0007707506146993982	53.886989155649566	0.7978671718183503																									1.0
2017-03-08 14:00:00	0.05853602034179275	0.000905468338334682	74.75240110540436	1.1598667841415211																									1.0
2017-03-08 15:00:00	0.028246504034156045	0.0012011507430961358	39.80544200656808	1.6676871069232335										0.000104282	0.013918533	0.002314689	0.05825944900000001	0.10630738	0.005316484000000001	0.037698001	0.058823854	0.000273266	0.004284043	0.312066667	6.261094725				1.0
2017-03-08 16:00:00	0.013928944112056113	0.0006220958995463678	14.397909520688145	0.7296251737452909																									1.0
2017-03-08 17:00:00	0.011019734263934293	0.0009274162499238453	6.6749153491398445	0.5803454858484038																									1.0
2017-03-08 18:00:00	0.011614505585686613	0.0003942315053215013	5.5896193298202945	0.21775750023865306	186522.0	415459.0	228937.0	1015.0	1510.0	3379.0	495.0	124.0	42.0											0.22411423193084407	4.916489715	0.011795626329628935	7.52	9.51	1.0
2017-03-08 19:00:00	0.012175087440202705	0.0024054157306598978	3.2708189752331798	0.6547110425487866																									1.0
2017-03-08 20:00:00	0.01646767032110329	0.0015024339745492669	6.678740050906893	0.5807466435067444																									1.0
2017-03-08 21:00:00	0.013526889536159102	0.0011188330138963713	4.502918171938138	0.3634005987155664										7.81362e-05	0.013282155	0.001906246	0.047415702	0.035972393	0.005093474000000001	0.021457036	0.023164404	0.00029754	3.29088e-05	0.157	4.654738136000001				1.0
2017-03-08 22:00:00	0.01498684622894674	0.0	2.1830947309225133	0.0																									1.0
2017-03-08 23:00:00	0.013439515791381371	0.0007716049382716049	2.108999790234268	0.07259152920734697																									1.0
2017-03-09 00:00:00	0.014297966918531047	0.00032175032175032174	2.917927458263163	0.0729366406696167																				0.2987944366175317	5.528692743				1.0
2017-03-09 01:00:00	0.019014469377730617	0.0015236366355000446	3.7903304462700023	0.2918837586927973																									1.0
2017-03-09 02:00:00	0.013559860948905864	0.0019579997870364228	2.8450290306379986	0.3644032103446722																									1.0
2017-03-09 03:00:00	0.010656251750611216	0.0005491273139929127	2.9781085915348613	0.14515356115744152																									1.0
2017-03-09 04:00:00	0.009158184619693706	0.0007426874313199274	2.68579329913147	0.21792439820200746																									1.0
2017-03-09 05:00:00	0.010472466464719351	0.0006194697288496387	3.7094159095733583	0.2179456608907432																									1.0
2017-03-09 06:00:00	0.013125044457647962	0.0004679877361455045	8.202808468721027	0.29059951077181817	199294.0	471458.0	272164.0	1335.0	1769.0	1389.0	434.0	139.0	11.0	0.000167306	0.012978288	0.001865117	0.064500583	0.07741232299999999	0.008282584	0.022694865	0.030342159	0.000356779	0.0	0.2265	4.780219143999999	0.03200228557983024	19.32	12.44	1.0
2017-03-09 07:00:00	0.013963444948835349	0.0005066366534745707	5.9677854720093775	0.21781684969023632																									1.0
2017-03-09 08:00:00	0.014867482444612347	0.0004544307929724597	4.069464913374822	0.14550932563944038																									1.0
2017-03-09 09:00:00	0.00993690910540491	0.0013572229289440605	1.674233717555411	0.218635144668064																				0.3483328787232099	6.375109809				1.0
2017-03-09 10:00:00	0.016534588368276527	0.0005175983436853001	2.767612682046439	0.07259758967290575																									1.0
2017-03-09 11:00:00	0.015098421206370031	0.0	2.04159760106099	0.0																									1.0
2017-03-09 12:00:00	0.022713827497195027	0.004378002702432189	1.8281237659769565	0.36597499311360426																									1.0
2017-03-09 13:00:00	0.01076469493245151	0.0	1.4546298088372729	0.0																									1.0
2017-03-09 14:00:00	0.010405558115317263	0.0	2.618089644808861	0.0	116196.0	285535.0	169339.0	1500.0	1801.0	784.0	301.0	344.0	6.0																1.0
2017-03-09 15:00:00	0.01069839405464206	0.0	2.9057989295581947	0.0																									1.0
2017-03-09 16:00:00	0.010455190523736288	0.0010493950088692695	2.112702879998772	0.2186890161331036																									1.0
2017-03-09 17:00:00	0.013549827312859164	0.0016494061355057565	3.1253976747569885	0.4361294716478248																									1.0
2017-03-09 18:00:00	0.012790857611650913	0.0005560309868145615	14.584205671801	0.6533088695528222										0.000151495	0.039586194	0.002862709	0.010566146	0.169219385	0.014172724	0.029231706	0.052319245999999986	0.000272838	0.000417559	0.3454	7.843778691				1.0
2017-03-09 19:00:00																													1.0
2017-03-09 20:00:00	0.009634204943765714	0.0006300915520904602	11.746918985533595	0.8700873373692071																									1.0
2017-03-09 21:00:00	0.01222964178698607	0.0010300236576911382	9.034441406819877	0.7291362003945685																				0.03393663960409864	3.3095533880000003				1.0
2017-03-09 22:00:00	0.015606128550447509	0.00044298740364730215	10.666827715323238	0.2902186508599953																									1.0
2017-03-09 23:00:00	0.012957094615238923	0.0005681420678460455	10.443430532396183	0.5076870890457064																									1.0
2017-03-10 00:00:00	0.008270454588619471	0.0007833258191938249	3.9232779962395687	0.3635647524257348	111185.0	310774.0	199590.0	1864.0	1975.0	2913.0	111.0	595.0	6.0	0.000216636	0.028944765	0.002112786	0.020140207	0.284875592	0.016580251	0.040928935	0.07861638900000001	0.000372422	0.000912008	0.5091	9.503664396	0.044199775413663295	55.81	21.31	1.0
2017-03-10 01:00:00	0.008645243951694848	0.0003316407855247043	6.339949419142755	0.29187131009940703																									1.0
2017-03-10 02:00:00	0.009997843656185914	0.0004352083212031936	6.899412177150188	0.2905721165910833																									1.0
2017-03-10 03:00:00	0.010586308039467543	0.0003760862913033293	4.6732601033367125	0.2372936518885548																				0.05790814851986646	3.61623464				1.0
2017-03-10 04:00:00																													1.0
2017-03-10 05:00:00																													1.0
2017-03-10 06:00:00					94749.0	300774.0	206025.0	1257.0	1468.0	2314.0	211.0	1460.0	0.0	0.0013750910000000002	0.0	0.000918319	0.0	0.325052222	0.014951029	0.0027471540000000003	0.089288761	0.005822002	0.0208454	0.5446	12.37268973	0.08461960214179598	62.48	21.21	1.0
2017-03-10 07:00:00																													1.0
2017-03-10 08:00:00																													1.0
2017-03-10 09:00:00																								0.6049951880607483	11.33051456				1.0
2017-03-10 10:00:00																													1.0
2017-03-10 11:00:00																													1.0
2017-03-10 12:00:00					126663.0	301503.0	174841.0	981.0	1197.0	2373.0	216.0	925.0	35.0	0.002112218	0.0	0.00152316	0.0	0.305762624	0.011592249	0.003458298	0.053836181	0.006074495	0.016107458	0.4643	10.84498423	0.07817517556885134	65.87	17.7	1.0
2017-03-10 13:00:00																													1.0
2017-03-10 14:00:00																													1.0
2017-03-10 15:00:00																								0.6172188120384651	10.73570367				1.0
2017-03-10 16:00:00																													1.0
2017-03-10 17:00:00																													1.0
2017-03-10 18:00:00					91287.0	231207.0	139920.0	625.0	829.0	2792.0	204.0	444.0	58.0	0.001299813	0.0	0.0	0.209638295	0.332694804	0.01145576	0.049296201	0.071535565	0.007342294	0.007637325	0.7604	11.42605211	0.13628174007694274	57.75	16.62	1.0
2017-03-10 19:00:00																													1.0
2017-03-10 20:00:00																													1.0
2017-03-10 21:00:00																								0.4485421096666974	8.966690761				1.0
2017-03-10 22:00:00																													1.0
2017-03-10 23:00:00																													1.0
2017-03-11 00:00:00					156811.0	323764.0	166953.0	1068.0	1241.0	1807.0	173.0	773.0	51.0	0.0	0.011893911	0.0	0.139854128	0.313530967	0.010081875	0.039570907	0.078651817	0.0	0.010016411	0.6771	10.1063401	0.03436993221267435	37.72	15.99	1.0
2017-03-11 01:00:00																													1.0
2017-03-11 02:00:00																								0.7458537308393713	12.022380673333332				1.0
2017-03-11 03:00:00																													1.0
2017-03-11 04:00:00																													1.0
2017-03-11 05:00:00					144533.0	315706.0	171173.0	533.0	611.0	1169.0	78.0	349.0	13.0	0.0	0.0	0.0	0.27897956	0.316551194	0.0	0.033263024	0.121750351	0.0	0.014555865	0.8419	12.95904121	0.1153555618888823	53.76	23.69	1.0
2017-03-11 06:00:00
2017-03-11 07:00:00																													0.0
2017-03-11 08:00:00																								0.40797584236023204	8.395637905				0.0
2017-03-11 09:00:00	0.008653846153846154	0.0	7.828827045987836	0.0																									0.0
2017-03-11 10:00:00	0.024013139193886705	0.0016147016101762436	21.973518997219266	1.4505892172088062																									0.0
2017-03-11 11:00:00	0.02734594043272012	0.0022257114874167983	25.668834539133076	2.175303102105794	184465.0	327346.0	142882.0	710.0	758.0	1088.0	48.0	199.0	3.0	0.000231993	0.008634746	0.002736739	0.094079906	0.186137835	0.008514074	0.029061253	0.053588543	1.48835e-05	0.0	0.3982	11.28400979				0.0
2017-03-11 12:00:00																											26.42	17.93	0.0
2017-03-11 13:00:00																													0.0
2017-03-11 14:00:00					189260.0	320342.0	131082.0	433.0	529.0	4337.0	96.0	90.0	6.0											0.521257075381956	9.736602868	0.09377047028220784			0.0
2017-03-11 15:00:00																													0.0
2017-03-11 16:00:00																													0.0
2017-03-11 17:00:00					168485.0	487369.0	318884.0	1460.0	2160.0	2616.0	700.0	48.0	0.0	0.000515558	0.010828179	0.003721227	0.15836993900000002	0.09940463	0.003514961	0.033359729	0.034786014	9.97599e-05	0.0	0.3557	6.976916407	0.02178124263904577	18.26	14.33	0.0
2017-03-11 18:00:00																													0.0
2017-03-11 19:00:00	0.02287143599278177	0.002118492542034165	13.927829607454187	1.3057261850880575																									0.0
2017-03-11 20:00:00	0.02990405957502698	0.0026650388561652604	19.870243860332128	1.7405395119376552																									0.0
2017-03-11 21:00:00	0.030099486295594318	0.003118600402664651	29.87338425984714	3.0938406304786543																									0.0
2017-03-11 22:00:00	0.023310895628555817	0.0015349519635428294	26.67784444282605	1.7397915605262304																									0.0
2017-03-11 23:00:00	0.03139526628820812	0.0017894333503259746	24.22597888097461	1.3057428412274297																									0.0
2017-03-12 00:00:00																													0.0
2017-03-12 01:00:00	0.030965126046947573	0.0013627528527758116	35.45510405528672	1.5225612697685382																									0.0
2017-03-12 02:00:00	0.034883384774256926	0.002017281157505638	37.92648655283513	2.175728541156525																									0.0
2017-03-12 03:00:00	0.037009441505361236	0.0023484540838981352	39.690827782417415	2.401160049089357																									0.0
2017-03-12 04:00:00																													0.0
2017-03-12 05:00:00																													0.0
2017-03-12 06:00:00																													0.0
2017-03-12 07:00:00																													0.0
2017-03-12 08:00:00																													0.0
2017-03-12 09:00:00																													0.0
2017-03-12 10:00:00																													0.0
2017-03-12 11:00:00																													0.0
2017-03-12 12:00:00																													0.0
2017-03-12 13:00:00																													0.0
2017-03-12 14:00:00																													0.0
2017-03-12 15:00:00																													0.0
2017-03-12 16:00:00																													0.0
2017-03-12 17:00:00																													0.0
2017-03-12 18:00:00	0.04324423463986198	0.005125795863961287	64.29545627566503	7.75975873469533																									0.0
2017-03-12 19:00:00	0.0502767479448764	0.009555100000548523	82.34695866107326	15.729856052426006																									0.0
2017-03-12 20:00:00	0.03851922320332632	0.004832527150703646	62.78932519798425	8.047347884720597																									0.0
2017-03-12 21:00:00	0.03893839875305242	0.005891882354767821	59.15648813519865	8.989310637101843																									0.0
2017-03-12 22:00:00	0.043026566427177663	0.0068619857198851655	54.59776199145855	8.483731370793366																									0.0
2017-03-12 23:00:00	0.04214197945992307	0.007982220752079093	52.60009801623308	9.966816531505216																									0.0
2017-03-13 00:00:00																													0.0
2017-03-13 01:00:00																													0.0
2017-03-13 02:00:00																													0.0
2017-03-13 03:00:00																													0.0
2017-03-13 04:00:00																													0.0
2017-03-13 05:00:00																													0.0
2017-03-13 06:00:00																													0.0
2017-03-13 07:00:00																													0.0
2017-03-13 08:00:00																													0.0
2017-03-13 09:00:00																													0.0
2017-03-13 10:00:00																													0.0
2017-03-13 11:00:00																													0.0
2017-03-13 12:00:00	0.012947598832123531	0.0006833773961509527	4.9392217946851416	0.2904177119306396																									0.0
2017-03-13 13:00:00	0.01763933486021701	0.0017004824557836653	4.361352846604366	0.4360840000161918																									0.0
2017-03-13 14:00:00	0.011832897434084966	0.0016611295681063125	2.616577414987288	0.4360107055161895																									0.0
2017-03-13 15:00:00	0.01579172001707213	0.0	6.0978980325807335	0.0																									0.0
2017-03-13 16:00:00	0.013928047262450274	0.0009393510228754787	6.6072763804555175	0.4355854403827273																									0.0
2017-03-13 17:00:00	0.011296945255514034	0.0011647528985641669	5.015606363123687	0.5816860516680379																				0.3565451445518757	7.7583921139999985				0.0
2017-03-13 18:00:00	0.011068458110384332	0.0005142697225684347	3.3497645594074847	0.1452042145961827																									0.0
2017-03-13 19:00:00	0.009554957086958991	0.00019654088050314464	3.2196208888057853	0.0742730598539851																									0.0
2017-03-13 20:00:00	0.01261479212478995	0.0013847006707027301	3.2050875378701096	0.2908267883782333										2.07547e-05	0.004116916	0.003902356	0.049313565	0.022120693	0.002539458	0.014625316	0.037763253	0.0	0.003397679	0.1425	5.628187242999999				0.0
2017-03-13 21:00:00	0.011048893038558235	0.001068723372014776	2.3259485398957422	0.21817968529210446																									0.0
2017-03-13 22:00:00	0.012754473208743546	0.0007213060542978577	4.57819393571893	0.21870767192526727																									1.0
2017-03-13 23:00:00	0.01025273027675924	0.0007116149983599605	4.4291480403030965	0.2902648647757921	170501.0	449727.0	279226.0	1768.0	3356.0	4224.0	1588.0	131.0	98.0											0.19211311560693586	7.3385473779999995	0.06134881794477876	9.32	13.7	1.0
2017-03-14 00:00:00	0.011084659909451984	0.0009664505902441061	5.521447999996852	0.4365976232192319																									1.0
2017-03-14 01:00:00	0.016351123666147212	0.0006800937309347999	8.199600045941539	0.3627698542799074										0.0	0.003459384	0.002909348	0.013267278	0.008455773	0.003808654	0.023394631000000003	0.052840822	0.002103271	0.009960837	0.1232	5.2935683419999995				1.0
2017-03-14 02:00:00	0.013184858796612296	0.0003539126806091616	10.956048650915651	0.29023205908692884																									1.0
2017-03-14 03:00:00	0.01370425057641682	0.0006811448792052992	15.446814003390609	0.7975973264772004																									1.0
2017-03-14 04:00:00	0.015615007248871882	0.0006284301437683242	17.76747249402555	0.725207405905207																				0.1620562558641377	5.607459614	0.04620958389854071	8.41	4.82	1.0
2017-03-14 05:00:00																													1.0
2017-03-14 06:00:00																													1.0
2017-03-14 07:00:00	0.011441736957200877	0.0	3.9189088036413837	0.0																									1.0
2017-03-14 08:00:00	0.01439490691101277	0.001060024542965608	4.942380938577161	0.3876380209356479																									1.0
2017-03-14 09:00:00	0.0163273314668989	0.0026659281739144173	5.327451662465257	0.8718166283057555																									1.0
2017-03-14 10:00:00														5.82386e-06	0.004964255999999999	0.002246673	0.021406377	0.0	0.004265159	0.02063405	0.050513489	0.002000795	0.016863381	0.1229	4.481001193				1.0
2017-03-14 11:00:00																													1.0
2017-03-14 12:00:00																													1.0
2017-03-14 13:00:00																								0.1571851492500852	5.145828861				1.0
2017-03-14 14:00:00																													1.0
2017-03-14 15:00:00																													1.0
2017-03-14 16:00:00					246298.0	616686.0	370387.0	1233.0	1548.0	2016.0	315.0	91.0	3.0	6.29741e-05	0.00393668	0.002661513	0.039843249	0.0	0.009461523	0.02052385	0.04810969	0.003095965	0.013204549	0.1439	5.7948903	0.0401961055228498	9.85	3.45	1.0
2017-03-14 17:00:00																													1.0
2017-03-14 18:00:00																													1.0
2017-03-14 19:00:00																													1.0
2017-03-14 20:00:00	0.018161886954525704	0.002097512354873015	6.70899496003527	0.7842907396677592																									1.0
2017-03-14 21:00:00	0.022734424606286243	0.0020674561966623852	7.771754955045612	0.7255982364608816																									1.0
2017-03-14 22:00:00	0.0230191000665764	0.002565872167663799	7.836205532198979	0.8702151752697838	273964.0	532688.0	258724.0	942.0	1427.0	1811.0	485.0	101.0	5.0																1.0
2017-03-14 23:00:00	0.020254769342976327	0.002145365298204477	5.661199649832926	0.6097717402228118																									1.0
2017-03-15 00:00:00	0.022310754095640185	0.000896057347670251	4.802734879449217	0.21762125747655964																									1.0
2017-03-15 01:00:00																													1.0
2017-03-15 02:00:00	0.018600097634895136	0.0036231884057971015	4.945564409733038	0.8723305050924473																									1.0
2017-03-15 03:00:00	0.012818552294425646	0.0018495868895363656	4.070161579029577	0.5818032966239163																									1.0
2017-03-15 04:00:00	0.01288045619892394	0.001555464589461101	4.140666428936959	0.5084180680397493																				0.4165786167814793	7.441634255		16.36	7.05	1.0
2017-03-15 05:00:00	0.015696529387659773	0.0018496784511318905	5.070706253258443	0.5861874532714089																									1.0
2017-03-15 06:00:00	0.017247363435098192	0.0011761188953665126	7.038740178173728	0.5077937785938507																									1.0
2017-03-15 07:00:00	0.01974328294914944	0.001985448774091465	9.512105110906221	0.9437372325977876										0.014992522	0.010853786	0.000853102	0.06760604	0.0	0.012722578	0.057737463	0.08592907300000001	0.014496708999999997	0.033208747000000004	0.3073	6.41098599				1.0
2017-03-15 08:00:00	0.02255897348467829	0.0021969601244834305	10.452142043095767	1.0158859337315116																									1.0
2017-03-15 09:00:00	0.017964010509967196	0.0031325046494172486	10.814436204328404	1.8868088933371057																									1.0
2017-03-15 10:00:00	0.011942928153401335	0.0014875654294834414	8.632548229337521	1.0879347738800962	279795.0	829544.0	549749.0	1054.0	1756.0	4036.0	702.0	130.0	3.0											0.19574601103185912	6.578019807				1.0
2017-03-15 11:00:00	0.011612417546299285	0.0010704579198243212	6.4595684066144194	0.5806035756923399																									1.0
2017-03-15 12:00:00	0.017500021399283125	0.002516151388291928	7.404963392461159	1.088918410974153																									1.0
2017-03-15 13:00:00	0.02072270970607561	0.0042144353144930495	8.490451364468896	1.8141630785127367										0.016674645	0.00975809	0.003274892	0.034684284	0.0	0.007865685	0.03635101	0.08343476400000001	0.030124126	0.026832502	0.2543	6.466774182000001				1.0
2017-03-15 14:00:00	0.01591582728252234	0.002654738466030139	7.188698872781607	1.1618070103263505																									1.0
2017-03-15 15:00:00	0.017400259737584516	0.003480886455871605	8.274671553098164	1.6698056914442059																									1.0
2017-03-15 16:00:00	0.020781297457338102	0.0023853336108727967	8.605270611780563	1.0226906081363216	319818.0	881162.0	561344.0	1905.0	3090.0	6839.0	1185.0	234.0	30.0											0.1902986364228616	6.577578793	0.038862931010531135	16.92	16.27	1.0
2017-03-15 17:00:00	0.030355863434312236	0.015252141792548557	10.457824363920183	5.15702015092834																									1.0
2017-03-15 18:00:00	0.016095227468245748	0.0058530831287703896	4.294332494172319	1.5243386760854662																									1.0
2017-03-15 19:00:00	0.020585153430599887	0.005565749548889228	5.397629689348446	1.5281754806045018										0.01814056	0.006101377	0.002999757	0.02392251	0.0	0.012813903	0.028222875	0.087992625	0.023738724	0.027767674	0.2365	6.8994083060000015				1.0
2017-03-15 20:00:00	0.02121980086106804	0.0039371843833552285	5.73569970000137	1.1607933817184055																									1.0
2017-03-15 21:00:00	0.02140488810826839	0.001817290408560036	11.893809169779955	0.9675747388979588																									1.0
2017-03-15 22:00:00					441708.0	1065923.0	624214.0	4119.0	6783.0	11533.0	2664.0	315.0	34.0	0.013231878	4.19611e-07	0.00240875	0.012486074	0.0006974160000000001	0.00329139	0.006556298	0.01932532	0.004023818	0.005278636999999999	0.0673	7.248911409	0.0210457748230144	25.11	8.5	1.0
2017-03-15 23:00:00																													1.0
2017-03-16 00:00:00																													1.0
2017-03-16 01:00:00	0.024767383822714997	0.003205536945523064	22.13690601241279	2.900063538750129										0.167213127	0.0	0.031949252000000004	0.0	0.0	0.047376756	0.07412876	0.166263153	0.014384107	0.035984829	0.5373	7.969417015				1.0
2017-03-16 02:00:00	0.02474653122051168	0.0031239961399595925	21.90725654699386	2.6840654743186114																									1.0
2017-03-16 03:00:00	0.02213842774653914	0.0020734285134239934	20.955228575908308	1.9576015716935844																									1.0
2017-03-16 04:00:00	0.02060763903128089	0.002414136701907156	21.755813121057425	2.53814262017972																									1.0
2017-03-16 05:00:00	0.018897411356789656	0.0007434006719820078	29.501322407835776	1.1596652916593286																									1.0
2017-03-16 06:00:00	0.02126031525455425	0.0010923417393089217	25.227566486278448	1.304870671391096																									1.0
2017-03-16 07:00:00	0.014482259232440259	0.0	17.408771148211457	0.0																									1.0
2017-03-16 08:00:00	0.018109670486965303	0.0011843368061022403	22.91117939041777	1.4500720349757872																									1.0
2017-03-16 09:00:00	0.019420185914032245	0.0013531989698077034	29.925244015466102	2.088199840384045																									1.0
2017-03-16 10:00:00	0.020502137686286767	0.001936738337448079	31.47022180858469	2.9049424258654826	503918.0	986788.0	482870.0	4255.0	9415.0	20430.0	5160.0	1014.0	6.0																1.0
2017-03-16 11:00:00	0.021174624937602027	0.003227935571565413	39.58472257507023	6.0897584741171205																									1.0
2017-03-16 12:00:00	0.01934734366491663	0.00145170693842425	20.009069892856807	1.4913452489740178																									1.0
2017-03-16 13:00:00	0.01982907260952373	0.0020858823534573357	30.956062866440586	3.33487071687968																									1.0
2017-03-16 14:00:00	0.01590494390540953	0.0014663638650332345	28.128855910245328	2.6099175318653947																									1.0
2017-03-16 15:00:00	0.035645430241057235	0.00401704791661574	61.97160103353031	6.958287109537878																									1.0
2017-03-16 16:00:00	0.02396328897324761	0.0018947168060742046	51.38929569970393	4.058923478710799																									1.0
2017-03-16 17:00:00	0.02028791080491306	0.0011817452788295743	47.910739497360055	2.826713061039943																									1.0
2017-03-16 18:00:00	0.020831202234081008	0.0018966091952651266	45.15875344677753	4.131733358855701																									1.0
2017-03-16 19:00:00	0.02063392094597981	0.0018022682907064122	43.70514286353483	3.841419120429346																									1.0
2017-03-16 20:00:00	0.0218684513705344	0.002230625579326131	44.50783569837859	4.566559711722007																									1.0
2017-03-16 21:00:00	0.02500790377884096	0.002683383454992125	49.2217366100245	5.364464186127645																									1.0
2017-03-16 22:00:00	0.02483683396690576	0.0015987098336238126	45.35319732254654	2.9026491701906134	551754.0	1454419.0	902665.0	2897.0	5873.0	33696.0	2976.0	425.0	0.0																1.0
2017-03-16 23:00:00	0.030761043850857695	0.004677163957261602	61.322330393500316	9.49589979381411																									1.0
2017-03-17 00:00:00	0.028906974707164468	0.002529523017855268	56.319700645937004	5.001652109102047																									1.0
2017-03-17 01:00:00	0.030789022045365707	0.002751604867190402	60.309901276717646	5.509059385220613																									1.0
2017-03-17 02:00:00	0.029174442697803626	0.0021328595853983825	55.95724533300965	4.058990403606424																									1.0
2017-03-17 03:00:00	0.029271399864853026	0.0031560902403458845	54.081194783732776	5.799692493361727																									1.0
2017-03-17 04:00:00	0.03408509007677009	0.005043402336379807	56.56108042996028	8.775109680331164																									1.0
2017-03-17 05:00:00	0.04164872531714583	0.003309628890884572	49.72779527294393	3.9869103021905																									1.0
2017-03-17 06:00:00	0.0390777415120415	0.002807031198928524	59.00549890192528	4.277251052178161																									1.0
2017-03-17 07:00:00	0.05126175028003371	0.003075907639880305	79.01674120865266	4.856825752373992																									1.0
2017-03-17 08:00:00	0.05444657875774109	0.002243676142216424	82.34859376863884	3.407296224982616																									1.0
2017-03-17 09:00:00	0.047062296713278766	0.0016436649593726028	70.68519251037876	2.4649813273729597																									1.0
2017-03-17 10:00:00	0.04963159428789173	0.0036263764069970187	73.94474768938875	5.872112977277232	444214.0	989522.0	545308.0	1367.0	1636.0	13754.0	269.0	182.0	10.0																1.0
2017-03-17 11:00:00	0.0556156753502702	0.0016438355901817598	60.77577224204681	1.886438674169126																									1.0
2017-03-17 12:00:00	0.04948787456093414	0.001196681637290859	60.0331973930129	1.4500120569767585																									1.0
2017-03-17 13:00:00																													1.0
2017-03-17 14:00:00																													1.0
2017-03-17 15:00:00																													1.0
2017-03-17 16:00:00					384374.0	1018383.0	634009.0	1623.0	3320.0	26116.0	1697.0	346.0	0.0																1.0
2017-03-17 17:00:00																													1.0
2017-03-17 18:00:00																													1.0
2017-03-17 19:00:00																													1.0
2017-03-17 20:00:00																													1.0
2017-03-17 21:00:00																													1.0
2017-03-17 22:00:00																													1.0
2017-03-17 23:00:00																													1.0
2017-03-18 00:00:00																													1.0
2017-03-18 01:00:00																													1.0
2017-03-18 02:00:00																													1.0
2017-03-18 03:00:00																													1.0
2017-03-18 04:00:00																													1.0
2017-03-18 05:00:00																													1.0
2017-03-18 06:00:00																													0.0
2017-03-18 07:00:00																													0.0
2017-03-18 08:00:00																													0.0
2017-03-18 09:00:00																													0.0
2017-03-18 10:00:00																													0.0
2017-03-18 11:00:00																													0.0
2017-03-18 12:00:00	0.031997450802083084	0.004180056646710013	18.033353126461176	2.3241672115928824																									0.0
2017-03-18 13:00:00	0.04069742035362279	0.003405629632663673	34.523046440571285	2.828535930657692																									0.0
2017-03-18 14:00:00	0.05100536502362176	0.0023977569348913983	42.99703746395436	2.088628666313745																									0.0
2017-03-18 15:00:00	0.0754312667611584	0.0043060106710244295	69.8656639303031	3.978078523621984																									0.0
2017-03-18 16:00:00	0.0466989995836047	0.0017683454159148422	35.250242393155034	1.3053270671645525																									0.0
2017-03-18 17:00:00	0.05890989635486112	0.0030505991813562106	45.055052140991705	2.3217533990725916																									0.0
2017-03-18 18:00:00	0.05320361204020371	0.0015498787993409393	46.9114642450221	1.3777443650911039																									0.0
2017-03-18 19:00:00	0.049049260714879805	0.003078390896337305	47.425929772006036	2.97315225043069																									0.0
2017-03-18 20:00:00	0.04701244687141337	0.0034973278206461658	46.830872783511104	3.4816361046711246																									0.0
2017-03-18 21:00:00																													0.0
2017-03-18 22:00:00	0.05146685934195285	0.004878223904738807	59.58088638294929	5.653765765556981																									0.0
2017-03-18 23:00:00	0.04966975205714352	0.004273691944413485	61.913725668285046	5.2921024786753925																									0.0
