# Supplementary material for: Sources, Occurrence and Characteristics of Fluorescent Biological Aerosol Particles Measured Over the Pristine Southern Ocean
Source: J Geophys Res Atmos. 2021 Jun 9;126(11):e2021JD034811. doi: 10.1029/2021JD034811 (PMC8244095; doi:10.1029/2021JD034811)
Supplement: Supplementary file 2 — Data Set S1 [file JGRD-126-e2021JD034811-s001.zip › Data archive/_Fluorescent_number_concentration_merged_with_SSA/WIBS_1H_data_merged_with_SSA_proxies.csv]

time_	N_tot_g1000	N_super_sum_9std	N_super_sum_3std	Norm_flu_coarse_9std	Norm_flu_coarse_3std	latitude	longitude	Cl_ACSM	u10	shore_label	region_label
2017-01-06 00:00:00	669.2949896804836	2.1764492930061494	15.957932781475195	0.0031711064398677108	0.023579424213219152	-49.36166666666667	70.10028333333334	0.32795700000000005	12.577480109136722	0.0	land
2017-01-06 01:00:00	580.9160402842242	1.5956287914545102	13.707969763065355	0.0026435092485501102	0.023977351079111853	-49.36133333333333	70.10024166666666	0.2589255	13.41821710978851	0.0	land
2017-01-06 02:00:00	656.01847606355	2.103202596103908	12.763957150062494	0.003211368325447494	0.01932531243233644	-49.36143333333333	70.10028333333334	0.5317518333333333	13.12646807924044	0.0	land
2017-01-06 03:00:00	801.3183770170167	1.2332444827571112	17.98760082564403	0.001551265292635556	0.022618725939904303	-49.36139166666666	70.100325	0.6908223333333333	14.257021721864556	0.0	land
2017-01-06 04:00:00	761.9800830465375	2.029967893153497	32.123867629391825	0.0026893033964111622	0.04190091132263324	-49.36150000000001	70.10079166666667	0.6932058333333333	15.342285753689424	0.0	land
2017-01-06 05:00:00	756.4525471359517	3.1180056544537678	33.86624190516149	0.0040120649995733755	0.04523750023335595	-49.361325	70.10166666666665	0.6979153333333333	17.33890477021662	0.0	land
2017-01-06 06:00:00	738.6778509990061	2.262617842807102	29.41412571054265	0.003053861403525138	0.03990678965712148	-49.39681666666666	70.150075	0.7912211666666665	16.28636023077755	0.0	land
2017-01-06 08:00:00	1592.9253728727058	5.716083585275367	48.46271065591008	0.003621797253224572	0.030774270143540637	-49.684075	70.53050833333334	1.49904	16.205833912664488	0.0	land
2017-01-06 09:00:00	1844.0532382175895	3.4167163603400312	45.11764282529533	0.0019038242058258554	0.024556018545570144	-49.77912499999999	70.45049999999998	1.93823	16.363840473981742	0.0	land
2017-01-06 10:00:00	1844.668859363669	4.8565509005109035	44.21592587561746	0.002630718713055074	0.02388020836379721	-49.84843333333333	70.33096666666667	1.6810083333333337	16.928646051237898	0.0	land
2017-01-06 11:00:00	1636.5266126335107	3.3349078453164114	38.42024346969246	0.0020730971189815888	0.023524983867110855	-49.92066666666667	70.2045	1.4436458333333333	15.531287144188047	0.0	land
2017-01-06 12:00:00	1781.296805354257	3.9149826554176967	42.77410443986461	0.002217905801179341	0.02403713519488859	-49.9975	70.06226666666667	1.691868	14.248820496774686	0.0	land
2017-01-06 13:00:00	1817.0501217173417	2.8270778049712724	37.76597382804836	0.0015490414693400045	0.02072978825019841	-50.07599166666666	69.90564166666667	1.4232183333333335	13.089849097855295	0.0	land
2017-01-06 14:00:00	1525.3064102934327	3.5520044886111424	35.6659001619949	0.002302839967853861	0.02341214214344162	-50.13615	69.71976666666667	1.2662433333333334	12.21320093228085	0.0	land
2017-01-06 15:00:00	1470.1824155689148	2.3197542539749354	33.275035673747375	0.0015895173445846266	0.02272651584593535	-50.18934999999999	69.524975	2.050628666666667	11.235238800851644	0.0	land
2017-01-06 16:00:00	2363.870781613338	2.4353241857786734	45.22790402299562	0.0010480191899219146	0.01934024233381416	-50.253244444444434	69.66466666666666	4.827392499999999	8.150284010687011	0.0	land
2017-01-06 18:00:00	1562.1318948437595	1.3915194610148969	19.830886216054736	0.0008622769819341313	0.01275137210081489	-50.34108333333334	70.32203333333335		5.855808588913107	0.0	land
2017-01-06 19:00:00	1294.2333020872072	1.6154462076584923	21.00139565558223	0.0012629509112826926	0.0161289964626452	-50.38640833333334	70.67254166666666		6.4249397523619605	0.0	land
2017-01-06 22:00:00	952.8169575145315	4.350359981705259	17.838230858160035	0.004645425233034246	0.018686389167986917	-50.51371666666667	71.72140833333334	0.222614	5.762641158526278	0.0	land
2017-01-06 23:00:00	381.24163688004995	0.07254477644964412	4.214875161223643	0.00018436578171091442	0.011729918468967622	-50.55593333333334	72.07418333333334	0.30416416666666674	3.894595712071757	0.0	land
2017-01-07 00:00:00	291.16841150902235	0.7205177037413796	2.8917257018066813	0.002505811250581125	0.010099174236278454	-50.60058333333333	72.40309166666667	0.36928883333333334	1.8820834854458663	0.0	land
2017-01-07 02:00:00	548.1604800268534	4.723036972472995	10.89132637009944	0.010776116242131888	0.02177203030790173	-50.88957500000001	72.1613		6.144063252305968	0.0	land
2017-01-07 03:00:00	637.2961205377836	1.0156364934693336	11.82199037519282	0.001567597205767141	0.01817394281513144	-50.99319166666667	72.04318333333333		6.734588334583307	0.0	land
2017-01-07 04:00:00	738.7331709994653	1.8910791457459808	17.878959906303596	0.002579431440196025	0.02415198542851906	-50.99143333333333	72.04236666666667	0.4347291666666668	6.774549165372972	0.0	land
2017-01-07 05:00:00	605.4010179342123	0.7270698794344362	11.78056669430026	0.0011375074836930859	0.01960823797179331	-50.985825	72.0295833333333	0.47532250000000004	7.773868285823043	0.0	land
2017-01-07 06:00:00	722.0193836408992	0.6530618911140197	13.275251299247286	0.0009571758496569769	0.018545108452638237	-50.98056	72.01186	0.6047406666666666	8.925920187197269	0.0	land
2017-01-07 07:00:00	833.3656464540962	0.7976339663076987	16.027022904179788	0.000923826432800108	0.01921201486778957	-50.97680833333334	71.99870833333334	0.7451165	9.654288567674383	0.0	land
2017-01-07 08:00:00	921.6147449129427	1.01498241625	14.356703225653845	0.0011561464180606888	0.015680651587763758	-50.98145833333334	71.99447500000002	0.9464994999999999	9.95937144334513	0.0	land
2017-01-07 09:00:00	1371.0672010787646	1.014875299712111	23.85053330155477	0.0007483694239444112	0.017360331200635598	-51.073266666666676	71.91112499999998	1.3172216666666667	10.758132631399613	0.0	land
2017-01-07 10:00:00	1643.6068105954364	1.8122667850103973	19.135992940093907	0.0011046130573274667	0.01160816387159972	-51.13313333333333	71.84626666666666	1.1895149999999999	10.113606654298044	1.0	segment_1 oceanic
2017-01-07 11:00:00	1462.5857491358938	2.102369754424116	14.499335096642875	0.0014295747679886359	0.009883708980106756	-51.138575	71.81278333333334	1.1844435	10.00894293584741	0.0	land
2017-01-07 12:00:00	1463.4384184007226	2.8275090290805065	19.359041645807896	0.0019270886062157508	0.013228721724364194	-51.14550833333333	71.76730833333333	1.2171435	9.715583312403757	0.0	land
2017-01-07 13:00:00	1494.9427967673637	1.8125382703830049	16.820775758948198	0.0012250916592560313	0.011270630770524268	-51.15198333333333	71.74203333333334	1.292275	9.616535860154258	0.0	land
2017-01-07 15:00:00	1158.32188001674	1.3920457067705605	15.313963181364885	0.0011898711750078176	0.013209121590427909	-51.13612499999999	71.90054166666667	0.714134	8.129687035872928	1.0	segment_1 oceanic
2017-01-07 16:00:00	1025.3126519562716	1.232841589796164	12.763208092510991	0.0011727300003097098	0.01240840005294293	-51.14194166666667	71.856625	0.5714816666666667	7.743571925088452	1.0	segment_1 oceanic
2017-01-07 17:00:00	847.9751173356993	1.5228280175760098	13.850616599771039	0.0017758547561854317	0.016475712192624514	-51.182491666666664	71.84471666666667	0.9027208333333334	7.015910967182706	1.0	segment_1 oceanic
2017-01-07 18:00:00	1390.6655793567484	2.6820197305231157	25.227042014150953	0.0019645667566100056	0.01819371833486429	-51.362975	71.994625	1.290215	6.248249778688378	0.0	land
2017-01-07 19:00:00	1495.7549384881963	1.8849801117234013	19.792878268384122	0.0012299530026981039	0.013284788226089963	-51.55793333333333	72.17234999999998	0.679235	6.074844424366477	0.0	land
2017-01-07 20:00:00	1039.4567691502152	0.9944314975118724	11.940543257771466	0.0008887338117705689	0.011867342594882108	-51.75011666666666	72.3761083333333	1.2714866666666667	5.891184271752152	0.0	land
2017-01-07 21:00:00	1547.6297879048093	3.2623026710398	23.05812188921075	0.0020718338151411025	0.014932010870968791	-51.93400833333333	72.59828333333333	1.249555	6.830775064609697	0.0	land
2017-01-07 22:00:00	1502.029101148294	2.0300844785827743	18.34357011203366	0.001346646574911875	0.012247027867580694	-52.11249166666667	72.82006666666666	1.0668416	6.26316645799325	0.0	land
2017-01-07 23:00:00	1077.3496821538458	0.0	12.612300385181	0.0	0.010873977382516279	-52.28939166666667	73.05801666666666	0.5637233333333334	6.765150775951012	0.0	land
2017-01-08 00:00:00	1068.7283020807981	1.5954187441106562	13.197680136363573	0.0014453989096397913	0.012377767962558682	-52.46739166666666	73.30361666666666	0.8407142000000001	6.822260632216332	0.0	land
2017-01-08 01:00:00	1073.8948944957815	1.0905979370400158	11.563485973183743	0.0011347696309571224	0.011604551236445585	-52.65471666666666	73.36795	0.3948838	8.07064467084471	0.0	land
2017-01-08 02:00:00	511.0721571160395	0.5805723688138394	7.838314795580508	0.0011244683305946435	0.01531002063113269	-52.80313333333334	73.311675	0.1747945	7.961859586556357	0.0	land
2017-01-08 03:00:00	459.2103061389298	1.7412344614113655	13.933238213075045	0.003853905302988434	0.029790409277498976	-52.83280833333333	73.49381666666666	0.2668505	7.231406343175371	0.0	land
2017-01-08 06:00:00	1398.5707323479862	10.661962997717012	35.248321923639274	0.007791680637574466	0.025551231577336308	-52.63143333333333	74.24012499999998	1.31558	7.50570848459483	0.0	land
2017-01-08 07:00:00	1856.2135241218887	12.907128118083316	45.68254240541544	0.00694666455135085	0.024806757941601084	-52.48791666666667	74.440375	1.0337283333333334	8.089556933821845	0.0	land
2017-01-08 08:00:00	1974.288407280672	12.830003065784114	47.26153272403693	0.006514405028910494	0.02392870478121872	-52.36002500000001	74.62413333333333	0.6111308833333333	7.612839084959023	0.0	land
2017-01-08 09:00:00	763.7922454522812	2.538812752349976	16.394397638151876	0.002670540680169539	0.020244048994803854	-52.344875	74.62170833333332	0.291268	7.382407453033532	0.0	land
2017-01-08 10:00:00	1125.6440787041192	6.454156370023596	25.743288405599184	0.004184127929604088	0.020688444638145616	-52.346025	74.72983333333333	0.9506710000000002	7.6839043230894175	0.0	land
2017-01-08 11:00:00	1117.0582918408302	8.84585076963955	29.44111549679778	0.0058565114318116646	0.02341529520891422	-52.35449166666667	74.813925	0.23984933333333336	7.559767250778915	0.0	land
2017-01-08 12:00:00	505.253276183852	0.3635781008413868	7.480465136786201	0.0007330065778593174	0.014849938235627632	-52.352344444444434	74.79028888888888	0.2699958333333333	6.942826788653751	0.0	land
2017-01-08 13:00:00	531.5860171332573	1.3082733292425992	11.933223971812744	0.0024952093116056605	0.02233207592021369	-52.338425	74.77483333333333	0.27606016666666666	7.783101508743804	0.0	land
2017-01-08 14:00:00	877.2361456709465	2.9020169766616153	29.369900569308072	0.0031777104255535176	0.033839735391250576	-52.34673333333333	74.90724166666666	1.0901936666666667	6.914903127652508	0.0	land
2017-01-08 15:00:00	1441.4185137559837	3.479276783993864	35.59624638661473	0.001923640617550384	0.024092144496908646	-52.40430833333334	75.271675	0.9191631666666668	6.23327544503433	0.0	land
2017-01-08 16:00:00	1323.3359443865518	2.9003469418963665	40.529584684473775	0.0020250199802579584	0.030904774500412808	-52.45520833333333	75.64400833333333	0.9312526666666666	6.30922018840963	0.0	land
2017-01-08 17:00:00	1150.1243363838769	0.8701304063819765	21.607489064933127	0.0006997358646318679	0.018723197573091644	-52.501000000000005	76.0165	0.8056451666666665	6.314225174207717	0.0	land
2017-01-08 18:00:00	997.7823875871374	1.087836171912504	16.606375478501725	0.0011134255992891564	0.016620903379462645	-52.5464	76.39080833333331	0.5887726666666667	5.9352125586176525	0.0	land
2017-01-08 19:00:00	789.8679150810776	2.175647699523057	17.84267900514799	0.002722167175871413	0.02234734315856101	-52.59181666666666	76.77169166666665	0.6229285000000001	5.6834290457415815	1.0	segment_1 oceanic
2017-01-08 20:00:00	845.1263644172438	1.3049894338710426	19.86682267333062	0.0016271352474351106	0.023712869200308757	-52.64009166666667	77.15622499999998	0.4219268333333333	5.037911531911667	1.0	segment_1 oceanic
2017-01-08 21:00:00	807.9279873789111	1.2329618092961014	12.979740934847696	0.0015798173524478678	0.016269912607333088	-52.68456666666666	77.53494999999998	0.5745733333333334	4.87723802361311	1.0	segment_1 oceanic
2017-01-08 22:00:00	844.5605874071599	1.0154924157849752	11.313526921850293	0.001204208090209606	0.01321178846214746	-52.73073333333334	77.91148333333334	0.6770266666666666	4.955762501332769	1.0	segment_1 oceanic
2017-01-08 23:00:00	900.5123940562163	1.5236271975022455	24.018154853309635	0.001693028355022853	0.026961358731615096	-52.77650833333333	78.29431666666666	0.7901205	5.398351397241569	1.0	segment_1 oceanic
2017-01-09 00:00:00	1016.3879192638702	1.3777210600859344	25.526141124368976	0.0013406398353020446	0.02530423419942907	-52.82159166666668	78.68104166666664	0.9635313333333332	6.167670702677616	1.0	segment_1 oceanic
2017-01-09 01:00:00	1105.9365044597391	0.7252754295503334	24.36295617125869	0.0006410386645856006	0.022002567707639958	-52.86943333333334	79.069225		6.407275751172653	1.0	segment_1 oceanic
2017-01-09 03:00:00	851.9586978640814	1.4242017421324542	17.090696069463416	0.001666303418692211	0.020109500992424745	-52.96630833333334	79.85676666666667	0.87148225	5.708041012074487	1.0	segment_1 oceanic
2017-01-09 04:00:00	897.9575848002919	1.3168720311712805	22.26856389612513	0.0014693643777558064	0.024800002174902042	-53.012325	80.24716666666667	0.578504	5.519283256371159	1.0	segment_1 oceanic
2017-01-09 05:00:00	835.7647650102613	1.8133570131842465	26.543041058622183	0.002447241938504758	0.03217907011651301	-53.056825	80.63704166666666	0.6100458333333333	4.812462398601961	1.0	segment_1 oceanic
2017-01-09 06:00:00	1267.0805876902991	0.8701221546404203	54.31829092879493	0.0007001613658131863	0.04243163484943755	-53.10548333333333	81.02024999999998	0.5032306666666667	4.625744574037483	1.0	segment_1 oceanic
2017-01-09 07:00:00	1131.142737428625	1.1600127955074002	38.27928121282505	0.0010365458333887446	0.0336751263290254	-53.150125	81.40378333333331	0.44901349999999995	4.0955385770184884	1.0	segment_1 oceanic
2017-01-09 08:00:00	891.9518970617837	0.5802998920503945	16.466096650655263	0.0006596998134710388	0.01847553675185152	-53.16676666666667	81.5849583333333	0.3413925	3.1743901587601884	1.0	segment_1 oceanic
2017-01-09 09:00:00	712.0067303064124	0.7981624860997375	10.376555720635412	0.001131404153597042	0.014506655933099619	-53.1595	81.62284166666667	0.27899740000000006	3.2309260005613263	1.0	segment_1 oceanic
2017-01-09 10:00:00	589.1464423698218	0.5804727434832365	6.603542498611794	0.000974822336063414	0.011148132887255746	-53.15105833333333	81.66074166666667	0.20221223333333335	3.902977632520429	1.0	segment_1 oceanic
2017-01-09 11:00:00	410.3960507857065	0.4356316777835387	5.156658073105229	0.0010499460296083689	0.012822056636563559	-53.14195	81.69553333333333	0.1781114	4.008593794478761	1.0	segment_1 oceanic
2017-01-09 12:00:00	357.47901574269247	0.4356178234251246	6.605375164467389	0.0012793789916184107	0.01860202559828713	-53.13570833333333	81.714475	0.13385333333333335	3.437425033006061	1.0	segment_1 oceanic
2017-01-09 13:00:00	312.8086695595364	0.2907615258662676	4.64686008733028	0.0008926234521857412	0.014815342094986953	-53.126775	81.73839999999998	0.08008526666666667	2.602638799758485	1.0	segment_1 oceanic
2017-01-09 14:00:00	279.53295236555635	0.2901830464213596	3.050413401609777	0.0010150992005830712	0.01073306926418005	-53.11779166666667	81.76491666666666	0.18917620000000002	3.2992749894083446	1.0	segment_1 oceanic
2017-01-09 15:00:00	279.7885478211806	0.3630510918196645	3.850739296885045	0.0012669356199727685	0.013762412852527724	-53.11005833333334	81.74416666666666	0.09892581666666667	3.157524770262805	1.0	segment_1 oceanic
2017-01-09 16:00:00	265.4557588704423	0.08709296738803837	3.923191938561858	0.0003058103975535168	0.014749753639746403	-53.12859166666666	81.8570333333333	0.10471330000000001	2.330877227153714	1.0	segment_1 oceanic
2017-01-09 17:00:00	262.15862954358875	0.08732883366666264	4.18356008822369	0.00035971223021582735	0.015854702112937432	-53.18055833333334	82.23646666666666	0.12105482499999999	1.727275420050782	1.0	segment_1 oceanic
2017-01-09 18:00:00	269.6960450135057	0.3632057154022821	3.4860476938197364	0.0013250406833857046	0.013133403519293905	-53.2387	82.60370000000002	0.14162835999999998	1.8982296618839216	1.0	segment_1 oceanic
2017-01-09 19:00:00	259.7793540808511	0.2902554243860629	2.976751195895235	0.0011776935543021	0.011489327270037805	-53.29894166666666	82.96441666666666	0.15784835	2.4807679304094377	1.0	segment_1 oceanic
2017-01-09 20:00:00	242.0931307624237	0.21795048566715225	5.304135813857988	0.0009321966558808664	0.021681803511574727	-53.36120833333333	83.3361	0.1119167	1.3987146743541174	1.0	segment_1 oceanic
2017-01-09 21:00:00	259.10955856341667	0.2179681623990277	5.301084973109345	0.0008612880738824457	0.02063828971270744	-53.42822500000001	83.698075	0.11704513333333333	1.4305402993690557	1.0	segment_1 oceanic
2017-01-09 22:00:00	180.8102568114797	0.21825361259091125	1.6726565036788774	0.001248029969222137	0.010011879349829928	-53.47701666666666	84.05769166666666	0.10798795	2.2650387481497485	1.0	segment_1 oceanic
2017-01-09 23:00:00	264.20551301771457	0.1483552713690048	2.9111747217311015	0.0006022962544701675	0.010355783447249708	-53.517575	84.42284166666666	0.16949384999999997	2.074698508901798	1.0	segment_1 oceanic
2017-01-10 00:00:00	334.87130287059625	0.21815489609438116	6.094792907091769	0.0006099397590361446	0.017992374107788908	-53.56039166666668	84.8052833333333	0.2254055	3.1034092546974983	1.0	segment_1 oceanic
2017-01-10 01:00:00	416.25533024629385	0.14509489327033165	6.314714580177048	0.00033643765820378274	0.015063683203676887	-53.60059999999999	85.19345	0.17446741666666665	3.643954854355058	1.0	segment_1 oceanic
2017-01-10 02:00:00	314.95826765692107	0.2900504047379957	4.9344938470766415	0.0009125503323413328	0.016095789959979314	-53.65045833333333	85.58237500000001	0.176923	4.231534733426551	1.0	segment_1 oceanic
2017-01-10 03:00:00	316.3544294153307	0.29017967424725205	5.188830909392609	0.0009215674751023113	0.016321568637995148	-53.70369166666668	85.98293333333334	0.17230187500000002	3.638727485951076	1.0	segment_1 oceanic
2017-01-10 04:00:00	243.6097228169535	0.3633704525002631	4.585200904980859	0.0013562274892594836	0.018677791860588062	-53.74635833333334	86.40486666666668	0.1251294166666667	3.838281766965901	1.0	segment_1 oceanic
2017-01-10 05:00:00	236.756995785806	0.3758801417238938	3.4465411719402934	0.00151234151247093	0.014613394164874303	-53.79726666666666	86.81984999999997	0.1238557	3.885196034425656	1.0	segment_1 oceanic
2017-01-10 06:00:00	233.93528758418347	0.07254574480757457	2.681406653500053	0.00026881720430107527	0.011465309675515982	-53.84925833333333	87.23374999999999	0.21097698333333334	4.0551319674125645	1.0	segment_1 oceanic
2017-01-10 07:00:00	444.12994426199236	0.5084917411946085	7.3338586532803465	0.0011719379701029039	0.016284677440853504	-53.89575833333334	87.64299166666666	0.3786245	5.8188426122860735	1.0	segment_1 oceanic
2017-01-10 08:00:00	636.3884193687919	0.5803323878235124	9.795259875083897	0.0009220865263397332	0.015515546745749597	-53.94389999999999	88.03835833333332	0.28648349999999995	6.281462764287354	1.0	segment_1 oceanic
2017-01-10 09:00:00	518.1864311259867	1.0158392109968657	11.102033880014929	0.0020211300198856048	0.02125236518000332	-53.98923333333335	88.42702500000001	0.2863138333333333	6.808123134062934	1.0	segment_1 oceanic
2017-01-10 10:00:00	668.280585285646	0.2929186477648101	14.606342925635488	0.0004580300604957127	0.022168420792494783	-54.03929166666668	88.82158333333332	0.3682056666666666	7.7738021876082675	1.0	segment_1 oceanic
2017-01-10 11:00:00	952.3646293878637	1.5234832520962351	19.78321321066667	0.0015165122665020553	0.02080516359359649	-54.08683333333334	89.22301666666667	0.468963	8.441697259331328	1.0	segment_1 oceanic
2017-01-10 12:00:00	1159.4468581221734	1.6683534049988644	14.794559250723188	0.0014905079500515664	0.012788546532198823	-54.132141666666676	89.63195		8.586769607406433	1.0	segment_1 oceanic
2017-01-10 13:00:00	1280.8357918407455	1.5951434518641356	16.313271767680266	0.0012218203158593914	0.012704794060525021	-54.17919999999999	90.04077500000002		7.673355389377829	1.0	segment_1 oceanic
2017-01-10 14:00:00	675.4049699393958	1.0182279029895744	8.139627125823049	0.0014538909963547882	0.012271259211720415	-54.228258333333336	90.44061666666668	0.3793158	6.321298433024851	1.0	segment_1 oceanic
2017-01-10 15:00:00	800.593716720539	1.2363059496556372	10.77684274451472	0.0015286409841771247	0.013324682925327808	-54.27927499999999	90.830475	0.41911049999999994	7.5958442812823215	1.0	segment_1 oceanic
2017-01-10 16:00:00	697.44885466293	1.3059621269053971	12.47822789777488	0.001813154262506347	0.017884563003424638	-54.32314166666666	91.21865	0.438739	7.241737205469158	1.0	segment_1 oceanic
2017-01-10 17:00:00	683.0146648289057	0.8706035426901536	11.680655434615273	0.0013522130675960751	0.01672377634620161	-54.36306666666667	91.61169166666667	0.2729085	6.576733829915205	1.0	segment_1 oceanic
2017-01-10 18:00:00	608.7447541111229	1.0898577482590237	10.19447645855867	0.0017599082836645874	0.016648834294887258	-54.40350833333333	92.02115	0.35543349999999996	7.4409127196828715	1.0	segment_1 oceanic
2017-01-10 19:00:00	826.431534793116	1.088132924360825	10.2277267706367	0.0013485016993479409	0.01265541316017683	-54.45678333333333	92.42275	0.45219066666666663	8.702806097547365	1.0	segment_1 oceanic
2017-01-10 20:00:00	1029.1773341500552	1.616066981649004	14.41996232814615	0.0015177076772710007	0.014028925935031071	-54.503425	92.82015	0.6293433333333333	9.06042825285652	1.0	segment_1 oceanic
2017-01-10 21:00:00	1180.2100952039866	2.768421734662422	19.141994276094167	0.002444755770191671	0.01677902155551728	-54.55150833333334	93.2204	0.536621	9.559058809823467	1.0	segment_1 oceanic
2017-01-10 22:00:00	1175.6159541282002	1.3779329613576712	18.346761220977825	0.001124465105670101	0.016026875527131754	-54.59974166666666	93.62373333333332	0.6163488333333333	8.011683549371934	1.0	segment_1 oceanic
2017-01-10 23:00:00	1123.2346244081364	1.74058168746555	21.007499524719837	0.001520157773677422	0.018781615098575948	-54.64649166666666	94.02774166666666	0.6826099999999999	7.8426241140167585	1.0	segment_1 oceanic
2017-01-11 00:00:00	1334.3197804609642	2.899814024757076	31.099673992670674	0.0021764722793698485	0.023148115695978844	-54.69299166666667	94.42924999999998	0.7596063333333333	9.0960504046098	1.0	segment_1 oceanic
2017-01-11 01:00:00	1428.9914602562646	2.1753494027141183	27.62752445363213	0.0015377709424681855	0.019366315718352897	-54.736525	94.8235	0.812684	8.887161743727486	1.0	segment_1 oceanic
2017-01-11 03:00:00	932.0126774609572	1.7404531791988	17.404531791988	0.0018674136321195146	0.018674136321195144	-54.83315833333334	95.58703333333335		8.886866488164285	1.0	segment_1 oceanic
2017-01-11 04:00:00	754.1631350886674	1.3643336411188332	13.69389931704802	0.0018027262385255578	0.018245852497825836	-54.847640000000006	95.73815	0.276133	9.85781197074243	1.0	segment_1 oceanic
2017-01-11 05:00:00	749.6159249247528	1.964753765150884	16.369350301448634	0.002676775768838061	0.02199545340304056	-54.835825	95.714975	0.2820998333333333	9.550194169610592	1.0	segment_1 oceanic
2017-01-11 06:00:00	619.8408378610185	1.8923574822655425	14.267485502288206	0.0030825507096654205	0.02312669095313245	-54.827825	95.69705	0.29794149999999997	9.425309835632241	1.0	segment_1 oceanic
2017-01-11 07:00:00	672.8675909031199	1.377928635248722	14.144525479565067	0.0020053240373703435	0.02089994602515772	-54.82235833333333	95.67030833333332	0.26540366666666665	10.061832727416716	1.0	segment_1 oceanic
2017-01-11 08:00:00	584.0348404149064	1.959033066472016	14.006221306495034	0.003383346228800675	0.0238728680106013	-54.81206666666667	95.65805	0.24088716666666668	9.116393219078589	1.0	segment_1 oceanic
2017-01-11 09:00:00	673.2508113066291	1.3953640980069888	14.03459961817192	0.0020576979384336067	0.020781429119261195	-54.80972499999999	95.66355833333334	0.31178716666666667	8.461193860488963	1.0	segment_1 oceanic
2017-01-11 10:00:00	805.2256347313099	2.1807092955683163	17.253555427171946	0.002702753832863205	0.021376681716919636	-54.84731666666667	95.76383333333332	0.2533005	8.66029392399428	1.0	segment_1 oceanic
2017-01-11 11:00:00	535.4652300668512	0.7994819847104234	12.442028194783731	0.0014773526599124143	0.02341014933440402	-54.84742500000001	95.76635833333334	0.21639650000000002	7.895288603331592	1.0	segment_1 oceanic
2017-01-11 12:00:00	529.2040805376644	0.8709320212112089	10.446543092945316	0.0017418481047581506	0.01977146577277854	-54.851275	95.74320833333331	0.16304933333333332	7.1231340608302425	1.0	segment_1 oceanic
2017-01-11 13:00:00	484.4901462513726	0.9648434533145372	10.313025045674939	0.00201724508037915	0.02130546067115856	-54.87053333333333	95.77575833333331	0.37747233333333335	6.5019911749549815	1.0	segment_1 oceanic
2017-01-11 14:00:00	1036.2278339422382	0.7735425332312453	18.181269554741398	0.0007027787385080161	0.017511657536187983	-54.89458333333334	96.133925	0.45400575000000004	6.526434715782341	1.0	segment_1 oceanic
2017-01-11 15:00:00	821.7381543892632	1.0153016053322843	17.84647384510971	0.001247426718489567	0.021973743543057686	-54.932975000000006	96.53304166666668	0.4197305	6.451056896532278	1.0	segment_1 oceanic
2017-01-11 16:00:00	799.3823039538391	2.1033473451372684	23.210521961430263	0.002701532481987462	0.029438186669796224	-54.97865000000001	96.92003333333334	0.43027316666666665	6.300143790972054	1.0	segment_1 oceanic
2017-01-11 17:00:00	958.7456772456827	1.6679677762243952	25.38071421387972	0.0016959231070736802	0.026299081826839567	-55.02690833333333	97.30233333333332	0.5245801666666666	6.602205795705816	1.0	segment_1 oceanic
2017-01-11 18:00:00	1178.7431901409216	2.102729968724675	30.45896259390564	0.0017868401201948817	0.025839959034889767	-55.06735	97.70436	0.5264346666666667	7.327793782883048	1.0	segment_1 oceanic
2017-01-11 19:00:00	1131.3527970155267	1.5228122207084265	31.908546472683454	0.0013364277874973705	0.02788053411060139	-55.1087	98.075225	0.48481483333333336	7.813631530134018	1.0	segment_1 oceanic
2017-01-11 20:00:00	968.5571970072783	2.0304835296786408	29.87902387504688	0.0020832691897989513	0.030839417563181374	-55.15795	98.44753333333334	0.47265566666666664	7.754216383290863	1.0	segment_1 oceanic
2017-01-11 21:00:00	999.7856688285864	2.682690811279399	30.382889121622124	0.0026891409379150577	0.03040748722511155	-55.17215	98.82511666666667	0.4100651666666666	8.188757748201487	1.0	segment_1 oceanic
2017-01-11 22:00:00	996.1249013846636	1.7405517743665333	20.159770490911093	0.0017752597971462134	0.020371075791251518	-55.13391666666666	99.214925	0.5348406666666666	7.525111077640145	1.0	segment_1 oceanic
2017-01-11 23:00:00	1163.7931573032804	0.8715187456561843	18.439441671166524	0.0007452211092547795	0.015791044446579538	-55.09411666666668	99.61333333333334	0.4968000000000001	7.577386160574652	1.0	segment_1 oceanic
2017-01-12 00:00:00	749.9123841139623	1.3093569197967942	11.848059958909724	0.001858081933714864	0.015890059871456363	-55.05125833333333	100.01168333333334	0.4033878333333332	7.5418344436020925	1.0	segment_1 oceanic
2017-01-12 01:00:00	585.4462173642867	0.8708772326792769	8.346048411132458	0.001418899430814963	0.014198649944878374	-55.014925	100.40475	0.31020416666666667	7.376984798022335	1.0	segment_1 oceanic
2017-01-12 02:00:00	490.9874129738303	0.7992011561555192	7.045290715801562	0.001688564518881626	0.014463150383373497	-54.97150833333334	100.79875	0.3541512	7.244990391263786	1.0	segment_1 oceanic
2017-01-12 03:00:00	546.5522219801181	1.0164024182463518	12.7788257343682	0.001872927512268832	0.023248927562524	-54.92262	101.2255	0.45524650000000005	5.918385479260402	1.0	segment_1 oceanic
2017-01-12 04:00:00	599.7660241215623	0.7255590297697627	11.394921253052573	0.00123994183203504	0.01893940018344931	-54.89420000000001	101.596	0.3799655	5.3907802379679985	1.0	segment_1 oceanic
2017-01-12 05:00:00	471.1862742077176	0.5806088977538244	6.531400836403375	0.0014892246628955307	0.014494086962263687	-54.85555833333333	101.99125	0.5516420000000001	2.631290991260244	1.0	segment_1 oceanic
2017-01-12 06:00:00	797.4790779577329	1.0880523464417224	8.123395555168235	0.0013362106043085511	0.010219357383276813	-54.81629166666667	102.39066666666666	0.4063515	3.487568240888172	1.0	segment_1 oceanic
2017-01-12 07:00:00	773.0627508484848	0.9428582328671506	8.993530382034209	0.0011965813287302745	0.011544358427663843	-54.77316666666666	102.80525	0.5762149999999999	4.22957193893265	1.0	segment_1 oceanic
2017-01-12 08:00:00	880.9386748066737	1.1603871993884596	12.112178924424956	0.0012922377509040858	0.01368536954473971	-54.73269166666668	103.1975	0.4478603333333333	4.117093388861897	1.0	segment_1 oceanic
2017-01-12 09:00:00	689.248671302097	1.3778747872880064	12.7638935925492	0.0020610906367215754	0.01966842206752268	-54.701175	103.58341666666666	0.3769885	4.080294309054181	1.0	segment_1 oceanic
2017-01-12 10:00:00	662.3113793359839	0.9430606889136768	12.333888394223578	0.001457616711981975	0.018526147589662558	-54.66795833333334	103.96533333333332	0.40125966666666674	3.432986695060982	1.0	segment_1 oceanic
2017-01-12 11:00:00	844.6475767147449	1.3058842961538502	14.797064370337848	0.001366073923693535	0.017304513634063153	-54.62099999999999	104.34749999999998	0.5791255000000001	4.657160917787206	1.0	segment_1 oceanic
2017-01-12 12:00:00	1023.759646460824	1.304766912932929	19.791025659617407	0.0012656310931179664	0.01953442115884186	-54.57592500000001	104.74041666666668	0.5319055	5.033245058591702	1.0	segment_1 oceanic
2017-01-12 13:00:00	1129.9223841462494	1.9576550275290272	19.722850468862365	0.001739733185502436	0.017400118646694426	-54.53402500000001	105.14141666666669	0.6175516666666666	4.906921169035375	1.0	segment_1 oceanic
2017-01-12 14:00:00	1074.791237473376	1.812818030727711	17.257055057910332	0.00168508943476869	0.016088273323467128	-54.49668333333333	105.53833333333333	0.627306	4.47587382072539	1.0	segment_1 oceanic
2017-01-12 15:00:00	1198.000276246804	1.0879857891194618	17.335200668861724	0.0009058900439865566	0.014486148563626644	-54.45831666666667	105.92149999999998	0.6132175	4.787010239475287	1.0	segment_1 oceanic
2017-01-12 16:00:00	1236.3552595815938	1.6674205042352934	14.64500454947912	0.001337343247224175	0.011802577182943976	-54.41923333333333	106.307	0.5783448333333334	4.340214269232484	1.0	segment_1 oceanic
2017-01-12 17:00:00	1195.0370516560918	1.957528405032952	17.255866467407273	0.001651158894781476	0.014499701716695382	-54.375240000000005	106.7294	0.530352	5.0323280519282045	1.0	segment_1 oceanic
2017-01-12 18:00:00	1145.7099202377535	1.3050944745019162	14.573600947295521	0.0011394233522605962	0.012705398971893154	-54.33933333333334	107.08591666666666	0.5151668333333334	5.284151345292547	1.0	segment_1 oceanic
2017-01-12 19:00:00	1094.8841934449845	1.0884895817880695	13.056091291834605	0.0009934963265025294	0.011913478618216346	-54.29875000000001	107.47758333333331	0.5008893333333333	4.667885285627991	1.0	segment_1 oceanic
2017-01-12 20:00:00	932.1441217768283	0.7976004146969359	11.238245023031853	0.0008454016630812982	0.012104913752858527	-54.25565	107.87216666666666	0.38801833333333335	3.494857109613943	1.0	segment_1 oceanic
2017-01-12 21:00:00	777.5519380588989	1.1600100086811171	8.99067607381065	0.001359120799799135	0.010568779881318324	-54.217875	108.26233333333334	0.6665468333333334	3.5434043868825587	1.0	segment_1 oceanic
2017-01-12 22:00:00	1294.0202809931488	2.319695289538976	18.194960854386114	0.001786156636217426	0.014057107462355672	-54.18083333333333	108.64475	0.7253716666666667	4.9940918022507645	1.0	segment_1 oceanic
2017-01-12 23:00:00	1273.4211681710894	2.75502141880983	15.805047837954508	0.002147887941257013	0.012418279449848107	-54.14031666666667	109.02316666666668	0.6895981666666667	4.505111584119871	1.0	segment_1 oceanic
2017-01-13 00:00:00	1013.4492749758842	1.2328317933683564	13.995618427506313	0.0012105648224119807	0.014216002726003455	-54.09819999999999	109.39441666666664	0.5552353333333333	3.981886708061919	1.0	segment_1 oceanic
2017-01-13 01:00:00	876.7137190998086	2.102874814452137	15.590157777046507	0.002339626430461469	0.017697284280007854	-54.06370833333335	109.76016666666663	0.5171358333333332	4.470665821195213	1.0	segment_1 oceanic
2017-01-13 02:00:00	848.4288271952498	1.4504764131466503	14.650555454444472	0.001710008104513204	0.017354764456575574	-54.02841666666666	110.12375	0.4978926666666666	4.411105956832045	1.0	segment_1 oceanic
2017-01-13 03:00:00	842.6661597874269	1.015251574709491	13.707589726954904	0.0012029106636355653	0.016239237451510253	-53.99439999999999	110.48675	0.40643383333333344	4.73755294903378	1.0	segment_1 oceanic
2017-01-13 04:00:00	786.1620401525872	1.3049070809300538	12.68829955269561	0.0016735299473028622	0.016237498984535286	-53.95299166666666	110.85116666666669	0.33552916666666666	4.749442850915477	1.0	segment_1 oceanic
2017-01-13 05:00:00	691.3985610007942	1.1606048003049736	11.241954142662776	0.0016990851304402109	0.01632765563179084	-53.91559166666667	111.21516666666668	0.32448333333333335	5.0228787123941485	1.0	segment_1 oceanic
2017-01-13 06:00:00	701.0713325927593	1.2326668792266882	11.747951634457413	0.001819866535810282	0.01703543310846106	-53.87947272727274	111.55945454545454	0.3590476666666667	6.177020270250907	1.0	segment_1 oceanic
2017-01-13 07:00:00	795.6367679679934	1.015390707062242	13.56588419876036	0.0012793719012905212	0.01699943899612246	-53.84116363636363	111.94663636363636	0.4335035	6.297592376280968	1.0	segment_1 oceanic
2017-01-13 08:00:00	789.1362445585705	0.6524353845413219	12.981503570567176	0.0008180123435429282	0.016524746008097266	-53.806383333333336	112.27416666666667	0.42835	6.536844757115422	1.0	segment_1 oceanic
2017-01-13 09:00:00	909.6432212343062	1.8852968873197384	17.69252742800495	0.0020795586725156317	0.019500146117978092	-53.78556666666668	112.51366666666672	0.5362268333333332	7.255634155195375	1.0	segment_1 oceanic
2017-01-13 10:00:00	1014.6032023282061	2.103400639910204	18.784644259706187	0.0020864548339393518	0.018471642310378827	-53.74561666666666	112.86541666666666	0.6487003333333333	7.343741599681921	1.0	segment_1 oceanic
2017-01-13 11:00:00	1185.2280978473425	1.5229505435115371	18.63632353976627	0.0012760183215602366	0.01576731596016366	-53.70739999999999	113.22191666666667	0.6769746666666667	7.879404760815513	1.0	segment_1 oceanic
2017-01-13 12:00:00	1264.9877131154194	1.595118255494258	22.18726165291821	0.0012513220092260705	0.017568121172270985	-53.67343333333333	113.57533333333332	0.6568215000000001	8.407019591698411	1.0	segment_1 oceanic
2017-01-13 13:00:00	1278.8019875246366	2.2936538285098633	24.59745381892725	0.0017977894852122965	0.019078454575194748	-53.63585833333334	113.92466666666668	0.7549066666666667	9.298566102086932	1.0	segment_1 oceanic
2017-01-13 14:00:00	1392.2435783957765	1.7403404346188416	23.38470828462347	0.0012421574386049135	0.0168452823189288	-53.59940833333332	114.27100000000002	0.9246168333333334	9.621099446323788	1.0	segment_1 oceanic
2017-01-13 15:00:00	1453.255681792142	2.0300989176869217	23.707709957715263	0.001390488096822384	0.016306307812888908	-53.56673333333334	114.60491666666668	0.8184113333333333	9.916952913854702	1.0	segment_1 oceanic
2017-01-13 16:00:00	1526.5501858749806	5.146451579981669	31.17003626923243	0.003328581189695545	0.02034338808642761	-53.53210000000001	114.92941666666668	0.6726945	11.005805206141915	1.0	segment_1 oceanic
2017-01-13 17:00:00	1246.3777578348545	6.091019582343024	30.165325760377094	0.00491332011428076	0.024272838569511998	-53.49828333333334	115.25016666666666	0.7791168333333333	11.887257749459545	1.0	segment_1 oceanic
2017-01-13 18:00:00	1632.4504615834342	14.640931327208873	51.17082499183879	0.008883181168998692	0.031449872753617575	-53.46776666666667	115.56775	0.750034	12.823666954812458	1.0	segment_1 oceanic
2017-01-13 19:00:00	1247.4377810450328	9.85841971578828	37.40471845726919	0.00801847159005269	0.03064134189603052	-53.43194166666666	115.88875000000002	0.6279746666666667	12.175649799324226	1.0	segment_1 oceanic
2017-01-13 20:00:00	894.364835610405	6.746710413128254	28.147147893897905	0.007590449678228008	0.03131402147274679	-53.4006909090909	116.19390909090907	0.853802	12.205985064356206	1.0	segment_1 oceanic
2017-01-13 21:00:00	996.4292795395804	22.629548214381675	44.74888903555604	0.024810136809433038	0.0470956280043538	-53.36390909090908	116.54563636363636	1.1857435	11.238116790519737	1.0	segment_1 oceanic
2017-01-13 22:00:00	1500.3206179782158	4.422344346553622	33.85699801778242	0.0029451204774400496	0.022330578456979503	-53.32740833333333	116.87008333333333	1.8684483333333333	9.01927520735037	1.0	segment_1 oceanic
2017-01-13 23:00:00	2408.9866607086205	6.088437090900654	45.228541008471204	0.0025369983776195645	0.01870464172449385	-53.29183333333334	117.23325	2.5287749999999996	8.866554635050838	1.0	segment_1 oceanic
2017-01-14 01:00:00	2493.5867715164522	7.248431598679992	39.72115620802731	0.002890243246640715	0.01592086180948399	-53.21505	117.98825		7.8509621915037595	1.0	segment_1 oceanic
2017-01-14 02:00:00	1574.3023562542733	3.624343412868439	24.501254536500763	0.0023185456063185323	0.015880779713326992	-53.19810833333334	118.12783333333334	0.7594029999999999	9.185864104634307	1.0	segment_1 oceanic
2017-01-14 03:00:00	904.2307931419348	2.1027304388020656	20.15517880635948	0.0021517395156385767	0.02256327855421771	-53.20303333333333	118.14625	0.9151595	8.722609540390525	1.0	segment_1 oceanic
2017-01-14 04:00:00	1341.5327502615726	2.3921070526871757	23.99637061001704	0.001714036888496239	0.018309801441028704	-53.21810833333333	118.16716666666666	1.4260150000000003	8.837509499239165	1.0	segment_1 oceanic
2017-01-14 05:00:00	1803.5959507681705	2.5374937094130754	24.140905656392718	0.0013813711463683768	0.013359008032366634	-53.23740000000001	118.19508333333332	1.6698816666666667	9.320388139438352	1.0	segment_1 oceanic
2017-01-14 06:00:00	1924.4582039751892	2.6100656890509133	26.242810445563606	0.0013518487822399387	0.013633061794139568	-53.24725	118.21591666666669	1.7715533333333333	8.660975583392927	1.0	segment_1 oceanic
2017-01-14 07:00:00	1941.9211437013118	2.7551171445244944	24.147592825449614	0.001432336522256201	0.012438334731649441	-53.213	118.2355	2.1031666666666666	8.445449834428768	1.0	segment_1 oceanic
2017-01-14 08:00:00	1926.2153708797973	2.6088695768123658	14.783594268603412	0.001354401805869075	0.007674943566591422	-53.132575	118.51325000000004	2.52962	8.735519907901054	1.0	segment_1 oceanic
2017-01-14 11:00:00	2627.174010536913	4.1000258080758325	31.683749341071128	0.0015342454152629298	0.012037103020435638	-52.8422	119.52181818181818	2.1346225000000003	7.914091681533363	1.0	segment_1 oceanic
2017-01-14 12:00:00	2443.5866203827977	3.478971466115504	27.04868147626981	0.0014033793125092678	0.01107756437584372	-52.75722	119.85330000000002	2.0211166666666665	8.254836558295457	1.0	segment_1 oceanic
2017-01-14 13:00:00	2297.840656702023	3.18904774838369	25.802215490986324	0.0013860403078038391	0.01121458165756905	-52.67760833333333	120.1695	1.7777649999999998	7.990441986784611	1.0	segment_1 oceanic
2017-01-14 14:00:00	1991.3745640485504	3.0840898107065566	23.486743949433	0.001531588963627493	0.011840783925364496	-52.59155833333333	120.51183333333336	1.604031666666667	7.800191931138961	1.0	segment_1 oceanic
2017-01-14 15:00:00	1772.0066178519	2.223040650008986	20.975019534418735	0.0012743938758831275	0.011905498824320494	-52.501508333333334	120.86158333333331	1.2872939999999997	6.876733645712888	1.0	segment_1 oceanic
2017-01-14 16:00:00	1656.4048485551175	1.5813569109137426	18.977799149617912	0.0009562235946710336	0.01145356812393698	-52.415475	121.21416666666669	1.6540633333333332	6.103091237825327	1.0	segment_1 oceanic
2017-01-14 17:00:00	1735.3430993955994	2.464407239549375	20.222040361632217	0.0014342097915814173	0.011765278505152806	-52.32343333333333	121.55866666666668	1.651835	4.60765352500425	1.0	segment_1 oceanic
2017-01-14 18:00:00	1968.0479252256814	2.612628001285552	22.789965323922416	0.0013308234421482296	0.01157473286624056	-52.23513333333333	121.90133333333333	1.6735116666666665	5.137989520174764	1.0	segment_1 oceanic
2017-01-14 19:00:00	1854.8747824020493	2.0557139488126652	20.558498306460017	0.0010978958068910702	0.011049381909504885	-52.14658333333333	122.24575	1.622555	6.749413898689379	1.0	segment_1 oceanic
2017-01-14 20:00:00	1759.6992865841987	1.9769800467747545	18.662330337821764	0.0011186153864066618	0.010491659308930977	-52.05653333333333	122.59108333333332	1.163218	6.098444301999551	1.0	segment_1 oceanic
2017-01-14 21:00:00	1552.3748261422027	2.8997996949507816	21.022581343918013	0.0018726873363768691	0.013566008143008722	-51.965300000000006	122.93350000000002	1.1653116666666667	3.4357428752137547	1.0	segment_1 oceanic
2017-01-14 22:00:00	1453.9542564669791	2.4647594512627884	22.03778728887579	0.001688523848784834	0.015133759024654256	-51.87768333333333	123.27708333333334	1.0373345333333333	4.445745466039536	1.0	segment_1 oceanic
2017-01-14 23:00:00	625.6494118333153	0.8712667734631449	9.297980751485175	0.0009991569210035377	0.018657957235702103	-51.79093333333334	123.61699999999998	0.39323166666666665	4.903109454367561	1.0	segment_1 oceanic
2017-01-15 00:00:00	161.98665841477188	0.4412976988845088	5.470156828562421	0.002503697713978088	0.03546464418639618	-51.70366666666666	123.95758333333332	1.2634495000000001	5.348202223146829	1.0	segment_1 oceanic
2017-01-15 01:00:00	1284.4517190562774	0.9426413091767708	25.6671814428846	0.0007570547510873588	0.019673236338871792	-51.61365833333333	124.29725	1.0124725	3.5822570979244577	1.0	segment_1 oceanic
2017-01-15 02:00:00	1490.1327490284336	1.6310803949542976	26.74947330625389	0.0010967170336711207	0.018008721770266117	-51.51687999999999	124.66400000000002	1.156425	3.785066411403988	1.0	segment_1 oceanic
2017-01-15 03:00:00	1410.0277948538062	2.0296328726607857	24.863129949652233	0.001430031092261624	0.01752621440485019	-51.43595833333333	124.97158333333331	1.161885	5.059096759977926	1.0	segment_1 oceanic
2017-01-15 04:00:00	1400.091373257862	1.5972046491998872	26.42859554544193	0.0010894163268063914	0.018379517090173682	-51.34696666666665	125.312	0.7738996666666668	7.021327845060459	1.0	segment_1 oceanic
2017-01-15 05:00:00	963.0919730314349	1.4503862251724071	17.041040597119842	0.0014682352940932168	0.017682004742468473	-51.256	125.65966666666664	0.43424999999999997	6.344497863788107	1.0	segment_1 oceanic
2017-01-15 06:00:00	567.7719600614538	1.2335369350295446	10.301316605327864	0.002317592982805825	0.01754501739420775	-51.1644	126.008	0.4485523333333334	5.671486117439951	1.0	segment_1 oceanic
2017-01-15 07:00:00	965.8834408003363	1.522372696517446	14.575429689725453	0.001463397895160595	0.018451803317366903	-51.072025	126.35399999999998	1.5800483333333333	6.787152046084317	1.0	segment_1 oceanic
2017-01-15 08:00:00	1670.6076972711123	2.53703909446402	17.831664069029273	0.001520762217984834	0.010667460548872826	-50.979625	126.65408333333332	1.5943566666666669	7.698397539866162	1.0	segment_1 oceanic
2017-01-15 09:00:00	1758.048149042986	2.3919419802533817	18.773053017407225	0.0013483407912121045	0.010665611770348013	-50.89995	127.00691666666664	1.9285979999999998	8.761170773755332	1.0	segment_1 oceanic
2017-01-15 10:00:00	1779.573891570065	2.754353915976123	22.18034825657282	0.0015534976083910034	0.012446497664166535	-50.8055	127.36766666666664	1.676573333333333	8.698305122042258	1.0	segment_1 oceanic
2017-01-15 11:00:00	1792.0393852241052	2.6823955909887673	23.34199193744689	0.0014958238875594984	0.013022324061292794	-50.70766666666668	127.72750000000002	1.5922200000000002	8.39366250309152	1.0	segment_1 oceanic
2017-01-15 12:00:00	1719.4306967439802	1.8124069013546524	20.370599150857306	0.0010668810014489883	0.011849719857490249	-50.61156666666667	128.08741666666666	1.578295	8.572670515710287	1.0	segment_1 oceanic
2017-01-15 13:00:00	1728.2887013586096	4.712104269418812	23.487536445975717	0.002609809613322364	0.013494573529199859	-50.515625	128.4466666666667	1.6082049999999999	9.887652706461497	1.0	segment_1 oceanic
2017-01-15 14:00:00	1877.617053165709	4.494026753667508	28.48593115911304	0.002447890706217696	0.015251744695508085	-50.418725	128.80191666666664	1.9612100000000001	10.687749924061118	1.0	segment_1 oceanic
2017-01-15 15:00:00	2048.4927333502233	4.20971061367612	29.8294297847845	0.0020581505269296548	0.014586617342346078	-50.327475	129.1533333333333	1.9524799999999998	10.068149805012883	1.0	segment_1 oceanic
2017-01-15 16:00:00	1931.5420027561263	4.204030849847014	26.67340399552477	0.002163475016048095	0.013778441149293255	-50.229000000000006	129.5202	1.8186983333333335	9.990552565081812	1.0	segment_1 oceanic
2017-01-15 17:00:00	2035.5951737135786	3.2617043827500205	26.09356787617052	0.0016002046185938452	0.012846089730610213	-50.13875833333334	129.84916666666666	1.56586	10.166347667389966	1.0	segment_1 oceanic
2017-01-15 18:00:00	1990.5774764917496	5.219665000475216	29.580354215538765	0.0026106627537295177	0.014863047199804353	-50.04028333333333	130.21733333333333	1.3736453999999998	9.190471264110585	1.0	segment_1 oceanic
2017-01-15 19:00:00	1708.5286170661545	2.6969037620098644	25.48906915962173	0.0016477809924069164	0.014969668909596084	-49.93938333333333	130.58874999999998	1.3996916666666666	8.610205839697263	1.0	segment_1 oceanic
2017-01-15 20:00:00	1665.109117896033	3.986695234613301	27.761088936734687	0.0024423482816949013	0.016623433035147968	-49.84236666666667	130.96041666666665	1.3903233333333331	8.272707016320828	1.0	segment_1 oceanic
2017-01-15 21:00:00	1945.0488386617706	1.739745171215916	36.1000879304515	0.0008973951460394213	0.018531049229909752	-49.7363	131.33700000000002	1.4508366666666666	10.107698066334944	1.0	segment_1 oceanic
2017-01-16 12:00:00	2034.5714474621475	6.958599697370398	50.4502891300121	0.003403113581968585	0.024733690349916387	-48.42205833333333	136.1115		9.358539811555238	1.0	segment_1 oceanic
2017-01-16 13:00:00	2080.7038140942122	5.9437602752248715	47.04191082614359	0.0028351387859073466	0.022597075781168718	-48.34063	136.42069999999998	1.650528	9.256215706322552	1.0	segment_1 oceanic
2017-01-16 14:00:00	2022.6362780950574	5.436200923225132	48.924118583374856	0.0026856985597451142	0.024243098395111337	-48.242875	136.7795	1.5369983333333332	9.329232718978805	1.0	segment_1 oceanic
2017-01-16 15:00:00	1955.0134523884226	5.21883260209288	48.56558449347565	0.0026412888047530943	0.024797079791434373	-48.14471666666666	137.11158333333333	1.6019866666666667	10.151485412805329	1.0	segment_1 oceanic
2017-01-16 16:00:00	2035.2863545113412	4.696776653700662	48.36053410040367	0.0022989243754182364	0.02378293455026249	-48.05268333333333	137.433	1.5340833333333335	10.587099936765268	1.0	segment_1 oceanic
2017-01-16 19:00:00	1985.7989749870567	4.9288313019930845	59.72745909948839	0.0024771810915680268	0.03007779599890738	-47.78237500000001	138.38241666666667		9.718105369940382	1.0	segment_1 oceanic
2017-01-17 07:00:00	1450.6093771292042	3.262990109466895	67.76052045661442	0.0022481393469179533	0.04666694491241398	-46.90431666666666	141.93216666666666	0.5207590000000001	9.973963818807574	1.0	segment_1 oceanic
2017-01-17 08:00:00	1579.3284457667205	6.742118616550656	75.24694202349785	0.004248897929301842	0.048423433084025996	-46.89526666666666	141.94583333333333	0.5740746666666666	11.376032457681008	1.0	segment_1 oceanic
2017-01-17 09:00:00	957.818525580966	4.206600966520472	60.12257282296383	0.0045057119353707755	0.06345306611459017	-46.89206666666667	141.96	0.6498278333333333	11.26460926398625	1.0	segment_1 oceanic
2017-01-17 10:00:00	1001.3352842577008	4.641212782991382	64.32224465830872	0.004685502207928632	0.06498920886873273	-46.87991666666665	141.99424999999997	1.2491111666666666	12.790142939675063	1.0	segment_1 oceanic
2017-01-17 11:00:00	1918.9072410682709	15.664548906679757	120.0948749512115	0.00816326530612245	0.06258503401360545	-46.78403333333333	142.19566666666668	2.4233233333333333	12.686146744588498	1.0	segment_1 oceanic
2017-01-18 17:00:00	1235.7392988246154	4.3508595619511325	57.60290063711497	0.0034720005967491412	0.04664102872279982	-43.34555833333334	147.8045		9.375738284109596	0.0	land
2017-01-18 18:00:00	1063.0649169162264	5.584747351245028	51.493815917882955	0.005259592518452827	0.04848411058537816	-43.38703333333334	147.58341666666664	0.6191385	8.72537349332355	0.0	land
2017-01-18 19:00:00	1210.4900040621494	8.808258708322368	67.0979976154715	0.006959580163460451	0.05504621119289318	-43.276666666666664	147.48533333333333	1.3117819999999998	7.829997825841573	0.0	land
2017-01-18 20:00:00	1472.0889248152005	11.307552973957785	70.16440095295509	0.007888787332356309	0.04812742055711527	-43.067825000000006	147.41341666666668	0.4392678	6.671487495724484	0.0	land
2017-01-22 01:00:00	197.00076337582686	24.76861226870137	47.692655693228645	0.1286328542347962	0.24111522292261134	-42.88009999999999	147.34200000000004	-0.012087678999999999		0.0	land
2017-01-22 02:00:00	196.0461086436428	23.55498726842804	48.71207436082966	0.12282704369094735	0.25208704539288523	-42.88009999999999	147.34200000000004	0.002859953333333333		0.0	land
2017-01-22 03:00:00	159.87752615486573	21.984821247635317	42.885243250351685	0.13935157484061494	0.2701285275745109	-42.88009999999999	147.34200000000004	0.04567756666666667	8.865010518431221	0.0	land
2017-01-22 04:00:00	222.86775890211698	17.121799395151868	28.711923980338078	0.07828070564679172	0.13119536436503124	-42.88009999999999	147.34200000000004	-0.003584236666666666	10.166309602743011	0.0	land
2017-01-22 05:00:00	304.13956307279585	16.780299794367355	29.045463594078978	0.055947950838386	0.09614953026229836	-42.88009999999999	147.34200000000004	0.007172113333333331	10.122677248650355	0.0	land
2017-01-22 06:00:00	382.63923960226936	13.430661464067864	28.131845212697407	0.03569660528977497	0.07335529510297396	-42.88009999999999	147.34200000000004	0.04633467166666667	9.088722384665898	0.0	land
2017-01-22 07:00:00	489.796927596351	11.901520420638759	30.98447143688753	0.02586382083043695	0.06414326143303765	-42.88009999999999	147.34200000000004	0.12648198333333335	7.432786454568922	0.0	land
2017-01-22 08:00:00	678.047246238236	8.703477395347928	33.50569439905382	0.01288091139520673	0.04925805423726643	-42.88009999999999	147.34200000000004	0.0472823	6.8368579898724695	0.0	land
2017-01-22 09:00:00	524.5503457521452	13.364625376517944	31.01607632106916	0.02606232896261046	0.05997323429665528	-42.88009999999999	147.34200000000004	0.07842793333333332	3.471222544293921	0.0	land
2017-01-22 10:00:00	399.1126448024319	14.72568037585499	31.429934466617414	0.036851654307842936	0.0784550072170994	-42.88009999999999	147.34200000000004	0.0987858	1.0043980836507986	0.0	land
2017-01-22 11:00:00	491.0347596663971	12.699166751606862	33.88754671791125	0.026282524579551474	0.0698908503002497	-42.88009999999999	147.34200000000004	0.0695158	1.3035205867583757	0.0	land
2017-01-22 12:00:00	538.8835489938042	25.199067786566246	46.49247445641085	0.05046806629137867	0.09035183297371127	-42.88159166666667	147.34375000000003	0.06801085666666666	0.8686543145746811	0.0	land
2017-01-22 13:00:00	523.1536761888436	22.12927407899589	46.50307346505472	0.04362378732663303	0.09003775471894776	-42.99304166666667	147.37900000000005	0.07032721333333335	0.5996821048816489	0.0	land
2017-01-22 14:00:00	731.814442374356	18.494760826516885	56.640065074222825	0.027381822563582944	0.08072387463369107	-43.19991666666667	147.5105	0.05988943	1.9489353041645343	0.0	land
2017-01-22 15:00:00	978.5662467198676	9.571762006082217	34.662742624622744	0.010216850664524242	0.03638542267779764	-43.417025	147.6505	0.11923901666666666	2.9734342582862965	0.0	land
2017-01-22 16:00:00	1260.9655438276407	1.5957083336412687	18.567201888674923	0.0012670319855588293	0.014655543480831456	-43.623725	147.83374999999995	0.015797333333333333	3.3778857494153414	0.0	land
2017-01-22 17:00:00	1109.8945818772686	3.1913547551284687	16.536977175309104	0.0029247271894338	0.01492790564487628	-43.83371666666667	148.01883333333333	0.020643438333333333	2.6281821503376546	0.0	land
2017-01-22 18:00:00	938.4749240661116	3.2779620425095017	13.622115217858243	0.003511697637920101	0.01447864370106584	-44.04230833333333	148.20533333333333	0.11586561666666667	3.174066696843596	0.0	land
2017-01-22 19:00:00	1202.2343729044908	2.1753325356604734	12.326094220988331	0.0017872529851439129	0.010179343684547256	-44.24913333333333	148.39533333333333	-0.015596823333333329	2.388340534606901	0.0	land
2017-01-22 20:00:00	1056.6651364981344	0.8700982203204041	11.45682448844894	0.0008238580163947202	0.010888661820352951	-44.44925	148.58849999999995	0.051091845000000004	1.6124425554952757	0.0	land
2017-01-22 21:00:00	1104.6666249792995	1.0151870934742158	8.484892622625368	0.0009623396456783268	0.007826799987796104	-44.638358333333336	148.78374999999997	0.16532336666666667	2.4945302022068767	0.0	land
2017-01-22 22:00:00	969.988970974062	0.5076794466813019	6.454328704720865	0.0005038470476936404	0.006609753910863082	-44.85185833333333	148.98191666666662	0.28322933333333333	3.268105191457573	1.0	segment_1 oceanic
2017-01-22 23:00:00	931.1704585731674	1.0150053799325935	5.583889768605957	0.0011072449610677253	0.00603379674859673	-45.05778333333334	149.1795	0.17114316666666665	4.416364355433035	1.0	segment_1 oceanic
2017-01-23 00:00:00	653.64315075218	0.4352621228174268	2.82879837747097	0.000687281330304764	0.00440892417258847	-45.26478333333333	149.37824999999995	0.22874966666666666	4.396254780706607	1.0	segment_1 oceanic
2017-01-23 01:00:00	799.3013966082491	0.8063037152980045	7.3698801275237384	0.0010073114800313982	0.00922310955136558	-45.47345000000001	149.57325	0.13889248333333334	5.474629389947244	1.0	segment_1 oceanic
2017-01-23 02:00:00	647.7569334991376	1.0881221897231992	8.84959530222125	0.0017243156483930518	0.014018364575918013	-45.68504166666667	149.76366666666667	0.15094173333333336	5.621841346951449	1.0	segment_1 oceanic
2017-01-23 03:00:00	578.9033056143845	2.247871226151704	12.111103679805892	0.0038637176391237314	0.020711561861159525	-45.90291666666668	149.95441666666667	0.1463815	6.451829457985169	1.0	segment_1 oceanic
2017-01-23 04:00:00	492.7723101105823	2.4673062430999906	17.922961426398896	0.005038153736202289	0.03662431140227372	-46.12046666666666	150.14741666666666	0.11865896666666668	5.987046800464838	1.0	segment_1 oceanic
2017-01-23 05:00:00	428.97599422422434	1.492210379219136	14.174928256545241	0.0035235406091074545	0.03306363484766204	-46.32406666666667	150.33408333333333	0.09776072	5.962829759985389	1.0	segment_1 oceanic
2017-01-23 06:00:00	357.9232472158069	2.611135409325345	10.057996352856273	0.007314417547794098	0.028867242198066762	-46.39761666666666	150.40466666666666	0.10275546666666667	5.8336980506566976	1.0	segment_1 oceanic
2017-01-23 07:00:00	261.41241920636827	1.3466760248321374	7.998760250714773	0.005158235107733812	0.030124879524546243	-46.39401666666666	150.39725	0.07760070000000001	6.665201187986961	1.0	segment_1 oceanic
2017-01-23 08:00:00	379.66473597016153	3.6302124856131317	15.093801469199768	0.009642711465942595	0.03992551327428582	-46.39419166666667	150.39183333333332	0.12096700000000002	6.630701481774705	1.0	segment_1 oceanic
2017-01-23 10:00:00	469.6161724037853	5.413367364829415	23.897890917539268	0.011508614813561463	0.05067129389291514	-46.390633333333334	150.40058333333334	0.126658	6.365770054841497	1.0	segment_1 oceanic
2017-01-23 11:00:00	415.2221512663977	5.3836624612766135	18.501462742422518	0.012989770788174934	0.04454905610808995	-46.4086	150.39583333333331	0.37608149999999996	7.14261521854331	1.0	segment_1 oceanic
2017-01-23 17:00:00	611.3928654914798	1.0882398157156996	9.721085113936152	0.0018076012908649773	0.016268288445991496	-47.81174166666667	150.40125000000003	0.11970141999999999	5.293647864243039	1.0	segment_1 oceanic
2017-01-23 18:00:00	382.2749708338547	1.0885799730005428	12.637772412398428	0.002150648423260134	0.0386918814762218	-48.04779166666668	150.39808333333332	0.08533751500000002	4.616509691568246	1.0	segment_1 oceanic
2017-01-23 19:00:00	897.9914053964578	2.2490878760128767	21.401684536636537	0.002586513682274548	0.02391131496694851	-48.29104999999999	150.39974999999995	0.29344031666666665	6.13951781058655	1.0	segment_1 oceanic
2017-01-23 20:00:00	1734.7072654341157	3.1901510016981582	28.348928869763174	0.0018403241719514801	0.017261252466076682	-48.535925	150.40366666666662	0.16080266666666665	6.323745739836903	1.0	segment_1 oceanic
2017-01-23 21:00:00	668.7113190580228	1.4609480741437733	12.245023220485198	0.002273612367658067	0.018643269782472858	-48.77644166666667	150.38241666666667	0.17773329999999998	9.591863889513741	1.0	segment_1 oceanic
2017-01-23 22:00:00	1064.6355916586956	2.6826527324905487	21.609157094037	0.002379789263832474	0.019675255243323045	-49.00631666666667	150.32008333333332	0.2835585	14.052926178089864	1.0	segment_1 oceanic
2017-01-23 23:00:00	1433.7472077978382	3.1173681671982743	30.81315358751249	0.0021696561678145967	0.021738488852952556	-49.21918333333334	150.26391666666666	0.415543	14.601983245121923	1.0	segment_1 oceanic
2017-01-24 00:00:00	1482.3918312637725	2.4651384369480733	24.28691451150414	0.001653872250006294	0.016065235781022237	-49.43019166666666	150.20991666666666	0.4128438333333333	15.12094531439894	1.0	segment_1 oceanic
2017-01-24 01:00:00	1405.7680852169333	3.262170049370888	24.212545571415987	0.002315970477941399	0.017176616425444383	-49.63637500000001	150.16575	0.4855643333333333	16.39854963866905	1.0	segment_1 oceanic
2017-01-24 02:00:00	1690.74084761995	3.7701339609558815	27.98505953980841	0.0022261594976500294	0.016524848300901784	-49.83446666666666	150.13216666666668	0.6418805	19.39381304669717	1.0	segment_1 oceanic
2017-01-24 03:00:00	2327.445036968488	4.63866235397536	31.021216134098353	0.002011272295056463	0.013342019072799841	-50.01663333333334	150.11141666666668	0.7039153333333333	21.18724821285901	1.0	segment_1 oceanic
2017-01-24 04:00:00	2407.4015819700885	5.001312992651425	36.6767615237295	0.0021230844268099887	0.015346939822029181	-50.18834166666666	150.09349999999995	0.860395	20.6043949487812	1.0	segment_1 oceanic
2017-01-24 05:00:00	2781.329406340307	4.204485684011363	41.46534404226834	0.0015036584352480734	0.014891719839867609	-50.34270000000001	150.0689166666666	0.7104135	21.248200140671468	1.0	segment_1 oceanic
2017-01-24 06:00:00	2647.978355462964	3.769662915227015	43.93130907009481	0.0014419970454807307	0.016658324643796126	-50.47921666666666	150.03716666666668	0.7337414999999999	21.367146223477647	1.0	segment_1 oceanic
2017-01-24 07:00:00	2489.775419361495	3.189274029278773	42.98253388974829	0.00126716711601466	0.017384252933172046	-50.60150000000001	149.9799166666666	0.6948031666666666	20.452620354652595	1.0	segment_1 oceanic
2017-01-24 08:00:00	2462.238181437252	4.204327803127385	52.84408406114911	0.0017305904362786785	0.021494943517132187	-50.7164	149.92016666666666	0.5956493333333334	20.285799675979373	1.0	segment_1 oceanic
2017-01-24 09:00:00	2163.770550311312	4.4214733606657415	54.074203695467126	0.0020194157745981388	0.02491701967206604	-50.82222727272728	149.85972727272727	0.5578295000000001	19.34400444577142	1.0	segment_1 oceanic
2017-01-24 10:00:00	2122.4831548209127	5.799072762295885	61.90552471824883	0.002722192796843922	0.029192143471512173	-50.9443	149.79272727272723	0.5450025	18.20973665203753	1.0	segment_1 oceanic
2017-01-24 11:00:00	2024.5005943433496	4.712272075268445	65.25038238490345	0.002319998089823329	0.032362829459627214	-51.05811666666666	149.7255	0.4646835	17.139243718109242	1.0	segment_1 oceanic
2017-01-24 12:00:00	1929.8497407101027	5.292454217291139	68.29463772169703	0.0027369306643704712	0.03549519959805466	-51.180625	149.64358333333334		15.835596032810015	1.0	segment_1 oceanic
2017-01-24 13:00:00	1944.1576412784025	5.365124919413275	67.06039342963395	0.002743220102441675	0.0345157671093237	-51.314008333333334	149.56791666666666		14.88894740729682	1.0	segment_1 oceanic
2017-01-24 14:00:00	1886.2664792403039	3.7699497699451	69.66832045980439	0.001969598773489132	0.03691946298260368	-51.46960833333333	149.52475		14.198134937241635	1.0	segment_1 oceanic
2017-01-24 15:00:00	1766.8444700978896	2.682831019949792	73.51969575241559	0.001519167512630825	0.04164967283795245	-51.63608333333333	149.4985		13.145356192867588	1.0	segment_1 oceanic
2017-01-24 16:00:00	1634.2507450592711	2.6098908139392556	71.77382990509149	0.0015720476245399296	0.043899927360880366	-51.81479166666667	149.47608333333332		11.11530538680631	1.0	segment_1 oceanic
2017-01-24 17:00:00	1562.130159823036	2.3201205499666893	67.93682866550796	0.0014784775036714313	0.04351239891096248	-52.0241	149.43933333333334		9.609988215656843	1.0	segment_1 oceanic
2017-01-24 18:00:00	1579.0133026545352	1.8125392298540115	77.7208702568725	0.0011621411109302012	0.049261392117002666	-52.26285000000001	149.39733333333334		7.507755564768535	1.0	segment_1 oceanic
2017-01-24 19:00:00	1597.5818389580993	1.8124068485428375	82.28550715739075	0.0011376452590888856	0.05150998796908054	-52.50639166666667	149.37208333333334		6.545141991757912	1.0	segment_1 oceanic
2017-01-24 20:00:00	1567.0571455152967	1.4498194527075317	73.43379118184394	0.0009203295696312187	0.04679367445203784	-52.751225	149.34474999999995		4.703810413177513	1.0	segment_1 oceanic
2017-01-24 21:00:00	1509.9226824543466	1.0148874162669002	36.030366995826995	0.0006719205752764392	0.02393279792591384	-52.99861666666667	149.31508333333332		3.9490990444970855	1.0	segment_1 oceanic
2017-01-24 22:00:00	1541.9614233678922	0.6524977907084438	22.61816183767859	0.00042117097481331097	0.014483153033237084	-53.24358333333334	149.2904166666667		4.550192083639409	1.0	segment_1 oceanic
2017-01-24 23:00:00	1149.6982316316542	1.160770873455114	21.036916202694677	0.0010125898446481359	0.01844158300334829	-53.46885999999999	149.2695	0.3952335	4.182311965253952	1.0	segment_1 oceanic
2017-01-25 00:00:00	1238.739796224749	0.28992465438081955	26.09642238567521	0.0002255299954894001	0.020631091049586943	-53.565525	149.26274999999995	0.16306932500000001	5.717359546764173	1.0	segment_1 oceanic
2017-01-25 05:00:00	2135.312049337817	2.4856469850434033	34.54898521919082	0.001144664929473512	0.016124731133742753	-53.80193333333335	149.31108333333327		11.753368880516966	1.0	segment_1 oceanic
2017-01-25 06:00:00	2098.49944031807	1.2322958098139376	25.661319282807565	0.0005798616204256115	0.012083559769548328	-54.054975000000006	149.30083333333332	0.7532491666666666	11.133508256666234	1.0	segment_1 oceanic
2017-01-25 07:00:00	1985.0718939991311	2.6094418951942795	26.4825807519588	0.0012970962735079662	0.013313476518875515	-54.31095833333333	149.24491666666663	0.889015	11.529697245183652	1.0	segment_1 oceanic
2017-01-25 08:00:00	2307.981975829542	3.1528477152656813	37.07289951689847	0.0013561941631061482	0.016041736249792462	-54.57103333333333	149.20541666666662	0.796021	11.190026361680632	1.0	segment_1 oceanic
2017-01-25 09:00:00	2491.3040296250765	3.8273819742535	35.84093688285796	0.0015421802673366589	0.014379718051183503	-54.82391666666667	149.16158333333334		9.053558621439164	1.0	segment_1 oceanic
2017-01-25 10:00:00	1859.984491210109	3.479252549762008	34.4288148427985	0.0019050564481310225	0.018406637853682142	-55.070508333333336	149.12675		8.20276698092564	1.0	segment_1 oceanic
2017-01-25 11:00:00	877.2945915628363	0.5075236325029254	11.239019254619008	0.0005742769084867074	0.012383637315789479	-55.315191666666664	149.0915		4.679583355683009	1.0	segment_1 oceanic
2017-01-25 12:00:00	785.2218145728706	0.4351445000658616	5.221734296473835	0.0004938007756722406	0.006502722376371807	-55.56006666666667	149.05249999999995	0.20756249999999998	1.9332275326778408	1.0	segment_1 oceanic
2017-01-25 13:00:00	691.3801941413568	4.4240680184945225	12.621563517475119	0.005996040851019172	0.018294546553211475	-55.796533333333336	149.0101666666666	0.14573480000000003	10.801737576486161	1.0	segment_1 oceanic
2017-01-25 14:00:00	339.96709492447	0.5806658691612316	4.3570014401738115	0.0013575646895318829	0.012833957118762113	-56.03063333333333	149.00216666666662	0.06054746666666666	7.691816099494859	1.0	segment_1 oceanic
2017-01-25 15:00:00	259.2543320676026	0.0	2.326338091652539	0.0	0.00943444899416063	-56.27386	148.9953	0.05961186666666667	5.465115357421478	1.0	segment_1 oceanic
2017-01-25 16:00:00	259.02090893133635	0.0	2.4683583968633207	0.0	0.009165415949976349	-56.48814999999999	148.99175	0.07774199999999999	4.050869997454042	1.0	segment_1 oceanic
2017-01-25 17:00:00	239.57320825074558	0.21805729174253025	3.052500343325846	0.0008913424047794629	0.012349538976900477	-56.71914166666667	148.96858333333333	0.12772251666666665	3.613479816798524	1.0	segment_1 oceanic
2017-01-25 18:00:00	502.0282306852011	0.2904562637518034	5.587958312018351	0.0005700238876174789	0.011052727724194454	-56.955575	148.93391666666668	0.17387283333333337	4.2427617785705545	1.0	segment_1 oceanic
2017-01-25 19:00:00	542.852537996654	0.14506680245320844	7.110740187489946	0.0002656125130372357	0.013052974168388584	-57.19889999999999	148.92033333333333	0.1854471666666667	3.8596145636309536	1.0	segment_1 oceanic
2017-01-25 20:00:00	469.28686938897283	0.14517266618849778	4.791693559212059	0.00029106119847176383	0.010183794883024986	-57.43939166666666	148.90516666666667	0.12408963333333334	3.86226573784967	1.0	segment_1 oceanic
2017-01-25 21:00:00	414.9591744370961	0.0	6.102586467362182	0.0	0.014822983898672754	-57.67036666666666	148.87775000000005	0.11271968333333333	4.170554612428401	1.0	segment_1 oceanic
2017-01-25 22:00:00	478.77843632103685	0.07249953455298817	5.1509145556008455	0.00013484358144552318	0.010892054582230555	-57.89768333333333	148.8454166666666	0.14899415	3.01552731485439	1.0	segment_1 oceanic
2017-01-25 23:00:00	471.85219596075723	0.14747789475506945	4.613407986465947	0.00030394631942598987	0.00956439952921142	-58.12706666666668	148.80691666666667	0.13664893333333336	2.7695831673671254	1.0	segment_1 oceanic
2017-01-26 00:00:00	409.31932374651177	0.4358623668788039	5.372782160149876	0.0010215667255837394	0.013128747145494541	-58.35669166666667	148.77166666666668	0.11701801666666667	4.822273082644196	1.0	segment_1 oceanic
2017-01-26 01:00:00	318.6650748738561	0.2178589801354253	3.197702763587172	0.0006553737057378668	0.009965016756911587	-58.58796666666667	148.7408333333333	0.1221466	3.616441552423173	1.0	segment_1 oceanic
2017-01-26 02:00:00	312.9234176871957	0.07268545876517582	3.3448306966330916	0.0002270663033605813	0.010858858817279505	-58.820325	148.71408333333332	0.05470021666666667	3.1618091343399626	1.0	segment_1 oceanic
2017-01-26 03:00:00	217.45770221141962	0.3973960923682929	2.303625154837883	0.0018331772436368347	0.00933521827611386	-59.05355833333334	148.6785	0.12665275	3.9213120153396015	1.0	segment_1 oceanic
2017-01-26 04:00:00	347.20516287262575	0.14534107757908288	4.072435612075332	0.000390347829100613	0.011998390408231335	-59.28686666666668	148.63950000000003	0.07878063199999999	5.030549484840638	1.0	segment_1 oceanic
2017-01-26 05:00:00	317.3614431196213	0.3633087623545153	4.506584109610657	0.001194969539166487	0.014257621533897643	-59.53500999999999	148.5967	0.05751404999999999	3.832303859663748	1.0	segment_1 oceanic
2017-01-26 06:00:00	294.4478787224834	0.2180501636739012	4.501973624007573	0.0007492747741654266	0.01518854754770385	-59.600275	148.58149999999995	0.043431649999999995	3.6670710922106533	1.0	segment_1 oceanic
2017-01-26 07:00:00	321.79139859268435	0.1453893954724115	4.5036376043742266	0.0004673141186299081	0.014057476964254502	-59.59603333333333	148.60199999999998	0.07296536666666667	4.105886005642754	1.0	segment_1 oceanic
2017-01-26 08:00:00	426.7883277183517	0.44322026879328735	7.610093193054374	0.0010437340575406328	0.017846133044195533	-59.60115000000001	148.61408333333338	0.10814039999999998	4.1206084654585	1.0	segment_1 oceanic
2017-01-26 09:00:00	587.0358076523391	0.4351263896257327	6.965231374206599	0.0007350881262552211	0.011971234373722477	-59.60505833333334	148.62616666666662	0.16192733333333334	4.751504085429663	1.0	segment_1 oceanic
2017-01-26 10:00:00	673.0568462455898	0.3628928359206613	6.4568106838350126	0.0005814984183119196	0.009662568911549894	-59.60916666666665	148.6362499999999	0.11893323333333333	5.19077327390513	1.0	segment_1 oceanic
2017-01-26 11:00:00	534.3094473321137	0.43536042583516776	5.805778536095502	0.0008247535749710452	0.010873273016978229	-59.61531666666666	148.64633333333333	0.11222311666666666	5.831105440882294	1.0	segment_1 oceanic
2017-01-26 12:00:00	693.876856933725	0.9439327960408448	10.48600553852522	0.0013683642412295734	0.015183245396562468	-59.61123333333333	148.64700000000005	0.16439939999999997	5.9917153249364725	1.0	segment_1 oceanic
2017-01-26 13:00:00	945.4573104861951	0.7834716648102731	9.400539799779342	0.0009160368138316467	0.010535898723405036	-59.74639166666666	148.56833333333333	0.298055	5.59855368934509	1.0	segment_1 oceanic
2017-01-26 14:00:00	1145.707540177313	0.5076574137479012	7.980516931475098	0.00043134725122815487	0.006925375653695067	-59.97065	148.47749999999996	0.18928183333333334	5.5908778980926215	1.0	segment_1 oceanic
2017-01-26 15:00:00	736.1430346051288	0.5078431144785119	5.592503250450144	0.0006766572178444492	0.007629680381578044	-60.19454166666666	148.37325	0.237738	5.318140366958571	1.0	segment_1 oceanic
2017-01-26 16:00:00	1066.007529580217	0.5801671969384231	10.298578604474717	0.0005374345761420262	0.009636444801499708	-60.41851666666666	148.27866666666668	0.23261683333333336	5.079268300168387	1.0	segment_1 oceanic
2017-01-26 17:00:00	974.194592771198	0.6526349169855903	9.501531209727704	0.0006798343604080013	0.009762082380636514	-60.64250833333333	148.17999999999995	0.19002683333333334	3.8155509930334937	1.0	segment_1 oceanic
2017-01-26 18:00:00	644.0867808531214	0.7260624851790848	8.205047746912163	0.001148333895606301	0.013248473706202713	-60.85797272727273	148.08627272727267	0.10839351166666668	2.5314867952267144	1.0	segment_1 oceanic
2017-01-26 19:00:00	308.79736269558725	0.5086825685064588	4.214814534807661	0.001713474801981433	0.014861370799082715	-61.10435454545454	147.97672727272723	0.032281776666666664	1.9079302232755861	1.0	segment_1 oceanic
2017-01-26 20:00:00	111.63437195266455	0.2907987848042288	1.8187433918348432	0.00318715335512648	0.016219458431608186	-61.32341666666667	147.88466666666667	0.05537288166666667	1.500661624946363	1.0	segment_1 oceanic
2017-01-26 21:00:00	180.28249021510175	0.14541021613738728	2.9095310611438667	0.0010354745925215724	0.016116928380113738	-61.548025	147.77425	0.000727236666666666	3.582142013670345	1.0	segment_1 oceanic
2017-01-26 22:00:00	64.94636326828747	0.08748170356620621	0.790614467869575	0.001694915254237288	0.011937172048837241	-61.77196666666666	147.66116666666667	0.03170141666666667	3.0030165711631263	1.0	segment_1 oceanic
2017-01-26 23:00:00	61.44038409209404	0.07325640238979965	0.6630086046042917	0.001700680272108843	0.013425260395920952	-61.99689166666666	147.56441666666663	0.1283503	3.3212275124882047	1.0	segment_1 oceanic
2017-01-27 00:00:00	168.24339882432042	0.0	0.8716174366149952	0.0	0.004780863830040011	-62.22082500000001	147.46533333333338	0.05064155	3.933405380958388	1.0	segment_1 oceanic
2017-01-27 01:00:00	141.27214963008782	0.22007866254722805	2.2594132936793883	0.004007083602671837	0.024298533358217	-62.44726666666666	147.37033333333332	0.09278718500000001	3.2045534755733938	1.0	segment_1 oceanic
2017-01-27 02:00:00	149.01391729391847	0.21888867764265346	2.261056027948098	0.001675628027055943	0.015260367207622931	-62.67135833333333	147.25524999999996	0.12603666666666666	3.36226740738208	1.0	segment_1 oceanic
2017-01-27 03:00:00	175.9490573554007	0.5820875844043052	2.9834051604954546	0.0034649657809087482	0.017038735072191332	-62.8973	147.17333333333332	0.24213916666666666	4.922083624384962	1.0	segment_1 oceanic
2017-01-27 04:00:00	226.939666010362	0.2183596695435714	2.8333010272906463	0.0009208134360755373	0.012423561278034677	-63.11733333333334	147.05733333333333	0.22103933333333334	6.188764558771093	1.0	segment_1 oceanic
2017-01-27 05:00:00	251.8279849475563	0.8736510943649204	3.785019941096118	0.003413048525655909	0.01491173686025278	-63.338375000000006	146.94224999999997	0.4184191666666666	6.657113117119926	1.0	segment_1 oceanic
2017-01-27 06:00:00	274.0942336029839	0.3983177610148477	4.046807488152366	0.0014135880666037036	0.014674752189302991	-63.56110833333333	146.8375	0.41282816666666666	6.017515325482024	1.0	segment_1 oceanic
2017-01-27 07:00:00	275.2546650190135	0.21840491181028887	4.942820719754597	0.0007725270440450409	0.01777273355282241	-63.78552499999999	146.72708333333333	0.536978	5.722000485780794	1.0	segment_1 oceanic
2017-01-27 08:00:00	258.40483821547883	0.09663220810441768	5.004009398107956	0.00032113037893384707	0.01950157383124228	-64.00141818181818	146.623	0.10389749999999999	5.325633034260439	1.0	segment_1 oceanic
2017-01-27 13:00:00	411.0300952439022	0.4354655388799795	6.20344123480464	0.0010002560393581616	0.015348816925007057	-65.12729166666666	146.03858333333332	0.85530525	4.6731571106799255	1.0	segment_1 oceanic
2017-01-27 14:00:00	496.09033212594215	0.7250187719800945	7.106369897180593	0.0014532228005380205	0.014511357891434352	-65.301425	145.94666666666663	0.8188053333333333	6.039875524271327	1.0	segment_1 oceanic
2017-01-27 15:00:00	506.3104902758725	0.6531431065434878	7.980137779604227	0.001322274573980514	0.015708672096651072	-65.44983333333333	145.88366666666667	0.789678	6.573005864364463	0.0	land
2017-01-27 16:00:00	455.02674886064653	0.6963365506022136	8.702748146342776	0.0015688153980484016	0.01906688100526027	-65.56869999999999	145.84241666666662	0.4317622	6.290709993567835	0.0	land
2017-01-27 17:00:00	362.7979525474546	0.36287175345394107	6.246110887754347	0.0010064189495274278	0.01723069432492587	-65.68560833333333	145.81441666666663	0.3669286666666667	6.056587869520791	0.0	land
2017-01-27 18:00:00	524.585773442765	1.3077002685698675	8.790822453784324	0.002682302008637489	0.0171488937912762	-65.80933333333333	145.876	0.45014099999999996	7.687851225541405	0.0	land
2017-01-27 19:00:00	552.6207193725844	0.36276632547266346	9.360072078911763	0.0006804398475678503	0.016934660536933422	-65.92485	145.94083333333333	0.4947873333333333	8.619020901635858	0.0	land
2017-01-27 20:00:00	670.45886829042	0.6527198506992605	10.517053869322892	0.0009574450256829472	0.015833726484674567	-66.05063333333334	145.98999999999995	0.6866523333333333	9.374430600118144	0.0	land
2017-01-27 21:00:00	670.6230071850296	0.3627306586166481	10.522202847443973	0.0005426817994843709	0.015734719094197082	-66.18554999999999	145.999	0.6397358333333334	10.313056798054642	0.0	land
2017-01-27 22:00:00	736.4877600376425	0.9432193338957788	16.537980829721512	0.0012945683282019182	0.02247032145288502	-66.3214	146.03033333333332	0.6614596666666667	11.392582308372528	0.0	land
2017-01-27 23:00:00	763.5435011685863	1.0879971373242163	20.454119650764035	0.0014127642142063293	0.026749955566701192	-66.46802500000001	146.0569166666666	0.7813850000000001	12.057033668427112	0.0	land
2017-01-28 00:00:00	900.8816589131976	1.5224956093186064	25.957000728277393	0.0017343701819592192	0.029064589419849525	-66.63046666666666	145.94174999999996	0.8503058333333332	12.828580901465948	0.0	land
2017-01-28 01:00:00	961.3066647100708	2.3940017850606288	21.18171048562248	0.002493223350579361	0.02213225418996138	-66.79679166666666	145.64341666666667	0.8295325	13.969077733850266	0.0	land
2017-01-28 02:00:00	859.4019955680576	2.6840199800956785	18.279257463341747	0.003046814869339492	0.02123248258351128	-66.93775	145.32441666666668	0.5046238333333334	14.6523166872822	0.0	land
2017-01-28 03:00:00	491.0206368103702	1.5851262003589508	8.474889125872918	0.002989605115116873	0.017051290687369103	-67.02224166666669	145.08033333333333	0.26532666666666666	14.842536838291831	0.0	land
2017-01-28 06:00:00	441.44214020848773	14.682560731524479	26.65103692663886	0.032561675877834734	0.05990341930344801	-67.176625	144.8775	0.29470920000000006	14.403338236719675	0.0	land
2017-01-28 09:00:00	401.265598939731	1.5839284187594422	9.18736348765306	0.003772848780615497	0.02225216779853301			0.38050925	14.335131030718268
2017-01-28 10:00:00	387.5029176890496	0.6530076420963215	5.224739815899948	0.0017887216008506284	0.013306853899814088	-67.10195454545455	144.91681818181817	0.404251	14.436148929112276	0.0	land
2017-01-28 12:00:00	419.9335747603589	1.6786472632329084	10.642120403277426	0.003927376343504226	0.02538531380301547	-67.13937142857142	144.83557142857143	0.44352450000000004	13.74929275438297	0.0	land
2017-01-28 14:00:00	392.8955010875337	1.4521423348644296	8.853635461104636	0.003446241578405039	0.022647521797811036	-67.11147999999999	144.852		13.619442553462465	0.0	land
2017-01-28 15:00:00	368.5907907738536	1.2334272955688748	8.78355189755129	0.0032638197808827697	0.023456968937407795	-67.13935833333333	144.85583333333332	0.299342	12.971214872290965	0.0	land
2017-01-28 16:00:00	337.5428005293401	1.4669915360869352	7.995126388694772	0.004378844231405161	0.02390830956797828	-67.08053333333334	144.91766666666663	0.4358415	13.538893006871257	0.0	land
2017-01-28 17:00:00	369.42735198179133	1.0482438159416618	6.643993582207076	0.0027853718924469423	0.01780304085577013	-67.14614285714286	144.88028571428572	0.41398399999999996	13.344658009298188	0.0	land
2017-01-28 18:00:00	311.71309139789054	0.7469706589891959	5.852738758472352	0.0024996401727085467	0.01880947345015397	-67.20166666666667	144.776	0.29811533333333334	12.589336616263516	0.0	land
2017-01-28 21:00:00	216.13415307439945	0.8715086817516104	6.1005607722612725	0.004032258064516129	0.0282258064516129	-67.09499	144.9457		12.262628247444587	0.0	land
2017-01-28 22:00:00	142.76725789580246	0.29242013779295195	1.5331077879229624	0.0020260676143029088	0.010825794289362057	-67.102975	144.93091666666672	0.09220339999999999	10.809340291145878	0.0	land
2017-01-28 23:00:00	125.60032910686476	0.2908381227037963	1.9657488286579343	0.0024534589756536394	0.01538357406444888	-67.10400833333333	144.92291666666662	0.16687116666666665	10.720461237101453	0.0	land
2017-01-29 00:00:00	131.01346129688451	0.14545245109358068	2.112641641727236	0.0010714285714285717	0.01702577278880935	-67.10305	144.91375	0.06972365	9.913411974128675	0.0	land
2017-01-29 01:00:00	113.07388344576852	0.4366016377989972	1.8199210878104168	0.003911260901488265	0.01625738516349055	-67.10747499999998	144.9221666666666	0.13078348333333337	8.322812628642914	0.0	land
2017-01-29 02:00:00	137.9398704157131	0.7279191864798515	4.083626467676922	0.005220658713366497	0.028949766262243912	-67.12698333333334	144.87633333333338	0.09150529166666667	9.003843864367594	0.0	land
2017-01-29 03:00:00	159.90855271129476	0.2493240005118595	4.240631473637235	0.0014071876940056564	0.02565498455990908	-67.14056666666667	144.84033333333338	0.1111452	7.89340632320625	0.0	land
2017-01-29 06:00:00	31.306722120936488	0.2498917813875546	0.5716314409783544	0.022494639317069225	0.028855879323169038	-67.12775833333335	145.04449999999994	-0.000690649999999994	6.124188897278525	0.0	land
2017-01-29 07:00:00	7.032884417701794	0.0	0.17878909219103375	0.0	0.03333333333333333	-67.12875833333332	145.048	-0.0201841	2.9349298223626783	0.0	land
2017-01-29 08:00:00	5.351377938053171	0.5150069863537242	0.7798684583707456	0.09583333333333333	0.14166666666666666	-67.12879999999998	145.048	-0.0274883675	1.9480914976542585	0.0	land
2017-01-29 09:00:00	4.708106689918786	0.5898644528116911	0.966312856704138	0.16499999999999998	0.21833333333333327	-67.12879999999998	145.048	-0.01762910000000001	1.4328397725963848	0.0	land
2017-01-29 10:00:00	4.547522666473139	0.5293080221325943	0.9801976245806704	0.08838383838383837	0.1818181818181818	-67.12879999999998	145.048	-0.005416591666666665	1.105918347699922	0.0	land
2017-01-29 11:00:00	3.4730012155934267	0.1981132355820616	0.1981132355820616	0.05	0.05	-67.12877999999999	145.048	-0.0014377999999999995	0.6126409234046224	0.0	land
2017-01-29 12:00:00	5.608645964462412	0.0	0.5627310241670407	0.0	0.1335978835978836	-67.1287	145.048	0.036252625000000004	1.520991351523952	0.0	land
2017-01-29 13:00:00	4.002821513021793	0.0	0.0	0.0	0.0	-67.12871666666665	145.048	0.008591315	1.822186657688978	0.0	land
2017-01-29 14:00:00	3.4328343250108713	0.08968917141376502	0.08968917141376502	0.04166666666666666	0.04166666666666666	-67.12879999999998	145.048	-0.023468255000000004	2.393836348218876	0.0	land
2017-01-29 15:00:00	3.3117538560932047	0.0802143455656467	0.0802143455656467	0.027777777777777776	0.027777777777777776	-67.12879166666666	145.048	0.017365583333333337	3.0080337854382275	0.0	land
2017-01-29 16:00:00	4.6004103160244165	0.08789808603675615	0.19113655285467404	0.027777777777777776	0.05555555555555555	-67.12872499999999	145.048	-0.0013438333333333288	2.9366521552610387	0.0	land
2017-01-29 17:00:00	6.285524571208582	0.08076207090102204	0.5459588892428104	0.027777777777777776	0.10158730158730156	-67.12870833333332	145.048	0.03046732833333334	3.4470057850982525	0.0	land
2017-01-29 18:00:00	3.9992650357692505	0.0	0.0	0.0	0.0	-67.12872499999999	145.048	0.0065184933333333325	3.780425840885652	0.0	land
2017-01-29 19:00:00	5.1816177426253205	0.0848776971798027	0.2434592526091249	0.018181818181818184	0.06666666666666668	-67.12872499999999	145.048	0.03296379333333333	5.917142617237898	0.0	land
2017-01-29 20:00:00	9.4621742115568	0.151552924933563	0.40418241479670064	0.018518518518518517	0.04305555555555555	-67.12870833333332	145.048	-0.012909636666666663	6.602959479559824	0.0	land
2017-01-29 21:00:00	8.369302055546058	0.07662501739387892	0.23009034113665264	0.007575757575757577	0.024242424242424246	-67.12851666666667	145.048	-0.015161216666666666	7.319921786649102	0.0	land
2017-01-29 22:00:00	9.713598120128912	0.0	0.13283342212878618	0.0	0.017857142857142856	-67.10181666666665	145.02033333333333	0.07080950000000001	9.839823322655329	0.0	land
2017-01-29 23:00:00	102.58690993040321	0.7002240456521952	2.3642990619733046	0.00822083778582687	0.025145766336697524	-67.09265	145.01299999999995	0.02889833333333333	12.696583903381715	0.0	land
2017-01-30 00:00:00	108.4971451037358	0.5142441261891729	2.346182219893095	0.0062957584857854755	0.023285335180853097	-67.09275000000001	145.01299999999995	-0.029094141666666667	12.108248984703044	0.0	land
2017-01-30 01:00:00	155.9631941368983	0.9501708624328504	4.8156052494252455	0.006108454769733557	0.03097206188615092	-67.09272999999999	145.01299999999995	0.09274218333333333	12.346425391662386	0.0	land
2017-01-30 02:00:00	157.86376903927945	0.9490431719373664	4.96207120818808	0.006280134237351022	0.03228346748619588	-67.09270833333333	145.01291666666663	0.097484	12.406708459598534	0.0	land
2017-01-30 03:00:00	93.95360057422022	0.4375470027917784	2.556771160200793	0.004708737315961515	0.026181628196336508	-67.09274166666667	145.01299999999995	0.014058563333333335	11.121314887715288	0.0	land
2017-01-30 04:00:00	65.86334194787092	0.8082945914123042	1.8357061277218691	0.011050953637257612	0.02742605679160279	-67.09275833333332	145.01299999999995	0.053921736666666664	10.15058714435189	0.0	land
2017-01-30 05:00:00	60.230076625174505	0.07984369903934323	1.1320889285963809	0.0010449320794148381	0.017698514148267754	-67.09286666666667	145.01299999999995	0.03620271333333334	8.451321027618832	0.0	land
2017-01-30 06:00:00	91.89394588098665	0.08755892715797732	2.0273053793775158	0.0008695652173913044	0.02189033457187787	-67.07403333333333	145.04625	0.07007900833333333	8.646379995782171	0.0	land
2017-01-30 07:00:00	178.29649812886075	0.5469886066148995	2.843630269507877	0.003399004032029784	0.019057290412765517	-67.06146666666666	144.92916666666662	0.08634236666666667	8.006944922597448	0.0	land
2017-01-30 08:00:00	236.20110379660764	0.945196858928798	5.886378928428033	0.004054232479363215	0.024073064345050733	-67.06271666666665	144.93133333333333	0.08291704333333334	7.01800209200715	0.0	land
2017-01-30 09:00:00	180.63795390802863	0.7966741753101236	5.573752092033477	0.0042396506408244935	0.028735955844713036	-67.06318333333333	144.96616666666668	0.02344946666666667	7.7935418214227825	0.0	land
2017-01-30 10:00:00	125.11483290583843	0.8743297992996977	2.974816165096968	0.006834982892433364	0.021397540651876917	-67.06478333333332	144.98258333333334	0.045424924000000005	6.777311317295211	0.0	land
2017-01-30 11:00:00	47.474633209121095	0.3243489957753958	1.1370279743518799	0.007361967269801372	0.025878492046904098	-67.06436666666667	144.99383333333333	0.012550011500000001	5.778915089410424	0.0	land
2017-01-30 12:00:00	88.32142939257118	0.318609270670608	1.994599545116209	0.005506114702778443	0.0247125632507202	-67.06311666666666	144.99800000000005	0.022738621666666667	4.797517089312394	0.0	land
2017-01-30 13:00:00	118.09350671843798	0.14659606447169382	1.98020228654908	0.002303321196071941	0.016381277153071583	-67.06323333333334	145.138	0.05657238333333334	6.710748893139062	0.0	land
2017-01-30 14:00:00	69.3639872573532	0.14769492459723618	1.7831693740880092	0.002953745600804424	0.026428398342234302	-67.10443333333333	145.36741666666668	0.025156	6.77018211284397	0.0	land
2017-01-30 15:00:00	118.26286594596417	0.3662725705025949	3.359627924613916	0.003213356713040513	0.02936342455122695	-67.16720000000001	145.58759999999995	0.08955523333333333	7.102117689653922	0.0	land
2017-01-30 16:00:00	110.87073331503416	0.29351703424301684	2.3449953032214608	0.0035589800036690514	0.02054196900916017	-67.19853333333334	145.80708333333334	0.005624775000000002	7.033197616539768	0.0	land
2017-01-30 17:00:00	52.05340895556904	0.4368079415178232	3.4975161952654217	0.010638297872340429	0.07402482269503546	-67.19495833333333	145.84816666666669	-0.0071113325	7.739625912044024	0.0	land
2017-01-30 20:00:00	39.12261354231325	0.0	0.7024420433799258	0.0	0.016907653749759013	-67.19760833333333	145.76358333333334	0.07192612500000001	3.7039374811054033	0.0	land
2017-01-31 04:00:00	445.57496004134237	0.9668289387171152	5.996360761642087	0.002047113807336189	0.013609346427284905	-66.99649166666667	146.02358333333333	0.6910110000000002	8.489074442433036	0.0	land
2017-01-31 06:00:00	785.0838824944151	1.5235301225177829	11.96776808089519	0.001836449054828084	0.015163349110052475	-66.87100000000001	146.14808333333337		9.926628885240284	0.0	land
2017-01-31 07:00:00	751.9683393719151	0.7737431639071299	11.122924127433869	0.0011369293204697476	0.015264697388499645	-66.81331666666667	146.17383333333333	1.01623	8.767896352994747	0.0	land
2017-01-31 08:00:00	1151.1841050396836	1.2179917519695345	15.138547179234259	0.001047290157596368	0.013185441263098336	-66.74994166666666	146.20125	0.934188	8.922576685636843	0.0	land
2017-01-31 09:00:00	1103.901012344698	1.3055928818424751	15.665169712825492	0.0012238603901458126	0.014235704440987968	-66.66576666666667	146.2346666666666	0.8530295	9.018747828725546	0.0	land
2017-01-31 10:00:00	855.2240563863554	1.3673642558286876	14.417562579298348	0.0015962511505778838	0.01679978902739657	-66.61399999999999	146.2515	0.5745049999999999	8.230956567648493	0.0	land
2017-01-31 11:00:00	856.1373183934668	1.7401165007997288	18.27122325839716	0.002032520325203252	0.021341463414634148	-66.50309999999999	146.29425	0.4659356666666666	8.410165854571657	0.0	land
2017-01-31 17:00:00	415.6184645779122	0.0	6.9851842786203715	0.0	0.01680672268907563	-65.92849166666666	146.35925		7.533932283098397	0.0	land
2017-01-31 18:00:00	400.00117741439294	0.4749950281975962	7.844230429733198	0.0011760818635901033	0.01976612054626687	-65.91944166666667	146.43383333333338	0.8006302	8.029107690619584	0.0	land
2017-01-31 20:00:00	322.9917453091872	0.7847414399039911	5.05770623457349	0.0023420553168327076	0.015693250544635873	-65.89738333333332	146.32158333333334	0.22100399999999998	7.962376702920769	0.0	land
2017-01-31 21:00:00	275.88685846677714	0.2908779934072503	4.075866488432318	0.0011376564277588168	0.014765585484138609	-65.89324166666667	146.3645	0.16159826	7.151546943946315	0.0	land
2017-01-31 22:00:00	237.0692371679517	0.43621776514297256	6.102957009022221	0.0019305019305019305	0.026146447199078774	-65.89174166666668	146.52083333333334	0.11740643333333332	7.562778295340383	0.0	land
2017-01-31 23:00:00	304.5910539375453	0.6535993228816083	7.339360594385334	0.0021955123016327498	0.02453567379209757	-65.89115833333332	146.74675	0.20884239999999998	7.704080502727759	0.0	land
2017-02-01 00:00:00	245.1102315504467	0.5087655625240634	5.376421210135149	0.0019517266236370489	0.02196285257917424	-65.89151666666667	147.00241666666662	0.16973649999999998	7.753832908603853	0.0	land
2017-02-01 01:00:00	208.5364085108728	0.43563065140869106	4.030967826628841	0.00231099446350283	0.01962938058437084	-65.891525	147.23766666666668	0.1411654	6.653367460785988	0.0	land
2017-02-01 02:00:00	251.42127994502255	0.21787425895517676	3.2642240268401124	0.0008865248226950351	0.012116474294349993	-65.88805	147.26399999999995	0.19057110333333335	5.676324739213989	0.0	land
2017-02-01 05:00:00	226.45716654892288	0.5815946796720657	4.510053379666829	0.002609598890359986	0.020612274403031632	-65.610225	147.45116666666667	0.0953787	2.8749794535513766	1.0	segment_2 oceanic
2017-02-01 06:00:00	205.3715392116777	0.26129149620099434	3.752416073718964	0.0013253929257726212	0.018694768483777574	-65.53489166666667	147.71891666666667	0.1389687166666667	3.1386005133026864	1.0	segment_2 oceanic
2017-02-01 09:00:00	165.3748061655431	0.1751297730848424	3.9342368354091426	0.0012271786184829662	0.024761413819498743	-65.20155000000001	148.30991666666668	0.09790525	1.955791391424428	1.0	segment_2 oceanic
2017-02-01 10:00:00	128.36711035919362	0.14563869958579995	2.11746187926855	0.0010023528281955247	0.01697213634037902	-65.08550833333334	148.51574999999997	0.09425545716666668	1.5087790665426946	1.0	segment_2 oceanic
2017-02-01 11:00:00	161.07288884990206	0.4366160690601996	4.01449461133782	0.0025851447219707173	0.02519410070309101	-65.01990833333333	148.81825	0.18410243333333334	2.0210446542951157	1.0	segment_2 oceanic
2017-02-01 12:00:00	310.2670323513186	0.6543792911329763	6.7816427421278815	0.0019889642399433067	0.02294548733063408	-64.97149166666667	149.08966666666666	0.33369933333333335	1.8801122347882435	1.0	segment_2 oceanic
2017-02-01 13:00:00	369.4440098441721	0.726261436803275	7.847258571427134	0.0019292060030027245	0.021045266230444847	-64.9431	149.38866666666667	0.164269	1.8484732679643925	1.0	segment_2 oceanic
2017-02-01 14:00:00	218.1495265527869	0.07257262705652681	1.599402515298315	0.0003041362530413625	0.007814689879738282	-64.98019166666667	149.88750000000005	0.23307405	2.7357859521035466	1.0	segment_2 oceanic
2017-02-01 15:00:00	250.4106674924627	0.1449964143162428	1.9593122569442891	0.0002564491031383058	0.007329800443833031	-64.96334166666668	150.32125	1.3629808333333333	2.48184524326031	1.0	segment_2 oceanic
2017-02-01 16:00:00	949.1038495397496	0.5074689708981276	8.050353228594178	0.0005242266969166804	0.008802968181211695	-64.90297500000001	150.59183333333337	1.4681316666666666	2.038858742247636	1.0	segment_2 oceanic
2017-02-01 17:00:00	1002.7509392359927	0.7461176016696053	12.805695051542273	0.0007806168904872057	0.012913890910665363	-64.80571666666667	150.72633333333334	1.1721178333333333	2.7463139803251866	1.0	segment_2 oceanic
2017-02-01 18:00:00	564.4926977702164	0.2904545341499941	5.950064656973926	0.0005429582587467111	0.01093792868841347	-64.78445	151.19091666666668	0.9957553333333333	4.011335138781717	1.0	segment_2 oceanic
2017-02-01 19:00:00	483.1280811425566	0.4351083126750853	5.439915044306444	0.0008602551218137267	0.01114461836985213	-64.84069166666667	151.72116666666668	1.4779483333333332	4.863830478034209	1.0	segment_2 oceanic
2017-02-01 20:00:00	1337.7556552751232	0.7249291158210486	12.252531733366988	0.0004929376342535752	0.009198627625999621	-64.90756666666667	152.24633333333333	1.6693283333333335	8.018385514483743	1.0	segment_2 oceanic
2017-02-01 21:00:00	1119.1086501353443	1.2324902823158457	12.399416615704078	0.0010924148233413477	0.011163555729220408	-64.9611	152.77741666666662	1.3842033333333335	6.8340275210008175	1.0	segment_2 oceanic
2017-02-01 22:00:00	894.5234727229646	0.5804135211879593	9.138004234833119	0.0006456259148892662	0.01022669945996814	-64.97200833333333	153.29466666666667	1.2377633333333333	7.364042223558676	1.0	segment_2 oceanic
2017-02-01 23:00:00	798.0491987499147	0.580014691002161	8.484657878857101	0.0007220826927402142	0.010696333082713774	-64.95295	153.75616666666667	1.0172303333333335	6.472350841579067	1.0	segment_2 oceanic
2017-02-02 00:00:00	736.2305140080776	0.37310528659172026	5.9507290702970685	0.0005295466885888248	0.008041837941487263	-64.96281666666667	154.21983333333333	1.144148333333333	5.559315054690112	1.0	segment_2 oceanic
2017-02-02 01:00:00	632.7820031582221	0.5037212869735282	5.758275172128364	0.0007966824533919742	0.009046161993543323	-64.98303333333335	154.68499999999997	1.5919845	5.240366963117469	1.0	segment_2 oceanic
2017-02-02 02:00:00	582.3735129480782	0.6528252158746701	6.9638700285876425	0.0011343114708640151	0.011997033872439484	-64.99289999999999	155.15583333333333	0.9332611666666667	5.6933460138996566	1.0	segment_2 oceanic
2017-02-02 03:00:00	796.8897479960679	0.3625617736874576	8.270086374460309	0.0004159006363798088	0.0106024080225871	-65.017475	155.62208333333334	1.4408599999999998	5.921815534498933	1.0	segment_2 oceanic
2017-02-02 04:00:00	1153.3921493296732	1.1961757026775086	10.547501636121542	0.0010850964432638573	0.009309260080961786	-65.04439166666667	156.04441666666662	1.8439516666666667	4.843286399868894	1.0	segment_2 oceanic
2017-02-02 05:00:00	1378.8377393186208	1.0147952967382372	13.627644985041403	0.000742547017676565	0.009859639202626712	-65.06053333333334	156.40483333333339	2.008585	4.169206480701933	1.0	segment_2 oceanic
2017-02-02 06:00:00	1339.8020296155898	0.6523594885037017	16.09413608177157	0.00048811079677066115	0.012019666206495116	-65.087475	156.72808333333333	1.7043416666666669	3.3166158917876705	1.0	segment_2 oceanic
2017-02-02 07:00:00	1109.7067291580106	1.3051284992648506	15.444210375893677	0.0012367795365012633	0.014125049603006725	-65.11011666666667	157.05266666666668	0.912496	3.5081407112472363	1.0	segment_2 oceanic
2017-02-02 08:00:00	875.5567172223068	1.3057813327825818	12.98396500986133	0.0017066293649410694	0.01490156676701631	-65.14293	157.34099999999995	0.6499208333333333	4.247536138525718	1.0	segment_2 oceanic
2017-02-02 09:00:00	826.2364006719744	0.9431533914455508	10.953458092809973	0.0011371780821502046	0.013358410037397718	-65.26658333333334	157.59849999999997	1.2099516666666668	2.9553240572512616	1.0	segment_2 oceanic
2017-02-02 10:00:00	1015.1037116457004	0.652453333992163	9.715365011494873	0.000604055791116599	0.009566522922633852	-65.38953333333333	157.81749999999997	1.5242199999999997	3.0371873169423664	1.0	segment_2 oceanic
2017-02-02 11:00:00	1435.1380224589848	1.5225769474049962	14.428636483348868	0.0010370733452053343	0.010055335150963513	-65.47014166666666	158.05083333333332	2.0286083333333336	3.337524609710106	1.0	segment_2 oceanic
2017-02-02 12:00:00	1853.4800212619573	1.1599800828215523	17.689651122895445	0.0006600591779935487	0.009691847678265728	-65.56088333333334	158.25491666666662	2.2739833333333332	3.707514506352764	1.0	segment_2 oceanic
2017-02-02 13:00:00	1850.86191418504	1.130737804186342	12.960724364536722	0.0006429141915312366	0.006994719930326214	-65.6615	158.42983333333333	2.2745599999999997	2.4122618495800867	0.0	land
2017-02-02 14:00:00	1142.6078231462163	0.652320818711745	9.207729117142867	0.0004456738122531245	0.008269611736465732	-65.75542499999999	158.5905	1.6464403333333333	2.41289695862802	0.0	land
2017-02-02 15:00:00	1720.2033429922697	0.43583363665264746	11.53417110064038	0.0002664672008629171	0.006825663160601827	-65.84864166666667	158.74008333333333	2.400903333333333	2.413731348445481	0.0	land
2017-02-02 16:00:00	1969.490416464344	0.8700017878576024	12.395775031146979	0.0004623682623916604	0.006312303826922022	-65.93321666666667	158.9019166666666	1.8096716666666666	2.206777344690697	0.0	land
2017-02-02 17:00:00	1197.8924641427302	0.3624222590416581	8.844430275965385	0.00027707367710739703	0.007227905081557537	-65.99776666666666	158.996	1.3433549999999999	2.789408575302537	0.0	land
2017-02-02 18:00:00	1368.5057487068334	1.3049583677060723	17.761732705188532	0.0009334399030391443	0.012939472974480054	-66.000075	159.00358333333338	1.5569083333333333	3.5210016398054877	0.0	land
2017-02-02 19:00:00	1627.7354193670749	0.869832716809756	18.049969253676124	0.0005291343985231059	0.01105463748634206	-65.99701666666668	159.00766666666667	1.8959599999999999	2.411614396264411	0.0	land
2017-02-02 20:00:00	2138.748136070753	0.5799247310176142	21.819461463825565	0.0002682030049777291	0.010192340308358598	-65.99260833333334	159.01091666666662	1.9585316666666668	2.511250225176019	0.0	land
2017-02-02 21:00:00	2067.941158255607	1.8638345618761345	20.12872317724429	0.0008459652600400345	0.009937736741322102	-65.98385	159.00491666666662	1.2971274999999998	2.3886328661246314	0.0	land
2017-02-02 23:00:00	1483.6798698020575	1.9334962092711203	20.97986617779241	0.0013010506923860198	0.014251678646639654	-65.9885	159.28591666666662	1.4026450000000001	3.441087403143076	0.0	land
2017-02-03 00:00:00	1834.400703747312	2.2469959042361167	23.630076156139964	0.0012144663904288446	0.012942529952765723	-66.01099166666667	159.83350000000004	1.2872365	5.192018149249939	0.0	land
2017-02-03 01:00:00	2081.1469581551405	1.6308777262155902	25.552420573824982	0.0007932758049843273	0.012171945785148066	-66.024375	160.36283333333333	1.5477275000000001	6.312762930940722	0.0	land
2017-02-03 02:00:00	2483.991007530911	4.131772569295936	31.822609680174928	0.0016722337387024876	0.012905807126296557	-66.05307499999999	160.82708333333332	1.44906	7.672434713850781	0.0	land
2017-02-03 03:00:00	2177.513674417617	4.059121805713612	30.008985302136068	0.0018674566693830984	0.013733846238327902	-66.07293333333332	161.36366666666672	1.281535	9.346023056431088	0.0	land
2017-02-03 04:00:00	2132.445449347528	3.624637727003484	28.77890342083666	0.0016897740795184047	0.01344865031192767	-66.10811666666667	161.87775000000005	1.0966586666666667	9.864826032714891	0.0	land
2017-02-03 05:00:00	1962.7072119492711	1.7402779134674915	26.17600551712239	0.000876057657892633	0.013269300268039769	-66.19836666666667	162.27491666666666	1.0148005	9.417631598121282	0.0	land
2017-02-03 06:00:00	1785.1858752096102	1.6528925372743504	25.14053732738976	0.0009308618825989383	0.014149344685329662	-66.218825	162.31766666666667	0.990115	9.927391155608944	0.0	land
2017-02-03 07:00:00	1752.1066623647284	1.9774616173820256	29.02943032910224	0.0011254738897150446	0.016546229636411794	-66.22155	162.32491666666667	0.9666004999999999	9.602378426878165	0.0	land
2017-02-03 08:00:00	1669.0850958832193	2.174398704760519	26.092862909235937	0.001301692211420966	0.015642186808756592	-66.19156666666666	162.29816666666662	0.977468	9.718671293186024	0.0	land
2017-02-03 09:00:00	1825.6776573625089	2.029634998566569	28.702888955730344	0.0011323395154743065	0.01570299953604446	-66.16798333333334	162.19541666666666		9.616149443389645	0.0	land
2017-02-03 10:00:00	1611.0782511504833	1.8484684666317441	23.70645716096639	0.0011601659254302289	0.014737370081437185	-66.16286666666667	162.19316666666666	0.7751453333333332	9.812415055813805	0.0	land
2017-02-03 11:00:00	1579.6873436349852	2.610484682772161	27.345333660857055	0.0016417852982357928	0.01733652567544421	-66.16251666666666	162.18525	0.8131412000000001	10.079707353317577	0.0	land
2017-02-03 12:00:00	1527.1924015655547	1.933720530135535	25.427719880087327	0.001262929845820931	0.0166575999697384	-66.15142	162.2101	0.82727925	9.911960666069302	0.0	land
2017-02-03 13:00:00	1381.3583368814575	1.9140963235631892	25.406681718866253	0.0013468355792536026	0.018403113759379724	-66.15180833333332	162.24633333333333	0.6675230000000001	9.86431671268111	0.0	land
2017-02-03 14:00:00	1361.1719585536164	2.0007844425357617	22.705231308691165	0.0014629071403509642	0.016664702294000234	-66.18595833333335	162.34333333333333	0.6590706	10.094931097929749	0.0	land
2017-02-03 15:00:00	1173.7512790787905	1.9581745896603835	20.77551839242795	0.0016673237907381064	0.01787170190994541	-66.25985833333333	162.43025	0.47515224999999994	9.141459475564279	0.0	land
2017-02-03 16:00:00	1036.5124565848923	1.8137156183733771	19.36787994378997	0.0016649277076037276	0.018521193543616768	-66.34123333333332	162.51266666666666	0.6354546666666666	6.527383158316418	0.0	land
2017-02-03 17:00:00	1200.7818286166635	3.0449705793547817	23.926389111121093	0.002484238778152051	0.019763797518018548	-66.40429166666667	162.63983333333337	0.6512233333333334	6.815169695660678	0.0	land
2017-02-03 18:00:00	1170.6588976727498	2.610689591498724	23.713388640724588	0.002203069041648079	0.0202370120952272	-66.4531	162.79241666666667	0.5381883333333334	8.206492758671777	0.0	land
2017-02-03 19:00:00	1047.3596008433328	3.991595726548523	31.276927497111767	0.003743782288064029	0.029816133031318293	-66.51044999999999	162.84633333333338	0.4265675	10.142604378106796	0.0	land
2017-02-03 20:00:00	887.6187319378006	4.062581257360294	24.08641443096046	0.004512715911909291	0.027137210063761744	-66.52296666666666	162.8625	0.385362	10.057471725196622	0.0	land
2017-02-03 21:00:00	834.9211594927405	4.874695619850257	25.852679060354205	0.005829443093729172	0.030976108379745914	-66.5246	162.88033333333337	0.5678848333333334	9.989920625545844	0.0	land
2017-02-03 22:00:00	1096.570493581105	4.640346222564936	30.35535598603757	0.004267063309539815	0.027670140656108955	-66.63045833333332	162.90033333333332	0.5726506666666668	11.076902120025453	0.0	land
2017-02-04 00:00:00	811.1051281150359	3.0952825322098625	22.05499426097744	0.0037930251607521492	0.02720300593905973	-66.55328333333333	162.607	0.424456	9.786886216618258	0.0	land
2017-02-04 01:00:00	847.3368420261328	5.5708308687397246	26.462455762618823	0.006553448803732484	0.031258208910835784	-66.55244166666667	162.61341666666667	0.390297	10.560242329652594	0.0	land
2017-02-04 02:00:00	805.2636581439489	2.8714389314203568	24.544093854817906	0.003536309299473217	0.030445253275161295	-66.56838333333333	162.61925	0.4756582	10.808099498501274	0.0	land
2017-02-04 03:00:00	856.0640403674972	3.8548933207381473	18.030945505866693	0.0045581045634772175	0.021267250499293316	-66.67285833333334	162.78483333333332	0.3564471666666667	9.266812763051577	0.0	land
2017-02-04 04:00:00	737.5949751625003	3.2452620965077768	18.0475668821838	0.004375851954923281	0.024273750540205568	-66.7161	162.86466666666664	0.39898883333333335	8.304602946268062	0.0	land
2017-02-04 05:00:00	795.6726640360187	2.3943359476128343	19.59126863919384	0.002972827506240288	0.024697012349875803	-66.72762499999999	162.91783333333333	0.3421975	9.000896584352596	0.0	land
2017-02-04 06:00:00	750.5061970060478	2.4686452728419788	17.856662037042888	0.0032532696281427297	0.02370451245628109	-66.73737500000001	162.9825	0.32649433333333333	8.1902894725093	0.0	land
2017-02-04 07:00:00	753.5465745597495	2.1769173368098467	18.794829238367086	0.002830170242018681	0.02489012001101473	-66.80310833333333	163.05675	0.45532400000000006	7.187568546691509	0.0	land
2017-02-04 08:00:00	954.1881988105036	2.1040278995473334	20.74753006660462	0.0022723812853921266	0.021838511993494816	-66.942425	163.15516666666662	0.6243608333333333	9.288229514178745	0.0	land
2017-02-04 09:00:00	1147.6801785814885	4.205969788307178	21.318315458038587	0.003624063309492813	0.01847378075681634	-67.09485454545455	163.30245454545454	0.5264066666666666	9.015411434512274	0.0	land
2017-02-04 10:00:00	786.8295126378061	1.1608451085580953	12.626076714836874	0.0014393018700639868	0.015824206775675663	-67.26666999999999	163.5036	0.43667100000000003	4.801053069322322	0.0	land
2017-02-04 11:00:00	843.6072996514757	1.4520363447863012	13.213896893894253	0.0016984922319463662	0.015562130488862324	-67.29075	163.54225	0.4235896	6.336796134289362	0.0	land
2017-02-04 12:00:00	813.9825472305365	2.031419521066433	15.308589357374036	0.002495559781678021	0.018604382152391	-67.28988333333332	163.53758333333334	0.38386000000000003	6.637829711836948	0.0	land
2017-02-04 13:00:00	771.9038598238834	3.4809644185969937	17.404822092984972	0.004509582863585118	0.0225479143179256	-67.28846666666666	163.53791666666666	0.40185133333333334	5.790609506165477	0.0	land
2017-02-04 14:00:00	771.3990144734918	2.43805974100974	16.28001607825609	0.0031139525665244763	0.021267308357056987	-67.31210833333333	163.71641666666667	0.29631719999999995	3.848952812089257	0.0	land
2017-02-04 15:00:00	706.1813748963222	2.3202690403424726	14.576231759724408	0.0031949727090925585	0.020618840562151814	-67.42021666666666	164.0605	0.34420916666666673	5.993241564151903	0.0	land
2017-02-04 16:00:00	580.0266389052854	2.5405370218218053	13.134233783340092	0.0043066017380312335	0.023050593693168836	-67.54233333333335	164.37775000000005	0.3177865	4.903209352819801	0.0	land
2017-02-04 17:00:00	590.7734978916467	2.130055133547872	13.750953791423063	0.003838832953068799	0.02397388742355043	-67.58423333333334	164.56991666666667	0.28365	2.629626040025547	0.0	land
2017-02-04 18:00:00	579.0856208659239	5.055646869392246	20.40360981677272	0.008449438852523437	0.03453361787917689	-67.574675	164.59616666666668	0.23929850000000003	1.3406642839126697	0.0	land
2017-02-04 19:00:00	751.4908377021336	4.135360483279122	19.157187317251637	0.005469548196637145	0.02540986479000736	-67.64401666666667	164.74024999999997		2.2840256242418606	0.0	land
2017-02-04 20:00:00	610.4328814322613	2.2513823756618017	10.888678675630024	0.003078894137407596	0.0166716148493025	-67.65243000000001	165.05259999999996	0.2502453333333334	0.9337606531896204	0.0	land
2017-02-04 21:00:00	547.9362867369206	0.6532380602895341	6.4600923021610575	0.0011864183689375544	0.011730590319907941	-67.65056999999999	165.56269999999995	0.2592216666666667	0.7418937934111614	0.0	land
2017-02-04 22:00:00	572.4876445661029	0.2901481937849645	6.528142084203062	0.0005113387207918311	0.0113360798353511	-67.5824	165.96866666666662	0.24768034	0.6574458720743538	0.0	land
2017-02-04 23:00:00	432.2559232648062	0.6554984750892211	6.114147256833429	0.0015250938025105467	0.014435294730764756	-67.44507999999999	166.3955	0.23663373333333337	0.8197935196105423	0.0	land
2017-02-05 00:00:00	413.05847487901946	0.4354110934669098	6.563637201762341	0.0011010515120506831	0.015891447352902256	-67.285	166.88774999999995	0.22910916666666667	1.2039429615826556	0.0	land
2017-02-05 01:00:00	459.33551918446136	0.2179783013076703	6.97095371350827	0.0004488610119887021	0.01500121207441966	-67.16564	167.25330000000002	0.22739299999999998	1.7498712951983455	0.0	land
2017-02-05 02:00:00	442.6077435736341	0.6529371176591706	8.78310744200072	0.001468134885586024	0.019581462465232125	-67.10475000000001	167.38249999999996	0.18322033333333332	1.8375840614813812	0.0	land
2017-02-05 03:00:00	376.36515544378767	0.21817747049986055	6.536302643653268	0.0006053268765133173	0.01732347142093865	-67.10058333333333	167.37916666666663	0.1467396	1.7401967169495178	0.0	land
2017-02-05 07:00:00	365.48624589670516	4.141545347621372	10.462904499070751	0.010824200147310982	0.02776388308605616	-67.10733333333336	167.49366666666668		1.3777868122057342	0.0	land
2017-02-05 08:00:00	369.1135831293547	0.2904182549856223	4.576244405231641	0.0008131252845274517	0.012283210073501728	-67.1174	168.05425	0.13637028833333334	1.3859399651457598	0.0	land
2017-02-05 09:00:00	375.1917385174862	0.6548316051102705	4.436767923212878	0.0017448966295350154	0.011995393246473585	-67.128125	168.64533333333333	0.17148828333333332	1.7698241235413068	0.0	land
2017-02-05 10:00:00	414.33275914748697	0.07262232686292606	4.722444613094451	0.0001608751608751609	0.011344063490169544	-67.14467499999999	169.23549999999997	0.2576743333333333	2.2905725605967633	0.0	land
2017-02-05 11:00:00	355.1450952672489	0.07250340330975134	3.2677741714866304	0.00021258503401360538	0.009115208530696773	-67.15477500000001	169.82683333333333	0.27604486666666667	1.9254880208900944	1.0	segment_2 oceanic
2017-02-05 12:00:00	398.42935480192	0.2902075604600865	3.9193294762301183	0.0007708731806982764	0.009949418678696894	-67.16130833333334	170.412	0.23544500000000002	3.857253146333449	1.0	segment_2 oceanic
2017-02-05 13:00:00	428.3650996655209	0.1453258177771754	3.637663306745772	0.00044805331019748967	0.008872866053403728	-67.16690000000001	171.00566666666668	0.5535225	3.818401619490608	1.0	segment_2 oceanic
2017-02-05 14:00:00	551.4559901507631	0.518900212561403	6.957268208582693	0.0012564626200989835	0.013507312600971086	-67.16952727272728	171.58209090909088	0.34893833333333335	3.1805846223512186	1.0	segment_2 oceanic
2017-02-05 15:00:00	697.2249975886549	0.943721938109147	11.539815694233425	0.0013393945680963825	0.016762269246320616	-67.16734545454545	172.23772727272726	0.45499850000000003	5.136702752733965	1.0	segment_2 oceanic
2017-02-05 16:00:00	909.7383632890998	0.943350933188942	16.540589218680374	0.0010667106598778718	0.018278375107269058	-67.16558333333333	172.81008333333332	0.6411395	6.871842318305278	1.0	segment_2 oceanic
2017-02-05 17:00:00	1313.655793233728	1.0151140168799488	19.216166600239546	0.0007683346364877235	0.01470955208503127	-67.15340833333333	173.41108333333332	0.9509406666666665	7.1685224507327945	1.0	segment_2 oceanic
2017-02-05 18:00:00	1579.2912523715136	1.8194284742610032	24.44402287672391	0.001118238889860446	0.015640967106656283	-67.15504166666666	174.00558333333333	1.0043825	7.95340108424082	1.0	segment_2 oceanic
2017-02-06 01:00:00	1383.4722637921493	2.983046200844383	50.46248122557595	0.0021839439727135645	0.03659194006549392	-67.28358333333334	178.10466666666665		12.437658303317036	0.0	land
2017-02-06 06:00:00	559.3049368148594	0.3483256076678894	10.096342372822452	0.0006741358890235104	0.01920241770716364	-67.37698333333334	-179.91266666666667	0.42455200000000004	6.8501843736528665	0.0	land
2017-02-06 07:00:00	674.4708175881768	0.5803962889506268	17.701883089883033	0.0009007627922793642	0.0264776705484888	-67.371875	-179.91941666666665	0.4611860000000001	8.18483516726768	0.0	land
2017-02-06 08:00:00	988.3061698218409	1.1186347479589618	25.483594975490718	0.001211400413153009	0.026176130073832796	-67.39095	-179.89719999999997	0.788871	9.651392220472486	0.0	land
2017-02-06 09:00:00	967.2144705619709	0.6958017748691241	33.583696207052604	0.0007595556419505102	0.034505220432423746	-67.37333333333333	-179.8803333333333	0.6040008	9.58473263112965	0.0	land
2017-02-06 11:00:00	747.8012896372928	0.8699578159581699	20.665433658607046	0.0011984224508046074	0.02712072289340456	-67.3844	-179.79149999999996	0.386252	7.3246677647456995	0.0	land
2017-02-06 12:00:00	646.9995216046361	0.6527782554643559	9.791222375073714	0.001008375309075541	0.014979163277600812	-67.3847	-179.79375000000005	0.47532100000000005	7.024230243656203	0.0	land
2017-02-06 13:00:00	580.9954499236626	0.985213968024552	11.141353013621533	0.0015995036691351864	0.018878895569619983	-67.4018111111111	-179.90222222222218	0.33233579999999996	5.953551073290298	0.0	land
2017-02-06 14:00:00	596.3277247110524	0.2899053227197062	9.965014242252536	0.0004516711833785005	0.01652050396919626	-67.36446363636364	-179.8727272727272	0.186161	4.244834022956143	0.0	land
2017-02-06 15:00:00	323.433863340955	0.38736420986477416	7.263459244856727	0.0015182746772715724	0.02386563429836476	-67.40427777777776	-99.92522222222222	0.3192216666666667	4.6339477901383725	0.0	land
2017-02-06 17:00:00	436.29348749998667	0.8716999019658923	8.593006765098512	0.0020321147112968467	0.019852568777974918	-67.3917	-179.80499999999995	0.5163863333333333	7.635924331705476	0.0	land
2017-02-06 21:00:00	402.15718036144796	1.1039664202914985	9.112240020336644	0.002620885891181175	0.022342124051935752	-67.38802500000001	-179.90416666666667		8.375580866491134	0.0	land
2017-02-06 22:00:00	393.18747836050284	0.4977526205550719	7.83869950652482	0.0013198007422774753	0.02049200015034925	-67.37835833333334	-179.90741666666668	0.21638575	8.029569393009591	0.0	land
2017-02-06 23:00:00	315.5360263611384	0.545125987053867	6.8825144808126435	0.0019758480590344085	0.021894274918288683	-67.38174166666666	-179.9435	0.141276	8.081612689220544	0.0	land
2017-02-07 00:00:00	408.73064721400283	0.8706448937811521	10.5955028393147	0.0023530175421514693	0.02601660731179203	-67.38505833333333	-179.8896666666666	0.17939593999999998	9.173317583424817	0.0	land
2017-02-07 01:00:00	459.7017613466239	0.4355778003951163	10.889806959432956	0.0008968694535704848	0.023726585948564718	-67.39028333333333	-179.8995	0.27090250000000005	8.891648519937636	0.0	land
2017-02-07 07:00:00	343.11102494735246	0.6790358138441845	5.527975683562263	0.0022605725860924907	0.01676019000947764	-68.10764166666668	-178.63058333333333	0.06360088333333333	6.045313575160957	0.0	land
2017-02-07 08:00:00	227.9356483647749	0.14547067943463038	3.1998369815733434	0.0007995858260469397	0.013856430062908752	-68.30412999999999	-178.28	0.0692297	5.346580345923044	0.0	land
2017-02-07 09:00:00	152.43689158060903	0.14522355793830968	2.1873201760831296	0.0008860326097014787	0.014182967335034768	-68.4888	-177.94741666666664	0.04901566333333333	4.554919035272916	0.0	land
2017-02-07 10:00:00	196.5465004632493	0.29227401819306603	4.009047826538235	0.0018347779066486946	0.020894494193260886	-68.66944166666666	-177.77649999999997	0.15100426666666666	4.693052222917983	0.0	land
2017-02-07 11:00:00	286.7487668856723	0.14525010851532366	2.761989795544796	0.00046619694174806223	0.009993445705058258	-68.78009999999999	-177.57116666666664	0.08201060333333333	4.334256913812316	0.0	land
2017-02-07 12:00:00	279.4342083120567	0.14527206220112762	2.3967823895681604	0.0005009824656137035	0.008612928306638729	-68.82998333333332	-176.95883333333336	0.1362416	3.878810623291266	1.0	segment_2 oceanic
2017-02-07 13:00:00	291.89979874415053	0.07251888246661667	2.2513026264459013	0.00025960539979231567	0.0077000771883642535	-68.87839166666667	-176.33224999999996	0.24562800000000004	4.265676252999426	1.0	segment_2 oceanic
2017-02-07 14:00:00	460.074905453776	0.21766923038136676	6.822017855214207	0.00047093815143171933	0.014858339193917462	-68.92769166666665	-175.69825	0.17428074999999998	5.405936155746808	1.0	segment_2 oceanic
2017-02-07 15:00:00	397.69539567628783	0.1450847113358312	4.644324826638781	0.00032679738562091496	0.011731594938023823	-68.977475	-175.05241666666663	0.1597939833333333	4.461237622607708	1.0	segment_2 oceanic
2017-02-07 16:00:00	418.38567810730393	0.2904657173217769	6.9717398620167765	0.0006370282497787357	0.01717030907971501	-69.02839999999999	-174.39816666666667	0.07294801666666667	3.4226788829497465	1.0	segment_2 oceanic
2017-02-07 17:00:00	191.66020198882669	0.07289042004125013	1.8214476533860529	0.0003242542153047989	0.009195789419700322	-69.076925	-173.74016666666665	0.12902143333333332	2.2159953958141165	1.0	segment_2 oceanic
2017-02-07 18:00:00	244.199915612588	0.14994003877680748	4.107384813881852	0.00052976579657664	0.016544162691470327	-69.10743333333333	-173.33266666666668	0.08309446666666666	3.96070459364109	1.0	segment_2 oceanic
2017-02-07 19:00:00	214.9155883625869	0.0	2.6541917660418397	0.0	0.01238048489610174	-69.18635714285715	-172.30314285714283	0.16891875	3.75430538800562	1.0	segment_2 oceanic
2017-02-07 20:00:00	317.19257599596295	0.2177544778634984	4.500737100840495	0.0006291191152758385	0.013978683847995442	-69.22016666666667	-171.7885	0.24592783333333335	4.551557919082238	1.0	segment_2 oceanic
2017-02-07 21:00:00	453.40467429320364	0.14522756294970915	4.579044807848885	0.0002861432205615463	0.01024790445600824	-69.27013333333333	-171.14700000000005	0.39593116666666667	4.426997703654945	1.0	segment_2 oceanic
2017-02-07 22:00:00	601.417963078689	0.1452128911062164	7.837557061026115	0.00021692236231967186	0.012882323041050178	-69.32695833333334	-170.509	0.9137108333333334	5.517515277349097	1.0	segment_2 oceanic
2017-02-07 23:00:00	985.19647840211	0.0	14.82153994056272	0.0	0.01504424778761062	-69.37520833333333	-169.86641666666668	1.5846666666666664	7.534902830554698	1.0	segment_2 oceanic
2017-02-08 07:00:00	478.45483167936766	0.6972408787226074	9.5831840954207	0.001399834665197024	0.019928962686222684	-69.74065	-165.0174166666667		8.023443238078231	1.0	segment_2 oceanic
2017-02-08 08:00:00	541.6005050194975	0.7984347974031271	10.089313806811704	0.0014357471763161006	0.018635181535814248	-69.73640833333333	-165.02133333333333	0.20467750000000004	7.913576371073159	1.0	segment_2 oceanic
2017-02-08 09:00:00	579.5064053417317	0.4976151503483889	10.079562782749415	0.000863979892085753	0.01724378470699941	-69.75278333333333	-164.80391666666668	1.1705784	7.69518416522909	1.0	segment_2 oceanic
2017-02-08 18:00:00	179.22282248772763	0.29035449990049383	4.3607059216751285	0.0016964285714285714	0.023716797670773976	-70.17924999999998	-159.07975	0.14672093333333333	1.5954921009472942	1.0	segment_2 oceanic
2017-02-09 00:00:00	77.05050067580869	1.1449558105541957	3.884639107182376	0.014445848871006488	0.0512289323732689	-70.24550833333335	-158.75616666666667	0.875288	1.6775608788822087	1.0	segment_2 oceanic
2017-02-09 01:00:00	487.447064015326	0.4350834809844703	5.588390242902416	0.0007694104466764574	0.012962004397844258	-70.30410833333333	-158.08716666666666	0.5085051666666666	2.854148109874357	1.0	segment_2 oceanic
2017-02-09 02:00:00	712.6748031919496	0.2900852114145601	7.035493411498562	0.0004589986664679743	0.010077854339587224	-70.36595	-157.42083333333338	0.3994866666666666	4.224093526720472	1.0	segment_2 oceanic
2017-02-09 03:00:00	592.7789561139723	0.2902077054260818	7.181885209236247	0.0005032229667617903	0.012108048953995134	-70.44109999999998	-156.76825	0.28548666666666667	3.7183178191831865	1.0	segment_2 oceanic
2017-02-09 04:00:00	546.6846283562619	0.2178149194370492	7.693171652210188	0.00041258702812389087	0.014046755245900532	-70.52287500000001	-156.11716666666666	0.270167	2.3626408968057597	1.0	segment_2 oceanic
2017-02-09 05:00:00	482.6112321274058	0.1453179505607158	6.027935560815731	0.000287614900822448	0.012659022635414529	-70.61256666666667	-155.47508333333332	0.5054218333333333	2.573727903226399	1.0	segment_2 oceanic
2017-02-09 06:00:00	1014.7913383427483	0.7254404794432466	10.084652005114275	0.0007126333109203669	0.010087609121161658	-70.70880000000002	-154.84483333333333	0.6771335	2.8170454702421925	1.0	segment_2 oceanic
2017-02-09 07:00:00	1313.5207616627956	0.7250909353396131	10.297357801762937	0.0005379057101890526	0.007866664008789251	-70.81155833333334	-154.215	0.8652476666666667	3.377076307766389	1.0	segment_2 oceanic
2017-02-09 08:00:00	1314.4072128510527	0.8700227569616258	11.88898373558038	0.0006657457522805057	0.00901356391697588	-70.89471666666667	-153.54708333333338	0.8569833333333333	4.140749430647225	1.0	segment_2 oceanic
2017-02-09 09:00:00	1368.746962694234	0.7250723384228029	12.035837261384803	0.0005303945956911481	0.008861843600850879	-70.95838333333334	-152.84933333333333	0.9783519999999998	4.747678928184071	1.0	segment_2 oceanic
2017-02-09 10:00:00	1183.4651864248833	0.6526318035718011	11.036147814243131	0.0005274090729882379	0.009319002038860413	-71.01655833333334	-152.1421666666666	0.8360599999999999	5.490142745302359	1.0	segment_2 oceanic
2017-02-09 11:00:00	1306.2624741753511	1.0886349324013689	11.97292228787766	0.0008006881952790256	0.00923790344083116	-71.07113333333331	-151.48244444444444	1.0855534999999998	6.136810906299381	1.0	segment_2 oceanic
2017-02-09 12:00:00	1245.9418573726034	0.7250717056813408	10.733103665510628	0.0005745011650307589	0.008600586282687962	-71.13449166666669	-150.7228333333333	1.155705	5.930253795984418	1.0	segment_2 oceanic
2017-02-09 13:00:00	1359.7680194396305	0.5800657235912952	10.512438147188119	0.00042002119203722615	0.007716166575093494	-71.19263333333333	-150.01141666666666	1.4039383333333333	5.670362889870198	1.0	segment_2 oceanic
2017-02-09 14:00:00	1439.6804628542761	0.2901123872246782	12.690521902510215	0.0002019927068278288	0.0087973559668949	-71.252225	-149.30058333333332	1.39891	5.729752021394487	1.0	segment_2 oceanic
2017-02-09 15:00:00	1348.533502997471	0.5810390710377686	12.27189026517839	0.0004405695859672393	0.009147110342726264	-71.31205833333334	-148.58874999999995	1.1008455000000001	5.075165157656824	1.0	segment_2 oceanic
2017-02-09 16:00:00	951.5766711728336	0.7253332775625067	14.503576713262786	0.0008530615324508812	0.015896697115440183	-71.369275	-147.87266666666667	0.8479793333333334	4.311914823925787	1.0	segment_2 oceanic
2017-02-09 17:00:00	640.4253827853621	0.6533574998960711	13.355189565702972	0.0014727547674704099	0.026144830870456697	-71.4275	-147.15716666666663	0.406846	3.5355336718169266	1.0	segment_2 oceanic
2017-02-09 18:00:00	208.63827181912566	0.14522979894942864	3.709083551111967	0.000839397983766043	0.019112292362578862	-71.4873	-146.43566666666666	0.2445595	2.6328476573283166	1.0	segment_2 oceanic
2017-02-09 19:00:00	156.33181428666668	0.2909641454393899	3.128383411899682	0.0015993860864859395	0.01899403070216621	-71.54656666666666	-145.71583333333334	0.20197978333333333	3.1089304178436517	1.0	segment_2 oceanic
2017-02-09 20:00:00	131.02763650076295	0.0736949653368361	1.3213416448852338	0.0005307855626326964	0.009750425391728613	-71.60321666666667	-144.9910833333333	0.23527516666666667	2.729616115660245	1.0	segment_2 oceanic
2017-02-09 21:00:00	138.50996839771804	0.1457275984537808	1.3159686747679409	0.0011928763440860214	0.00891084435821273	-71.65930833333333	-144.26058333333333	0.236681	2.495393727453664	1.0	segment_2 oceanic
2017-02-09 22:00:00	110.81932880261759	0.0	1.398477666846838	0.0	0.012570681748898312	-71.69281666666667	-143.74425	0.07657072833333332	3.039821140455516	1.0	segment_2 oceanic
2017-02-09 23:00:00	11.603529047773307	0.16392121420955666	0.5603923813038498	0.017592592592592594	0.05620474798106378	-71.69790000000002	-143.71741666666662	0.01718757833333333	3.1400226893441663	1.0	segment_2 oceanic
2017-02-10 00:00:00	34.64313659536193	0.3007195743755448	0.7493996973400611	0.008249551590673086	0.02146853602290119	-71.6992416666667	-143.69975	0.6418309999999999	3.724319691160261	1.0	segment_2 oceanic
2017-02-10 01:00:00	881.0085068540824	0.5076860715456399	9.212778169422783	0.0006399407121365678	0.010863104920918024	-71.69958000000001	-143.6755	0.5226828333333332	4.9884675942383625	1.0	segment_2 oceanic
2017-02-10 02:00:00	842.792872790958	1.2329293201363216	7.8318180139798805	0.0015090670101878232	0.00920311431986862	-71.69882500000001	-143.654	0.42878333333333335	5.544730278706798	1.0	segment_2 oceanic
2017-02-10 03:00:00	894.3196470121567	0.9793016990102994	10.663682233981579	0.0011025364760814367	0.011891306852018228	-71.72615833333332	-143.35691666666662	0.641697	5.466823169811007	1.0	segment_2 oceanic
2017-02-10 04:00:00	873.3030818060927	0.7254036791124953	11.392250970890212	0.0007749474391639662	0.01315500804944382	-71.79108333333333	-142.638	0.716278	5.130046284611162	1.0	segment_2 oceanic
2017-02-10 05:00:00	1076.2959639344929	0.6527966116210059	11.823112591053775	0.0006413413608353508	0.011256853703482264	-71.84519166666666	-141.90516666666662	0.7812855000000001	5.421416921534417	1.0	segment_2 oceanic
2017-02-10 06:00:00	927.0020694469237	0.21783256523824376	9.357640053977224	0.0002525805229487183	0.01032377842264427	-71.90797500000002	-141.18683333333334	0.7157449000000001	4.2176157131735135	1.0	segment_2 oceanic
2017-02-10 07:00:00	292.6468242353402	0.2908127795623785	3.6590439483296855	0.0009783457538825077	0.013785053073761148	-71.96321666666667	-140.46	0.10629960000000001	2.9557216435150218	1.0	segment_2 oceanic
2017-02-10 08:00:00	309.08820987641525	0.21878529561738128	5.906003897217741	0.0006312910499179183	0.02028988412347811	-72.02563333333333	-139.73316666666665	0.2662925	3.3433834765726234	1.0	segment_2 oceanic
2017-02-10 09:00:00	276.2628155612867	0.14535390769445447	3.5028853868128453	0.0004397537379067721	0.010895456037068277	-72.09479166666667	-139.00858333333332		3.352851320390142	1.0	segment_2 oceanic
2017-02-10 10:00:00	87.35119712553883	0.0	1.7725855402240738	0.0	0.018425147836912542	-72.14087499999998	-138.25983333333332		1.9570014522672523	1.0	segment_2 oceanic
2017-02-10 11:00:00	89.93658908286825	0.0	1.182910725246922	0.0	0.012615240587326005	-72.19793333333331	-137.52066666666667		2.008358907496845	1.0	segment_2 oceanic
2017-02-10 12:00:00	18.44109677237605	0.0	0.2184403397463945	0.0	0.005334512231063955	-72.25404999999998	-136.77866666666668	0.38397950000000003	1.6093692290267594	1.0	segment_2 oceanic
2017-02-10 13:00:00	197.99112406059348	0.4022301333557283	2.2634011654019583	0.01612212787753864	0.030941030756308125	-72.305275	-136.02916666666667	0.7518956666666666	0.6036298034326191	1.0	segment_2 oceanic
2017-02-10 14:00:00	1.5572119713075476	0.0	0.1683451945148758	0.0	0.2	-72.3672666666667	-135.28116666666665	0.9755298333333333	0.5844642776115064	1.0	segment_2 oceanic
2017-02-10 15:00:00	1710.192231957488	1.3048282348045137	17.25340852003784	0.000633971810800984	0.009787111756294063	-72.43105	-134.52429999999998	0.9580891666666665	1.7327149503177437	1.0	segment_2 oceanic
2017-02-10 16:00:00	719.5251107034422	0.725672323194264	8.63682108738991	0.0006284902087206695	0.011574939060061726	-72.48473333333331	-133.79191666666665	0.23190233333333335	2.4892646848398243	1.0	segment_2 oceanic
2017-02-10 17:00:00	645.6448900494263	1.0880652926297882	10.229036102803029	0.0018750365942775333	0.01638289961363724	-72.54577499999998	-133.04308333333333	0.23395233333333335	3.0517753078052436	1.0	segment_2 oceanic
2017-02-10 18:00:00	497.75249278810907	0.6538226523092111	8.636805989920232	0.0013981024318804511	0.017364880146408544	-72.60564166666667	-132.28358333333333	0.21749216666666668	2.207196993113109	0.0	land
2017-02-10 19:00:00	485.4953617926007	0.7993788754322901	8.134800730518963	0.001706778921261135	0.016745372055608953	-72.66233333333331	-131.52100000000002	0.19356399999999999	4.146615905151443	0.0	land
2017-02-10 20:00:00	374.5663364333788	0.4358104533135672	6.029642605855472	0.0009828097143702377	0.015423052147822173	-72.7144	-130.75858333333332	0.07945121666666667	5.370700027165842	0.0	land
2017-02-10 21:00:00	134.6683240086682	0.07291193346698578	3.433102523341712	0.0005307855626326964	0.024884504710743646	-72.77303333333334	-129.99641666666668	0.022247433333333344	4.321804588117167	0.0	land
2017-02-10 22:00:00	97.07325739347816	0.2903818432836077	2.040927520643812	0.0031665321495829967	0.02131827267798599	-72.83479999999999	-129.23083333333332	0.020589996666666662	2.057675336153981	0.0	land
2017-02-10 23:00:00	124.42175405951413	0.21887039299194255	2.0414440632184125	0.002256555704831567	0.017107672805542498	-72.89241666666669	-128.47308333333334	0.035922516666666675	1.0056443459152422	0.0	land
2017-02-11 00:00:00	130.76424703916618	0.4369585063489741	2.0384841371463693	0.0032373115785312204	0.015341762603030282	-72.98805	-127.82341666666667	0.028546135	1.9085507232265928	0.0	land
2017-02-11 01:00:00	136.00195124328422	0.4361808320606175	2.472034488069216	0.003033238477382232	0.017649693023003704	-73.08394999999997	-127.43141666666666	0.009712393333333335	1.9490448275415984	0.0	land
2017-02-11 02:00:00	135.69512989088236	0.7893184067194035	3.939184511015835	0.00553373832018379	0.02816235944970217	-73.16338333333333	-127.10266666666666	0.027982861666666668	1.8971100715227744	0.0	land
2017-02-11 03:00:00	113.76408208815417	0.8720593070093511	3.494479309563995	0.007518796992481202	0.030430406725475107	-73.17891666666667	-127.02083333333331	-0.016736733333333333	2.0643987314516323	0.0	land
2017-02-11 07:00:00	76.03851144298547	0.0	3.5366749508365336	0.0	0.04651162790697675	-73.15612499999997	-127.07591666666666		2.06771042876158	0.0	land
2017-02-11 08:00:00	62.333759162849276	0.0750380743189094	2.0108838063508867	0.0010548523206751054	0.033424773084620274	-73.08650833333334	-127.3915	0.00033025574999999766	2.340453508151461	0.0	land
2017-02-11 09:00:00	62.10555772786722	0.07371870622491078	1.5494396464862914	0.0011111111111111107	0.02493977521965925	-73.00109166666667	-127.76433333333334	0.012685388333333334	2.7456399600056423	0.0	land
2017-02-11 10:00:00	79.0962151470221	1.1383261151067663	3.2458867619245924	0.014684762340022747	0.04103137303768194	-72.99769166666665	-127.84125000000002	0.04831855666666667	2.456585306886266	0.0	land
2017-02-11 12:00:00	65.30095851527139	0.7005580793812948	1.4037283586851852	0.010732054015636105	0.021571078486303016	-73.00725833333331	-127.85416666666669	-0.03429931	2.3436607228358586	0.0	land
2017-02-11 21:00:00	217.27865198713363	0.12508586101976832	2.7466418132229475	0.0005854800936768149	0.012945807132149332	-73.16264166666666	-126.99458333333332	0.0510199	4.9126579477900885	0.0	land
2017-02-11 22:00:00	194.78478085621646	0.2899014566968396	2.321647332393149	0.0014005602240896359	0.011376891182004715	-73.16189999999997	-126.96091666666668	0.16536119999999999	5.607734036899432	0.0	land
2017-02-11 23:00:00	263.97718872258105	0.7165054656926735	5.641770697212344	0.002733556488136418	0.021328819117729072	-73.16555	-127.12833333333332	0.10129205	5.731452720718785	0.0	land
2017-02-12 00:00:00	236.3789690844557	0.5812022704424643	4.069582261314023	0.002578594050662833	0.01790429720976641	-73.20173333333331	-127.25575000000002	0.06756763333333332	5.463838580555676	0.0	land
2017-02-12 01:00:00	192.9033950686532	0.5814561955286215	5.237091770985172	0.003154814070659621	0.02739063249294693	-73.19585000000002	-127.28183333333334	0.11338865	5.8981280343555085	0.0	land
2017-02-12 02:00:00	250.5786444648069	0.6576329919100622	5.907708060113691	0.0030057677056947664	0.024194239653210964	-73.18849999999998	-127.31866666666667	0.05714245749999999	6.306723607488044	0.0	land
2017-02-12 03:00:00	166.7446731744681	1.1675322542227522	4.864920844363599	0.007218182556969956	0.02957876147819606	-73.24243333333331	-127.41658333333334	0.030459490000000002	6.8420976262343505	0.0	land
2017-02-12 04:00:00	117.71067138166978	0.6569097808165038	4.086586457149692	0.0055183214230174115	0.035646562309758954	-73.36743333333334	-127.6000833333333	0.053126639999999996	5.8061481695134765	0.0	land
2017-02-12 05:00:00	79.67844383228055	0.4373546579298743	2.6350988519256515	0.005621478853904697	0.03217746309914026	-73.49813333333333	-127.56433333333332	0.05028871666666666	4.281737047060584	0.0	land
2017-02-12 06:00:00	72.24907248807563	0.0	2.338632027291541	0.0	0.030510140266237832	-73.52407499999998	-127.4795	0.01568965	0.7530654771780521	0.0	land
2017-02-12 07:00:00	79.68596151216947	0.366425630481586	2.416701474573645	0.005351615964012429	0.030840566960222776	-73.52604999999998	-127.491	0.064801605	0.6651781710954139	0.0	land
2017-02-12 08:00:00	204.66004311581761	0.8363985804437375	7.219929136536548	0.003993991875842525	0.034771507614546955	-73.61574999999998	-127.54483333333332	0.07748491666666667	2.677632164120476	0.0	land
2017-02-12 09:00:00	212.9003457112337	0.5102805455683171	4.9510354346602785	0.0024698609190687663	0.023343797984236272	-73.77727499999997	-127.3895	0.2889243333333334	3.054281719549784	0.0	land
2017-02-12 10:00:00	534.0253950142727	1.8146471048722352	9.650725258975893	0.0037993919260105404	0.018723173679958467	-73.93735	-127.38266666666664	0.09790729999999999	3.7555956656169	0.0	land
2017-02-12 11:00:00	258.2299923395994	0.2906932379665717	6.141318132945057	0.0021929824561403508	0.034805619644214816	-73.97741666666667	-127.39116666666668	0.24671366666666664	1.8646933106685923	0.0	land
2017-02-12 12:00:00	635.6163501962739	1.5993471572992837	14.905463636820336	0.0025109129130566413	0.02314820703419243	-74.00491666666669	-127.4250833333333	0.5877708333333334	2.7326337212660263	0.0	land
2017-02-12 13:00:00	994.1627498620088	3.0457695222451666	23.64125982378873	0.002988219363469028	0.023741365534150242	-74.00480833333333	-127.42491666666665	0.6754948333333334	5.216238932262431	0.0	land
2017-02-12 14:00:00	1051.1439150675803	4.206195014194736	24.94768031017575	0.003947401147095253	0.02367230205490531	-74.00478333333334	-127.42499999999997	0.5802465	5.551286986089127	0.0	land
2017-02-12 15:00:00	1035.392838865246	3.6252160550872863	26.46495621231512	0.003545302506087575	0.025795472206172163	-74.00484166666666	-127.42499999999997	0.6949808333333335	7.356090230493834	0.0	land
2017-02-12 16:00:00	1029.0248629514906	4.788081124466349	26.11587453794186	0.0046483470285261065	0.025450727417841903	-74.00306666666667	-127.44622222222219	0.6651151666666667	9.012114952954322	0.0	land
2017-02-12 17:00:00	1168.5000448628173	3.990418888748858	27.93064666088643	0.0033935074652454967	0.02394454608129476	-73.89694444444444	-127.57411111111112	0.7314828333333332	9.613155363103894	0.0	land
2017-02-12 18:00:00	1011.6551576220064	2.610514084133261	20.811891839151517	0.002598966074097933	0.020993473824067674	-73.69326666666666	-127.72141666666668	0.7660761666666667	9.280135142509113	0.0	land
2017-02-12 19:00:00	1034.3017988109507	1.523027295540769	16.969681285139274	0.0014763559821283473	0.016429136552002087	-73.46749166666666	-127.73916666666666	1.1512223333333333	7.902710425311932	0.0	land
2017-02-12 20:00:00	1299.8691284569973	2.6104148246928114	20.533225021014818	0.002127454282257543	0.015635550171485834	-73.2345666666667	-127.7935	1.732544	10.121184424435643	0.0	land
2017-02-13 01:00:00	1018.2442928506764	1.9580782086964312	23.279995112731825	0.0019193409702375386	0.02283509948083512	-72.74163333333333	-124.97533333333335	0.641992	12.369850666136095	0.0	land
2017-02-13 02:00:00	1172.5682985101353	4.2782738581748845	26.321548738917	0.0036801191300421853	0.022439327340079848	-72.75075	-125.04883333333336	0.7766018333333332	12.796501127899857	0.0	land
2017-02-13 03:00:00	1349.2999782875775	4.459158776880964	32.93373003292455	0.003336886510560154	0.02439072749113378	-72.73910833333333	-124.9555	1.1766678333333334	14.067221374794993	0.0	land
2017-02-13 22:00:00	1201.3180894841614	3.5588880709814985	19.21792401999888	0.0029754702749146982	0.015954347233465515	-69.99863333333333	-115.49958333333336		9.145475490711867	1.0	segment_2 oceanic
2017-02-13 23:00:00	1243.1185448851695	3.4810403193178345	20.233504579066427	0.00281309682238135	0.01627100729094403	-69.99102500000001	-115.49125000000002		9.273745720969183	1.0	segment_2 oceanic
2017-02-14 00:00:00	1275.1973385994095	2.6110690821791445	18.86039393412849	0.002051127620197524	0.014779165884277709	-69.98601666666664	-115.02416666666666	1.4281800000000002	8.736463231281537	1.0	segment_2 oceanic
2017-02-14 06:00:00	1444.5133909734204	2.8277262000192485	21.859090624777927	0.0020909192057704056	0.015578752731837776	-70.00013333333332	-110.90516666666667	0.682782	5.024170159355143	1.0	segment_2 oceanic
2017-02-14 07:00:00	1090.7789802423263	2.6108554730696447	18.204335464527983	0.002420418437790794	0.016804966548309253	-69.99796666666667	-110.22883333333333	0.6328486666666667	2.7428485251275005	1.0	segment_2 oceanic
2017-02-14 08:00:00	1085.744660961818	2.5386830397888454	20.45381812450234	0.0022908212633600067	0.01872778455173815	-70.00452500000002	-109.54766666666666	0.7613996666666667	2.097420338353819	1.0	segment_2 oceanic
2017-02-14 09:00:00	1133.1812028951026	2.538267335374112	18.710084300286354	0.002239997285863568	0.016412152711613334	-70.00198333333334	-108.862	0.5366210000000001	2.403648196895249	1.0	segment_2 oceanic
2017-02-14 10:00:00	940.1075258503134	1.3053332641163096	12.255096682903767	0.001388403685395636	0.01303749988917224	-70.00586363636363	-108.20054545454546	0.5045531666666667	1.786807586043742	1.0	segment_2 oceanic
2017-02-14 11:00:00	854.5813058946768	1.1602616751145611	13.200365859526773	0.001359951773189665	0.01546885910035265	-69.97325454545454	-107.52263636363637	0.4966946666666667	2.0783373096499536	1.0	segment_2 oceanic
2017-02-14 12:00:00	799.389436318845	1.1606282569368316	10.953507079915967	0.001445806792170791	0.013667644284649028	-69.79103333333335	-107.60766666666667	0.5672331666666667	1.7771343962738382	1.0	segment_2 oceanic
2017-02-14 13:00:00	1003.3295018208867	2.320696612345572	16.318501110224222	0.002292760594233013	0.01649487337781545	-69.60115	-107.90325	0.6560511666666667	2.7488089853433504	1.0	segment_2 oceanic
2017-02-14 14:00:00	956.865073528516	1.377626955073893	13.271624373315168	0.00140042125941904	0.013853666314091913	-69.5113	-107.52733333333332	0.42905299999999996	3.4016626297827592	1.0	segment_2 oceanic
2017-02-14 15:00:00	748.1320398690254	1.2333112227009273	9.578342732929633	0.0016227529195594074	0.012730813203984687	-69.40529166666668	-106.96424999999998	0.39635633333333337	3.7025770862291227	1.0	segment_2 oceanic
2017-02-14 16:00:00	691.5895026023569	1.0884849526976577	10.375525160553973	0.0015723191449856606	0.014995812784031774	-69.26761666666665	-106.45216666666668	0.3821326666666667	3.3863200900449644	1.0	segment_2 oceanic
2017-02-14 17:00:00	644.1891875699687	0.7250605169124126	9.499613609194212	0.0011372683745615926	0.014811495648181253	-69.21025	-105.80716666666667	0.35067049999999994	4.44061246934218	1.0	segment_2 oceanic
2017-02-14 18:00:00	641.3751582657131	1.233964724449674	12.919524059845669	0.0019305072636054239	0.02022975120440972	-69.15307500000002	-105.15933333333332	0.2951333333333333	4.419796048085	1.0	segment_2 oceanic
2017-02-14 19:00:00	610.8698846946178	1.305413298290892	11.895552346105454	0.0020989676649498614	0.01944539437636624	-69.09994999999999	-104.52183333333336	0.3784175	4.424240558467852	1.0	segment_2 oceanic
2017-02-14 20:00:00	592.6380501733963	0.8710502864989418	9.145652919297016	0.0014739787429685607	0.015540274727158259	-69.05818333333333	-103.94408333333332	0.32447366666666666	4.288437695658067	1.0	segment_2 oceanic
2017-02-14 21:00:00	591.802616375123	1.3070623945120659	11.617280891717458	0.002189861521446822	0.019581665601007662	-69.012775	-103.30491666666668	0.3611138333333333	4.274368807460282	1.0	segment_2 oceanic
2017-02-14 22:00:00	575.5395965761946	1.1612296493508711	14.295016000958693	0.0020681918255757445	0.024840250767469988	-68.96002500000002	-102.66433333333336	0.388352	4.3348130577119885	1.0	segment_2 oceanic
2017-02-14 23:00:00	580.0015206519303	0.5802296154938668	10.022906784091802	0.0009931193831577746	0.017258010589064697	-68.90694166666668	-102.02525	0.3514925	4.556841177643278	1.0	segment_2 oceanic
2017-02-15 00:00:00	567.1883105392125	0.43534711917411983	6.7479015282650625	0.0007604466150889116	0.011952367805172665	-68.85343333333333	-101.39266666666668	0.45950849999999993	4.635065112366854	1.0	segment_2 oceanic
2017-02-15 01:00:00	599.5240046555958	0.4354047458640049	7.115735703488362	0.0006989696915289031	0.012166196002054923	-68.80576666666666	-100.75875	0.45638700000000004	4.900170022362249	1.0	segment_2 oceanic
2017-02-15 02:00:00	535.2674906748314	0.1742749544670374	7.03551491391042	0.00037243947858472986	0.01451922660710121	-68.75743333333334	-100.15441666666663	0.320947	4.278235403120685	1.0	segment_2 oceanic
2017-02-15 03:00:00	376.65913885573065	0.6222786152652563	6.471326341800686	0.001840730580080821	0.017468005993908062	-68.74263333333333	-99.98090833333332		4.681758397950123	1.0	segment_2 oceanic
2017-02-15 06:00:00	658.3592757473102	1.0643272086498288	13.933379481147847	0.0016775222524748636	0.02103695925526556	-68.73715833333334	-99.29888333333334	0.6760756666666667	5.993233922290798	1.0	segment_2 oceanic
2017-02-15 07:00:00	791.4711898938077	0.2900992427465727	14.213592371968325	0.0003624626691345323	0.017608754638906245	-68.71939166666665	-98.64339166666666	0.6086090000000001	6.191514208256152	1.0	segment_2 oceanic
2017-02-15 08:00:00	563.5600056025896	0.4352365865290871	9.142242816809468	0.0006896140080065983	0.016245157148414537	-68.70245	-97.98435	0.30751500000000004	4.824472389358671	1.0	segment_2 oceanic
2017-02-15 09:00:00	472.1134718786734	0.21770850164837185	6.242539769088059	0.00046304552824490304	0.013275047267375429	-68.68410000000002	-97.32690833333334	0.20670866666666665	2.9618141686494788	1.0	segment_2 oceanic
2017-02-15 10:00:00	416.07914602140113	0.07289555277353728	5.303587134682744	0.00020475020475020476	0.012713567279789034	-68.66724166666667	-96.663275	0.20301714999999998	2.9225500665895785	1.0	segment_2 oceanic
2017-02-15 11:00:00	271.7747587173837	0.1452177755961702	4.722918285952315	0.0005481222794745167	0.017543141033594088	-68.64623333333334	-95.99888333333332	0.21198176666666665	3.6291425244199123	1.0	segment_2 oceanic
2017-02-15 12:00:00	260.2245856769793	0.21804057213894126	5.813105700214996	0.0008059178860223334	0.022517196401195302	-68.63625	-95.33929166666668	0.20540006666666666	3.077289418031385	0.0	land
2017-02-15 13:00:00	474.637506426298	0.5093231993961481	8.57913288289762	0.0011169969309474436	0.018239953714686445	-68.63013333333333	-94.68951666666663	0.3330555	4.074127833108835	0.0	land
2017-02-15 14:00:00	458.7311354572787	0.8727262960759488	7.132602926606825	0.0018757460934543363	0.01565795440355493	-68.62235833333334	-94.03384166666666	0.6548906666666666	4.59839473420034	0.0	land
2017-02-15 15:00:00	857.5847824516479	1.4508292476208358	11.607798122078393	0.00172128299685193	0.013609111367831396	-68.60599166666668	-93.38240833333332	0.8880691666666668	5.957124097335664	0.0	land
2017-02-15 16:00:00	877.4833969137486	0.8704554392441245	9.356176440043699	0.000961093013172684	0.010823494300128076	-68.58468333333334	-92.73255833333332	0.5834468333333332	5.4300350658623096	0.0	land
2017-02-15 17:00:00	704.9809860127499	0.8711641102496059	8.784528019533429	0.0011867626630007464	0.012444966359274305	-68.58619166666666	-92.078825	0.29102886666666666	4.705442220320671	0.0	land
2017-02-15 18:00:00	313.94610480461535	0.5084325534351232	4.867432231101644	0.0018636672962566239	0.015276121505033944	-68.62585	-91.506575	0.21080481666666664	3.256340083249786	0.0	land
2017-02-15 19:00:00	415.6788034854538	0.43882509278186405	6.258394735608069	0.0009691167318474881	0.015006735904112356	-68.70013333333334	-91.08559166666667	0.15565113333333333	2.6286711133887644	0.0	land
2017-02-15 20:00:00	249.29515997248654	0.175501330519462	3.4926557832755853	0.000706713780918728	0.013871979363254324	-68.78585833333332	-90.86189166666666	0.19293216666666665	1.624107360096297	0.0	land
2017-02-16 00:00:00	260.5196943036617	0.7778716713586515	3.708916996705496	0.0030645290177054537	0.0141925932201608	-68.74933333333333	-90.863175	0.10199022399999999	1.871033344438156	0.0	land
2017-02-16 01:00:00	204.47448561353386	0.4360537114556768	2.326342539323036	0.002103210569534225	0.011419938536670712	-68.60269166666666	-90.627575	0.10855269999999999	3.2316191174037834	0.0	land
2017-02-16 02:00:00	249.13709584159267	0.21810463944485406	2.6889621970212443	0.0008261430185737932	0.010874534879706216	-68.49086666666666	-90.10365833333334	0.12266746666666666	4.3521471697197525	0.0	land
2017-02-16 03:00:00	214.9568763822357	0.0969810666772958	2.3313215353002166	0.0004572473708276178	0.010970947209111551	-68.48690833333333	-89.46977500000001	0.15020156666666665	4.06140846801637	0.0	land
2017-02-16 04:00:00	193.49789784440532	0.2182656025056899	2.6191162229485223	0.0011534720748331774	0.01391024046122868	-68.485325	-88.82505833333332	0.161437175	3.316921319997236	0.0	land
2017-02-16 05:00:00	287.56753966436764	0.09746762539721714	4.561478615072599	0.00033875338753387534	0.015517561116381834	-68.486075	-88.17020833333332	0.24959278333333332	3.5281580765395204	0.0	land
2017-02-16 06:00:00	327.7542027462872	0.3629636615438314	4.574065604353578	0.0009744622139950857	0.01364104133165142	-68.45309166666668	-87.52538333333332	0.2044244	3.514380216708247	0.0	land
2017-02-16 07:00:00	404.176329493394	0.5806488586370289	4.209065115224125	0.0013919507532588061	0.01040626330618851	-68.40492499999999	-86.89566666666666	0.1672439	5.070396511122159	0.0	land
2017-02-16 08:00:00	254.30008094015818	0.29060680645540354	2.255368371402237	0.0010720959391897816	0.00923438359091036	-68.35154999999999	-86.27006666666666	0.16170505000000002	4.231253884857852	0.0	land
2017-02-16 09:00:00	232.75730903864255	0.07277451529625703	2.25661071879658	0.0004553734061930783	0.009799316991760888	-68.30090833333333	-85.641475	0.10181091666666665	3.1651898621606467	1.0	segment_2 oceanic
2017-02-16 10:00:00	159.33422466663316	0.29147104388260386	3.4922540646450844	0.0017928041365541372	0.021671999371631032	-68.247325	-85.01567499999999	0.10553356666666668	2.3657604359957163	1.0	segment_2 oceanic
2017-02-16 11:00:00	205.9829110188231	0.07254066121683186	2.8401125744106097	0.00031094527363184084	0.013810379981769072	-68.1970909090909	-84.41542727272727	0.06441573333333332	1.5558443746709425	1.0	segment_2 oceanic
2017-02-16 12:00:00	179.05531290881686	0.3634217328349217	2.6169083337826957	0.0020488231270694595	0.014802872375197904	-68.14471818181818	-83.74623636363636	0.16835469999999997	1.624167753936549	1.0	segment_2 oceanic
2017-02-16 13:00:00	215.49149182236562	0.07295303983644512	2.7660810334197303	0.00037037037037037046	0.012747617522932872	-68.09608333333334	-83.15604166666667	0.2879285	2.4827286097698407	1.0	segment_2 oceanic
2017-02-16 14:00:00	333.28525525826166	0.0	3.3292767349417307	0.0	0.009767765988697935	-68.04466666666667	-82.54462499999998	0.24391015000000002	3.1186619042672525	1.0	segment_2 oceanic
2017-02-16 15:00:00	353.0116894872893	0.1453996368545147	4.511317761120188	0.00040758567769838663	0.012744441017777742	-68.01075833333333	-82.06814166666662	0.15200171999999998	4.132454251125194	1.0	segment_2 oceanic
2017-02-16 16:00:00	197.4432098784713	0.2916942051422841	3.6390749781943548	0.001397642390289449	0.01850062713864656	-67.97930833333334	-81.918825	0.4008541666666667	4.570171335265244	1.0	segment_2 oceanic
2017-02-16 17:00:00	481.0492706853399	0.4352514195038443	6.222464305462206	0.0008104611502190119	0.012931622534305569	-67.85080833333335	-81.43557499999999	0.471679	4.582813105556316	1.0	segment_2 oceanic
2017-02-16 18:00:00	609.0822189262698	0.6528158251303232	11.41172312483823	0.0010695160484651429	0.018503183574840317	-67.71405833333334	-80.92246666666666		5.059796860396508	1.0	segment_2 oceanic
2017-02-16 19:00:00	642.5855947853738	0.7255080641239636	10.451557560096047	0.0011283344793573118	0.016274475755295562	-67.57849166666666	-80.41608333333333		4.302549414040888	1.0	segment_2 oceanic
2017-02-16 20:00:00	727.1970979376582	0.7980933903568589	9.434479818849981	0.0011303560045567134	0.012972502651937716	-67.44524166666667	-79.9204333333333		6.167568448790373	1.0	segment_2 oceanic
2017-02-16 21:00:00	991.8437339859213	0.9427422773280684	12.254772978085226	0.0009498772436370713	0.012465960543480243	-67.31120833333334	-79.4263		7.216826825642077	1.0	segment_2 oceanic
2017-02-17 04:00:00	175.66497018505254	0.08074762177394074	1.8307280194068367	0.0005050505050505048	0.010468203562442336	-66.38930833333335	-76.08514166666667	-0.0405486	3.0075412201781737	1.0	segment_2 oceanic
2017-02-17 05:00:00	133.72748412596286	0.07293272554117176	1.3122338081214728	0.0003373819163292848	0.009797064933272702	-66.25620833333333	-75.62171666666667	0.16523521666666666	2.6484529339309018	1.0	segment_2 oceanic
2017-02-17 06:00:00	302.745389449408	0.21837144854357807	2.3990391252891365	0.0006834300391669816	0.0076639773338966	-66.123525	-75.15325833333333	0.238918	3.8590627388767342	1.0	segment_2 oceanic
2017-02-17 07:00:00	411.62202950692665	0.1452404818025563	1.8153734335923082	0.00034486846877005047	0.004451513786505803	-65.98776666666667	-74.684325		3.3369559949555097	1.0	segment_2 oceanic
2017-02-17 08:00:00	410.1094076540865	0.363493512729187	4.430589400794043	0.0007826883790158628	0.012029857577636305	-65.85300833333334	-74.21125833333333		1.4599254537863129	1.0	segment_2 oceanic
2017-02-17 09:00:00	304.4478390213066	0.07266893674735872	7.119110560315059	0.00019157088122605367	0.0232146061547769	-65.71700833333334	-73.73899166666666	0.5785290000000001	2.0894977977451203	1.0	segment_2 oceanic
2017-02-17 10:00:00	636.1337280040229	0.07250848167964448	8.851001556716398	0.00010850694444444448	0.015015943774956847	-65.58073333333333	-73.25991666666665	0.37739100000000003	2.009587899671452	1.0	segment_2 oceanic
2017-02-17 11:00:00	234.2858186967197	0.0	2.5078563998536185	0.0	0.01120230766253139	-65.44288333333333	-72.78893333333333	0.12527446666666667	1.0132694463665353	1.0	segment_2 oceanic
2017-02-17 12:00:00	77.17336958174276	0.0	0.730562303308098	0.0	0.012162820400753468	-65.30410833333333	-72.33315	0.19066683333333334	1.0471089778582734	1.0	segment_2 oceanic
2017-02-17 13:00:00	84.7008415566948	0.0	1.0336342922227482	0.0	0.010279466880111363	-65.17004166666666	-71.88040000000002	0.10259351666666666	1.651140643929674	1.0	segment_2 oceanic
2017-02-17 14:00:00	41.79520354863549	0.0	0.7898127739021987	0.0	0.016764191552327144	-65.0389	-71.41745833333333	0.12004932166666667	1.9423967685818369	1.0	segment_2 oceanic
2017-02-17 15:00:00	126.28053428565828	0.0	9.766170637880284	0.0	0.06715458071308411	-64.89809166666667	-70.95156666666666	0.20491	0.9543128746151434	1.0	segment_2 oceanic
2017-02-17 16:00:00	307.046368784958	0.0753152016504272	11.141976916281543	0.000324254215304799	0.0357637973351429	-64.75623333333333	-70.49138333333333	0.15337137999999997	1.2371165085245923	1.0	segment_2 oceanic
2017-02-17 17:00:00	152.66659941798963	0.0	2.253460762086349	0.0	0.0149987316658404	-64.61825	-70.03760833333334	0.2888891	1.7815008718001382	1.0	segment_2 oceanic
2017-02-17 18:00:00	341.3157053786716	0.6570496595149854	5.1113826581343655	0.0020013782849346395	0.016240902297004502	-64.48582999999999	-69.54638	0.1753971666666667	1.8911188726364343	1.0	segment_2 oceanic
2017-02-17 19:00:00	182.52331695434964	0.5089348584797456	3.998114298621069	0.002501025326074014	0.022852710053148484	-64.406525	-69.06859166666666	0.25518199999999996	2.3673619486038744	0.0	land
2017-02-17 20:00:00	317.21921813292636	0.0	5.88813427276548	0.0	0.0188994541743778	-64.32746666666667	-68.55800833333333	0.26571680000000003	3.4237612820000534	0.0	land
2017-02-17 21:00:00	247.13626341884137	0.5826094379943886	4.80111628103884	0.0030833035709924967	0.020021972685289727	-64.25198333333333	-68.05623333333334	0.17976888000000002	4.124481947387465	0.0	land
2017-02-17 22:00:00	263.96556438897596	0.07257383843757234	2.7636774704628118	0.00024801587301587306	0.010392477731029677	-64.17505833333333	-67.54993333333333	0.2482375	4.485195364927343	0.0	land
2017-02-17 23:00:00	271.7812758868907	0.4366214355922951	2.107365731233486	0.0019743500698809085	0.007688690046886711	-64.09577499999999	-67.03703333333333	0.19959870000000002	4.3691928622302285	0.0	land
2017-02-18 00:00:00	219.51572089307686	0.21893658710504246	3.4383778531732614	0.000952466255669917	0.015262011527073028	-64.01340833333335	-66.520925	0.29598315	3.1469342578406696	0.0	land
2017-02-18 01:00:00	336.20932069682004	0.8817696829440349	3.5383401467051865	0.0026261444207338067	0.010618159289598677	-63.9667	-66.25925833333334	0.3245335	2.165850502985681	0.0	land
2017-02-18 03:00:00	448.937785735768	0.4368371996580438	4.803831769788998	0.0010917030567685591	0.010721673178579636	-63.86700833333333	-66.34749166666666		1.8178130255886185	0.0	land
2017-02-18 04:00:00	422.42406370722676	0.6531957330473003	3.3385889194334357	0.0016121681252324086	0.008117551690475379	-63.65490000000001	-66.62740833333334	0.5933386	5.081978880454477	0.0	land
2017-02-18 05:00:00	475.6727193470442	0.2181549211842583	4.357913254377784	0.0004261326215803888	0.009024136938956146	-63.43586666666667	-66.89932499999999	0.6876345	4.277180290796681	0.0	land
2017-02-18 06:00:00	703.2603577966112	0.3657389546392679	10.558754839263203	0.0004691609762121381	0.014938314918056953	-63.21669166666666	-67.16656666666667		5.194847212710932	1.0	segment_2 oceanic
2017-02-18 07:00:00	1105.8963506408234	0.6531066385255372	13.275129992110655	0.0005592869230889193	0.012105282987707943	-63.01532	-67.40268		6.423642870003519	1.0	segment_2 oceanic
2017-02-18 08:00:00	911.977218043481	0.7982196270044138	9.434522942208815	0.0009523130361956992	0.010573985972914306	-62.77878333333334	-67.67735	0.555633	6.591946703304802	1.0	segment_2 oceanic
2017-02-18 09:00:00	464.5610117956235	0.5083378533809654	6.245808540180375	0.000986775553496826	0.013334986515961824	-62.56821666666667	-67.91985833333332	0.428465	5.788546716242077	1.0	segment_2 oceanic
2017-02-18 10:00:00	345.6559218533292	0.4352470290495488	3.9181781084679663	0.0012401591214968855	0.0114347137361394	-62.50395833333334	-68.00505	0.129036225	6.128913307840506	1.0	segment_2 oceanic
2017-02-18 13:00:00	565.2667866887139	0.4356131778213649	6.532809202020142	0.0006896551724137928	0.011259553469338627	-62.37173333333333	-68.03515		8.155343754180489	1.0	segment_2 oceanic
2017-02-18 14:00:00	652.3241752301175	0.580703563998202	8.301003296862246	0.0008000251188924496	0.012508515606821058	-62.12601666666666	-68.013125	0.6363071666666668	8.570802307696665	1.0	segment_2 oceanic
2017-02-18 15:00:00	836.668407435257	0.7981387699696424	11.323663713766296	0.0010394267826844329	0.013759575644993631	-61.88014	-67.99922	0.6302614999999999	8.497160958131317	1.0	segment_2 oceanic
2017-02-18 16:00:00	889.0491039072772	0.7254379044972078	15.236253346152358	0.0007687630559852173	0.017332813611262137	-61.628475	-68.00016666666667	0.704011	8.460438908515789	1.0	segment_2 oceanic
2017-02-18 17:00:00	790.0820855984782	0.9423315081348048	15.011689631824467	0.0012036039052294519	0.018897323508722058	-61.376625	-68.00101666666667	0.7426151666666666	8.166728366602774	1.0	segment_2 oceanic
2017-02-18 18:00:00	940.9794309683424	1.0443824445260557	22.454623640486002	0.0010931706433760585	0.023832888285086642	-61.125525	-67.99908333333333	0.704874	9.151744615456307	1.0	segment_2 oceanic
2017-02-18 19:00:00	849.4218346767792	0.9429740125360716	23.794924519391085	0.001126710862554099	0.028145642329202747	-60.875325	-67.99895833333333	0.6775331666666666	9.242602816647496	1.0	segment_2 oceanic
2017-02-18 20:00:00	889.0969065953823	1.0155719153823664	24.227578359518514	0.0011032642452977275	0.02716965697637821	-60.62654166666667	-67.99969166666666	0.727995	9.049162555848223	1.0	segment_2 oceanic
2017-02-18 21:00:00	947.7319485470607	0.7255402672168598	18.93587666291921	0.0007579229175032665	0.02005700410346391	-60.395109999999995	-67.99965999999999	0.8196501666666668	8.478842042396261	1.0	segment_2 oceanic
2017-02-18 22:00:00	839.4380141695108	0.2904894148685319	15.751754596277815	0.00038174309679709685	0.019144492884487038	-60.14386666666667	-67.9959	0.9083586666666665	8.767401020793061	1.0	segment_2 oceanic
2017-02-18 23:00:00	879.951556066172	0.7254883421419772	13.130777547381966	0.0008205849895403872	0.014996469250939254	-59.90301666666666	-67.97935	0.7030231666666668	9.967923445208003	1.0	segment_2 oceanic
2017-02-19 00:00:00	828.7474907195159	0.652885017515193	12.83956667738225	0.0007641259886683334	0.015743988514762938	-59.6653	-67.93090833333333	0.6693899999999999	10.44780897413401	1.0	segment_2 oceanic
2017-02-19 01:00:00	625.8666265596232	0.7834687404795724	10.621794738644027	0.0013625620822659758	0.017363492435695814	-59.59540000000001	-67.91753333333331	0.362145	9.58809307130196	1.0	segment_2 oceanic
2017-02-19 02:00:00	549.4862155657363	0.3958766210745914	11.240355534654594	0.0007263305173002072	0.020571533801877626	-59.59869166666667	-67.91279999999999	0.3791453333333334	9.450292934215204	1.0	segment_2 oceanic
2017-02-19 03:00:00	463.7422919284634	0.5803258717522223	10.812364148783503	0.0014164207992062524	0.023135999555718233	-59.60126666666667	-67.92165000000001	0.37910649999999996	9.494987836488006	1.0	segment_2 oceanic
2017-02-19 04:00:00	513.0313956032811	0.9576351048718182	10.371184969448661	0.001827658637550271	0.020248927489971574	-59.54892499999999	-67.90069166666666	0.46511425000000006	9.311582580229171	1.0	segment_2 oceanic
2017-02-19 05:00:00	788.7610401691541	0.7253546358030581	11.825336089208687	0.0009980281906468416	0.015482437430226837	-59.31756666666667	-67.85750833333334	0.7068348333333332	9.394429576563427	1.0	segment_2 oceanic
2017-02-19 06:00:00	718.0009131122798	0.5805450752596754	13.6386715150787	0.0008034644994735937	0.01889073493373621	-59.06995833333333	-67.807325	0.7483038333333334	9.143234872261846	1.0	segment_2 oceanic
2017-02-19 07:00:00	843.8859586356003	0.7983703361631541	11.46323005425335	0.0009649305632164221	0.013522746294356295	-58.82069166666667	-67.75889166666666	0.8031246666666666	9.683428663768312	1.0	segment_2 oceanic
2017-02-19 08:00:00	971.8325497392892	0.8704964051151078	13.056294690659845	0.0008714249215908492	0.013391835608506807	-58.57414166666666	-67.70908333333331	0.7754388333333333	10.018267801508976	1.0	segment_2 oceanic
2017-02-19 09:00:00	1021.3528219456723	0.5802066346298124	11.460393875727894	0.0006023814804382269	0.011231942377586877	-58.327575	-67.66335	0.8273984999999998	9.837122125611227	1.0	segment_2 oceanic
2017-02-19 10:00:00	909.8326970209088	0.7979292554759828	10.953082312945204	0.0008249265887486926	0.01200714036246533	-58.08336666666667	-67.61603333333335	0.8939069999999999	11.173990883884732	1.0	segment_2 oceanic
2017-02-19 11:00:00	1112.269898355139	0.8698987295339989	14.20977546202426	0.0007918303316118523	0.01296646357179503	-57.84554166666666	-67.56455	0.966735	11.951655782295092	1.0	segment_2 oceanic
2017-02-19 12:00:00	1150.5764099306173	1.3050311913978367	13.196201705748233	0.0011475782849981267	0.011441753959239435	-57.608925000000006	-67.50971666666668	0.8418436666666667	11.280417557411495	0.0	land
2017-02-19 13:00:00	1112.5643812939009	1.5950482237751074	13.125570560052125	0.001511573824330678	0.01184342369640348	-57.37099166666667	-67.4558	0.706835	11.066892393842817	0.0	land
2017-02-19 14:00:00	985.2283356858703	2.175308454806703	14.284641272654119	0.002222893988128761	0.01447665465170715	-57.132675	-67.410125	2.2901116	11.715612830430636	0.0	land
2017-02-19 15:00:00	1157.4422189343593	3.192312017050032	17.19146418653275	0.002768853967200956	0.014942307812522837	-56.89760833333335	-67.37254166666668	0.7699993333333334	12.128711218458786	0.0	land
2017-02-19 16:00:00	1261.2187207154766	1.9577147030641904	17.909570819270805	0.0015520502039787231	0.014137824645112316	-56.65954166666666	-67.34038333333332	0.710594	12.425705417429485	0.0	land
2017-02-19 17:00:00	1100.2718391017868	2.3204623076404314	14.938862807095456	0.002187656761935125	0.013678777102426057	-56.41198333333333	-67.28786666666667	0.3097501666666667	6.716042938655312	0.0	land
2017-02-19 18:00:00	498.0413679238097	4.428861779198263	12.634837926134727	0.008796586892666642	0.02611084187959896	-56.17490833333334	-67.17179166666666	0.3480828333333334	3.7330536219722683	0.0	land
2017-02-19 19:00:00	640.9573324812492	3.9198303087513215	16.18754874404089	0.006128288582584251	0.02527969981077321	-55.98110000000001	-66.81432	0.26950650000000004	7.456154742540959	0.0	land
2017-02-19 20:00:00	548.4112795851864	2.4370809198389187	14.102728452746554	0.004513327778993994	0.025837875411816983	-55.77710833333333	-66.66734166666667	0.14788833333333334	7.2374943408350125	0.0	land
2017-02-19 21:00:00	386.1440307027392	2.474500477235232	11.297382729412872	0.0065959998471556095	0.029635816972690236	-55.53065833333333	-66.65342499999998	0.13511603333333333	7.247168189401287	0.0	land
2017-02-19 22:00:00	376.9981583571128	1.634014641804869	11.43431210074693	0.004492317638049637	0.030627300965158668	-55.3111	-66.7228125	0.08006463733333334	5.469941545511059	0.0	land
2017-02-20 02:00:00	950.391483625278	0.0	15.223500491136033	0.0	0.016028026105407118	-55.78679999999999	-66.6698	0.8180081666666666	3.954013118150313	0.0	land
2017-02-20 03:00:00	929.4790470745039	1.5991130982320712	14.229113914577606	0.0017103234521053069	0.015167514175242857	-55.966833333333334	-66.800575	0.5111036666666667	5.200366621667479	0.0	land
2017-02-20 04:00:00	844.6847003661824	2.3939714446468807	15.959953727898176	0.002636732670907207	0.01871237216983297	-56.06045833333334	-67.13452500000001	0.5519861666666667	6.181716139518608	0.0	land
2017-02-20 05:00:00	945.0928570486992	2.0317804314728845	21.695166609075613	0.0022465976901062472	0.02320889678849497	-56.15741666666668	-67.45269166666667	0.7235038333333333	11.202662855687725	0.0	land
2017-02-20 06:00:00	1307.3184144450122	3.55356733792117	24.508626076225198	0.002743384771475244	0.0186749051817322	-56.24817499999998	-67.77902499999999	0.9553126666666666	12.348290838731986	0.0	land
2017-02-20 07:00:00	1622.574909234032	2.9726767684826565	24.43320432072165	0.0018046102709299	0.015037631006290348	-56.34065833333333	-68.11099166666668	0.9290848333333334	12.185299059370301	0.0	land
2017-02-20 08:00:00	1717.8742394819558	5.365363756567309	28.567172418157767	0.003147708793676275	0.016576322408897868	-56.43173333333333	-68.43263333333334	1.2234516666666668	13.240373061277976	0.0	land
2017-02-20 09:00:00	1834.0374177683027	4.190981271429721	25.77925869609873	0.0023190582567267767	0.014100459088586209	-56.50665833333333	-68.60796666666668	1.24448	12.284100173217585	0.0	land
2017-02-20 10:00:00	1499.5390315896536	5.219978321505393	21.750340672692474	0.003489114408171289	0.014474572366641916	-56.51685833333333	-68.63453333333332	1.09560075	11.366013111060104	0.0	land
2017-02-20 11:00:00	1571.9756628044609	6.668616289655473	18.555431835283986	0.004246569609361029	0.011794690353849255	-56.62971999999999	-68.62275	1.349828	10.069609641256893	0.0	land
2017-02-20 12:00:00	1351.70300283233	1.1598674864828715	13.051556713544192	0.0008673263101320473	0.00960883222116106	-56.72863333333334	-68.6307	0.9055504999999999	10.492980401190632	0.0	land
2017-02-20 13:00:00	1490.6411960164685	2.135394377345292	17.24304941199858	0.001439871008677116	0.011605117705424578	-56.71801666666667	-68.658625	0.8632436666666665	8.970038152191902	0.0	land
2017-02-20 14:00:00	1545.37608576452	2.174773680894739	18.921075255470953	0.0014050673400737845	0.012249101447825015	-56.72983333333334	-68.619875	0.8822941999999999	9.516511578168814	0.0	land
2017-02-20 15:00:00	1655.8652746189096	1.5816306000897742	20.245791441815072	0.0009591275827924307	0.012271264102718487	-56.69443333333334	-68.625075	0.9185102500000001	8.959603995263416	0.0	land
2017-02-20 16:00:00	1638.8430652018249	1.0150192115311778	18.341415379386707	0.0006338672723568999	0.01115499551126195	-56.5434	-68.64853333333333	0.6642039999999999	9.364967690856524	0.0	land
2017-02-20 20:00:00	939.334964621436	4.42906129934587	36.380475944796	0.004721280714389997	0.0392093066347558	-56.50865833333333	-68.689175	0.38767125	11.08699766884652	0.0	land
2017-02-20 21:00:00	880.0417389832032	3.9168350845481097	29.59129414250241	0.004465304315647626	0.03385329454114839	-56.50696666666666	-68.68979166666666	0.38412850000000004	9.772640560577273	0.0	land
2017-02-20 22:00:00	855.8333905477369	3.482904638005047	23.70015122390658	0.004235796981185487	0.02816693577675348	-56.529875	-68.65855833333333	0.5919719999999999	11.017212111830581	0.0	land
2017-02-20 23:00:00	1242.3124940394443	2.706610244033854	22.524120197070502	0.002156846085463546	0.018111911404241517	-56.59078333333333	-68.80518333333333	0.3533155	11.559565218842387	0.0	land
2017-02-21 00:00:00	855.8956377423924	2.2492783905226164	23.72885159486701	0.002765803495791789	0.028465821155475787	-56.54919999999999	-69.05075	0.3010001666666666	9.955495820893148	0.0	land
2017-02-21 01:00:00	928.9920602687052	1.9580186105886093	21.2473399575757	0.0022524387910303227	0.022680363615081484	-56.39433333333333	-69.294775	0.5715215	8.56042839808638	0.0	land
2017-02-21 02:00:00	1203.5249261110273	1.3049443338889808	21.5318862861897	0.0010992118686092203	0.01792347927265214	-56.30905833333333	-69.52899166666667	0.7001066666666667	8.652531192525409	0.0	land
2017-02-21 03:00:00	1311.1484415747984	1.5228347452486355	23.71405770011998	0.001158444978971087	0.01812520449650314	-56.25298333333333	-69.65746666666666	0.719299	9.500198337571057	0.0	land
2017-02-21 04:00:00	1450.391275487105	1.5227600443801474	27.40893690736557	0.001053018752935193	0.018961547778002512	-56.2602	-69.67195833333334	0.686056	9.539817465226834	0.0	land
2017-02-21 05:00:00	1573.7412757692896	2.029933978151369	31.31807691631941	0.0013120777627533301	0.01985722707897644	-56.23790833333334	-69.73353333333334	0.7735139999999999	8.732841276423985	0.0	land
2017-02-21 06:00:00	1455.3478190967035	2.3197064260219293	28.345817476700898	0.0015853071306325516	0.01944032317064144	-56.09933333333333	-69.97340833333332	0.7055576666666665	9.215664441831217	0.0	land
2017-02-21 07:00:00	1327.6359309403908	2.175799446881088	26.17827192933975	0.0016485801049350244	0.01971192065361592	-55.94674166666668	-70.23338333333334	0.5776706666666668	9.251814654309287	0.0	land
2017-02-21 08:00:00	1158.740462165749	1.2326020573591063	23.275585016179964	0.0010814331205151646	0.019988162058460084	-55.79370833333334	-70.50224166666669	0.6760631666666667	8.880785115529502	0.0	land
2017-02-21 09:00:00	1271.1972599329715	1.5952561647686203	20.37335389320594	0.0012671598114031414	0.01617040353366646	-55.65662	-70.75721999999998	0.49941416666666666	7.4011546619403354	0.0	land
2017-02-21 10:00:00	1289.678222620691	7.8339789119373116	29.375038576986842	0.005367339702258277	0.022840824739194927	-55.544625	-70.95918333333334	0.3268745	9.591047745773238	0.0	land
2017-02-21 11:00:00	874.1704025794148	2.5393673518852604	16.90635264728854	0.002937171466500417	0.019211206219222045	-55.43326666666668	-71.17316666666667	0.29599155000000005	10.318943745497851	0.0	land
2017-02-21 12:00:00	807.4114803194532	5.142156579131664	19.36104478006079	0.005742812326069673	0.023902426296794302	-55.33334166666666	-71.35983333333334	0.27262438333333333	10.515523691038736	0.0	land
2017-02-21 15:00:00	836.3857157950682	2.321107875055372	21.32858077394748	0.0027268055617769237	0.024967237579948467	-55.02463333333333	-71.80144999999997	0.4078366666666666	12.897484945609493	0.0	land
2017-02-21 16:00:00	854.9952275347388	3.4094119621836234	21.762508587793608	0.003977609392667548	0.025280542743622927	-54.916575	-71.94415	0.32203066666666663	11.843426794402356	0.0	land
2017-02-21 17:00:00	970.4552021298716	5.150927056128139	30.83236727301439	0.005429364744199362	0.03198499995093153	-54.81985833333332	-72.07704999999999	0.38438683333333334	12.835728036859464	0.0	land
2017-02-21 18:00:00	1112.182386876421	6.5284830049682085	30.829179986255628	0.005853532391659329	0.0275564773429608	-54.69520833333334	-72.12190833333334	0.3125301666666666	11.548198186466465	0.0	land
2017-02-21 19:00:00	942.3739140799344	4.786975649488027	29.664519449270873	0.004508203150893722	0.03148926438218461	-54.55165833333334	-72.13878333333331	0.31986983333333335	11.070203110862618	0.0	land
2017-02-21 20:00:00	553.7309517085158	1.3055354647715178	17.407890221923633	0.002605236113943654	0.033093548404948776	-54.42656666666666	-71.96308333333333	0.3397685833333333	7.632383031367557	0.0	land
2017-02-21 21:00:00	494.13284817326775	1.5979129202946571	13.363760412966009	0.003499774410620377	0.02788382096928744	-54.35803333333334	-71.70890833333333	0.6087214000000001	7.457251088791832	0.0	land
2017-02-22 01:00:00	688.1665412427433	2.112684259272506	12.676298857433462	0.0030009173648967336	0.018059793608684892	-54.25992499999999	-70.92896666666668	0.332709	2.826184317134049	0.0	land
2017-02-22 02:00:00	717.9312326305792	1.3782660488066385	14.363130971919023	0.0019350688221549766	0.019760675847180043	-54.13429166666668	-70.96027500000002	0.4368118333333333	2.1877907083478667	0.0	land
2017-02-22 03:00:00	907.3116684260964	2.82812804229439	21.754095396907655	0.003295400418661438	0.024264304823059347	-54.00620833333333	-71.00158333333331	0.7803439999999999	5.157835650542314	0.0	land
2017-02-22 04:00:00	1020.0333435617624	3.480779509994529	23.92937855928365	0.0033951057922563463	0.02366406203255354	-53.877325000000006	-70.9708	0.17758718999999998	5.508182602445184	0.0	land
2017-02-22 05:00:00	560.8027821328718	5.153187234556146	15.2400158101996	0.009371731917470634	0.027475445765012648	-53.74209999999999	-70.8813	0.009182689333333332	1.5915091830639498	0.0	land
2017-02-22 06:00:00	614.4387972536688	3.408556633221582	13.561130020266292	0.005560982647535628	0.022115655143347804	-53.59967499999999	-70.84645000000002	-0.0031228433333333346	3.5457184779310063	0.0	land
2017-02-22 07:00:00	409.88424229552436	2.6140904206067965	12.461675036704106	0.0063283031415655505	0.0303480471663778	-53.45761666666666	-70.86094166666666	0.0007593733333333344	5.773298231875423	0.0	land
2017-02-22 08:00:00	516.4019020794633	1.3065720486357577	14.156396184519453	0.0026684951547735593	0.028306428107394525	-53.33217500000002	-70.86170000000001	-0.005300813333333331	5.526262637111877	0.0	land
2017-02-22 12:00:00	1246.891824488531	4.642953265875121	33.6342329913357	0.003684046236124118	0.026903711296048783	-53.17013000000001	-70.9067		5.905136770199139	0.0	land
2017-02-26 03:00:00	1050.0343784116465	4.3512702988350735	31.08354635320406	0.004103626238933175	0.029361378339997087	-52.8422	-70.47914166666669	0.301078	7.429978546244086	0.0	land
2017-02-26 04:00:00	1244.6384628172327	3.2637536433472816	31.328312269872896	0.002540518324011353	0.02508655877625804	-52.72064166666667	-70.30744166666666	0.5811548	10.420840431800745	0.0	land
2017-02-26 05:00:00	918.1658291828633	3.2625237640958016	20.77123799541059	0.003557954990242988	0.02238161488540797	-52.65105	-69.94961666666667	0.2738176666666667	5.973332727583637	0.0	land
2017-02-26 06:00:00	635.5326558290216	2.8294842218416836	14.293203484199871	0.004507702148932659	0.022870679036383845	-52.50130833333333	-69.57555	0.17862599999999998	7.355205367100487	0.0	land
2017-02-26 07:00:00	486.2032015418522	1.4508660795994512	9.867213080556953	0.003037855150130145	0.020512569826035186	-52.36529166666667	-69.1614	0.3889658333333334	9.914423734891852	0.0	land
2017-02-27 21:00:00	493.0670618761045	0.8711419956129881	13.502651477776086	0.0017670547318666156	0.027400275360825708	-54.99600833333334	-55.010325		9.176447354515057	1.0	segment_3 oceanic
2017-02-27 22:00:00	1100.8331734288813	1.232764175322897	18.27755400399471	0.0010886612085013966	0.020740819066829008	-54.97697499999999	-54.97465	0.9296153333333333	8.865789874802216	1.0	segment_3 oceanic
2017-02-27 23:00:00	1737.8966396708013	1.957361138348352	21.457679183159172	0.0011176761634593424	0.0123299274911954	-54.95897499999999	-54.93945	0.8945003333333333	9.125496172444995	1.0	segment_3 oceanic
2017-02-28 00:00:00	1848.370024961334	1.8848599707426343	21.02305522026536	0.0010106433828525726	0.011387455444553343	-54.93250833333334	-54.91363333333334	0.9716601666666668	9.443101311002405	1.0	segment_3 oceanic
2017-02-28 01:00:00	1884.1885295055906	1.8124310328109852	23.77618360305523	0.0009558796200140326	0.012609031397225962	-54.90476666666666	-54.8871	0.9713388333333333	9.24168198770343	1.0	segment_3 oceanic
2017-02-28 02:00:00	1802.4707983689093	1.1596873077647925	19.6436829067861	0.0006433429623536152	0.010913154079045945	-54.874525	-54.84053333333333	0.9905028333333332	8.731998840904026	1.0	segment_3 oceanic
2017-02-28 03:00:00	1802.859137269893	1.8186481520810056	19.452066284854077	0.001002514246369982	0.010792200100912112	-54.85928333333334	-54.74165833333333	1.0960908333333332	9.040253686067228	1.0	segment_3 oceanic
2017-02-28 14:00:00	984.3904539731873	1.2433060357555397	21.63377407708496	0.0012744776655365852	0.022024598393844592	-54.99522500000001	-50.40644166666666		5.573513085839432	1.0	segment_3 oceanic
2017-02-28 15:00:00	912.2586367017927	1.5231372470373363	14.073115044347732	0.0017007646293119105	0.015483351677594731	-54.99905000000001	-50.07121666666668		5.254834513566756	1.0	segment_3 oceanic
2017-02-28 16:00:00	648.0827100636297	1.0880630989638458	9.792905415451402	0.0016618118705902622	0.015120687328007587	-54.99450833333333	-50.04259999999999		4.709959317853667	1.0	segment_3 oceanic
2017-02-28 17:00:00	681.1904253045133	0.8706545001934561	11.389445278025224	0.0012754982107546296	0.016660326035217495	-54.99595833333333	-49.81156666666666		3.7635590460186314	1.0	segment_3 oceanic
2017-02-28 18:00:00	736.5240887333812	0.4349827353392354	10.30090291107778	0.0006203632403819117	0.014057353705531057	-54.99834166666667	-49.3996		3.772457541232802	1.0	segment_3 oceanic
2017-02-28 19:00:00	671.5524985578178	0.7981746918542746	6.384956598953775	0.0011515557090732438	0.009450193809689087	-54.98136666666667	-48.97995833333334		3.579801839998745	1.0	segment_3 oceanic
2017-02-28 20:00:00	564.7095715053681	0.5083499247213329	7.477857798653969	0.0009602177713349498	0.013206378941413584	-54.93380833333333	-48.57168333333333	0.2538105	3.978335358841795	1.0	segment_3 oceanic
2017-02-28 21:00:00	571.4538793274005	0.9432112492543088	7.837810638965987	0.0016693534785207822	0.01378871712925067	-54.87924166666666	-48.16579166666667	0.27811516666666664	4.515673526810552	1.0	segment_3 oceanic
2017-02-28 22:00:00	695.5323474699477	0.9430626731807976	10.156448719826846	0.0013509804274672134	0.014861194589728384	-54.82485833333332	-47.76878333333334	0.19102149999999996	3.3995179973593728	1.0	segment_3 oceanic
2017-02-28 23:00:00	383.65376947018166	0.2902102849686179	5.51932594357654	0.00082893861029042	0.014153077202684437	-54.775275	-47.37920833333333	0.060044183333333334	1.5537409278237806	1.0	segment_3 oceanic
2017-03-01 00:00:00	324.26110122362303	0.6547728254100632	5.523688349357399	0.002168208900074084	0.016573229191031973	-54.7323	-46.97671666666667	0.10904111666666667	2.150204623068132	1.0	segment_3 oceanic
2017-03-01 01:00:00	304.1383332125372	0.5083992649735756	5.229548323360559	0.0015725327495996928	0.01692368734785001	-54.6823	-46.56321666666667	0.03888095	2.8043751503066066	1.0	segment_3 oceanic
2017-03-01 02:00:00	213.23940871115659	0.1450414047119564	2.8325859285411314	0.0005894314014121406	0.012745692501848005	-54.62873333333334	-46.14811666666667	0.04100167766666667	3.1822935472908487	1.0	segment_3 oceanic
2017-03-01 03:00:00	254.93056846961304	0.3634558721502688	3.1993802416815447	0.0013743333188582655	0.012292074748062142	-54.57644166666666	-45.74245833333333	0.08646714999999999	4.636974116847254	1.0	segment_3 oceanic
2017-03-01 04:00:00	362.41768631481233	0.4355495998035128	4.719807823527944	0.0011263713141089961	0.012619086725731449	-54.525125	-45.35300833333333	0.33082419999999996	4.9618542008699285	1.0	segment_3 oceanic
2017-03-01 05:00:00	882.1442335027648	2.684820166659	10.302156095771757	0.0030545200840639553	0.011688232381241023	-54.47755833333333	-44.97085833333333	0.5337715	6.887211218534607	1.0	segment_3 oceanic
2017-03-01 06:00:00	1162.1128948335445	3.697689083459337	15.297711820751527	0.003058836036892661	0.012945287215843877	-54.431825	-44.59228333333334	0.4946351666666666	7.698338544149518	1.0	segment_3 oceanic
2017-03-01 07:00:00	897.4193691306978	3.4808262957164064	10.949487861047599	0.003864681044213269	0.012104930395604056	-54.38320000000001	-44.22261666666666	0.348388	8.49331839232368	1.0	segment_3 oceanic
2017-03-01 08:00:00	944.2740656477721	4.571407171667878	15.526307124372325	0.00481217781150233	0.016520377003200117	-54.33435833333333	-43.85470833333334	0.18380333333333332	8.488554715272214	1.0	segment_3 oceanic
2017-03-01 09:00:00	584.2390007835146	2.0318073662594722	12.0456846390764	0.0033360854407484502	0.020389790987514544	-54.28706666666668	-43.46626666666666	0.19159416666666665	7.807592010010833	1.0	segment_3 oceanic
2017-03-01 10:00:00	639.7292865550274	0.6528820434499921	10.011084862349676	0.0009239987308081338	0.015600047437342725	-54.24319166666667	-43.07241666666666	0.3167525	9.427420295074622	1.0	segment_3 oceanic
2017-03-01 11:00:00	1038.4920442290559	0.652567663569353	15.51519601161381	0.0006405842662653161	0.014791626715167224	-54.20021666666666	-42.6925	0.5505001666666667	11.307369463826683	1.0	segment_3 oceanic
2017-03-01 12:00:00	1590.2809314037604	2.9726350060982702	30.08740981153093	0.0017992499239195547	0.018827662943488286	-54.1469	-42.339825	0.6487401666666667	13.494209132591381	1.0	segment_3 oceanic
2017-03-01 13:00:00	1736.60493283891	3.987002107962831	35.01320412960981	0.0022708210294330533	0.020079320678968317	-54.09501666666667	-42.006908333333335	0.7213353333333333	14.279156803730473	1.0	segment_3 oceanic
2017-03-01 14:00:00	1695.7260775485227	11.30947783074268	43.35297858214474	0.0066116379302606715	0.02551628043324168	-54.05559166666666	-41.66129166666667	0.8703066666666667	15.268445912991707	1.0	segment_3 oceanic
2017-03-01 15:00:00	2025.229757975228	16.23575400408059	58.274439782908594	0.007810531338503864	0.02844098709338456	-54.01076666666666	-41.30974166666667	0.8931128333333334	15.70363583993771	1.0	segment_3 oceanic
2017-03-01 16:00:00	1596.9668202712107	18.850637037326347	59.090439173651276	0.011961222289709509	0.0369072516943276	-53.96531666666666	-40.9578	0.8496405000000001	16.09856478818842	0.0	land
2017-03-01 17:00:00	1327.6414233556925	17.39874304686165	53.937094665947505	0.012998503059724723	0.040266278612915665	-53.92031666666667	-40.60106666666667	0.8854683333333333	16.150334210762242	0.0	land
2017-03-01 18:00:00	1194.6049294600027	11.454030241631514	46.90285348208753	0.009592899834060932	0.03930761409437169	-53.873375	-40.24364166666667	0.8068793333333334	15.49350874029128	0.0	land
2017-03-01 19:00:00	1409.5499639056286	21.386386676225538	68.07440161107992	0.0151869364849982	0.048027274076744536	-53.82719166666666	-39.88571666666667	0.904356	14.591947392032964	0.0	land
2017-03-01 20:00:00	1498.7321193147477	12.324099154041836	62.70951340343769	0.008143992016014737	0.041780603132420185	-53.78114166666666	-39.527558333333346		14.219903082966304	0.0	land
2017-03-01 21:00:00	1105.4557228184983	10.005301460922382	51.33311914149291	0.009224602725502693	0.04712522028392085	-53.73474166666667	-39.171875		13.817641983816278	0.0	land
2017-03-01 22:00:00	1119.2964264343386	10.80220215012355	59.955334208094435	0.009474345835540285	0.05349757400234903	-53.68697999999999	-38.81596		13.502405373681276	0.0	land
2017-03-01 23:00:00	1090.0749332872447	7.974748096587518	59.37597836758839	0.007409193779353876	0.05494264851488271	-53.64058333333333	-38.46539166666667		12.831939651157718	0.0	land
2017-03-02 00:00:00	1414.8349886365595	10.65582902788142	88.6519441420706	0.007980681286132933	0.06309558232152064	-53.595475	-38.1117		12.17408475195627	0.0	land
2017-03-02 01:00:00	1329.8657676838507	7.829494580997214	77.2813775524295	0.005902623418594673	0.05803545669961676	-53.55398333333333	-37.77286666666667		11.508285328379054	0.0	land
2017-03-02 12:00:00	547.7654122751793	2.9020934725806167	12.336719972075587	0.005109117682962418	0.022505228480823813	-54.28744166666667	-36.4783		8.659475704333634	0.0	land
2017-03-02 13:00:00	722.5985605598752	1.8656966218572657	16.542416214962433	0.002516875237189223	0.022525673931543217	-54.2877	-36.47920833333335		6.315393087445416	0.0	land
2017-03-02 14:00:00	1062.6022824390325	5.727713146773072	29.653586415493503	0.005353744348148344	0.027841014227321083	-54.28793333333334	-36.4798		6.6142672368115365	0.0	land
2017-03-02 15:00:00	1048.037053881382	4.0892331212625095	22.099285609886547	0.0038725770979885134	0.02113612272724091	-54.28787499999999	-36.479983333333344		6.01851715454226	0.0	land
2017-03-02 16:00:00	1164.4702431827293	3.7701899312983467	20.37335440398356	0.003217953542614034	0.017496257257017624	-54.28775833333333	-36.479125		4.647673849553873	0.0	land
2017-03-02 17:00:00	1366.317233911719	3.987595262680441	26.970765092809373	0.002960166041093438	0.019766487565184777	-54.28786666666666	-36.479933333333335		4.228186443791183	0.0	land
2017-03-02 18:00:00	1802.1092737569338	6.089692444172628	36.82565167630711	0.0034135502448983533	0.02048143486779993	-54.28787499999999	-36.480208333333344		3.718124900900029	0.0	land
2017-03-02 19:00:00	1903.4093719597854	6.1611336441081725	36.16933865500869	0.003240986967536957	0.019094339008465463	-54.28784999999999	-36.48157499999999		3.240939705081925	0.0	land
2017-03-02 20:00:00	2033.691615224682	5.914645508276199	37.57549756679881	0.002913593946277044	0.018564009026268848	-54.2879	-36.48116666666665		4.532845330187378	0.0	land
2017-03-02 22:00:00	1106.1498327315626	3.6040604377819	19.510526767059844	0.003259255426237017	0.017577069870242483	-54.287925	-36.480991666666654		5.612608772567404	0.0	land
2017-03-02 23:00:00	708.0748862204042	3.1906744005242147	14.574550028008531	0.004606098348862785	0.020685723945207752	-54.28790833333334	-36.4814		4.861400609882357	0.0	land
2017-03-03 00:00:00	497.9929611615939	2.6123052969770177	11.971303503471491	0.005023363645937896	0.024269904440131343	-54.28266666666668	-36.47331666666667		3.6365618774335164	0.0	land
2017-03-03 01:00:00	378.544778148829	3.4808715232076235	8.702178808019058	0.009195402298850576	0.02298850574712644	-54.14485833333333	-36.38765833333333		7.230813927050351	0.0	land
2017-03-03 02:00:00	1483.2707020181006	17.543981233409408	58.57576607545803	0.011598525439017194	0.03910979873077052	-53.96403333333334	-36.334		15.374699630287433	0.0	land
2017-03-03 03:00:00	1311.5900545842876	10.367647041545707	39.7326072772642	0.0073079255521715965	0.0292686121958064	-53.907509999999995	-36.39731		15.865251448833362	0.0	land
2017-03-03 04:00:00	914.6187417483484	3.4078585042241225	24.580935359705986	0.0037067215695492845	0.0268360893980575	-53.92105	-36.52629999999999		13.76931878653783	0.0	land
2017-03-03 05:00:00	1049.6211773401203	2.9725843195726345	25.230259843880052	0.00287875803134078	0.024388023765590128	-53.94693333333333	-36.671416666666666		14.526252010439244	0.0	land
2017-03-03 06:00:00	1475.736088219951	3.8423522694097296	32.33338476826514	0.002625708322871461	0.021941953199807268	-53.97730000000001	-36.83353333333333		13.282029524990099	0.0	land
2017-03-03 07:00:00	1551.1539211343027	2.3198043785208067	26.821593242272225	0.0014718688834561948	0.017217166412448952	-54.03404166666667	-36.79219166666665		13.660294670361981	0.0	land
2017-03-03 16:00:00	465.4269058051525	0.8706441550702604	7.960528768638311	0.001780863623937257	0.016893668377634636	-54.21324166666667	-36.43879166666667		13.248458569285285	0.0	land
2017-03-03 19:00:00	885.9753422233085	3.9164874768129008	29.15744913469463	0.004505545067586304	0.03296879942027175	-54.006541666666664	-37.059783333333336	0.6034583333333333	15.248953998030258	0.0	land
2017-03-03 20:00:00	890.4634692659301	1.7405693129057171	25.382076683009725	0.0019232369255066965	0.028539748976529264	-54.00694000000001	-37.366640000000004	0.5635236666666666	13.306428867361412	0.0	land
2017-03-03 21:00:00	793.4403667799182	1.5957100231411696	21.978068806859604	0.002032495551531236	0.028270945957442232	-54.01671666666667	-37.435825	0.4117841666666667	13.508604007456993	0.0	land
2017-03-03 22:00:00	637.7905314253918	1.523291984050411	21.180679277455113	0.00208633030720416	0.03195666649425901	-54.01689166666667	-37.43676666666667	0.5847206666666667	11.194522773245964	0.0	land
2017-03-03 23:00:00	855.3734573595117	2.90074494284022	30.38606198020088	0.0034703014386893646	0.03561253625064869	-54.01673333333333	-37.4367	0.45736266666666664	10.60577127910772	0.0	land
2017-03-04 00:00:00	820.2405963275038	2.393270727564919	34.2401021011945	0.0029712741614260213	0.0417944999435648	-54.01684166666666	-37.4367	0.5467785	11.306663686874556	0.0	land
2017-03-04 01:00:00	845.4092033713138	2.103037748641265	33.42869763068997	0.002450790608496216	0.038927907482586815	-54.016675	-37.436741666666656	0.42373533333333335	11.967261988712316	0.0	land
2017-03-04 02:00:00	852.2372984414606	2.4654370830880716	32.919069148596236	0.002820581709893044	0.03861655702622389	-54.0168	-37.4367	0.5104241666666666	10.783887475939519	0.0	land
2017-03-04 03:00:00	858.2348287691156	1.7408632038313983	31.99194328271788	0.001977810000378707	0.03692975720399589	-54.01669999999999	-37.4367	0.3751953333333333	12.19873347968303	0.0	land
2017-03-04 04:00:00	666.3616146303576	1.814590288565853	26.490801843339664	0.002592366417480518	0.04007032908750868	-54.01675833333334	-37.4367	0.5219136666666666	12.252345354895846	0.0	land
2017-03-04 05:00:00	896.7126944204322	2.1035779036444957	34.020687629741104	0.0024329372210620645	0.03855422802017682	-54.016783333333336	-37.4367	0.4948478333333333	12.154054473106491	0.0	land
2017-03-04 06:00:00	835.4469407644281	2.6107832590169164	30.19893201160137	0.0031124678021533835	0.03657650013941996	-54.00560833333334	-37.36903333333333	1.0051099999999997	13.754423486024573	0.0	land
2017-03-05 01:00:00	1191.5897587875695	2.2627979711753152	26.801711641606442	0.0018530585506414878	0.02235060349149406	-54.08306666666667	-35.02108333333333		12.965841422133053	0.0	land
2017-03-05 02:00:00	1059.675921008465	1.3049559164744915	33.20202672583034	0.0012546416242299133	0.03161168926919058	-54.24465833333334	-34.929075		10.477021712585296	0.0	land
2017-03-05 07:00:00	1897.343455126451	3.9151492683805684	49.58773636661692	0.0020762358997653122	0.026167764403058527	-54.79262500000001	-33.563425		16.619025193926973	0.0	land
2017-03-05 08:00:00	1971.773625382313	2.8997744636168123	49.07421061144868	0.0014823796665145075	0.02492717775803485	-54.91691666666667	-33.5367	0.9047462000000002	17.261898855393643	0.0	land
2017-03-05 09:00:00	1668.6664739480484	2.60996790598931	42.26593611635653	0.0015728661783752033	0.025410017880355577	-55.043025	-33.51591666666666	1.17374	16.745209828415508	0.0	land
2017-03-05 10:00:00	1660.322875926098	2.174790522142224	33.42116244761649	0.0012732394152540796	0.020104973383456633	-55.17078333333334	-33.49175	0.963256	16.888791893948678	0.0	land
2017-03-05 11:00:00	1670.761650429891	1.884682185043749	33.56212581264801	0.0011212813058212381	0.020089649963717995	-55.30075833333333	-33.46676666666667	0.8838683333333334	16.729927159333393	0.0	land
2017-03-05 12:00:00	1599.3368888793127	1.740101258643766	36.03565568777155	0.0010973037885522383	0.02255718882778552	-55.438475	-33.43461666666666	0.9824143333333334	16.55536503948344	0.0	land
2017-03-05 13:00:00	1760.3899354270245	1.95723008611766	38.20287536704446	0.0010826657507166653	0.021705239925641728	-55.58379166666666	-33.39760833333333	0.9409531666666666	15.743299730644916	0.0	land
2017-03-05 14:00:00	1794.9058941706924	3.7693321390952166	44.218274511133146	0.0021092320333995795	0.024649834414622512	-55.71929	-33.35645	0.8912818333333332	15.8703970868469	0.0	land
2017-03-06 07:00:00	830.4311139711087	2.067428100695051	17.84305382254881	0.0026471953372002805	0.02147768986773017	-56.99959166666667	-27.9772		11.14273490075331	0.0	land
2017-03-06 08:00:00	902.7713578582384	1.232794410493432	19.07436693550649	0.0013359591493707105	0.02104969549923437	-56.99549166666666	-27.964516666666665		11.863975653755226	0.0	land
2017-03-06 09:00:00	1037.2679871313464	1.2328431337121064	27.408291407186102	0.0012169281641534785	0.026248710021527424	-56.99645000000001	-27.95295	0.406738	11.776474487894065	0.0	land
2017-03-06 10:00:00	1076.5402394364396	1.5955614012955917	30.02664263374671	0.0014754135299063506	0.027896792672745502	-56.98785	-27.940475	0.535682	10.32856368550542	0.0	land
2017-03-06 11:00:00	1164.0628261692136	1.5956459143654491	30.82180855310252	0.0013571588025119835	0.02647862749001802	-56.982975	-27.92204166666667	0.5211101666666667	9.231444831625367	0.0	land
2017-03-06 12:00:00	1251.1541553251207	2.102773498966092	35.60232188236464	0.0016624002178920855	0.028616898499030374	-56.97911666666667	-27.916166666666665	0.4014501666666667	9.077993848156824	0.0	land
2017-03-06 13:00:00	959.7926008330377	1.5952745258241223	28.20893313611278	0.0017411583719151931	0.029110222832723687	-56.97986666666667	-27.90636666666667	0.463382	8.631876570800081	0.0	land
2017-03-06 14:00:00	1013.4538992825563	1.1601986290660657	25.887396388082404	0.0011339421689582814	0.025456190298606168	-56.98426666666666	-27.894500000000004	0.39258733333333334	9.281217106314527	0.0	land
2017-03-06 15:00:00	728.5328109516267	1.0171238816682382	12.214205222523825	0.0013226494025150848	0.016780287724273115	-56.9656375	-27.8847875	0.3397591666666666	9.249533493425556	0.0	land
2017-03-06 16:00:00	665.3391967215647	0.8711448567606466	11.6844874354949	0.0012563344254937561	0.017786956157970202	-56.94579166666667	-28.014575000000008	0.15510143333333334	7.462587989790168	0.0	land
2017-03-06 17:00:00	435.38641808693285	0.0	4.700117046929163	0.0	0.010765947273784195	-56.95112499999999	-28.01335833333333	0.105501975	5.3202912718289745	0.0	land
2017-03-06 19:00:00	925.2118629045967	0.0	10.72832753848764	0.0	0.01159915726654045	-57.07692499999999	-27.403875		6.20636012818137	0.0	land
2017-03-06 20:00:00	1007.7620360231673	0.4350848201400415	13.925855197650941	0.0004278824851560549	0.013854399233209677	-57.13046666666667	-27.008358333333334	0.43954333333333334	8.222213552957893	0.0	land
2017-03-06 21:00:00	1102.1547747767745	3.046622388299171	20.01708958734382	0.0028481202607179026	0.018450041636601102	-57.15149166666666	-26.784441666666666	0.24003200000000002	7.779526954621134	0.0	land
2017-03-07 05:00:00	216.39464342886933	0.21765611929296588	5.012765352726384	0.0010683760683760683	0.022918228816331626	-57.1593	-26.774859999999997	0.09064004	1.7502264317094425	0.0	land
2017-03-07 06:00:00	263.25527754822673	0.3485954707250367	5.928643116101246	0.001117185593396855	0.02058109212954549	-57.21882	-26.78805	0.04833579666666666	1.963158993772231	0.0	land
2017-03-07 07:00:00	410.1236372458361	0.4984063452581902	5.102739829249248	0.001427857499821518	0.011260399096102092	-57.3755	-26.767975000000003	0.3452454999999999	5.298533068944381	0.0	land
2017-03-07 08:00:00	886.032880759758	0.949120365840912	7.990760670115466	0.0009596938180927158	0.008775598795320472	-57.554871428571424	-26.680557142857147	0.3044252	8.391574113838802	0.0	land
2017-03-07 09:00:00	790.4001380867414	1.088773815488732	7.4046975952222445	0.0014267186771512385	0.009544037530426942	-57.79058333333333	-26.5758	0.18996502499999998	7.8173935851069745	0.0	land
2017-03-07 10:00:00	370.3026125403473	2.0338118457630205	7.555601743658387	0.0055410434255466715	0.02049153109882961	-57.78990833333334	-26.582058333333336	0.08485825	8.075830622667402	0.0	land
2017-03-07 11:00:00	347.45618182418923	1.4554761027220475	7.571650755262681	0.004052916720904561	0.02265508830405044	-57.81218333333334	-26.61545	0.2682376833333333	9.199670304429324	0.0	land
2017-03-07 12:00:00	948.315280920876	1.7408985943960598	27.35050827381542	0.001822133129853304	0.02881365906962	-57.97948333333333	-26.830791666666666	0.3521805	8.948199936308615	0.0	land
2017-03-07 13:00:00	844.4935081436951	0.4352347900962421	24.113672940229648	0.0005527824328737059	0.028739777806147525	-58.17216666666667	-27.01476666666667	0.40900316666666664	7.977235462500813	0.0	land
2017-03-07 14:00:00	1092.1106473123102	1.0879989356993225	32.486745596508364	0.0009351082534449584	0.029664475178031717	-58.42134	-27.183640000000004	0.45537549999999993	7.6235569957228355	0.0	land
2017-03-07 15:00:00	1280.4153795394616	1.2325811125209578	36.24971108097043	0.0009449121314964393	0.02831585515969721	-58.63254166666667	-27.268775	0.4924916666666667	8.764729696683583	0.0	land
2017-03-07 16:00:00	1350.5829168534585	1.3773464177676866	36.82565580072039	0.0010179263853465506	0.027271580212559626	-58.86333333333334	-27.342975	0.4645325	8.216910587247604	0.0	land
2017-03-07 17:00:00	1228.0325877381936	1.4505298869725862	34.95641109934025	0.0012225528715432627	0.02855818828171362	-59.091025	-27.419966666666664	0.3684901666666666	6.821971651957661	0.0	land
2017-03-07 18:00:00	1076.4658045928825	0.5803710073403485	33.066311992040355	0.0005511367384072636	0.03082803509271729	-59.321566666666676	-27.492141666666665	0.3390515	6.144983347677911	0.0	land
2017-03-07 19:00:00	982.9922389712374	1.1599715680551828	34.29789038619817	0.0011849408466623936	0.03487031669568934	-59.47035833333333	-27.38323333333333	0.2799816666666667	5.616430126002604	0.0	land
2017-03-07 20:00:00	959.2273145928896	1.3053758883848383	31.616207701796718	0.0013551538790240144	0.03292817330337649	-59.47146666666665	-27.319450000000003	0.24819099999999997	5.305789368083762	0.0	land
2017-03-07 21:00:00	894.4555146490483	0.43497788108179264	23.492347373308178	0.0004818875998201305	0.026312853436073383	-59.476375	-27.297283333333336	0.2515754	4.372130397295874	0.0	land
2017-03-07 22:00:00	797.9509609496573	1.0884436116857288	24.377195833673234	0.0013452903352303839	0.0306629877485459	-59.47774166666667	-27.30013333333333	0.2880236666666666	4.851286989516228	0.0	land
2017-03-07 23:00:00	887.0830058403676	1.1606905955154738	27.42859775400813	0.001270933623242198	0.030917193183682964	-59.47230833333335	-27.30905833333333	0.1503585	4.323313620453463	0.0	land
2017-03-08 00:00:00	760.8131629083285	0.727380251525843	21.04312512124007	0.0009713084587307732	0.027674515782767903	-59.470258333333334	-27.291241666666664	0.234602	4.298698269133691	0.0	land
2017-03-08 01:00:00	735.2935717493149	0.6964485964163025	22.456860059442437	0.0009305646276462039	0.03038249390673004	-59.469225	-27.28264166666667	0.205356	3.9989208457167287	0.0	land
2017-03-08 02:00:00	777.0214330451712	0.8704935311495778	23.39623041086534	0.0010913618544641428	0.02995325769890925	-59.471025	-27.27435	0.2203498	4.581997119736573	0.0	land
2017-03-08 03:00:00	727.5972796104315	0.37326632181556574	21.147958469367925	0.0005135848220579644	0.02909026656030905	-59.470575	-27.272325	0.1517124333333333	4.048534117713514	0.0	land
2017-03-08 04:00:00	582.3557840183853	0.0	17.561376364899758	0.0	0.030413987515297745	-59.471825	-27.26000833333333	0.14840775	4.249875689177761	0.0	land
2017-03-08 05:00:00	681.3829834810741	0.5801414045681578	26.199696178624663	0.0008778683512593964	0.03837793334558828	-59.499525	-26.97185833333333	0.287172	4.038734688022071	0.0	land
2017-03-08 06:00:00	809.7291369190292	0.5803109202666258	29.882507183889825	0.0007155852402204952	0.036748495439866684	-59.4964	-26.50944166666667	0.2760781666666667	3.940192588794167	0.0	land
2017-03-08 07:00:00	860.0012426165898	1.1603607602241368	29.73030377720605	0.001339747421163851	0.03481673845096445	-59.49202500000001	-26.050325000000004	0.3271663333333333	5.510922293286917	0.0	land
2017-03-08 08:00:00	1094.0843561013942	0.4351017327375341	34.447793799192894	0.00039364888367178215	0.031478166434300715	-59.48533333333333	-25.584841666666666	0.3080265	6.7154806170363734	0.0	land
2017-03-08 09:00:00	947.1049570951013	0.6527461889212889	24.438526092193648	0.0006325443574370262	0.0260019815137111	-59.49460833333333	-25.11688333333333	0.1864154	5.653448335210457	0.0	land
2017-03-08 10:00:00	493.48719046624586	0.14520080783224534	11.837903730076995	0.00033646462508615127	0.023706957019305124	-59.49906666666666	-24.65556666666667	0.1773678	4.849239372239176	0.0	land
2017-03-08 11:00:00	794.3257318530693	0.5802684590555912	22.69985126040953	0.000665996442986482	0.028522644026375638	-59.50189999999999	-24.22113	0.29585716666666667	8.415458121237556	0.0	land
2017-03-08 12:00:00	1022.7417034462817	0.5077783026830341	36.04788420720148	0.0005261352409391387	0.035572867625518645	-59.49547499999999	-23.734975	0.2873215	9.629324783783707	0.0	land
2017-03-08 13:00:00	1086.5789070258736	0.7978671718183503	53.886989155649566	0.0007707506146993982	0.0495618640889691	-59.49768333333334	-23.26874166666667	0.38221400000000005	9.475572232286071	1.0	segment_3 oceanic
2017-03-08 14:00:00	1285.8646079567775	1.1598667841415211	74.75240110540436	0.000905468338334682	0.05853602034179275	-59.49826666666666	-22.80044166666666	0.3981843333333333	9.507363923254156	1.0	segment_3 oceanic
2017-03-08 15:00:00	1360.6347223575328	1.6676871069232335	39.80544200656808	0.0012011507430961358	0.028246504034156045	-59.49766666666667	-22.33315833333333	0.35308760666666666	9.869758644358162	1.0	segment_3 oceanic
2017-03-08 16:00:00	1014.5913466682136	0.7296251737452909	14.397909520688145	0.0006220958995463678	0.013928944112056113	-59.49920833333332	-21.86295833333333	0.174617	8.399107612946098	1.0	segment_3 oceanic
2017-03-08 17:00:00	612.5457017338309	0.5803454858484038	6.6749153491398445	0.0009274162499238453	0.011019734263934291	-59.498575	-21.39005	0.12928781666666667	8.584486212655838	1.0	segment_3 oceanic
2017-03-08 18:00:00	502.84963955602876	0.21775750023865306	5.589619329820295	0.0003942315053215013	0.011614505585686613	-59.50219166666666	-21.03353333333333	0.063426	8.23551629854753	1.0	segment_3 oceanic
2017-03-08 19:00:00	268.55873290731057	0.6547110425487866	3.27081897523318	0.0024054157306598978	0.012175087440202705	-59.502669999999995	-20.9567	0.08720138333333333	6.871256659527528	1.0	segment_3 oceanic
2017-03-08 20:00:00	406.1572750578064	0.5807466435067444	6.678740050906893	0.0015024339745492669	0.01646767032110329	-59.45178333333334	-20.59185833333333	0.11102948333333333	7.422873130846987	1.0	segment_3 oceanic
2017-03-08 21:00:00	340.69663381147836	0.3634005987155664	4.502918171938138	0.0011188330138963713	0.013526889536159102	-59.3971	-20.1479	0.04646660333333333	7.422303869783331	1.0	segment_3 oceanic
2017-03-08 22:00:00	161.1416110785797	0.0	2.1830947309225133	0.0	0.01498684622894674	-59.34651666666666	-19.699941666666668	0.033748843333333334	5.074594565837355	1.0	segment_3 oceanic
2017-03-08 23:00:00	162.16273036149053	0.07259152920734697	2.108999790234268	0.0007716049382716049	0.01343951579138137	-59.29696666666667	-19.25420833333333	0.05912731666666667	3.607367973339101	1.0	segment_3 oceanic
2017-03-09 00:00:00	204.9385497018629	0.0729366406696167	2.917927458263163	0.00032175032175032174	0.014297966918531047	-59.24305833333332	-18.812816666666667	0.02899575	5.028102925316288	1.0	segment_3 oceanic
2017-03-09 01:00:00	199.00401119802459	0.2918837586927973	3.7903304462700027	0.0015236366355000446	0.019014469377730617	-59.18736666666666	-18.375666666666664	0.027358411666666665	4.9288520416567065	1.0	segment_3 oceanic
2017-03-09 02:00:00	217.03865791688546	0.3644032103446722	2.8450290306379986	0.0019579997870364228	0.013559860948905864	-59.135325	-17.937766666666665	0.051932250000000006	5.587052362543539	1.0	segment_3 oceanic
2017-03-09 03:00:00	278.65711105890574	0.14515356115744152	2.9781085915348613	0.0005491273139929127	0.010656251750611216	-59.088075	-17.493266666666667	0.0880761	5.114028459165486	1.0	segment_3 oceanic
2017-03-09 04:00:00	296.508119043751	0.21792439820200746	2.68579329913147	0.0007426874313199274	0.009158184619693706	-59.031741666666676	-17.051075	0.06345976666666667	5.507213968589244	1.0	segment_3 oceanic
2017-03-09 05:00:00	349.53303986312807	0.2179456608907432	3.7094159095733583	0.0006194697288496387	0.010472466464719351	-58.98016666666666	-16.607850000000006	0.13342338333333334	5.65796249220891	1.0	segment_3 oceanic
2017-03-09 06:00:00	616.5265538287966	0.29059951077181817	8.202808468721027	0.0004679877361455045	0.013125044457647962	-58.9275	-16.16201666666667	0.08976958333333335	7.406705480600707	1.0	segment_3 oceanic
2017-03-09 07:00:00	414.6172516732213	0.21781684969023632	5.967785472009377	0.0005066366534745707	0.013963444948835349	-58.870825	-15.705175	0.06419825	4.825043508579316	1.0	segment_3 oceanic
2017-03-09 08:00:00	275.03557473948285	0.14550932563944038	4.069464913374822	0.0004544307929724597	0.014867482444612347	-58.817075	-15.242566666666667	0.05405163333333333	3.23551306579622	1.0	segment_3 oceanic
2017-03-09 09:00:00	160.37858611293666	0.218635144668064	1.674233717555411	0.0013572229289440605	0.00993690910540491	-58.75888333333333	-14.77989166666667	0.010877125	4.199498189664011	1.0	segment_3 oceanic
2017-03-09 10:00:00	171.59075094395016	0.07259758967290575	2.767612682046439	0.0005175983436853001	0.016534588368276527	-58.70181666666666	-14.318183333333332	0.06575123333333334	3.4520712962885427	1.0	segment_3 oceanic
2017-03-09 11:00:00	143.14910357602912	0.0	2.04159760106099	0.0	0.015098421206370031	-58.66569166666668	-14.01655	0.026835086666666664	3.719159142463696	1.0	segment_3 oceanic
2017-03-09 12:00:00	83.72435919429547	0.36597499311360426	1.8281237659769565	0.004378002702432189	0.022713827497195027	-58.66481666666666	-14.003425	0.049998459999999995	3.432456403740996	1.0	segment_3 oceanic
2017-03-09 13:00:00	118.83705344753763	0.0	1.4546298088372729	0.0	0.01076469493245151	-58.66440833333334	-13.993875000000005	0.09887176666666668	4.273688330889001	1.0	segment_3 oceanic
2017-03-09 14:00:00	235.50146539854853	0.0	2.618089644808861	0.0	0.010405558115317263	-58.66306666666667	-13.987216666666667	0.11407936666666667	4.905164967211516	1.0	segment_3 oceanic
2017-03-09 15:00:00	272.63895301562786	0.0	2.9057989295581947	0.0	0.01069839405464206	-58.66070833333333	-13.979174999999998	0.15372766666666668	5.551956570770473	1.0	segment_3 oceanic
2017-03-09 16:00:00	204.06249827105447	0.2186890161331036	2.1127028799987717	0.0010493950088692695	0.010455190523736288	-58.65797499999999	-13.963716666666665	0.10396533333333334	5.332208154325604	1.0	segment_3 oceanic
2017-03-09 17:00:00	237.96069003409897	0.4361294716478248	3.1253976747569885	0.0016494061355057565	0.013549827312859164	-58.65596666666667	-13.937175000000002	0.35051683333333333	5.5129687440863355	1.0	segment_3 oceanic
2017-03-09 18:00:00	1169.1270823505756	0.6533088695528222	14.584205671801	0.0005560309868145615	0.012790857611650913	-58.601325	-13.599125	0.96359175	6.226140945949997	1.0	segment_3 oceanic
2017-03-09 20:00:00	1300.7322549082062	0.8700873373692071	11.746918985533595	0.0006300915520904602	0.009634204943765714	-58.45793333333334	-12.718816666666665	0.48333999999999994	6.201229197949691	1.0	segment_3 oceanic
2017-03-09 21:00:00	739.994672279085	0.7291362003945685	9.034441406819877	0.0010300236576911382	0.01222964178698607	-58.385325000000016	-12.2885	0.4008321666666667	5.138907585291396	1.0	segment_3 oceanic
2017-03-09 22:00:00	671.2181841520731	0.2902186508599953	10.666827715323238	0.00044298740364730215	0.015606128550447509	-58.31620999999999	-11.881789999999999	0.5382083333333334	5.390314736570639	1.0	segment_3 oceanic
2017-03-09 23:00:00	800.6161386905355	0.5076870890457064	10.443430532396183	0.0005681420678460455	0.012957094615238923	-58.23838333333333	-11.409641666666667	0.39752866666666664	5.730353097036656	1.0	segment_3 oceanic
2017-03-10 00:00:00	489.0567935064007	0.3635647524257348	3.9232779962395687	0.0007833258191938249	0.008270454588619471	-58.16484166666667	-10.968475	0.4269968333333334	4.912323687410812	1.0	segment_3 oceanic
2017-03-10 01:00:00	731.6240175074213	0.29187131009940703	6.339949419142755	0.0003316407855247043	0.008645243951694848	-58.09283333333334	-10.532324999999998	0.4194688333333334	6.545691586882424	1.0	segment_3 oceanic
2017-03-10 02:00:00	669.0945937970058	0.2905721165910833	6.899412177150188	0.0004352083212031936	0.009997843656185914	-58.02869166666665	-10.098145	0.26747740000000003	5.772456576075292	1.0	segment_3 oceanic
2017-03-10 03:00:00	482.7759209850496	0.2372936518885548	4.6732601033367125	0.0003760862913033293	0.010586308039467545	-57.94995833333334	-9.670152499999999	0.8523551666666668	5.830612871420821	1.0	segment_3 oceanic
2017-03-11 09:00:00	904.6644586474832	0.0	7.828827045987836	0.0	0.008653846153846154	-54.667549999999984	0.9473193333333336		9.619602455701607	0.0	land
2017-03-11 10:00:00	909.9923576819828	1.4505892172088062	21.973518997219266	0.0016147016101762436	0.024013139193886705	-54.65099999999999	0.9654724166666666	0.4993001666666667	9.651438193759768	0.0	land
2017-03-11 11:00:00	939.3037652727323	2.175303102105794	25.668834539133076	0.0022257114874167983	0.02734594043272012	-54.61015833333335	1.2139033333333336	1.431465	10.543368747981155	0.0	land
2017-03-11 19:00:00	609.979722485338	1.3057261850880575	13.927829607454187	0.002118492542034165	0.02287143599278177	-54.423725	3.5161933333333333		10.749432540335702	0.0	land
2017-03-11 20:00:00	660.2342810599397	1.7405395119376552	19.870243860332128	0.0026650388561652604	0.02990405957502698	-54.42386666666667	3.5172083333333344	0.316691	11.114831436422328	0.0	land
2017-03-11 21:00:00	983.7458219098442	3.0938406304786543	29.87338425984714	0.003118600402664651	0.030099486295594318	-54.42285	3.512195	0.4529346666666667	10.932879179137464	0.0	land
2017-03-11 22:00:00	1144.2497505868969	1.7397915605262304	26.67784444282605	0.0015349519635428294	0.023310895628555817	-54.42228333333333	3.51068	0.31293649999999995	10.543621675539196	0.0	land
2017-03-11 23:00:00	768.7209818095567	1.3057428412274297	24.22597888097461	0.0017894333503259746	0.031395266288208115	-54.42201666666667	3.5152499999999995	0.2796153333333333	9.735120784486377	0.0	land
2017-03-12 01:00:00	1144.2056892695782	1.5225612697685382	35.45510405528672	0.0013627528527758116	0.030965126046947573	-54.35163333333333	3.35875	0.4465253333333334	10.874175761842764	0.0	land
2017-03-12 02:00:00	1082.1853784834332	2.175728541156525	37.92648655283513	0.002017281157505638	0.034883384774256926	-54.36298333333334	3.1968333333333327	0.3976485	11.265329244141398	0.0	land
2017-03-12 03:00:00	1077.5604825535916	2.401160049089357	39.690827782417415	0.0023484540838981352	0.037009441505361236	-54.40181666666666	3.0417500000000004	0.25131233333333336	10.948313931117164	0.0	land
2017-03-12 18:00:00	1489.3824581470285	7.75975873469533	64.29545627566503	0.005125795863961287	0.04324423463986198	-54.42124166666667	3.4537333333333335	0.6174219999999999	6.857424043210872	0.0	land
2017-03-12 19:00:00	1630.774150989606	15.729856052426006	82.34695866107326	0.009555100000548523	0.0502767479448764	-54.42115833333335	3.4533300000000007	0.7014833333333333	5.685470189367558	0.0	land
2017-03-12 20:00:00	1613.6218008764756	8.047347884720597	62.78932519798425	0.004832527150703646	0.03851922320332632	-54.42118333333334	3.4533300000000007	0.6157564999999999	6.148424902888792	0.0	land
2017-03-12 21:00:00	1505.3669093519477	8.989310637101843	59.15648813519865	0.005891882354767821	0.03893839875305242	-54.42120833333334	3.453441666666667	0.5244810000000001	5.92590158940632	0.0	land
2017-03-12 22:00:00	1271.6267774137502	8.483731370793366	54.59776199145855	0.0068619857198851655	0.043026566427177663	-54.42108333333334	3.4533300000000007	0.4574905	5.121796677647711	0.0	land
2017-03-12 23:00:00	1251.446520649837	9.966816531505216	52.60009801623308	0.007982220752079093	0.04214197945992307	-54.42102500000002	3.4533300000000007	0.6179921666666667	4.63217053769334	0.0	land
2017-03-13 12:00:00	376.171176175496	0.2904177119306396	4.9392217946851416	0.0006833773961509527	0.012947598832123531	-54.39844166666668	3.5640699999999987	0.0555686175	5.986363752608968	0.0	land
2017-03-13 13:00:00	245.180460358999	0.4360840000161918	4.361352846604366	0.0017004824557836653	0.01763933486021701	-54.360125	3.4980558333333334	0.07143442	6.077475755509032	0.0	land
2017-03-13 14:00:00	233.7318875927239	0.4360107055161895	2.616577414987288	0.0016611295681063125	0.011832897434084966	-54.29860000000002	3.597458333333333	0.10464676666666667	7.919376036840519	0.0	land
2017-03-13 15:00:00	386.76546189032206	0.0	6.0978980325807335	0.0	0.01579172001707213	-54.20067499999999	3.7539866666666666		7.290689756978253	0.0	land
2017-03-13 16:00:00	480.2972072740072	0.4355854403827273	6.607276380455517	0.0009393510228754787	0.013928047262450274	-54.00617499999999	3.9644308333333327	0.18106725	6.507207324946601	0.0	land
2017-03-13 17:00:00	443.66637636462207	0.5816860516680379	5.015606363123687	0.0011647528985641669	0.011296945255514034	-53.80515	4.176153333333333	0.2237455	5.949140176737917	0.0	land
2017-03-13 18:00:00	309.510682516068	0.1452042145961827	3.3497645594074847	0.0005142697225684347	0.011068458110384332	-53.606	4.3493974999999985	0.187938415	4.6170061730309335	0.0	land
2017-03-13 19:00:00	365.01373170423346	0.0742730598539851	3.2196208888057853	0.00019654088050314464	0.009554957086958991	-53.40594166666667	4.600486666666666	0.16130095000000003	4.078208923800025	0.0	land
2017-03-13 20:00:00	247.14999349927047	0.2908267883782333	3.2050875378701096	0.0013847006707027301	0.01261479212478995	-53.20179999999999	4.814221666666668	0.12771313333333334	3.43555843371172	0.0	land
2017-03-13 21:00:00	225.31923888784425	0.21817968529210446	2.3259485398957422	0.001068723372014776	0.011048893038558235	-52.995325	5.0285825	0.11460445000000001	3.116150125541855	0.0	land
2017-03-13 22:00:00	347.0906918911218	0.21870767192526727	4.57819393571893	0.0007213060542978577	0.012754473208743546	-52.78914166666667	5.252679166666666	0.22239266666666668	3.1265539791528894	1.0	segment_3 oceanic
2017-03-13 23:00:00	435.8376373777792	0.2902648647757921	4.4291480403030965	0.0007116149983599605	0.01025273027675924	-52.57950833333334	5.46393	0.2798581666666667	4.240932784311558	1.0	segment_3 oceanic
2017-03-14 00:00:00	499.31206223534815	0.4365976232192319	5.521447999996852	0.0009664505902441061	0.011084659909451984	-52.37134166666666	5.677014166666666	0.21667133333333333	4.90788674312492	1.0	segment_3 oceanic
2017-03-14 01:00:00	506.3940946046276	0.3627698542799074	8.199600045941539	0.0006800937309347999	0.016351123666147212	-52.16453333333334	5.882582500000002	0.3749721666666667	5.519156504713735	1.0	segment_3 oceanic
2017-03-14 02:00:00	821.8009871726426	0.29023205908692884	10.956048650915651	0.0003539126806091616	0.013184858796612296	-51.96180833333333	6.092805833333334	0.3496523333333333	6.974535741007916	1.0	segment_3 oceanic
2017-03-14 03:00:00	1115.177226857979	0.7975973264772004	15.446814003390609	0.0006811448792052992	0.01370425057641682	-51.75538333333333	6.297430000000001	0.4393665	7.528384688863881	1.0	segment_3 oceanic
2017-03-14 04:00:00	1158.964495216174	0.725207405905207	17.76747249402555	0.0006284301437683242	0.015615007248871882	-51.5563	6.497236666666666	0.508036	7.899845409217208	1.0	segment_3 oceanic
2017-03-14 07:00:00	341.37111035472344	0.0	3.918908803641384	0.0	0.011441736957200877	-51.04385	7.002458333333332		8.38563249759682	1.0	segment_3 oceanic
2017-03-14 08:00:00	347.14326011838165	0.387638020935648	4.942380938577161	0.001060024542965608	0.01439490691101277	-51.04768888888889	6.994703333333334	0.048809639999999994	7.9009375498011085	1.0	segment_3 oceanic
2017-03-14 09:00:00	320.3936567470805	0.8718166283057555	5.327451662465257	0.0026659281739144173	0.0163273314668989	-51.00594166666667	7.049903333333333	0.5313807	7.946642718060953	1.0	segment_3 oceanic
2017-03-14 20:00:00	369.23806086368177	0.7842907396677592	6.70899496003527	0.002097512354873015	0.018161886954525704	-49.00024166666666	9.000055000000003	0.06730334999999998	5.337771431947298	1.0	segment_3 oceanic
2017-03-14 21:00:00	343.6118446976854	0.7255982364608816	7.771754955045612	0.002067456196662385	0.022734424606286243	-48.9996	8.997168333333336	0.06975071666666667	3.790417044398789	1.0	segment_3 oceanic
2017-03-14 22:00:00	341.8003010714272	0.8702151752697838	7.836205532198979	0.002565872167663799	0.023019100066576398	-48.996641666666676	9.002041666666667	0.08613755000000001	2.3581400105606645	1.0	segment_3 oceanic
2017-03-14 23:00:00	256.0568087212435	0.6097717402228118	5.661199649832926	0.002145365298204477	0.020254769342976327	-48.96778333333333	9.010184166666663	0.0327415	1.8599059538099934	1.0	segment_3 oceanic
2017-03-15 00:00:00	217.4658299746556	0.21762125747655964	4.802734879449217	0.000896057347670251	0.022310754095640182	-48.99115000000001	9.016055	0.05761148000000001	2.7948191699724787	1.0	segment_3 oceanic
2017-03-15 02:00:00	266.3665397311854	0.8723305050924473	4.945564409733038	0.0036231884057971015	0.018600097634895136	-48.92313333333334	9.102195		2.637289960861517	1.0	segment_3 oceanic
2017-03-15 03:00:00	316.91020463259287	0.5818032966239163	4.070161579029577	0.0018495868895363656	0.012818552294425646	-48.73978333333334	9.336805	0.07461506999999999	2.138260379322618	1.0	segment_3 oceanic
2017-03-15 04:00:00	313.6012590688405	0.5084180680397493	4.140666428936959	0.001555464589461101	0.01288045619892394	-48.55667499999999	9.573777499999998	0.09043763333333334	2.992049583841951	1.0	segment_3 oceanic
2017-03-15 05:00:00	321.3463572632473	0.5861874532714089	5.070706253258443	0.0018496784511318905	0.015696529387659773	-48.37572500000001	9.808278333333334	0.12457715000000001	3.6815591621413963	1.0	segment_3 oceanic
2017-03-15 06:00:00	405.0331829286404	0.5077937785938507	7.038740178173728	0.0011761188953665126	0.017247363435098192	-48.19335	10.0365025	0.13361185	4.691364347250253	1.0	segment_3 oceanic
2017-03-15 07:00:00	479.71023958107355	0.9437372325977876	9.512105110906221	0.001985448774091465	0.019743282949149437	-48.01297500000001	10.270283333333332	0.18233386666666665	5.986917123005815	1.0	segment_3 oceanic
2017-03-15 08:00:00	471.1470880337201	1.0158859337315116	10.452142043095767	0.0021969601244834305	0.02255897348467829	-47.82948333333334	10.502041666666667	0.18272583333333334	6.976153001173117	1.0	segment_3 oceanic
2017-03-15 09:00:00	597.4517710632841	1.8868088933371059	10.814436204328404	0.0031325046494172486	0.017964010509967196	-47.64925833333334	10.730758333333334	0.18294533333333332	7.8981227342237155	1.0	segment_3 oceanic
2017-03-15 10:00:00	740.8654822574626	1.0879347738800962	8.632548229337521	0.0014875654294834414	0.011942928153401335	-47.47371666666666	10.959333333333333	0.20179366666666668	8.73287826094826	1.0	segment_3 oceanic
2017-03-15 11:00:00	557.7207472963239	0.5806035756923399	6.4595684066144194	0.0010704579198243212	0.011612417546299285	-47.29131666666667	11.18235	0.17715506666666667	9.48734814467498	1.0	segment_3 oceanic
2017-03-15 12:00:00	417.647751693066	1.088918410974153	7.404963392461159	0.002516151388291928	0.017500021399283125	-47.11408333333333	11.405408333333332	0.15471296666666665	10.008693333144194	1.0	segment_3 oceanic
2017-03-15 13:00:00	408.202436189724	1.8141630785127367	8.490451364468896	0.0042144353144930495	0.02072270970607561	-46.92398	11.643150000000002	0.14984911666666667	10.234711981357107	1.0	segment_3 oceanic
2017-03-15 14:00:00	447.7183574260329	1.1618070103263505	7.188698872781607	0.0026547384660301388	0.01591582728252234	-46.76215	11.845716666666668	0.22169883333333337	10.323160107793706	1.0	segment_3 oceanic
2017-03-15 15:00:00	478.3388680104559	1.669805691444206	8.274671553098164	0.003480886455871605	0.017400259737584516	-46.58486666666666	12.063691666666665	0.18966433333333332	9.855884010148213	1.0	segment_3 oceanic
2017-03-15 16:00:00	409.7823197603289	1.0226906081363216	8.605270611780563	0.0023853336108727967	0.020781297457338102	-46.41034166666668	12.278491666666666	0.18072666666666667	9.274242490840232	1.0	segment_3 oceanic
2017-03-15 17:00:00	351.0790733721002	5.15702015092834	10.457824363920183	0.015252141792548557	0.030355863434312236	-46.23749166666666	12.493050000000002	0.13953809000000003	9.983971214357624	1.0	segment_3 oceanic
2017-03-15 18:00:00	272.45013433872396	1.5243386760854662	4.294332494172319	0.00585308312877039	0.016095227468245748	-46.06860833333332	12.703250000000002	0.16240549999999998	10.159879576015834	1.0	segment_3 oceanic
2017-03-15 19:00:00	259.76870517011366	1.5281754806045018	5.397629689348446	0.0055657495488892275	0.020585153430599887	-45.90040833333334	12.91164166666667	0.1905875	9.211766830338624	1.0	segment_3 oceanic
2017-03-15 20:00:00	278.5662362597073	1.1607933817184055	5.73569970000137	0.003937184383355228	0.02121980086106804	-45.729033333333334	13.125425	0.3644441666666667	8.777696073368562	1.0	segment_3 oceanic
2017-03-15 21:00:00	571.7723489236936	0.9675747388979588	11.893809169779955	0.001817290408560036	0.02140488810826839	-45.55178333333333	13.34468333333333	0.4086498333333333	10.141385459968102	1.0	segment_3 oceanic
2017-03-16 01:00:00	892.9419030693699	2.900063538750129	22.13690601241279	0.003205536945523064	0.024767383822715	-44.78419166666666	14.09305	0.4412395	11.478787966597329	1.0	segment_3 oceanic
2017-03-16 02:00:00	892.3147102308963	2.6840654743186114	21.90725654699386	0.0031239961399595925	0.02474653122051168	-44.56465	14.130158333333332	0.41067450000000005	10.994193276154947	1.0	segment_3 oceanic
2017-03-16 03:00:00	941.6764546302521	1.9576015716935844	20.955228575908308	0.0020734285134239934	0.02213842774653914	-44.33706666666666	14.089666666666664	0.5256164999999999	9.375061508888123	1.0	segment_3 oceanic
2017-03-16 04:00:00	1055.8107739551212	2.5381426201797197	21.755813121057425	0.002414136701907156	0.02060763903128089	-44.09585	14.05325	0.5594893333333333	8.49143968993968	1.0	segment_3 oceanic
2017-03-16 05:00:00	1549.581989323888	1.1596652916593286	29.501322407835776	0.0007434006719820078	0.018897411356789656	-43.99275833333334	14.077291666666667	0.4724185	7.858050115981246	1.0	segment_3 oceanic
2017-03-16 06:00:00	1188.8621236684714	1.304870671391096	25.227566486278448	0.0010923417393089217	0.02126031525455425	-43.98517500000001	14.075875000000002	0.37176600000000004	6.991104885487758	1.0	segment_3 oceanic
2017-03-16 07:00:00	1202.0756477840014	0.0	17.408771148211457	0.0	0.014482259232440259	-43.981075	14.074891666666666	0.41952066666666665	6.351706886489026	1.0	segment_3 oceanic
2017-03-16 08:00:00	1266.3220346677006	1.4500720349757872	22.91117939041777	0.0011843368061022403	0.018109670486965303	-43.98100833333334	14.074541666666667	0.48375900000000005	7.436540089773308	1.0	segment_3 oceanic
2017-03-16 09:00:00	1542.5423491385434	2.088199840384045	29.925244015466102	0.0013531989698077034	0.019420185914032245	-43.98101666666667	14.073225	0.5875526666666667	8.681739719709466	1.0	segment_3 oceanic
2017-03-16 10:00:00	1536.7692792009366	2.9049424258654826	31.47022180858469	0.001936738337448079	0.020502137686286767	-43.97996666666668	14.071091666666662	0.44913200000000003	10.221123797841043	1.0	segment_3 oceanic
2017-03-16 11:00:00	1902.991073741964	6.089758474117121	39.58472257507023	0.003227935571565413	0.021174624937602027	-43.98185833333333	14.077666666666666	0.49825425	11.22932362556034	1.0	segment_3 oceanic
2017-03-16 12:00:00	1034.2701419900873	1.4913452489740178	20.00906989285681	0.00145170693842425	0.01934734366491663	-43.98297500000001	14.09545	0.6410100000000001	12.395084224812507	1.0	segment_3 oceanic
2017-03-16 13:00:00	1565.4037426344964	3.33487071687968	30.956062866440586	0.0020858823534573357	0.01982907260952373	-43.97824166666666	14.105408333333335	0.7102225	11.467590502726695	1.0	segment_3 oceanic
2017-03-16 14:00:00	1762.5298269581153	2.6099175318653947	28.128855910245328	0.0014663638650332345	0.01590494390540953	-43.90109166666666	14.188058333333334	1.18267825	13.269306935933836	1.0	segment_3 oceanic
2017-03-16 15:00:00	1726.2844395685104	6.958287109537878	61.97160103353031	0.00401704791661574	0.035645430241057235	-43.68669166666667	14.240916666666665	1.219555	15.66967760302072	1.0	segment_3 oceanic
2017-03-16 16:00:00	2140.311941886523	4.058923478710799	51.38929569970393	0.0018947168060742046	0.02396328897324761	-43.45985000000001	14.250091666666668	1.1451825	12.804041649053138	1.0	segment_3 oceanic
2017-03-16 17:00:00	2368.911773426277	2.826713061039943	47.910739497360055	0.0011817452788295743	0.02028791080491306	-43.22236363636363	14.265927272727273	1.0676808333333334	11.314401938962595	1.0	segment_3 oceanic
2017-03-16 18:00:00	2165.717552452537	4.131733358855701	45.15875344677753	0.0018966091952651266	0.020831202234081008	-42.99409090909091	14.2857	0.8239663333333334	12.131457054358885	1.0	segment_3 oceanic
2017-03-16 19:00:00	2119.2056220709483	3.8414191204293466	43.70514286353483	0.0018022682907064122	0.02063392094597981	-42.77585	14.297091666666667	0.9318836666666667	12.459077377388892	1.0	segment_3 oceanic
2017-03-16 20:00:00	2041.4666856826998	4.5665597117220065	44.50783569837859	0.002230625579326131	0.0218684513705344	-42.550175	14.307766666666666	0.8813491666666667	13.707203422122232	1.0	segment_3 oceanic
2017-03-16 21:00:00	1961.2523651294282	5.364464186127645	49.2217366100245	0.002683383454992125	0.02500790377884096	-42.36465	14.321066666666667	0.7192671666666667	15.039718798807852	1.0	segment_3 oceanic
2017-03-16 22:00:00	1830.0403310799247	2.9026491701906134	45.35319732254654	0.0015987098336238126	0.024836833966905756	-42.2587	14.355025	0.6686806666666666	14.295448840598212	1.0	segment_3 oceanic
2017-03-16 23:00:00	1984.8536516420002	9.49589979381411	61.322330393500316	0.004677163957261602	0.030761043850857695	-42.06555000000001	14.377483333333334	0.7264114999999999	15.357870103093354	1.0	segment_3 oceanic
2017-03-17 00:00:00	1943.3067348219092	5.001652109102047	56.319700645937	0.002529523017855268	0.028906974707164468	-41.84835	14.391891666666668	0.6977876666666667	14.971221233629153	1.0	segment_3 oceanic
2017-03-17 01:00:00	1945.9497776719245	5.509059385220613	60.30990127671765	0.002751604867190402	0.030789022045365707	-41.63728333333333	14.394866666666667	0.6922868333333333	15.365791793207931	1.0	segment_3 oceanic
2017-03-17 02:00:00	1913.114936306573	4.0589904036064235	55.957245333009645	0.0021328595853983825	0.029174442697803626	-41.42038333333335	14.385883333333336	0.672869	14.83094590844934	1.0	segment_3 oceanic
2017-03-17 03:00:00	1844.7553084088174	5.799692493361727	54.081194783732776	0.0031560902403458845	0.029271399864853026	-41.19928333333335	14.374266666666667	0.5333623333333334	12.682558136661374	1.0	segment_3 oceanic
2017-03-17 04:00:00	1637.734104204874	8.775109680331164	56.56108042996028	0.005043402336379807	0.03408509007677009	-40.97830833333333	14.374933333333335	0.4274523333333333	12.463449575777693	1.0	segment_3 oceanic
2017-03-17 05:00:00	1195.7106828206329	3.9869103021904997	49.72779527294393	0.003309628890884572	0.04164872531714583	-40.75934166666666	14.380074999999998	0.49578016666666674	11.998743905126908	1.0	segment_3 oceanic
2017-03-17 06:00:00	1508.1243638594888	4.277251052178161	59.00549890192528	0.002807031198928524	0.0390777415120415	-40.53025	14.373941666666667	0.5671271666666667	11.978019614336489	1.0	segment_3 oceanic
2017-03-17 07:00:00	1562.6107921029104	4.856825752373992	79.01674120865266	0.003075907639880305	0.05126175028003371	-40.296225	14.386458333333335	0.501255	12.816121202124455	1.0	segment_3 oceanic
2017-03-17 08:00:00	1510.2461845326716	3.407296224982616	82.34859376863884	0.002243676142216424	0.05444657875774109	-40.0733	14.4011	0.4885078333333333	13.478754605592925	1.0	segment_3 oceanic
2017-03-17 09:00:00	1505.7159100660915	2.46498132737296	70.68519251037876	0.0016436649593726028	0.047062296713278766	-39.849425	14.419683333333333	0.4180646666666667	13.707597716103006	1.0	segment_3 oceanic
2017-03-17 10:00:00	1483.4724022168966	5.872112977277232	73.94474768938875	0.0036263764069970187	0.04963159428789173	-39.617875	14.45335	0.2607175	14.47419509357203	1.0	segment_3 oceanic
2017-03-17 11:00:00	1097.471953163604	1.886438674169126	60.77577224204681	0.0016438355901817598	0.0556156753502702	-39.3813	14.490933333333333	0.3136195	14.700415017617926	1.0	segment_3 oceanic
2017-03-17 12:00:00	1211.9546044022075	1.4500120569767585	60.0331973930129	0.001196681637290859	0.04948787456093414	-39.15785	14.606325000000005	0.3084414	12.924069632968337	1.0	segment_3 oceanic
2017-03-18 12:00:00	560.657447023735	2.3241672115928824	18.033353126461176	0.004180056646710013	0.031997450802083084	-34.6645	17.303833333333333	0.41517980000000004	10.908586683948355	0.0
2017-03-18 13:00:00	842.52552781816	2.828535930657692	34.523046440571285	0.003405629632663673	0.04069742035362279	-34.51685	17.49745	0.3954665	11.3005726054267	0.0
2017-03-18 14:00:00	845.9960291474687	2.088628666313745	42.99703746395436	0.0023977569348913983	0.05100536502362176	-34.445058333333336	17.598316666666665	0.24627583333333333	11.495911026486342	0.0
2017-03-18 15:00:00	925.7744518673034	3.978078523621984	69.8656639303031	0.0043060106710244295	0.0754312667611584	-34.416175	17.600533333333328	0.34934599999999993	12.1601543899581	0.0
2017-03-18 16:00:00	754.6144894425297	1.3053270671645525	35.250242393155034	0.0017683454159148422	0.0466989995836047	-34.426649999999995	17.56530833333333	0.304996	12.570333546470462	0.0
2017-03-18 17:00:00	761.6112585382239	2.321753399072592	45.055052140991705	0.0030505991813562106	0.05890989635486112	-34.50720833333333	17.513983333333332	0.3449596666666667	13.03393359274019	0.0
2017-03-18 18:00:00	879.4860965337456	1.377744365091104	46.9114642450221	0.0015498787993409393	0.05320361204020371	-34.58785833333334	17.459641666666666	0.34795533333333334	12.929631647138322	0.0
2017-03-18 19:00:00	964.0339815017323	2.97315225043069	47.42592977200604	0.003078390896337305	0.049049260714879805	-34.56228333333333	17.499675	0.4358016666666667	14.011389298927288	0.0
2017-03-18 20:00:00	992.8060878796904	3.4816361046711246	46.830872783511104	0.0034973278206461658	0.04701244687141337	-34.44066	17.62896	0.463358	15.119566898151007	0.0
2017-03-18 22:00:00	1156.8122713836365	5.653765765556981	59.58088638294929	0.0048782239047388066	0.05146685934195285	-34.23058333333333	17.873125	0.5871255	17.03989109039782	0.0
2017-03-18 23:00:00	1248.0072566993592	5.2921024786753925	61.913725668285046	0.004273691944413485	0.04966975205714352	-34.12846666666666	18.05793333333333	0.8542926	16.344170948452273	0.0
