# Supplementary material for: Sources, Occurrence and Characteristics of Fluorescent Biological Aerosol Particles Measured Over the Pristine Southern Ocean
Source: J Geophys Res Atmos. 2021 Jun 9;126(11):e2021JD034811. doi: 10.1029/2021JD034811 (PMC8244095; doi:10.1029/2021JD034811)
Supplement: Supplementary file 2 — Data Set S1 [file JGRD-126-e2021JD034811-s001.zip › Data archive/_Fluorescent_number_concentration_merged_with_SSA/WIBS_24H_data_merged_with_Na_data.csv]

time_	N_tot_g1000	N_super_sum_9std	N_super_sum_3std	shore_label	Na+
2017-01-07	1251.548138659354	2.716119453038039	29.48162623047649	0.0
2017-01-08	1082.6316117956494	1.6415505186668033	15.704157682736831	0.20833333333333334
2017-01-09	1016.509309500979	3.6095415841764176	22.52036942694363	0.20833333333333334
2017-01-10	562.7237977910122	0.6127023037430668	12.821904968853758	1.0
2017-01-11	689.8437707798197	0.9604971610048326	10.974512263296054	1.0
2017-01-12	876.4318709337285	1.656360885220718	19.954372927146977	1.0
2017-01-13	894.4640059989515	1.3055920442936924	13.122255126202395	1.0	3.4524846819999997
2017-01-14	1137.3476662393343	4.165090051044972	23.793859369215927	1.0	6.695359145
2017-01-15	1792.770202220287	2.803868865387709	22.86925028632506	1.0	6.1028940689999995
2017-01-16	1540.6335092189352	2.6159489228321076	23.049747722736228	1.0	7.084318782
2017-01-17	2019.001720256373	5.530500242267839	50.51164937214971	1.0	6.947204946
2017-01-18	1381.5997747605725	6.903494276441833	77.50943098251926	1.0	3.935511843
2017-01-19	1245.345786154548	7.512854648869078	61.58977878085612	0.0	1.8463372080000002
2017-01-20				0.0	0.495047036
2017-01-21					0.7759092890000001
2017-01-22					1.9417366280000001
2017-01-23	669.1996265993097	11.65560192451425	28.840591701765494	0.08333333333333333	2.673584791
2017-01-24	682.1473579189857	2.3221754034692204	15.310221318748196	1.0	5.68393463
2017-01-25	1903.1065377461525	3.307553305242347	51.5839666128706	1.0	3.405311686
2017-01-26	1022.4181632892714	1.202146202869113	14.738788764546007	1.0
2017-01-27	487.2056853502261	0.39499547837446536	5.437621693919663	1.0	1.279921675
2017-01-28	403.5287579724983	0.5208194932735192	7.070425508438736	0.625	1.813873251
2017-01-29	445.46415396542494	2.1366456383841546	10.83291136959101	0.0	0.391757915
2017-01-30	34.76864729819038	0.2269693233285702	0.9443785388703326	0.0	0.08885653
2017-01-31	110.42519159915079	0.47493361173119364	2.829152019739749	0.0	0.239214691
2017-02-01	608.0947854573571	0.8873537819319901	9.998835441114872	0.0	5.292479015
2017-02-02	494.4447605977092	0.472887399476034	6.185426518649058	0.7916666666666666	3.0503423489999997
2017-02-03	1317.5302431272257	0.9412165448647483	13.135222265733534	0.5416666666666666	2.97258484
2017-02-04	1548.387958067914	2.720538919772407	26.038291172334308	0.0
2017-02-05	742.38964153698	2.6076276992484018	16.38730581793323	0.0
2017-02-06	590.549822883774	0.7770296171288287	8.91093699965355	0.4166666666666667
2017-02-07	643.9643343128338	0.8521406515849196	16.327210084143495	0.0
2017-02-08	364.77308551735933	0.22713225613399918	5.398923735027432	0.5
2017-02-09	444.69614113208115	0.5709113315936543	8.528191651664237	1.0
2017-02-10	755.9707319211929	0.4868698213291743	7.926157653332389	1.0
2017-02-11	482.99917109632923	0.4693164016123194	6.089178627994559	0.75
2017-02-12	128.09508615195114	0.47113756754829245	2.8667379844089456	0.0
2017-02-13	555.4958311372798	1.7095008198376784	12.468571858955649	0.0	3.251087866
2017-02-14	1196.909840803544	3.547087846810323	24.397340496727736	0.625	1.2664603890000001
2017-02-15	855.7803144138759	1.576681818680288	13.865064845200152	1.0	5.07785091
2017-02-16	519.1873291467261	0.5162151654829493	7.727398167814397	0.5	0.759124745
2017-02-17	351.11379651043194	0.3610740661355712	4.750057781090623	0.625	0.914368338
2017-02-18	251.11704639899102	0.16795338202434257	4.032567035101308	0.7916666666666666	1.086570864
2017-02-19	691.1486057329951	0.6379150260776904	11.314780994395703	0.75	3.7191318460000002
2017-02-20	807.1593032202944	1.5666590196624826	12.99109440753245	0.5	3.7768708789999996
2017-02-21	1306.4694197928397	2.9788497548521207	21.615826235387274	0.0	3.509566473
2017-02-22	1063.6065720453257	2.9263495486827447	23.897671019368588	0.0	2.0593215209999998
2017-02-23	742.4291482345822	2.991690829251496	17.97515042539655	0.0	2.430686466
2017-02-24				0.0	2.662147914
2017-02-25				0.0	2.991872925
2017-02-26					3.872467145
2017-02-27	866.9149055565234	3.0315796015438585	21.468702636648874	0.0	7.083617192999999
2017-02-28	1110.5989583252624	1.3537557697614124	17.745961554976656	0.7083333333333334	4.615892763
2017-03-01	1013.3740622294963	1.094198493190583	13.461537888637498	1.0	7.048071301
2017-03-02	1041.5650846344959	6.857509815434814	30.80247522670939	0.6666666666666666	4.904997344
2017-03-03	1246.9174248048996	5.060619353861077	33.7357703151457	0.0	2.388314083
2017-03-04	942.2141783724817	4.221060890120553	25.99949239494246	0.0
2017-03-05	824.949025246373	2.1759371734789883	31.8986048068401	0.0
2017-03-06	1627.4766479085865	2.451878171667911	38.63717152880726	0.375
2017-03-07	935.7043771051232	1.2823211115204292	20.581635484791484	0.20833333333333334
2017-03-08	822.4258174493708	1.034013702874059	21.727795520786575	0.0
2017-03-09	728.6550184093891	0.5889206797454084	22.280911035046497	0.4583333333333333
2017-03-10	398.32133310428753	0.27507118602245983	4.963942374173472	1.0
2017-03-11	593.1378314489693	0.295825457751195	5.458974923967307	1.0
2017-03-12	865.1113924317218	1.6014416310715784	21.255807704221787	0.2608695652173913
2017-03-13	1340.6855741928055	7.230696785695197	54.31761185201689	0.0	2.761458845
2017-03-14	341.3112121277073	0.28477001619461256	4.228808027869823	0.08333333333333333	2.18810293
2017-03-15	535.1053257217495	0.5718112341525928	8.33818997467223	1.0	1.875145874
2017-03-16	408.7116634749987	1.232591047426915	7.318224996889329	1.0	4.646861201
2017-03-17	1594.440713649247	3.333050627455741	35.32255884013636	1.0
2017-03-18	1566.1667503522	4.411256341472564	62.98205088125734	1.0	5.441573377
