# Supplementary material for: Sources, Occurrence and Characteristics of Fluorescent Biological Aerosol Particles Measured Over the Pristine Southern Ocean
Source: J Geophys Res Atmos. 2021 Jun 9;126(11):e2021JD034811. doi: 10.1029/2021JD034811 (PMC8244095; doi:10.1029/2021JD034811)
Supplement: Supplementary file 2 — Data Set S1 [file JGRD-126-e2021JD034811-s001.zip › Data archive/_List_of_events/list_of_event_time_windows.csv]

	(Pristine SO Island) Kerguelen	Hobart	(Pristine Antarctic Region) Mertz	(Pristine Antarctic Region) Young	(Pristine Antarctic Region) Siple	Punta Arenas	(Pristine SO Island) South Georgia	(Pristine SO Island) Bouvet	West African Dust event
Start time UTC	2017-01-08	2017-01-22	2017-01-27 12:00:00	2017-02-03	2017-02-12	2017-02-20	2017-03-1 17:00:00	2017-03-12 12:00:00	2017-04-01 12:00:00
End time UTC	2017-01-09	2017-01-23	2017-01-28 12:00:00	2017-02-05	2017-02-13 06:00:00	2017-02-22 12:00:00	2017-03-03 06:00:00	2017-03-13	2017-04-03 00:00:00
