# Supplementary material for: Sources, Occurrence and Characteristics of Fluorescent Biological Aerosol Particles Measured Over the Pristine Southern Ocean
Source: J Geophys Res Atmos. 2021 Jun 9;126(11):e2021JD034811. doi: 10.1029/2021JD034811 (PMC8244095; doi:10.1029/2021JD034811)
Supplement: Supplementary file 2 — Data Set S1 [file JGRD-126-e2021JD034811-s001.zip › Data archive/_Particle_size_distribution_data/PSD_A_3std_clean_5min_9bin_0.5um_14um.csv]

time_	0.6028570409756517	0.8764012816178796	1.2740652496625366	1.8521678304726774	2.6925824035672523	3.914332103559852	5.69044638955526	8.272466223025312	12.02606838308921	region_label
2017-01-06 00:00:00	5.359923158664132	10.719846317328264	16.079769475992393	5.359923158664132	5.359923158664132	0.0	0.0	0.0	0.0	Terrestrially-infl
2017-01-06 00:05:00	16.063734219102425	10.709156146068283	16.063734219102425	16.063734219102425	0.0	0.0	0.0	0.0	0.0	Terrestrially-infl
2017-01-06 00:10:00	5.353185455665825	5.353185455665825	10.70637091133165	5.353185455665825	5.353185455665825	5.353185455665825	0.0	0.0	0.0	Terrestrially-infl
2017-01-06 00:15:00	16.07767610546276	10.718450736975177	10.718450736975177	5.359225368487588	16.07767610546276	0.0	0.0	0.0	0.0	Terrestrially-infl
2017-01-06 00:20:00	26.784414193443236	58.925711225575114	10.713765677377292	0.0	5.356882838688646	10.713765677377292	0.0	0.0	0.0	Terrestrially-infl
2017-01-06 00:25:00	42.8317675649715	21.41588378248575	5.3539709456214375	10.707941891242877	0.0	0.0	5.3539709456214375	0.0	0.0	Terrestrially-infl
2017-01-06 00:30:00	26.77333684045404	16.064002104272422	10.709334736181617	10.709334736181617	0.0	0.0	0.0	5.354667368090809	0.0	Terrestrially-infl
2017-01-06 00:35:00	26.783163065542702	21.426530452434164	10.713265226217082	10.713265226217082	5.356632613108541	5.356632613108541	0.0	0.0	0.0	Terrestrially-infl
2017-01-06 00:40:00	16.066413472925078	21.42188463056677	21.42188463056677	5.355471157641691	5.355471157641691	0.0	5.355471157641691	0.0	0.0	Terrestrially-infl
2017-01-06 00:45:00	10.714230423893024	21.42846084778605	16.07134563583954	10.714230423893024	0.0	0.0	0.0	0.0	0.0	Terrestrially-infl
2017-01-06 00:50:00	16.095406466092363	21.460541954789818	0.0	5.365135488697455	5.365135488697455	0.0	0.0	0.0	0.0	Terrestrially-infl
2017-01-06 00:55:00	5.360316864060267	21.441267456241068	10.720633728120534	21.441267456241068	10.720633728120534	0.0	0.0	0.0	0.0	Terrestrially-infl
2017-01-06 01:00:00	10.705121597355673	21.410243194711352	10.705121597355673	5.352560798677836	16.05768239603351	0.0	0.0	0.0	0.0	Terrestrially-infl
2017-01-06 01:05:00	5.352935575375684	0.0	21.411742301502738	5.352935575375684	5.352935575375684	0.0	0.0	0.0	0.0	Terrestrially-infl
2017-01-06 01:10:00	26.775837377255723	16.06550242635343	5.355167475451143	16.06550242635343	5.355167475451143	0.0	10.710334950902286	0.0	0.0	Terrestrially-infl
2017-01-06 01:15:00	10.712014302837872	5.356007151418936	10.712014302837872	5.356007151418936	5.356007151418936	5.356007151418936	0.0	0.0	0.0	Terrestrially-infl
2017-01-06 01:20:00	10.707691931782843	10.707691931782843	21.415383863565687	5.353845965891422	5.353845965891422	0.0	0.0	0.0	0.0	Terrestrially-infl
2017-01-06 01:25:00	16.07697843640487	16.07697843640487	5.358992812134956	5.358992812134956	5.358992812134956	0.0	0.0	0.0	0.0	Terrestrially-infl
2017-01-06 01:30:00	26.769944001724557	5.353988800344911	16.061966401034738	0.0	0.0	0.0	5.353988800344911	0.0	0.0	Terrestrially-infl
2017-01-06 01:35:00	10.70544282167294	5.352721410836471	5.352721410836471	0.0	0.0	5.352721410836471	0.0	0.0	0.0	Terrestrially-infl
2017-01-06 01:40:00	21.42745985863059	21.42745985863059	5.356864964657648	0.0	0.0	0.0	0.0	0.0	0.0	Terrestrially-infl
2017-01-06 01:45:00	10.714480688717847	21.42896137743569	5.357240344358924	0.0	5.357240344358924	0.0	0.0	0.0	0.0	Terrestrially-infl
2017-01-06 01:50:00	5.352739257226869	26.76369628613435	5.352739257226869	0.0	10.705478514453738	0.0	0.0	0.0	0.0	Terrestrially-infl
2017-01-06 01:55:00	26.773515434736943	16.064109260842162	0.0	0.0	10.709406173894775	0.0	0.0	5.354703086947388	0.0	Terrestrially-infl
2017-01-06 02:00:00	21.418598035364862	16.06394852652365	5.3546495088412165	0.0	0.0	0.0	0.0	0.0	0.0	Terrestrially-infl
2017-01-06 02:05:00	0.0	5.357436992818188	5.357436992818188	5.357436992818188	16.072310978454563	5.357436992818188	0.0	0.0	0.0	Terrestrially-infl
2017-01-06 02:10:00	16.081755998161828	26.802926663603053	5.3605853327206106	0.0	5.3605853327206106	0.0	0.0	0.0	0.0	Terrestrially-infl
2017-01-06 02:15:00	16.055915909651038	10.70394393976736	10.70394393976736	0.0	0.0	0.0	0.0	0.0	0.0	Terrestrially-infl
2017-01-06 02:20:00	0.0	10.705978238376538	5.352989119188269	5.352989119188269	0.0	0.0	0.0	0.0	0.0	Terrestrially-infl
2017-01-06 02:25:00	0.0	5.3620892543262615	16.086267762978785	0.0	5.3620892543262615	0.0	0.0	0.0	0.0	Terrestrially-infl
2017-01-06 02:30:00	21.42331389962405	5.355828474906012	10.711656949812024	5.355828474906012	0.0	0.0	0.0	0.0	0.0	Terrestrially-infl
2017-01-06 02:35:00	0.0	5.35263218066949	0.0	5.35263218066949	0.0	0.0	0.0	0.0	0.0	Terrestrially-infl
2017-01-06 02:40:00	5.359100143328181	5.359100143328181	10.718200286656362	0.0	5.359100143328181	0.0	0.0	0.0	0.0	Terrestrially-infl
2017-01-06 02:45:00	0.0	0.0	10.728585896733412	0.0	0.0	0.0	0.0	0.0	0.0	Terrestrially-infl
2017-01-06 02:50:00	0.0	10.71476671997695	16.07215007996543	0.0	5.357383359988475	0.0	0.0	0.0	0.0	Terrestrially-infl
2017-01-06 02:55:00	5.3546495088412165	0.0	0.0	0.0	0.0	0.0	0.0	0.0	0.0	Terrestrially-infl
2017-01-06 03:00:00	10.711013774445263	0.0	0.0	0.0	0.0	0.0	0.0	0.0	0.0	Terrestrially-infl
2017-01-06 03:05:00	10.70904899485931	16.063573492288967	0.0	0.0	10.70904899485931	0.0	0.0	0.0	0.0	Terrestrially-infl
2017-01-06 03:10:00	10.712157250724458	5.356078625362229	0.0	0.0	0.0	5.356078625362229	0.0	0.0	0.0	Terrestrially-infl
2017-01-06 03:15:00	0.0	0.0	0.0	0.0	0.0	0.0	0.0	0.0	0.0	Terrestrially-infl
2017-01-06 03:20:00	0.0	5.3585993012060085	0.0	0.0	0.0	5.3585993012060085	0.0	0.0	0.0	Terrestrially-infl
2017-01-06 03:25:00	0.0	0.0	5.3543816343923165	0.0	0.0	0.0	0.0	0.0	0.0	Terrestrially-infl
2017-01-06 03:30:00	5.35227528974902	0.0	0.0	0.0	5.35227528974902	0.0	0.0	0.0	0.0	Terrestrially-infl
2017-01-06 03:35:00	0.0	0.0	0.0	0.0	5.358491990073216	0.0	0.0	0.0	0.0	Terrestrially-infl
2017-01-06 03:40:00	0.0	0.0	0.0	0.0	0.0	5.356900712838928	0.0	0.0	0.0	Terrestrially-infl
2017-01-06 03:45:00	0.0	5.35211470436122	0.0	0.0	0.0	0.0	0.0	0.0	0.0	Terrestrially-infl
2017-01-06 03:50:00	0.0	0.0	0.0	0.0	0.0	0.0	0.0	0.0	0.0	Terrestrially-infl
2017-01-06 03:55:00	5.356328799186695	0.0	0.0	0.0	5.356328799186695	0.0	0.0	0.0	0.0	Terrestrially-infl
2017-01-06 04:00:00	5.3533104045595925	0.0	5.3533104045595925	0.0	0.0	0.0	5.3533104045595925	0.0	0.0	Terrestrially-infl
2017-01-06 04:05:00	0.0	0.0	0.0	0.0	0.0	0.0	0.0	0.0	0.0	Terrestrially-infl
2017-01-06 04:10:00	0.0	0.0	16.055327167222178	5.3517757224073925	5.3517757224073925	0.0	0.0	0.0	0.0	Terrestrially-infl
2017-01-06 04:15:00	5.358170082461398	5.358170082461398	5.358170082461398	0.0	0.0	0.0	0.0	0.0	0.0	Terrestrially-infl
2017-01-06 04:20:00	0.0	0.0	0.0	0.0	0.0	0.0	0.0	0.0	0.0	Terrestrially-infl
2017-01-06 04:25:00	0.0	0.0	5.359618971376295	0.0	0.0	5.359618971376295	0.0	0.0	0.0	Terrestrially-infl
2017-01-06 04:30:00	5.353328254877714	0.0	0.0	0.0	0.0	0.0	0.0	0.0	0.0	Terrestrially-infl
2017-01-06 04:35:00	5.352150389170193	0.0	0.0	0.0	0.0	0.0	0.0	0.0	0.0	Terrestrially-infl
2017-01-06 04:40:00	0.0	0.0	0.0	0.0	0.0	0.0	0.0	0.0	0.0	Terrestrially-infl
2017-01-06 04:45:00	5.359332708996496	5.359332708996496	0.0	0.0	0.0	0.0	0.0	0.0	0.0	Terrestrially-infl
2017-01-06 04:50:00	5.354113786743724	0.0	0.0	5.354113786743724	0.0	5.354113786743724	0.0	0.0	0.0	Terrestrially-infl
2017-01-06 04:55:00	5.354220922587381	0.0	5.354220922587381	0.0	0.0	0.0	0.0	0.0	0.0	Terrestrially-infl
2017-01-06 05:00:00	0.0	5.357508504928242	0.0	0.0	5.357508504928242	0.0	0.0	0.0	0.0	Terrestrially-infl
2017-01-06 05:05:00	0.0	0.0	0.0	5.355328244085242	0.0	0.0	0.0	0.0	0.0	Terrestrially-infl
2017-01-06 05:10:00	0.0	0.0	0.0	0.0	0.0	0.0	0.0	0.0	0.0	Terrestrially-infl
2017-01-06 05:15:00	0.0	0.0	5.35200765278933	0.0	0.0	0.0	0.0	0.0	0.0	Terrestrially-infl
2017-01-06 05:20:00	0.0	5.360424248297434	0.0	0.0	0.0	0.0	0.0	0.0	0.0	Terrestrially-infl
2017-01-06 05:25:00	10.722817608652095	5.361408804326048	5.361408804326048	0.0	0.0	0.0	0.0	0.0	0.0	Terrestrially-infl
2017-01-06 05:30:00	0.0	0.0	0.0	0.0	0.0	5.355685542278784	0.0	0.0	0.0	Terrestrially-infl
2017-01-06 05:35:00	0.0	5.355363971759276	0.0	0.0	0.0	0.0	0.0	0.0	0.0	Terrestrially-infl
2017-01-06 05:40:00	10.711085234560649	0.0	0.0	0.0	0.0	0.0	5.355542617280324	0.0	0.0	Terrestrially-infl
2017-01-06 05:45:00	0.0	0.0	0.0	0.0	0.0	0.0	5.355953547213293	0.0	0.0	Terrestrially-infl
2017-01-06 05:50:00	0.0	5.3595474029144405	0.0	0.0	0.0	0.0	0.0	0.0	0.0	Terrestrially-infl
2017-01-06 05:55:00	5.354845967139157	5.354845967139157	0.0	0.0	5.354845967139157	5.354845967139157	0.0	0.0	0.0	Terrestrially-infl
2017-01-06 06:00:00	0.0	0.0	0.0	0.0	0.0	0.0	0.0	0.0	0.0	Terrestrially-infl
2017-01-06 06:05:00	5.352346664125707	5.352346664125707	0.0	0.0	0.0	0.0	0.0	0.0	0.0	Terrestrially-infl
2017-01-06 06:10:00	0.0	5.356436023694394	0.0	0.0	0.0	0.0	5.356436023694394	0.0	0.0	Terrestrially-infl
2017-01-06 06:15:00	5.355078163714139	0.0	0.0	0.0	0.0	5.355078163714139	5.355078163714139	0.0	0.0	Terrestrially-infl
2017-01-06 06:20:00										Terrestrially-infl
2017-01-06 06:25:00										Terrestrially-infl
2017-01-06 06:30:00										Terrestrially-infl
2017-01-06 06:35:00										Terrestrially-infl
2017-01-06 06:40:00										Terrestrially-infl
2017-01-06 06:45:00										Terrestrially-infl
2017-01-06 06:50:00										Terrestrially-infl
2017-01-06 06:55:00										Terrestrially-infl
2017-01-06 07:00:00										Terrestrially-infl
2017-01-06 07:05:00										Terrestrially-infl
2017-01-06 07:10:00										Terrestrially-infl
2017-01-06 07:15:00										Terrestrially-infl
2017-01-06 07:20:00										Terrestrially-infl
2017-01-06 07:25:00										Terrestrially-infl
2017-01-06 07:30:00										Terrestrially-infl
2017-01-06 07:35:00										Terrestrially-infl
2017-01-06 07:40:00										Terrestrially-infl
2017-01-06 07:45:00										Terrestrially-infl
2017-01-06 07:50:00										Terrestrially-infl
2017-01-06 07:55:00	64.25557979652906	32.12778989826453	5.354631649710755	0.0	5.354631649710755	0.0	0.0	0.0	0.0	Terrestrially-infl
2017-01-06 08:00:00	58.887592590793766	21.413670033015908	5.353417508253979	10.706835016507958	16.060252524761932	16.060252524761932	5.353417508253979	0.0	0.0	Terrestrially-infl
2017-01-06 08:05:00	5.354060220429692	21.416240881718767	0.0	0.0	5.354060220429692	5.354060220429692	0.0	0.0	0.0	Terrestrially-infl
2017-01-06 08:10:00	10.704443520431429	10.704443520431429	5.3522217602157145	0.0	0.0	0.0	5.3522217602157145	0.0	0.0	Terrestrially-infl
2017-01-06 08:15:00	10.70640661030137	5.353203305150685	0.0	10.70640661030137	0.0	5.353203305150685	5.353203305150685	0.0	0.0	Terrestrially-infl
2017-01-06 08:20:00	5.3519541286092815	0.0	5.3519541286092815	0.0	16.055862385827847	0.0	0.0	0.0	0.0	Terrestrially-infl
2017-01-06 08:25:00	5.353524616234094	0.0	0.0	16.060573848702287	10.707049232468188	0.0	10.707049232468188	0.0	0.0	Terrestrially-infl
2017-01-06 08:30:00	5.355971415162623	0.0	5.355971415162623	0.0	5.355971415162623	0.0	0.0	0.0	0.0	Terrestrially-infl
2017-01-06 08:35:00	0.0	0.0	0.0	5.353042664072027	10.706085328144054	0.0	0.0	0.0	0.0	Terrestrially-infl
2017-01-06 08:40:00	5.35229313316473	10.70458626632946	0.0	0.0	0.0	5.35229313316473	5.35229313316473	0.0	0.0	Terrestrially-infl
2017-01-06 08:45:00	0.0	5.3578660941171465	0.0	0.0	5.3578660941171465	5.3578660941171465	0.0	0.0	0.0	Terrestrially-infl
2017-01-06 08:50:00	0.0	0.0	0.0	5.353542467980802	0.0	16.060627403942405	0.0	0.0	0.0	Terrestrially-infl
2017-01-06 08:55:00	10.70401530557866	0.0	0.0	0.0	0.0	0.0	0.0	0.0	0.0	Terrestrially-infl
2017-01-06 09:00:00	0.0	0.0	0.0	5.354703086947388	10.709406173894775	0.0	0.0	0.0	0.0	Terrestrially-infl
2017-01-06 09:05:00	5.355274653468004	0.0	0.0	0.0	5.355274653468004	0.0	0.0	0.0	0.0	Terrestrially-infl
2017-01-06 09:10:00	0.0	0.0	0.0	5.3520254944205865	5.3520254944205865	10.704050988841173	10.704050988841173	0.0	0.0	Terrestrially-infl
2017-01-06 09:15:00	0.0	5.4578073206593265	0.0	5.4578073206593265	5.4578073206593265	5.4578073206593265	0.0	0.0	0.0	Terrestrially-infl
2017-01-06 09:20:00	0.0	0.0	0.0	0.0	0.0	5.388201543292287	0.0	0.0	0.0	Terrestrially-infl
2017-01-06 09:25:00	5.3525072634335045	10.705014526867009	5.3525072634335045	0.0	16.057521790300516	5.3525072634335045	5.3525072634335045	0.0	0.0	Terrestrially-infl
2017-01-06 09:30:00	5.35243588477355	0.0	5.35243588477355	0.0	5.35243588477355	0.0	0.0	0.0	0.0	Terrestrially-infl
2017-01-06 09:35:00	16.05645116751058	0.0	0.0	5.352150389170193	0.0	0.0	0.0	0.0	0.0	Terrestrially-infl
2017-01-06 09:40:00	0.0	5.3526500264648895	0.0	0.0	16.05795007939467	0.0	0.0	0.0	0.0	Terrestrially-infl
2017-01-06 09:45:00	0.0	0.0	0.0	0.0	5.353042664072027	10.706085328144054	0.0	5.353042664072027	0.0	Terrestrially-infl
2017-01-06 09:50:00	10.705478514453738	0.0	0.0	5.352739257226869	10.705478514453738	5.352739257226869	0.0	0.0	0.0	Terrestrially-infl
2017-01-06 09:55:00	0.0	5.353899527918372	0.0	0.0	16.061698583755113	16.061698583755113	5.353899527918372	0.0	0.0	Terrestrially-infl
2017-01-06 10:00:00	0.0	0.0	0.0	10.710656488170484	0.0	0.0	10.710656488170484	0.0	0.0	Terrestrially-infl
2017-01-06 10:05:00	0.0	5.352043336170797	5.352043336170797	0.0	16.05613000851239	0.0	5.352043336170797	0.0	0.0	Terrestrially-infl
2017-01-06 10:10:00	0.0	0.0	0.0	5.352328820353073	5.352328820353073	5.352328820353073	5.352328820353073	0.0	0.0	Terrestrially-infl
2017-01-06 10:15:00	5.353435359286369	0.0	5.353435359286369	0.0	5.353435359286369	0.0	5.353435359286369	5.353435359286369	0.0	Terrestrially-infl
2017-01-06 10:20:00	0.0	5.354863827699262	5.354863827699262	0.0	5.354863827699262	0.0	5.354863827699262	0.0	0.0	Terrestrially-infl
2017-01-06 10:25:00	5.3522217602157145	16.056665280647152	0.0	0.0	16.056665280647152	0.0	0.0	0.0	0.0	Terrestrially-infl
2017-01-06 10:30:00	10.70394393976736	0.0	0.0	0.0	10.70394393976736	0.0	0.0	0.0	0.0	Terrestrially-infl
2017-01-06 10:35:00	5.355131750398856	16.06539525119657	0.0	5.355131750398856	0.0	5.355131750398856	0.0	0.0	0.0	Terrestrially-infl
2017-01-06 10:40:00	0.0	10.705478514453738	0.0	5.352739257226869	0.0	5.352739257226869	5.352739257226869	0.0	0.0	Terrestrially-infl
2017-01-06 10:45:00	5.354113786743724	5.354113786743724	5.354113786743724	0.0	10.708227573487449	5.354113786743724	0.0	0.0	0.0	Terrestrially-infl
2017-01-06 10:50:00	10.707656224241184	16.061484336361776	5.353828112120592	5.353828112120592	0.0	0.0	0.0	0.0	0.0	Terrestrially-infl
2017-01-06 10:55:00	0.0	0.0	0.0	0.0	5.352596489435677	5.352596489435677	5.352596489435677	0.0	0.0	Terrestrially-infl
2017-01-06 11:00:00	0.0	10.713872922994657	0.0	5.3569364614973285	0.0	5.3569364614973285	0.0	0.0	0.0	Terrestrially-infl
2017-01-06 11:05:00	0.0	0.0	0.0	5.35211470436122	10.70422940872244	5.35211470436122	0.0	5.35211470436122	0.0	Terrestrially-infl
2017-01-06 11:10:00	0.0	0.0	0.0	0.0	0.0	5.3516330060095205	0.0	0.0	0.0	Terrestrially-infl
2017-01-06 11:15:00	0.0	5.352703564565077	0.0	10.705407129130156	10.705407129130156	10.705407129130156	0.0	0.0	0.0	Terrestrially-infl
2017-01-06 11:20:00	5.35606075669757	5.35606075669757	0.0	0.0	0.0	5.35606075669757	0.0	0.0	0.0	Terrestrially-infl
2017-01-06 11:25:00	5.35197196988368	0.0	5.35197196988368	5.35197196988368	5.35197196988368	5.35197196988368	0.0	0.0	0.0	Terrestrially-infl
2017-01-06 11:30:00	0.0	0.0	0.0	0.0	5.353435359286369	16.060306077859106	0.0	0.0	0.0	Terrestrially-infl
2017-01-06 11:35:00	0.0	0.0	5.3548102463763785	5.3548102463763785	16.064430739129133	10.709620492752755	0.0	0.0	0.0	Terrestrially-infl
2017-01-06 11:40:00	5.352310976699416	5.352310976699416	5.352310976699416	0.0	16.056932930098245	5.352310976699416	5.352310976699416	0.0	0.0	Terrestrially-infl
2017-01-06 11:45:00	5.353774551522556	0.0	5.353774551522556	0.0	16.06132365456767	0.0	0.0	0.0	0.0	Terrestrially-infl
2017-01-06 11:50:00	0.0	0.0	0.0	0.0	16.062716336934518	10.708477557956346	0.0	0.0	0.0	Terrestrially-infl
2017-01-06 11:55:00	5.354631649710755	10.70926329942151	5.354631649710755	0.0	10.70926329942151	0.0	10.70926329942151	0.0	0.0	Terrestrially-infl
2017-01-06 12:00:00	5.353149757053203	5.353149757053203	5.353149757053203	0.0	5.353149757053203	10.706299514106409	0.0	0.0	0.0	Terrestrially-infl
2017-01-06 12:05:00	10.710013432938807	5.355006716469403	0.0	5.355006716469403	0.0	5.355006716469403	0.0	0.0	0.0	Terrestrially-infl
2017-01-06 12:10:00	0.0	0.0	0.0	5.357186715466378	5.357186715466378	5.357186715466378	5.357186715466378	0.0	0.0	Terrestrially-infl
2017-01-06 12:15:00	10.712514637132854	5.356257318566427	0.0	5.356257318566427	10.712514637132854	5.356257318566427	0.0	0.0	0.0	Terrestrially-infl
2017-01-06 12:20:00	0.0	5.35211470436122	0.0	10.70422940872244	21.40845881744488	5.35211470436122	0.0	0.0	0.0	Terrestrially-infl
2017-01-06 12:25:00	0.0	0.0	5.352453729260064	0.0	5.352453729260064	0.0	0.0	0.0	0.0	Terrestrially-infl
2017-01-06 12:30:00	5.3525072634335045	5.3525072634335045	10.705014526867009	5.3525072634335045	10.705014526867009	10.705014526867009	0.0	0.0	0.0	Terrestrially-infl
2017-01-06 12:35:00	0.0	16.063734219102425	0.0	5.3545780730341415	10.709156146068283	0.0	0.0	0.0	0.0	Terrestrially-infl
2017-01-06 12:40:00	0.0	0.0	5.352721410836471	0.0	5.352721410836471	0.0	5.352721410836471	0.0	0.0	Terrestrially-infl
2017-01-06 12:45:00	5.353471061708302	0.0	16.060413185124908	5.353471061708302	5.353471061708302	0.0	0.0	0.0	0.0	Terrestrially-infl
2017-01-06 12:50:00	0.0	5.354667368090809	5.354667368090809	10.709334736181617	10.709334736181617	0.0	0.0	0.0	0.0	Terrestrially-infl
2017-01-06 12:55:00	16.055380687477015	0.0	0.0	5.351793562492338	0.0	0.0	0.0	0.0	0.0	Terrestrially-infl
2017-01-06 13:00:00	0.0	10.703158978645368	5.351579489322684	5.351579489322684	10.703158978645368	5.351579489322684	0.0	0.0	0.0	Terrestrially-infl
2017-01-06 13:05:00	0.0	0.0	0.0	0.0	10.704443520431429	10.704443520431429	5.3522217602157145	0.0	0.0	Terrestrially-infl
2017-01-06 13:10:00	10.70894184579454	5.354470922897272	5.354470922897272	10.70894184579454	10.70894184579454	0.0	0.0	0.0	0.0	Terrestrially-infl
2017-01-06 13:15:00	10.70387257490767	16.055808862361506	0.0	0.0	5.351936287453835	0.0	0.0	0.0	0.0	Terrestrially-infl
2017-01-06 13:20:00	5.355274653468004	10.710549306936008	5.355274653468004	5.355274653468004	0.0	5.355274653468004	0.0	5.355274653468004	0.0	Terrestrially-infl
2017-01-06 13:25:00	0.0	0.0	0.0	0.0	5.354845967139157	10.709691934278316	0.0	0.0	0.0	Terrestrially-infl
2017-01-06 13:30:00	0.0	5.353060512604658	5.353060512604658	5.353060512604658	5.353060512604658	10.706121025209317	0.0	0.0	0.0	Terrestrially-infl
2017-01-06 13:35:00	0.0	5.354524497429655	0.0	16.063573492288967	0.0	5.354524497429655	10.70904899485931	0.0	0.0	Terrestrially-infl
2017-01-06 13:40:00	10.70819186237324	0.0	0.0	0.0	0.0	0.0	5.35409593118662	0.0	0.0	Terrestrially-infl
2017-01-06 13:45:00	10.71133535247358	0.0	5.35566767623679	0.0	10.71133535247358	5.35566767623679	0.0	5.35566767623679	0.0	Terrestrially-infl
2017-01-06 13:50:00	5.3526143349930875	0.0	0.0	0.0	0.0	0.0	0.0	0.0	0.0	Terrestrially-infl
2017-01-06 13:55:00	5.353006967363834	0.0	5.353006967363834	5.353006967363834	5.353006967363834	5.353006967363834	5.353006967363834	0.0	0.0	Terrestrially-infl
2017-01-06 14:00:00	16.060680959539688	0.0	0.0	0.0	16.060680959539688	5.353560319846563	0.0	0.0	0.0	Terrestrially-infl
2017-01-06 14:05:00	0.0	0.0	0.0	0.0	0.0	5.353988800344911	0.0	0.0	0.0	Terrestrially-infl
2017-01-06 14:10:00	5.351650845142991	0.0	10.703301690285985	0.0	10.703301690285985	0.0	0.0	0.0	0.0	Terrestrially-infl
2017-01-06 14:15:00	16.05757532518788	0.0	0.0	5.35252510839596	0.0	0.0	0.0	0.0	0.0	Terrestrially-infl
2017-01-06 14:20:00	5.355846342020843	16.067539026062533	5.355846342020843	10.711692684041687	5.355846342020843	0.0	0.0	0.0	0.0	Terrestrially-infl
2017-01-06 14:25:00	10.705871150751369	10.705871150751369	0.0	0.0	0.0	0.0	5.352935575375684	0.0	0.0	Terrestrially-infl
2017-01-06 14:30:00	16.05971701343252	5.353239004477506	5.353239004477506	10.706478008955012	5.353239004477506	0.0	0.0	0.0	0.0	Terrestrially-infl
2017-01-06 14:35:00	5.352953423194196	10.705906846388393	5.352953423194196	5.352953423194196	0.0	0.0	16.05886026958259	0.0	0.0	Terrestrially-infl
2017-01-06 14:40:00	16.07241824590373	0.0	5.357472748634577	0.0	0.0	0.0	0.0	0.0	0.0	Terrestrially-infl
2017-01-06 14:45:00	5.353239004477506	0.0	5.353239004477506	0.0	10.706478008955012	5.353239004477506	0.0	0.0	0.0	Terrestrially-infl
2017-01-06 14:50:00	16.05682586924706	5.35227528974902	0.0	5.35227528974902	5.35227528974902	0.0	0.0	0.0	0.0	Terrestrially-infl
2017-01-06 14:55:00	0.0	16.05795007939467	10.705300052929779	0.0	10.705300052929779	0.0	0.0	0.0	0.0	Terrestrially-infl
2017-01-06 15:00:00	5.356882838688646	10.713765677377292	10.713765677377292	5.356882838688646	0.0	10.713765677377292	0.0	0.0	0.0	Terrestrially-infl
2017-01-06 15:05:00	10.708691839648257	5.354345919824128	10.708691839648257	0.0	10.708691839648257	0.0	0.0	0.0	0.0	Terrestrially-infl
2017-01-06 15:10:00	0.0	0.0	5.3528998800957135	0.0	21.411599520382854	5.3528998800957135	0.0	0.0	0.0	Terrestrially-infl
2017-01-06 15:15:00	5.353292554360514	5.353292554360514	0.0	0.0	10.706585108721027	10.706585108721027	0.0	0.0	0.0	Terrestrially-infl
2017-01-06 15:20:00	21.407459696086114	0.0	0.0	10.703729848043057	0.0	5.351864924021529	0.0	0.0	0.0	Terrestrially-infl
2017-01-06 15:25:00	10.707513396456042	0.0	5.353756698228021	0.0	5.353756698228021	0.0	0.0	0.0	0.0	Terrestrially-infl
2017-01-06 15:30:00	5.352364508017317	16.05709352405195	0.0	0.0	16.05709352405195	0.0	0.0	0.0	0.0	Terrestrially-infl
2017-01-06 15:35:00	16.058967357564807	0.0	0.0	5.352989119188269	5.352989119188269	5.352989119188269	0.0	5.352989119188269	0.0	Terrestrially-infl
2017-01-06 15:40:00	10.705157287994522	0.0	0.0	10.705157287994522	5.352578643997261	5.352578643997261	0.0	0.0	0.0	Terrestrially-infl
2017-01-06 15:45:00	5.353167606299998	0.0	5.353167606299998	0.0	10.706335212599996	0.0	0.0	0.0	0.0	Terrestrially-infl
2017-01-06 15:50:00	10.705799760191423	0.0	5.3528998800957135	0.0	5.3528998800957135	0.0	0.0	0.0	0.0	Terrestrially-infl
2017-01-06 15:55:00										Terrestrially-infl
2017-01-06 16:00:00										Terrestrially-infl
2017-01-06 16:05:00										Terrestrially-infl
2017-01-06 16:10:00
2017-01-06 16:15:00
2017-01-06 16:20:00
2017-01-06 16:25:00										Terrestrially-infl
2017-01-06 16:30:00										Terrestrially-infl
2017-01-06 16:35:00										Terrestrially-infl
2017-01-06 16:40:00										Terrestrially-infl
2017-01-06 16:45:00										Terrestrially-infl
2017-01-06 16:50:00										Terrestrially-infl
2017-01-06 16:55:00										Terrestrially-infl
2017-01-06 17:00:00										Terrestrially-infl
2017-01-06 17:05:00										Terrestrially-infl
2017-01-06 17:10:00										Terrestrially-infl
2017-01-06 17:15:00										Terrestrially-infl
2017-01-06 17:20:00										Terrestrially-infl
2017-01-06 17:25:00										Terrestrially-infl
2017-01-06 17:30:00										Terrestrially-infl
2017-01-06 17:35:00										Terrestrially-infl
2017-01-06 17:40:00										Terrestrially-infl
2017-01-06 17:45:00										Terrestrially-infl
2017-01-06 17:50:00										Terrestrially-infl
2017-01-06 17:55:00										Terrestrially-infl
2017-01-06 18:00:00										Terrestrially-infl
2017-01-06 18:05:00	10.704907458520124	10.704907458520124	0.0	0.0	0.0	0.0	0.0	0.0	0.0	Terrestrially-infl
2017-01-06 18:10:00	10.70544282167294	0.0	10.70544282167294	5.352721410836471	5.352721410836471	0.0	0.0	0.0	0.0	Terrestrially-infl
2017-01-06 18:15:00	21.414812556235365	5.353703139058841	0.0	0.0	5.353703139058841	5.353703139058841	0.0	0.0	0.0	Terrestrially-infl
2017-01-06 18:20:00	10.707691931782843	10.707691931782843	5.353845965891422	16.061537897674263	5.353845965891422	0.0	0.0	0.0	0.0	Terrestrially-infl
2017-01-06 18:25:00	21.40688881146473	5.351722202866184	10.703444405732368	5.351722202866184	10.703444405732368	0.0	0.0	0.0	0.0	Terrestrially-infl
2017-01-06 18:30:00	5.3533104045595925	10.706620809119183	10.706620809119183	5.3533104045595925	5.3533104045595925	0.0	0.0	0.0	0.0	Terrestrially-infl
2017-01-06 18:35:00	16.058646097902738	16.058646097902738	0.0	5.352882032634247	5.352882032634247	0.0	0.0	0.0	0.0	Terrestrially-infl
2017-01-06 18:40:00	5.35381025846884	0.0	0.0	10.70762051693768	5.35381025846884	0.0	0.0	0.0	0.0	Terrestrially-infl
2017-01-06 18:45:00	10.703979622554057	21.407959245108113	0.0	5.351989811277028	0.0	0.0	0.0	0.0	0.0	Terrestrially-infl
2017-01-06 18:50:00	16.05934217675011	16.05934217675011	5.353114058916703	0.0	5.353114058916703	0.0	0.0	0.0	0.0	Terrestrially-infl
2017-01-06 18:55:00	5.353006967363834	0.0	5.353006967363834	0.0	5.353006967363834	0.0	0.0	0.0	0.0	Terrestrially-infl
2017-01-06 19:00:00	10.710763671550119	16.066145507325178	16.066145507325178	16.066145507325178	5.355381835775059	5.355381835775059	5.355381835775059	0.0	0.0	Terrestrially-infl
2017-01-06 19:05:00										Terrestrially-infl
2017-01-06 19:10:00										Terrestrially-infl
2017-01-06 19:15:00										Terrestrially-infl
2017-01-06 19:20:00										Terrestrially-infl
2017-01-06 19:25:00										Terrestrially-infl
2017-01-06 19:30:00										Terrestrially-infl
2017-01-06 19:35:00										Terrestrially-infl
2017-01-06 19:40:00										Terrestrially-infl
2017-01-06 19:45:00										Terrestrially-infl
2017-01-06 19:50:00										Terrestrially-infl
2017-01-06 19:55:00										Terrestrially-infl
2017-01-06 20:00:00										Terrestrially-infl
2017-01-06 20:05:00										Terrestrially-infl
2017-01-06 20:10:00										Terrestrially-infl
2017-01-06 20:15:00										Terrestrially-infl
2017-01-06 20:20:00										Terrestrially-infl
2017-01-06 20:25:00										Terrestrially-infl
2017-01-06 20:30:00										Terrestrially-infl
2017-01-06 20:35:00										Terrestrially-infl
2017-01-06 20:40:00										Terrestrially-infl
2017-01-06 20:45:00										Terrestrially-infl
2017-01-06 20:50:00										Terrestrially-infl
2017-01-06 20:55:00										Terrestrially-infl
2017-01-06 21:00:00										Terrestrially-infl
2017-01-06 21:05:00										Terrestrially-infl
2017-01-06 21:10:00										Terrestrially-infl
2017-01-06 21:15:00										Terrestrially-infl
2017-01-06 21:20:00										Terrestrially-infl
2017-01-06 21:25:00										Terrestrially-infl
2017-01-06 21:30:00										Terrestrially-infl
2017-01-06 21:35:00										Terrestrially-infl
2017-01-06 21:40:00										Terrestrially-infl
2017-01-06 21:45:00										Terrestrially-infl
2017-01-06 21:50:00	5.352578643997261	10.705157287994522	16.057735931991786	5.352578643997261	5.352578643997261	5.352578643997261	0.0	0.0	0.0	Terrestrially-infl
2017-01-06 21:55:00	10.725683063238733	10.725683063238733	10.725683063238733	5.362841531619367	5.362841531619367	0.0	0.0	0.0	0.0	Terrestrially-infl
2017-01-06 22:00:00	0.0	0.0	10.708263284839846	0.0	5.354131642419923	0.0	0.0	0.0	0.0	Terrestrially-infl
2017-01-06 22:05:00	10.709691934278316	5.354845967139157	5.354845967139157	10.709691934278316	5.354845967139157	0.0	0.0	0.0	0.0	Terrestrially-infl
2017-01-06 22:10:00	32.12703983479845	16.063519917399226	0.0	0.0	0.0	0.0	0.0	0.0	0.0	Terrestrially-infl
2017-01-06 22:15:00	10.705085906954807	5.352542953477403	0.0	16.05762886043221	10.705085906954807	0.0	0.0	0.0	0.0	Terrestrially-infl
2017-01-06 22:20:00	16.06201996556242	16.06201996556242	5.354006655187472	0.0	5.354006655187472	0.0	0.0	0.0	0.0	Terrestrially-infl
2017-01-06 22:25:00	10.71008487970692	5.35504243985346	5.35504243985346	16.06512731956038	0.0	5.35504243985346	0.0	0.0	0.0	Terrestrially-infl
2017-01-06 22:30:00	5.3584025674123765	10.716805134824751	0.0	5.3584025674123765	10.716805134824751	0.0	0.0	0.0	0.0	Terrestrially-infl
2017-01-06 22:35:00	16.080413699676747	0.0	0.0	0.0	0.0	0.0	0.0	10.720275799784496	0.0	Terrestrially-infl
2017-01-06 22:40:00	0.0	0.0	5.3533104045595925	0.0	0.0	0.0	0.0	0.0	0.0	Terrestrially-infl
2017-01-06 22:45:00	26.78763191627027	0.0	0.0	0.0	5.357526383254053	0.0	0.0	0.0	0.0	Terrestrially-infl
2017-01-06 22:50:00	10.714873985636377	0.0	10.714873985636377	5.357436992818188	0.0	0.0	0.0	0.0	0.0	Terrestrially-infl
2017-01-06 22:55:00	5.358044906612777	5.358044906612777	0.0	0.0	0.0	0.0	0.0	0.0	0.0	Terrestrially-infl
2017-01-06 23:00:00	0.0	5.4216823089292685	0.0	0.0	0.0	0.0	0.0	0.0	0.0	Terrestrially-infl
2017-01-06 23:05:00	5.355256790167272	0.0	5.355256790167272	0.0	0.0	0.0	0.0	0.0	0.0	Terrestrially-infl
2017-01-06 23:10:00	0.0	10.719488441567774	0.0	5.359744220783887	0.0	0.0	0.0	0.0	0.0	Terrestrially-infl
2017-01-06 23:15:00	10.774486555157685	5.387243277578842	5.387243277578842	0.0	5.387243277578842	0.0	0.0	0.0	0.0	Terrestrially-infl
2017-01-06 23:20:00	5.366803423192699	16.1004102695781	0.0	0.0	5.366803423192699	0.0	0.0	0.0	0.0	Terrestrially-infl
2017-01-06 23:25:00	10.719381083499094	10.719381083499094	0.0	0.0	0.0	5.359690541749547	0.0	0.0	0.0	Terrestrially-infl
2017-01-06 23:30:00	0.0	0.0	5.3558999440806065	5.3558999440806065	0.0	0.0	0.0	0.0	0.0	Terrestrially-infl
2017-01-06 23:35:00	10.714695210730467	5.357347605365233	5.357347605365233	0.0	0.0	0.0	0.0	0.0	0.0	Terrestrially-infl
2017-01-06 23:40:00	7.9468931594158425	7.9468931594158425	0.0	0.0	0.0	0.0	0.0	0.0	0.0	Terrestrially-infl
2017-01-06 23:45:00										Terrestrially-infl
2017-01-06 23:50:00										Terrestrially-infl
2017-01-06 23:55:00										Terrestrially-infl
2017-01-07 00:00:00										Terrestrially-infl
2017-01-07 00:05:00										Terrestrially-infl
2017-01-07 00:10:00										Terrestrially-infl
2017-01-07 00:15:00										Terrestrially-infl
2017-01-07 00:20:00										Terrestrially-infl
2017-01-07 00:25:00										Terrestrially-infl
2017-01-07 00:30:00										Terrestrially-infl
2017-01-07 00:35:00										Terrestrially-infl
2017-01-07 00:40:00										Terrestrially-infl
2017-01-07 00:45:00										Terrestrially-infl
2017-01-07 00:50:00										Terrestrially-infl
2017-01-07 00:55:00										Terrestrially-infl
2017-01-07 01:00:00										Terrestrially-infl
2017-01-07 01:05:00										Terrestrially-infl
2017-01-07 01:10:00										Terrestrially-infl
2017-01-07 01:15:00										Terrestrially-infl
2017-01-07 01:20:00										Terrestrially-infl
2017-01-07 01:25:00										Terrestrially-infl
2017-01-07 01:30:00	0.0	0.0	0.0	0.0	0.0	0.0	0.0	0.0	0.0	Terrestrially-infl
2017-01-07 01:35:00	5.354131642419923	0.0	0.0	0.0	10.708263284839846	0.0	0.0	0.0	0.0	Terrestrially-infl
2017-01-07 01:40:00	5.362465366589375	0.0	0.0	0.0	5.362465366589375	0.0	0.0	0.0	0.0	Terrestrially-infl
2017-01-07 01:45:00	5.3558106079103895	16.067431823731173	5.3558106079103895	0.0	0.0	0.0	0.0	0.0	0.0	Terrestrially-infl
2017-01-07 01:50:00	5.352578643997261	5.352578643997261	0.0	0.0	0.0	0.0	0.0	0.0	0.0	Terrestrially-infl
2017-01-07 01:55:00	0.0	5.3643646436243495	0.0	10.728729287248699	0.0	0.0	0.0	0.0	0.0	Terrestrially-infl
2017-01-07 02:00:00	10.70804902029825	0.0	0.0	5.354024510149125	0.0	0.0	5.354024510149125	0.0	0.0	Terrestrially-infl
2017-01-07 02:05:00	10.710942315283383	10.710942315283383	5.355471157641691	5.355471157641691	0.0	0.0	0.0	0.0	0.0	Terrestrially-infl
2017-01-07 02:10:00	5.3654044402634335	5.3654044402634335	0.0	0.0	0.0	0.0	5.3654044402634335	0.0	0.0	Terrestrially-infl
2017-01-07 02:15:00	5.353631728500203	5.353631728500203	5.353631728500203	0.0	5.353631728500203	0.0	5.353631728500203	0.0	0.0	Terrestrially-infl
2017-01-07 02:20:00	16.124828188425205	5.374942729475068	0.0	0.0	10.749885458950136	0.0	0.0	0.0	0.0	Terrestrially-infl
2017-01-07 02:25:00	5.36250118955675	0.0	5.36250118955675	0.0	0.0	0.0	0.0	0.0	0.0	Terrestrially-infl
2017-01-07 02:30:00	10.725969692930427	10.725969692930427	16.08895453939564	5.3629848464652135	0.0	0.0	0.0	0.0	0.0	Terrestrially-infl
2017-01-07 02:35:00	0.0	16.060359631313435	0.0	10.706906420875622	0.0	0.0	0.0	0.0	0.0	Terrestrially-infl
2017-01-07 02:40:00	16.097827272893866	10.731884848595907	10.731884848595907	16.097827272893866	10.731884848595907	0.0	0.0	0.0	0.0	Terrestrially-infl
2017-01-07 02:45:00	16.06384137209827	5.354613790699423	5.354613790699423	0.0	0.0	0.0	0.0	0.0	0.0	Terrestrially-infl
2017-01-07 02:50:00	10.709477612561004	21.418955225122012	5.354738806280502	5.354738806280502	0.0	0.0	0.0	0.0	0.0	Terrestrially-infl
2017-01-07 02:55:00	5.3548102463763785	5.3548102463763785	16.064430739129133	0.0	0.0	0.0	0.0	0.0	0.0	Terrestrially-infl
2017-01-07 03:00:00	5.3539709456214375	0.0	5.3539709456214375	0.0	0.0	0.0	0.0	0.0	0.0	Terrestrially-infl
2017-01-07 03:05:00	21.41816942338145	5.3545423558453615	5.3545423558453615	5.3545423558453615	0.0	0.0	0.0	0.0	0.0	Terrestrially-infl
2017-01-07 03:10:00	5.3569185871084875	10.713837174216973	0.0	5.3569185871084875	10.713837174216973	0.0	0.0	0.0	0.0	Terrestrially-infl
2017-01-07 03:15:00	16.057307654320653	32.114615308641305	10.7048717695471	0.0	5.35243588477355	0.0	0.0	0.0	0.0	Terrestrially-infl
2017-01-07 03:20:00	16.068235876086685	16.068235876086685	10.712157250724458	0.0	16.068235876086685	0.0	0.0	0.0	0.0	Terrestrially-infl
2017-01-07 03:25:00	32.13475644620385	5.3557927410339765	10.711585482067953	0.0	0.0	5.3557927410339765	0.0	0.0	0.0	Terrestrially-infl
2017-01-07 03:30:00	21.421241521707948	16.065931141280966	5.355310380426988	0.0	0.0	0.0	0.0	0.0	0.0	Terrestrially-infl
2017-01-07 03:35:00	0.0	26.77753443611316	10.711013774445263	5.3555068872226315	0.0	0.0	0.0	0.0	0.0	Terrestrially-infl
2017-01-07 03:40:00	37.47954645811167	16.062662767762145	5.354220922587381	5.354220922587381	5.354220922587381	0.0	5.354220922587381	0.0	0.0	Terrestrially-infl
2017-01-07 03:45:00	16.065770370501813	21.421027160669087	0.0	10.710513580334544	26.77628395083636	0.0	0.0	0.0	0.0	Terrestrially-infl
2017-01-07 03:50:00	26.77985707581311	16.067914245487867	21.42388566065049	5.355971415162623	0.0	0.0	0.0	0.0	0.0	Terrestrially-infl
2017-01-07 03:55:00	16.065073734305564	21.420098312407422	10.710049156203711	16.065073734305564	0.0	5.3550245781018555	0.0	0.0	0.0	Terrestrially-infl
2017-01-07 04:00:00	21.46219156849813	21.46219156849813	16.096643676373606	10.731095784249069	5.3655478921245345	5.3655478921245345	0.0	0.0	0.0	Terrestrially-infl
2017-01-07 04:05:00	16.0662526924925	32.132505384985	5.355417564164167	16.0662526924925	0.0	0.0	0.0	0.0	0.0	Terrestrially-infl
2017-01-07 04:10:00	16.080950592180802	10.720633728120534	10.720633728120534	10.720633728120534	5.360316864060267	10.720633728120534	0.0	0.0	0.0	Terrestrially-infl
2017-01-07 04:15:00	10.70904899485931	16.063573492288967	5.354524497429655	21.41809798971862	10.70904899485931	5.354524497429655	0.0	0.0	0.0	Terrestrially-infl
2017-01-07 04:20:00	0.0	26.783163065542702	5.356632613108541	10.713265226217082	5.356632613108541	10.713265226217082	0.0	5.356632613108541	0.0	Terrestrially-infl
2017-01-07 04:25:00	11.077087005170071	11.077087005170071	5.538543502585036	11.077087005170071	11.077087005170071	5.538543502585036	0.0	0.0	0.0	Terrestrially-infl
2017-01-07 04:30:00	16.14168894542392	10.761125963615944	21.52225192723189	26.902814909039865	10.761125963615944	0.0	0.0	0.0	0.0	Terrestrially-infl
2017-01-07 04:35:00	10.704621953398831	5.352310976699416	10.704621953398831	10.704621953398831	0.0	0.0	0.0	0.0	0.0	Terrestrially-infl
2017-01-07 04:40:00	21.424600404852523	0.0	5.356150101213131	5.356150101213131	5.356150101213131	0.0	0.0	0.0	0.0	Terrestrially-infl
2017-01-07 04:45:00	16.056290586405527	16.056290586405527	5.352096862135176	10.704193724270352	0.0	5.352096862135176	0.0	0.0	0.0	Terrestrially-infl
2017-01-07 04:50:00	26.8082078520852	10.72328314083408	10.72328314083408	0.0	0.0	5.36164157041704	0.0	0.0	0.0	Terrestrially-infl
2017-01-07 04:55:00	5.3574906267217495	5.3574906267217495	0.0	0.0	10.714981253443499	5.3574906267217495	0.0	0.0	0.0	Terrestrially-infl
2017-01-07 05:00:00	10.714158921804707	10.714158921804707	10.714158921804707	0.0	0.0	5.357079460902353	0.0	0.0	0.0	Terrestrially-infl
2017-01-07 05:05:00	21.421598799640094	16.06619909973007	10.710799399820047	0.0	10.710799399820047	10.710799399820047	0.0	0.0	0.0	Terrestrially-infl
2017-01-07 05:10:00	16.29349405928742	21.724658745716557	16.29349405928742	5.431164686429138	5.431164686429138	0.0	0.0	0.0	0.0	Terrestrially-infl
2017-01-07 05:15:00	0.0	0.0	10.991090841262727	0.0	5.495545420631363	0.0	0.0	0.0	0.0	Terrestrially-infl
2017-01-07 05:20:00	16.062823476351205	10.708548984234136	5.354274492117068	5.354274492117068	5.354274492117068	5.354274492117068	0.0	0.0	0.0	Terrestrially-infl
2017-01-07 05:25:00	26.77306895349712	16.06384137209827	10.709227581398846	0.0	10.709227581398846	5.354613790699423	0.0	0.0	0.0	Terrestrially-infl
2017-01-07 05:30:00	0.0	5.356757722976451	16.07027316892935	10.713515445952902	5.356757722976451	0.0	5.356757722976451	0.0	0.0	Terrestrially-infl
2017-01-07 05:35:00	32.189844784199636	5.364974130699938	5.364974130699938	0.0	5.364974130699938	0.0	5.364974130699938	0.0	0.0	Terrestrially-infl
2017-01-07 05:40:00	16.074617544191543	32.14923508838309	0.0	5.358205848063848	5.358205848063848	16.074617544191543	0.0	0.0	0.0	Terrestrially-infl
2017-01-07 05:45:00	26.758075834974914	10.703230333989968	26.758075834974914	10.703230333989968	5.351615166994984	5.351615166994984	5.351615166994984	0.0	0.0	Terrestrially-infl
2017-01-07 05:50:00	42.85177412920758	26.782358830754728	16.06941529845284	5.356471766150947	5.356471766150947	5.356471766150947	0.0	0.0	0.0	Terrestrially-infl
2017-01-07 05:55:00	32.13829446542363	16.069147232711813	5.356382410903938	0.0	16.069147232711813	0.0	0.0	0.0	0.0	Terrestrially-infl
2017-01-07 06:00:00	37.50581366127615	10.715946760364616	10.715946760364616	10.715946760364616	16.07392014054692	5.357973380182306	0.0	5.357973380182306	0.0	Terrestrially-infl
2017-01-07 06:05:00	16.072632785097575	16.072632785097575	0.0	5.357544261699191	10.715088523398382	0.0	0.0	0.0	0.0	Terrestrially-infl
2017-01-07 06:10:00	32.117506366057135	42.82334182140953	16.058753183028568	16.058753183028568	5.352917727676191	0.0	0.0	0.0	0.0	Terrestrially-infl
2017-01-07 06:15:00	16.097827272893866	10.731884848595907	16.097827272893866	5.365942424297954	0.0	0.0	0.0	0.0	0.0
2017-01-07 06:20:00	42.85291792597863	26.783073703736644	16.069844222241983	10.713229481494658	5.356614740747329	0.0	0.0	0.0	0.0
2017-01-07 06:25:00	0.0	21.41809798971862	16.063573492288967	5.354524497429655	0.0	0.0	0.0	0.0	0.0	Terrestrially-infl
2017-01-07 06:30:00	37.47792160241438	26.769944001724557	5.353988800344911	5.353988800344911	5.353988800344911	10.707977600689823	0.0	5.353988800344911	0.0	Terrestrially-infl
2017-01-07 06:35:00	21.454806142427188	26.818507678033985	0.0	5.363701535606797	16.09110460682039	10.727403071213594	0.0	0.0	0.0	Terrestrially-infl
2017-01-07 06:40:00	32.12264730913534	32.12264730913534	10.707549103045112	5.353774551522556	16.06132365456767	5.353774551522556	0.0	0.0	0.0	Terrestrially-infl
2017-01-07 06:45:00	42.850058548531415	5.356257318566427	10.712514637132854	0.0	5.356257318566427	0.0	5.356257318566427	5.356257318566427	0.0	Terrestrially-infl
2017-01-07 06:50:00	10.710156327428278	16.065234491142412	10.710156327428278	5.355078163714139	5.355078163714139	5.355078163714139	0.0	0.0	0.0	Terrestrially-infl
2017-01-07 06:55:00	10.706906420875622	5.353453210437811	21.413812841751245	16.060359631313435	0.0	5.353453210437811	0.0	0.0	0.0	Terrestrially-infl
2017-01-07 07:00:00	21.42174171414997	21.42174171414997	0.0	5.3554354285374925	5.3554354285374925	5.3554354285374925	0.0	0.0	0.0	Terrestrially-infl
2017-01-07 07:05:00	21.42417155260854	21.42417155260854	26.78021444076068	5.356042888152135	5.356042888152135	0.0	0.0	0.0	0.0	Terrestrially-infl
2017-01-07 07:10:00	21.428603853871405	10.714301926935702	16.071452890403553	10.714301926935702	5.357150963467851	5.357150963467851	0.0	0.0	0.0	Terrestrially-infl
2017-01-07 07:15:00	10.70804902029825	5.354024510149125	10.70804902029825	5.354024510149125	0.0	10.70804902029825	0.0	0.0	0.0	Terrestrially-infl
2017-01-07 07:20:00	5.352542953477403	10.705085906954807	5.352542953477403	5.352542953477403	10.705085906954807	0.0	10.705085906954807	0.0	0.0	Terrestrially-infl
2017-01-07 07:25:00	5.3550245781018555	5.3550245781018555	5.3550245781018555	10.710049156203711	10.710049156203711	0.0	0.0	0.0	0.0	Terrestrially-infl
2017-01-07 07:30:00	21.40917253265892	0.0	26.76146566582365	5.35229313316473	10.70458626632946	10.70458626632946	0.0	0.0	0.0	Terrestrially-infl
2017-01-07 07:35:00	5.3543816343923165	16.063144903176948	5.3543816343923165	5.3543816343923165	0.0	0.0	0.0	0.0	0.0	Terrestrially-infl
2017-01-07 07:40:00	10.706228117833406	0.0	0.0	0.0	0.0	0.0	0.0	5.353114058916703	0.0	Terrestrially-infl
2017-01-07 07:45:00	10.7048717695471	5.35243588477355	5.35243588477355	10.7048717695471	0.0	0.0	5.35243588477355	0.0	0.0	Terrestrially-infl
2017-01-07 07:50:00	10.710799399820047	10.710799399820047	0.0	0.0	5.355399699910024	5.355399699910024	0.0	0.0	0.0	Terrestrially-infl
2017-01-07 07:55:00	5.353399657340632	10.706799314681264	10.706799314681264	5.353399657340632	5.353399657340632	0.0	0.0	0.0	0.0	Terrestrially-infl
2017-01-07 08:00:00	5.360710627298769	10.721421254597537	0.0	21.44284250919507	5.360710627298769	0.0	0.0	0.0	0.0	Terrestrially-infl
2017-01-07 08:05:00	5.355524752191884	0.0	16.066574256575652	10.711049504383768	5.355524752191884	5.355524752191884	0.0	0.0	0.0	Terrestrially-infl
2017-01-07 08:10:00	26.760216680853986	5.352043336170797	0.0	5.352043336170797	10.704086672341594	5.352043336170797	0.0	0.0	0.0	Terrestrially-infl
2017-01-07 08:15:00	16.065609602940267	21.420812803920363	10.71040640196018	10.71040640196018	0.0	0.0	0.0	0.0	0.0	Terrestrially-infl
2017-01-07 08:20:00	10.709191863614434	5.354595931807217	10.709191863614434	10.709191863614434	16.06378779542165	5.354595931807217	0.0	0.0	0.0	Terrestrially-infl
2017-01-07 08:25:00	16.06711022531993	16.06711022531993	5.355703408439976	0.0	10.711406816879952	0.0	0.0	5.355703408439976	0.0	Terrestrially-infl
2017-01-07 08:30:00	10.70737057248117	10.70737057248117	0.0	0.0	0.0	0.0	0.0	0.0	0.0	Terrestrially-infl
2017-01-07 08:35:00	0.0	10.708584697730343	0.0	5.3542923488651715	16.062877046595517	0.0	0.0	0.0	0.0	Terrestrially-infl
2017-01-07 08:40:00	0.0	0.0	0.0	0.0	5.352953423194196	0.0	0.0	0.0	0.0	Terrestrially-infl
2017-01-07 08:45:00	5.356793469726418	5.356793469726418	10.713586939452837	5.356793469726418	5.356793469726418	0.0	0.0	0.0	0.0	Terrestrially-infl
2017-01-07 08:50:00	10.708977561911226	16.06346634286684	5.354488780955613	10.708977561911226	10.708977561911226	5.354488780955613	0.0	0.0	0.0	Terrestrially-infl
2017-01-07 08:55:00	0.0	16.057735931991786	0.0	0.0	26.76289321998631	10.705157287994522	0.0	0.0	0.0	Terrestrially-infl
2017-01-07 09:00:00	0.0	5.352578643997261	0.0	10.705157287994522	0.0	0.0	0.0	0.0	0.0	Terrestrially-infl
2017-01-07 09:05:00	0.0	0.0	0.0	5.353203305150685	5.353203305150685	5.353203305150685	0.0	0.0	0.0	Terrestrially-infl
2017-01-07 09:10:00	10.710370676312069	0.0	0.0	5.355185338156034	5.355185338156034	5.355185338156034	0.0	0.0	0.0	Terrestrially-infl
2017-01-07 09:15:00	5.354220922587381	0.0	0.0	0.0	10.708441845174763	0.0	0.0	0.0	0.0	Terrestrially-infl
2017-01-07 09:20:00	0.0	0.0	5.35252510839596	10.70505021679192	5.35252510839596	0.0	0.0	0.0	0.0	Terrestrially-infl
2017-01-07 09:25:00	0.0	0.0	10.706263815850876	10.706263815850876	0.0	0.0	0.0	0.0	0.0	Terrestrially-infl
2017-01-07 09:30:00	5.351900605499788	10.703801210999575	5.351900605499788	0.0	10.703801210999575	0.0	5.351900605499788	0.0	0.0	Terrestrially-infl
2017-01-07 09:35:00	0.0	0.0	0.0	0.0	5.352364508017317	0.0	0.0	0.0	0.0	Terrestrially-infl
2017-01-07 09:40:00	10.706335212599996	16.05950281889999	0.0	0.0	0.0	0.0	5.353167606299998	0.0	0.0	Terrestrially-infl
2017-01-07 09:45:00	0.0	0.0	10.705228669986171	0.0	5.3526143349930875	0.0	0.0	0.0	0.0	Segment_1 Pristine Marine
2017-01-07 09:50:00	5.354417349436953	5.354417349436953	5.354417349436953	10.708834698873906	0.0	0.0	0.0	0.0	0.0	Segment_1 Pristine Marine
2017-01-07 09:55:00	0.0	10.70505021679192	5.35252510839596	0.0	0.0	10.70505021679192	0.0	0.0	0.0	Segment_1 Pristine Marine
2017-01-07 10:00:00	5.353435359286369	10.706870718572738	0.0	0.0	5.353435359286369	5.353435359286369	5.353435359286369	0.0	0.0	Segment_1 Pristine Marine
2017-01-07 10:05:00	0.0	0.0	0.0	0.0	5.3536495809612665	0.0	0.0	0.0	0.0	Segment_1 Pristine Marine
2017-01-07 10:10:00	0.0	5.355828474906012	0.0	5.355828474906012	5.355828474906012	16.06748542471804	0.0	0.0	0.0	Segment_1 Pristine Marine
2017-01-07 10:15:00	16.05795007939467	5.3526500264648895	0.0	5.3526500264648895	0.0	0.0	0.0	0.0	0.0	Segment_1 Pristine Marine
2017-01-07 10:20:00	5.351864924021529	0.0	10.703729848043057	0.0	10.703729848043057	5.351864924021529	0.0	0.0	0.0	Segment_1 Pristine Marine
2017-01-07 10:25:00	0.0	5.353560319846563	0.0	5.353560319846563	10.707120639693127	0.0	5.353560319846563	0.0	0.0	Segment_1 Pristine Marine
2017-01-07 10:30:00	10.706799314681264	5.353399657340632	5.353399657340632	0.0	0.0	0.0	0.0	0.0	0.0	Segment_1 Pristine Marine
2017-01-07 10:35:00	5.352703564565077	5.352703564565077	0.0	0.0	0.0	0.0	0.0	0.0	0.0	Segment_1 Pristine Marine
2017-01-07 10:40:00	5.356543252495083	0.0	0.0	0.0	0.0	5.356543252495083	0.0	0.0	0.0	Segment_1 Pristine Marine
2017-01-07 10:45:00	0.0	0.0	0.0	10.704372148910046	5.352186074455023	0.0	0.0	0.0	0.0	Segment_1 Pristine Marine
2017-01-07 10:50:00	10.70376552940237	0.0	5.351882764701185	16.055648294103555	0.0	5.351882764701185	5.351882764701185	0.0	0.0	Segment_1 Pristine Marine
2017-01-07 10:55:00	0.0	5.352079020028088	0.0	0.0	0.0	5.352079020028088	0.0	0.0	0.0	Segment_1 Pristine Marine
2017-01-07 11:00:00	5.353346105314878	0.0	0.0	0.0	0.0	10.706692210629756	0.0	0.0	0.0	Segment_1 Pristine Marine
2017-01-07 11:05:00	0.0	0.0	5.354435207137941	0.0	0.0	0.0	0.0	0.0	0.0	Segment_1 Pristine Marine
2017-01-07 11:10:00	5.353328254877714	16.059984764633146	0.0	0.0	0.0	0.0	5.353328254877714	5.353328254877714	0.0	Segment_1 Pristine Marine
2017-01-07 11:15:00	0.0	0.0	5.357955498873072	10.715910997746144	5.357955498873072	0.0	5.357955498873072	0.0	0.0	Terrestrially-infl
2017-01-07 11:20:00	5.353988800344911	10.707977600689823	0.0	0.0	0.0	0.0	0.0	0.0	0.0	Terrestrially-infl
2017-01-07 11:25:00	5.3542923488651715	5.3542923488651715	0.0	0.0	5.3542923488651715	5.3542923488651715	0.0	0.0	0.0	Terrestrially-infl
2017-01-07 11:30:00	5.353274704280472	16.05982411284141	0.0	0.0	10.706549408560944	0.0	0.0	0.0	0.0	Terrestrially-infl
2017-01-07 11:35:00	0.0	0.0	0.0	10.710549306936008	0.0	0.0	0.0	0.0	0.0	Terrestrially-infl
2017-01-07 11:40:00	5.357633655714752	0.0	5.357633655714752	0.0	0.0	0.0	0.0	0.0	0.0	Terrestrially-infl
2017-01-07 11:45:00	0.0	5.3532211547545785	5.3532211547545785	5.3532211547545785	5.3532211547545785	5.3532211547545785	0.0	0.0	0.0	Terrestrially-infl
2017-01-07 11:50:00	0.0	5.352096862135176	0.0	0.0	5.352096862135176	0.0	0.0	0.0	0.0	Terrestrially-infl
2017-01-07 11:55:00	0.0	0.0	5.352596489435677	0.0	0.0	0.0	0.0	0.0	0.0	Terrestrially-infl
2017-01-07 12:00:00	0.0	0.0	5.357293974325199	5.357293974325199	5.357293974325199	0.0	0.0	0.0	0.0	Terrestrially-infl
2017-01-07 12:05:00	0.0	5.354345919824128	0.0	5.354345919824128	0.0	0.0	0.0	0.0	0.0	Terrestrially-infl
2017-01-07 12:10:00	0.0	0.0	5.353935236531741	0.0	0.0	0.0	5.353935236531741	0.0	0.0	Terrestrially-infl
2017-01-07 12:15:00	0.0	10.713372461815519	5.356686230907759	0.0	0.0	0.0	0.0	0.0	0.0	Terrestrially-infl
2017-01-07 12:20:00	0.0	0.0	0.0	0.0	0.0	5.352542953477403	0.0	0.0	0.0	Terrestrially-infl
2017-01-07 12:25:00	10.711478282239932	0.0	0.0	0.0	5.355739141119966	5.355739141119966	0.0	0.0	0.0	Terrestrially-infl
2017-01-07 12:30:00	0.0	0.0	5.352471573865558	0.0	5.352471573865558	5.352471573865558	0.0	0.0	0.0	Terrestrially-infl
2017-01-07 12:35:00	0.0	0.0	0.0	5.35284633806835	0.0	0.0	0.0	0.0	0.0	Terrestrially-infl
2017-01-07 12:40:00	0.0	0.0	0.0	0.0	0.0	5.355953547213293	5.355953547213293	0.0	0.0	Terrestrially-infl
2017-01-07 12:45:00	5.354988854956108	0.0	0.0	0.0	0.0	0.0	0.0	0.0	0.0	Terrestrially-infl
2017-01-07 12:50:00	5.3533104045595925	0.0	0.0	5.3533104045595925	5.3533104045595925	0.0	0.0	0.0	0.0	Terrestrially-infl
2017-01-07 12:55:00	0.0	0.0	0.0	0.0	5.352667872379287	0.0	5.352667872379287	0.0	0.0	Terrestrially-infl
2017-01-07 13:00:00	0.0	0.0	5.3545602143801885	5.3545602143801885	10.709120428760377	0.0	0.0	0.0	0.0	Terrestrially-infl
2017-01-07 13:05:00	5.3530248156584195	0.0	0.0	5.3530248156584195	0.0	0.0	0.0	0.0	0.0	Terrestrially-infl
2017-01-07 13:10:00	5.355524752191884	0.0	5.355524752191884	0.0	5.355524752191884	0.0	0.0	0.0	0.0	Terrestrially-infl
2017-01-07 13:15:00	0.0	0.0	5.354595931807217	0.0	5.354595931807217	0.0	0.0	0.0	0.0	Terrestrially-infl
2017-01-07 13:20:00	5.35416735412961	0.0	5.35416735412961	0.0	5.35416735412961	0.0	0.0	0.0	0.0	Terrestrially-infl
2017-01-07 13:25:00	0.0	0.0	0.0	0.0	5.356293058638081	0.0	0.0	0.0	0.0	Terrestrially-infl
2017-01-07 13:30:00										Terrestrially-infl
2017-01-07 13:35:00										Terrestrially-infl
2017-01-07 13:40:00										Terrestrially-infl
2017-01-07 13:45:00										Terrestrially-infl
2017-01-07 13:50:00										Terrestrially-infl
2017-01-07 13:55:00										Terrestrially-infl
2017-01-07 14:00:00										Terrestrially-infl
2017-01-07 14:05:00										Segment_1 Pristine Marine
2017-01-07 14:10:00										Segment_1 Pristine Marine
2017-01-07 14:15:00										Segment_1 Pristine Marine
2017-01-07 14:20:00										Segment_1 Pristine Marine
2017-01-07 14:25:00										Segment_1 Pristine Marine
2017-01-07 14:30:00										Segment_1 Pristine Marine
2017-01-07 14:35:00										Segment_1 Pristine Marine
2017-01-07 14:40:00										Segment_1 Pristine Marine
2017-01-07 14:45:00										Segment_1 Pristine Marine
2017-01-07 14:50:00										Segment_1 Pristine Marine
2017-01-07 14:55:00										Segment_1 Pristine Marine
2017-01-07 15:00:00										Segment_1 Pristine Marine
2017-01-07 15:05:00	0.0	0.0	0.0	0.0	0.0	0.0	0.0	0.0	0.0	Segment_1 Pristine Marine
2017-01-07 15:10:00	0.0	0.0	0.0	0.0	5.3530962100269965	0.0	0.0	0.0	0.0	Segment_1 Pristine Marine
2017-01-07 15:15:00	0.0	0.0	0.0	5.356418152644995	0.0	0.0	0.0	0.0	0.0	Segment_1 Pristine Marine
2017-01-07 15:20:00	0.0	0.0	0.0	5.3549709935619685	0.0	0.0	0.0	0.0	0.0	Segment_1 Pristine Marine
2017-01-07 15:25:00	0.0	0.0	0.0	0.0	0.0	0.0	0.0	0.0	0.0	Segment_1 Pristine Marine
2017-01-07 15:30:00	0.0	0.0	0.0	0.0	5.3545780730341415	0.0	0.0	0.0	0.0	Segment_1 Pristine Marine
2017-01-07 15:35:00	0.0	0.0	0.0	0.0	0.0	0.0	0.0	0.0	0.0	Segment_1 Pristine Marine
2017-01-07 15:40:00	0.0	0.0	0.0	5.357311851219233	0.0	0.0	0.0	0.0	0.0	Segment_1 Pristine Marine
2017-01-07 15:45:00	0.0	0.0	0.0	0.0	0.0	0.0	0.0	0.0	0.0	Segment_1 Pristine Marine
2017-01-07 15:50:00	0.0	0.0	0.0	0.0	0.0	5.353239004477506	0.0	0.0	0.0	Segment_1 Pristine Marine
2017-01-07 15:55:00	0.0	5.355221063923317	0.0	5.355221063923317	5.355221063923317	0.0	0.0	0.0	0.0	Segment_1 Pristine Marine
2017-01-07 16:00:00	0.0	0.0	0.0	0.0	0.0	0.0	0.0	0.0	0.0	Segment_1 Pristine Marine
2017-01-07 16:05:00	5.352667872379287	0.0	5.352667872379287	0.0	0.0	0.0	0.0	0.0	0.0	Segment_1 Pristine Marine
2017-01-07 16:10:00	0.0	0.0	0.0	5.354417349436953	0.0	0.0	0.0	0.0	0.0	Segment_1 Pristine Marine
2017-01-07 16:15:00	0.0	0.0	0.0	0.0	0.0	0.0	0.0	0.0	0.0	Segment_1 Pristine Marine
2017-01-07 16:20:00	0.0	0.0	0.0	0.0	0.0	0.0	0.0	0.0	0.0	Segment_1 Pristine Marine
2017-01-07 16:25:00	0.0	0.0	0.0	0.0	0.0	0.0	0.0	0.0	0.0	Segment_1 Pristine Marine
2017-01-07 16:30:00	0.0	0.0	0.0	0.0	0.0	0.0	0.0	0.0	0.0	Segment_1 Pristine Marine
2017-01-07 16:35:00	0.0	0.0	0.0	0.0	0.0	0.0	0.0	0.0	0.0	Segment_1 Pristine Marine
2017-01-07 16:40:00	0.0	5.3533104045595925	0.0	0.0	0.0	0.0	0.0	0.0	0.0	Segment_1 Pristine Marine
2017-01-07 16:45:00	0.0	5.354631649710755	0.0	0.0	5.354631649710755	0.0	0.0	0.0	0.0	Segment_1 Pristine Marine
2017-01-07 16:50:00	0.0	0.0	0.0	0.0	5.355703408439976	5.355703408439976	0.0	0.0	0.0	Segment_1 Pristine Marine
2017-01-07 16:55:00	0.0	0.0	0.0	0.0	0.0	0.0	0.0	0.0	0.0	Segment_1 Pristine Marine
2017-01-07 17:00:00	16.07011231123809	10.71340820749206	5.35670410374603	0.0	0.0	0.0	0.0	0.0	0.0	Segment_1 Pristine Marine
2017-01-07 17:05:00	0.0	0.0	0.0	0.0	0.0	0.0	0.0	0.0	0.0	Segment_1 Pristine Marine
2017-01-07 17:10:00	0.0	0.0	0.0	0.0	5.354703086947388	0.0	0.0	0.0	0.0	Segment_1 Pristine Marine
2017-01-07 17:15:00	0.0	0.0	0.0	5.359511619400263	0.0	10.719023238800526	0.0	0.0	0.0	Segment_1 Pristine Marine
2017-01-07 17:20:00	10.712514637132854	0.0	0.0	0.0	5.356257318566427	0.0	0.0	0.0	0.0	Segment_1 Pristine Marine
2017-01-07 17:25:00	0.0	0.0	0.0	0.0	0.0	0.0	0.0	0.0	0.0	Segment_1 Pristine Marine
2017-01-07 17:30:00	0.0	5.355256790167272	0.0	0.0	5.355256790167272	10.710513580334544	0.0	5.355256790167272	0.0	Segment_1 Pristine Marine
2017-01-07 17:35:00	5.35243588477355	5.35243588477355	10.7048717695471	5.35243588477355	10.7048717695471	0.0	0.0	0.0	0.0	Segment_1 Pristine Marine
2017-01-07 17:40:00	5.356239448709457	5.356239448709457	5.356239448709457	0.0	0.0	0.0	5.356239448709457	0.0	0.0	Segment_1 Pristine Marine
2017-01-07 17:45:00	0.0	5.353524616234094	10.707049232468188	5.353524616234094	0.0	0.0	0.0	0.0	0.0	Segment_1 Pristine Marine
2017-01-07 17:50:00	10.7056926761367	16.05853901420505	21.4113853522734	16.05853901420505	5.35284633806835	5.35284633806835	0.0	0.0	0.0	Segment_1 Pristine Marine
2017-01-07 17:55:00	16.060466739293542	16.060466739293542	5.353488913097848	5.353488913097848	0.0	5.353488913097848	0.0	0.0	0.0	Segment_1 Pristine Marine
2017-01-07 18:00:00	16.063573492288967	5.354524497429655	10.70904899485931	16.063573492288967	5.354524497429655	5.354524497429655	0.0	0.0	0.0	Segment_1 Pristine Marine
2017-01-07 18:05:00	10.703729848043057	16.055594772064588	16.055594772064588	16.055594772064588	5.351864924021529	10.703729848043057	0.0	0.0	0.0	Segment_1 Pristine Marine
2017-01-07 18:10:00	5.3554354285374925	16.066306285612473	5.3554354285374925	26.777177142687453	5.3554354285374925	5.3554354285374925	0.0	5.3554354285374925	0.0	Segment_1 Pristine Marine
2017-01-07 18:15:00	21.41052872267796	21.41052872267796	10.70526436133898	0.0	16.05789654200847	10.70526436133898	0.0	0.0	0.0	Segment_1 Pristine Marine
2017-01-07 18:20:00	10.705799760191423	10.705799760191423	10.705799760191423	10.705799760191423	26.764499400478567	5.3528998800957135	5.3528998800957135	0.0	0.0	Segment_1 Pristine Marine
2017-01-07 18:25:00	21.40960078462989	5.352400196157473	26.762000980787363	10.704800392314946	16.057200588472416	16.057200588472416	10.704800392314946	0.0	0.0	Terrestrially-infl
2017-01-07 18:30:00	16.059931213678773	16.059931213678773	0.0	10.706620809119183	5.3533104045595925	5.3533104045595925	5.3533104045595925	0.0	0.0	Terrestrially-infl
2017-01-07 18:35:00	16.055808862361506	10.70387257490767	10.70387257490767	5.351936287453835	5.351936287453835	5.351936287453835	5.351936287453835	0.0	0.0	Terrestrially-infl
2017-01-07 18:40:00	10.713801425677856	21.42760285135571	21.42760285135571	16.070702138516786	5.356900712838928	0.0	0.0	5.356900712838928	0.0	Terrestrially-infl
2017-01-07 18:45:00	10.710692215725343	10.710692215725343	0.0	0.0	0.0	5.355346107862672	0.0	0.0	0.0	Terrestrially-infl
2017-01-07 18:50:00	16.055969433831088	10.703979622554057	16.055969433831088	5.351989811277028	5.351989811277028	0.0	5.351989811277028	0.0	0.0	Terrestrially-infl
2017-01-07 18:55:00	16.063680643140565	5.3545602143801885	10.709120428760377	10.709120428760377	0.0	0.0	0.0	0.0	0.0	Terrestrially-infl
2017-01-07 19:00:00	16.065073734305564	26.775122890509273	0.0	5.3550245781018555	0.0	5.3550245781018555	0.0	0.0	0.0	Terrestrially-infl
2017-01-07 19:05:00	10.705407129130156	0.0	10.705407129130156	10.705407129130156	10.705407129130156	0.0	5.352703564565077	0.0	0.0	Terrestrially-infl
2017-01-07 19:10:00	16.074510247384193	5.358170082461398	10.716340164922796	10.716340164922796	5.358170082461398	10.716340164922796	0.0	0.0	0.0	Terrestrially-infl
2017-01-07 19:15:00	5.353988800344911	16.061966401034738	10.707977600689823	5.353988800344911	10.707977600689823	5.353988800344911	0.0	0.0	0.0	Terrestrially-infl
2017-01-07 19:20:00	10.708727554097331	5.3543637770486665	0.0	0.0	0.0	5.3543637770486665	0.0	0.0	0.0	Terrestrially-infl
2017-01-07 19:25:00	0.0	5.353292554360514	5.353292554360514	5.353292554360514	10.706585108721027	0.0	0.0	0.0	0.0	Terrestrially-infl
2017-01-07 19:30:00	0.0	16.06839669621469	16.06839669621469	16.06839669621469	5.356132232071563	0.0	0.0	0.0	0.0	Terrestrially-infl
2017-01-07 19:35:00	16.062823476351205	5.354274492117068	0.0	0.0	0.0	0.0	0.0	0.0	0.0	Terrestrially-infl
2017-01-07 19:40:00	10.709870542262275	0.0	0.0	0.0	0.0	0.0	0.0	0.0	0.0	Terrestrially-infl
2017-01-07 19:45:00	0.0	5.35606075669757	5.35606075669757	0.0	0.0	0.0	0.0	0.0	0.0	Terrestrially-infl
2017-01-07 19:50:00	0.0	0.0	0.0	0.0	0.0	0.0	0.0	0.0	0.0	Terrestrially-infl
2017-01-07 19:55:00	10.70804902029825	0.0	5.354024510149125	5.354024510149125	0.0	0.0	0.0	0.0	0.0	Terrestrially-infl
2017-01-07 20:00:00	5.374672820831735	5.374672820831735	5.374672820831735	0.0	5.374672820831735	0.0	0.0	0.0	0.0	Terrestrially-infl
2017-01-07 20:05:00										Terrestrially-infl
2017-01-07 20:10:00										Terrestrially-infl
2017-01-07 20:15:00										Terrestrially-infl
2017-01-07 20:20:00										Terrestrially-infl
2017-01-07 20:25:00										Terrestrially-infl
2017-01-07 20:30:00										Terrestrially-infl
2017-01-07 20:35:00										Terrestrially-infl
2017-01-07 20:40:00										Terrestrially-infl
2017-01-07 20:45:00										Terrestrially-infl
2017-01-07 20:50:00										Terrestrially-infl
2017-01-07 20:55:00										Terrestrially-infl
2017-01-07 21:00:00										Terrestrially-infl
2017-01-07 21:05:00										Terrestrially-infl
2017-01-07 21:10:00	5.35159732809937	16.054791984298106	16.054791984298106	10.70319465619874	5.35159732809937	0.0	5.35159732809937	0.0	0.0	Terrestrially-infl
2017-01-07 21:15:00	26.780482470730558	21.42438597658445	26.780482470730558	21.42438597658445	32.13657896487667	5.356096494146112	0.0	0.0	0.0	Terrestrially-infl
2017-01-07 21:20:00	37.47929647114172	32.125111260978606	16.062555630489307	10.708370420326203	0.0	5.354185210163101	0.0	0.0	0.0	Terrestrially-infl
2017-01-07 21:25:00	37.49805475260353	32.14118978794588	21.42745985863059	26.78432482328824	16.07059489397294	0.0	5.356864964657648	0.0	0.0	Terrestrially-infl
2017-01-07 21:30:00	16.079930527074193	32.159861054148394	0.0	16.079930527074193	16.079930527074193	10.719953684716131	5.359976842358066	5.359976842358066	0.0	Terrestrially-infl
2017-01-07 21:35:00	37.46842526468643	26.763160903347448	26.763160903347448	10.70526436133898	16.05789654200847	16.05789654200847	5.35263218066949	5.35263218066949	0.0	Terrestrially-infl
2017-01-07 21:40:00	26.762714767387017	42.82034362781923	32.11525772086442	5.352542953477403	5.352542953477403	5.352542953477403	0.0	0.0	0.0	Terrestrially-infl
2017-01-07 21:45:00	32.126182662291995	21.417455108194662	0.0	5.3543637770486665	10.708727554097331	10.708727554097331	0.0	0.0	0.0	Terrestrially-infl
2017-01-07 21:50:00	32.124254191379165	48.18638128706875	21.416169460919445	21.416169460919445	10.708084730459722	5.354042365229861	0.0	0.0	0.0	Terrestrially-infl
2017-01-07 21:55:00	26.777177142687453	21.42174171414997	37.488047999762436	16.066306285612473	16.066306285612473	5.3554354285374925	16.066306285612473	0.0	0.0	Terrestrially-infl
2017-01-07 22:00:00	42.830910558250615	32.12318291868796	10.707727639562654	16.06159145934398	10.707727639562654	0.0	0.0	0.0	0.0	Terrestrially-infl
2017-01-07 22:05:00	37.46805050798083	42.82062915197809	16.057735931991786	21.410314575989045	10.705157287994522	5.352578643997261	0.0	0.0	0.0	Terrestrially-infl
2017-01-07 22:10:00	5.357919736612657	37.5054381562886	16.07375920983797	10.715839473225314	21.431678946450628	16.07375920983797	0.0	0.0	0.0	Terrestrially-infl
2017-01-07 22:15:00	42.830767727131374	16.061537897674263	10.707691931782843	5.353845965891422	5.353845965891422	10.707691931782843	5.353845965891422	0.0	0.0	Terrestrially-infl
2017-01-07 22:20:00	21.408744297820093	26.76093037227512	21.408744297820093	16.05655822336507	5.352186074455023	5.352186074455023	5.352186074455023	0.0	0.0	Terrestrially-infl
2017-01-07 22:25:00	16.061645021370925	16.061645021370925	5.353881673790309	16.061645021370925	21.415526695161237	5.353881673790309	0.0	0.0	0.0	Terrestrially-infl
2017-01-07 22:30:00	37.466176836895905	5.352310976699416	16.056932930098245	5.352310976699416	32.11386586019649	5.352310976699416	0.0	5.352310976699416	0.0	Terrestrially-infl
2017-01-07 22:35:00										Terrestrially-infl
2017-01-07 22:40:00										Terrestrially-infl
2017-01-07 22:45:00										Terrestrially-infl
2017-01-07 22:50:00										Terrestrially-infl
2017-01-07 22:55:00										Terrestrially-infl
2017-01-07 23:00:00										Terrestrially-infl
2017-01-07 23:05:00										Terrestrially-infl
2017-01-07 23:10:00										Terrestrially-infl
2017-01-07 23:15:00										Terrestrially-infl
2017-01-07 23:20:00										Terrestrially-infl
2017-01-07 23:25:00	10.710942315283383	5.355471157641691	0.0	0.0	10.710942315283383	5.355471157641691	0.0	0.0	0.0	Terrestrially-infl
2017-01-07 23:30:00	10.706156722512633	10.706156722512633	0.0	0.0	0.0	0.0	0.0	0.0	0.0	Terrestrially-infl
2017-01-07 23:35:00	0.0	5.353506764606443	10.707013529212887	10.707013529212887	10.707013529212887	0.0	0.0	0.0	0.0	Terrestrially-infl
2017-01-07 23:40:00	0.0	0.0	5.357401237479063	0.0	0.0	5.357401237479063	0.0	0.0	0.0	Terrestrially-infl
2017-01-07 23:45:00	0.0	10.72231631150414	5.36115815575207	0.0	0.0	5.36115815575207	5.36115815575207	0.0	0.0	Terrestrially-infl
2017-01-07 23:50:00	5.354042365229861	5.354042365229861	0.0	0.0	16.062127095689586	5.354042365229861	0.0	0.0	0.0	Terrestrially-infl
2017-01-07 23:55:00	0.0	10.706121025209317	0.0	0.0	0.0	0.0	5.353060512604658	0.0	0.0	Terrestrially-infl
2017-01-08 00:00:00	5.355381835775059	10.710763671550119	5.355381835775059	0.0	0.0	0.0	10.710763671550119	0.0	0.0	Terrestrially-infl
2017-01-08 00:05:00	5.353953091017044	5.353953091017044	16.061859273051134	0.0	5.353953091017044	16.061859273051134	5.353953091017044	0.0	0.0	Terrestrially-infl
2017-01-08 00:10:00	5.355238926985708	16.065716780957118	5.355238926985708	10.710477853971415	5.355238926985708	10.710477853971415	5.355238926985708	0.0	0.0	Terrestrially-infl
2017-01-08 00:15:00	0.0	10.712872047388789	10.712872047388789	5.356436023694394	10.712872047388789	0.0	5.356436023694394	0.0	0.0	Terrestrially-infl
2017-01-08 00:20:00	0.0	5.357740932471313	0.0	0.0	10.715481864942626	10.715481864942626	5.357740932471313	5.357740932471313	0.0	Terrestrially-infl
2017-01-08 00:25:00	10.705799760191423	5.3528998800957135	10.705799760191423	10.705799760191423	0.0	5.3528998800957135	0.0	0.0	0.0	Terrestrially-infl
2017-01-08 00:30:00	5.354435207137941	16.063305621413825	5.354435207137941	0.0	0.0	0.0	0.0	0.0	0.0	Terrestrially-infl
2017-01-08 00:35:00	10.708870414275882	0.0	5.354435207137941	0.0	16.063305621413825	0.0	0.0	0.0	0.0	Terrestrially-infl
2017-01-08 00:40:00	16.077890785047302	16.077890785047302	10.718593856698199	5.359296928349099	10.718593856698199	5.359296928349099	0.0	0.0	0.0	Terrestrially-infl
2017-01-08 00:45:00	11.044890158352663	22.089780316705326	11.044890158352663	0.0	5.522445079176332	5.522445079176332	0.0	0.0	0.0	Terrestrially-infl
2017-01-08 00:50:00	5.358205848063848	5.358205848063848	10.716411696127695	5.358205848063848	16.074617544191543	0.0	10.716411696127695	0.0	0.0	Terrestrially-infl
2017-01-08 00:55:00	32.12221883435305	0.0	10.707406278117682	10.707406278117682	5.353703139058841	5.353703139058841	0.0	5.353703139058841	0.0	Terrestrially-infl
2017-01-08 01:00:00	32.14741113396884	5.3579018556614715	0.0	0.0	5.3579018556614715	16.07370556698442	0.0	0.0	0.0	Terrestrially-infl
2017-01-08 01:05:00	10.705978238376538	0.0	5.352989119188269	5.352989119188269	5.352989119188269	5.352989119188269	0.0	0.0	0.0	Terrestrially-infl
2017-01-08 01:10:00	10.719166373812897	26.79791593453223	0.0	16.07874956071934	5.359583186906447	0.0	5.359583186906447	0.0	0.0	Terrestrially-infl
2017-01-08 01:15:00	21.4640566546163	16.098042490962225	16.098042490962225	10.73202832730815	5.366014163654075	5.366014163654075	5.366014163654075	0.0	0.0	Terrestrially-infl
2017-01-08 01:20:00	0.0	10.725468101022976	0.0	0.0	5.362734050511488	0.0	0.0	0.0	0.0	Terrestrially-infl
2017-01-08 01:25:00	5.3533639558710835	5.3533639558710835	5.3533639558710835	5.3533639558710835	5.3533639558710835	0.0	0.0	0.0	0.0	Terrestrially-infl
2017-01-08 01:30:00	5.359690541749547	0.0	5.359690541749547	10.719381083499094	10.719381083499094	5.359690541749547	5.359690541749547	0.0	0.0	Terrestrially-infl
2017-01-08 01:35:00	16.070970256138672	5.3569900853795565	16.070970256138672	0.0	5.3569900853795565	10.713980170759113	0.0	0.0	0.0	Terrestrially-infl
2017-01-08 01:40:00	10.716697830496905	10.716697830496905	0.0	5.3583489152484525	10.716697830496905	5.3583489152484525	0.0	0.0	0.0	Terrestrially-infl
2017-01-08 01:45:00	16.067271022916287	26.778785038193806	0.0	0.0	10.711514015277524	10.711514015277524	0.0	0.0	0.0	Terrestrially-infl
2017-01-08 01:50:00	16.091158365868786	10.727438910579188	0.0	0.0	5.363719455289594	0.0	0.0	0.0	0.0	Terrestrially-infl
2017-01-08 01:55:00	10.714301926935702	5.357150963467851	0.0	0.0	0.0	0.0	0.0	0.0	0.0	Terrestrially-infl
2017-01-08 02:00:00	10.707441983992334	16.061162975988502	5.353720991996167	10.707441983992334	0.0	5.353720991996167	0.0	0.0	0.0	Terrestrially-infl
2017-01-08 02:05:00	10.731956587472476	5.365978293736238	5.365978293736238	5.365978293736238	16.097934881208715	0.0	0.0	0.0	0.0	Terrestrially-infl
2017-01-08 02:10:00	5.360191587887879	10.720383175775758	5.360191587887879	0.0	10.720383175775758	0.0	0.0	0.0	0.0	Terrestrially-infl
2017-01-08 02:15:00	5.360692727714722	16.082078183144162	0.0	5.360692727714722	0.0	0.0	0.0	0.0	0.0	Terrestrially-infl
2017-01-08 02:20:00	5.358813936366425	0.0	5.358813936366425	16.076441809099276	0.0	0.0	0.0	0.0	0.0	Terrestrially-infl
2017-01-08 02:25:00	0.0	5.369567660907871	5.369567660907871	0.0	5.369567660907871	5.369567660907871	0.0	0.0	0.0	Terrestrially-infl
2017-01-08 02:30:00	5.3614983273538765	5.3614983273538765	5.3614983273538765	0.0	0.0	5.3614983273538765	0.0	0.0	0.0	Terrestrially-infl
2017-01-08 02:35:00	10.71755632529132	16.076334487936982	10.71755632529132	5.35877816264566	10.71755632529132	0.0	0.0	0.0	0.0	Terrestrially-infl
2017-01-08 02:40:00	21.429032883580174	0.0	5.3572582208950426	0.0	5.3572582208950426	0.0	0.0	0.0	0.0	Terrestrially-infl
2017-01-08 02:45:00										Terrestrially-infl
2017-01-08 02:50:00										Terrestrially-infl
2017-01-08 02:55:00										Terrestrially-infl
2017-01-08 03:00:00										Terrestrially-infl
2017-01-08 03:05:00										Terrestrially-infl
2017-01-08 03:10:00										Terrestrially-infl
2017-01-08 03:15:00										Terrestrially-infl
2017-01-08 03:20:00										Terrestrially-infl
2017-01-08 03:25:00										Terrestrially-infl
2017-01-08 03:30:00										Terrestrially-infl
2017-01-08 03:35:00										Terrestrially-infl
2017-01-08 03:40:00										Terrestrially-infl
2017-01-08 03:45:00										Terrestrially-infl
2017-01-08 03:50:00										Terrestrially-infl
2017-01-08 03:55:00										Terrestrially-infl
2017-01-08 04:00:00										Terrestrially-infl
2017-01-08 04:05:00										Terrestrially-infl
2017-01-08 04:10:00										Terrestrially-infl
2017-01-08 04:15:00										Terrestrially-infl
2017-01-08 04:20:00										Terrestrially-infl
2017-01-08 04:25:00										Terrestrially-infl
2017-01-08 04:30:00										Terrestrially-infl
2017-01-08 04:35:00										Terrestrially-infl
2017-01-08 04:40:00										Terrestrially-infl
2017-01-08 04:45:00										Terrestrially-infl
2017-01-08 04:50:00										Terrestrially-infl
2017-01-08 04:55:00										Terrestrially-infl
2017-01-08 05:00:00										Terrestrially-infl
2017-01-08 05:05:00										Terrestrially-infl
2017-01-08 05:10:00										Terrestrially-infl
2017-01-08 05:15:00										Terrestrially-infl
2017-01-08 05:20:00										Terrestrially-infl
2017-01-08 05:25:00										Terrestrially-infl
2017-01-08 05:30:00										Terrestrially-infl
2017-01-08 05:35:00										Terrestrially-infl
2017-01-08 05:40:00										Terrestrially-infl
2017-01-08 05:45:00										Terrestrially-infl
2017-01-08 05:50:00										Terrestrially-infl
2017-01-08 05:55:00										Terrestrially-infl
2017-01-08 06:00:00										Terrestrially-infl
2017-01-08 06:05:00										Terrestrially-infl
2017-01-08 06:10:00	48.287994454883844	59.01865988930248	26.826663586046585	26.826663586046585	10.730665434418633	16.09599815162795	10.730665434418633	0.0	0.0	Terrestrially-infl
2017-01-08 06:15:00	21.41317021744205	32.11975532616308	21.41317021744205	21.41317021744205	10.706585108721027	21.41317021744205	5.353292554360514	5.353292554360514	0.0	Terrestrially-infl
2017-01-08 06:20:00	5.353167606299998	53.53167606299997	26.765838031499985	21.412670425199988	21.412670425199988	42.825340850399975	16.05950281889999	5.353167606299998	0.0	Terrestrially-infl
2017-01-08 06:25:00	32.12029083927801	32.12029083927801	42.82705445237068	21.41352722618534	26.766909032731675	10.70676361309267	5.353381806546335	5.353381806546335	0.0	Terrestrially-infl
2017-01-08 06:30:00	21.433753344474248	48.22594502506704	16.075315008355687	21.433753344474248	58.942821697304176	21.433753344474248	10.716876672237124	0.0	0.0	Terrestrially-infl
2017-01-08 06:35:00	53.542566354880684	42.834053083904564	21.417026541952282	10.708513270976141	26.771283177440342	26.771283177440342	10.708513270976141	0.0	0.0	Terrestrially-infl
2017-01-08 06:40:00	32.1221117174435	80.30527929360875	26.768426431202922	26.768426431202922	32.1221117174435	21.41474114496233	10.70737057248117	5.353685286240585	0.0	Terrestrially-infl
2017-01-08 06:45:00	64.24379497153521	91.01204287634151	53.536495809612674	16.060948742883802	10.707299161922533	5.3536495809612665	21.414598323845066	0.0	0.0	Terrestrially-infl
2017-01-08 06:50:00	58.90468092918165	53.54970993561968	21.419883974247874	32.12982596137181	53.54970993561968	21.419883974247874	21.419883974247874	10.709941987123935	0.0	Terrestrially-infl
2017-01-08 06:55:00	48.19232778252649	58.90173395642127	37.48292160863171	10.709406173894775	53.547030869473886	21.41881234778955	21.41881234778955	5.354703086947388	0.0	Terrestrially-infl
2017-01-08 07:00:00	58.92728418753889	91.06943919892372	32.14215501138485	32.14215501138485	21.428103340923236	37.49918084661566	26.78512917615404	0.0	0.0	Terrestrially-infl
2017-01-08 07:05:00	26.75950302749894	10.703801210999575	37.46330423849852	32.11140363299873	21.40760242199915	26.75950302749894	10.703801210999575	0.0	0.0	Terrestrially-infl
2017-01-08 07:10:00	42.81720311336154	26.76075194585097	42.81720311336154	0.0	21.40860155668077	16.05645116751058	0.0	10.704300778340386	0.0	Terrestrially-infl
2017-01-08 07:15:00	21.414241279386253	16.060680959539688	26.767801599232808	32.121361919079376	21.414241279386253	16.060680959539688	16.060680959539688	5.353560319846563	0.0	Terrestrially-infl
2017-01-08 07:20:00	48.18140021788063	42.82791130478278	21.41395565239139	26.76744456548924	16.060466739293542	16.060466739293542	10.706977826195695	0.0	0.0	Terrestrially-infl
2017-01-08 07:25:00	37.53738294609265	42.89986622410589	32.17489966807941	32.17489966807941	42.89986622410589	10.724966556026473	21.449933112052946	5.3624832780132365	0.0	Terrestrially-infl
2017-01-08 07:30:00	32.12446845449165	37.47854653024026	21.41631230299443	37.47854653024026	42.83262460598886	10.708156151497215	21.41631230299443	5.354078075748608	0.0	Terrestrially-infl
2017-01-08 07:35:00	26.764588638380953	21.411670910704764	10.705835455352382	10.705835455352382	10.705835455352382	16.058753183028568	10.705835455352382	0.0	0.0	Terrestrially-infl
2017-01-08 07:40:00	26.766105773772892	32.11932692852747	26.766105773772892	16.059663464263735	21.412884619018318	16.059663464263735	10.706442309509155	0.0	0.0	Terrestrially-infl
2017-01-08 07:45:00	37.479796448416494	32.125539812928416	42.834053083904564	26.771283177440342	26.771283177440342	21.417026541952282	5.3542566354880705	5.3542566354880705	0.0	Terrestrially-infl
2017-01-08 07:50:00	16.061002300624178	48.18300690187254	21.414669734165575	16.061002300624178	32.122004601248356	16.061002300624178	10.707334867082787	5.353667433541394	0.0	Terrestrially-infl
2017-01-08 07:55:00	32.11943402686504	32.11943402686504	26.76619502238753	21.412956017910023	26.76619502238753	10.706478008955012	5.353239004477506	0.0	0.0	Terrestrially-infl
2017-01-08 08:00:00	21.40931528141229	42.818630562824566	32.11397292211843	0.0	26.76164410176536	5.352328820353073	5.352328820353073	0.0	0.0	Terrestrially-infl
2017-01-08 08:05:00	26.761554883497077	5.352310976699416	26.761554883497077	21.409243906797663	37.466176836895905	16.056932930098245	0.0	0.0	0.0	Terrestrially-infl
2017-01-08 08:10:00	37.468800028888786	48.17417146571415	37.468800028888786	16.05805715523805	32.1161143104761	16.05805715523805	5.3526857184126815	0.0	0.0	Terrestrially-infl
2017-01-08 08:15:00	16.059609915452054	21.41281322060274	16.059609915452054	10.70640661030137	16.059609915452054	32.11921983090411	10.70640661030137	0.0	0.0	Terrestrially-infl
2017-01-08 08:20:00	64.22280726599746	26.75950302749894	21.40760242199915	37.46330423849852	16.055701816499365	21.40760242199915	0.0	5.351900605499788	0.0	Terrestrially-infl
2017-01-08 08:25:00	21.42467188189572	10.71233594094786	21.42467188189572	10.71233594094786	21.42467188189572	0.0	10.71233594094786	0.0	0.0	Terrestrially-infl
2017-01-08 08:30:00	26.787542524641204	42.86006803942593	5.357508504928242	10.71501700985648	42.86006803942593	0.0	16.072525514784722	0.0	0.0	Terrestrially-infl
2017-01-08 08:35:00	32.14590920925508	32.14590920925508	26.788257674379235	42.86121227900677	26.788257674379235	10.715303069751693	10.715303069751693	5.3576515348758464	0.0	Terrestrially-infl
2017-01-08 08:40:00	10.704693328251414	26.761733320628533	26.761733320628533	5.352346664125707	10.704693328251414	0.0	0.0	0.0	0.0	Terrestrially-infl
2017-01-08 08:45:00	21.424957794837827	0.0	5.356239448709457	16.068718346128367	0.0	0.0	0.0	0.0	0.0	Terrestrially-infl
2017-01-08 08:50:00	16.082078183144162	5.360692727714722	5.360692727714722	0.0	0.0	5.360692727714722	0.0	0.0	0.0	Terrestrially-infl
2017-01-08 08:55:00	10.725754719225474	5.362877359612737	5.362877359612737	0.0	0.0	5.362877359612737	0.0	0.0	0.0	Terrestrially-infl
2017-01-08 09:00:00	10.725718891112423	16.088578336668636	5.362859445556212	5.362859445556212	0.0	5.362859445556212	0.0	0.0	0.0	Terrestrially-infl
2017-01-08 09:05:00	10.71923794275259	5.359618971376295	5.359618971376295	16.078856914128888	5.359618971376295	0.0	0.0	0.0	0.0	Terrestrially-infl
2017-01-08 09:10:00	0.0	0.0	0.0	5.359135921347998	5.359135921347998	0.0	0.0	0.0	0.0	Terrestrially-infl
2017-01-08 09:15:00	5.356007151418936	0.0	16.068021454256808	0.0	5.356007151418936	0.0	0.0	0.0	0.0	Terrestrially-infl
2017-01-08 09:20:00	5.357454870666724	10.714909741333448	5.357454870666724	16.072364612000168	5.357454870666724	0.0	0.0	0.0	0.0	Terrestrially-infl
2017-01-08 09:25:00	5.356239448709457	5.356239448709457	10.712478897418913	5.356239448709457	5.356239448709457	5.356239448709457	0.0	0.0	0.0	Terrestrially-infl
2017-01-08 09:30:00	0.0	10.720920087998547	5.360460043999273	0.0	0.0	0.0	0.0	0.0	0.0	Terrestrially-infl
2017-01-08 09:35:00	10.722423728375679	5.36121186418784	10.722423728375679	0.0	0.0	5.36121186418784	0.0	0.0	0.0	Terrestrially-infl
2017-01-08 09:40:00	10.710370676312069	10.710370676312069	5.355185338156034	16.0655560144681	0.0	0.0	0.0	0.0	0.0	Terrestrially-infl
2017-01-08 09:45:00	5.352828490963919	21.41131396385568	10.705656981927838	5.352828490963919	0.0	10.705656981927838	0.0	0.0	0.0	Terrestrially-infl
2017-01-08 09:50:00	5.352810643978496	5.352810643978496	0.0	0.0	0.0	5.352810643978496	5.352810643978496	0.0	0.0	Terrestrially-infl
2017-01-08 09:55:00	0.0	5.355596213260788	5.355596213260788	10.711192426521576	5.355596213260788	0.0	0.0	0.0	0.0	Terrestrially-infl
2017-01-08 10:00:00	21.409458032069267	16.05709352405195	5.352364508017317	0.0	0.0	0.0	5.352364508017317	0.0	0.0	Terrestrially-infl
2017-01-08 10:05:00	21.417026541952282	0.0	10.708513270976141	5.3542566354880705	0.0	5.3542566354880705	0.0	0.0	0.0	Terrestrially-infl
2017-01-08 10:10:00	42.890267816876026	16.083850431328507	42.890267816876026	10.722566954219008	21.445133908438013	16.083850431328507	5.361283477109503	10.722566954219008	0.0	Terrestrially-infl
2017-01-08 10:15:00	58.87856138379246	48.17336840492109	26.762982447178388	16.057789468307032	48.17336840492109	16.057789468307032	16.057789468307032	10.705192978871354	0.0	Terrestrially-infl
2017-01-08 10:20:00	21.414955380210237	42.829910760420475	37.47617191536792	10.707477690105119	42.829910760420475	21.414955380210237	10.707477690105119	5.353738845052559	0.0	Terrestrially-infl
2017-01-08 10:25:00	26.7696761826587	21.415740946126963	16.06180570959522	26.7696761826587	58.89328760184914	21.415740946126963	42.831481892253926	5.353935236531741	0.0	Terrestrially-infl
2017-01-08 10:30:00	42.854633735627864	37.49780451867437	10.713658433906962	16.070487650860446	10.713658433906962	16.070487650860446	5.356829216953481	5.356829216953481	0.0	Terrestrially-infl
2017-01-08 10:35:00	5.353006967363834	26.765034836819172	53.530069673638344	21.412027869455336	10.706013934727668	21.412027869455336	26.765034836819172	16.0590209020915	0.0	Terrestrially-infl
2017-01-08 10:40:00	21.41302741727788	32.11954112591682	26.766284271597353	21.41302741727788	26.766284271597353	37.47279798023629	21.41302741727788	0.0	0.0	Terrestrially-infl
2017-01-08 10:45:00	42.831481892253926	21.415740946126963	16.06180570959522	5.353935236531741	21.415740946126963	53.5393523653174	10.707870473063481	0.0	0.0	Terrestrially-infl
2017-01-08 10:50:00	10.707834764331027	5.3539173821655135	21.415669528662054	32.123504292993076	16.061752146496538	32.123504292993076	32.123504292993076	0.0	0.0	Terrestrially-infl
2017-01-08 10:55:00	16.061645021370925	10.707763347580618	37.477171716532155	16.061645021370925	16.061645021370925	21.415526695161237	16.061645021370925	5.353881673790309	0.0	Terrestrially-infl
2017-01-08 11:00:00	5.369585619808644	0.0	16.108756859425934	10.739171239617288	0.0	0.0	0.0	0.0	0.0	Terrestrially-infl
2017-01-08 11:05:00	10.716089813225556	16.07413471983833	0.0	5.358044906612777	0.0	16.07413471983833	5.358044906612777	0.0	0.0	Terrestrially-infl
2017-01-08 11:10:00	0.0	10.721492853650943	0.0	0.0	16.082239280476415	0.0	0.0	0.0	0.0	Terrestrially-infl
2017-01-08 11:15:00	10.730306835925976	10.730306835925976	0.0	5.365153417962988	5.365153417962988	0.0	0.0	0.0	0.0	Terrestrially-infl
2017-01-08 11:20:00	5.355328244085242	10.710656488170484	5.355328244085242	0.0	5.355328244085242	0.0	0.0	0.0	0.0	Terrestrially-infl
2017-01-08 11:25:00	16.090782060073227	0.0	16.090782060073227	10.72718804004882	10.72718804004882	0.0	0.0	0.0	0.0	Terrestrially-infl
2017-01-08 11:30:00	0.0	10.705585594224159	0.0	5.3527927971120794	5.3527927971120794	0.0	0.0	0.0	0.0	Terrestrially-infl
2017-01-08 11:35:00	0.0	10.722387922512699	5.361193961256349	5.361193961256349	10.722387922512699	0.0	0.0	0.0	0.0	Terrestrially-infl
2017-01-08 11:40:00	10.739817801132046	16.109726701698072	5.369908900566023	5.369908900566023	0.0	0.0	0.0	0.0	0.0	Terrestrially-infl
2017-01-08 11:45:00	16.066413472925078	5.355471157641691	0.0	10.710942315283383	0.0	0.0	0.0	0.0	0.0	Terrestrially-infl
2017-01-08 11:50:00	0.0	5.36115815575207	0.0	0.0	5.36115815575207	0.0	0.0	0.0	0.0	Terrestrially-infl
2017-01-08 11:55:00	5.364275024851737	0.0	16.092825074555208	0.0	10.728550049703474	0.0	0.0	0.0	0.0	Terrestrially-infl
2017-01-08 12:00:00	5.357240344358924	10.714480688717847	0.0	0.0	0.0	5.357240344358924	0.0	0.0	0.0	Terrestrially-infl
2017-01-08 12:05:00	5.357615776672983	0.0	5.357615776672983	0.0	0.0	0.0	0.0	5.357615776672983	0.0	Terrestrially-infl
2017-01-08 12:10:00	10.725074026005489	16.08761103900823	5.362537013002744	0.0	5.362537013002744	10.725074026005489	0.0	0.0	0.0	Terrestrially-infl
2017-01-08 12:15:00	10.703301690285985	26.75825422571496	0.0	16.054952535428974	0.0	0.0	0.0	0.0	0.0	Terrestrially-infl
2017-01-08 12:20:00	10.715088523398382	5.357544261699191	5.357544261699191	0.0	0.0	0.0	0.0	0.0	0.0
2017-01-08 12:25:00	0.0	5.393831450699574	10.787662901399148	0.0	5.393831450699574	0.0	0.0	0.0	0.0
2017-01-08 12:30:00	5.542903310757816	5.542903310757816	16.628709932273452	0.0	5.542903310757816	5.542903310757816	0.0	0.0	0.0
2017-01-08 12:35:00	21.42188463056677	16.066413472925078	21.42188463056677	10.710942315283383	0.0	0.0	5.355471157641691	0.0	0.0	Terrestrially-infl
2017-01-08 12:40:00	21.450362996276677	16.08777224720751	0.0	0.0	10.725181498138339	0.0	0.0	0.0	0.0	Terrestrially-infl
2017-01-08 12:45:00	37.51683182040108	10.719094805828881	0.0	0.0	26.7977370145722	0.0	0.0	0.0	0.0	Terrestrially-infl
2017-01-08 12:50:00	10.706977826195695	0.0	0.0	0.0	5.353488913097848	0.0	5.353488913097848	0.0	0.0	Terrestrially-infl
2017-01-08 12:55:00	10.707906182034089	0.0	5.353953091017044	16.061859273051134	0.0	5.353953091017044	0.0	0.0	0.0	Terrestrially-infl
2017-01-08 13:00:00	5.353703139058841	0.0	21.414812556235365	10.707406278117682	5.353703139058841	0.0	0.0	0.0	0.0	Terrestrially-infl
2017-01-08 13:05:00	16.070165930110704	10.713443953407136	5.356721976703568	0.0	5.356721976703568	5.356721976703568	0.0	0.0	0.0	Terrestrially-infl
2017-01-08 13:10:00	16.085515626380918	21.44735416850789	10.723677084253943	10.723677084253943	10.723677084253943	0.0	0.0	0.0	0.0	Terrestrially-infl
2017-01-08 13:15:00	10.706478008955012	10.706478008955012	5.353239004477506	5.353239004477506	16.05971701343252	10.706478008955012	0.0	0.0	0.0	Terrestrially-infl
2017-01-08 13:20:00	37.50043214151214	10.714409183289183	5.357204591644591	16.071613774933773	5.357204591644591	0.0	0.0	0.0	0.0	Terrestrially-infl
2017-01-08 13:25:00	16.06887917591424	10.712586117276162	0.0	10.712586117276162	10.712586117276162	0.0	0.0	0.0	0.0	Terrestrially-infl
2017-01-08 13:30:00	5.353631728500203	32.12179037100122	16.06089518550061	10.707263457000408	0.0	0.0	0.0	0.0	0.0	Terrestrially-infl
2017-01-08 13:35:00	10.708227573487449	16.062341360231176	10.708227573487449	10.708227573487449	21.416455146974897	5.354113786743724	5.354113786743724	0.0	0.0	Terrestrially-infl
2017-01-08 13:40:00	10.703908257218565	42.81563302887425	5.3519541286092815	16.055862385827847	0.0	0.0	0.0	0.0	0.0	Terrestrially-infl
2017-01-08 13:45:00	26.789688088415947	37.50556332378233	5.357937617683191	10.715875235366381	0.0	10.715875235366381	0.0	0.0	0.0	Terrestrially-infl
2017-01-08 13:50:00	21.42359977632243	10.711799888161217	5.3558999440806065	0.0	5.3558999440806065	0.0	0.0	0.0	0.0	Terrestrially-infl
2017-01-08 13:55:00	21.415526695161237	16.061645021370925	0.0	21.415526695161237	5.353881673790309	0.0	5.353881673790309	0.0	0.0	Terrestrially-infl
2017-01-08 14:00:00	32.118363075627954	5.353060512604658	16.059181537813974	0.0	0.0	0.0	0.0	0.0	0.0	Terrestrially-infl
2017-01-08 14:05:00	21.449288318023573	16.086966238517682	5.362322079505893	10.724644159011786	10.724644159011786	0.0	0.0	0.0	0.0	Terrestrially-infl
2017-01-08 14:10:00	37.55645044535011	53.65207206478587	21.460828825914348	21.460828825914348	26.82603603239293	5.365207206478587	0.0	0.0	0.0	Terrestrially-infl
2017-01-08 14:15:00	74.9538435224799	80.30768948837131	42.830767727131374	37.47692176123995	21.415383863565687	16.061537897674263	10.707691931782843	10.707691931782843	0.0	Terrestrially-infl
2017-01-08 14:20:00	80.27395992149053	85.62555724958992	64.21916793719242	16.054791984298106	32.10958396859621	10.70319465619874	0.0	0.0	0.0	Terrestrially-infl
2017-01-08 14:25:00	64.236083608366	91.00111844518517	58.88307664100217	16.0590209020915	32.118041804183	10.706013934727668	5.353006967363834	5.353006967363834	0.0	Terrestrially-infl
2017-01-08 14:30:00	85.63098059926136	80.27904431180752	32.11161772472301	48.167426587084506	26.759681437269176	10.70387257490767	10.70387257490767	0.0	0.0	Terrestrially-infl
2017-01-08 14:35:00	42.81663216022472	74.92910628039327	26.760395100140446	5.352079020028088	32.112474120168535	16.056237060084268	5.352079020028088	0.0	0.0	Terrestrially-infl
2017-01-08 14:40:00	96.39944553945392	74.97734653068638	64.26629702630261	37.48867326534319	16.066574256575652	10.711049504383768	10.711049504383768	5.355524752191884	0.0	Terrestrially-infl
2017-01-08 14:45:00	69.60417560368494	69.60417560368494	37.47917147890728	37.47917147890728	37.47917147890728	0.0	5.35416735412961	0.0	0.0	Terrestrially-infl
2017-01-08 14:50:00	37.4641784609441	53.52025494420586	10.704050988841173	16.05607648326176	5.3520254944205865	0.0	16.05607648326176	0.0	0.0	Terrestrially-infl
2017-01-08 14:55:00	37.4730478805236	53.53292554360514	16.05987766308154	37.4730478805236	26.76646277180257	10.706585108721027	10.706585108721027	0.0	0.0	Terrestrially-infl
2017-01-08 15:00:00	69.5881624798839	58.882291329132535	26.76467787687843	10.705871150751369	10.705871150751369	0.0	0.0	0.0	0.0	Terrestrially-infl
2017-01-08 15:05:00	42.83919639341524	42.83919639341524	37.484296844238344	10.70979909835381	32.12939729506143	0.0	0.0	0.0	0.0	Terrestrially-infl
2017-01-08 15:10:00	37.50719057722978	37.50719057722978	26.79085041230699	26.79085041230699	0.0	0.0	0.0	0.0	0.0	Terrestrially-infl
2017-01-08 15:15:00	42.822342376896636	21.411171188448318	10.705585594224159	0.0	10.705585594224159	5.3527927971120794	0.0	0.0	0.0	Terrestrially-infl
2017-01-08 15:20:00	48.18300690187254	32.122004601248356	32.122004601248356	16.061002300624178	5.353667433541394	10.707334867082787	0.0	0.0	0.0	Terrestrially-infl
2017-01-08 15:25:00	37.51608037663753	26.79720026902681	32.15664032283217	21.437760215221445	10.718880107610724	5.359440053805361	0.0	0.0	0.0	Terrestrially-infl
2017-01-08 15:30:00	42.884682661764884	37.524097329044274	16.081755998161828	21.442341330882442	0.0	5.3605853327206106	0.0	0.0	0.0	Terrestrially-infl
2017-01-08 15:35:00	26.766730526574392	10.706692210629756	26.766730526574392	16.06003831594463	10.706692210629756	0.0	0.0	0.0	0.0	Terrestrially-infl
2017-01-08 15:40:00	26.768783491140113	32.12254018936813	16.061270094684065	10.707513396456042	26.768783491140113	0.0	5.353756698228021	0.0	0.0	Terrestrially-infl
2017-01-08 15:45:00	48.218220170526926	48.218220170526926	32.14548011368461	37.503060132632044	26.787900094737182	5.357580018947437	0.0	0.0	0.0	Terrestrially-infl
2017-01-08 15:50:00	48.17850845669997	42.825340850399975	32.11900563779999	10.706335212599996	37.472173244099984	10.706335212599996	0.0	5.353167606299998	0.0	Terrestrially-infl
2017-01-08 15:55:00	53.54506639133076	26.77253319566538	32.12703983479845	37.48154647393153	0.0	10.70901327826615	0.0	0.0	0.0	Terrestrially-infl
2017-01-08 16:00:00	69.62205402464421	64.26651140736391	69.62205402464421	21.422170469121294	21.422170469121294	10.711085234560649	0.0	0.0	0.0	Terrestrially-infl
2017-01-08 16:05:00	58.88621809796565	80.29938831540771	53.53292554360514	21.41317021744205	10.706585108721027	10.706585108721027	5.353292554360514	10.706585108721027	0.0	Terrestrially-infl
2017-01-08 16:10:00	21.41052872267796	42.82105744535592	16.05789654200847	0.0	16.05789654200847	0.0	5.35263218066949	10.70526436133898	0.0	Terrestrially-infl
2017-01-08 16:15:00	21.413313019510856	21.413313019510856	32.119969529266285	21.413313019510856	10.706656509755428	0.0	0.0	0.0	0.0	Terrestrially-infl
2017-01-08 16:20:00	42.836767454457735	37.482171522650525	21.418383727228868	16.06378779542165	21.418383727228868	0.0	0.0	0.0	0.0	Terrestrially-infl
2017-01-08 16:25:00	37.46480293052854	42.81691763488976	26.76057352180609	16.05634411308366	21.40845881744488	0.0	0.0	0.0	0.0	Terrestrially-infl
2017-01-08 16:30:00	37.47692176123995	58.892305624805644	21.415383863565687	26.76922982945711	32.12307579534853	10.707691931782843	0.0	0.0	0.0	Terrestrially-infl
2017-01-08 16:35:00	53.54006655187472	16.06201996556242	16.06201996556242	16.06201996556242	5.354006655187472	16.06201996556242	0.0	0.0	0.0	Terrestrially-infl
2017-01-08 16:40:00	16.060627403942405	42.828339743846406	5.353542467980802	32.12125480788481	10.707084935961603	5.353542467980802	0.0	0.0	0.0	Terrestrially-infl
2017-01-08 16:45:00	48.213071642209854	10.714015920491077	16.071023880736615	21.428031840982158	26.785039801227693	10.714015920491077	0.0	0.0	0.0	Terrestrially-infl
2017-01-08 16:50:00	42.82191405781495	32.11643554336121	21.410957028907475	37.46917480058809	21.410957028907475	5.352739257226869	0.0	0.0	0.0	Terrestrially-infl
2017-01-08 16:55:00	26.767890859156925	21.414312687325534	26.767890859156925	5.353578171831384	0.0	5.353578171831384	0.0	0.0	0.0	Terrestrially-infl
2017-01-08 17:00:00	21.41938386855663	26.774229835695788	32.12907580283494	32.12907580283494	16.06453790141747	0.0	10.709691934278316	0.0	0.0	Terrestrially-infl
2017-01-08 17:05:00	37.49355105280206	42.84977263177378	32.13732947383033	16.068664736915167	5.356221578971723	0.0	0.0	0.0	0.0	Terrestrially-infl
2017-01-08 17:10:00	26.77217603568971	32.12661124282765	16.063305621413825	5.354435207137941	0.0	0.0	5.354435207137941	0.0	0.0	Terrestrially-infl
2017-01-08 17:15:00	58.906252768566006	48.196024992463094	16.065341664154364	26.77556944025727	16.065341664154364	0.0	5.355113888051455	0.0	0.0	Terrestrially-infl
2017-01-08 17:20:00	53.55935679383182	26.77967839691591	10.711871358766365	16.067807038149546	0.0	0.0	0.0	0.0	0.0	Terrestrially-infl
2017-01-08 17:25:00	53.58921260394565	21.435685041578253	32.153527562367394	16.076763781183693	5.358921260394563	0.0	0.0	0.0	0.0	Terrestrially-infl
2017-01-08 17:30:00	42.8356245196644	42.8356245196644	16.06335919487415	10.7089061299161	10.7089061299161	5.35445306495805	0.0	0.0	0.0	Terrestrially-infl
2017-01-08 17:35:00	74.99135533022233	26.782626903650836	32.139152284381	21.426101522920668	21.426101522920668	0.0	0.0	0.0	0.0	Terrestrially-infl
2017-01-08 17:40:00	26.781197243547282	32.137436692256735	37.49367614096619	26.781197243547282	5.356239448709457	0.0	0.0	0.0	0.0	Terrestrially-infl
2017-01-08 17:45:00	58.91529247321501	26.77967839691591	42.84748543506546	16.067807038149546	10.711871358766365	5.355935679383182	5.355935679383182	0.0	0.0	Terrestrially-infl
2017-01-08 17:50:00	53.5545329303	69.62089280939	32.132719758179995	0.0	0.0	0.0	0.0	0.0	0.0	Terrestrially-infl
2017-01-08 17:55:00	37.469299726153885	53.52757103736269	16.058271311208802	21.411028414945072	0.0	5.352757103736268	10.705514207472536	0.0	0.0	Terrestrially-infl
2017-01-08 18:00:00	42.839910839648866	48.19489969460498	21.41995541982444	0.0	32.129933129736656	0.0	0.0	0.0	0.0	Terrestrially-infl
2017-01-08 18:05:00	32.158787405360776	42.878383207147714	48.238181108041175	10.719595801786928	10.719595801786928	5.359797900893463	0.0	5.359797900893463	0.0	Terrestrially-infl
2017-01-08 18:10:00	16.063091331145998	21.417455108194662	21.417455108194662	5.3543637770486665	0.0	5.3543637770486665	5.3543637770486665	0.0	0.0	Terrestrially-infl
2017-01-08 18:15:00	32.116970945783514	16.058485472891753	21.41131396385568	16.058485472891753	5.352828490963919	5.352828490963919	5.352828490963919	0.0	0.0	Terrestrially-infl
2017-01-08 18:20:00	32.13518525552932	21.42345683701955	5.355864209254888	10.711728418509775	5.355864209254888	10.711728418509775	0.0	0.0	0.0	Terrestrially-infl
2017-01-08 18:25:00	42.824341312576216	32.118255984432174	5.353042664072027	5.353042664072027	0.0	10.706085328144054	0.0	0.0	0.0	Terrestrially-infl
2017-01-08 18:30:00	21.42181317212	10.710906586059998	16.066359879089998	10.710906586059998	0.0	0.0	0.0	0.0	0.0	Terrestrially-infl
2017-01-08 18:35:00	16.075583279919762	16.075583279919762	5.358527759973255	21.43411103989301	10.71705551994651	0.0	0.0	0.0	0.0	Terrestrially-infl
2017-01-08 18:40:00	0.0	5.359780007404132	5.359780007404132	5.359780007404132	5.359780007404132	0.0	0.0	0.0	0.0	Terrestrially-infl
2017-01-08 18:45:00	16.065288077469653	10.710192051646436	16.065288077469653	0.0	10.710192051646436	0.0	5.355096025823218	0.0	0.0	Terrestrially-infl
2017-01-08 18:50:00	10.719846317328264	10.719846317328264	21.439692634656527	0.0	5.359923158664132	0.0	0.0	0.0	0.0	Terrestrially-infl
2017-01-08 18:55:00	16.058003617137867	5.352667872379287	10.705335744758576	5.352667872379287	0.0	0.0	0.0	0.0	0.0	Terrestrially-infl
2017-01-08 19:00:00	32.15481552808799	16.07740776404399	10.718271842695996	21.436543685391992	0.0	0.0	0.0	0.0	0.0	Terrestrially-infl
2017-01-08 19:05:00	10.710156327428278	0.0	0.0	10.710156327428278	0.0	0.0	0.0	0.0	0.0	Terrestrially-infl
2017-01-08 19:10:00	16.067753435016858	5.355917811672287	10.711835623344577	5.355917811672287	0.0	5.355917811672287	5.355917811672287	0.0	0.0	Terrestrially-infl
2017-01-08 19:15:00	10.707120639693127	32.121361919079376	0.0	10.707120639693127	0.0	10.707120639693127	0.0	0.0	0.0	Segment_1 Pristine Marine
2017-01-08 19:20:00	0.0	10.708298996430438	16.062448494645658	5.354149498215219	0.0	0.0	5.354149498215219	0.0	0.0	Segment_1 Pristine Marine
2017-01-08 19:25:00	16.077193097358222	5.3590643657860735	5.3590643657860735	5.3590643657860735	0.0	5.3590643657860735	0.0	0.0	0.0	Segment_1 Pristine Marine
2017-01-08 19:30:00	0.0	0.0	0.0	0.0	0.0	0.0	0.0	0.0	0.0	Segment_1 Pristine Marine
2017-01-08 19:35:00	0.0	5.355096025823218	5.355096025823218	0.0	5.355096025823218	0.0	0.0	0.0	0.0	Segment_1 Pristine Marine
2017-01-08 19:40:00	0.0	5.352703564565077	0.0	0.0	5.352703564565077	0.0	5.352703564565077	0.0	0.0	Segment_1 Pristine Marine
2017-01-08 19:45:00	5.359690541749547	10.719381083499094	0.0	0.0	5.359690541749547	0.0	0.0	0.0	0.0	Segment_1 Pristine Marine
2017-01-08 19:50:00	0.0	0.0	5.352043336170797	0.0	0.0	0.0	0.0	0.0	0.0	Segment_1 Pristine Marine
2017-01-08 19:55:00	5.353631728500203	5.353631728500203	0.0	0.0	0.0	5.353631728500203	0.0	0.0	0.0	Segment_1 Pristine Marine
2017-01-08 20:00:00	5.354060220429692	5.354060220429692	0.0	5.354060220429692	0.0	5.354060220429692	0.0	0.0	0.0	Segment_1 Pristine Marine
2017-01-08 20:05:00	5.3543637770486665	0.0	0.0	0.0	0.0	0.0	0.0	0.0	0.0	Segment_1 Pristine Marine
2017-01-08 20:10:00	16.056290586405527	5.352096862135176	0.0	0.0	0.0	0.0	0.0	0.0	0.0	Segment_1 Pristine Marine
2017-01-08 20:15:00	0.0	5.356042888152135	10.71208577630427	10.71208577630427	0.0	0.0	0.0	0.0	0.0	Segment_1 Pristine Marine
2017-01-08 20:20:00	0.0	10.707691931782843	0.0	0.0	10.707691931782843	5.353845965891422	0.0	0.0	0.0	Segment_1 Pristine Marine
2017-01-08 20:25:00	5.353471061708302	16.060413185124908	10.706942123416605	5.353471061708302	0.0	5.353471061708302	0.0	0.0	0.0	Segment_1 Pristine Marine
2017-01-08 20:30:00	5.35325685431947	16.05977056295841	5.35325685431947	5.35325685431947	0.0	0.0	0.0	0.0	0.0	Segment_1 Pristine Marine
2017-01-08 20:35:00	5.3545602143801885	5.3545602143801885	5.3545602143801885	0.0	5.3545602143801885	0.0	0.0	0.0	0.0	Segment_1 Pristine Marine
2017-01-08 20:40:00	10.70458626632946	5.35229313316473	0.0	5.35229313316473	0.0	0.0	0.0	0.0	0.0	Segment_1 Pristine Marine
2017-01-08 20:45:00	0.0	16.068664736915167	0.0	5.356221578971723	5.356221578971723	0.0	0.0	0.0	0.0	Segment_1 Pristine Marine
2017-01-08 20:50:00	10.720490553918037	0.0	16.080735830877053	0.0	5.3602452769590165	5.3602452769590165	0.0	0.0	0.0	Segment_1 Pristine Marine
2017-01-08 20:55:00	10.708620411464764	0.0	0.0	0.0	5.354310205732382	0.0	0.0	0.0	0.0	Segment_1 Pristine Marine
2017-01-08 21:00:00	10.705549900729343	5.3527749503646715	0.0	0.0	0.0	0.0	0.0	5.3527749503646715	0.0	Segment_1 Pristine Marine
2017-01-08 21:05:00	10.714301926935702	5.357150963467851	5.357150963467851	5.357150963467851	0.0	0.0	0.0	0.0	0.0	Segment_1 Pristine Marine
2017-01-08 21:10:00	16.062716336934518	10.708477557956346	0.0	5.354238778978173	0.0	0.0	0.0	0.0	0.0	Segment_1 Pristine Marine
2017-01-08 21:15:00	21.461904660940593	10.730952330470297	0.0	0.0	0.0	0.0	0.0	0.0	0.0	Segment_1 Pristine Marine
2017-01-08 21:20:00	0.0	0.0	5.355185338156034	5.355185338156034	0.0	0.0	0.0	0.0	0.0	Segment_1 Pristine Marine
2017-01-08 21:25:00	26.758700212971593	0.0	5.351740042594319	5.351740042594319	0.0	0.0	0.0	0.0	0.0	Segment_1 Pristine Marine
2017-01-08 21:30:00	5.356114363049223	10.712228726098443	10.712228726098443	0.0	5.356114363049223	10.712228726098443	0.0	0.0	0.0	Segment_1 Pristine Marine
2017-01-08 21:35:00	10.71283630528999	10.71283630528999	0.0	0.0	10.71283630528999	0.0	0.0	0.0	0.0	Segment_1 Pristine Marine
2017-01-08 21:40:00	5.352310976699416	10.704621953398831	0.0	5.352310976699416	0.0	0.0	0.0	0.0	0.0	Segment_1 Pristine Marine
2017-01-08 21:45:00	16.06475223028334	5.354917410094447	0.0	10.709834820188894	0.0	0.0	0.0	0.0	0.0	Segment_1 Pristine Marine
2017-01-08 21:50:00	5.3569900853795565	10.713980170759113	0.0	10.713980170759113	0.0	0.0	0.0	0.0	0.0	Segment_1 Pristine Marine
2017-01-08 21:55:00	16.06619909973007	16.06619909973007	16.06619909973007	5.355399699910024	0.0	0.0	0.0	0.0	0.0	Segment_1 Pristine Marine
2017-01-08 22:00:00	37.577673248686025	0.0	5.368239035526575	10.73647807105315	10.73647807105315	0.0	0.0	0.0	0.0	Segment_1 Pristine Marine
2017-01-08 22:05:00	5.353899527918372	26.76949763959186	5.353899527918372	0.0	0.0	5.353899527918372	5.353899527918372	0.0	0.0	Segment_1 Pristine Marine
2017-01-08 22:10:00	10.713872922994657	21.427745845989314	0.0	5.3569364614973285	16.070809384491987	0.0	0.0	0.0	0.0	Segment_1 Pristine Marine
2017-01-08 22:15:00	10.708870414275882	5.354435207137941	21.417740828551764	5.354435207137941	5.354435207137941	0.0	0.0	0.0	0.0	Segment_1 Pristine Marine
2017-01-08 22:20:00	32.121040587638674	5.353506764606443	10.707013529212887	10.707013529212887	0.0	0.0	0.0	0.0	0.0	Segment_1 Pristine Marine
2017-01-08 22:25:00	16.062394927259774	26.770658212099622	16.062394927259774	0.0	5.354131642419923	5.354131642419923	0.0	0.0	0.0	Segment_1 Pristine Marine
2017-01-08 22:30:00	10.715696427048002	21.431392854096003	10.715696427048002	5.357848213524001	5.357848213524001	5.357848213524001	0.0	0.0	0.0	Segment_1 Pristine Marine
2017-01-08 22:35:00	0.0	10.741686082910096	10.741686082910096	0.0	5.370843041455048	0.0	0.0	0.0	0.0	Segment_1 Pristine Marine
2017-01-08 22:40:00	0.0	26.76441016317123	21.411528130536986	10.705764065268493	0.0	0.0	0.0	0.0	0.0	Segment_1 Pristine Marine
2017-01-08 22:45:00	10.710299225730836	21.42059845146167	21.42059845146167	10.710299225730836	5.355149612865418	0.0	0.0	0.0	0.0	Segment_1 Pristine Marine
2017-01-08 22:50:00	42.8376246955791	16.064109260842162	26.773515434736943	5.354703086947388	5.354703086947388	0.0	0.0	0.0	0.0	Segment_1 Pristine Marine
2017-01-08 22:55:00	21.434969557610078	0.0	32.15245433641511	5.35874238940252	5.35874238940252	0.0	0.0	0.0	0.0	Segment_1 Pristine Marine
2017-01-08 23:00:00	21.438619025295967	16.078964268971976	10.719309512647984	10.719309512647984	0.0	0.0	0.0	0.0	0.0	Segment_1 Pristine Marine
2017-01-08 23:05:00	16.083259638534855	16.083259638534855	10.72217309235657	0.0	5.361086546178285	0.0	0.0	0.0	0.0	Segment_1 Pristine Marine
2017-01-08 23:10:00	5.3602452769590165	21.44098110783607	10.720490553918037	10.720490553918037	0.0	0.0	0.0	0.0	0.0	Segment_1 Pristine Marine
2017-01-08 23:15:00	10.718379178546904	21.436758357093808	10.718379178546904	16.077568767820356	5.359189589273452	0.0	0.0	0.0	0.0	Segment_1 Pristine Marine
2017-01-08 23:20:00	42.8381962087213	26.773872630450807	5.3547745260901625	10.709549052180325	10.709549052180325	0.0	0.0	5.3547745260901625	0.0	Segment_1 Pristine Marine
2017-01-08 23:25:00	21.43310952280468	16.074832142103507	21.43310952280468	5.3582773807011685	5.3582773807011685	0.0	0.0	0.0	0.0	Segment_1 Pristine Marine
2017-01-08 23:30:00	42.86421619860901	26.79013512413064	0.0	10.716054049652254	21.432108099304507	10.716054049652254	10.716054049652254	0.0	0.0	Segment_1 Pristine Marine
2017-01-08 23:35:00	32.11954112591682	21.41302741727788	5.35325685431947	10.70651370863894	5.35325685431947	10.70651370863894	5.35325685431947	0.0	0.0	Segment_1 Pristine Marine
2017-01-08 23:40:00	16.05762886043221	48.172886581296645	16.05762886043221	5.352542953477403	16.05762886043221	0.0	0.0	0.0	0.0	Segment_1 Pristine Marine
2017-01-08 23:45:00	16.07225734526691	26.78709557544485	10.71483823017794	10.71483823017794	10.71483823017794	0.0	0.0	0.0	0.0	Segment_1 Pristine Marine
2017-01-08 23:50:00	21.41759796742031	10.708798983710157	21.41759796742031	0.0	0.0	0.0	0.0	0.0	0.0	Segment_1 Pristine Marine
2017-01-08 23:55:00	26.775390818570692	26.775390818570692	0.0	16.065234491142412	0.0	0.0	0.0	0.0	0.0	Segment_1 Pristine Marine
2017-01-09 00:00:00	42.854347757811354	16.070380409179258	26.78396734863209	5.356793469726418	16.070380409179258	5.356793469726418	0.0	0.0	0.0	Segment_1 Pristine Marine
2017-01-09 00:05:00	32.13872336917828	5.356453894863046	10.712907789726092	0.0	0.0	0.0	0.0	0.0	0.0	Segment_1 Pristine Marine
2017-01-09 00:10:00	21.40917253265892	21.40917253265892	21.40917253265892	10.70458626632946	10.70458626632946	10.70458626632946	0.0	0.0	0.0	Segment_1 Pristine Marine
2017-01-09 00:15:00	26.770211826149307	16.062127095689586	21.416169460919445	5.354042365229861	10.708084730459722	0.0	5.354042365229861	0.0	0.0	Segment_1 Pristine Marine
2017-01-09 00:20:00	32.142905780807105	21.428603853871405	16.071452890403553	26.785754817339253	5.357150963467851	0.0	0.0	0.0	0.0	Segment_1 Pristine Marine
2017-01-09 00:25:00	21.427388362983702	10.713694181491851	26.78423545372963	10.713694181491851	0.0	10.713694181491851	0.0	0.0	0.0	Segment_1 Pristine Marine
2017-01-09 00:30:00	26.799973685808396	5.35999473716168	10.71998947432336	10.71998947432336	0.0	0.0	0.0	0.0	0.0	Segment_1 Pristine Marine
2017-01-09 00:35:00	26.768872757612783	10.707549103045112	10.707549103045112	0.0	0.0	0.0	0.0	0.0	0.0	Segment_1 Pristine Marine
2017-01-09 00:40:00	5.3548816883785095	5.3548816883785095	16.06464506513553	0.0	0.0	0.0	0.0	0.0	0.0	Segment_1 Pristine Marine
2017-01-09 00:45:00	21.421170067551643	5.355292516887911	10.710585033775821	16.065877550663732	5.355292516887911	0.0	0.0	0.0	0.0	Segment_1 Pristine Marine
2017-01-09 00:50:00	16.06378779542165	0.0	5.354595931807217	0.0	0.0	0.0	0.0	0.0	0.0	Segment_1 Pristine Marine
2017-01-09 00:55:00	10.707334867082787	16.061002300624178	5.353667433541394	0.0	5.353667433541394	5.353667433541394	0.0	0.0	0.0	Segment_1 Pristine Marine
2017-01-09 01:00:00	5.352971271131723	16.058913813395172	5.352971271131723	5.352971271131723	0.0	0.0	0.0	0.0	0.0	Segment_1 Pristine Marine
2017-01-09 01:05:00	26.774319138496303	10.709727655398524	10.709727655398524	10.709727655398524	0.0	0.0	0.0	0.0	0.0	Segment_1 Pristine Marine
2017-01-09 01:10:00	10.707156343662767	26.767890859156925	21.414312687325534	0.0	16.06073451549415	0.0	0.0	0.0	0.0	Segment_1 Pristine Marine
2017-01-09 01:15:00	16.058967357564807	26.76494559594134	16.058967357564807	5.352989119188269	0.0	5.352989119188269	0.0	0.0	0.0	Segment_1 Pristine Marine
2017-01-09 01:20:00	5.359744220783887	5.359744220783887	5.359744220783887	0.0	5.359744220783887	0.0	0.0	0.0	0.0	Segment_1 Pristine Marine
2017-01-09 01:25:00	5.3539173821655135	16.061752146496538	5.3539173821655135	0.0	10.707834764331027	0.0	0.0	0.0	0.0	Segment_1 Pristine Marine
2017-01-09 01:30:00										Segment_1 Pristine Marine
2017-01-09 01:35:00										Segment_1 Pristine Marine
2017-01-09 01:40:00										Segment_1 Pristine Marine
2017-01-09 01:45:00										Segment_1 Pristine Marine
2017-01-09 01:50:00										Segment_1 Pristine Marine
2017-01-09 01:55:00										Segment_1 Pristine Marine
2017-01-09 02:00:00										Segment_1 Pristine Marine
2017-01-09 02:05:00										Segment_1 Pristine Marine
2017-01-09 02:10:00										Segment_1 Pristine Marine
2017-01-09 02:15:00										Segment_1 Pristine Marine
2017-01-09 02:20:00										Segment_1 Pristine Marine
2017-01-09 02:25:00										Segment_1 Pristine Marine
2017-01-09 02:30:00										Segment_1 Pristine Marine
2017-01-09 02:35:00	5.3543816343923165	0.0	5.3543816343923165	0.0	5.3543816343923165	0.0	0.0	0.0	0.0	Segment_1 Pristine Marine
2017-01-09 02:40:00	5.356203709353227	5.356203709353227	10.712407418706453	0.0	5.356203709353227	0.0	0.0	0.0	0.0	Segment_1 Pristine Marine
2017-01-09 02:45:00	0.0	5.3596010790816395	5.3596010790816395	10.719202158163279	5.3596010790816395	0.0	0.0	0.0	0.0	Segment_1 Pristine Marine
2017-01-09 02:50:00	5.356721976703568	5.356721976703568	5.356721976703568	0.0	0.0	0.0	0.0	0.0	0.0	Segment_1 Pristine Marine
2017-01-09 02:55:00	16.066574256575652	21.422099008767532	16.066574256575652	5.355524752191884	0.0	5.355524752191884	0.0	0.0	0.0	Segment_1 Pristine Marine
2017-01-09 03:00:00	10.720061054254748	5.360030527127374	16.080091581382124	10.720061054254748	0.0	0.0	0.0	0.0	0.0	Segment_1 Pristine Marine
2017-01-09 03:05:00	21.41131396385568	21.41131396385568	10.705656981927838	0.0	0.0	0.0	5.352828490963919	0.0	0.0	Segment_1 Pristine Marine
2017-01-09 03:10:00	16.072525514784722	5.357508504928242	5.357508504928242	16.072525514784722	10.71501700985648	5.357508504928242	0.0	0.0	0.0	Segment_1 Pristine Marine
2017-01-09 03:15:00	26.779142374530068	26.779142374530068	10.711656949812024	16.06748542471804	5.355828474906012	0.0	0.0	0.0	0.0	Segment_1 Pristine Marine
2017-01-09 03:20:00	37.49355105280206	10.712443157943444	16.068664736915167	5.356221578971723	0.0	0.0	0.0	0.0	0.0	Segment_1 Pristine Marine
2017-01-09 03:25:00	0.0	10.704836080812044	10.704836080812044	5.352418040406022	5.352418040406022	0.0	0.0	0.0	0.0	Segment_1 Pristine Marine
2017-01-09 03:30:00	10.706478008955012	16.05971701343252	5.353239004477506	5.353239004477506	5.353239004477506	0.0	0.0	0.0	0.0	Segment_1 Pristine Marine
2017-01-09 03:35:00	5.569825264231313	11.139650528462626	11.139650528462626	11.139650528462626	5.569825264231313	0.0	0.0	0.0	0.0	Segment_1 Pristine Marine
2017-01-09 03:40:00	26.83769539290129	5.367539078580257	0.0	10.735078157160514	5.367539078580257	0.0	0.0	0.0	0.0	Segment_1 Pristine Marine
2017-01-09 03:45:00	16.082829998308636	21.44377333107818	10.72188666553909	0.0	0.0	0.0	0.0	0.0	0.0	Segment_1 Pristine Marine
2017-01-09 03:50:00	10.710870857074985	48.19891885683742	37.488047999762436	5.3554354285374925	16.066306285612473	10.710870857074985	0.0	0.0	0.0	Segment_1 Pristine Marine
2017-01-09 03:55:00	21.415383863565687	21.415383863565687	5.353845965891422	0.0	5.353845965891422	0.0	0.0	0.0	0.0	Segment_1 Pristine Marine
2017-01-09 04:00:00	21.421384431450686	16.066038323588018	16.066038323588018	10.710692215725343	5.355346107862672	0.0	0.0	0.0	0.0	Segment_1 Pristine Marine
2017-01-09 04:05:00	21.428675357629864	16.0715065182224	5.357168839407466	21.428675357629864	16.0715065182224	0.0	0.0	0.0	0.0	Segment_1 Pristine Marine
2017-01-09 04:10:00	32.11343761964708	10.704479206549028	0.0	16.05671880982354	10.704479206549028	0.0	0.0	0.0	0.0	Segment_1 Pristine Marine
2017-01-09 04:15:00	26.784592935542435	26.784592935542435	0.0	0.0	10.713837174216973	5.3569185871084875	0.0	0.0	0.0	Segment_1 Pristine Marine
2017-01-09 04:20:00	26.768247904806326	10.707299161922533	5.3536495809612665	5.3536495809612665	5.3536495809612665	0.0	0.0	0.0	0.0	Segment_1 Pristine Marine
2017-01-09 04:25:00	5.353381806546335	42.82705445237068	0.0	0.0	0.0	0.0	0.0	0.0	0.0	Segment_1 Pristine Marine
2017-01-09 04:30:00	5.351650845142991	16.054952535428974	10.703301690285985	5.351650845142991	10.703301690285985	0.0	0.0	0.0	0.0	Segment_1 Pristine Marine
2017-01-09 04:35:00	5.3576515348758464	26.788257674379235	21.430606139503386	10.715303069751693	5.3576515348758464	0.0	0.0	0.0	0.0	Segment_1 Pristine Marine
2017-01-09 04:40:00	5.358062788518787	10.716125577037573	5.358062788518787	10.716125577037573	16.074188365556356	0.0	0.0	0.0	0.0	Segment_1 Pristine Marine
2017-01-09 04:45:00	5.357168839407466	10.714337678814932	5.357168839407466	10.714337678814932	0.0	0.0	0.0	0.0	0.0	Segment_1 Pristine Marine
2017-01-09 04:50:00	5.3595474029144405	16.078642208743318	5.3595474029144405	0.0	5.3595474029144405	0.0	0.0	0.0	0.0	Segment_1 Pristine Marine
2017-01-09 04:55:00	10.710156327428278	26.775390818570692	16.065234491142412	0.0	0.0	0.0	0.0	0.0	0.0	Segment_1 Pristine Marine
2017-01-09 05:00:00	21.42359977632243	5.3558999440806065	0.0	0.0	5.3558999440806065	0.0	0.0	0.0	0.0	Segment_1 Pristine Marine
2017-01-09 05:05:00	5.3572224679421065	16.07166740382632	10.714444935884213	5.3572224679421065	0.0	0.0	0.0	0.0	0.0	Segment_1 Pristine Marine
2017-01-09 05:10:00	16.078910591371233	0.0	16.078910591371233	10.719273727580823	5.359636863790412	0.0	0.0	0.0	0.0	Segment_1 Pristine Marine
2017-01-09 05:15:00	21.42395713292468	10.71197856646234	0.0	10.71197856646234	0.0	5.35598928323117	0.0	0.0	0.0	Segment_1 Pristine Marine
2017-01-09 05:20:00	16.05473846796805	10.703158978645368	16.05473846796805	0.0	0.0	5.351579489322684	5.351579489322684	0.0	0.0	Segment_1 Pristine Marine
2017-01-09 05:25:00	16.06121653515768	10.707477690105119	16.06121653515768	10.707477690105119	10.707477690105119	5.353738845052559	0.0	0.0	0.0	Segment_1 Pristine Marine
2017-01-09 05:30:00	5.359726327652972	10.719452655305943	5.359726327652972	10.719452655305943	0.0	0.0	0.0	0.0	0.0	Segment_1 Pristine Marine
2017-01-09 05:35:00	5.3572224679421065	10.714444935884213	5.3572224679421065	0.0	5.3572224679421065	0.0	0.0	0.0	0.0	Segment_1 Pristine Marine
2017-01-09 05:40:00	10.70544282167294	16.058164232509412	16.058164232509412	0.0	0.0	0.0	0.0	0.0	0.0	Segment_1 Pristine Marine
2017-01-09 05:45:00	21.425243715411067	5.356310928852767	16.068932786558303	5.356310928852767	0.0	0.0	0.0	0.0	0.0	Segment_1 Pristine Marine
2017-01-09 05:50:00	26.772265324790247	5.35445306495805	10.7089061299161	5.35445306495805	10.7089061299161	0.0	0.0	0.0	0.0	Segment_1 Pristine Marine
2017-01-09 05:55:00	16.0590209020915	21.412027869455336	0.0	5.353006967363834	0.0	5.353006967363834	0.0	0.0	0.0	Segment_1 Pristine Marine
2017-01-09 06:00:00	16.064698647530715	16.064698647530715	16.064698647530715	10.70979909835381	0.0	5.354899549176905	0.0	0.0	0.0	Segment_1 Pristine Marine
2017-01-09 06:05:00	26.772086747184762	10.708834698873906	10.708834698873906	0.0	10.708834698873906	0.0	0.0	0.0	0.0	Segment_1 Pristine Marine
2017-01-09 06:10:00	32.130576154939305	5.355096025823218	10.710192051646436	10.710192051646436	0.0	0.0	0.0	5.355096025823218	0.0	Segment_1 Pristine Marine
2017-01-09 06:15:00	0.0	5.354524497429655	10.70904899485931	5.354524497429655	5.354524497429655	0.0	0.0	0.0	0.0	Segment_1 Pristine Marine
2017-01-09 06:20:00	21.448643562758612	16.08648267206896	32.17296534413792	16.08648267206896	5.362160890689653	0.0	0.0	0.0	0.0	Segment_1 Pristine Marine
2017-01-09 06:25:00	10.711085234560649	32.133255703681954	0.0	5.355542617280324	0.0	0.0	0.0	0.0	0.0	Segment_1 Pristine Marine
2017-01-09 06:30:00	5.3520254944205865	10.704050988841173	26.76012747210293	0.0	0.0	5.3520254944205865	0.0	0.0	0.0	Segment_1 Pristine Marine
2017-01-09 06:35:00	10.707192047870524	16.06078807180579	16.06078807180579	10.707192047870524	0.0	5.353596023935262	0.0	0.0	0.0	Segment_1 Pristine Marine
2017-01-09 06:40:00	26.766819779355416	10.706727911742163	10.706727911742163	10.706727911742163	0.0	10.706727911742163	0.0	0.0	0.0	Segment_1 Pristine Marine
2017-01-09 06:45:00	5.356436023694394	26.78218011847197	5.356436023694394	16.069308071083185	0.0	0.0	0.0	0.0	0.0	Segment_1 Pristine Marine
2017-01-09 06:50:00	10.707334867082787	21.414669734165575	10.707334867082787	5.353667433541394	0.0	0.0	5.353667433541394	0.0	0.0	Segment_1 Pristine Marine
2017-01-09 06:55:00	16.05853901420505	5.35284633806835	10.7056926761367	0.0	0.0	0.0	0.0	0.0	0.0	Segment_1 Pristine Marine
2017-01-09 07:00:00	21.428889871768426	10.714444935884213	16.07166740382632	0.0	0.0	0.0	0.0	0.0	0.0	Segment_1 Pristine Marine
2017-01-09 07:05:00	32.110547294648306	26.758789412206927	5.351757882441385	10.70351576488277	0.0	0.0	5.351757882441385	0.0	0.0	Segment_1 Pristine Marine
2017-01-09 07:10:00	16.075315008355687	21.433753344474248	0.0	5.358438336118562	0.0	0.0	0.0	0.0	0.0	Segment_1 Pristine Marine
2017-01-09 07:15:00	16.067753435016858	5.355917811672287	16.067753435016858	5.355917811672287	5.355917811672287	0.0	0.0	0.0	0.0	Segment_1 Pristine Marine
2017-01-09 07:20:00	26.769408368951545	32.12329004274185	10.707763347580618	16.061645021370925	5.353881673790309	0.0	0.0	0.0	0.0	Segment_1 Pristine Marine
2017-01-09 07:25:00	16.055327167222178	16.055327167222178	10.703551444814783	0.0	0.0	0.0	0.0	0.0	0.0	Segment_1 Pristine Marine
2017-01-09 07:30:00	16.07901794693111	16.07901794693111	5.359672648977035	10.71934529795407	0.0	0.0	0.0	0.0	0.0	Segment_1 Pristine Marine
2017-01-09 07:35:00	10.713908672010906	10.713908672010906	5.356954336005453	16.07086300801636	5.356954336005453	0.0	0.0	0.0	0.0	Segment_1 Pristine Marine
2017-01-09 07:40:00	10.711228157651991	5.3556140788259965	16.06684223647799	0.0	0.0	0.0	0.0	0.0	0.0	Segment_1 Pristine Marine
2017-01-09 07:45:00	26.78218011847197	10.712872047388789	16.069308071083185	21.425744094777578	0.0	0.0	0.0	0.0	0.0	Segment_1 Pristine Marine
2017-01-09 07:50:00	16.055969433831088	5.351989811277028	5.351989811277028	16.055969433831088	0.0	0.0	0.0	0.0	0.0	Segment_1 Pristine Marine
2017-01-09 07:55:00	10.717270145077494	16.075905217616242	26.79317536269373	0.0	5.358635072538747	0.0	0.0	0.0	0.0	Segment_1 Pristine Marine
2017-01-09 08:00:00	37.5624757860101	26.830339847150068	5.366067969430013	5.366067969430013	10.732135938860026	0.0	0.0	0.0	0.0	Segment_1 Pristine Marine
2017-01-09 08:05:00	21.418312292136566	32.12746843820485	0.0	0.0	0.0	0.0	0.0	0.0	0.0	Segment_1 Pristine Marine
2017-01-09 08:10:00	16.072847330018956	26.78807888336492	21.43046310669193	5.357615776672983	0.0	0.0	0.0	0.0	0.0	Segment_1 Pristine Marine
2017-01-09 08:15:00	5.3533639558710835	21.413455823484327	10.706727911742163	21.413455823484327	0.0	0.0	0.0	0.0	0.0	Segment_1 Pristine Marine
2017-01-09 08:20:00	21.435899696082927	16.076924772062196	21.435899696082927	10.717949848041464	0.0	0.0	0.0	0.0	0.0	Segment_1 Pristine Marine
2017-01-09 08:25:00	10.710513580334544	10.710513580334544	21.421027160669087	5.355256790167272	0.0	0.0	0.0	0.0	0.0	Segment_1 Pristine Marine
2017-01-09 08:30:00	10.730665434418633	10.730665434418633	10.730665434418633	10.730665434418633	0.0	5.365332717209316	0.0	0.0	0.0	Segment_1 Pristine Marine
2017-01-09 08:35:00	16.06796784969351	0.0	0.0	0.0	0.0	5.35598928323117	5.35598928323117	0.0	0.0	Segment_1 Pristine Marine
2017-01-09 08:40:00	16.056772339356847	16.056772339356847	10.704514892904564	5.352257446452282	0.0	0.0	0.0	0.0	0.0	Segment_1 Pristine Marine
2017-01-09 08:45:00	5.359708434641527	16.079125303924574	0.0	0.0	0.0	0.0	0.0	0.0	0.0	Segment_1 Pristine Marine
2017-01-09 08:50:00	0.0	21.436042801474407	0.0	16.077032101105804	0.0	0.0	0.0	0.0	0.0	Segment_1 Pristine Marine
2017-01-09 08:55:00	21.4191695446948	0.0	5.3547923861737	10.7095847723474	0.0	0.0	0.0	0.0	0.0	Segment_1 Pristine Marine
2017-01-09 09:00:00	10.719846317328264	10.719846317328264	5.359923158664132	5.359923158664132	0.0	0.0	0.0	0.0	0.0	Segment_1 Pristine Marine
2017-01-09 09:05:00	32.11954112591682	10.70651370863894	0.0	5.35325685431947	0.0	5.35325685431947	0.0	0.0	0.0	Segment_1 Pristine Marine
2017-01-09 09:10:00	26.782358830754728	0.0	0.0	0.0	0.0	0.0	0.0	0.0	0.0	Segment_1 Pristine Marine
2017-01-09 09:15:00	16.096374701437323	0.0	16.096374701437323	5.365458233812441	5.365458233812441	0.0	0.0	0.0	0.0	Segment_1 Pristine Marine
2017-01-09 09:20:00	10.725503927460569	5.362751963730284	0.0	5.362751963730284	10.725503927460569	0.0	0.0	0.0	0.0	Segment_1 Pristine Marine
2017-01-09 09:25:00	10.712729080424557	16.069093620636835	10.712729080424557	5.356364540212279	0.0	0.0	0.0	0.0	0.0	Segment_1 Pristine Marine
2017-01-09 09:30:00	5.361265573699732	5.361265573699732	5.361265573699732	5.361265573699732	0.0	0.0	0.0	0.0	0.0	Segment_1 Pristine Marine
2017-01-09 09:35:00	5.353703139058841	10.707406278117682	5.353703139058841	10.707406278117682	0.0	0.0	0.0	0.0	0.0	Segment_1 Pristine Marine
2017-01-09 09:40:00	0.0	10.716268634672826	5.358134317336413	0.0	0.0	0.0	0.0	0.0	0.0	Segment_1 Pristine Marine
2017-01-09 09:45:00	0.0	5.359332708996496	5.359332708996496	0.0	0.0	0.0	0.0	0.0	0.0	Segment_1 Pristine Marine
2017-01-09 09:50:00	16.065984732255725	10.710656488170484	0.0	0.0	0.0	0.0	0.0	0.0	0.0	Segment_1 Pristine Marine
2017-01-09 09:55:00	10.728908530782924	5.364454265391462	10.728908530782924	0.0	5.364454265391462	0.0	0.0	0.0	0.0	Segment_1 Pristine Marine
2017-01-09 10:00:00	5.361355091944344	5.361355091944344	0.0	0.0	0.0	0.0	0.0	0.0	0.0	Segment_1 Pristine Marine
2017-01-09 10:05:00	10.727367232087463	0.0	10.727367232087463	0.0	0.0	0.0	0.0	0.0	0.0	Segment_1 Pristine Marine
2017-01-09 10:10:00	5.360424248297434	5.360424248297434	5.360424248297434	10.720848496594868	0.0	0.0	0.0	0.0	0.0	Segment_1 Pristine Marine
2017-01-09 10:15:00	5.3558106079103895	10.711621215820779	0.0	0.0	0.0	0.0	0.0	0.0	0.0	Segment_1 Pristine Marine
2017-01-09 10:20:00	16.05768239603351	5.352560798677836	0.0	0.0	0.0	0.0	0.0	0.0	0.0	Segment_1 Pristine Marine
2017-01-09 10:25:00	10.705407129130156	10.705407129130156	0.0	0.0	0.0	0.0	0.0	0.0	0.0	Segment_1 Pristine Marine
2017-01-09 10:30:00	10.715052766508107	0.0	5.357526383254053	0.0	0.0	0.0	0.0	0.0	0.0	Segment_1 Pristine Marine
2017-01-09 10:35:00	16.079340022212396	0.0	16.079340022212396	0.0	0.0	0.0	0.0	0.0	0.0	Segment_1 Pristine Marine
2017-01-09 10:40:00	5.356275188542633	0.0	5.356275188542633	0.0	0.0	0.0	0.0	0.0	0.0	Segment_1 Pristine Marine
2017-01-09 10:45:00	5.364400491971847	10.728800983943694	0.0	5.364400491971847	0.0	0.0	0.0	0.0	0.0	Segment_1 Pristine Marine
2017-01-09 10:50:00	10.711192426521576	0.0	5.355596213260788	0.0	0.0	0.0	0.0	0.0	0.0	Segment_1 Pristine Marine
2017-01-09 10:55:00	16.10035644869255	16.10035644869255	5.366785482897517	5.366785482897517	0.0	0.0	0.0	0.0	0.0	Segment_1 Pristine Marine
2017-01-09 11:00:00	5.379986004804822	0.0	5.379986004804822	5.379986004804822	0.0	0.0	0.0	0.0	0.0	Segment_1 Pristine Marine
2017-01-09 11:05:00	10.754854323060508	10.754854323060508	10.754854323060508	5.377427161530254	0.0	0.0	0.0	0.0	0.0	Segment_1 Pristine Marine
2017-01-09 11:10:00	0.0	16.090298264197234	0.0	5.363432754732412	0.0	0.0	0.0	0.0	0.0	Segment_1 Pristine Marine
2017-01-09 11:15:00	0.0	16.058646097902738	0.0	0.0	5.352882032634247	0.0	0.0	0.0	0.0	Segment_1 Pristine Marine
2017-01-09 11:20:00	5.358903372758009	16.076710118274026	0.0	0.0	5.358903372758009	0.0	0.0	0.0	0.0	Segment_1 Pristine Marine
2017-01-09 11:25:00	5.356900712838928	5.356900712838928	0.0	0.0	0.0	0.0	0.0	0.0	0.0	Segment_1 Pristine Marine
2017-01-09 11:30:00	26.795142943608347	5.359028588721669	5.359028588721669	0.0	5.359028588721669	0.0	0.0	0.0	0.0	Segment_1 Pristine Marine
2017-01-09 11:35:00	10.724250144537397	16.08637521680609	10.724250144537397	10.724250144537397	0.0	0.0	0.0	0.0	0.0	Segment_1 Pristine Marine
2017-01-09 11:40:00	0.0	10.721421254597537	0.0	5.360710627298769	0.0	0.0	0.0	0.0	0.0	Segment_1 Pristine Marine
2017-01-09 11:45:00	10.72031159154259	0.0	5.360155795771295	5.360155795771295	5.360155795771295	0.0	0.0	0.0	0.0	Segment_1 Pristine Marine
2017-01-09 11:50:00	0.0	5.363576101179733	10.727152202359466	0.0	0.0	5.363576101179733	0.0	0.0	0.0	Segment_1 Pristine Marine
2017-01-09 11:55:00	0.0	21.42359977632243	0.0	10.711799888161217	0.0	0.0	0.0	0.0	0.0	Segment_1 Pristine Marine
2017-01-09 12:00:00	0.0	0.0	5.3619280795067334	0.0	0.0	0.0	0.0	0.0	0.0	Segment_1 Pristine Marine
2017-01-09 12:05:00	5.3565968685053775	0.0	5.3565968685053775	0.0	0.0	0.0	0.0	0.0	0.0	Segment_1 Pristine Marine
2017-01-09 12:10:00	10.725074026005489	0.0	0.0	10.725074026005489	0.0	0.0	0.0	0.0	0.0	Segment_1 Pristine Marine
2017-01-09 12:15:00	0.0	5.361444613178423	16.08433383953527	5.361444613178423	5.361444613178423	0.0	0.0	0.0	0.0	Segment_1 Pristine Marine
2017-01-09 12:20:00	16.137254177768437	5.379084725922813	5.379084725922813	0.0	0.0	0.0	0.0	0.0	0.0	Segment_1 Pristine Marine
2017-01-09 12:25:00	5.354470922897272	10.70894184579454	5.354470922897272	0.0	5.354470922897272	0.0	0.0	0.0	0.0	Segment_1 Pristine Marine
2017-01-09 12:30:00	16.106278904063963	10.737519269375978	5.368759634687987	5.368759634687987	0.0	0.0	0.0	0.0	0.0	Segment_1 Pristine Marine
2017-01-09 12:35:00	0.0	0.0	10.71766364681184	0.0	0.0	0.0	0.0	0.0	0.0	Segment_1 Pristine Marine
2017-01-09 12:40:00	0.0	0.0	0.0	5.360549535345468	5.360549535345468	0.0	0.0	0.0	0.0	Segment_1 Pristine Marine
2017-01-09 12:45:00	5.377247053039618	5.377247053039618	0.0	5.377247053039618	0.0	0.0	0.0	0.0	0.0	Segment_1 Pristine Marine
2017-01-09 12:50:00	0.0	0.0	0.0	0.0	0.0	0.0	0.0	0.0	0.0	Segment_1 Pristine Marine
2017-01-09 12:55:00	5.358187965202941	5.358187965202941	5.358187965202941	0.0	0.0	0.0	0.0	0.0	0.0	Segment_1 Pristine Marine
2017-01-09 13:00:00	0.0	5.354756666125764	5.354756666125764	0.0	5.354756666125764	0.0	0.0	0.0	0.0	Segment_1 Pristine Marine
2017-01-09 13:05:00										Segment_1 Pristine Marine
2017-01-09 13:10:00										Segment_1 Pristine Marine
2017-01-09 13:15:00										Segment_1 Pristine Marine
2017-01-09 13:20:00	5.358223731044124	5.358223731044124	5.358223731044124	0.0	0.0	0.0	0.0	0.0	0.0	Segment_1 Pristine Marine
2017-01-09 13:25:00	0.0	0.0	0.0	5.363181916885731	0.0	0.0	0.0	0.0	0.0	Segment_1 Pristine Marine
2017-01-09 13:30:00	5.355453293029999	10.710906586059998	5.355453293029999	0.0	0.0	0.0	0.0	0.0	0.0	Segment_1 Pristine Marine
2017-01-09 13:35:00	5.3733236841257455	10.746647368251491	0.0	0.0	0.0	0.0	0.0	0.0	0.0	Segment_1 Pristine Marine
2017-01-09 13:40:00	0.0	5.35606075669757	0.0	0.0	0.0	0.0	0.0	0.0	0.0	Segment_1 Pristine Marine
2017-01-09 13:45:00	10.712729080424557	0.0	0.0	0.0	0.0	0.0	0.0	0.0	0.0	Segment_1 Pristine Marine
2017-01-09 13:50:00	5.371454001625447	0.0	0.0	0.0	0.0	0.0	0.0	0.0	0.0	Segment_1 Pristine Marine
2017-01-09 13:55:00	0.0	0.0	5.357597897750546	0.0	0.0	0.0	0.0	0.0	0.0	Segment_1 Pristine Marine
2017-01-09 14:00:00	5.35772305271355	0.0	5.35772305271355	0.0	0.0	0.0	0.0	0.0	0.0	Segment_1 Pristine Marine
2017-01-09 14:05:00	10.768343787605062	5.384171893802531	0.0	0.0	0.0	0.0	0.0	0.0	0.0	Segment_1 Pristine Marine
2017-01-09 14:10:00	5.36592448975864	0.0	0.0	0.0	0.0	0.0	0.0	0.0	0.0	Segment_1 Pristine Marine
2017-01-09 14:15:00	5.360639029679779	0.0	0.0	0.0	0.0	0.0	0.0	0.0	0.0	Segment_1 Pristine Marine
2017-01-09 14:20:00	0.0	0.0	5.361766914376165	0.0	0.0	0.0	0.0	0.0	0.0	Segment_1 Pristine Marine
2017-01-09 14:25:00	0.0	0.0	5.361122350726052	0.0	0.0	0.0	0.0	0.0	0.0	Segment_1 Pristine Marine
2017-01-09 14:30:00	0.0	0.0	0.0	0.0	0.0	0.0	0.0	0.0	0.0	Segment_1 Pristine Marine
2017-01-09 14:35:00	5.354417349436953	5.354417349436953	0.0	0.0	0.0	5.354417349436953	0.0	0.0	0.0	Segment_1 Pristine Marine
2017-01-09 14:40:00	5.361355091944344	0.0	0.0	0.0	0.0	0.0	0.0	0.0	0.0	Segment_1 Pristine Marine
2017-01-09 14:45:00	0.0	0.0	10.735508861012436	0.0	0.0	0.0	0.0	0.0	0.0	Segment_1 Pristine Marine
2017-01-09 14:50:00	10.74682721100095	0.0	0.0	0.0	0.0	0.0	0.0	0.0	0.0	Segment_1 Pristine Marine
2017-01-09 14:55:00	5.362268348823736	0.0	0.0	0.0	0.0	0.0	0.0	0.0	0.0	Segment_1 Pristine Marine
2017-01-09 15:00:00	0.0	10.741470478762958	5.370735239381479	0.0	0.0	0.0	0.0	0.0	0.0	Segment_1 Pristine Marine
2017-01-09 15:05:00	0.0	0.0	0.0	0.0	0.0	0.0	0.0	0.0	0.0	Segment_1 Pristine Marine
2017-01-09 15:10:00	0.0	5.380653145644021	0.0	0.0	0.0	5.380653145644021	0.0	0.0	0.0	Segment_1 Pristine Marine
2017-01-09 15:15:00	0.0	5.363289415947012	5.363289415947012	0.0	5.363289415947012	0.0	0.0	0.0	0.0	Segment_1 Pristine Marine
2017-01-09 15:20:00	0.0	0.0	0.0	5.372047125321064	0.0	0.0	0.0	0.0	0.0	Segment_1 Pristine Marine
2017-01-09 15:25:00	0.0	0.0	5.361713194818929	0.0	5.361713194818929	0.0	0.0	0.0	0.0	Segment_1 Pristine Marine
2017-01-09 15:30:00	5.355774874276769	5.355774874276769	5.355774874276769	5.355774874276769	0.0	0.0	0.0	0.0	0.0	Segment_1 Pristine Marine
2017-01-09 15:35:00	0.0	10.729482150342017	0.0	0.0	0.0	0.0	0.0	0.0	0.0	Segment_1 Pristine Marine
2017-01-09 15:40:00	5.373611443119165	0.0	5.373611443119165	0.0	0.0	0.0	0.0	0.0	0.0	Segment_1 Pristine Marine
2017-01-09 15:45:00	0.0	10.745352678119442	10.745352678119442	0.0	0.0	5.372676339059723	0.0	0.0	0.0	Segment_1 Pristine Marine
2017-01-09 15:50:00	0.0	5.360603231587472	0.0	5.360603231587472	0.0	0.0	0.0	0.0	0.0	Segment_1 Pristine Marine
2017-01-09 15:55:00	10.719882106218588	5.359941053109294	0.0	0.0	0.0	0.0	0.0	0.0	0.0	Segment_1 Pristine Marine
2017-01-09 16:00:00	5.3767788274227915	5.3767788274227915	5.3767788274227915	0.0	0.0	0.0	0.0	0.0	0.0	Segment_1 Pristine Marine
2017-01-09 16:05:00	5.356364540212279	5.356364540212279	0.0	0.0	0.0	0.0	0.0	0.0	0.0	Segment_1 Pristine Marine
2017-01-09 16:10:00										Segment_1 Pristine Marine
2017-01-09 16:15:00										Segment_1 Pristine Marine
2017-01-09 16:20:00	0.0	0.0	0.0	5.363665696600406	0.0	0.0	0.0	0.0	0.0	Segment_1 Pristine Marine
2017-01-09 16:25:00	0.0	0.0	0.0	0.0	0.0	0.0	0.0	0.0	0.0	Segment_1 Pristine Marine
2017-01-09 16:30:00	0.0	10.713586939452837	0.0	0.0	0.0	0.0	0.0	0.0	0.0	Segment_1 Pristine Marine
2017-01-09 16:35:00	0.0	10.748913826867387	0.0	5.3744569134336935	5.3744569134336935	0.0	0.0	0.0	0.0	Segment_1 Pristine Marine
2017-01-09 16:40:00	5.3572224679421065	0.0	5.3572224679421065	0.0	0.0	0.0	0.0	0.0	0.0	Segment_1 Pristine Marine
2017-01-09 16:45:00	5.365870686860005	0.0	5.365870686860005	0.0	0.0	5.365870686860005	0.0	0.0	0.0	Segment_1 Pristine Marine
2017-01-09 16:50:00	16.094868607898007	0.0	5.364956202632671	5.364956202632671	0.0	0.0	0.0	0.0	0.0	Segment_1 Pristine Marine
2017-01-09 16:55:00	10.738165631983321	0.0	5.3690828159916615	0.0	0.0	0.0	0.0	0.0	0.0	Segment_1 Pristine Marine
2017-01-09 17:00:00	5.366354951793037	0.0	5.366354951793037	0.0	5.366354951793037	0.0	0.0	0.0	0.0	Segment_1 Pristine Marine
2017-01-09 17:05:00	10.728908530782924	10.728908530782924	10.728908530782924	5.364454265391462	0.0	0.0	0.0	0.0	0.0	Segment_1 Pristine Marine
2017-01-09 17:10:00										Segment_1 Pristine Marine
2017-01-09 17:15:00										Segment_1 Pristine Marine
2017-01-09 17:20:00	0.0	5.358867597843141	0.0	0.0	0.0	0.0	0.0	0.0	0.0	Segment_1 Pristine Marine
2017-01-09 17:25:00	5.35915381053705	0.0	10.7183076210741	0.0	0.0	0.0	0.0	0.0	0.0	Segment_1 Pristine Marine
2017-01-09 17:30:00	5.3565968685053775	16.069790605516136	0.0	0.0	0.0	0.0	0.0	0.0	0.0	Segment_1 Pristine Marine
2017-01-09 17:35:00	10.709727655398524	5.354863827699262	10.709727655398524	0.0	0.0	0.0	0.0	0.0	0.0	Segment_1 Pristine Marine
2017-01-09 17:40:00	5.363450672619303	5.363450672619303	5.363450672619303	0.0	0.0	0.0	0.0	0.0	0.0	Segment_1 Pristine Marine
2017-01-09 17:45:00	16.090244510895708	5.363414836965236	5.363414836965236	0.0	0.0	0.0	0.0	0.0	0.0	Segment_1 Pristine Marine
2017-01-09 17:50:00	10.782917154250812	5.391458577125406	0.0	0.0	0.0	0.0	0.0	0.0	0.0	Segment_1 Pristine Marine
2017-01-09 17:55:00	0.0	5.370573544385025	0.0	5.370573544385025	0.0	0.0	0.0	0.0	0.0	Segment_1 Pristine Marine
2017-01-09 18:00:00	10.713908672010906	0.0	5.356954336005453	5.356954336005453	0.0	0.0	0.0	0.0	0.0	Segment_1 Pristine Marine
2017-01-09 18:05:00	10.729733128187176	0.0	5.364866564093588	0.0	0.0	0.0	0.0	0.0	0.0	Segment_1 Pristine Marine
2017-01-09 18:10:00	10.725969692930427	0.0	5.3629848464652135	10.725969692930427	0.0	0.0	0.0	0.0	0.0	Segment_1 Pristine Marine
2017-01-09 18:15:00	0.0	5.370447788341048	0.0	0.0	0.0	0.0	0.0	0.0	0.0	Segment_1 Pristine Marine
2017-01-09 18:20:00	5.356954336005453	10.713908672010906	10.713908672010906	0.0	0.0	5.356954336005453	0.0	0.0	0.0	Segment_1 Pristine Marine
2017-01-09 18:25:00	5.362142981419361	0.0	10.724285962838724	5.362142981419361	0.0	0.0	0.0	0.0	0.0	Segment_1 Pristine Marine
2017-01-09 18:30:00	5.359243258273809	0.0	0.0	0.0	5.359243258273809	0.0	0.0	0.0	0.0	Segment_1 Pristine Marine
2017-01-09 18:35:00	5.359797900893463	16.079393702680388	5.359797900893463	0.0	0.0	0.0	0.0	0.0	0.0	Segment_1 Pristine Marine
2017-01-09 18:40:00	5.361713194818929	0.0	0.0	5.361713194818929	0.0	0.0	0.0	0.0	0.0	Segment_1 Pristine Marine
2017-01-09 18:45:00	5.354078075748608	0.0	5.354078075748608	0.0	0.0	0.0	0.0	0.0	0.0	Segment_1 Pristine Marine
2017-01-09 18:50:00	0.0	5.372676339059723	5.372676339059723	5.372676339059723	0.0	0.0	0.0	0.0	0.0	Segment_1 Pristine Marine
2017-01-09 18:55:00	0.0	10.71923794275259	5.359618971376295	0.0	0.0	0.0	0.0	0.0	0.0	Segment_1 Pristine Marine
2017-01-09 19:00:00	5.363414836965236	5.363414836965236	0.0	0.0	0.0	0.0	0.0	0.0	0.0	Segment_1 Pristine Marine
2017-01-09 19:05:00	5.367700590904712	5.367700590904712	10.735401181809424	0.0	0.0	0.0	0.0	0.0	0.0	Segment_1 Pristine Marine
2017-01-09 19:10:00	5.368077490797745	5.368077490797745	0.0	0.0	0.0	0.0	0.0	0.0	0.0	Segment_1 Pristine Marine
2017-01-09 19:15:00	10.724142691068977	0.0	0.0	0.0	0.0	0.0	0.0	0.0	0.0	Segment_1 Pristine Marine
2017-01-09 19:20:00	10.71340820749206	16.07011231123809	0.0	0.0	5.35670410374603	0.0	0.0	0.0	0.0	Segment_1 Pristine Marine
2017-01-09 19:25:00	21.4308922108542	0.0	0.0	0.0	0.0	0.0	0.0	0.0	0.0	Segment_1 Pristine Marine
2017-01-09 19:30:00	5.3564896375580995	16.0694689126743	0.0	0.0	0.0	0.0	0.0	0.0	0.0	Segment_1 Pristine Marine
2017-01-09 19:35:00	16.076066191299994	0.0	0.0	0.0	5.358688730433332	0.0	0.0	0.0	0.0	Segment_1 Pristine Marine
2017-01-09 19:40:00	10.720562140541258	5.360281070270629	0.0	0.0	0.0	0.0	0.0	0.0	0.0	Segment_1 Pristine Marine
2017-01-09 19:45:00	5.361247670409528	10.722495340819057	0.0	0.0	0.0	0.0	0.0	0.0	0.0	Segment_1 Pristine Marine
2017-01-09 19:50:00	10.708834698873906	5.354417349436953	5.354417349436953	0.0	5.354417349436953	0.0	0.0	0.0	0.0	Segment_1 Pristine Marine
2017-01-09 19:55:00	0.0	10.726901345238606	5.363450672619303	0.0	0.0	0.0	0.0	0.0	0.0	Segment_1 Pristine Marine
2017-01-09 20:00:00	10.727869001645976	5.363934500822988	0.0	0.0	5.363934500822988	0.0	0.0	0.0	0.0	Segment_1 Pristine Marine
2017-01-09 20:05:00	5.3761486524588395	16.128445957376524	10.752297304917679	0.0	0.0	0.0	0.0	0.0	0.0	Segment_1 Pristine Marine
2017-01-09 20:10:00	0.0	10.729159481792928	10.729159481792928	5.364579740896464	0.0	0.0	0.0	0.0	0.0	Segment_1 Pristine Marine
2017-01-09 20:15:00	16.138876371035067	5.379625457011689	5.379625457011689	0.0	0.0	0.0	0.0	0.0	0.0	Segment_1 Pristine Marine
2017-01-09 20:20:00	0.0	0.0	5.367413464603097	0.0	0.0	0.0	0.0	0.0	0.0	Segment_1 Pristine Marine
2017-01-09 20:25:00	5.360603231587472	5.360603231587472	10.721206463174944	0.0	5.360603231587472	0.0	0.0	0.0	0.0	Segment_1 Pristine Marine
2017-01-09 20:30:00	10.738309278686264	0.0	10.738309278686264	0.0	5.369154639343132	0.0	0.0	0.0	0.0	Segment_1 Pristine Marine
2017-01-09 20:35:00	21.415455279125307	26.769319098906635	10.707727639562654	0.0	0.0	0.0	0.0	0.0	0.0	Segment_1 Pristine Marine
2017-01-09 20:40:00	10.744238056006685	5.3721190280033415	10.744238056006685	0.0	0.0	0.0	0.0	0.0	0.0	Segment_1 Pristine Marine
2017-01-09 20:45:00	16.079769475992393	5.359923158664132	5.359923158664132	5.359923158664132	5.359923158664132	5.359923158664132	0.0	0.0	0.0	Segment_1 Pristine Marine
2017-01-09 20:50:00	5.352828490963919	5.352828490963919	5.352828490963919	0.0	5.352828490963919	0.0	0.0	0.0	0.0	Segment_1 Pristine Marine
2017-01-09 20:55:00	0.0	5.36881349553673	21.47525398214692	0.0	5.36881349553673	0.0	0.0	0.0	0.0	Segment_1 Pristine Marine
2017-01-09 21:00:00	16.068718346128367	0.0	0.0	5.356239448709457	0.0	0.0	0.0	0.0	0.0	Segment_1 Pristine Marine
2017-01-09 21:05:00	16.084065275833034	5.361355091944344	0.0	0.0	0.0	0.0	0.0	0.0	0.0	Segment_1 Pristine Marine
2017-01-09 21:10:00	5.3582773807011685	0.0	0.0	0.0	0.0	0.0	0.0	0.0	0.0	Segment_1 Pristine Marine
2017-01-09 21:15:00	0.0	5.369801135988448	5.369801135988448	10.739602271976896	0.0	0.0	0.0	0.0	0.0	Segment_1 Pristine Marine
2017-01-09 21:20:00	16.096912660299317	5.365637553433107	5.365637553433107	0.0	10.731275106866214	0.0	0.0	0.0	0.0	Segment_1 Pristine Marine
2017-01-09 21:25:00	0.0	0.0	0.0	0.0	0.0	0.0	0.0	0.0	0.0	Segment_1 Pristine Marine
2017-01-09 21:30:00	0.0	0.0	5.3564002817148415	0.0	0.0	0.0	0.0	0.0	0.0	Segment_1 Pristine Marine
2017-01-09 21:35:00	0.0	10.733463325463237	0.0	0.0	0.0	0.0	0.0	0.0	0.0	Segment_1 Pristine Marine
2017-01-09 21:40:00	0.0	0.0	0.0	0.0	0.0	0.0	0.0	0.0	0.0	Segment_1 Pristine Marine
2017-01-09 21:45:00	0.0	0.0	0.0	0.0	0.0	0.0	0.0	0.0	0.0	Segment_1 Pristine Marine
2017-01-09 21:50:00	5.374852756915244	0.0	0.0	0.0	0.0	0.0	0.0	0.0	0.0	Segment_1 Pristine Marine
2017-01-09 21:55:00	5.4085863697052465	0.0	0.0	0.0	0.0	0.0	0.0	0.0	0.0	Segment_1 Pristine Marine
2017-01-09 22:00:00	10.758782253718927	0.0	0.0	5.379391126859463	0.0	0.0	0.0	0.0	0.0	Segment_1 Pristine Marine
2017-01-09 22:05:00	0.0	0.0	5.388997343664554	0.0	0.0	0.0	0.0	0.0	0.0	Segment_1 Pristine Marine
2017-01-09 22:10:00	0.0	0.0	0.0	0.0	0.0	0.0	0.0	0.0	0.0	Segment_1 Pristine Marine
2017-01-09 22:15:00	0.0	5.361140253179278	0.0	5.361140253179278	0.0	0.0	0.0	0.0	0.0	Segment_1 Pristine Marine
2017-01-09 22:20:00	5.3554354285374925	5.3554354285374925	0.0	0.0	0.0	0.0	0.0	0.0	0.0	Segment_1 Pristine Marine
2017-01-09 22:25:00	16.064591483097782	5.354863827699262	10.709727655398524	0.0	0.0	0.0	0.0	0.0	0.0	Segment_1 Pristine Marine
2017-01-09 22:30:00	16.123586641916862	0.0	0.0	0.0	0.0	0.0	0.0	0.0	0.0	Segment_1 Pristine Marine
2017-01-09 22:35:00	0.0	0.0	5.366839304142896	0.0	0.0	0.0	0.0	0.0	0.0	Segment_1 Pristine Marine
2017-01-09 22:40:00	0.0	5.364042030056119	5.364042030056119	0.0	0.0	0.0	0.0	0.0	0.0	Segment_1 Pristine Marine
2017-01-09 22:45:00	0.0	5.378201765543968	0.0	0.0	0.0	0.0	0.0	0.0	0.0	Segment_1 Pristine Marine
2017-01-09 22:50:00	0.0	0.0	0.0	0.0	0.0	0.0	0.0	0.0	0.0	Segment_1 Pristine Marine
2017-01-09 22:55:00	5.3655120284401265	0.0	5.3655120284401265	0.0	0.0	0.0	0.0	0.0	0.0	Segment_1 Pristine Marine
2017-01-09 23:00:00	5.575144264771872	11.150288529543744	0.0	5.575144264771872	5.575144264771872	0.0	0.0	0.0	0.0	Segment_1 Pristine Marine
2017-01-09 23:05:00	0.0	0.0	5.549973878184097	0.0	0.0	5.549973878184097	0.0	0.0	0.0	Segment_1 Pristine Marine
2017-01-09 23:10:00	16.666630093408216	0.0	5.555543364469405	0.0	5.555543364469405	0.0	0.0	0.0	0.0	Segment_1 Pristine Marine
2017-01-09 23:15:00	11.156215927855229	16.73432389178285	0.0	0.0	0.0	0.0	0.0	0.0	0.0	Segment_1 Pristine Marine
2017-01-09 23:20:00	5.589391031834069	5.589391031834069	5.589391031834069	0.0	0.0	0.0	0.0	0.0	0.0	Segment_1 Pristine Marine
2017-01-09 23:25:00	16.653030326095976	0.0	5.551010108698659	0.0	0.0	0.0	0.0	0.0	0.0	Segment_1 Pristine Marine
2017-01-09 23:30:00	22.23848771539937	5.559621928849841	5.559621928849841	11.119243857699683	0.0	0.0	0.0	0.0	0.0	Segment_1 Pristine Marine
2017-01-09 23:35:00	5.53961369714413	0.0	0.0	0.0	0.0	0.0	0.0	0.0	0.0	Segment_1 Pristine Marine
2017-01-09 23:40:00	22.312354332460004	0.0	11.156177166230002	0.0	0.0	0.0	0.0	0.0	0.0	Segment_1 Pristine Marine
2017-01-09 23:45:00	0.0	16.70825850926054	0.0	0.0	0.0	5.569419503086847	0.0	0.0	0.0	Segment_1 Pristine Marine
2017-01-09 23:50:00	5.547423329905035	5.547423329905035	0.0	0.0	0.0	0.0	0.0	0.0	0.0	Segment_1 Pristine Marine
2017-01-09 23:55:00	16.77418819602718	16.77418819602718	5.591396065342394	5.591396065342394	0.0	0.0	0.0	0.0	0.0	Segment_1 Pristine Marine
2017-01-10 00:00:00	16.665303715527582	11.110202477018387	5.555101238509193	11.110202477018387	0.0	5.555101238509193	0.0	0.0	0.0	Segment_1 Pristine Marine
2017-01-10 00:05:00	11.001748421398403	11.001748421398403	11.001748421398403	5.500874210699203	0.0	0.0	0.0	0.0	0.0	Segment_1 Pristine Marine
2017-01-10 00:10:00	16.080682141447408	16.080682141447408	10.72045476096494	5.36022738048247	0.0	0.0	0.0	0.0	0.0	Segment_1 Pristine Marine
2017-01-10 00:15:00	5.375932626474862	0.0	10.751865252949724	5.375932626474862	0.0	0.0	5.375932626474862	0.0	0.0	Segment_1 Pristine Marine
2017-01-10 00:20:00	5.372154980066275	10.74430996013255	0.0	0.0	5.372154980066275	0.0	0.0	0.0	0.0	Segment_1 Pristine Marine
2017-01-10 00:25:00	16.100141168748596	10.733427445832397	0.0	5.366713722916199	0.0	0.0	0.0	0.0	0.0	Segment_1 Pristine Marine
2017-01-10 00:30:00	0.0	0.0	0.0	5.364203331989584	0.0	0.0	0.0	0.0	0.0	Segment_1 Pristine Marine
2017-01-10 00:35:00	32.1564256303477	5.3594042717246175	0.0	0.0	5.3594042717246175	0.0	0.0	0.0	0.0	Segment_1 Pristine Marine
2017-01-10 00:40:00	5.356042888152135	0.0	5.356042888152135	10.71208577630427	0.0	0.0	0.0	0.0	0.0	Segment_1 Pristine Marine
2017-01-10 00:45:00	16.111558944649357	16.111558944649357	10.741039296432906	5.370519648216453	0.0	0.0	0.0	0.0	0.0	Segment_1 Pristine Marine
2017-01-10 00:50:00	5.352703564565077	16.05811069369523	5.352703564565077	5.352703564565077	0.0	0.0	0.0	0.0	0.0	Segment_1 Pristine Marine
2017-01-10 00:55:00	16.058324851094014	10.705549900729343	16.058324851094014	0.0	0.0	0.0	0.0	0.0	0.0	Segment_1 Pristine Marine
2017-01-10 01:00:00	5.357186715466378	10.714373430932756	21.428746861865516	0.0	0.0	0.0	5.357186715466378	0.0	0.0	Segment_1 Pristine Marine
2017-01-10 01:05:00	5.362931102500396	16.088793307501188	16.088793307501188	0.0	0.0	0.0	0.0	0.0	0.0	Segment_1 Pristine Marine
2017-01-10 01:10:00	5.358295264158928	0.0	5.358295264158928	0.0	0.0	0.0	0.0	0.0	0.0	Segment_1 Pristine Marine
2017-01-10 01:15:00	5.356382410903938	21.425529643615754	16.069147232711813	5.356382410903938	5.356382410903938	0.0	0.0	0.0	0.0	Segment_1 Pristine Marine
2017-01-10 01:20:00	5.356775596291801	0.0	10.7135511925836	10.7135511925836	5.356775596291801	0.0	0.0	0.0	0.0	Segment_1 Pristine Marine
2017-01-10 01:25:00	0.0	21.459036007202094	5.364759001800524	5.364759001800524	5.364759001800524	0.0	0.0	0.0	0.0	Segment_1 Pristine Marine
2017-01-10 01:30:00	16.058753183028568	10.705835455352382	10.705835455352382	0.0	0.0	0.0	0.0	0.0	0.0	Segment_1 Pristine Marine
2017-01-10 01:35:00	10.711085234560649	0.0	5.355542617280324	5.355542617280324	0.0	0.0	0.0	0.0	0.0	Segment_1 Pristine Marine
2017-01-10 01:40:00	10.715732188234293	10.715732188234293	0.0	5.3578660941171465	0.0	0.0	0.0	0.0	0.0	Segment_1 Pristine Marine
2017-01-10 01:45:00	10.745712282974642	0.0	5.372856141487321	10.745712282974642	5.372856141487321	0.0	0.0	0.0	0.0	Segment_1 Pristine Marine
2017-01-10 01:50:00	5.357580018947437	5.357580018947437	5.357580018947437	0.0	0.0	0.0	0.0	0.0	0.0	Segment_1 Pristine Marine
2017-01-10 01:55:00	16.064216418841504	10.709477612561004	5.354738806280502	0.0	5.354738806280502	0.0	0.0	0.0	0.0	Segment_1 Pristine Marine
2017-01-10 02:00:00	5.364830709516657	5.364830709516657	0.0	0.0	5.364830709516657	0.0	0.0	0.0	0.0	Segment_1 Pristine Marine
2017-01-10 02:05:00	10.720490553918037	5.3602452769590165	0.0	0.0	5.3602452769590165	0.0	0.0	0.0	0.0	Segment_1 Pristine Marine
2017-01-10 02:10:00	0.0	21.42045555220582	16.065341664154364	5.355113888051455	0.0	0.0	0.0	0.0	0.0	Segment_1 Pristine Marine
2017-01-10 02:15:00	16.07381285304957	5.357937617683191	0.0	5.357937617683191	0.0	0.0	0.0	0.0	0.0	Segment_1 Pristine Marine
2017-01-10 02:20:00	5.371651694970929	5.371651694970929	5.371651694970929	5.371651694970929	5.371651694970929	0.0	0.0	0.0	0.0	Segment_1 Pristine Marine
2017-01-10 02:25:00	10.710156327428278	16.065234491142412	5.355078163714139	10.710156327428278	0.0	0.0	0.0	0.0	0.0	Segment_1 Pristine Marine
2017-01-10 02:30:00	16.08401156416881	16.08401156416881	0.0	10.722674376112543	0.0	0.0	0.0	0.0	0.0	Segment_1 Pristine Marine
2017-01-10 02:35:00	19.41630592283884	6.472101974279612	6.472101974279612	0.0	0.0	0.0	0.0	0.0	0.0	Segment_1 Pristine Marine
2017-01-10 02:40:00	28.22693080925201	14.113465404626005	14.113465404626005	0.0	0.0	0.0	0.0	0.0	0.0	Segment_1 Pristine Marine
2017-01-10 02:45:00	0.0	16.075905217616242	10.717270145077494	0.0	5.358635072538747	0.0	0.0	0.0	0.0	Segment_1 Pristine Marine
2017-01-10 02:50:00	16.07054127223778	0.0	0.0	0.0	0.0	0.0	0.0	0.0	0.0	Segment_1 Pristine Marine
2017-01-10 02:55:00	5.3547923861737	10.7095847723474	0.0	0.0	0.0	0.0	0.0	0.0	0.0	Segment_1 Pristine Marine
2017-01-10 03:00:00	10.71877276172684	5.35938638086342	0.0	0.0	0.0	0.0	0.0	0.0	0.0	Segment_1 Pristine Marine
2017-01-10 03:05:00	0.0	10.705157287994522	10.705157287994522	0.0	0.0	0.0	0.0	0.0	0.0	Segment_1 Pristine Marine
2017-01-10 03:10:00	10.72124226114772	5.3606211305738585	10.72124226114772	0.0	0.0	0.0	0.0	0.0	0.0	Segment_1 Pristine Marine
2017-01-10 03:15:00	5.358957036025925	0.0	5.358957036025925	0.0	0.0	0.0	0.0	0.0	0.0	Segment_1 Pristine Marine
2017-01-10 03:20:00	5.359261148179465	10.71852229635893	10.71852229635893	0.0	0.0	0.0	0.0	0.0	0.0	Segment_1 Pristine Marine
2017-01-10 03:25:00	10.71934529795407	0.0	0.0	5.359672648977035	5.359672648977035	0.0	5.359672648977035	0.0	0.0	Segment_1 Pristine Marine
2017-01-10 03:30:00	5.362734050511488	10.725468101022976	0.0	0.0	5.362734050511488	0.0	0.0	0.0	0.0	Segment_1 Pristine Marine
2017-01-10 03:35:00	10.73174137372001	5.365870686860005	5.365870686860005	5.365870686860005	0.0	0.0	0.0	0.0	0.0	Segment_1 Pristine Marine
2017-01-10 03:40:00	5.362859445556212	5.362859445556212	0.0	5.362859445556212	0.0	0.0	5.362859445556212	0.0	0.0	Segment_1 Pristine Marine
2017-01-10 03:45:00	0.0	0.0	10.71977474026452	5.3598873701322605	0.0	0.0	0.0	0.0	0.0	Segment_1 Pristine Marine
2017-01-10 03:50:00	10.729231184237767	0.0	0.0	5.3646155921188825	0.0	0.0	0.0	0.0	0.0	Segment_1 Pristine Marine
2017-01-10 03:55:00	5.358259497362782	5.358259497362782	0.0	5.358259497362782	5.358259497362782	0.0	0.0	0.0	0.0	Segment_1 Pristine Marine
2017-01-10 04:00:00	5.407493343250923	5.407493343250923	0.0	0.0	0.0	0.0	0.0	0.0	0.0	Segment_1 Pristine Marine
2017-01-10 04:05:00	0.0	0.0	0.0	0.0	0.0	0.0	0.0	0.0	0.0	Segment_1 Pristine Marine
2017-01-10 04:10:00	5.408495267290657	0.0	5.408495267290657	0.0	0.0	0.0	0.0	0.0	0.0	Segment_1 Pristine Marine
2017-01-10 04:15:00	0.0	0.0	10.773474323163507	0.0	0.0	0.0	0.0	0.0	0.0	Segment_1 Pristine Marine
2017-01-10 04:20:00	5.39325162469036	0.0	0.0	0.0	0.0	0.0	0.0	0.0	0.0	Segment_1 Pristine Marine
2017-01-10 04:25:00	5.385400026962256	5.385400026962256	0.0	0.0	0.0	0.0	0.0	0.0	0.0	Segment_1 Pristine Marine
2017-01-10 04:30:00	0.0	5.389413423783876	0.0	5.389413423783876	0.0	0.0	0.0	0.0	0.0	Segment_1 Pristine Marine
2017-01-10 04:35:00	5.522388091723714	0.0	5.522388091723714	0.0	0.0	0.0	0.0	0.0	0.0	Segment_1 Pristine Marine
2017-01-10 04:40:00	0.0	11.126024918140418	11.126024918140418	5.563012459070209	0.0	0.0	0.0	0.0	0.0	Segment_1 Pristine Marine
2017-01-10 04:45:00	0.0	5.5596989404567925	0.0	0.0	5.5596989404567925	0.0	0.0	0.0	0.0	Segment_1 Pristine Marine
2017-01-10 04:50:00	16.688112174523162	5.562704058174387	0.0	5.562704058174387	5.562704058174387	0.0	0.0	0.0	0.0	Segment_1 Pristine Marine
2017-01-10 04:55:00	11.11247105803	0.0	0.0	0.0	0.0	0.0	0.0	0.0	0.0	Segment_1 Pristine Marine
2017-01-10 05:00:00	5.572473824348768	0.0	0.0	5.572473824348768	0.0	0.0	0.0	0.0	0.0	Segment_1 Pristine Marine
2017-01-10 05:05:00	5.565693131516401	11.131386263032802	5.565693131516401	0.0	0.0	0.0	0.0	0.0	0.0	Segment_1 Pristine Marine
2017-01-10 05:10:00	5.543879470557978	5.543879470557978	0.0	5.543879470557978	0.0	0.0	0.0	0.0	0.0	Segment_1 Pristine Marine
2017-01-10 05:15:00	5.546369276926942	5.546369276926942	0.0	0.0	5.546369276926942	0.0	0.0	0.0	0.0	Segment_1 Pristine Marine
2017-01-10 05:20:00	5.607625370722412	0.0	0.0	5.607625370722412	0.0	0.0	0.0	0.0	0.0	Segment_1 Pristine Marine
2017-01-10 05:25:00	5.564265689433116	5.564265689433116	0.0	5.564265689433116	0.0	0.0	0.0	0.0	0.0	Segment_1 Pristine Marine
2017-01-10 05:30:00	5.547710868433912	16.643132605301734	0.0	5.547710868433912	0.0	0.0	0.0	0.0	0.0	Segment_1 Pristine Marine
2017-01-10 05:35:00	5.5777591299045834	0.0	0.0	0.0	0.0	0.0	0.0	5.5777591299045834	0.0	Segment_1 Pristine Marine
2017-01-10 05:40:00	5.559872224373356	0.0	0.0	0.0	0.0	0.0	0.0	0.0	0.0	Segment_1 Pristine Marine
2017-01-10 05:45:00	5.565442311636657	0.0	0.0	0.0	0.0	0.0	0.0	0.0	0.0	Segment_1 Pristine Marine
2017-01-10 05:50:00	0.0	0.0	0.0	0.0	0.0	0.0	0.0	0.0	0.0	Segment_1 Pristine Marine
2017-01-10 05:55:00	5.56062324618255	5.56062324618255	0.0	0.0	0.0	0.0	0.0	0.0	0.0	Segment_1 Pristine Marine
2017-01-10 06:00:00	5.540244541199337	22.160978164797353	0.0	0.0	0.0	0.0	0.0	0.0	0.0	Segment_1 Pristine Marine
2017-01-10 06:05:00	0.0	5.5513748003562435	11.102749600712487	0.0	0.0	0.0	0.0	0.0	0.0	Segment_1 Pristine Marine
2017-01-10 06:10:00	5.550914145173572	0.0	0.0	0.0	0.0	0.0	0.0	0.0	0.0	Segment_1 Pristine Marine
2017-01-10 06:15:00	10.715195795501092	10.715195795501092	5.357597897750546	0.0	0.0	0.0	0.0	0.0	0.0	Segment_1 Pristine Marine
2017-01-10 06:20:00	16.090728303539205	5.363576101179733	0.0	0.0	5.363576101179733	0.0	0.0	0.0	0.0	Segment_1 Pristine Marine
2017-01-10 06:25:00	10.713980170759113	16.070970256138672	0.0	5.3569900853795565	0.0	0.0	0.0	0.0	0.0	Segment_1 Pristine Marine
2017-01-10 06:30:00	5.360549535345468	5.360549535345468	0.0	0.0	0.0	0.0	0.0	0.0	0.0	Segment_1 Pristine Marine
2017-01-10 06:35:00	0.0	0.0	10.72776147564616	5.36388073782308	0.0	0.0	0.0	0.0	0.0	Segment_1 Pristine Marine
2017-01-10 06:40:00	0.0	10.79186873101264	5.39593436550632	0.0	5.39593436550632	0.0	0.0	0.0	0.0	Segment_1 Pristine Marine
2017-01-10 06:45:00	10.721278059359557	16.081917089039333	10.721278059359557	5.360639029679779	10.721278059359557	5.360639029679779	0.0	0.0	0.0	Segment_1 Pristine Marine
2017-01-10 06:50:00	5.3673955202291666	26.83697760114583	16.102186560687493	0.0	5.3673955202291666	0.0	0.0	0.0	0.0	Segment_1 Pristine Marine
2017-01-10 06:55:00	32.13754391139856	10.712514637132854	0.0	10.712514637132854	0.0	5.356257318566427	0.0	0.0	0.0	Segment_1 Pristine Marine
2017-01-10 07:00:00	10.716375930405881	0.0	5.358187965202941	10.716375930405881	5.358187965202941	5.358187965202941	0.0	0.0	0.0	Segment_1 Pristine Marine
2017-01-10 07:05:00	10.714051670461618	10.714051670461618	10.714051670461618	0.0	0.0	0.0	5.357025835230809	0.0	0.0	Segment_1 Pristine Marine
2017-01-10 07:10:00	10.72188666553909	10.72188666553909	10.72188666553909	5.360943332769545	5.360943332769545	0.0	5.360943332769545	0.0	0.0	Segment_1 Pristine Marine
2017-01-10 07:15:00	10.726363833771462	5.363181916885731	10.726363833771462	0.0	10.726363833771462	0.0	0.0	0.0	0.0	Segment_1 Pristine Marine
2017-01-10 07:20:00	0.0	10.720204216985293	0.0	0.0	0.0	0.0	0.0	0.0	0.0	Segment_1 Pristine Marine
2017-01-10 07:25:00	5.357991261610894	0.0	0.0	0.0	0.0	0.0	0.0	0.0	0.0	Segment_1 Pristine Marine
2017-01-10 07:30:00	16.078642208743318	5.3595474029144405	0.0	5.3595474029144405	5.3595474029144405	0.0	5.3595474029144405	0.0	0.0	Segment_1 Pristine Marine
2017-01-10 07:35:00	5.356757722976451	5.356757722976451	10.713515445952902	0.0	0.0	0.0	0.0	0.0	0.0	Segment_1 Pristine Marine
2017-01-10 07:40:00	0.0	21.418312292136566	21.418312292136566	0.0	0.0	0.0	0.0	0.0	0.0	Segment_1 Pristine Marine
2017-01-10 07:45:00	16.079769475992393	5.359923158664132	21.439692634656527	0.0	5.359923158664132	5.359923158664132	0.0	0.0	0.0	Segment_1 Pristine Marine
2017-01-10 07:50:00	21.427102385167203	0.0	16.070326788875402	0.0	5.356775596291801	0.0	0.0	0.0	0.0	Segment_1 Pristine Marine
2017-01-10 07:55:00	10.729589710837944	21.459179421675888	5.364794855418972	16.094384566256913	5.364794855418972	5.364794855418972	0.0	0.0	0.0	Segment_1 Pristine Marine
2017-01-10 08:00:00	37.516957063955005	10.719130589701427	0.0	5.3595652948507135	0.0	5.3595652948507135	0.0	0.0	0.0	Segment_1 Pristine Marine
2017-01-10 08:05:00	10.714194672729572	10.714194672729572	5.357097336364786	16.07129200909436	0.0	0.0	5.357097336364786	0.0	0.0	Segment_1 Pristine Marine
2017-01-10 08:10:00	26.78781070131825	10.715124280527304	5.357562140263652	5.357562140263652	5.357562140263652	0.0	0.0	0.0	0.0	Segment_1 Pristine Marine
2017-01-10 08:15:00	26.8019422653683	5.36038845307366	10.72077690614732	5.36038845307366	16.081165359220982	0.0	0.0	0.0	0.0	Segment_1 Pristine Marine
2017-01-10 08:20:00	16.060145419639007	5.353381806546335	16.060145419639007	10.70676361309267	5.353381806546335	0.0	0.0	0.0	0.0	Segment_1 Pristine Marine
2017-01-10 08:25:00	5.3596010790816395	16.07880323724492	5.3596010790816395	10.719202158163279	0.0	0.0	0.0	0.0	0.0	Segment_1 Pristine Marine
2017-01-10 08:30:00	10.735006376545103	5.3675031882725515	10.735006376545103	0.0	0.0	0.0	0.0	0.0	0.0	Segment_1 Pristine Marine
2017-01-10 08:35:00	10.711406816879952	5.355703408439976	5.355703408439976	5.355703408439976	0.0	5.355703408439976	0.0	0.0	0.0	Segment_1 Pristine Marine
2017-01-10 08:40:00	16.081702301919826	26.80283716986638	5.3605674339732765	5.3605674339732765	0.0	0.0	5.3605674339732765	0.0	0.0	Segment_1 Pristine Marine
2017-01-10 08:45:00	10.726148844267351	10.726148844267351	5.363074422133676	10.726148844267351	0.0	5.363074422133676	0.0	0.0	0.0	Segment_1 Pristine Marine
2017-01-10 08:50:00	5.3570437103353665	32.1422622620122	0.0	0.0	5.3570437103353665	0.0	0.0	0.0	0.0	Segment_1 Pristine Marine
2017-01-10 08:55:00	0.0	10.726650499850178	5.363325249925089	0.0	5.363325249925089	10.726650499850178	0.0	0.0	0.0	Segment_1 Pristine Marine
2017-01-10 09:00:00	5.358885485240869	21.435541940963468	16.076656455722606	10.717770970481737	0.0	10.717770970481737	0.0	0.0	0.0	Segment_1 Pristine Marine
2017-01-10 09:05:00	16.098311521640316	16.098311521640316	5.366103840546772	10.732207681093543	5.366103840546772	0.0	0.0	0.0	0.0	Segment_1 Pristine Marine
2017-01-10 09:10:00	10.710442127846633	10.710442127846633	5.355221063923317	16.065663191769946	0.0	0.0	5.355221063923317	0.0	0.0	Segment_1 Pristine Marine
2017-01-10 09:15:00	5.354703086947388	10.709406173894775	16.064109260842162	16.064109260842162	0.0	0.0	0.0	0.0	0.0	Segment_1 Pristine Marine
2017-01-10 09:20:00	5.3533104045595925	5.3533104045595925	0.0	16.059931213678773	10.706620809119183	0.0	5.3533104045595925	0.0	0.0	Segment_1 Pristine Marine
2017-01-10 09:25:00	5.353292554360514	5.353292554360514	10.706585108721027	10.706585108721027	5.353292554360514	5.353292554360514	0.0	0.0	0.0	Segment_1 Pristine Marine
2017-01-10 09:30:00	0.0	5.3542923488651715	5.3542923488651715	10.708584697730343	16.062877046595517	0.0	0.0	0.0	0.0	Segment_1 Pristine Marine
2017-01-10 09:35:00	0.0	0.0	16.08669758690149	0.0	10.724465057934326	5.362232528967163	0.0	5.362232528967163	0.0	Segment_1 Pristine Marine
2017-01-10 09:40:00	5.361408804326048	10.722817608652095	5.361408804326048	10.722817608652095	0.0	16.084226412978143	0.0	0.0	0.0	Segment_1 Pristine Marine
2017-01-10 09:45:00	5.357544261699191	21.430177046796764	16.072632785097575	5.357544261699191	5.357544261699191	5.357544261699191	5.357544261699191	0.0	0.0	Segment_1 Pristine Marine
2017-01-10 09:50:00	10.706013934727668	10.706013934727668	10.706013934727668	16.0590209020915	5.353006967363834	5.353006967363834	5.353006967363834	0.0	0.0	Segment_1 Pristine Marine
2017-01-10 09:55:00	16.631064118733573	33.262128237467145	5.543688039577859	11.087376079155717	0.0	5.543688039577859	0.0	0.0	0.0	Segment_1 Pristine Marine
2017-01-10 10:00:00	16.1093495269381	16.1093495269381	5.369783175646034	0.0	5.369783175646034	0.0	0.0	0.0	0.0	Segment_1 Pristine Marine
2017-01-10 10:05:00	16.071613774933773	26.78602295822296	5.357204591644591	10.714409183289183	5.357204591644591	0.0	0.0	5.357204591644591	0.0	Segment_1 Pristine Marine
2017-01-10 10:10:00	16.064912980685904	16.064912980685904	5.3549709935619685	0.0	16.064912980685904	10.709941987123935	0.0	0.0	0.0	Segment_1 Pristine Marine
2017-01-10 10:15:00	5.362429544100612	21.44971817640245	5.362429544100612	0.0	5.362429544100612	5.362429544100612	5.362429544100612	0.0	0.0	Segment_1 Pristine Marine
2017-01-10 10:20:00	32.14462195690913	26.787184964090944	10.714873985636377	5.357436992818188	5.357436992818188	5.357436992818188	0.0	0.0	0.0	Segment_1 Pristine Marine
2017-01-10 10:25:00	22.216868790676127	11.108434395338064	11.108434395338064	5.554217197669032	0.0	5.554217197669032	0.0	0.0	0.0	Segment_1 Pristine Marine
2017-01-10 10:30:00	16.597308086444723	5.532436028814908	0.0	16.597308086444723	5.532436028814908	5.532436028814908	0.0	0.0	0.0	Segment_1 Pristine Marine
2017-01-10 10:35:00	32.25851225612821	21.50567483741881	16.129256128064107	16.129256128064107	5.376418709354702	0.0	0.0	5.376418709354702	0.0	Segment_1 Pristine Marine
2017-01-10 10:40:00	10.720920087998547	0.0	10.720920087998547	0.0	5.360460043999273	5.360460043999273	0.0	0.0	0.0	Segment_1 Pristine Marine
2017-01-10 10:45:00	32.14687471617445	0.0	32.14687471617445	5.357812452695742	0.0	16.073437358087226	0.0	0.0	0.0	Segment_1 Pristine Marine
2017-01-10 10:50:00	26.810535816188334	16.086321489712997	16.086321489712997	21.448428652950668	16.086321489712997	0.0	0.0	0.0	0.0	Segment_1 Pristine Marine
2017-01-10 10:55:00	10.71465945646516	5.35732972823258	5.35732972823258	0.0	0.0	10.71465945646516	0.0	0.0	0.0	Segment_1 Pristine Marine
2017-01-10 11:00:00	26.78870466235657	16.073222797413937	5.357740932471313	26.78870466235657	0.0	0.0	0.0	0.0	0.0	Segment_1 Pristine Marine
2017-01-10 11:05:00	26.76342859206341	16.05805715523805	10.705371436825363	16.05805715523805	5.3526857184126815	5.3526857184126815	0.0	0.0	0.0	Segment_1 Pristine Marine
2017-01-10 11:10:00	16.06346634286684	21.41795512382245	10.708977561911226	21.41795512382245	5.354488780955613	0.0	5.354488780955613	0.0	0.0	Segment_1 Pristine Marine
2017-01-10 11:15:00	21.421455887037105	21.421455887037105	5.355363971759276	0.0	10.710727943518553	0.0	0.0	0.0	0.0	Segment_1 Pristine Marine
2017-01-10 11:20:00	5.355596213260788	10.711192426521576	5.355596213260788	5.355596213260788	16.066788639782363	0.0	10.711192426521576	0.0	0.0	Segment_1 Pristine Marine
2017-01-10 11:25:00	16.082346680490975	32.16469336098195	5.3607822268303265	5.3607822268303265	16.082346680490975	16.082346680490975	0.0	0.0	0.0	Segment_1 Pristine Marine
2017-01-10 11:30:00	16.08868582136682	21.45158109515576	16.08868582136682	0.0	5.36289527378894	5.36289527378894	5.36289527378894	0.0	0.0	Segment_1 Pristine Marine
2017-01-10 11:35:00	10.707227752316406	10.707227752316406	21.41445550463281	10.707227752316406	5.353613876158203	5.353613876158203	0.0	0.0	0.0	Segment_1 Pristine Marine
2017-01-10 11:40:00	10.731562035519756	10.731562035519756	5.365781017759877	5.365781017759877	10.731562035519756	5.365781017759877	5.365781017759877	0.0	0.0	Segment_1 Pristine Marine
2017-01-10 11:45:00	16.07166740382632	16.07166740382632	10.714444935884213	5.3572224679421065	0.0	0.0	5.3572224679421065	0.0	0.0	Segment_1 Pristine Marine
2017-01-10 11:50:00	26.773872630450807	21.41909810436065	10.709549052180325	10.709549052180325	0.0	5.3547745260901625	0.0	0.0	0.0	Segment_1 Pristine Marine
2017-01-10 11:55:00	0.0	5.353239004477506	5.353239004477506	5.353239004477506	5.353239004477506	0.0	0.0	0.0	0.0	Segment_1 Pristine Marine
2017-01-10 12:00:00	0.0	0.0	21.412027869455336	0.0	21.412027869455336	0.0	5.353006967363834	0.0	0.0	Segment_1 Pristine Marine
2017-01-10 12:05:00	16.065341664154364	10.71022777610291	5.355113888051455	0.0	16.065341664154364	5.355113888051455	0.0	0.0	0.0	Segment_1 Pristine Marine
2017-01-10 12:10:00	5.3533104045595925	10.706620809119183	21.41324161823837	0.0	5.3533104045595925	5.3533104045595925	0.0	0.0	0.0	Segment_1 Pristine Marine
2017-01-10 12:15:00	10.706620809119183	16.059931213678773	21.41324161823837	21.41324161823837	10.706620809119183	0.0	0.0	0.0	0.0	Segment_1 Pristine Marine
2017-01-10 12:20:00	10.70637091133165	16.059556366997473	5.353185455665825	16.059556366997473	5.353185455665825	5.353185455665825	0.0	0.0	0.0	Segment_1 Pristine Marine
2017-01-10 12:25:00	16.064430739129133	10.709620492752755	5.3548102463763785	0.0	0.0	5.3548102463763785	0.0	0.0	0.0	Segment_1 Pristine Marine
2017-01-10 12:30:00	5.35670410374603	21.42681641498412	5.35670410374603	21.42681641498412	10.71340820749206	5.35670410374603	5.35670410374603	0.0	0.0	Segment_1 Pristine Marine
2017-01-10 12:35:00	16.06132365456767	0.0	10.707549103045112	5.353774551522556	0.0	0.0	0.0	0.0	0.0	Segment_1 Pristine Marine
2017-01-10 12:40:00	21.40902978580913	16.056772339356847	10.704514892904564	5.352257446452282	0.0	5.352257446452282	0.0	5.352257446452282	0.0	Segment_1 Pristine Marine
2017-01-10 12:45:00	5.357079460902353	5.357079460902353	5.357079460902353	10.714158921804707	0.0	0.0	0.0	0.0	0.0	Segment_1 Pristine Marine
2017-01-10 12:50:00	10.707691931782843	16.061537897674263	5.353845965891422	16.061537897674263	21.415383863565687	10.707691931782843	5.353845965891422	5.353845965891422	0.0	Segment_1 Pristine Marine
2017-01-10 12:55:00	0.0	16.062448494645658	5.354149498215219	5.354149498215219	0.0	0.0	0.0	0.0	0.0	Segment_1 Pristine Marine
2017-01-10 13:00:00	10.711549748553537	10.711549748553537	0.0	5.355774874276769	10.711549748553537	5.355774874276769	0.0	0.0	0.0	Segment_1 Pristine Marine
2017-01-10 13:05:00	0.0	16.06711022531993	10.711406816879952	10.711406816879952	5.355703408439976	0.0	5.355703408439976	0.0	0.0	Segment_1 Pristine Marine
2017-01-10 13:10:00	21.410171813909614	10.705085906954807	16.05762886043221	10.705085906954807	10.705085906954807	0.0	0.0	0.0	0.0	Segment_1 Pristine Marine
2017-01-10 13:15:00	10.710156327428278	5.355078163714139	10.710156327428278	21.42031265485656	10.710156327428278	0.0	0.0	0.0	0.0	Segment_1 Pristine Marine
2017-01-10 13:20:00	10.707513396456042	21.415026792912084	0.0	5.353756698228021	0.0	5.353756698228021	0.0	0.0	0.0	Segment_1 Pristine Marine
2017-01-10 13:25:00	16.05762886043221	10.705085906954807	10.705085906954807	0.0	0.0	0.0	0.0	0.0	0.0	Segment_1 Pristine Marine
2017-01-10 13:30:00	5.361086546178285	5.361086546178285	5.361086546178285	0.0	5.361086546178285	5.361086546178285	0.0	0.0	0.0	Segment_1 Pristine Marine
2017-01-10 13:35:00	0.0	0.0	0.0	0.0	0.0	0.0	0.0	0.0	0.0	Segment_1 Pristine Marine
2017-01-10 13:40:00	0.0	0.0	0.0	0.0	0.0	0.0	0.0	0.0	0.0	Segment_1 Pristine Marine
2017-01-10 13:45:00	10.733786252935571	21.467572505871143	5.366893126467786	26.83446563233893	5.366893126467786	0.0	0.0	0.0	0.0	Segment_1 Pristine Marine
2017-01-10 13:50:00	0.0	10.704336463506252	5.352168231753126	5.352168231753126	5.352168231753126	0.0	0.0	0.0	0.0	Segment_1 Pristine Marine
2017-01-10 13:55:00	0.0	11.01635606968718	5.50817803484359	0.0	0.0	5.50817803484359	0.0	0.0	0.0	Segment_1 Pristine Marine
2017-01-10 14:00:00	10.794335742394551	5.397167871197276	10.794335742394551	0.0	10.794335742394551	0.0	0.0	0.0	0.0	Segment_1 Pristine Marine
2017-01-10 14:05:00	16.061698583755113	10.707799055836745	0.0	0.0	0.0	0.0	0.0	0.0	0.0	Segment_1 Pristine Marine
2017-01-10 14:10:00	16.104178625950773	10.736119083967182	0.0	0.0	0.0	0.0	0.0	0.0	0.0	Segment_1 Pristine Marine
2017-01-10 14:15:00	5.3574906267217495	16.07247188016525	0.0	0.0	10.714981253443499	0.0	0.0	0.0	0.0	Segment_1 Pristine Marine
2017-01-10 14:20:00	5.356293058638081	10.712586117276162	0.0	5.356293058638081	0.0	10.712586117276162	0.0	0.0	0.0	Segment_1 Pristine Marine
2017-01-10 14:25:00	16.0590209020915	10.706013934727668	10.706013934727668	0.0	0.0	5.353006967363834	0.0	0.0	0.0	Segment_1 Pristine Marine
2017-01-10 14:30:00	0.0	0.0	0.0	0.0	0.0	0.0	0.0	0.0	0.0	Segment_1 Pristine Marine
2017-01-10 14:35:00	10.71008487970692	0.0	10.71008487970692	5.35504243985346	5.35504243985346	0.0	0.0	0.0	0.0	Segment_1 Pristine Marine
2017-01-10 14:40:00	5.3564002817148415	10.712800563429683	0.0	5.3564002817148415	0.0	5.3564002817148415	0.0	0.0	0.0	Segment_1 Pristine Marine
2017-01-10 14:45:00	5.3683287867994816	10.736657573598961	5.3683287867994816	0.0	16.104986360398442	0.0	0.0	0.0	0.0	Segment_1 Pristine Marine
2017-01-10 14:50:00	5.362232528967163	0.0	10.724465057934326	10.724465057934326	5.362232528967163	0.0	0.0	0.0	0.0	Segment_1 Pristine Marine
2017-01-10 14:55:00	10.973399020114323	5.4866995100571625	5.4866995100571625	0.0	5.4866995100571625	0.0	10.973399020114323	0.0	0.0	Segment_1 Pristine Marine
2017-01-10 15:00:00	10.841241174283123	16.261861761424687	0.0	0.0	0.0	5.4206205871415625	0.0	0.0	0.0	Segment_1 Pristine Marine
2017-01-10 15:05:00	16.066038323588018	0.0	0.0	10.710692215725343	5.355346107862672	10.710692215725343	0.0	0.0	0.0	Segment_1 Pristine Marine
2017-01-10 15:10:00	10.722566954219008	16.083850431328507	5.361283477109503	0.0	5.361283477109503	0.0	0.0	0.0	0.0	Segment_1 Pristine Marine
2017-01-10 15:15:00	16.05853901420505	10.7056926761367	5.35284633806835	0.0	5.35284633806835	0.0	0.0	0.0	0.0	Segment_1 Pristine Marine
2017-01-10 15:20:00	16.07697843640487	10.717985624269913	16.07697843640487	0.0	10.717985624269913	0.0	5.358992812134956	0.0	0.0	Segment_1 Pristine Marine
2017-01-10 15:25:00	21.433538732953423	26.791923416191768	10.716769366476711	5.358384683238356	0.0	0.0	0.0	0.0	0.0	Segment_1 Pristine Marine
2017-01-10 15:30:00	10.717127060701694	5.358563530350847	0.0	0.0	0.0	0.0	5.358563530350847	0.0	0.0	Segment_1 Pristine Marine
2017-01-10 15:35:00	0.0	16.083528175333278	21.444704233777703	16.083528175333278	5.361176058444427	0.0	0.0	0.0	0.0	Segment_1 Pristine Marine
2017-01-10 15:40:00	5.355649810313996	10.711299620627992	0.0	5.355649810313996	0.0	0.0	0.0	0.0	0.0	Segment_1 Pristine Marine
2017-01-10 15:45:00	5.3576515348758464	10.715303069751693	5.3576515348758464	10.715303069751693	0.0	0.0	0.0	0.0	0.0	Segment_1 Pristine Marine
2017-01-10 15:50:00	0.0	0.0	0.0	0.0	5.354953132286977	5.354953132286977	0.0	0.0	0.0	Segment_1 Pristine Marine
2017-01-10 15:55:00	16.062341360231176	5.354113786743724	10.708227573487449	5.354113786743724	5.354113786743724	0.0	0.0	0.0	0.0	Segment_1 Pristine Marine
2017-01-10 16:00:00	5.355363971759276	16.06609191527783	0.0	5.355363971759276	5.355363971759276	5.355363971759276	0.0	0.0	0.0	Segment_1 Pristine Marine
2017-01-10 16:05:00	5.352721410836471	5.352721410836471	0.0	10.70544282167294	0.0	0.0	5.352721410836471	0.0	0.0	Segment_1 Pristine Marine
2017-01-10 16:10:00	10.709120428760377	0.0	0.0	0.0	0.0	0.0	0.0	0.0	0.0	Segment_1 Pristine Marine
2017-01-10 16:15:00	0.0	0.0	0.0	0.0	5.352489418590039	0.0	5.352489418590039	0.0	0.0	Segment_1 Pristine Marine
2017-01-10 16:20:00	5.3645259649612935	10.729051929922587	16.093577894883882	5.3645259649612935	10.729051929922587	5.3645259649612935	0.0	0.0	0.0	Segment_1 Pristine Marine
2017-01-10 16:25:00	0.0	5.365368578496682	5.365368578496682	0.0	10.730737156993364	10.730737156993364	0.0	0.0	0.0	Segment_1 Pristine Marine
2017-01-10 16:30:00	5.3644901149368005	10.728980229873603	10.728980229873603	0.0	0.0	0.0	0.0	0.0	0.0	Segment_1 Pristine Marine
2017-01-10 16:35:00	5.364382567738208	21.45753027095284	0.0	5.364382567738208	5.364382567738208	5.364382567738208	5.364382567738208	0.0	0.0	Segment_1 Pristine Marine
2017-01-10 16:40:00	5.353953091017044	5.353953091017044	0.0	5.353953091017044	0.0	5.353953091017044	0.0	0.0	0.0	Segment_1 Pristine Marine
2017-01-10 16:45:00	10.709834820188894	16.06475223028334	5.354917410094447	0.0	10.709834820188894	0.0	0.0	0.0	0.0	Segment_1 Pristine Marine
2017-01-10 16:50:00	10.715267311429503	0.0	5.357633655714752	10.715267311429503	16.07290096714425	16.07290096714425	0.0	0.0	0.0	Segment_1 Pristine Marine
2017-01-10 16:55:00	0.0	0.0	10.7056926761367	5.35284633806835	5.35284633806835	0.0	5.35284633806835	5.35284633806835	0.0	Segment_1 Pristine Marine
2017-01-10 17:00:00	21.419883974247874	16.064912980685904	10.709941987123935	5.3549709935619685	5.3549709935619685	5.3549709935619685	5.3549709935619685	0.0	0.0	Segment_1 Pristine Marine
2017-01-10 17:05:00	16.103963243781713	5.367987747927239	0.0	5.367987747927239	0.0	5.367987747927239	0.0	0.0	0.0	Segment_1 Pristine Marine
2017-01-10 17:10:00	21.481216297436728	16.11091222307755	5.370304074359184	0.0	0.0	0.0	0.0	0.0	0.0	Segment_1 Pristine Marine
2017-01-10 17:15:00	0.0	5.357204591644591	0.0	10.714409183289183	0.0	0.0	0.0	0.0	0.0	Segment_1 Pristine Marine
2017-01-10 17:20:00	5.352079020028088	5.352079020028088	0.0	5.352079020028088	0.0	0.0	0.0	0.0	0.0	Segment_1 Pristine Marine
2017-01-10 17:25:00	10.716089813225556	10.716089813225556	5.358044906612777	5.358044906612777	5.358044906612777	5.358044906612777	0.0	0.0	0.0	Segment_1 Pristine Marine
2017-01-10 17:30:00	10.704621953398831	0.0	0.0	5.352310976699416	5.352310976699416	0.0	0.0	0.0	0.0	Segment_1 Pristine Marine
2017-01-10 17:35:00	10.73457571301034	0.0	5.36728785650517	0.0	5.36728785650517	0.0	0.0	0.0	0.0	Segment_1 Pristine Marine
2017-01-10 17:40:00	5.359726327652972	16.079178982958915	0.0	0.0	0.0	0.0	0.0	0.0	0.0	Segment_1 Pristine Marine
2017-01-10 17:45:00	5.371454001625447	21.48581600650179	0.0	5.371454001625447	0.0	5.371454001625447	0.0	0.0	0.0	Segment_1 Pristine Marine
2017-01-10 17:50:00	0.0	5.462914427589886	5.462914427589886	10.925828855179772	0.0	5.462914427589886	0.0	0.0	0.0	Segment_1 Pristine Marine
2017-01-10 17:55:00	10.908828122645264	0.0	5.454414061322632	0.0	0.0	0.0	0.0	0.0	0.0	Segment_1 Pristine Marine
2017-01-10 18:00:00	5.3558106079103895	10.711621215820779	21.423242431641558	0.0	0.0	0.0	0.0	0.0	0.0	Segment_1 Pristine Marine
2017-01-10 18:05:00	21.44764068716621	5.3619101717915525	0.0	0.0	0.0	0.0	0.0	0.0	0.0	Segment_1 Pristine Marine
2017-01-10 18:10:00	0.0	10.713050761460334	5.356525380730167	5.356525380730167	10.713050761460334	0.0	0.0	5.356525380730167	0.0	Segment_1 Pristine Marine
2017-01-10 18:15:00	5.363486508752243	5.363486508752243	0.0	0.0	0.0	0.0	0.0	0.0	0.0	Segment_1 Pristine Marine
2017-01-10 18:20:00	10.708263284839846	0.0	0.0	5.354131642419923	5.354131642419923	0.0	0.0	0.0	0.0	Segment_1 Pristine Marine
2017-01-10 18:25:00	10.709156146068283	5.3545780730341415	0.0	16.063734219102425	0.0	0.0	0.0	0.0	0.0	Segment_1 Pristine Marine
2017-01-10 18:30:00	0.0	5.354078075748608	0.0	5.354078075748608	0.0	0.0	0.0	5.354078075748608	0.0	Segment_1 Pristine Marine
2017-01-10 18:35:00	10.708763268784633	5.3543816343923165	5.3543816343923165	0.0	5.3543816343923165	0.0	5.3543816343923165	0.0	0.0	Segment_1 Pristine Marine
2017-01-10 18:40:00	5.357705173075124	10.715410346150248	5.357705173075124	0.0	0.0	5.357705173075124	0.0	0.0	0.0	Segment_1 Pristine Marine
2017-01-10 18:45:00	0.0	0.0	0.0	5.359618971376295	0.0	0.0	0.0	0.0	0.0	Segment_1 Pristine Marine
2017-01-10 18:50:00	0.0	0.0	0.0	0.0	0.0	0.0	0.0	0.0	0.0	Segment_1 Pristine Marine
2017-01-10 18:55:00	5.357526383254053	0.0	5.357526383254053	0.0	0.0	0.0	0.0	0.0	0.0	Segment_1 Pristine Marine
2017-01-10 19:00:00	5.353845965891422	5.353845965891422	0.0	5.353845965891422	5.353845965891422	10.707691931782843	0.0	0.0	0.0	Segment_1 Pristine Marine
2017-01-10 19:05:00	0.0	5.362877359612737	5.362877359612737	0.0	0.0	5.362877359612737	0.0	0.0	0.0	Segment_1 Pristine Marine
2017-01-10 19:10:00	5.352721410836471	0.0	5.352721410836471	10.70544282167294	5.352721410836471	0.0	5.352721410836471	0.0	0.0	Segment_1 Pristine Marine
2017-01-10 19:15:00	0.0	5.358992812134956	0.0	0.0	0.0	0.0	0.0	0.0	0.0	Segment_1 Pristine Marine
2017-01-10 19:20:00	0.0	0.0	0.0	0.0	0.0	5.36105074210876	0.0	0.0	0.0	Segment_1 Pristine Marine
2017-01-10 19:25:00	0.0	0.0	0.0	0.0	5.354113786743724	0.0	0.0	0.0	0.0	Segment_1 Pristine Marine
2017-01-10 19:30:00	5.35381025846884	0.0	0.0	0.0	5.35381025846884	5.35381025846884	0.0	0.0	0.0	Segment_1 Pristine Marine
2017-01-10 19:35:00	5.3582416141437665	0.0	0.0	0.0	0.0	0.0	0.0	0.0	0.0	Segment_1 Pristine Marine
2017-01-10 19:40:00	0.0	0.0	0.0	0.0	0.0	0.0	0.0	0.0	0.0	Segment_1 Pristine Marine
2017-01-10 19:45:00	5.355828474906012	0.0	0.0	10.711656949812024	10.711656949812024	0.0	0.0	0.0	0.0	Segment_1 Pristine Marine
2017-01-10 19:50:00	5.352328820353073	0.0	16.056986461059214	5.352328820353073	0.0	0.0	0.0	0.0	0.0	Segment_1 Pristine Marine
2017-01-10 19:55:00	0.0	5.357454870666724	5.357454870666724	5.357454870666724	5.357454870666724	5.357454870666724	0.0	0.0	0.0	Segment_1 Pristine Marine
2017-01-10 20:00:00	5.356543252495083	0.0	0.0	0.0	5.356543252495083	5.356543252495083	0.0	0.0	0.0	Segment_1 Pristine Marine
2017-01-10 20:05:00										Segment_1 Pristine Marine
2017-01-10 20:10:00										Segment_1 Pristine Marine
2017-01-10 20:15:00										Segment_1 Pristine Marine
2017-01-10 20:20:00										Segment_1 Pristine Marine
2017-01-10 20:25:00										Segment_1 Pristine Marine
2017-01-10 20:30:00										Segment_1 Pristine Marine
2017-01-10 20:35:00	0.0	5.357240344358924	0.0	0.0	0.0	5.357240344358924	0.0	5.357240344358924	0.0	Segment_1 Pristine Marine
2017-01-10 20:40:00	5.3609254316314425	10.721850863262882	5.3609254316314425	0.0	0.0	0.0	0.0	0.0	0.0	Segment_1 Pristine Marine
2017-01-10 20:45:00	16.06711022531993	0.0	5.355703408439976	0.0	5.355703408439976	5.355703408439976	5.355703408439976	0.0	0.0	Segment_1 Pristine Marine
2017-01-10 20:50:00	0.0	0.0	0.0	0.0	0.0	5.353453210437811	0.0	0.0	0.0	Segment_1 Pristine Marine
2017-01-10 20:55:00	5.354720946554376	5.354720946554376	0.0	5.354720946554376	0.0	5.354720946554376	0.0	0.0	0.0	Segment_1 Pristine Marine
2017-01-10 21:00:00	0.0	5.3570079602455385	0.0	5.3570079602455385	0.0	5.3570079602455385	0.0	0.0	0.0	Segment_1 Pristine Marine
2017-01-10 21:05:00	0.0	10.710013432938807	5.355006716469403	5.355006716469403	0.0	0.0	5.355006716469403	0.0	0.0	Segment_1 Pristine Marine
2017-01-10 21:10:00	5.352882032634247	0.0	5.352882032634247	5.352882032634247	5.352882032634247	0.0	0.0	0.0	0.0	Segment_1 Pristine Marine
2017-01-10 21:15:00	0.0	5.35325685431947	5.35325685431947	5.35325685431947	0.0	0.0	0.0	0.0	0.0	Segment_1 Pristine Marine
2017-01-10 21:20:00	5.35616797047393	0.0	5.35616797047393	5.35616797047393	0.0	0.0	0.0	0.0	0.0	Segment_1 Pristine Marine
2017-01-10 21:25:00	16.05709352405195	5.352364508017317	5.352364508017317	5.352364508017317	0.0	0.0	0.0	5.352364508017317	0.0	Segment_1 Pristine Marine
2017-01-10 21:30:00	10.707013529212887	0.0	0.0	0.0	5.353506764606443	0.0	0.0	0.0	0.0	Segment_1 Pristine Marine
2017-01-10 21:35:00	0.0	0.0	0.0	10.710620760853976	0.0	0.0	5.355310380426988	0.0	0.0	Segment_1 Pristine Marine
2017-01-10 21:40:00	0.0	0.0	5.362769877068751	10.725539754137502	0.0	5.362769877068751	0.0	0.0	0.0	Segment_1 Pristine Marine
2017-01-10 21:45:00	16.063412768691812	5.354470922897272	0.0	0.0	5.354470922897272	5.354470922897272	0.0	0.0	0.0	Segment_1 Pristine Marine
2017-01-10 21:50:00	10.712050039451848	10.712050039451848	0.0	0.0	5.356025019725924	5.356025019725924	0.0	0.0	0.0	Segment_1 Pristine Marine
2017-01-10 21:55:00	0.0	0.0	0.0	0.0	0.0	10.719452655305943	0.0	0.0	0.0	Segment_1 Pristine Marine
2017-01-10 22:00:00	16.0662526924925	5.355417564164167	0.0	0.0	0.0	0.0	0.0	0.0	0.0	Segment_1 Pristine Marine
2017-01-10 22:05:00	10.711907094426586	5.355953547213293	10.711907094426586	10.711907094426586	0.0	5.355953547213293	0.0	0.0	0.0	Segment_1 Pristine Marine
2017-01-10 22:10:00	0.0	21.410457339972343	10.705228669986171	0.0	5.3526143349930875	0.0	0.0	0.0	0.0	Segment_1 Pristine Marine
2017-01-10 22:15:00	0.0	5.353881673790309	5.353881673790309	5.353881673790309	10.707763347580618	0.0	5.353881673790309	0.0	0.0	Segment_1 Pristine Marine
2017-01-10 22:20:00	10.71269333927973	10.71269333927973	10.71269333927973	0.0	5.356346669639865	5.356346669639865	0.0	0.0	0.0	Segment_1 Pristine Marine
2017-01-10 22:25:00	0.0	5.352757103736268	16.058271311208802	5.352757103736268	10.705514207472536	0.0	5.352757103736268	0.0	0.0	Segment_1 Pristine Marine
2017-01-10 22:30:00										Segment_1 Pristine Marine
2017-01-10 22:35:00										Segment_1 Pristine Marine
2017-01-10 22:40:00										Segment_1 Pristine Marine
2017-01-10 22:45:00										Segment_1 Pristine Marine
2017-01-10 22:50:00										Segment_1 Pristine Marine
2017-01-10 22:55:00	0.0	5.3558999440806065	0.0	0.0	5.3558999440806065	0.0	0.0	0.0	0.0	Segment_1 Pristine Marine
2017-01-10 23:00:00	5.353167606299998	5.353167606299998	0.0	0.0	0.0	0.0	0.0	0.0	0.0	Segment_1 Pristine Marine
2017-01-10 23:05:00	0.0	16.064859396860932	0.0	0.0	0.0	0.0	0.0	0.0	0.0	Segment_1 Pristine Marine
2017-01-10 23:10:00	0.0	0.0	10.70901327826615	0.0	0.0	0.0	0.0	0.0	0.0	Segment_1 Pristine Marine
2017-01-10 23:15:00	10.718343399691072	10.718343399691072	5.359171699845536	5.359171699845536	0.0	0.0	0.0	0.0	0.0	Segment_1 Pristine Marine
2017-01-10 23:20:00	0.0	5.353828112120592	0.0	10.707656224241184	0.0	0.0	5.353828112120592	0.0	0.0	Segment_1 Pristine Marine
2017-01-10 23:25:00	16.06378779542165	5.354595931807217	0.0	5.354595931807217	0.0	0.0	0.0	0.0	0.0	Segment_1 Pristine Marine
2017-01-10 23:30:00	0.0	10.707156343662767	5.353578171831384	0.0	10.707156343662767	0.0	0.0	0.0	0.0	Segment_1 Pristine Marine
2017-01-10 23:35:00	0.0	10.705407129130156	16.05811069369523	5.352703564565077	0.0	0.0	0.0	0.0	0.0	Segment_1 Pristine Marine
2017-01-10 23:40:00	10.710334950902286	5.355167475451143	0.0	0.0	16.06550242635343	0.0	5.355167475451143	0.0	0.0	Segment_1 Pristine Marine
2017-01-10 23:45:00	21.416955115912693	10.708477557956346	10.708477557956346	5.354238778978173	16.062716336934518	0.0	0.0	0.0	0.0	Segment_1 Pristine Marine
2017-01-10 23:50:00	10.705371436825363	0.0	0.0	5.3526857184126815	5.3526857184126815	5.3526857184126815	5.3526857184126815	0.0	0.0	Segment_1 Pristine Marine
2017-01-10 23:55:00	5.352596489435677	10.705192978871354	0.0	5.352596489435677	0.0	0.0	0.0	0.0	0.0	Segment_1 Pristine Marine
2017-01-11 00:00:00	10.709156146068283	5.3545780730341415	5.3545780730341415	5.3545780730341415	0.0	5.3545780730341415	0.0	0.0	0.0	Segment_1 Pristine Marine
2017-01-11 00:05:00	5.35243588477355	16.057307654320653	16.057307654320653	10.7048717695471	0.0	5.35243588477355	0.0	0.0	0.0	Segment_1 Pristine Marine
2017-01-11 00:10:00	10.707299161922533	5.3536495809612665	5.3536495809612665	16.060948742883802	0.0	5.3536495809612665	5.3536495809612665	0.0	0.0	Segment_1 Pristine Marine
2017-01-11 00:15:00	10.712800563429683	10.712800563429683	5.3564002817148415	10.712800563429683	10.712800563429683	0.0	0.0	0.0	0.0	Segment_1 Pristine Marine
2017-01-11 00:20:00	16.059609915452054	16.059609915452054	0.0	16.059609915452054	0.0	0.0	0.0	0.0	0.0	Segment_1 Pristine Marine
2017-01-11 00:25:00	26.769765455085224	5.353953091017044	5.353953091017044	0.0	10.707906182034089	0.0	0.0	0.0	0.0	Segment_1 Pristine Marine
2017-01-11 00:30:00	5.3537924049361605	5.3537924049361605	5.3537924049361605	16.06137721480848	5.3537924049361605	0.0	0.0	5.3537924049361605	0.0	Segment_1 Pristine Marine
2017-01-11 00:35:00										Segment_1 Pristine Marine
2017-01-11 00:40:00										Segment_1 Pristine Marine
2017-01-11 00:45:00										Segment_1 Pristine Marine
2017-01-11 00:50:00	16.066038323588018	5.355346107862672	5.355346107862672	5.355346107862672	16.066038323588018	0.0	0.0	0.0	0.0	Segment_1 Pristine Marine
2017-01-11 00:55:00	5.353060512604658	10.706121025209317	5.353060512604658	5.353060512604658	5.353060512604658	10.706121025209317	0.0	0.0	0.0	Segment_1 Pristine Marine
2017-01-11 01:00:00	16.073330077034548	5.357776692344848	16.073330077034548	0.0	5.357776692344848	10.715553384689699	5.357776692344848	0.0	0.0	Segment_1 Pristine Marine
2017-01-11 01:05:00	5.355238926985708	16.065716780957118	16.065716780957118	5.355238926985708	0.0	10.710477853971415	0.0	0.0	0.0	Segment_1 Pristine Marine
2017-01-11 01:10:00	5.3548816883785095	5.3548816883785095	0.0	5.3548816883785095	10.709763376757019	5.3548816883785095	0.0	0.0	0.0	Segment_1 Pristine Marine
2017-01-11 01:15:00	5.352917727676191	16.058753183028568	0.0	10.705835455352382	5.352917727676191	0.0	0.0	0.0	0.0	Segment_1 Pristine Marine
2017-01-11 01:20:00	5.357973380182306	0.0	10.715946760364616	0.0	5.357973380182306	5.357973380182306	0.0	0.0	0.0	Segment_1 Pristine Marine
2017-01-11 01:25:00										Segment_1 Pristine Marine
2017-01-11 01:30:00										Segment_1 Pristine Marine
2017-01-11 01:35:00										Segment_1 Pristine Marine
2017-01-11 01:40:00										Segment_1 Pristine Marine
2017-01-11 01:45:00										Segment_1 Pristine Marine
2017-01-11 01:50:00										Segment_1 Pristine Marine
2017-01-11 01:55:00										Segment_1 Pristine Marine
2017-01-11 02:00:00										Segment_1 Pristine Marine
2017-01-11 02:05:00										Segment_1 Pristine Marine
2017-01-11 02:10:00										Segment_1 Pristine Marine
2017-01-11 02:15:00										Segment_1 Pristine Marine
2017-01-11 02:20:00										Segment_1 Pristine Marine
2017-01-11 02:25:00										Segment_1 Pristine Marine
2017-01-11 02:30:00										Segment_1 Pristine Marine
2017-01-11 02:35:00										Segment_1 Pristine Marine
2017-01-11 02:40:00										Segment_1 Pristine Marine
2017-01-11 02:45:00										Segment_1 Pristine Marine
2017-01-11 02:50:00										Segment_1 Pristine Marine
2017-01-11 02:55:00										Segment_1 Pristine Marine
2017-01-11 03:00:00										Segment_1 Pristine Marine
2017-01-11 03:05:00										Segment_1 Pristine Marine
2017-01-11 03:10:00										Segment_1 Pristine Marine
2017-01-11 03:15:00										Segment_1 Pristine Marine
2017-01-11 03:20:00										Segment_1 Pristine Marine
2017-01-11 03:25:00	5.3556140788259965	10.711228157651991	5.3556140788259965	5.3556140788259965	0.0	10.711228157651991	0.0	0.0	0.0	Segment_1 Pristine Marine
2017-01-11 03:30:00	0.0	8.1063117259586	0.0	8.1063117259586	16.2126234519172	0.0	0.0	0.0	0.0	Segment_1 Pristine Marine
2017-01-11 03:35:00										Segment_1 Pristine Marine
2017-01-11 03:40:00										Segment_1 Pristine Marine
2017-01-11 03:45:00										Segment_1 Pristine Marine
2017-01-11 03:50:00										Segment_1 Pristine Marine
2017-01-11 03:55:00										Segment_1 Pristine Marine
2017-01-11 04:00:00	25.599144448148014	6.399786112037003	19.199358336111004	6.399786112037003	12.799572224074007	6.399786112037003	12.799572224074007	0.0	0.0	Segment_1 Pristine Marine
2017-01-11 04:05:00	0.0	10.712157250724458	5.356078625362229	10.712157250724458	0.0	5.356078625362229	0.0	0.0	0.0	Segment_1 Pristine Marine
2017-01-11 04:10:00	10.706442309509155	16.059663464263735	21.412884619018318	5.3532211547545785	5.3532211547545785	10.706442309509155	0.0	0.0	0.0	Segment_1 Pristine Marine
2017-01-11 04:15:00	10.711085234560649	10.711085234560649	0.0	5.355542617280324	16.066627851840973	5.355542617280324	0.0	0.0	0.0
2017-01-11 04:20:00	16.063519917399226	10.70901327826615	10.70901327826615	5.354506639133075	0.0	10.70901327826615	0.0	0.0	0.0
2017-01-11 04:25:00	10.713157992765376	5.356578996382688	5.356578996382688	5.356578996382688	0.0	10.713157992765376	5.356578996382688	0.0	0.0	Segment_1 Pristine Marine
2017-01-11 04:30:00	5.354524497429655	5.354524497429655	0.0	5.354524497429655	5.354524497429655	0.0	5.354524497429655	0.0	0.0	Segment_1 Pristine Marine
2017-01-11 04:35:00	10.708620411464764	5.354310205732382	0.0	16.06293061719715	5.354310205732382	0.0	0.0	0.0	0.0	Segment_1 Pristine Marine
2017-01-11 04:40:00	21.419669640377787	5.354917410094447	5.354917410094447	0.0	5.354917410094447	0.0	5.354917410094447	0.0	0.0	Segment_1 Pristine Marine
2017-01-11 04:45:00	5.356453894863046	5.356453894863046	5.356453894863046	16.06936168458914	10.712907789726092	5.356453894863046	0.0	0.0	0.0	Segment_1 Pristine Marine
2017-01-11 04:50:00	0.0	10.734324508572122	10.734324508572122	0.0	5.367162254286061	5.367162254286061	0.0	0.0	0.0	Segment_1 Pristine Marine
2017-01-11 04:55:00	5.554601528676057	11.109203057352113	0.0	5.554601528676057	11.109203057352113	11.109203057352113	0.0	0.0	0.0	Segment_1 Pristine Marine
2017-01-11 05:00:00	10.711942830325246	16.067914245487867	10.711942830325246	0.0	16.067914245487867	10.711942830325246	0.0	0.0	0.0	Segment_1 Pristine Marine
2017-01-11 05:05:00	5.354113786743724	5.354113786743724	10.708227573487449	5.354113786743724	5.354113786743724	5.354113786743724	0.0	5.354113786743724	0.0	Segment_1 Pristine Marine
2017-01-11 05:10:00	0.0	5.353720991996167	0.0	10.707441983992334	5.353720991996167	5.353720991996167	10.707441983992334	0.0	0.0	Segment_1 Pristine Marine
2017-01-11 05:15:00	10.71176415321628	5.3558820766081405	0.0	0.0	0.0	0.0	0.0	0.0	0.0	Segment_1 Pristine Marine
2017-01-11 05:20:00	5.364687296001291	0.0	10.729374592002582	5.364687296001291	0.0	10.729374592002582	0.0	0.0	0.0	Segment_1 Pristine Marine
2017-01-11 05:25:00	5.362734050511488	0.0	0.0	0.0	0.0	5.362734050511488	0.0	0.0	0.0	Segment_1 Pristine Marine
2017-01-11 05:30:00	5.355542617280324	10.711085234560649	10.711085234560649	5.355542617280324	0.0	5.355542617280324	0.0	0.0	0.0	Segment_1 Pristine Marine
2017-01-11 05:35:00	5.365978293736238	5.365978293736238	5.365978293736238	0.0	10.731956587472476	0.0	0.0	5.365978293736238	0.0	Segment_1 Pristine Marine
2017-01-11 05:40:00	0.0	5.3542923488651715	10.708584697730343	0.0	5.3542923488651715	0.0	5.3542923488651715	0.0	0.0	Segment_1 Pristine Marine
2017-01-11 05:45:00	5.35263218066949	10.70526436133898	5.35263218066949	0.0	0.0	5.35263218066949	0.0	0.0	0.0	Segment_1 Pristine Marine
2017-01-11 05:50:00	5.362841531619367	0.0	5.362841531619367	0.0	0.0	0.0	0.0	0.0	0.0	Segment_1 Pristine Marine
2017-01-11 05:55:00	5.359976842358066	16.079930527074193	0.0	0.0	0.0	5.359976842358066	5.359976842358066	0.0	0.0	Segment_1 Pristine Marine
2017-01-11 06:00:00	0.0	16.072632785097575	5.357544261699191	0.0	10.715088523398382	0.0	0.0	0.0	0.0	Segment_1 Pristine Marine
2017-01-11 06:05:00	0.0	0.0	0.0	0.0	0.0	0.0	0.0	0.0	0.0	Segment_1 Pristine Marine
2017-01-11 06:10:00	16.408955481747466	0.0	5.469651827249155	0.0	5.469651827249155	5.469651827249155	0.0	0.0	0.0	Segment_1 Pristine Marine
2017-01-11 06:15:00	5.373593457279124	0.0	0.0	0.0	5.373593457279124	5.373593457279124	0.0	0.0	0.0	Segment_1 Pristine Marine
2017-01-11 06:20:00	0.0	16.058271311208802	5.352757103736268	10.705514207472536	5.352757103736268	10.705514207472536	5.352757103736268	5.352757103736268	0.0	Segment_1 Pristine Marine
2017-01-11 06:25:00	10.724429238436665	10.724429238436665	0.0	0.0	0.0	10.724429238436665	0.0	0.0	0.0	Segment_1 Pristine Marine
2017-01-11 06:30:00	5.35670410374603	10.71340820749206	5.35670410374603	0.0	0.0	0.0	0.0	0.0	0.0	Segment_1 Pristine Marine
2017-01-11 06:35:00	10.709656213396396	5.354828106698197	5.354828106698197	0.0	0.0	0.0	0.0	0.0	0.0	Segment_1 Pristine Marine
2017-01-11 06:40:00	0.0	5.3608896297138875	0.0	0.0	10.721779259427775	10.721779259427775	0.0	0.0	0.0	Segment_1 Pristine Marine
2017-01-11 06:45:00	16.06475223028334	5.354917410094447	5.354917410094447	5.354917410094447	5.354917410094447	5.354917410094447	0.0	10.709834820188894	0.0	Segment_1 Pristine Marine
2017-01-11 06:50:00	0.0	0.0	5.363253582447765	5.363253582447765	5.363253582447765	0.0	0.0	0.0	0.0	Segment_1 Pristine Marine
2017-01-11 06:55:00	0.0	0.0	0.0	0.0	5.357293974325199	0.0	0.0	0.0	0.0	Segment_1 Pristine Marine
2017-01-11 07:00:00	5.35409593118662	0.0	5.35409593118662	0.0	0.0	0.0	0.0	0.0	0.0	Segment_1 Pristine Marine
2017-01-11 07:05:00	0.0	5.355346107862672	0.0	0.0	0.0	0.0	5.355346107862672	0.0	0.0	Segment_1 Pristine Marine
2017-01-11 07:10:00	5.362537013002744	10.725074026005489	5.362537013002744	10.725074026005489	0.0	0.0	0.0	0.0	0.0	Segment_1 Pristine Marine
2017-01-11 07:15:00	10.708370420326203	10.708370420326203	0.0	5.354185210163101	0.0	0.0	0.0	0.0	0.0	Segment_1 Pristine Marine
2017-01-11 07:20:00	0.0	5.356203709353227	0.0	5.356203709353227	0.0	5.356203709353227	0.0	0.0	0.0	Segment_1 Pristine Marine
2017-01-11 07:25:00	0.0	16.063144903176948	5.3543816343923165	5.3543816343923165	10.708763268784633	5.3543816343923165	5.3543816343923165	0.0	0.0	Segment_1 Pristine Marine
2017-01-11 07:30:00	0.0	0.0	0.0	0.0	5.362859445556212	0.0	0.0	0.0	0.0	Segment_1 Pristine Marine
2017-01-11 07:35:00	0.0	10.721815061225783	5.360907530612892	5.360907530612892	0.0	0.0	0.0	0.0	0.0	Segment_1 Pristine Marine
2017-01-11 07:40:00	0.0	5.352578643997261	5.352578643997261	0.0	0.0	0.0	0.0	0.0	0.0	Segment_1 Pristine Marine
2017-01-11 07:45:00	10.719882106218588	0.0	5.359941053109294	0.0	0.0	5.359941053109294	10.719882106218588	0.0	0.0	Segment_1 Pristine Marine
2017-01-11 07:50:00	0.0	0.0	0.0	0.0	0.0	0.0	5.363343167093696	0.0	0.0	Segment_1 Pristine Marine
2017-01-11 07:55:00	16.063680643140565	0.0	10.709120428760377	0.0	5.3545602143801885	0.0	10.709120428760377	0.0	0.0	Segment_1 Pristine Marine
2017-01-11 08:00:00	10.709620492752755	0.0	5.3548102463763785	0.0	0.0	0.0	0.0	0.0	0.0	Segment_1 Pristine Marine
2017-01-11 08:05:00	0.0	0.0	0.0	0.0	0.0	0.0	0.0	0.0	0.0	Segment_1 Pristine Marine
2017-01-11 08:10:00	0.0	5.3647410751710085	5.3647410751710085	10.729482150342017	0.0	5.3647410751710085	0.0	0.0	0.0	Segment_1 Pristine Marine
2017-01-11 08:15:00	5.3631460848229215	0.0	10.726292169645843	0.0	10.726292169645843	16.089438254468767	0.0	0.0	0.0	Segment_1 Pristine Marine
2017-01-11 08:20:00	16.090244510895708	0.0	10.726829673930473	0.0	10.726829673930473	0.0	0.0	0.0	0.0	Segment_1 Pristine Marine
2017-01-11 08:25:00	5.357097336364786	5.357097336364786	5.357097336364786	10.714194672729572	0.0	0.0	5.357097336364786	0.0	0.0	Segment_1 Pristine Marine
2017-01-11 08:30:00	5.355971415162623	5.355971415162623	0.0	5.355971415162623	10.711942830325246	5.355971415162623	0.0	0.0	0.0	Segment_1 Pristine Marine
2017-01-11 08:35:00	10.720096844578906	10.720096844578906	5.360048422289453	21.44019368915781	0.0	10.720096844578906	0.0	0.0	0.0	Segment_1 Pristine Marine
2017-01-11 08:40:00	0.0	0.0	5.362393722090451	5.362393722090451	5.362393722090451	0.0	0.0	0.0	0.0	Segment_1 Pristine Marine
2017-01-11 08:45:00	5.359028588721669	5.359028588721669	0.0	0.0	16.077085766165006	0.0	0.0	10.718057177443338	0.0	Segment_1 Pristine Marine
2017-01-11 08:50:00	5.3561858398539615	5.3561858398539615	0.0	5.3561858398539615	0.0	5.3561858398539615	0.0	0.0	0.0	Segment_1 Pristine Marine
2017-01-11 08:55:00	10.708298996430438	0.0	0.0	5.354149498215219	0.0	0.0	5.354149498215219	0.0	0.0	Segment_1 Pristine Marine
2017-01-11 09:00:00	5.354738806280502	0.0	0.0	5.354738806280502	0.0	0.0	0.0	0.0	0.0	Segment_1 Pristine Marine
2017-01-11 09:05:00										Segment_1 Pristine Marine
2017-01-11 09:10:00										Segment_1 Pristine Marine
2017-01-11 09:15:00	0.0	5.502514467396559	5.502514467396559	0.0	0.0	0.0	5.502514467396559	0.0	0.0	Segment_1 Pristine Marine
2017-01-11 09:20:00	0.0	10.713586939452837	0.0	5.356793469726418	0.0	5.356793469726418	0.0	0.0	0.0	Segment_1 Pristine Marine
2017-01-11 09:25:00	5.355078163714139	5.355078163714139	0.0	5.355078163714139	5.355078163714139	0.0	0.0	0.0	0.0	Segment_1 Pristine Marine
2017-01-11 09:30:00	0.0	5.358062788518787	5.358062788518787	0.0	5.358062788518787	5.358062788518787	0.0	0.0	0.0	Segment_1 Pristine Marine
2017-01-11 09:35:00	16.0719355536577	0.0	0.0	0.0	0.0	0.0	0.0	0.0	0.0	Segment_1 Pristine Marine
2017-01-11 09:40:00	5.356293058638081	0.0	0.0	0.0	5.356293058638081	0.0	0.0	0.0	0.0	Segment_1 Pristine Marine
2017-01-11 09:45:00	5.35252510839596	5.35252510839596	10.70505021679192	0.0	10.70505021679192	5.35252510839596	5.35252510839596	5.35252510839596	0.0	Segment_1 Pristine Marine
2017-01-11 09:50:00	5.357615776672983	16.072847330018956	5.357615776672983	10.715231553345966	0.0	5.357615776672983	10.715231553345966	0.0	0.0	Segment_1 Pristine Marine
2017-01-11 09:55:00	0.0	5.3532211547545785	0.0	5.3532211547545785	0.0	5.3532211547545785	5.3532211547545785	0.0	0.0	Segment_1 Pristine Marine
2017-01-11 10:00:00	5.355096025823218	5.355096025823218	0.0	0.0	10.710192051646436	10.710192051646436	5.355096025823218	0.0	0.0	Segment_1 Pristine Marine
2017-01-11 10:05:00	10.711728418509775	10.711728418509775	5.355864209254888	5.355864209254888	16.06759262776466	5.355864209254888	0.0	0.0	0.0	Segment_1 Pristine Marine
2017-01-11 10:10:00	0.0	5.428960793034764	5.428960793034764	16.286882379104295	10.857921586069528	5.428960793034764	0.0	0.0	0.0	Segment_1 Pristine Marine
2017-01-11 10:15:00	10.957035176185567	21.914070352371134	5.478517588092783	5.478517588092783	0.0	5.478517588092783	0.0	5.478517588092783	0.0	Segment_1 Pristine Marine
2017-01-11 10:20:00	5.358974924020732	0.0	10.717949848041464	10.717949848041464	10.717949848041464	10.717949848041464	5.358974924020732	0.0	0.0	Segment_1 Pristine Marine
2017-01-11 10:25:00	0.0	10.710585033775821	16.065877550663732	10.710585033775821	10.710585033775821	0.0	16.065877550663732	0.0	0.0	Segment_1 Pristine Marine
2017-01-11 10:30:00	5.359314818613077	5.359314818613077	5.359314818613077	0.0	10.718629637226154	5.359314818613077	0.0	0.0	0.0	Segment_1 Pristine Marine
2017-01-11 10:35:00	5.3558999440806065	16.06769983224182	10.711799888161217	5.3558999440806065	5.3558999440806065	0.0	0.0	0.0	0.0	Segment_1 Pristine Marine
2017-01-11 10:40:00	16.06646706711771	5.35548902237257	0.0	0.0	5.35548902237257	5.35548902237257	0.0	0.0	0.0	Segment_1 Pristine Marine
2017-01-11 10:45:00	5.357991261610894	10.715982523221788	0.0	0.0	0.0	0.0	5.357991261610894	0.0	0.0	Segment_1 Pristine Marine
2017-01-11 10:50:00	10.710692215725343	0.0	5.355346107862672	10.710692215725343	0.0	0.0	0.0	0.0	0.0	Segment_1 Pristine Marine
2017-01-11 10:55:00	0.0	5.35741911508897	0.0	10.71483823017794	0.0	0.0	0.0	0.0	0.0	Segment_1 Pristine Marine
2017-01-11 11:00:00	5.473455920324789	5.473455920324789	0.0	5.473455920324789	5.473455920324789	5.473455920324789	0.0	0.0	0.0	Segment_1 Pristine Marine
2017-01-11 11:05:00	0.0	5.447806553934103	5.447806553934103	5.447806553934103	0.0	0.0	0.0	0.0	0.0	Segment_1 Pristine Marine
2017-01-11 11:10:00	10.707763347580618	10.707763347580618	5.353881673790309	16.061645021370925	5.353881673790309	0.0	0.0	0.0	0.0	Segment_1 Pristine Marine
2017-01-11 11:15:00	16.066681447463864	16.066681447463864	5.355560482487955	5.355560482487955	5.355560482487955	0.0	5.355560482487955	0.0	0.0	Segment_1 Pristine Marine
2017-01-11 11:20:00	16.074242011632453	5.358080670544152	0.0	5.358080670544152	0.0	0.0	0.0	0.0	0.0	Segment_1 Pristine Marine
2017-01-11 11:25:00	0.0	0.0	10.71040640196018	5.355203200980091	0.0	5.355203200980091	5.355203200980091	0.0	0.0	Segment_1 Pristine Marine
2017-01-11 11:30:00	0.0	5.357061585559213	5.357061585559213	16.071184756677642	0.0	5.357061585559213	0.0	0.0	0.0	Segment_1 Pristine Marine
2017-01-11 11:35:00	10.711156695629553	10.711156695629553	0.0	0.0	0.0	0.0	0.0	0.0	0.0	Segment_1 Pristine Marine
2017-01-11 11:40:00	5.357383359988475	0.0	0.0	0.0	10.71476671997695	10.71476671997695	0.0	0.0	0.0	Segment_1 Pristine Marine
2017-01-11 11:45:00	5.3558820766081405	21.42352830643256	5.3558820766081405	0.0	0.0	0.0	0.0	0.0	0.0	Segment_1 Pristine Marine
2017-01-11 11:50:00	10.70637091133165	10.70637091133165	5.353185455665825	5.353185455665825	0.0	0.0	0.0	0.0	0.0	Segment_1 Pristine Marine
2017-01-11 11:55:00	0.0	5.358635072538747	0.0	10.717270145077494	5.358635072538747	0.0	0.0	0.0	0.0	Segment_1 Pristine Marine
2017-01-11 12:00:00	0.0	10.705335744758576	0.0	10.705335744758576	5.352667872379287	0.0	0.0	5.352667872379287	0.0	Segment_1 Pristine Marine
2017-01-11 12:05:00	10.717198602412015	0.0	5.3585993012060085	0.0	0.0	0.0	5.3585993012060085	0.0	0.0	Segment_1 Pristine Marine
2017-01-11 12:10:00	10.706478008955012	10.706478008955012	5.353239004477506	0.0	5.353239004477506	0.0	0.0	0.0	0.0	Segment_1 Pristine Marine
2017-01-11 12:15:00	26.779499720403038	10.711799888161217	0.0	10.711799888161217	0.0	0.0	0.0	0.0	0.0	Segment_1 Pristine Marine
2017-01-11 12:20:00	5.375752618082855	0.0	10.751505236165707	5.375752618082855	5.375752618082855	0.0	0.0	0.0	0.0	Segment_1 Pristine Marine
2017-01-11 12:25:00	10.717127060701694	10.717127060701694	0.0	5.358563530350847	0.0	0.0	0.0	0.0	0.0	Segment_1 Pristine Marine
2017-01-11 12:30:00	5.3681492872546634	5.3681492872546634	0.0	0.0	0.0	0.0	0.0	5.3681492872546634	0.0	Segment_1 Pristine Marine
2017-01-11 12:35:00	0.0	16.070648516065937	10.713765677377292	5.356882838688646	0.0	0.0	0.0	0.0	0.0	Segment_1 Pristine Marine
2017-01-11 12:40:00	16.062555630489307	21.416740840652412	0.0	5.354185210163101	5.354185210163101	5.354185210163101	0.0	0.0	0.0	Segment_1 Pristine Marine
2017-01-11 12:45:00	5.368705774919915	5.368705774919915	10.73741154983983	10.73741154983983	0.0	0.0	0.0	0.0	0.0	Segment_1 Pristine Marine
2017-01-11 12:50:00	5.356114363049223	5.356114363049223	0.0	10.712228726098443	5.356114363049223	0.0	0.0	0.0	0.0	Segment_1 Pristine Marine
2017-01-11 12:55:00	0.0	10.711049504383768	0.0	0.0	0.0	0.0	0.0	0.0	0.0	Segment_1 Pristine Marine
2017-01-11 13:00:00	26.793622514800266	10.717449005920107	10.717449005920107	0.0	5.358724502960054	0.0	0.0	0.0	0.0	Segment_1 Pristine Marine
2017-01-11 13:05:00	10.727008853996589	5.363504426998294	0.0	16.090513280994884	5.363504426998294	0.0	5.363504426998294	0.0	0.0	Segment_1 Pristine Marine
2017-01-11 13:10:00	11.161140844510903	0.0	0.0	5.580570422255453	5.580570422255453	0.0	0.0	0.0	0.0	Segment_1 Pristine Marine
2017-01-11 13:15:00	26.78700618739532	21.429604949916254	10.714802474958127	0.0	5.357401237479063	5.357401237479063	0.0	5.357401237479063	0.0	Segment_1 Pristine Marine
2017-01-11 13:20:00										Segment_1 Pristine Marine
2017-01-11 13:25:00										Segment_1 Pristine Marine
2017-01-11 13:30:00										Segment_1 Pristine Marine
2017-01-11 13:35:00										Segment_1 Pristine Marine
2017-01-11 13:40:00										Segment_1 Pristine Marine
2017-01-11 13:45:00	16.072686420790948	16.072686420790948	26.78781070131825	5.357562140263652	5.357562140263652	5.357562140263652	0.0	5.357562140263652	0.0	Segment_1 Pristine Marine
2017-01-11 13:50:00	58.8926984116934	5.353881673790309	0.0	26.769408368951545	10.707763347580618	10.707763347580618	0.0	5.353881673790309	5.353881673790309	Segment_1 Pristine Marine
2017-01-11 13:55:00	26.820030932496945	21.456024745997556	5.364006186499387	16.092018559498165	16.092018559498165	10.728012372998775	0.0	0.0	0.0	Segment_1 Pristine Marine
2017-01-11 14:00:00	16.05837839133624	32.11675678267248	26.763963985560398	5.3527927971120794	21.411171188448318	0.0	0.0	5.3527927971120794	0.0	Segment_1 Pristine Marine
2017-01-11 14:05:00	21.414098464936377	10.707049232468188	21.414098464936377	10.707049232468188	5.353524616234094	0.0	0.0	10.707049232468188	0.0	Segment_1 Pristine Marine
2017-01-11 14:10:00	32.11268822616732	26.76057352180609	10.70422940872244	10.70422940872244	5.35211470436122	0.0	0.0	0.0	0.0	Segment_1 Pristine Marine
2017-01-11 14:15:00	10.705085906954807	10.705085906954807	21.410171813909614	5.352542953477403	16.05762886043221	16.05762886043221	5.352542953477403	5.352542953477403	0.0	Segment_1 Pristine Marine
2017-01-11 14:20:00	21.408101977682346	32.11215296652352	21.408101977682346	5.3520254944205865	5.3520254944205865	0.0	0.0	0.0	0.0	Segment_1 Pristine Marine
2017-01-11 14:25:00	26.831774758965178	16.09906485537911	37.56448466255125	0.0	0.0	5.366354951793037	0.0	5.366354951793037	0.0	Segment_1 Pristine Marine
2017-01-11 14:30:00	21.454232729819147	21.454232729819147	0.0	5.363558182454788	5.363558182454788	0.0	0.0	0.0	0.0	Segment_1 Pristine Marine
2017-01-11 14:35:00	37.47504720281968	21.414312687325534	16.06073451549415	5.353578171831384	21.414312687325534	0.0	0.0	5.353578171831384	0.0	Segment_1 Pristine Marine
2017-01-11 14:40:00	0.0	5.35468522745953	16.06405568237859	5.35468522745953	10.70937045491906	5.35468522745953	0.0	0.0	0.0	Segment_1 Pristine Marine
2017-01-11 14:45:00	37.519336850369186	5.3599052643384555	21.439621057353822	16.079715793015367	10.719810528676911	0.0	0.0	0.0	0.0	Segment_1 Pristine Marine
2017-01-11 14:50:00	37.48467192600884	21.419812529147908	10.709906264573954	5.354953132286977	5.354953132286977	0.0	0.0	0.0	0.0	Segment_1 Pristine Marine
2017-01-11 14:55:00	0.0	16.063734219102425	5.3545780730341415	0.0	5.3545780730341415	0.0	0.0	0.0	0.0	Segment_1 Pristine Marine
2017-01-11 15:00:00	10.740751860777301	10.740751860777301	21.481503721554603	10.740751860777301	16.111127791165952	5.370375930388651	0.0	0.0	0.0	Segment_1 Pristine Marine
2017-01-11 15:05:00	10.710013432938807	21.420026865877613	16.065020149408213	5.355006716469403	5.355006716469403	5.355006716469403	0.0	0.0	0.0	Segment_1 Pristine Marine
2017-01-11 15:10:00	0.0	26.773426137297648	21.41874090983812	16.06405568237859	10.70937045491906	0.0	0.0	0.0	0.0	Segment_1 Pristine Marine
2017-01-11 15:15:00	21.437831780099632	5.359457945024908	16.07837383507472	5.359457945024908	0.0	5.359457945024908	0.0	0.0	0.0	Segment_1 Pristine Marine
2017-01-11 15:20:00	16.057307654320653	16.057307654320653	10.7048717695471	5.35243588477355	10.7048717695471	5.35243588477355	10.7048717695471	0.0	0.0	Segment_1 Pristine Marine
2017-01-11 15:25:00	16.07225734526691	16.07225734526691	26.78709557544485	5.35741911508897	0.0	5.35741911508897	0.0	0.0	0.0	Segment_1 Pristine Marine
2017-01-11 15:30:00	10.704300778340386	21.40860155668077	5.352150389170193	0.0	5.352150389170193	0.0	5.352150389170193	0.0	0.0	Segment_1 Pristine Marine
2017-01-11 15:35:00	0.0	5.353060512604658	10.706121025209317	16.059181537813974	5.353060512604658	10.706121025209317	0.0	0.0	0.0	Segment_1 Pristine Marine
2017-01-11 15:40:00	5.356757722976451	16.07027316892935	32.1405463378587	5.356757722976451	16.07027316892935	0.0	0.0	0.0	0.0	Segment_1 Pristine Marine
2017-01-11 15:45:00	5.36592448975864	21.46369795903456	16.09777346927592	10.73184897951728	16.09777346927592	5.36592448975864	5.36592448975864	0.0	0.0	Segment_1 Pristine Marine
2017-01-11 15:50:00	16.06518090517266	5.3550603017242215	10.71012060344844	32.13036181034532	26.7753015086211	0.0	0.0	5.3550603017242215	0.0	Segment_1 Pristine Marine
2017-01-11 15:55:00	69.60440773212034	32.125111260978606	26.77092605081551	5.354185210163101	0.0	5.354185210163101	0.0	0.0	0.0	Segment_1 Pristine Marine
2017-01-11 16:00:00	16.086052859630744	5.362017619876915	26.810088099384576	10.72403523975383	0.0	0.0	10.72403523975383	0.0	0.0	Segment_1 Pristine Marine
2017-01-11 16:05:00	16.076227168207556	16.076227168207556	37.51119672581763	0.0	0.0	10.717484778805039	10.717484778805039	0.0	0.0	Segment_1 Pristine Marine
2017-01-11 16:10:00	26.767890859156925	5.353578171831384	10.707156343662767	10.707156343662767	5.353578171831384	5.353578171831384	5.353578171831384	0.0	0.0	Segment_1 Pristine Marine
2017-01-11 16:15:00	10.706977826195695	21.41395565239139	10.706977826195695	5.353488913097848	5.353488913097848	10.706977826195695	0.0	0.0	0.0	Segment_1 Pristine Marine
2017-01-11 16:20:00	21.43704459271786	10.71852229635893	16.077783444538394	5.359261148179465	16.077783444538394	0.0	0.0	0.0	0.0	Segment_1 Pristine Marine
2017-01-11 16:25:00	10.708977561911226	26.772443904778065	5.354488780955613	32.12693268573368	0.0	0.0	0.0	0.0	0.0	Segment_1 Pristine Marine
2017-01-11 16:30:00	16.055862385827847	10.703908257218565	0.0	0.0	16.055862385827847	5.3519541286092815	5.3519541286092815	0.0	0.0	Segment_1 Pristine Marine
2017-01-11 16:35:00	5.352828490963919	16.058485472891753	26.764142454819595	0.0	0.0	5.352828490963919	5.352828490963919	5.352828490963919	0.0	Segment_1 Pristine Marine
2017-01-11 16:40:00	10.716375930405881	26.7909398260147	10.716375930405881	5.358187965202941	21.432751860811763	5.358187965202941	0.0	0.0	0.0	Segment_1 Pristine Marine
2017-01-11 16:45:00	42.84462678251821	32.13347008688865	10.711156695629553	5.3555783478147765	16.066735043444325	0.0	0.0	0.0	0.0	Segment_1 Pristine Marine
2017-01-11 16:50:00	21.440336851888357	16.080252638916267	5.360084212972089	21.440336851888357	10.720168425944179	10.720168425944179	0.0	0.0	0.0	Segment_1 Pristine Marine
2017-01-11 16:55:00	26.764499400478567	26.764499400478567	16.058699640287138	10.705799760191423	5.3528998800957135	10.705799760191423	0.0	0.0	0.0	Segment_1 Pristine Marine
2017-01-11 17:00:00	16.065770370501813	16.065770370501813	5.355256790167272	16.065770370501813	26.77628395083636	10.710513580334544	0.0	0.0	0.0	Segment_1 Pristine Marine
2017-01-11 17:05:00	16.06711022531993	16.06711022531993	0.0	0.0	5.355703408439976	5.355703408439976	5.355703408439976	0.0	0.0	Segment_1 Pristine Marine
2017-01-11 17:10:00	16.063894949132266	16.063894949132266	5.354631649710755	21.41852659884302	0.0	0.0	5.354631649710755	0.0	0.0	Segment_1 Pristine Marine
2017-01-11 17:15:00	42.90875216019528	5.36359402002441	0.0	0.0	0.0	10.72718804004882	0.0	0.0	0.0	Segment_1 Pristine Marine
2017-01-11 17:20:00	37.474672313638656	26.767623081170477	0.0	5.353524616234094	16.060573848702287	5.353524616234094	0.0	0.0	0.0	Segment_1 Pristine Marine
2017-01-11 17:25:00	32.115578936614064	16.057789468307032	53.525964894356775	0.0	0.0	0.0	0.0	0.0	0.0	Segment_1 Pristine Marine
2017-01-11 17:30:00	32.14344206615354	10.714480688717847	10.714480688717847	16.07172103307677	10.714480688717847	10.714480688717847	5.357240344358924	0.0	0.0	Segment_1 Pristine Marine
2017-01-11 17:35:00	48.18123955537472	32.120826370249816	16.060413185124908	5.353471061708302	10.706942123416605	0.0	0.0	0.0	0.0	Segment_1 Pristine Marine
2017-01-11 17:40:00	21.425815579452184	21.425815579452184	21.425815579452184	16.06936168458914	16.06936168458914	0.0	0.0	0.0	0.0	Segment_1 Pristine Marine
2017-01-11 17:45:00	32.11536479206702	37.467925590744855	10.705121597355673	10.705121597355673	5.352560798677836	10.705121597355673	0.0	0.0	0.0	Segment_1 Pristine Marine
2017-01-11 17:50:00	21.428889871768426	16.07166740382632	26.78611233971053	5.3572224679421065	10.714444935884213	0.0	0.0	0.0	0.0	Segment_1 Pristine Marine
2017-01-11 17:55:00	16.05950281889999	21.412670425199988	32.11900563779999	5.353167606299998	0.0	5.353167606299998	0.0	0.0	0.0	Segment_1 Pristine Marine
2017-01-11 18:00:00	0.0	26.78772130849596	26.78772130849596	5.357544261699191	10.715088523398382	0.0	0.0	0.0	0.0	Segment_1 Pristine Marine
2017-01-11 18:05:00	42.820486389422705	5.352560798677836	32.11536479206702	21.410243194711352	21.410243194711352	0.0	0.0	0.0	0.0	Segment_1 Pristine Marine
2017-01-11 18:10:00	42.968325518641365	16.113122069490508	10.742081379660345	0.0	16.113122069490508	16.113122069490508	5.371040689830172	0.0	0.0	Segment_1 Pristine Marine
2017-01-11 18:15:00	37.479921444819475	16.062823476351205	5.354274492117068	10.708548984234136	16.062823476351205	5.354274492117068	0.0	0.0	0.0
2017-01-11 18:20:00	42.836767454457735	10.709191863614434	16.06378779542165	16.06378779542165	5.354595931807217	10.709191863614434	5.354595931807217	0.0	0.0
2017-01-11 18:25:00	32.11268822616732	16.05634411308366	16.05634411308366	16.05634411308366	0.0	10.70422940872244	0.0	0.0	0.0	Segment_1 Pristine Marine
2017-01-11 18:30:00	10.705371436825363	42.82148574730146	16.05805715523805	10.705371436825363	5.3526857184126815	5.3526857184126815	0.0	5.3526857184126815	0.0	Segment_1 Pristine Marine
2017-01-11 18:35:00	21.41881234778955	21.41881234778955	32.128218521684325	0.0	10.709406173894775	0.0	0.0	0.0	0.0	Segment_1 Pristine Marine
2017-01-11 18:40:00	26.769944001724557	37.47792160241438	5.353988800344911	5.353988800344911	10.707977600689823	0.0	5.353988800344911	0.0	0.0	Segment_1 Pristine Marine
2017-01-11 18:45:00	48.21114122753777	16.070380409179258	16.070380409179258	0.0	10.713586939452837	0.0	0.0	0.0	0.0	Segment_1 Pristine Marine
2017-01-11 18:50:00	16.062341360231176	21.416455146974897	10.708227573487449	16.062341360231176	0.0	0.0	5.354113786743724	0.0	0.0	Segment_1 Pristine Marine
2017-01-11 18:55:00	10.706228117833406	42.824912471333626	10.706228117833406	10.706228117833406	21.412456235666813	5.353114058916703	0.0	0.0	0.0	Segment_1 Pristine Marine
2017-01-11 19:00:00	10.7089061299161	26.772265324790247	32.1267183897483	10.7089061299161	10.7089061299161	0.0	5.35445306495805	0.0	0.0	Segment_1 Pristine Marine
2017-01-11 19:05:00	48.27476535356349	21.455451268250442	26.819314085313053	5.363862817062611	5.363862817062611	10.727725634125221	0.0	0.0	0.0	Segment_1 Pristine Marine
2017-01-11 19:10:00	37.50593883127626	26.78995630805447	32.14794756966536	0.0	5.357991261610894	10.715982523221788	10.715982523221788	0.0	0.0	Segment_1 Pristine Marine
2017-01-11 19:15:00	16.07365192448891	21.431535899318547	10.715767949659273	10.715767949659273	5.357883974829637	10.715767949659273	0.0	0.0	0.0	Segment_1 Pristine Marine
2017-01-11 19:20:00	21.413455823484327	53.53363955871083	16.06009186761325	16.06009186761325	16.06009186761325	0.0	0.0	0.0	0.0	Segment_1 Pristine Marine
2017-01-11 19:25:00	48.16501815955853	42.81334947516313	26.758343421976964	10.703337368790782	5.351668684395391	0.0	0.0	0.0	0.0	Segment_1 Pristine Marine
2017-01-11 19:30:00	21.43411103989301	21.43411103989301	16.075583279919762	10.71705551994651	0.0	0.0	0.0	0.0	0.0	Segment_1 Pristine Marine
2017-01-11 19:35:00	48.22481832962457	16.074939443208187	5.3583131477360615	0.0	10.716626295472123	0.0	0.0	0.0	0.0	Segment_1 Pristine Marine
2017-01-11 19:40:00	32.1514884943124	26.79290707859366	16.075744247156198	16.075744247156198	0.0	0.0	0.0	0.0	0.0	Segment_1 Pristine Marine
2017-01-11 19:45:00	16.084226412978143	10.722817608652095	0.0	10.722817608652095	5.361408804326048	5.361408804326048	0.0	0.0	0.0	Segment_1 Pristine Marine
2017-01-11 19:50:00	32.111938867662175	37.463928678939205	21.407959245108113	5.351989811277028	16.055969433831088	5.351989811277028	0.0	0.0	0.0	Segment_1 Pristine Marine
2017-01-11 19:55:00	32.131433561914235	16.065716780957118	16.065716780957118	5.355238926985708	16.065716780957118	10.710477853971415	0.0	5.355238926985708	0.0	Segment_1 Pristine Marine
2017-01-11 20:00:00	21.414098464936377	5.353524616234094	10.707049232468188	0.0	0.0	0.0	0.0	0.0	0.0	Segment_1 Pristine Marine
2017-01-11 20:05:00	21.40981491704025	26.762268646300317	5.352453729260064	26.762268646300317	10.704907458520124	10.704907458520124	0.0	0.0	0.0	Segment_1 Pristine Marine
2017-01-11 20:10:00	21.43260879935689	5.358152199839222	16.07445659951767	10.716304399678444	0.0	0.0	0.0	0.0	0.0	Segment_1 Pristine Marine
2017-01-11 20:15:00	16.058753183028568	21.411670910704764	5.352917727676191	0.0	16.058753183028568	10.705835455352382	0.0	0.0	0.0	Segment_1 Pristine Marine
2017-01-11 20:20:00	42.839339280755574	26.774587050472235	21.419669640377787	26.774587050472235	0.0	16.06475223028334	0.0	0.0	0.0	Segment_1 Pristine Marine
2017-01-11 20:25:00	32.13690060727878	21.424600404852523	5.356150101213131	10.71230020242626	10.71230020242626	0.0	0.0	0.0	0.0	Segment_1 Pristine Marine
2017-01-11 20:30:00	21.415383863565687	0.0	16.061537897674263	21.415383863565687	0.0	0.0	0.0	0.0	0.0	Segment_1 Pristine Marine
2017-01-11 20:35:00	26.787184964090944	26.787184964090944	26.787184964090944	26.787184964090944	16.072310978454563	5.357436992818188	0.0	0.0	0.0	Segment_1 Pristine Marine
2017-01-11 20:40:00	10.704479206549028	32.11343761964708	10.704479206549028	5.352239603274514	16.05671880982354	0.0	5.352239603274514	0.0	0.0	Segment_1 Pristine Marine
2017-01-11 20:45:00	16.055862385827847	32.111724771655695	10.703908257218565	10.703908257218565	16.055862385827847	0.0	0.0	0.0	0.0	Segment_1 Pristine Marine
2017-01-11 20:50:00	10.708513270976141	16.062769906464208	10.708513270976141	16.062769906464208	16.062769906464208	0.0	0.0	0.0	0.0	Segment_1 Pristine Marine
2017-01-11 20:55:00	5.352596489435677	42.820771915485416	10.705192978871354	16.057789468307032	0.0	0.0	5.352596489435677	0.0	0.0	Segment_1 Pristine Marine
2017-01-11 21:00:00	21.433824882602913	26.79228110325364	16.075368661952186	21.433824882602913	10.716912441301456	0.0	0.0	0.0	0.0	Segment_1 Pristine Marine
2017-01-11 21:05:00	58.90035880337556	10.709156146068283	16.063734219102425	37.48204651123899	5.3545780730341415	5.3545780730341415	0.0	0.0	0.0	Segment_1 Pristine Marine
2017-01-11 21:10:00	37.519336850369186	16.079715793015367	16.079715793015367	26.799526321692287	16.079715793015367	10.719810528676911	0.0	5.3599052643384555	0.0	Segment_1 Pristine Marine
2017-01-11 21:15:00	32.13754391139856	21.425029274265707	21.425029274265707	16.06877195569928	5.356257318566427	0.0	0.0	0.0	0.0	Segment_1 Pristine Marine
2017-01-11 21:20:00	10.707084935961603	16.060627403942405	16.060627403942405	5.353542467980802	0.0	5.353542467980802	0.0	0.0	0.0	Segment_1 Pristine Marine
2017-01-11 21:25:00	10.71133535247358	5.35566767623679	5.35566767623679	10.71133535247358	0.0	5.35566767623679	0.0	0.0	0.0	Segment_1 Pristine Marine
2017-01-11 21:30:00	5.352667872379287	21.41067148951715	16.058003617137867	5.352667872379287	5.352667872379287	5.352667872379287	0.0	0.0	0.0	Segment_1 Pristine Marine
2017-01-11 21:35:00	5.354756666125764	0.0	10.709513332251527	0.0	0.0	0.0	0.0	0.0	0.0	Segment_1 Pristine Marine
2017-01-11 21:40:00	10.7219582708088	5.3609791354044	0.0	10.7219582708088	5.3609791354044	5.3609791354044	0.0	0.0	0.0	Segment_1 Pristine Marine
2017-01-11 21:45:00	10.70737057248117	16.06105585872175	16.06105585872175	0.0	5.353685286240585	0.0	0.0	0.0	0.0	Segment_1 Pristine Marine
2017-01-11 21:50:00	10.718665417992993	16.077998126989492	0.0	5.359332708996496	0.0	0.0	0.0	0.0	0.0	Segment_1 Pristine Marine
2017-01-11 21:55:00	10.7331045399489	5.36655226997445	5.36655226997445	16.09965680992335	5.36655226997445	0.0	0.0	0.0	0.0	Segment_1 Pristine Marine
2017-01-11 22:00:00	5.3522217602157145	5.3522217602157145	5.3522217602157145	16.056665280647152	5.3522217602157145	0.0	0.0	0.0	0.0	Segment_1 Pristine Marine
2017-01-11 22:05:00	5.3539173821655135	21.415669528662054	10.707834764331027	5.3539173821655135	10.707834764331027	0.0	0.0	0.0	0.0	Segment_1 Pristine Marine
2017-01-11 22:10:00	37.46243005685175	5.3517757224073925	21.40710288962957	5.3517757224073925	5.3517757224073925	0.0	0.0	0.0	0.0	Segment_1 Pristine Marine
2017-01-11 22:15:00	26.771283177440342	32.125539812928416	5.3542566354880705	32.125539812928416	0.0	0.0	0.0	0.0	0.0	Segment_1 Pristine Marine
2017-01-11 22:20:00	0.0	26.762625541979798	5.35252510839596	0.0	10.70505021679192	10.70505021679192	0.0	0.0	0.0	Segment_1 Pristine Marine
2017-01-11 22:25:00	16.058592555875382	32.117185111750764	10.705728370583588	5.352864185291794	10.705728370583588	5.352864185291794	0.0	0.0	0.0	Segment_1 Pristine Marine
2017-01-11 22:30:00	16.058003617137867	10.705335744758576	5.352667872379287	0.0	0.0	0.0	0.0	0.0	0.0	Segment_1 Pristine Marine
2017-01-11 22:35:00	16.07247188016525	10.714981253443499	26.78745313360875	10.714981253443499	10.714981253443499	0.0	0.0	0.0	0.0	Segment_1 Pristine Marine
2017-01-11 22:40:00	32.12939729506143	21.41959819670762	42.83919639341524	5.354899549176905	10.70979909835381	5.354899549176905	0.0	0.0	0.0	Segment_1 Pristine Marine
2017-01-11 22:45:00	37.470549027629794	5.352935575375684	10.705871150751369	5.352935575375684	5.352935575375684	0.0	0.0	0.0	0.0	Segment_1 Pristine Marine
2017-01-11 22:50:00	5.359708434641527	10.719416869283053	5.359708434641527	10.719416869283053	5.359708434641527	0.0	0.0	0.0	0.0	Segment_1 Pristine Marine
2017-01-11 22:55:00	21.40917253265892	10.70458626632946	5.35229313316473	10.70458626632946	5.35229313316473	5.35229313316473	5.35229313316473	0.0	0.0	Segment_1 Pristine Marine
2017-01-11 23:00:00	16.05655822336507	10.704372148910046	10.704372148910046	21.408744297820093	0.0	5.352186074455023	0.0	0.0	0.0	Segment_1 Pristine Marine
2017-01-11 23:05:00	0.0	21.408744297820093	0.0	5.352186074455023	0.0	0.0	5.352186074455023	0.0	0.0	Segment_1 Pristine Marine
2017-01-11 23:10:00	21.860211848599768	10.930105924299884	5.465052962149942	5.465052962149942	10.930105924299884	10.930105924299884	5.465052962149942	0.0	0.0	Segment_1 Pristine Marine
2017-01-11 23:15:00	21.42367124668915	0.0	21.42367124668915	0.0	0.0	10.711835623344577	0.0	0.0	0.0	Segment_1 Pristine Marine
2017-01-11 23:20:00	21.412456235666813	10.706228117833406	10.706228117833406	0.0	0.0	5.353114058916703	5.353114058916703	5.353114058916703	0.0	Segment_1 Pristine Marine
2017-01-11 23:25:00	26.76922982945711	32.12307579534853	16.061537897674263	10.707691931782843	0.0	0.0	0.0	0.0	0.0	Segment_1 Pristine Marine
2017-01-11 23:30:00	10.712943532301894	21.42588706460379	16.06941529845284	5.356471766150947	0.0	5.356471766150947	0.0	0.0	0.0	Segment_1 Pristine Marine
2017-01-11 23:35:00	21.42531519674678	0.0	16.068986397560085	10.71265759837339	10.71265759837339	0.0	0.0	5.356328799186695	0.0	Segment_1 Pristine Marine
2017-01-11 23:40:00	16.205341108689073	21.60712147825209	10.803560739126045	10.803560739126045	5.401780369563022	0.0	10.803560739126045	0.0	0.0	Segment_1 Pristine Marine
2017-01-11 23:45:00	5.525257921167596	0.0	0.0	0.0	0.0	5.525257921167596	0.0	0.0	0.0	Segment_1 Pristine Marine
2017-01-11 23:50:00	5.36655226997445	0.0	21.4662090798978	0.0	0.0	0.0	0.0	0.0	0.0	Segment_1 Pristine Marine
2017-01-11 23:55:00	37.49342596547258	5.356203709353227	16.068611128059676	0.0	10.712407418706453	5.356203709353227	0.0	0.0	0.0	Segment_1 Pristine Marine
2017-01-12 00:00:00	5.353167606299998	16.05950281889999	0.0	5.353167606299998	0.0	5.353167606299998	0.0	0.0	0.0	Segment_1 Pristine Marine
2017-01-12 00:05:00	16.06105585872175	0.0	5.353685286240585	0.0	5.353685286240585	5.353685286240585	0.0	0.0	0.0	Segment_1 Pristine Marine
2017-01-12 00:10:00	26.78280562189628	10.713122248758511	5.356561124379256	0.0	5.356561124379256	10.713122248758511	5.356561124379256	0.0	0.0	Segment_1 Pristine Marine
2017-01-12 00:15:00	21.414812556235365	10.707406278117682	10.707406278117682	0.0	10.707406278117682	5.353703139058841	0.0	0.0	0.0	Segment_1 Pristine Marine
2017-01-12 00:20:00	32.165230373606605	0.0	10.721743457868866	0.0	0.0	0.0	0.0	0.0	0.0	Segment_1 Pristine Marine
2017-01-12 00:25:00	5.362357900558883	5.362357900558883	0.0	10.724715801117766	5.362357900558883	5.362357900558883	0.0	0.0	0.0	Segment_1 Pristine Marine
2017-01-12 00:30:00	5.353774551522556	5.353774551522556	16.06132365456767	5.353774551522556	10.707549103045112	0.0	0.0	0.0	0.0	Segment_1 Pristine Marine
2017-01-12 00:35:00	10.708370420326203	5.354185210163101	5.354185210163101	5.354185210163101	10.708370420326203	0.0	0.0	0.0	0.0	Segment_1 Pristine Marine
2017-01-12 00:40:00	5.360102108492646	5.360102108492646	21.44040843397059	5.360102108492646	16.080306325477938	0.0	0.0	0.0	0.0	Segment_1 Pristine Marine
2017-01-12 00:45:00	10.709441893108751	5.354720946554376	5.354720946554376	5.354720946554376	0.0	5.354720946554376	0.0	0.0	0.0	Segment_1 Pristine Marine
2017-01-12 00:50:00	10.726901345238606	5.363450672619303	0.0	0.0	0.0	0.0	5.363450672619303	0.0	0.0	Segment_1 Pristine Marine
2017-01-12 00:55:00	16.108218108619607	10.73881207241307	5.369406036206535	5.369406036206535	5.369406036206535	5.369406036206535	5.369406036206535	0.0	0.0	Segment_1 Pristine Marine
2017-01-12 01:00:00	37.55732902046521	32.1919963032559	21.461330868837265	0.0	0.0	0.0	0.0	0.0	0.0	Segment_1 Pristine Marine
2017-01-12 01:05:00	5.357472748634577	21.429890994538308	5.357472748634577	0.0	5.357472748634577	0.0	0.0	5.357472748634577	0.0	Segment_1 Pristine Marine
2017-01-12 01:10:00	0.0	5.357919736612657	5.357919736612657	5.357919736612657	5.357919736612657	0.0	0.0	0.0	0.0	Segment_1 Pristine Marine
2017-01-12 01:15:00	5.365476165235148	10.730952330470297	10.730952330470297	0.0	5.365476165235148	0.0	0.0	0.0	0.0	Segment_1 Pristine Marine
2017-01-12 01:20:00	0.0	5.357669414156273	0.0	0.0	0.0	0.0	0.0	0.0	0.0	Segment_1 Pristine Marine
2017-01-12 01:25:00	5.361695288539057	0.0	0.0	0.0	5.361695288539057	0.0	0.0	0.0	0.0	Segment_1 Pristine Marine
2017-01-12 01:30:00	0.0	5.376166655407856	5.376166655407856	5.376166655407856	5.376166655407856	0.0	0.0	0.0	0.0	Segment_1 Pristine Marine
2017-01-12 01:35:00	16.093362796174386	0.0	5.364454265391462	5.364454265391462	0.0	0.0	5.364454265391462	0.0	0.0	Segment_1 Pristine Marine
2017-01-12 01:40:00	5.353935236531741	5.353935236531741	0.0	0.0	5.353935236531741	5.353935236531741	0.0	5.353935236531741	0.0	Segment_1 Pristine Marine
2017-01-12 01:45:00	16.11700424279789	5.372334747599296	10.744669495198591	5.372334747599296	0.0	0.0	0.0	0.0	0.0	Segment_1 Pristine Marine
2017-01-12 01:50:00	10.734288623183565	10.734288623183565	5.367144311591781	0.0	5.367144311591781	5.367144311591781	0.0	0.0	0.0	Segment_1 Pristine Marine
2017-01-12 01:55:00	10.710727943518553	5.355363971759276	0.0	5.355363971759276	0.0	0.0	5.355363971759276	0.0	0.0	Segment_1 Pristine Marine
2017-01-12 02:00:00	10.72138545542944	0.0	0.0	5.360692727714722	0.0	5.360692727714722	0.0	0.0	0.0	Segment_1 Pristine Marine
2017-01-12 02:05:00	0.0	10.71230020242626	0.0	0.0	21.424600404852523	0.0	0.0	0.0	0.0	Segment_1 Pristine Marine
2017-01-12 02:10:00	5.3710766274612896	10.742153254922576	0.0	0.0	5.3710766274612896	5.3710766274612896	0.0	0.0	0.0	Segment_1 Pristine Marine
2017-01-12 02:15:00	16.071989184697742	21.42931891293032	0.0	0.0	10.71465945646516	0.0	0.0	5.35732972823258	0.0	Segment_1 Pristine Marine
2017-01-12 02:20:00	5.375320647121859	0.0	0.0	0.0	5.375320647121859	0.0	0.0	0.0	0.0	Segment_1 Pristine Marine
2017-01-12 02:25:00	5.356650485589016	10.713300971178032	0.0	5.356650485589016	0.0	5.356650485589016	0.0	0.0	0.0	Segment_1 Pristine Marine
2017-01-12 02:30:00	0.0	5.354185210163101	0.0	5.354185210163101	0.0	0.0	5.354185210163101	0.0	0.0	Segment_1 Pristine Marine
2017-01-12 02:35:00	10.70926329942151	0.0	0.0	5.354631649710755	5.354631649710755	0.0	0.0	0.0	0.0	Segment_1 Pristine Marine
2017-01-12 02:40:00	5.366767542722278	0.0	10.733535085444556	0.0	0.0	0.0	5.366767542722278	0.0	0.0	Segment_1 Pristine Marine
2017-01-12 02:45:00	0.0	5.3654044402634335	5.3654044402634335	0.0	5.3654044402634335	0.0	0.0	0.0	0.0	Segment_1 Pristine Marine
2017-01-12 02:50:00	10.741650148284519	10.741650148284519	5.370825074142259	5.370825074142259	0.0	0.0	0.0	0.0	0.0	Segment_1 Pristine Marine
2017-01-12 02:55:00	10.759323019232696	21.518646038465395	0.0	5.379661509616349	0.0	0.0	0.0	0.0	0.0	Segment_1 Pristine Marine
2017-01-12 03:00:00	21.4413390445374	21.4413390445374	0.0	0.0	0.0	5.360334761134348	0.0	0.0	0.0	Segment_1 Pristine Marine
2017-01-12 03:05:00	0.0	5.359869476045546	5.359869476045546	0.0	16.079608428136638	0.0	0.0	0.0	0.0
2017-01-12 03:10:00	16.064966564868328	16.064966564868328	0.0	0.0	5.354988854956108	5.354988854956108	0.0	0.0	0.0
2017-01-12 03:15:00	5.355346107862672	10.710692215725343	10.710692215725343	0.0	0.0	0.0	5.355346107862672	0.0	0.0	Segment_1 Pristine Marine
2017-01-12 03:20:00	5.3569185871084875	0.0	5.3569185871084875	0.0	5.3569185871084875	0.0	0.0	0.0	0.0	Segment_1 Pristine Marine
2017-01-12 03:25:00	10.709191863614434	0.0	5.354595931807217	5.354595931807217	5.354595931807217	0.0	0.0	0.0	0.0	Segment_1 Pristine Marine
2017-01-12 03:30:00	16.06394852652365	0.0	10.709299017682431	0.0	0.0	10.709299017682431	10.709299017682431	0.0	0.0	Segment_1 Pristine Marine
2017-01-12 03:35:00	16.077568767820356	5.359189589273452	5.359189589273452	0.0	5.359189589273452	0.0	0.0	0.0	0.0	Segment_1 Pristine Marine
2017-01-12 03:40:00	5.354863827699262	5.354863827699262	10.709727655398524	10.709727655398524	0.0	5.354863827699262	0.0	0.0	0.0	Segment_1 Pristine Marine
2017-01-12 03:45:00	10.714301926935702	5.357150963467851	21.428603853871405	0.0	5.357150963467851	0.0	0.0	0.0	0.0	Segment_1 Pristine Marine
2017-01-12 03:50:00	16.0870199699177	5.362339989972567	0.0	0.0	16.0870199699177	5.362339989972567	5.362339989972567	0.0	0.0	Segment_1 Pristine Marine
2017-01-12 03:55:00	21.47065879374824	5.3676646984370615	10.73532939687412	0.0	5.3676646984370615	0.0	0.0	0.0	0.0	Segment_1 Pristine Marine
2017-01-12 04:00:00	10.739889646106167	0.0	5.369944823053084	0.0	10.739889646106167	0.0	0.0	0.0	0.0	Segment_1 Pristine Marine
2017-01-12 04:05:00	16.0891695202818	5.363056506760602	5.363056506760602	0.0	5.363056506760602	0.0	5.363056506760602	0.0	0.0	Segment_1 Pristine Marine
2017-01-12 04:10:00	0.0	26.80543273089142	0.0	0.0	0.0	0.0	0.0	0.0	0.0	Segment_1 Pristine Marine
2017-01-12 04:15:00	5.355274653468004	0.0	10.710549306936008	0.0	0.0	0.0	0.0	0.0	0.0	Segment_1 Pristine Marine
2017-01-12 04:20:00	26.769854728107184	10.707941891242877	21.41588378248575	10.707941891242877	5.3539709456214375	0.0	0.0	0.0	0.0	Segment_1 Pristine Marine
2017-01-12 04:25:00	10.737591083600812	5.368795541800406	0.0	0.0	16.106386625401218	0.0	0.0	0.0	0.0	Segment_1 Pristine Marine
2017-01-12 04:30:00	5.36359402002441	0.0	5.36359402002441	0.0	0.0	0.0	0.0	0.0	0.0	Segment_1 Pristine Marine
2017-01-12 04:35:00	5.356614740747329	0.0	5.356614740747329	0.0	10.713229481494658	0.0	0.0	0.0	0.0	Segment_1 Pristine Marine
2017-01-12 04:40:00	10.745244801356163	10.745244801356163	0.0	0.0	0.0	0.0	0.0	0.0	0.0	Segment_1 Pristine Marine
2017-01-12 04:45:00	5.355417564164167	0.0	5.355417564164167	0.0	0.0	0.0	0.0	0.0	0.0	Segment_1 Pristine Marine
2017-01-12 04:50:00	0.0	5.355167475451143	5.355167475451143	0.0	5.355167475451143	0.0	0.0	0.0	0.0	Segment_1 Pristine Marine
2017-01-12 04:55:00	5.361229767238898	5.361229767238898	16.083689301716696	21.444919068955603	5.361229767238898	0.0	0.0	0.0	0.0	Segment_1 Pristine Marine
2017-01-12 05:00:00	10.70505021679192	10.70505021679192	10.70505021679192	0.0	0.0	0.0	0.0	0.0	0.0	Segment_1 Pristine Marine
2017-01-12 05:05:00	10.717449005920107	10.717449005920107	21.43489801184021	5.358724502960054	0.0	5.358724502960054	0.0	0.0	0.0	Segment_1 Pristine Marine
2017-01-12 05:10:00	0.0	10.71197856646234	5.35598928323117	5.35598928323117	5.35598928323117	0.0	0.0	0.0	0.0	Segment_1 Pristine Marine
2017-01-12 05:15:00	5.359851582078308	10.719703164156616	0.0	10.719703164156616	0.0	0.0	0.0	0.0	0.0	Segment_1 Pristine Marine
2017-01-12 05:20:00	5.363181916885731	0.0	5.363181916885731	5.363181916885731	5.363181916885731	0.0	0.0	0.0	0.0	Segment_1 Pristine Marine
2017-01-12 05:25:00	5.357436992818188	5.357436992818188	0.0	10.714873985636377	10.714873985636377	0.0	0.0	0.0	0.0	Segment_1 Pristine Marine
2017-01-12 05:30:00	0.0	5.359028588721669	5.359028588721669	5.359028588721669	5.359028588721669	0.0	0.0	0.0	0.0	Segment_1 Pristine Marine
2017-01-12 05:35:00	5.3542566354880705	5.3542566354880705	0.0	5.3542566354880705	0.0	5.3542566354880705	0.0	0.0	0.0	Segment_1 Pristine Marine
2017-01-12 05:40:00	5.353863819781327	0.0	16.06159145934398	5.353863819781327	0.0	0.0	0.0	0.0	0.0	Segment_1 Pristine Marine
2017-01-12 05:45:00	5.362769877068751	5.362769877068751	5.362769877068751	5.362769877068751	5.362769877068751	5.362769877068751	5.362769877068751	0.0	0.0	Segment_1 Pristine Marine
2017-01-12 05:50:00	10.716232869905927	0.0	0.0	0.0	0.0	5.358116434952963	0.0	0.0	0.0	Segment_1 Pristine Marine
2017-01-12 05:55:00	0.0	0.0	5.356972210632862	0.0	5.356972210632862	0.0	0.0	0.0	0.0	Segment_1 Pristine Marine
2017-01-12 06:00:00	10.704764704055815	5.352382352027908	5.352382352027908	10.704764704055815	0.0	0.0	0.0	0.0	0.0	Segment_1 Pristine Marine
2017-01-12 06:05:00	10.712478897418913	5.356239448709457	5.356239448709457	5.356239448709457	0.0	5.356239448709457	0.0	0.0	0.0	Segment_1 Pristine Marine
2017-01-12 06:10:00	5.353471061708302	0.0	0.0	0.0	0.0	0.0	0.0	0.0	0.0	Segment_1 Pristine Marine
2017-01-12 06:15:00	16.069790605516136	10.713193737010755	5.3565968685053775	0.0	0.0	0.0	0.0	0.0	0.0	Segment_1 Pristine Marine
2017-01-12 06:20:00	5.356721976703568	5.356721976703568	0.0	5.356721976703568	0.0	0.0	5.356721976703568	0.0	0.0	Segment_1 Pristine Marine
2017-01-12 06:25:00	5.356632613108541	5.356632613108541	0.0	5.356632613108541	5.356632613108541	0.0	0.0	0.0	0.0	Segment_1 Pristine Marine
2017-01-12 06:30:00	10.712264464143127	0.0	0.0	5.356132232071563	0.0	0.0	5.356132232071563	0.0	0.0	Segment_1 Pristine Marine
2017-01-12 06:35:00	0.0	0.0	0.0	0.0	5.359261148179465	0.0	10.71852229635893	0.0	0.0	Segment_1 Pristine Marine
2017-01-12 06:40:00	0.0	0.0	0.0	0.0	0.0	0.0	0.0	0.0	0.0	Segment_1 Pristine Marine
2017-01-12 06:45:00	0.0	0.0	5.355560482487955	5.355560482487955	0.0	5.355560482487955	0.0	0.0	0.0	Segment_1 Pristine Marine
2017-01-12 06:50:00	5.35504243985346	0.0	5.35504243985346	0.0	0.0	0.0	0.0	0.0	0.0	Segment_1 Pristine Marine
2017-01-12 06:55:00	5.354488780955613	10.708977561911226	5.354488780955613	5.354488780955613	0.0	0.0	10.708977561911226	0.0	0.0	Segment_1 Pristine Marine
2017-01-12 07:00:00	5.352971271131723	5.352971271131723	5.352971271131723	5.352971271131723	0.0	0.0	0.0	0.0	0.0	Segment_1 Pristine Marine
2017-01-12 07:05:00	0.0	5.362429544100612	0.0	0.0	5.362429544100612	5.362429544100612	0.0	0.0	0.0	Segment_1 Pristine Marine
2017-01-12 07:10:00	0.0	5.36047794202947	0.0	0.0	0.0	5.36047794202947	0.0	5.36047794202947	0.0	Segment_1 Pristine Marine
2017-01-12 07:15:00	0.0	16.061537897674263	5.353845965891422	5.353845965891422	5.353845965891422	0.0	0.0	5.353845965891422	0.0	Segment_1 Pristine Marine
2017-01-12 07:20:00	5.355078163714139	5.355078163714139	0.0	5.355078163714139	5.355078163714139	0.0	10.710156327428278	5.355078163714139	5.355078163714139	Segment_1 Pristine Marine
2017-01-12 07:25:00	0.0	5.360656928905226	5.360656928905226	5.360656928905226	5.360656928905226	5.360656928905226	0.0	10.721313857810452	0.0	Segment_1 Pristine Marine
2017-01-12 07:30:00	5.3542566354880705	0.0	0.0	0.0	0.0	5.3542566354880705	0.0	0.0	0.0	Segment_1 Pristine Marine
2017-01-12 07:35:00	5.3539173821655135	0.0	10.707834764331027	5.3539173821655135	0.0	5.3539173821655135	0.0	10.707834764331027	0.0	Segment_1 Pristine Marine
2017-01-12 07:40:00	5.352400196157473	16.057200588472416	5.352400196157473	5.352400196157473	5.352400196157473	0.0	0.0	0.0	0.0	Segment_1 Pristine Marine
2017-01-12 07:45:00	5.359082254497414	21.436329017989657	5.359082254497414	5.359082254497414	5.359082254497414	5.359082254497414	5.359082254497414	10.718164508994828	0.0	Segment_1 Pristine Marine
2017-01-12 07:50:00	10.713086504990166	5.356543252495083	10.713086504990166	0.0	10.713086504990166	16.06962975748525	10.713086504990166	0.0	0.0	Segment_1 Pristine Marine
2017-01-12 07:55:00	21.42174171414997	0.0	0.0	5.3554354285374925	0.0	16.066306285612473	5.3554354285374925	0.0	0.0	Segment_1 Pristine Marine
2017-01-12 08:00:00	5.360656928905226	0.0	0.0	5.360656928905226	5.360656928905226	0.0	0.0	0.0	0.0	Segment_1 Pristine Marine
2017-01-12 08:05:00	0.0	10.708584697730343	5.3542923488651715	0.0	16.062877046595517	0.0	0.0	0.0	0.0	Segment_1 Pristine Marine
2017-01-12 08:10:00	5.3576515348758464	5.3576515348758464	5.3576515348758464	5.3576515348758464	5.3576515348758464	5.3576515348758464	0.0	5.3576515348758464	0.0	Segment_1 Pristine Marine
2017-01-12 08:15:00	21.427388362983702	21.427388362983702	5.356847090745927	5.356847090745927	10.713694181491851	0.0	0.0	10.713694181491851	0.0	Segment_1 Pristine Marine
2017-01-12 08:20:00	0.0	5.355953547213293	5.355953547213293	5.355953547213293	10.711907094426586	0.0	0.0	5.355953547213293	0.0	Segment_1 Pristine Marine
2017-01-12 08:25:00	5.359511619400263	0.0	5.359511619400263	16.078534858200793	5.359511619400263	10.719023238800526	5.359511619400263	10.719023238800526	0.0	Segment_1 Pristine Marine
2017-01-12 08:30:00	32.15073732390437	10.716912441301456	5.358456220650728	0.0	10.716912441301456	0.0	0.0	5.358456220650728	0.0	Segment_1 Pristine Marine
2017-01-12 08:35:00	21.41445550463281	5.353613876158203	5.353613876158203	10.707227752316406	10.707227752316406	0.0	10.707227752316406	10.707227752316406	0.0	Segment_1 Pristine Marine
2017-01-12 08:40:00	5.352739257226869	10.705478514453738	10.705478514453738	0.0	10.705478514453738	5.352739257226869	5.352739257226869	0.0	0.0	Segment_1 Pristine Marine
2017-01-12 08:45:00	5.353613876158203	10.707227752316406	5.353613876158203	5.353613876158203	5.353613876158203	5.353613876158203	0.0	5.353613876158203	0.0	Segment_1 Pristine Marine
2017-01-12 08:50:00	10.71501700985648	0.0	5.357508504928242	16.072525514784722	10.71501700985648	5.357508504928242	5.357508504928242	0.0	0.0	Segment_1 Pristine Marine
2017-01-12 08:55:00	5.362608661330634	0.0	16.087825983991902	10.725217322661267	5.362608661330634	0.0	16.087825983991902	0.0	0.0	Segment_1 Pristine Marine
2017-01-12 09:00:00	32.118255984432174	5.353042664072027	0.0	10.706085328144054	5.353042664072027	0.0	10.706085328144054	0.0	0.0	Segment_1 Pristine Marine
2017-01-12 09:05:00	21.41609804059649	0.0	5.354024510149125	10.70804902029825	5.354024510149125	0.0	5.354024510149125	0.0	0.0	Segment_1 Pristine Marine
2017-01-12 09:10:00	5.356042888152135	5.356042888152135	0.0	10.71208577630427	0.0	16.068128664456403	0.0	10.71208577630427	0.0	Segment_1 Pristine Marine
2017-01-12 09:15:00	10.714015920491077	10.714015920491077	16.071023880736615	5.3570079602455385	5.3570079602455385	21.428031840982158	0.0	0.0	0.0	Segment_1 Pristine Marine
2017-01-12 09:20:00	21.413741437145475	10.706870718572738	0.0	10.706870718572738	10.706870718572738	0.0	10.706870718572738	0.0	0.0	Segment_1 Pristine Marine
2017-01-12 09:25:00	26.783609883517837	16.070165930110704	21.426887906814272	5.356721976703568	16.070165930110704	26.783609883517837	0.0	5.356721976703568	5.356721976703568	Segment_1 Pristine Marine
2017-01-12 09:30:00	10.729589710837944	10.729589710837944	5.364794855418972	5.364794855418972	0.0	0.0	10.729589710837944	0.0	0.0	Segment_1 Pristine Marine
2017-01-12 09:35:00	26.781733348199324	10.71269333927973	21.42538667855946	26.781733348199324	5.356346669639865	0.0	0.0	5.356346669639865	0.0	Segment_1 Pristine Marine
2017-01-12 09:40:00	16.085623070160104	21.447497426880137	16.085623070160104	5.361874356720034	5.361874356720034	10.723748713440068	0.0	0.0	0.0	Segment_1 Pristine Marine
2017-01-12 09:45:00	16.070970256138672	42.85592068303645	10.713980170759113	10.713980170759113	10.713980170759113	0.0	0.0	5.3569900853795565	0.0	Segment_1 Pristine Marine
2017-01-12 09:50:00	16.08197078671568	10.721313857810452	16.08197078671568	5.360656928905226	5.360656928905226	5.360656928905226	0.0	0.0	0.0	Segment_1 Pristine Marine
2017-01-12 09:55:00	21.42417155260854	26.78021444076068	21.42417155260854	10.71208577630427	0.0	10.71208577630427	5.356042888152135	0.0	0.0	Segment_1 Pristine Marine
2017-01-12 10:00:00	42.83233892183889	37.47829655660903	5.354042365229861	5.354042365229861	5.354042365229861	5.354042365229861	0.0	5.354042365229861	0.0	Segment_1 Pristine Marine
2017-01-12 10:05:00	10.710906586059998	16.066359879089998	10.710906586059998	21.42181317212	16.066359879089998	0.0	0.0	0.0	0.0	Segment_1 Pristine Marine
2017-01-12 10:10:00	32.19608498192445	26.830070818270375	16.098042490962225	0.0	5.366014163654075	10.73202832730815	5.366014163654075	0.0	0.0	Segment_1 Pristine Marine
2017-01-12 10:15:00	37.46817542604974	48.17336840492109	5.352596489435677	0.0	0.0	5.352596489435677	5.352596489435677	0.0	0.0	Segment_1 Pristine Marine
2017-01-12 10:20:00	21.420812803920363	37.48642240686063	37.48642240686063	16.065609602940267	10.71040640196018	0.0	5.355203200980091	0.0	0.0	Segment_1 Pristine Marine
2017-01-12 10:25:00	32.171138696182176	21.447425797454787	0.0	5.361856449363699	0.0	5.361856449363699	5.361856449363699	0.0	0.0	Segment_1 Pristine Marine
2017-01-12 10:30:00	21.407959245108113	16.055969433831088	21.407959245108113	21.407959245108113	10.703979622554057	5.351989811277028	0.0	5.351989811277028	0.0	Segment_1 Pristine Marine
2017-01-12 10:35:00	37.5064395196315	26.790313942593926	10.716125577037573	10.716125577037573	10.716125577037573	0.0	0.0	0.0	0.0	Segment_1 Pristine Marine
2017-01-12 10:40:00	10.705835455352382	21.411670910704764	10.705835455352382	10.705835455352382	5.352917727676191	0.0	0.0	0.0	0.0	Segment_1 Pristine Marine
2017-01-12 10:45:00	26.771729599120647	10.708691839648257	5.354345919824128	0.0	0.0	5.354345919824128	0.0	0.0	0.0	Segment_1 Pristine Marine
2017-01-12 10:50:00	21.445277137151088	10.722638568575547	5.361319284287774	0.0	5.361319284287774	10.722638568575547	0.0	0.0	0.0	Segment_1 Pristine Marine
2017-01-12 10:55:00	10.710942315283383	16.066413472925078	0.0	5.355471157641691	0.0	0.0	0.0	0.0	0.0	Segment_1 Pristine Marine
2017-01-12 11:00:00	16.0718282926514	32.1436565853028	21.429104390201868	5.357276097550467	5.357276097550467	16.0718282926514	0.0	5.357276097550467	0.0	Segment_1 Pristine Marine
2017-01-12 11:05:00	37.55218366513444	42.916781331582214	10.729195332895557	5.364597666447779	5.364597666447779	5.364597666447779	5.364597666447779	0.0	0.0	Segment_1 Pristine Marine
2017-01-12 11:10:00	37.468924951955536	48.1743320810857	10.705407129130156	0.0	5.352703564565077	0.0	0.0	0.0	0.0	Segment_1 Pristine Marine
2017-01-12 11:15:00	0.0	42.88053054056821	21.440265270284105	10.720132635142052	0.0	5.360066317571026	0.0	5.360066317571026	0.0	Segment_1 Pristine Marine
2017-01-12 11:20:00	64.27058491929769	37.491174536256985	0.0	10.71176415321628	5.3558820766081405	0.0	0.0	0.0	0.0	Segment_1 Pristine Marine
2017-01-12 11:25:00	26.77592669078017	26.77592669078017	16.0655560144681	26.77592669078017	16.0655560144681	10.710370676312069	5.355185338156034	16.0655560144681	0.0	Segment_1 Pristine Marine
2017-01-12 11:30:00	16.060680959539688	26.767801599232808	16.060680959539688	5.353560319846563	5.353560319846563	0.0	0.0	0.0	0.0	Segment_1 Pristine Marine
2017-01-12 11:35:00	32.149878886416374	37.50819203415243	21.433252590944246	21.433252590944246	0.0	0.0	0.0	0.0	0.0	Segment_1 Pristine Marine
2017-01-12 11:40:00	16.063680643140565	37.48192150066132	16.063680643140565	10.709120428760377	16.063680643140565	5.3545602143801885	5.3545602143801885	10.709120428760377	0.0	Segment_1 Pristine Marine
2017-01-12 11:45:00	26.763071674965435	53.52614334993087	32.11568600995852	5.3526143349930875	0.0	10.705228669986171	0.0	0.0	0.0	Segment_1 Pristine Marine
2017-01-12 11:50:00	10.707263457000408	21.414526914000813	26.768158642501017	5.353631728500203	16.06089518550061	10.707263457000408	0.0	0.0	0.0	Segment_1 Pristine Marine
2017-01-12 11:55:00	37.490424119937366	32.134649245660604	16.067324622830302	10.711549748553537	5.355774874276769	5.355774874276769	10.711549748553537	0.0	0.0	Segment_1 Pristine Marine
2017-01-12 12:00:00	21.409957674360157	21.409957674360157	10.704978837180075	0.0	10.704978837180075	0.0	5.352489418590039	0.0	0.0	Segment_1 Pristine Marine
2017-01-12 12:05:00	10.704372148910046	42.817488595640185	21.408744297820093	10.704372148910046	10.704372148910046	5.352186074455023	0.0	0.0	5.352186074455023	Segment_1 Pristine Marine
2017-01-12 12:10:00	16.058753183028568	26.764588638380953	5.352917727676191	16.058753183028568	10.705835455352382	10.705835455352382	5.352917727676191	5.352917727676191	0.0	Segment_1 Pristine Marine
2017-01-12 12:15:00	10.703658486038098	42.81463394415239	21.407316972076195	5.351829243019049	5.351829243019049	5.351829243019049	5.351829243019049	5.351829243019049	0.0	Segment_1 Pristine Marine
2017-01-12 12:20:00	26.779053039551954	16.067431823731173	0.0	5.3558106079103895	21.423242431641558	5.3558106079103895	0.0	5.3558106079103895	0.0	Segment_1 Pristine Marine
2017-01-12 12:25:00	42.82020086716768	26.762625541979798	10.70505021679192	5.35252510839596	10.70505021679192	21.41010043358384	0.0	0.0	0.0	Segment_1 Pristine Marine
2017-01-12 12:30:00	21.426601942356072	21.426601942356072	26.78325242794509	0.0	16.06995145676705	5.356650485589016	10.713300971178032	0.0	0.0	Segment_1 Pristine Marine
2017-01-12 12:35:00	21.418883786217503	26.77360473277188	16.064162839663123	0.0	16.064162839663123	5.354720946554376	0.0	0.0	0.0	Segment_1 Pristine Marine
2017-01-12 12:40:00	37.484296844238344	5.354899549176905	5.354899549176905	10.70979909835381	5.354899549176905	10.70979909835381	0.0	0.0	0.0	Segment_1 Pristine Marine
2017-01-12 12:45:00	16.05789654200847	26.763160903347448	5.35263218066949	10.70526436133898	16.05789654200847	16.05789654200847	5.35263218066949	0.0	0.0	Segment_1 Pristine Marine
2017-01-12 12:50:00	10.725969692930427	21.45193938586085	5.3629848464652135	10.725969692930427	5.3629848464652135	0.0	5.3629848464652135	0.0	0.0	Segment_1 Pristine Marine
2017-01-12 12:55:00	42.82219960291739	21.411099801458693	0.0	5.3527749503646715	0.0	0.0	5.3527749503646715	0.0	0.0	Segment_1 Pristine Marine
2017-01-12 13:00:00	21.43704459271786	5.359261148179465	16.077783444538394	16.077783444538394	16.077783444538394	0.0	0.0	0.0	0.0	Segment_1 Pristine Marine
2017-01-12 13:05:00	26.76280399338918	26.76280399338918	10.705121597355673	5.352560798677836	0.0	0.0	0.0	0.0	0.0	Segment_1 Pristine Marine
2017-01-12 13:10:00	26.768604959980834	16.061162975988502	16.061162975988502	5.353720991996167	5.353720991996167	0.0	0.0	0.0	0.0	Segment_1 Pristine Marine
2017-01-12 13:15:00	5.353542467980802	16.060627403942405	5.353542467980802	5.353542467980802	0.0	0.0	10.707084935961603	5.353542467980802	0.0	Segment_1 Pristine Marine
2017-01-12 13:20:00	16.06378779542165	21.418383727228868	0.0	0.0	16.06378779542165	5.354595931807217	0.0	5.354595931807217	0.0	Segment_1 Pristine Marine
2017-01-12 13:25:00	32.13100485270686	5.355167475451143	10.710334950902286	5.355167475451143	5.355167475451143	5.355167475451143	16.06550242635343	0.0	0.0	Segment_1 Pristine Marine
2017-01-12 13:30:00	26.77101533157845	10.708406132631383	16.062609198947072	0.0	5.354203066315692	5.354203066315692	0.0	0.0	0.0	Segment_1 Pristine Marine
2017-01-12 13:35:00	21.410957028907475	0.0	16.058217771680606	16.058217771680606	0.0	5.352739257226869	0.0	0.0	0.0	Segment_1 Pristine Marine
2017-01-12 13:40:00	37.4812964602809	42.83576738317817	5.354470922897272	10.70894184579454	16.063412768691812	0.0	0.0	0.0	0.0	Segment_1 Pristine Marine
2017-01-12 13:45:00	0.0	21.415955201379646	21.415955201379646	5.353988800344911	5.353988800344911	0.0	10.707977600689823	5.353988800344911	0.0	Segment_1 Pristine Marine
2017-01-12 13:50:00	16.06941529845284	10.712943532301894	5.356471766150947	0.0	0.0	0.0	0.0	0.0	0.0	Segment_1 Pristine Marine
2017-01-12 13:55:00	5.3533639558710835	5.3533639558710835	10.706727911742163	0.0	10.706727911742163	5.3533639558710835	0.0	5.3533639558710835	0.0	Segment_1 Pristine Marine
2017-01-12 14:00:00	0.0	5.354720946554376	21.418883786217503	5.354720946554376	0.0	0.0	0.0	5.354720946554376	0.0	Segment_1 Pristine Marine
2017-01-12 14:05:00	5.356257318566427	0.0	5.356257318566427	5.356257318566427	5.356257318566427	0.0	5.356257318566427	0.0	0.0	Segment_1 Pristine Marine
2017-01-12 14:10:00	16.077729774821428	10.718486516547618	16.077729774821428	21.43697303309523	0.0	0.0	0.0	0.0	0.0	Segment_1 Pristine Marine
2017-01-12 14:15:00	0.0	16.05853901420505	26.76423169034175	10.7056926761367	10.7056926761367	5.35284633806835	5.35284633806835	0.0	0.0	Segment_1 Pristine Marine
2017-01-12 14:20:00	32.118363075627954	16.059181537813974	16.059181537813974	5.353060512604658	0.0	5.353060512604658	0.0	0.0	0.0	Segment_1 Pristine Marine
2017-01-12 14:25:00	26.78092919926981	16.068557519561885	10.712371679707925	5.3561858398539615	0.0	0.0	0.0	0.0	0.0	Segment_1 Pristine Marine
2017-01-12 14:30:00	0.0	5.354738806280502	5.354738806280502	16.064216418841504	10.709477612561004	10.709477612561004	0.0	5.354738806280502	0.0	Segment_1 Pristine Marine
2017-01-12 14:35:00	21.460828825914348	0.0	5.365207206478587	10.730414412957174	10.730414412957174	5.365207206478587	0.0	0.0	0.0	Segment_1 Pristine Marine
2017-01-12 14:40:00	5.356668358188753	16.07000507456626	26.78334179094377	10.713336716377507	5.356668358188753	5.356668358188753	0.0	0.0	0.0	Segment_1 Pristine Marine
2017-01-12 14:45:00	32.130897677192515	21.42059845146167	5.355149612865418	5.355149612865418	16.065448838596257	5.355149612865418	5.355149612865418	0.0	0.0	Segment_1 Pristine Marine
2017-01-12 14:50:00	21.41866947236323	5.354667368090809	5.354667368090809	5.354667368090809	16.064002104272422	0.0	0.0	0.0	0.0	Segment_1 Pristine Marine
2017-01-12 14:55:00	21.428246342236854	5.357061585559213	5.357061585559213	5.357061585559213	5.357061585559213	0.0	5.357061585559213	0.0	0.0	Segment_1 Pristine Marine
2017-01-12 15:00:00	5.357597897750546	21.430391591002184	0.0	16.072793693251633	10.715195795501092	5.357597897750546	0.0	0.0	0.0	Segment_1 Pristine Marine
2017-01-12 15:05:00	21.417097968468273	32.12564695270241	10.708548984234136	0.0	5.354274492117068	5.354274492117068	5.354274492117068	5.354274492117068	0.0	Segment_1 Pristine Marine
2017-01-12 15:10:00	16.07027316892935	10.713515445952902	10.713515445952902	10.713515445952902	0.0	10.713515445952902	0.0	0.0	0.0	Segment_1 Pristine Marine
2017-01-12 15:15:00	21.43432566287493	10.717162831437463	16.075744247156198	10.717162831437463	16.075744247156198	5.3585814157187315	0.0	0.0	0.0	Segment_1 Pristine Marine
2017-01-12 15:20:00	5.353953091017044	16.061859273051134	0.0	0.0	16.061859273051134	5.353953091017044	5.353953091017044	0.0	0.0	Segment_1 Pristine Marine
2017-01-12 15:25:00	0.0	5.353703139058841	16.061109417176525	5.353703139058841	0.0	0.0	5.353703139058841	0.0	0.0	Segment_1 Pristine Marine
2017-01-12 15:30:00	0.0	5.3579018556614715	5.3579018556614715	5.3579018556614715	0.0	0.0	0.0	0.0	0.0	Segment_1 Pristine Marine
2017-01-12 15:35:00	5.35416735412961	21.41666941651844	5.35416735412961	0.0	10.70833470825922	0.0	5.35416735412961	5.35416735412961	0.0	Segment_1 Pristine Marine
2017-01-12 15:40:00	21.410314575989045	10.705157287994522	10.705157287994522	0.0	5.352578643997261	0.0	0.0	0.0	0.0	Segment_1 Pristine Marine
2017-01-12 15:45:00	5.356650485589016	10.713300971178032	10.713300971178032	0.0	0.0	5.356650485589016	0.0	0.0	0.0	Segment_1 Pristine Marine
2017-01-12 15:50:00	10.706228117833406	5.353114058916703	26.765570294583522	5.353114058916703	10.706228117833406	5.353114058916703	5.353114058916703	0.0	0.0	Segment_1 Pristine Marine
2017-01-12 15:55:00	16.060520293819337	0.0	0.0	16.060520293819337	16.060520293819337	5.353506764606443	0.0	0.0	0.0	Segment_1 Pristine Marine
2017-01-12 16:00:00	26.767355308541518	5.353471061708302	16.060413185124908	10.706942123416605	5.353471061708302	5.353471061708302	16.060413185124908	0.0	0.0	Segment_1 Pristine Marine
2017-01-12 16:05:00	21.410029053734018	16.057521790300516	10.705014526867009	5.3525072634335045	0.0	0.0	0.0	0.0	0.0	Segment_1 Pristine Marine
2017-01-12 16:10:00	26.781018546766127	26.781018546766127	0.0	10.712407418706453	5.356203709353227	0.0	5.356203709353227	0.0	0.0	Segment_1 Pristine Marine
2017-01-12 16:15:00	16.055808862361506	5.351936287453835	5.351936287453835	16.055808862361506	5.351936287453835	0.0	0.0	0.0	0.0	Segment_1 Pristine Marine
2017-01-12 16:20:00	5.354185210163101	10.708370420326203	0.0	5.354185210163101	10.708370420326203	5.354185210163101	0.0	0.0	0.0	Segment_1 Pristine Marine
2017-01-12 16:25:00	10.710799399820047	0.0	5.355399699910024	0.0	5.355399699910024	0.0	0.0	0.0	0.0	Segment_1 Pristine Marine
2017-01-12 16:30:00	10.72045476096494	0.0	0.0	0.0	5.36022738048247	16.080682141447408	0.0	0.0	0.0	Segment_1 Pristine Marine
2017-01-12 16:35:00	10.705407129130156	10.705407129130156	26.76351782282539	5.352703564565077	5.352703564565077	0.0	0.0	0.0	0.0	Segment_1 Pristine Marine
2017-01-12 16:40:00	5.354720946554376	5.354720946554376	5.354720946554376	5.354720946554376	10.709441893108751	0.0	0.0	0.0	0.0	Segment_1 Pristine Marine
2017-01-12 16:45:00	26.75861101433092	5.351722202866184	10.703444405732368	5.351722202866184	5.351722202866184	0.0	0.0	0.0	0.0	Segment_1 Pristine Marine
2017-01-12 16:50:00	16.066949430941985	0.0	0.0	5.355649810313996	16.066949430941985	10.711299620627992	10.711299620627992	5.355649810313996	0.0	Segment_1 Pristine Marine
2017-01-12 16:55:00	5.351829243019049	5.351829243019049	5.351829243019049	5.351829243019049	10.703658486038098	10.703658486038098	0.0	0.0	0.0	Segment_1 Pristine Marine
2017-01-12 17:00:00	10.709870542262275	10.709870542262275	5.354935271131137	10.709870542262275	5.354935271131137	0.0	0.0	0.0	0.0
2017-01-12 17:05:00	5.354149498215219	5.354149498215219	5.354149498215219	0.0	0.0	0.0	0.0	0.0	0.0
2017-01-12 17:10:00	10.71022777610291	5.355113888051455	5.355113888051455	5.355113888051455	0.0	5.355113888051455	0.0	0.0	0.0	Segment_1 Pristine Marine
2017-01-12 17:15:00	32.1161143104761	5.3526857184126815	0.0	16.05805715523805	5.3526857184126815	10.705371436825363	0.0	0.0	0.0	Segment_1 Pristine Marine
2017-01-12 17:20:00	0.0	10.717592098892675	0.0	0.0	5.3587960494463385	0.0	10.717592098892675	0.0	0.0	Segment_1 Pristine Marine
2017-01-12 17:25:00	5.3532211547545785	10.706442309509155	16.059663464263735	10.706442309509155	0.0	16.059663464263735	5.3532211547545785	0.0	0.0	Segment_1 Pristine Marine
2017-01-12 17:30:00	10.71112096497591	5.355560482487955	5.355560482487955	5.355560482487955	16.066681447463864	5.355560482487955	0.0	0.0	0.0	Segment_1 Pristine Marine
2017-01-12 17:35:00	10.722352116888851	5.361176058444427	16.083528175333278	0.0	10.722352116888851	5.361176058444427	0.0	0.0	0.0	Segment_1 Pristine Marine
2017-01-12 17:40:00	5.357079460902353	10.714158921804707	5.357079460902353	5.357079460902353	10.714158921804707	0.0	5.357079460902353	0.0	0.0	Segment_1 Pristine Marine
2017-01-12 17:45:00	10.705585594224159	0.0	5.3527927971120794	0.0	0.0	16.05837839133624	5.3527927971120794	0.0	0.0	Segment_1 Pristine Marine
2017-01-12 17:50:00	5.355131750398856	5.355131750398856	21.420527001595424	0.0	10.710263500797712	5.355131750398856	10.710263500797712	0.0	0.0	Segment_1 Pristine Marine
2017-01-12 17:55:00	16.060198972021894	5.353399657340632	10.706799314681264	5.353399657340632	0.0	5.353399657340632	5.353399657340632	0.0	0.0	Segment_1 Pristine Marine
2017-01-12 18:00:00	21.419883974247874	0.0	0.0	5.3549709935619685	5.3549709935619685	5.3549709935619685	0.0	5.3549709935619685	0.0	Segment_1 Pristine Marine
2017-01-12 18:05:00	16.05613000851239	5.352043336170797	5.352043336170797	5.352043336170797	0.0	0.0	0.0	0.0	0.0	Segment_1 Pristine Marine
2017-01-12 18:10:00	5.351900605499788	0.0	5.351900605499788	5.351900605499788	10.703801210999575	0.0	10.703801210999575	0.0	0.0	Segment_1 Pristine Marine
2017-01-12 18:15:00	10.703729848043057	0.0	5.351864924021529	5.351864924021529	0.0	0.0	0.0	0.0	0.0	Segment_1 Pristine Marine
2017-01-12 18:20:00	5.353203305150685	10.70640661030137	5.353203305150685	0.0	10.70640661030137	0.0	5.353203305150685	0.0	0.0	Segment_1 Pristine Marine
2017-01-12 18:25:00	10.710334950902286	10.710334950902286	5.355167475451143	0.0	16.06550242635343	5.355167475451143	5.355167475451143	0.0	0.0	Segment_1 Pristine Marine
2017-01-12 18:30:00	10.712943532301894	5.356471766150947	0.0	0.0	5.356471766150947	5.356471766150947	0.0	0.0	0.0	Segment_1 Pristine Marine
2017-01-12 18:35:00	0.0	5.358760275964387	0.0	0.0	5.358760275964387	0.0	5.358760275964387	0.0	0.0	Segment_1 Pristine Marine
2017-01-12 18:40:00	5.353488913097848	5.353488913097848	0.0	5.353488913097848	0.0	0.0	0.0	0.0	0.0	Segment_1 Pristine Marine
2017-01-12 18:45:00	0.0	5.359028588721669	0.0	0.0	0.0	0.0	0.0	0.0	0.0	Segment_1 Pristine Marine
2017-01-12 18:50:00	5.358652958384211	0.0	5.358652958384211	0.0	5.358652958384211	0.0	0.0	0.0	0.0	Segment_1 Pristine Marine
2017-01-12 18:55:00	0.0	0.0	0.0	10.726793838635563	5.363396919317782	0.0	0.0	0.0	0.0	Segment_1 Pristine Marine
2017-01-12 19:00:00	16.05511308977096	5.351704363256986	0.0	5.351704363256986	5.351704363256986	0.0	0.0	0.0	0.0	Segment_1 Pristine Marine
2017-01-12 19:05:00	10.707941891242877	5.3539709456214375	5.3539709456214375	0.0	0.0	0.0	0.0	0.0	0.0	Segment_1 Pristine Marine
2017-01-12 19:10:00	5.353756698228021	0.0	5.353756698228021	10.707513396456042	0.0	0.0	5.353756698228021	0.0	0.0	Segment_1 Pristine Marine
2017-01-12 19:15:00	10.714051670461618	16.071077505692426	5.357025835230809	0.0	10.714051670461618	0.0	5.357025835230809	0.0	0.0	Segment_1 Pristine Marine
2017-01-12 19:20:00	0.0	5.357115211946512	0.0	0.0	0.0	0.0	0.0	0.0	0.0	Segment_1 Pristine Marine
2017-01-12 19:25:00	10.704943147731116	5.352471573865558	0.0	0.0	5.352471573865558	0.0	0.0	0.0	0.0	Segment_1 Pristine Marine
2017-01-12 19:30:00	5.356239448709457	5.356239448709457	5.356239448709457	0.0	0.0	5.356239448709457	16.068718346128367	0.0	0.0	Segment_1 Pristine Marine
2017-01-12 19:35:00	0.0	5.352721410836471	5.352721410836471	0.0	5.352721410836471	0.0	0.0	0.0	0.0	Segment_1 Pristine Marine
2017-01-12 19:40:00	0.0	0.0	5.353953091017044	0.0	0.0	5.353953091017044	0.0	0.0	0.0	Segment_1 Pristine Marine
2017-01-12 19:45:00	10.712872047388789	5.356436023694394	0.0	0.0	0.0	0.0	0.0	0.0	0.0	Segment_1 Pristine Marine
2017-01-12 19:50:00	16.056237060084268	10.704158040056177	0.0	5.352079020028088	0.0	0.0	0.0	0.0	0.0	Segment_1 Pristine Marine
2017-01-12 19:55:00	10.707799055836745	5.353899527918372	0.0	0.0	0.0	0.0	0.0	0.0	0.0	Segment_1 Pristine Marine
2017-01-12 20:00:00	5.357991261610894	5.357991261610894	5.357991261610894	10.715982523221788	0.0	5.357991261610894	0.0	0.0	0.0	Segment_1 Pristine Marine
2017-01-12 20:05:00	10.705335744758576	0.0	0.0	0.0	5.352667872379287	0.0	0.0	0.0	0.0	Segment_1 Pristine Marine
2017-01-12 20:10:00	10.709620492752755	5.3548102463763785	0.0	0.0	0.0	0.0	0.0	0.0	0.0	Segment_1 Pristine Marine
2017-01-12 20:15:00	0.0	5.360406350625789	0.0	0.0	5.360406350625789	0.0	0.0	0.0	0.0	Segment_1 Pristine Marine
2017-01-12 20:20:00	0.0	5.352578643997261	10.705157287994522	0.0	0.0	0.0	0.0	0.0	0.0	Segment_1 Pristine Marine
2017-01-12 20:25:00	5.352882032634247	0.0	5.352882032634247	10.705764065268493	0.0	0.0	0.0	0.0	0.0	Segment_1 Pristine Marine
2017-01-12 20:30:00	0.0	0.0	0.0	5.35606075669757	0.0	0.0	0.0	0.0	0.0	Segment_1 Pristine Marine
2017-01-12 20:35:00	5.356668358188753	0.0	0.0	0.0	0.0	0.0	0.0	0.0	0.0	Segment_1 Pristine Marine
2017-01-12 20:40:00	10.711299620627992	5.355649810313996	0.0	0.0	0.0	0.0	0.0	0.0	0.0	Segment_1 Pristine Marine
2017-01-12 20:45:00	0.0	0.0	10.70762051693768	0.0	5.35381025846884	0.0	0.0	0.0	0.0	Segment_1 Pristine Marine
2017-01-12 20:50:00	5.3539173821655135	0.0	5.3539173821655135	0.0	0.0	0.0	0.0	0.0	0.0	Segment_1 Pristine Marine
2017-01-12 20:55:00	0.0	5.353953091017044	0.0	5.353953091017044	0.0	0.0	5.353953091017044	0.0	0.0	Segment_1 Pristine Marine
2017-01-12 21:00:00	5.358760275964387	0.0	0.0	0.0	0.0	0.0	0.0	0.0	0.0	Segment_1 Pristine Marine
2017-01-12 21:05:00	16.105848033123596	0.0	0.0	0.0	0.0	0.0	0.0	0.0	0.0	Segment_1 Pristine Marine
2017-01-12 21:10:00	16.063091331145998	5.3543637770486665	0.0	16.063091331145998	0.0	5.3543637770486665	0.0	0.0	0.0	Segment_1 Pristine Marine
2017-01-12 21:15:00	16.057254121218065	5.352418040406022	0.0	0.0	0.0	0.0	0.0	0.0	0.0	Segment_1 Pristine Marine
2017-01-12 21:20:00	0.0	5.3539709456214375	5.3539709456214375	5.3539709456214375	0.0	0.0	0.0	5.3539709456214375	0.0	Segment_1 Pristine Marine
2017-01-12 21:25:00	0.0	5.354506639133075	5.354506639133075	0.0	5.354506639133075	16.063519917399226	0.0	0.0	0.0	Segment_1 Pristine Marine
2017-01-12 21:30:00	16.061484336361776	0.0	0.0	0.0	10.707656224241184	0.0	0.0	0.0	0.0	Segment_1 Pristine Marine
2017-01-12 21:35:00	10.708156151497215	10.708156151497215	0.0	0.0	0.0	0.0	0.0	0.0	0.0	Segment_1 Pristine Marine
2017-01-12 21:40:00	10.705906846388393	0.0	0.0	0.0	0.0	0.0	0.0	0.0	0.0	Segment_1 Pristine Marine
2017-01-12 21:45:00	21.41524103387536	10.70762051693768	0.0	0.0	0.0	0.0	0.0	0.0	0.0	Segment_1 Pristine Marine
2017-01-12 21:50:00	10.704407834551768	16.056611751827653	16.056611751827653	0.0	0.0	0.0	0.0	0.0	0.0	Segment_1 Pristine Marine
2017-01-12 21:55:00	10.707192047870524	16.06078807180579	10.707192047870524	10.707192047870524	10.707192047870524	0.0	0.0	5.353596023935262	0.0	Segment_1 Pristine Marine
2017-01-12 22:00:00	10.706835016507958	0.0	5.353417508253979	5.353417508253979	5.353417508253979	0.0	0.0	0.0	0.0	Segment_1 Pristine Marine
2017-01-12 22:05:00	10.705192978871354	16.057789468307032	5.352596489435677	0.0	10.705192978871354	0.0	0.0	0.0	0.0	Segment_1 Pristine Marine
2017-01-12 22:10:00	0.0	10.710334950902286	16.06550242635343	5.355167475451143	0.0	0.0	0.0	0.0	0.0	Segment_1 Pristine Marine
2017-01-12 22:15:00	5.353953091017044	5.353953091017044	0.0	0.0	0.0	0.0	0.0	0.0	0.0	Segment_1 Pristine Marine
2017-01-12 22:20:00	5.351847083460816	10.703694166921633	0.0	0.0	0.0	5.351847083460816	0.0	0.0	0.0	Segment_1 Pristine Marine
2017-01-12 22:25:00	5.354595931807217	5.354595931807217	5.354595931807217	5.354595931807217	0.0	0.0	0.0	0.0	0.0	Segment_1 Pristine Marine
2017-01-12 22:30:00	10.708584697730343	16.062877046595517	5.3542923488651715	0.0	0.0	5.3542923488651715	0.0	0.0	0.0	Segment_1 Pristine Marine
[truncated: 25,361 more rows]
