# Supplementary material for: Sources, Occurrence and Characteristics of Fluorescent Biological Aerosol Particles Measured Over the Pristine Southern Ocean
Source: J Geophys Res Atmos. 2021 Jun 9;126(11):e2021JD034811. doi: 10.1029/2021JD034811 (PMC8244095; doi:10.1029/2021JD034811)
Supplement: Supplementary file 2 — Data Set S1 [file JGRD-126-e2021JD034811-s001.zip › Data archive/_Particle_size_distribution_data/PSD_ABC_3std_clean_5min_9bin_0.5um_14um.csv]

time_	0.6028570409756517	0.8764012816178796	1.2740652496625366	1.8521678304726774	2.6925824035672523	3.914332103559852	5.69044638955526	8.272466223025312	12.02606838308921	region_label
2017-01-06 00:00:00	0.0	0.0	0.0	5.359923158664132	0.0	0.0	0.0	5.359923158664132	0.0	Terrestrially-infl
2017-01-06 00:05:00	0.0	0.0	0.0	0.0	0.0	0.0	0.0	0.0	0.0	Terrestrially-infl
2017-01-06 00:10:00	0.0	0.0	0.0	0.0	0.0	5.353185455665825	5.353185455665825	0.0	0.0	Terrestrially-infl
2017-01-06 00:15:00	0.0	0.0	0.0	0.0	0.0	10.718450736975177	5.359225368487588	0.0	0.0	Terrestrially-infl
2017-01-06 00:20:00	0.0	0.0	0.0	0.0	0.0	0.0	10.713765677377292	0.0	0.0	Terrestrially-infl
2017-01-06 00:25:00	0.0	0.0	0.0	0.0	0.0	0.0	10.707941891242877	0.0	0.0	Terrestrially-infl
2017-01-06 00:30:00	0.0	0.0	0.0	0.0	0.0	0.0	0.0	5.354667368090809	0.0	Terrestrially-infl
2017-01-06 00:35:00	0.0	0.0	0.0	0.0	0.0	5.356632613108541	0.0	0.0	0.0	Terrestrially-infl
2017-01-06 00:40:00	0.0	0.0	0.0	0.0	0.0	0.0	0.0	0.0	0.0	Terrestrially-infl
2017-01-06 00:45:00	0.0	0.0	0.0	0.0	0.0	0.0	0.0	0.0	0.0	Terrestrially-infl
2017-01-06 00:50:00	0.0	0.0	0.0	0.0	0.0	5.365135488697455	0.0	0.0	0.0	Terrestrially-infl
2017-01-06 00:55:00	0.0	0.0	0.0	0.0	0.0	0.0	0.0	0.0	0.0	Terrestrially-infl
2017-01-06 01:00:00	0.0	0.0	0.0	0.0	0.0	0.0	5.352560798677836	0.0	0.0	Terrestrially-infl
2017-01-06 01:05:00	0.0	0.0	0.0	0.0	0.0	0.0	5.352935575375684	0.0	0.0	Terrestrially-infl
2017-01-06 01:10:00	0.0	0.0	0.0	0.0	0.0	0.0	10.710334950902286	0.0	0.0	Terrestrially-infl
2017-01-06 01:15:00	0.0	0.0	0.0	0.0	0.0	0.0	0.0	0.0	0.0	Terrestrially-infl
2017-01-06 01:20:00	0.0	0.0	0.0	0.0	5.353845965891422	0.0	5.353845965891422	0.0	0.0	Terrestrially-infl
2017-01-06 01:25:00	0.0	0.0	0.0	0.0	0.0	0.0	5.358992812134956	10.717985624269913	0.0	Terrestrially-infl
2017-01-06 01:30:00	0.0	0.0	0.0	0.0	5.353988800344911	0.0	5.353988800344911	0.0	0.0	Terrestrially-infl
2017-01-06 01:35:00	0.0	0.0	0.0	0.0	0.0	0.0	0.0	0.0	0.0	Terrestrially-infl
2017-01-06 01:40:00	0.0	0.0	0.0	0.0	0.0	0.0	10.713729929315296	0.0	0.0	Terrestrially-infl
2017-01-06 01:45:00	0.0	0.0	0.0	0.0	0.0	0.0	0.0	0.0	0.0	Terrestrially-infl
2017-01-06 01:50:00	0.0	0.0	0.0	0.0	0.0	0.0	5.352739257226869	5.352739257226869	0.0	Terrestrially-infl
2017-01-06 01:55:00	0.0	0.0	0.0	0.0	5.354703086947388	5.354703086947388	5.354703086947388	5.354703086947388	0.0	Terrestrially-infl
2017-01-06 02:00:00	0.0	0.0	0.0	0.0	0.0	5.3546495088412165	5.3546495088412165	0.0	0.0	Terrestrially-infl
2017-01-06 02:05:00	0.0	0.0	0.0	0.0	0.0	0.0	0.0	0.0	0.0	Terrestrially-infl
2017-01-06 02:10:00	0.0	0.0	0.0	0.0	0.0	5.3605853327206106	5.3605853327206106	5.3605853327206106	0.0	Terrestrially-infl
2017-01-06 02:15:00	0.0	0.0	0.0	0.0	0.0	5.35197196988368	0.0	0.0	0.0	Terrestrially-infl
2017-01-06 02:20:00	0.0	0.0	0.0	0.0	0.0	5.352989119188269	0.0	10.705978238376538	0.0	Terrestrially-infl
2017-01-06 02:25:00	0.0	0.0	0.0	0.0	0.0	5.3620892543262615	5.3620892543262615	10.724178508652523	0.0	Terrestrially-infl
2017-01-06 02:30:00	0.0	0.0	0.0	0.0	0.0	0.0	0.0	5.355828474906012	0.0	Terrestrially-infl
2017-01-06 02:35:00	0.0	0.0	0.0	0.0	0.0	0.0	5.35263218066949	0.0	0.0	Terrestrially-infl
2017-01-06 02:40:00	0.0	0.0	0.0	0.0	5.359100143328181	0.0	5.359100143328181	0.0	0.0	Terrestrially-infl
2017-01-06 02:45:00	0.0	0.0	0.0	0.0	0.0	5.364292948366706	0.0	5.364292948366706	0.0	Terrestrially-infl
2017-01-06 02:50:00	0.0	0.0	0.0	0.0	0.0	5.357383359988475	0.0	0.0	0.0	Terrestrially-infl
2017-01-06 02:55:00	0.0	0.0	0.0	0.0	5.3546495088412165	0.0	0.0	0.0	0.0	Terrestrially-infl
2017-01-06 03:00:00	0.0	0.0	0.0	0.0	5.3555068872226315	0.0	0.0	10.711013774445263	0.0	Terrestrially-infl
2017-01-06 03:05:00	0.0	0.0	0.0	0.0	0.0	0.0	5.354524497429655	0.0	0.0	Terrestrially-infl
2017-01-06 03:10:00	0.0	0.0	0.0	0.0	0.0	0.0	0.0	0.0	0.0	Terrestrially-infl
2017-01-06 03:15:00	0.0	0.0	0.0	0.0	0.0	5.353845965891422	5.353845965891422	0.0	0.0	Terrestrially-infl
2017-01-06 03:20:00	0.0	5.3585993012060085	0.0	0.0	0.0	0.0	5.3585993012060085	10.717198602412015	0.0	Terrestrially-infl
2017-01-06 03:25:00	0.0	0.0	0.0	0.0	5.3543816343923165	0.0	0.0	0.0	0.0	Terrestrially-infl
2017-01-06 03:30:00	0.0	0.0	0.0	0.0	0.0	5.35227528974902	10.70455057949804	5.35227528974902	0.0	Terrestrially-infl
2017-01-06 03:35:00	0.0	0.0	0.0	0.0	0.0	0.0	0.0	0.0	0.0	Terrestrially-infl
2017-01-06 03:40:00	0.0	0.0	0.0	0.0	0.0	5.356900712838928	0.0	0.0	0.0	Terrestrially-infl
2017-01-06 03:45:00	0.0	5.35211470436122	0.0	0.0	0.0	5.35211470436122	0.0	0.0	0.0	Terrestrially-infl
2017-01-06 03:50:00	0.0	0.0	0.0	0.0	0.0	5.358152199839222	10.716304399678444	0.0	0.0	Terrestrially-infl
2017-01-06 03:55:00	0.0	0.0	0.0	0.0	0.0	5.356328799186695	0.0	0.0	0.0	Terrestrially-infl
2017-01-06 04:00:00	0.0	0.0	0.0	0.0	5.3533104045595925	0.0	5.3533104045595925	0.0	0.0	Terrestrially-infl
2017-01-06 04:05:00	0.0	0.0	0.0	0.0	0.0	0.0	0.0	0.0	0.0	Terrestrially-infl
2017-01-06 04:10:00	0.0	0.0	0.0	0.0	0.0	0.0	0.0	0.0	0.0	Terrestrially-infl
2017-01-06 04:15:00	0.0	0.0	0.0	0.0	0.0	0.0	5.358170082461398	0.0	0.0	Terrestrially-infl
2017-01-06 04:20:00	0.0	0.0	0.0	0.0	0.0	0.0	0.0	0.0	0.0	Terrestrially-infl
2017-01-06 04:25:00	0.0	0.0	0.0	0.0	0.0	0.0	0.0	0.0	0.0	Terrestrially-infl
2017-01-06 04:30:00	0.0	0.0	5.353328254877714	0.0	0.0	0.0	0.0	5.353328254877714	0.0	Terrestrially-infl
2017-01-06 04:35:00	0.0	0.0	0.0	0.0	0.0	0.0	0.0	5.352150389170193	0.0	Terrestrially-infl
2017-01-06 04:40:00	0.0	0.0	0.0	0.0	5.35409593118662	0.0	5.35409593118662	10.70819186237324	0.0	Terrestrially-infl
2017-01-06 04:45:00	0.0	0.0	0.0	0.0	0.0	0.0	10.718665417992993	0.0	0.0	Terrestrially-infl
2017-01-06 04:50:00	0.0	0.0	5.354113786743724	0.0	0.0	5.354113786743724	5.354113786743724	0.0	0.0	Terrestrially-infl
2017-01-06 04:55:00	0.0	0.0	0.0	0.0	10.708441845174763	0.0	26.771104612936906	10.708441845174763	0.0	Terrestrially-infl
2017-01-06 05:00:00	0.0	0.0	0.0	0.0	0.0	5.357508504928242	0.0	0.0	0.0	Terrestrially-infl
2017-01-06 05:05:00	0.0	0.0	0.0	0.0	0.0	0.0	10.710656488170484	0.0	0.0	Terrestrially-infl
2017-01-06 05:10:00	0.0	0.0	0.0	0.0	5.352400196157473	5.352400196157473	0.0	0.0	0.0	Terrestrially-infl
2017-01-06 05:15:00	0.0	0.0	0.0	0.0	0.0	5.35200765278933	0.0	0.0	0.0	Terrestrially-infl
2017-01-06 05:20:00	0.0	0.0	0.0	0.0	0.0	10.720848496594868	5.360424248297434	0.0	0.0	Terrestrially-infl
2017-01-06 05:25:00	0.0	0.0	0.0	0.0	0.0	0.0	0.0	0.0	0.0	Terrestrially-infl
2017-01-06 05:30:00	0.0	0.0	0.0	0.0	0.0	0.0	0.0	0.0	0.0	Terrestrially-infl
2017-01-06 05:35:00	0.0	0.0	0.0	5.355363971759276	0.0	5.355363971759276	0.0	0.0	0.0	Terrestrially-infl
2017-01-06 05:40:00	0.0	0.0	0.0	0.0	0.0	5.355542617280324	5.355542617280324	0.0	0.0	Terrestrially-infl
2017-01-06 05:45:00	0.0	0.0	0.0	5.355953547213293	0.0	5.355953547213293	0.0	0.0	0.0	Terrestrially-infl
2017-01-06 05:50:00	0.0	0.0	0.0	0.0	5.3595474029144405	5.3595474029144405	0.0	5.3595474029144405	0.0	Terrestrially-infl
2017-01-06 05:55:00	0.0	0.0	0.0	0.0	0.0	5.354845967139157	0.0	5.354845967139157	0.0	Terrestrially-infl
2017-01-06 06:00:00	0.0	0.0	0.0	0.0	0.0	0.0	0.0	0.0	0.0	Terrestrially-infl
2017-01-06 06:05:00	0.0	0.0	0.0	0.0	0.0	0.0	5.352346664125707	5.352346664125707	0.0	Terrestrially-infl
2017-01-06 06:10:00	0.0	0.0	0.0	0.0	0.0	5.356436023694394	0.0	0.0	0.0	Terrestrially-infl
2017-01-06 06:15:00	0.0	0.0	0.0	0.0	0.0	0.0	0.0	5.355078163714139	0.0	Terrestrially-infl
2017-01-06 06:20:00										Terrestrially-infl
2017-01-06 06:25:00										Terrestrially-infl
2017-01-06 06:30:00										Terrestrially-infl
2017-01-06 06:35:00										Terrestrially-infl
2017-01-06 06:40:00										Terrestrially-infl
2017-01-06 06:45:00										Terrestrially-infl
2017-01-06 06:50:00										Terrestrially-infl
2017-01-06 06:55:00										Terrestrially-infl
2017-01-06 07:00:00										Terrestrially-infl
2017-01-06 07:05:00										Terrestrially-infl
2017-01-06 07:10:00										Terrestrially-infl
2017-01-06 07:15:00										Terrestrially-infl
2017-01-06 07:20:00										Terrestrially-infl
2017-01-06 07:25:00										Terrestrially-infl
2017-01-06 07:30:00										Terrestrially-infl
2017-01-06 07:35:00										Terrestrially-infl
2017-01-06 07:40:00										Terrestrially-infl
2017-01-06 07:45:00										Terrestrially-infl
2017-01-06 07:50:00										Terrestrially-infl
2017-01-06 07:55:00	5.354631649710755	0.0	0.0	0.0	0.0	10.70926329942151	10.70926329942151	5.354631649710755	0.0	Terrestrially-infl
2017-01-06 08:00:00	0.0	0.0	10.706835016507958	0.0	0.0	5.353417508253979	0.0	0.0	0.0	Terrestrially-infl
2017-01-06 08:05:00	0.0	0.0	0.0	0.0	0.0	10.708120440859384	5.354060220429692	10.708120440859384	0.0	Terrestrially-infl
2017-01-06 08:10:00	0.0	0.0	0.0	0.0	5.3522217602157145	5.3522217602157145	5.3522217602157145	0.0	0.0	Terrestrially-infl
2017-01-06 08:15:00	0.0	0.0	0.0	0.0	0.0	5.353203305150685	0.0	0.0	0.0	Terrestrially-infl
2017-01-06 08:20:00	0.0	0.0	0.0	0.0	21.40781651443713	16.055862385827847	10.703908257218565	10.703908257218565	0.0	Terrestrially-infl
2017-01-06 08:25:00	0.0	0.0	0.0	0.0	0.0	0.0	5.353524616234094	5.353524616234094	0.0	Terrestrially-infl
2017-01-06 08:30:00	0.0	0.0	0.0	5.355971415162623	10.711942830325246	0.0	0.0	5.355971415162623	0.0	Terrestrially-infl
2017-01-06 08:35:00	0.0	0.0	0.0	0.0	0.0	0.0	5.353042664072027	0.0	0.0	Terrestrially-infl
2017-01-06 08:40:00	0.0	0.0	0.0	0.0	5.35229313316473	5.35229313316473	5.35229313316473	5.35229313316473	0.0	Terrestrially-infl
2017-01-06 08:45:00	0.0	0.0	0.0	0.0	5.3578660941171465	5.3578660941171465	0.0	0.0	0.0	Terrestrially-infl
2017-01-06 08:50:00	0.0	0.0	0.0	0.0	0.0	0.0	5.353542467980802	0.0	0.0	Terrestrially-infl
2017-01-06 08:55:00	0.0	0.0	0.0	0.0	10.70401530557866	0.0	0.0	10.70401530557866	0.0	Terrestrially-infl
2017-01-06 09:00:00	0.0	0.0	0.0	0.0	10.709406173894775	0.0	5.354703086947388	0.0	0.0	Terrestrially-infl
2017-01-06 09:05:00	0.0	0.0	0.0	0.0	10.710549306936008	5.355274653468004	10.710549306936008	5.355274653468004	0.0	Terrestrially-infl
2017-01-06 09:10:00	0.0	0.0	0.0	5.3520254944205865	0.0	5.3520254944205865	5.3520254944205865	5.3520254944205865	0.0	Terrestrially-infl
2017-01-06 09:15:00	0.0	0.0	0.0	0.0	5.4578073206593265	5.4578073206593265	0.0	10.915614641318653	0.0	Terrestrially-infl
2017-01-06 09:20:00	0.0	0.0	0.0	0.0	5.388201543292287	5.388201543292287	5.388201543292287	0.0	0.0	Terrestrially-infl
2017-01-06 09:25:00	0.0	0.0	0.0	0.0	0.0	5.3525072634335045	10.705014526867009	0.0	0.0	Terrestrially-infl
2017-01-06 09:30:00	0.0	0.0	0.0	0.0	0.0	10.7048717695471	10.7048717695471	0.0	0.0	Terrestrially-infl
2017-01-06 09:35:00	0.0	0.0	0.0	5.352150389170193	5.352150389170193	10.704300778340386	0.0	0.0	0.0	Terrestrially-infl
2017-01-06 09:40:00	0.0	0.0	0.0	0.0	0.0	16.05795007939467	0.0	10.705300052929779	0.0	Terrestrially-infl
2017-01-06 09:45:00	0.0	0.0	0.0	0.0	0.0	10.706085328144054	0.0	10.706085328144054	0.0	Terrestrially-infl
2017-01-06 09:50:00	0.0	0.0	0.0	0.0	0.0	5.352739257226869	5.352739257226869	0.0	0.0	Terrestrially-infl
2017-01-06 09:55:00	0.0	0.0	0.0	0.0	0.0	16.061698583755113	10.707799055836745	5.353899527918372	0.0	Terrestrially-infl
2017-01-06 10:00:00	0.0	0.0	0.0	0.0	0.0	10.710656488170484	5.355328244085242	10.710656488170484	0.0	Terrestrially-infl
2017-01-06 10:05:00	0.0	0.0	0.0	0.0	10.704086672341594	5.352043336170797	10.704086672341594	5.352043336170797	0.0	Terrestrially-infl
2017-01-06 10:10:00	0.0	0.0	0.0	0.0	5.352328820353073	21.40931528141229	16.056986461059214	0.0	0.0	Terrestrially-infl
2017-01-06 10:15:00	0.0	0.0	0.0	0.0	0.0	5.353435359286369	0.0	0.0	0.0	Terrestrially-infl
2017-01-06 10:20:00	0.0	0.0	0.0	0.0	0.0	0.0	5.354863827699262	0.0	0.0	Terrestrially-infl
2017-01-06 10:25:00	0.0	0.0	0.0	0.0	0.0	5.3522217602157145	0.0	0.0	0.0	Terrestrially-infl
2017-01-06 10:30:00	0.0	0.0	0.0	0.0	0.0	5.35197196988368	0.0	0.0	0.0	Terrestrially-infl
2017-01-06 10:35:00	0.0	0.0	0.0	0.0	5.355131750398856	5.355131750398856	0.0	0.0	0.0	Terrestrially-infl
2017-01-06 10:40:00	0.0	0.0	0.0	0.0	10.705478514453738	10.705478514453738	0.0	10.705478514453738	0.0	Terrestrially-infl
2017-01-06 10:45:00	0.0	0.0	0.0	0.0	0.0	0.0	0.0	0.0	0.0	Terrestrially-infl
2017-01-06 10:50:00	0.0	0.0	0.0	0.0	0.0	5.353828112120592	0.0	5.353828112120592	0.0	Terrestrially-infl
2017-01-06 10:55:00	0.0	0.0	0.0	0.0	5.352596489435677	10.705192978871354	5.352596489435677	0.0	0.0	Terrestrially-infl
2017-01-06 11:00:00	0.0	0.0	0.0	5.3569364614973285	10.713872922994657	10.713872922994657	16.070809384491987	0.0	0.0	Terrestrially-infl
2017-01-06 11:05:00	0.0	0.0	0.0	0.0	0.0	5.35211470436122	0.0	0.0	0.0	Terrestrially-infl
2017-01-06 11:10:00	0.0	0.0	0.0	0.0	0.0	0.0	0.0	0.0	0.0	Terrestrially-infl
2017-01-06 11:15:00	0.0	0.0	0.0	0.0	0.0	5.352703564565077	0.0	5.352703564565077	0.0	Terrestrially-infl
2017-01-06 11:20:00	0.0	0.0	0.0	0.0	16.068182270092713	16.068182270092713	0.0	0.0	0.0	Terrestrially-infl
2017-01-06 11:25:00	0.0	0.0	0.0	0.0	0.0	5.35197196988368	0.0	0.0	0.0	Terrestrially-infl
2017-01-06 11:30:00	0.0	0.0	0.0	0.0	5.353435359286369	0.0	16.060306077859106	0.0	0.0	Terrestrially-infl
2017-01-06 11:35:00	0.0	0.0	0.0	0.0	5.3548102463763785	10.709620492752755	5.3548102463763785	0.0	0.0	Terrestrially-infl
2017-01-06 11:40:00	0.0	0.0	0.0	5.352310976699416	0.0	0.0	5.352310976699416	0.0	0.0	Terrestrially-infl
2017-01-06 11:45:00	0.0	0.0	0.0	0.0	0.0	16.06132365456767	5.353774551522556	0.0	0.0	Terrestrially-infl
2017-01-06 11:50:00	0.0	0.0	0.0	0.0	10.708477557956346	5.354238778978173	10.708477557956346	0.0	0.0	Terrestrially-infl
2017-01-06 11:55:00	0.0	0.0	0.0	0.0	10.70926329942151	0.0	5.354631649710755	21.41852659884302	0.0	Terrestrially-infl
2017-01-06 12:00:00	0.0	0.0	0.0	0.0	0.0	10.706299514106409	0.0	5.353149757053203	0.0	Terrestrially-infl
2017-01-06 12:05:00	0.0	0.0	0.0	0.0	0.0	0.0	0.0	26.77503358234702	0.0	Terrestrially-infl
2017-01-06 12:10:00	0.0	0.0	0.0	0.0	5.357186715466378	5.357186715466378	16.071560146399136	0.0	0.0	Terrestrially-infl
2017-01-06 12:15:00	0.0	0.0	0.0	0.0	0.0	10.712514637132854	0.0	10.712514637132854	0.0	Terrestrially-infl
2017-01-06 12:20:00	0.0	0.0	0.0	0.0	0.0	5.35211470436122	0.0	5.35211470436122	0.0	Terrestrially-infl
2017-01-06 12:25:00	0.0	0.0	0.0	0.0	5.352453729260064	10.704907458520124	16.057361187780188	0.0	0.0	Terrestrially-infl
2017-01-06 12:30:00	0.0	0.0	0.0	0.0	0.0	0.0	0.0	0.0	0.0	Terrestrially-infl
2017-01-06 12:35:00	0.0	0.0	0.0	0.0	0.0	0.0	0.0	0.0	0.0	Terrestrially-infl
2017-01-06 12:40:00	0.0	0.0	0.0	0.0	5.352721410836471	5.352721410836471	0.0	10.70544282167294	0.0	Terrestrially-infl
2017-01-06 12:45:00	0.0	0.0	0.0	0.0	10.706942123416605	0.0	5.353471061708302	5.353471061708302	0.0	Terrestrially-infl
2017-01-06 12:50:00	0.0	0.0	0.0	0.0	0.0	5.354667368090809	16.064002104272422	0.0	0.0	Terrestrially-infl
2017-01-06 12:55:00	0.0	0.0	0.0	0.0	0.0	0.0	0.0	0.0	0.0	Terrestrially-infl
2017-01-06 13:00:00	0.0	0.0	0.0	0.0	0.0	0.0	5.351579489322684	0.0	0.0	Terrestrially-infl
2017-01-06 13:05:00	0.0	0.0	0.0	0.0	0.0	0.0	5.3522217602157145	0.0	0.0	Terrestrially-infl
2017-01-06 13:10:00	0.0	0.0	0.0	0.0	0.0	10.70894184579454	0.0	0.0	0.0	Terrestrially-infl
2017-01-06 13:15:00	0.0	0.0	0.0	0.0	0.0	10.70387257490767	10.70387257490767	0.0	0.0	Terrestrially-infl
2017-01-06 13:20:00	0.0	0.0	0.0	5.355274653468004	0.0	0.0	10.710549306936008	0.0	0.0	Terrestrially-infl
2017-01-06 13:25:00	0.0	0.0	0.0	0.0	0.0	0.0	0.0	0.0	0.0	Terrestrially-infl
2017-01-06 13:30:00	0.0	0.0	0.0	0.0	5.353060512604658	0.0	16.059181537813974	0.0	0.0	Terrestrially-infl
2017-01-06 13:35:00	0.0	0.0	0.0	0.0	5.354524497429655	0.0	0.0	5.354524497429655	0.0	Terrestrially-infl
2017-01-06 13:40:00	0.0	0.0	0.0	0.0	0.0	10.70819186237324	10.70819186237324	0.0	0.0	Terrestrially-infl
2017-01-06 13:45:00	0.0	0.0	0.0	0.0	5.35566767623679	5.35566767623679	0.0	10.71133535247358	0.0	Terrestrially-infl
2017-01-06 13:50:00	0.0	0.0	0.0	0.0	5.3526143349930875	21.410457339972343	5.3526143349930875	0.0	0.0	Terrestrially-infl
2017-01-06 13:55:00	0.0	0.0	0.0	0.0	0.0	10.706013934727668	0.0	0.0	0.0	Terrestrially-infl
2017-01-06 14:00:00	0.0	0.0	0.0	0.0	10.707120639693127	0.0	16.060680959539688	5.353560319846563	0.0	Terrestrially-infl
2017-01-06 14:05:00	0.0	0.0	0.0	0.0	0.0	5.353988800344911	10.707977600689823	0.0	0.0	Terrestrially-infl
2017-01-06 14:10:00	0.0	0.0	0.0	5.351650845142991	0.0	10.703301690285985	0.0	5.351650845142991	0.0	Terrestrially-infl
2017-01-06 14:15:00	0.0	0.0	0.0	5.35252510839596	0.0	0.0	10.70505021679192	5.35252510839596	0.0	Terrestrially-infl
2017-01-06 14:20:00	0.0	0.0	0.0	0.0	5.355846342020843	5.355846342020843	0.0	0.0	0.0	Terrestrially-infl
2017-01-06 14:25:00	0.0	0.0	0.0	0.0	5.352935575375684	0.0	5.352935575375684	0.0	0.0	Terrestrially-infl
2017-01-06 14:30:00	0.0	0.0	0.0	0.0	0.0	10.706478008955012	5.353239004477506	0.0	0.0	Terrestrially-infl
2017-01-06 14:35:00	0.0	0.0	0.0	0.0	5.352953423194196	0.0	0.0	0.0	0.0	Terrestrially-infl
2017-01-06 14:40:00	0.0	0.0	0.0	5.357472748634577	0.0	0.0	5.357472748634577	0.0	0.0	Terrestrially-infl
2017-01-06 14:45:00	0.0	0.0	0.0	0.0	0.0	5.353239004477506	0.0	10.706478008955012	0.0	Terrestrially-infl
2017-01-06 14:50:00	0.0	0.0	0.0	0.0	0.0	0.0	16.05682586924706	0.0	0.0	Terrestrially-infl
2017-01-06 14:55:00	0.0	0.0	0.0	5.3526500264648895	5.3526500264648895	0.0	5.3526500264648895	0.0	0.0	Terrestrially-infl
2017-01-06 15:00:00	0.0	0.0	0.0	0.0	0.0	0.0	0.0	0.0	0.0	Terrestrially-infl
2017-01-06 15:05:00	0.0	0.0	5.354345919824128	0.0	0.0	0.0	0.0	0.0	0.0	Terrestrially-infl
2017-01-06 15:10:00	0.0	0.0	0.0	0.0	0.0	0.0	0.0	0.0	0.0	Terrestrially-infl
2017-01-06 15:15:00	0.0	0.0	0.0	0.0	0.0	0.0	0.0	5.353292554360514	0.0	Terrestrially-infl
2017-01-06 15:20:00	0.0	0.0	0.0	0.0	5.351864924021529	0.0	0.0	0.0	0.0	Terrestrially-infl
2017-01-06 15:25:00	0.0	0.0	0.0	0.0	5.353756698228021	0.0	0.0	0.0	0.0	Terrestrially-infl
2017-01-06 15:30:00	0.0	0.0	0.0	0.0	10.704729016034634	10.704729016034634	0.0	5.352364508017317	0.0	Terrestrially-infl
2017-01-06 15:35:00	0.0	0.0	0.0	0.0	10.705978238376538	0.0	0.0	0.0	0.0	Terrestrially-infl
2017-01-06 15:40:00	0.0	0.0	0.0	0.0	0.0	5.352578643997261	5.352578643997261	5.352578643997261	0.0	Terrestrially-infl
2017-01-06 15:45:00	0.0	0.0	0.0	0.0	0.0	0.0	10.706335212599996	0.0	0.0	Terrestrially-infl
2017-01-06 15:50:00	0.0	0.0	0.0	0.0	0.0	10.705799760191423	5.3528998800957135	5.3528998800957135	0.0	Terrestrially-infl
2017-01-06 15:55:00										Terrestrially-infl
2017-01-06 16:00:00										Terrestrially-infl
2017-01-06 16:05:00										Terrestrially-infl
2017-01-06 16:10:00
2017-01-06 16:15:00
2017-01-06 16:20:00
2017-01-06 16:25:00										Terrestrially-infl
2017-01-06 16:30:00										Terrestrially-infl
2017-01-06 16:35:00										Terrestrially-infl
2017-01-06 16:40:00										Terrestrially-infl
2017-01-06 16:45:00										Terrestrially-infl
2017-01-06 16:50:00										Terrestrially-infl
2017-01-06 16:55:00										Terrestrially-infl
2017-01-06 17:00:00										Terrestrially-infl
2017-01-06 17:05:00										Terrestrially-infl
2017-01-06 17:10:00										Terrestrially-infl
2017-01-06 17:15:00										Terrestrially-infl
2017-01-06 17:20:00										Terrestrially-infl
2017-01-06 17:25:00										Terrestrially-infl
2017-01-06 17:30:00										Terrestrially-infl
2017-01-06 17:35:00										Terrestrially-infl
2017-01-06 17:40:00										Terrestrially-infl
2017-01-06 17:45:00										Terrestrially-infl
2017-01-06 17:50:00										Terrestrially-infl
2017-01-06 17:55:00										Terrestrially-infl
2017-01-06 18:00:00										Terrestrially-infl
2017-01-06 18:05:00	0.0	0.0	0.0	0.0	5.352453729260064	0.0	0.0	0.0	0.0	Terrestrially-infl
2017-01-06 18:10:00	0.0	5.352721410836471	0.0	0.0	0.0	0.0	0.0	0.0	0.0	Terrestrially-infl
2017-01-06 18:15:00	0.0	0.0	0.0	0.0	0.0	0.0	5.353703139058841	0.0	0.0	Terrestrially-infl
2017-01-06 18:20:00	0.0	0.0	0.0	0.0	10.707691931782843	0.0	0.0	0.0	0.0	Terrestrially-infl
2017-01-06 18:25:00	0.0	0.0	0.0	5.351722202866184	0.0	0.0	0.0	0.0	0.0	Terrestrially-infl
2017-01-06 18:30:00	0.0	0.0	0.0	0.0	0.0	5.3533104045595925	0.0	5.3533104045595925	0.0	Terrestrially-infl
2017-01-06 18:35:00	0.0	0.0	0.0	0.0	0.0	0.0	0.0	0.0	0.0	Terrestrially-infl
2017-01-06 18:40:00	0.0	0.0	0.0	5.35381025846884	0.0	5.35381025846884	5.35381025846884	0.0	0.0	Terrestrially-infl
2017-01-06 18:45:00	0.0	0.0	5.351989811277028	0.0	0.0	5.351989811277028	0.0	0.0	0.0	Terrestrially-infl
2017-01-06 18:50:00	0.0	5.353114058916703	0.0	0.0	0.0	0.0	0.0	0.0	0.0	Terrestrially-infl
2017-01-06 18:55:00	0.0	5.353006967363834	10.706013934727668	0.0	5.353006967363834	0.0	0.0	0.0	0.0	Terrestrially-infl
2017-01-06 19:00:00	0.0	0.0	0.0	0.0	0.0	5.355381835775059	0.0	0.0	0.0	Terrestrially-infl
2017-01-06 19:05:00										Terrestrially-infl
2017-01-06 19:10:00										Terrestrially-infl
2017-01-06 19:15:00										Terrestrially-infl
2017-01-06 19:20:00										Terrestrially-infl
2017-01-06 19:25:00										Terrestrially-infl
2017-01-06 19:30:00										Terrestrially-infl
2017-01-06 19:35:00										Terrestrially-infl
2017-01-06 19:40:00										Terrestrially-infl
2017-01-06 19:45:00										Terrestrially-infl
2017-01-06 19:50:00										Terrestrially-infl
2017-01-06 19:55:00										Terrestrially-infl
2017-01-06 20:00:00										Terrestrially-infl
2017-01-06 20:05:00										Terrestrially-infl
2017-01-06 20:10:00										Terrestrially-infl
2017-01-06 20:15:00										Terrestrially-infl
2017-01-06 20:20:00										Terrestrially-infl
2017-01-06 20:25:00										Terrestrially-infl
2017-01-06 20:30:00										Terrestrially-infl
2017-01-06 20:35:00										Terrestrially-infl
2017-01-06 20:40:00										Terrestrially-infl
2017-01-06 20:45:00										Terrestrially-infl
2017-01-06 20:50:00										Terrestrially-infl
2017-01-06 20:55:00										Terrestrially-infl
2017-01-06 21:00:00										Terrestrially-infl
2017-01-06 21:05:00										Terrestrially-infl
2017-01-06 21:10:00										Terrestrially-infl
2017-01-06 21:15:00										Terrestrially-infl
2017-01-06 21:20:00										Terrestrially-infl
2017-01-06 21:25:00										Terrestrially-infl
2017-01-06 21:30:00										Terrestrially-infl
2017-01-06 21:35:00										Terrestrially-infl
2017-01-06 21:40:00										Terrestrially-infl
2017-01-06 21:45:00										Terrestrially-infl
2017-01-06 21:50:00	5.352578643997261	0.0	5.352578643997261	0.0	5.352578643997261	0.0	5.352578643997261	0.0	0.0	Terrestrially-infl
2017-01-06 21:55:00	0.0	5.362841531619367	10.725683063238733	10.725683063238733	5.362841531619367	0.0	5.362841531619367	0.0	0.0	Terrestrially-infl
2017-01-06 22:00:00	0.0	0.0	0.0	5.354131642419923	5.354131642419923	5.354131642419923	0.0	0.0	0.0	Terrestrially-infl
2017-01-06 22:05:00	0.0	5.354845967139157	5.354845967139157	0.0	16.06453790141747	0.0	5.354845967139157	0.0	0.0	Terrestrially-infl
2017-01-06 22:10:00	0.0	0.0	5.354506639133075	16.063519917399226	0.0	10.70901327826615	0.0	10.70901327826615	0.0	Terrestrially-infl
2017-01-06 22:15:00	0.0	10.705085906954807	5.352542953477403	10.705085906954807	10.705085906954807	0.0	0.0	0.0	0.0	Terrestrially-infl
2017-01-06 22:20:00	5.354006655187472	10.708013310374945	10.708013310374945	5.354006655187472	5.354006655187472	5.354006655187472	0.0	0.0	0.0	Terrestrially-infl
2017-01-06 22:25:00	0.0	0.0	0.0	5.35504243985346	0.0	0.0	0.0	0.0	0.0	Terrestrially-infl
2017-01-06 22:30:00	0.0	0.0	0.0	0.0	0.0	5.3584025674123765	0.0	0.0	0.0	Terrestrially-infl
2017-01-06 22:35:00	0.0	0.0	0.0	0.0	0.0	0.0	0.0	0.0	0.0	Terrestrially-infl
2017-01-06 22:40:00	0.0	0.0	0.0	0.0	0.0	0.0	5.3533104045595925	0.0	0.0	Terrestrially-infl
2017-01-06 22:45:00	0.0	0.0	0.0	0.0	0.0	5.357526383254053	0.0	0.0	0.0	Terrestrially-infl
2017-01-06 22:50:00	0.0	0.0	0.0	0.0	0.0	5.357436992818188	0.0	0.0	0.0	Terrestrially-infl
2017-01-06 22:55:00	0.0	0.0	0.0	0.0	0.0	0.0	0.0	0.0	0.0	Terrestrially-infl
2017-01-06 23:00:00	0.0	0.0	0.0	0.0	0.0	0.0	0.0	0.0	0.0	Terrestrially-infl
2017-01-06 23:05:00	0.0	0.0	0.0	0.0	0.0	0.0	0.0	0.0	0.0	Terrestrially-infl
2017-01-06 23:10:00	0.0	0.0	0.0	0.0	0.0	0.0	0.0	0.0	0.0	Terrestrially-infl
2017-01-06 23:15:00	0.0	0.0	0.0	0.0	0.0	0.0	0.0	0.0	0.0	Terrestrially-infl
2017-01-06 23:20:00	0.0	0.0	0.0	0.0	0.0	0.0	0.0	0.0	0.0	Terrestrially-infl
2017-01-06 23:25:00	0.0	0.0	0.0	0.0	0.0	0.0	0.0	0.0	0.0	Terrestrially-infl
2017-01-06 23:30:00	0.0	0.0	0.0	0.0	5.3558999440806065	0.0	0.0	0.0	0.0	Terrestrially-infl
2017-01-06 23:35:00	0.0	0.0	0.0	0.0	0.0	0.0	0.0	0.0	0.0	Terrestrially-infl
2017-01-06 23:40:00	0.0	0.0	0.0	0.0	0.0	0.0	0.0	0.0	0.0	Terrestrially-infl
2017-01-06 23:45:00										Terrestrially-infl
2017-01-06 23:50:00										Terrestrially-infl
2017-01-06 23:55:00										Terrestrially-infl
2017-01-07 00:00:00										Terrestrially-infl
2017-01-07 00:05:00										Terrestrially-infl
2017-01-07 00:10:00										Terrestrially-infl
2017-01-07 00:15:00										Terrestrially-infl
2017-01-07 00:20:00										Terrestrially-infl
2017-01-07 00:25:00										Terrestrially-infl
2017-01-07 00:30:00										Terrestrially-infl
2017-01-07 00:35:00										Terrestrially-infl
2017-01-07 00:40:00										Terrestrially-infl
2017-01-07 00:45:00										Terrestrially-infl
2017-01-07 00:50:00										Terrestrially-infl
2017-01-07 00:55:00										Terrestrially-infl
2017-01-07 01:00:00										Terrestrially-infl
2017-01-07 01:05:00										Terrestrially-infl
2017-01-07 01:10:00										Terrestrially-infl
2017-01-07 01:15:00										Terrestrially-infl
2017-01-07 01:20:00										Terrestrially-infl
2017-01-07 01:25:00										Terrestrially-infl
2017-01-07 01:30:00	0.0	0.0	0.0	0.0	0.0	332.73847536535266	0.0	0.0	0.0	Terrestrially-infl
2017-01-07 01:35:00	0.0	0.0	0.0	0.0	0.0	0.0	5.354131642419923	0.0	0.0	Terrestrially-infl
2017-01-07 01:40:00	0.0	0.0	0.0	0.0	0.0	0.0	0.0	0.0	0.0	Terrestrially-infl
2017-01-07 01:45:00	0.0	0.0	0.0	0.0	0.0	0.0	0.0	0.0	0.0	Terrestrially-infl
2017-01-07 01:50:00	0.0	0.0	0.0	0.0	0.0	0.0	0.0	0.0	0.0	Terrestrially-infl
2017-01-07 01:55:00	0.0	0.0	0.0	0.0	0.0	0.0	0.0	0.0	0.0	Terrestrially-infl
2017-01-07 02:00:00	5.354024510149125	0.0	0.0	0.0	0.0	0.0	0.0	0.0	0.0	Terrestrially-infl
2017-01-07 02:05:00	0.0	0.0	0.0	0.0	0.0	0.0	0.0	0.0	0.0	Terrestrially-infl
2017-01-07 02:10:00	0.0	0.0	0.0	0.0	0.0	0.0	0.0	0.0	0.0	Terrestrially-infl
2017-01-07 02:15:00	0.0	0.0	0.0	0.0	0.0	0.0	0.0	0.0	0.0	Terrestrially-infl
2017-01-07 02:20:00	0.0	0.0	0.0	0.0	0.0	0.0	0.0	0.0	0.0	Terrestrially-infl
2017-01-07 02:25:00	0.0	0.0	0.0	0.0	0.0	0.0	0.0	0.0	0.0	Terrestrially-infl
2017-01-07 02:30:00	0.0	0.0	0.0	0.0	0.0	0.0	5.3629848464652135	0.0	0.0	Terrestrially-infl
2017-01-07 02:35:00	0.0	0.0	0.0	0.0	0.0	0.0	5.353453210437811	0.0	0.0	Terrestrially-infl
2017-01-07 02:40:00	0.0	0.0	0.0	5.365942424297954	5.365942424297954	0.0	0.0	0.0	0.0	Terrestrially-infl
2017-01-07 02:45:00	0.0	0.0	0.0	0.0	0.0	0.0	0.0	0.0	0.0	Terrestrially-infl
2017-01-07 02:50:00	0.0	0.0	0.0	0.0	0.0	0.0	5.354738806280502	0.0	0.0	Terrestrially-infl
2017-01-07 02:55:00	0.0	0.0	0.0	0.0	5.3548102463763785	0.0	0.0	0.0	0.0	Terrestrially-infl
2017-01-07 03:00:00	0.0	0.0	0.0	0.0	0.0	0.0	0.0	0.0	0.0	Terrestrially-infl
2017-01-07 03:05:00	0.0	0.0	0.0	0.0	0.0	0.0	0.0	0.0	0.0	Terrestrially-infl
2017-01-07 03:10:00	0.0	0.0	0.0	0.0	0.0	0.0	5.3569185871084875	0.0	0.0	Terrestrially-infl
2017-01-07 03:15:00	0.0	0.0	0.0	0.0	5.35243588477355	0.0	5.35243588477355	0.0	0.0	Terrestrially-infl
2017-01-07 03:20:00	0.0	0.0	0.0	0.0	5.356078625362229	0.0	5.356078625362229	5.356078625362229	0.0	Terrestrially-infl
2017-01-07 03:25:00	0.0	0.0	0.0	0.0	0.0	5.3557927410339765	0.0	0.0	0.0	Terrestrially-infl
2017-01-07 03:30:00	0.0	0.0	0.0	0.0	0.0	0.0	0.0	5.355310380426988	0.0	Terrestrially-infl
2017-01-07 03:35:00	0.0	0.0	0.0	0.0	0.0	10.711013774445263	0.0	0.0	0.0	Terrestrially-infl
2017-01-07 03:40:00	0.0	0.0	0.0	0.0	5.354220922587381	0.0	0.0	0.0	0.0	Terrestrially-infl
2017-01-07 03:45:00	0.0	0.0	0.0	0.0	0.0	0.0	0.0	0.0	0.0	Terrestrially-infl
2017-01-07 03:50:00	0.0	0.0	0.0	0.0	0.0	0.0	0.0	0.0	0.0	Terrestrially-infl
2017-01-07 03:55:00	0.0	0.0	0.0	0.0	0.0	0.0	0.0	0.0	0.0	Terrestrially-infl
2017-01-07 04:00:00	0.0	0.0	0.0	0.0	16.096643676373606	0.0	5.3655478921245345	0.0	0.0	Terrestrially-infl
2017-01-07 04:05:00	0.0	0.0	0.0	0.0	5.355417564164167	0.0	5.355417564164167	5.355417564164167	0.0	Terrestrially-infl
2017-01-07 04:10:00	0.0	0.0	0.0	0.0	0.0	0.0	5.360316864060267	0.0	0.0	Terrestrially-infl
2017-01-07 04:15:00	0.0	0.0	0.0	0.0	0.0	5.354524497429655	0.0	0.0	0.0	Terrestrially-infl
2017-01-07 04:20:00	0.0	0.0	0.0	0.0	0.0	5.356632613108541	5.356632613108541	0.0	0.0	Terrestrially-infl
2017-01-07 04:25:00	0.0	0.0	0.0	0.0	0.0	5.538543502585036	0.0	0.0	0.0	Terrestrially-infl
2017-01-07 04:30:00	0.0	0.0	0.0	0.0	0.0	5.380562981807972	0.0	5.380562981807972	0.0	Terrestrially-infl
2017-01-07 04:35:00	0.0	0.0	0.0	0.0	0.0	5.352310976699416	0.0	0.0	0.0	Terrestrially-infl
2017-01-07 04:40:00	0.0	0.0	0.0	0.0	0.0	5.356150101213131	0.0	0.0	0.0	Terrestrially-infl
2017-01-07 04:45:00	0.0	0.0	0.0	0.0	5.352096862135176	5.352096862135176	0.0	0.0	0.0	Terrestrially-infl
2017-01-07 04:50:00	0.0	0.0	0.0	0.0	5.36164157041704	5.36164157041704	0.0	0.0	0.0	Terrestrially-infl
2017-01-07 04:55:00	0.0	0.0	0.0	0.0	0.0	0.0	0.0	0.0	0.0	Terrestrially-infl
2017-01-07 05:00:00	0.0	0.0	0.0	0.0	0.0	5.357079460902353	16.071238382707058	0.0	0.0	Terrestrially-infl
2017-01-07 05:05:00	0.0	0.0	0.0	0.0	0.0	10.710799399820047	0.0	0.0	0.0	Terrestrially-infl
2017-01-07 05:10:00	0.0	0.0	0.0	5.431164686429138	0.0	0.0	0.0	0.0	0.0	Terrestrially-infl
2017-01-07 05:15:00	0.0	0.0	0.0	0.0	0.0	0.0	0.0	0.0	0.0	Terrestrially-infl
2017-01-07 05:20:00	0.0	0.0	0.0	0.0	0.0	0.0	0.0	0.0	0.0	Terrestrially-infl
2017-01-07 05:25:00	0.0	0.0	0.0	0.0	0.0	0.0	0.0	0.0	0.0	Terrestrially-infl
2017-01-07 05:30:00	0.0	0.0	0.0	0.0	0.0	5.356757722976451	5.356757722976451	0.0	0.0	Terrestrially-infl
2017-01-07 05:35:00	0.0	0.0	0.0	0.0	5.364974130699938	0.0	5.364974130699938	0.0	0.0	Terrestrially-infl
2017-01-07 05:40:00	0.0	0.0	0.0	0.0	0.0	0.0	0.0	0.0	0.0	Terrestrially-infl
2017-01-07 05:45:00	0.0	0.0	0.0	0.0	5.351615166994984	0.0	5.351615166994984	0.0	0.0	Terrestrially-infl
2017-01-07 05:50:00	0.0	0.0	0.0	0.0	5.356471766150947	5.356471766150947	0.0	5.356471766150947	0.0	Terrestrially-infl
2017-01-07 05:55:00	0.0	0.0	0.0	0.0	0.0	0.0	10.712764821807877	0.0	0.0	Terrestrially-infl
2017-01-07 06:00:00	0.0	0.0	0.0	0.0	0.0	5.357973380182306	0.0	0.0	0.0	Terrestrially-infl
2017-01-07 06:05:00	0.0	0.0	0.0	0.0	5.357544261699191	5.357544261699191	0.0	0.0	0.0	Terrestrially-infl
2017-01-07 06:10:00	0.0	0.0	0.0	0.0	0.0	0.0	0.0	0.0	0.0	Terrestrially-infl
2017-01-07 06:15:00	0.0	0.0	0.0	0.0	0.0	0.0	0.0	5.365942424297954	0.0
2017-01-07 06:20:00	0.0	0.0	0.0	0.0	10.713229481494658	0.0	0.0	0.0	0.0
2017-01-07 06:25:00	0.0	0.0	0.0	0.0	0.0	5.354524497429655	0.0	0.0	0.0	Terrestrially-infl
2017-01-07 06:30:00	0.0	0.0	0.0	0.0	0.0	5.353988800344911	5.353988800344911	0.0	0.0	Terrestrially-infl
2017-01-07 06:35:00	0.0	0.0	0.0	5.363701535606797	0.0	0.0	0.0	0.0	0.0	Terrestrially-infl
2017-01-07 06:40:00	0.0	0.0	0.0	0.0	0.0	10.707549103045112	0.0	0.0	0.0	Terrestrially-infl
2017-01-07 06:45:00	0.0	0.0	0.0	0.0	0.0	10.712514637132854	0.0	0.0	0.0	Terrestrially-infl
2017-01-07 06:50:00	0.0	0.0	0.0	5.355078163714139	5.355078163714139	0.0	0.0	0.0	0.0	Terrestrially-infl
2017-01-07 06:55:00	0.0	0.0	0.0	0.0	0.0	10.706906420875622	5.353453210437811	0.0	0.0	Terrestrially-infl
2017-01-07 07:00:00	0.0	0.0	0.0	0.0	0.0	5.3554354285374925	0.0	5.3554354285374925	0.0	Terrestrially-infl
2017-01-07 07:05:00	0.0	0.0	0.0	0.0	0.0	5.356042888152135	5.356042888152135	5.356042888152135	0.0	Terrestrially-infl
2017-01-07 07:10:00	0.0	0.0	0.0	0.0	0.0	0.0	10.714301926935702	0.0	0.0	Terrestrially-infl
2017-01-07 07:15:00	0.0	0.0	0.0	0.0	5.354024510149125	0.0	0.0	0.0	0.0	Terrestrially-infl
2017-01-07 07:20:00	0.0	0.0	0.0	0.0	0.0	0.0	0.0	0.0	0.0	Terrestrially-infl
2017-01-07 07:25:00	0.0	0.0	0.0	0.0	0.0	0.0	0.0	5.3550245781018555	0.0	Terrestrially-infl
2017-01-07 07:30:00	0.0	0.0	0.0	0.0	0.0	0.0	5.35229313316473	0.0	0.0	Terrestrially-infl
2017-01-07 07:35:00	0.0	0.0	0.0	0.0	5.3543816343923165	0.0	0.0	0.0	0.0	Terrestrially-infl
2017-01-07 07:40:00	0.0	0.0	0.0	5.353114058916703	0.0	5.353114058916703	0.0	0.0	0.0	Terrestrially-infl
2017-01-07 07:45:00	0.0	0.0	0.0	0.0	0.0	16.057307654320653	0.0	5.35243588477355	0.0	Terrestrially-infl
2017-01-07 07:50:00	0.0	0.0	0.0	0.0	0.0	0.0	5.355399699910024	0.0	0.0	Terrestrially-infl
2017-01-07 07:55:00	0.0	0.0	0.0	5.353399657340632	5.353399657340632	0.0	0.0	0.0	0.0	Terrestrially-infl
2017-01-07 08:00:00	0.0	0.0	0.0	0.0	0.0	0.0	5.360710627298769	0.0	0.0	Terrestrially-infl
2017-01-07 08:05:00	0.0	0.0	0.0	0.0	0.0	0.0	0.0	0.0	0.0	Terrestrially-infl
2017-01-07 08:10:00	0.0	0.0	0.0	0.0	5.352043336170797	0.0	5.352043336170797	0.0	0.0	Terrestrially-infl
2017-01-07 08:15:00	0.0	0.0	0.0	0.0	0.0	0.0	5.355203200980091	5.355203200980091	0.0	Terrestrially-infl
2017-01-07 08:20:00	0.0	0.0	0.0	0.0	5.354595931807217	0.0	0.0	5.354595931807217	0.0	Terrestrially-infl
2017-01-07 08:25:00	0.0	0.0	0.0	0.0	5.355703408439976	5.355703408439976	0.0	5.355703408439976	0.0	Terrestrially-infl
2017-01-07 08:30:00	0.0	0.0	0.0	0.0	0.0	5.353685286240585	0.0	0.0	0.0	Terrestrially-infl
2017-01-07 08:35:00	0.0	0.0	0.0	0.0	5.3542923488651715	0.0	0.0	0.0	0.0	Terrestrially-infl
2017-01-07 08:40:00	0.0	0.0	0.0	0.0	0.0	5.352953423194196	5.352953423194196	0.0	0.0	Terrestrially-infl
2017-01-07 08:45:00	0.0	0.0	0.0	0.0	5.356793469726418	5.356793469726418	0.0	0.0	0.0	Terrestrially-infl
2017-01-07 08:50:00	0.0	0.0	0.0	0.0	10.708977561911226	0.0	0.0	0.0	0.0	Terrestrially-infl
2017-01-07 08:55:00	0.0	0.0	0.0	0.0	0.0	10.705157287994522	5.352578643997261	5.352578643997261	0.0	Terrestrially-infl
2017-01-07 09:00:00	0.0	0.0	0.0	0.0	0.0	5.352578643997261	0.0	0.0	0.0	Terrestrially-infl
2017-01-07 09:05:00	0.0	0.0	0.0	0.0	5.353203305150685	5.353203305150685	0.0	0.0	0.0	Terrestrially-infl
2017-01-07 09:10:00	0.0	0.0	0.0	0.0	5.355185338156034	5.355185338156034	5.355185338156034	5.355185338156034	0.0	Terrestrially-infl
2017-01-07 09:15:00	0.0	0.0	0.0	0.0	5.354220922587381	0.0	0.0	0.0	0.0	Terrestrially-infl
2017-01-07 09:20:00	0.0	0.0	0.0	5.35252510839596	0.0	10.70505021679192	5.35252510839596	0.0	0.0	Terrestrially-infl
2017-01-07 09:25:00	0.0	0.0	0.0	5.353131907925438	0.0	0.0	10.706263815850876	0.0	0.0	Terrestrially-infl
2017-01-07 09:30:00	0.0	0.0	0.0	0.0	0.0	0.0	5.351900605499788	5.351900605499788	0.0	Terrestrially-infl
2017-01-07 09:35:00	0.0	0.0	0.0	0.0	0.0	10.704729016034634	0.0	0.0	0.0	Terrestrially-infl
2017-01-07 09:40:00	0.0	0.0	0.0	0.0	5.353167606299998	0.0	10.706335212599996	5.353167606299998	0.0	Terrestrially-infl
2017-01-07 09:45:00	0.0	0.0	0.0	0.0	0.0	0.0	5.3526143349930875	5.3526143349930875	0.0	Segment_1 Pristine Marine
2017-01-07 09:50:00	0.0	0.0	0.0	0.0	0.0	5.354417349436953	10.708834698873906	0.0	0.0	Segment_1 Pristine Marine
2017-01-07 09:55:00	0.0	0.0	0.0	0.0	0.0	5.35252510839596	0.0	0.0	0.0	Segment_1 Pristine Marine
2017-01-07 10:00:00	0.0	0.0	0.0	0.0	0.0	5.353435359286369	0.0	5.353435359286369	0.0	Segment_1 Pristine Marine
2017-01-07 10:05:00	0.0	0.0	0.0	0.0	0.0	0.0	10.707299161922533	0.0	0.0	Segment_1 Pristine Marine
2017-01-07 10:10:00	0.0	0.0	0.0	0.0	5.355828474906012	10.711656949812024	10.711656949812024	0.0	0.0	Segment_1 Pristine Marine
2017-01-07 10:15:00	0.0	0.0	0.0	0.0	0.0	0.0	5.3526500264648895	0.0	0.0	Segment_1 Pristine Marine
2017-01-07 10:20:00	0.0	0.0	0.0	5.351864924021529	0.0	0.0	0.0	0.0	0.0	Segment_1 Pristine Marine
2017-01-07 10:25:00	0.0	0.0	0.0	5.353560319846563	5.353560319846563	5.353560319846563	0.0	0.0	0.0	Segment_1 Pristine Marine
2017-01-07 10:30:00	0.0	0.0	0.0	0.0	5.353399657340632	10.706799314681264	0.0	0.0	0.0	Segment_1 Pristine Marine
2017-01-07 10:35:00	0.0	0.0	0.0	0.0	0.0	5.352703564565077	26.76351782282539	0.0	0.0	Segment_1 Pristine Marine
2017-01-07 10:40:00	0.0	0.0	0.0	0.0	5.356543252495083	0.0	21.426173009980328	10.713086504990166	0.0	Segment_1 Pristine Marine
2017-01-07 10:45:00	0.0	0.0	0.0	0.0	10.704372148910046	0.0	5.352186074455023	0.0	0.0	Segment_1 Pristine Marine
2017-01-07 10:50:00	0.0	0.0	0.0	0.0	5.351882764701185	0.0	5.351882764701185	0.0	0.0	Segment_1 Pristine Marine
2017-01-07 10:55:00	0.0	0.0	0.0	0.0	5.352079020028088	0.0	5.352079020028088	0.0	0.0	Segment_1 Pristine Marine
2017-01-07 11:00:00	0.0	0.0	0.0	5.353346105314878	5.353346105314878	5.353346105314878	0.0	0.0	0.0	Segment_1 Pristine Marine
2017-01-07 11:05:00	0.0	0.0	0.0	0.0	5.354435207137941	0.0	0.0	0.0	0.0	Segment_1 Pristine Marine
2017-01-07 11:10:00	0.0	0.0	0.0	0.0	0.0	5.353328254877714	0.0	0.0	0.0	Segment_1 Pristine Marine
2017-01-07 11:15:00	0.0	0.0	0.0	0.0	0.0	5.357955498873072	0.0	0.0	0.0	Terrestrially-infl
2017-01-07 11:20:00	0.0	0.0	0.0	0.0	0.0	0.0	0.0	0.0	0.0	Terrestrially-infl
2017-01-07 11:25:00	0.0	0.0	0.0	0.0	5.3542923488651715	5.3542923488651715	0.0	0.0	0.0	Terrestrially-infl
2017-01-07 11:30:00	0.0	0.0	0.0	0.0	0.0	0.0	16.05982411284141	5.353274704280472	0.0	Terrestrially-infl
2017-01-07 11:35:00	0.0	0.0	0.0	0.0	0.0	5.355274653468004	5.355274653468004	0.0	0.0	Terrestrially-infl
2017-01-07 11:40:00	0.0	0.0	0.0	5.357633655714752	5.357633655714752	16.07290096714425	5.357633655714752	0.0	0.0	Terrestrially-infl
2017-01-07 11:45:00	0.0	0.0	0.0	0.0	0.0	10.706442309509155	5.3532211547545785	0.0	0.0	Terrestrially-infl
2017-01-07 11:50:00	0.0	0.0	0.0	0.0	5.352096862135176	5.352096862135176	5.352096862135176	0.0	0.0	Terrestrially-infl
2017-01-07 11:55:00	0.0	0.0	0.0	0.0	0.0	10.705192978871354	10.705192978871354	0.0	0.0	Terrestrially-infl
2017-01-07 12:00:00	0.0	0.0	0.0	0.0	0.0	0.0	5.357293974325199	0.0	0.0	Terrestrially-infl
2017-01-07 12:05:00	0.0	0.0	0.0	0.0	5.354345919824128	5.354345919824128	0.0	5.354345919824128	0.0	Terrestrially-infl
2017-01-07 12:10:00	0.0	0.0	0.0	0.0	0.0	0.0	5.353935236531741	5.353935236531741	0.0	Terrestrially-infl
2017-01-07 12:15:00	0.0	0.0	0.0	0.0	0.0	0.0	5.356686230907759	5.356686230907759	0.0	Terrestrially-infl
2017-01-07 12:20:00	0.0	0.0	0.0	0.0	0.0	0.0	5.352542953477403	5.352542953477403	0.0	Terrestrially-infl
2017-01-07 12:25:00	0.0	0.0	0.0	0.0	0.0	5.355739141119966	0.0	10.711478282239932	0.0	Terrestrially-infl
2017-01-07 12:30:00	0.0	0.0	0.0	0.0	0.0	0.0	0.0	0.0	0.0	Terrestrially-infl
2017-01-07 12:35:00	0.0	0.0	0.0	0.0	0.0	0.0	0.0	0.0	0.0	Terrestrially-infl
2017-01-07 12:40:00	0.0	0.0	0.0	0.0	0.0	10.711907094426586	0.0	0.0	0.0	Terrestrially-infl
2017-01-07 12:45:00	0.0	0.0	0.0	0.0	5.354988854956108	0.0	5.354988854956108	0.0	0.0	Terrestrially-infl
2017-01-07 12:50:00	0.0	0.0	0.0	0.0	5.3533104045595925	0.0	0.0	0.0	0.0	Terrestrially-infl
2017-01-07 12:55:00	0.0	0.0	0.0	0.0	0.0	0.0	0.0	5.352667872379287	0.0	Terrestrially-infl
2017-01-07 13:00:00	0.0	0.0	0.0	0.0	0.0	5.3545602143801885	10.709120428760377	0.0	0.0	Terrestrially-infl
2017-01-07 13:05:00	0.0	0.0	0.0	0.0	0.0	10.706049631316839	0.0	0.0	0.0	Terrestrially-infl
2017-01-07 13:10:00	0.0	0.0	0.0	0.0	5.355524752191884	5.355524752191884	5.355524752191884	5.355524752191884	0.0	Terrestrially-infl
2017-01-07 13:15:00	0.0	0.0	0.0	0.0	5.354595931807217	16.06378779542165	0.0	0.0	0.0	Terrestrially-infl
2017-01-07 13:20:00	0.0	0.0	0.0	0.0	0.0	5.35416735412961	0.0	0.0	0.0	Terrestrially-infl
2017-01-07 13:25:00	0.0	0.0	0.0	0.0	5.356293058638081	5.356293058638081	5.356293058638081	0.0	0.0	Terrestrially-infl
2017-01-07 13:30:00										Terrestrially-infl
2017-01-07 13:35:00										Terrestrially-infl
2017-01-07 13:40:00										Terrestrially-infl
2017-01-07 13:45:00										Terrestrially-infl
2017-01-07 13:50:00										Terrestrially-infl
2017-01-07 13:55:00										Terrestrially-infl
2017-01-07 14:00:00										Terrestrially-infl
2017-01-07 14:05:00										Segment_1 Pristine Marine
2017-01-07 14:10:00										Segment_1 Pristine Marine
2017-01-07 14:15:00										Segment_1 Pristine Marine
2017-01-07 14:20:00										Segment_1 Pristine Marine
2017-01-07 14:25:00										Segment_1 Pristine Marine
2017-01-07 14:30:00										Segment_1 Pristine Marine
2017-01-07 14:35:00										Segment_1 Pristine Marine
2017-01-07 14:40:00										Segment_1 Pristine Marine
2017-01-07 14:45:00										Segment_1 Pristine Marine
2017-01-07 14:50:00										Segment_1 Pristine Marine
2017-01-07 14:55:00										Segment_1 Pristine Marine
2017-01-07 15:00:00										Segment_1 Pristine Marine
2017-01-07 15:05:00	0.0	0.0	0.0	0.0	0.0	0.0	0.0	0.0	0.0	Segment_1 Pristine Marine
2017-01-07 15:10:00	0.0	0.0	0.0	0.0	0.0	10.706192420053993	5.3530962100269965	0.0	0.0	Segment_1 Pristine Marine
2017-01-07 15:15:00	0.0	0.0	0.0	0.0	5.356418152644995	0.0	0.0	0.0	0.0	Segment_1 Pristine Marine
2017-01-07 15:20:00	0.0	0.0	0.0	0.0	0.0	5.3549709935619685	5.3549709935619685	0.0	0.0	Segment_1 Pristine Marine
2017-01-07 15:25:00	0.0	0.0	0.0	0.0	5.355471157641691	0.0	0.0	0.0	0.0	Segment_1 Pristine Marine
2017-01-07 15:30:00	0.0	0.0	0.0	5.3545780730341415	0.0	26.772890365170714	0.0	0.0	0.0	Segment_1 Pristine Marine
2017-01-07 15:35:00	0.0	0.0	5.360639029679779	0.0	10.721278059359557	0.0	0.0	0.0	0.0	Segment_1 Pristine Marine
2017-01-07 15:40:00	0.0	0.0	0.0	0.0	0.0	0.0	0.0	0.0	0.0	Segment_1 Pristine Marine
2017-01-07 15:45:00	0.0	0.0	0.0	0.0	0.0	0.0	0.0	0.0	0.0	Segment_1 Pristine Marine
2017-01-07 15:50:00	0.0	0.0	0.0	0.0	5.353239004477506	0.0	0.0	5.353239004477506	0.0	Segment_1 Pristine Marine
2017-01-07 15:55:00	0.0	0.0	0.0	0.0	0.0	0.0	0.0	0.0	0.0	Segment_1 Pristine Marine
2017-01-07 16:00:00	0.0	0.0	0.0	0.0	0.0	5.357168839407466	5.357168839407466	0.0	0.0	Segment_1 Pristine Marine
2017-01-07 16:05:00	0.0	0.0	0.0	0.0	0.0	0.0	0.0	0.0	0.0	Segment_1 Pristine Marine
2017-01-07 16:10:00	0.0	0.0	0.0	0.0	0.0	0.0	0.0	0.0	0.0	Segment_1 Pristine Marine
2017-01-07 16:15:00	0.0	0.0	0.0	0.0	0.0	5.3558106079103895	5.3558106079103895	0.0	0.0	Segment_1 Pristine Marine
2017-01-07 16:20:00	0.0	0.0	0.0	0.0	5.355328244085242	0.0	0.0	0.0	0.0	Segment_1 Pristine Marine
2017-01-07 16:25:00	0.0	0.0	0.0	0.0	0.0	0.0	0.0	0.0	0.0	Segment_1 Pristine Marine
2017-01-07 16:30:00	0.0	0.0	0.0	0.0	0.0	0.0	0.0	0.0	0.0	Segment_1 Pristine Marine
2017-01-07 16:35:00	0.0	0.0	0.0	0.0	0.0	5.357758812348413	0.0	0.0	0.0	Segment_1 Pristine Marine
2017-01-07 16:40:00	0.0	0.0	0.0	0.0	5.3533104045595925	0.0	0.0	0.0	0.0	Segment_1 Pristine Marine
2017-01-07 16:45:00	0.0	0.0	0.0	0.0	5.354631649710755	5.354631649710755	0.0	0.0	0.0	Segment_1 Pristine Marine
2017-01-07 16:50:00	0.0	0.0	0.0	0.0	0.0	0.0	5.355703408439976	0.0	0.0	Segment_1 Pristine Marine
2017-01-07 16:55:00	0.0	0.0	0.0	0.0	0.0	5.354113786743724	0.0	0.0	0.0	Segment_1 Pristine Marine
2017-01-07 17:00:00	0.0	0.0	0.0	0.0	0.0	5.35670410374603	5.35670410374603	0.0	0.0	Segment_1 Pristine Marine
2017-01-07 17:05:00	0.0	0.0	0.0	0.0	0.0	10.705656981927838	0.0	0.0	0.0	Segment_1 Pristine Marine
2017-01-07 17:10:00	0.0	0.0	0.0	0.0	5.354703086947388	0.0	5.354703086947388	0.0	0.0	Segment_1 Pristine Marine
2017-01-07 17:15:00	0.0	0.0	0.0	0.0	0.0	10.719023238800526	0.0	0.0	0.0	Segment_1 Pristine Marine
2017-01-07 17:20:00	0.0	0.0	0.0	0.0	0.0	0.0	5.356257318566427	0.0	0.0	Segment_1 Pristine Marine
2017-01-07 17:25:00	0.0	0.0	0.0	0.0	0.0	5.354828106698197	0.0	0.0	0.0	Segment_1 Pristine Marine
2017-01-07 17:30:00	0.0	0.0	0.0	0.0	0.0	0.0	5.355256790167272	0.0	0.0	Segment_1 Pristine Marine
2017-01-07 17:35:00	0.0	0.0	0.0	0.0	0.0	5.35243588477355	10.7048717695471	0.0	0.0	Segment_1 Pristine Marine
2017-01-07 17:40:00	0.0	0.0	0.0	0.0	0.0	5.356239448709457	5.356239448709457	0.0	0.0	Segment_1 Pristine Marine
2017-01-07 17:45:00	0.0	0.0	0.0	0.0	10.707049232468188	0.0	0.0	0.0	0.0	Segment_1 Pristine Marine
2017-01-07 17:50:00	0.0	0.0	0.0	0.0	5.35284633806835	0.0	0.0	0.0	0.0	Segment_1 Pristine Marine
2017-01-07 17:55:00	0.0	0.0	0.0	0.0	0.0	10.706977826195695	5.353488913097848	0.0	0.0	Segment_1 Pristine Marine
2017-01-07 18:00:00	0.0	0.0	0.0	0.0	0.0	0.0	0.0	0.0	0.0	Segment_1 Pristine Marine
2017-01-07 18:05:00	0.0	0.0	0.0	0.0	0.0	0.0	5.351864924021529	0.0	0.0	Segment_1 Pristine Marine
2017-01-07 18:10:00	0.0	0.0	0.0	0.0	0.0	0.0	0.0	5.3554354285374925	0.0	Segment_1 Pristine Marine
2017-01-07 18:15:00	5.35263218066949	0.0	5.35263218066949	0.0	0.0	0.0	0.0	0.0	0.0	Segment_1 Pristine Marine
2017-01-07 18:20:00	0.0	0.0	0.0	0.0	0.0	0.0	5.3528998800957135	5.3528998800957135	0.0	Segment_1 Pristine Marine
2017-01-07 18:25:00	0.0	0.0	10.704800392314946	10.704800392314946	0.0	0.0	0.0	0.0	0.0	Terrestrially-infl
2017-01-07 18:30:00	0.0	0.0	5.3533104045595925	0.0	0.0	5.3533104045595925	10.706620809119183	0.0	0.0	Terrestrially-infl
2017-01-07 18:35:00	0.0	5.351936287453835	0.0	0.0	0.0	0.0	0.0	0.0	0.0	Terrestrially-infl
2017-01-07 18:40:00	0.0	5.356900712838928	0.0	0.0	0.0	5.356900712838928	0.0	0.0	0.0	Terrestrially-infl
2017-01-07 18:45:00	0.0	0.0	0.0	5.355346107862672	0.0	5.355346107862672	0.0	0.0	0.0	Terrestrially-infl
2017-01-07 18:50:00	0.0	0.0	0.0	0.0	5.351989811277028	0.0	0.0	0.0	0.0	Terrestrially-infl
2017-01-07 18:55:00	0.0	0.0	0.0	0.0	10.709120428760377	5.3545602143801885	0.0	0.0	0.0	Terrestrially-infl
2017-01-07 19:00:00	0.0	0.0	0.0	0.0	0.0	5.3550245781018555	0.0	0.0	0.0	Terrestrially-infl
2017-01-07 19:05:00	0.0	0.0	0.0	0.0	0.0	5.352703564565077	0.0	0.0	0.0	Terrestrially-infl
2017-01-07 19:10:00	0.0	0.0	0.0	10.716340164922796	0.0	0.0	0.0	0.0	0.0	Terrestrially-infl
2017-01-07 19:15:00	0.0	0.0	0.0	0.0	0.0	0.0	0.0	0.0	0.0	Terrestrially-infl
2017-01-07 19:20:00	0.0	0.0	0.0	0.0	0.0	5.3543637770486665	5.3543637770486665	0.0	0.0	Terrestrially-infl
2017-01-07 19:25:00	0.0	0.0	0.0	0.0	10.706585108721027	0.0	5.353292554360514	0.0	0.0	Terrestrially-infl
2017-01-07 19:30:00	0.0	0.0	0.0	0.0	0.0	0.0	0.0	0.0	0.0	Terrestrially-infl
2017-01-07 19:35:00	0.0	0.0	0.0	0.0	0.0	5.354274492117068	5.354274492117068	0.0	0.0	Terrestrially-infl
2017-01-07 19:40:00	0.0	0.0	0.0	0.0	0.0	0.0	5.354935271131137	0.0	0.0	Terrestrially-infl
2017-01-07 19:45:00	0.0	0.0	0.0	0.0	0.0	5.35606075669757	5.35606075669757	0.0	0.0	Terrestrially-infl
2017-01-07 19:50:00	0.0	0.0	5.3634685906259145	0.0	0.0	0.0	0.0	0.0	0.0	Terrestrially-infl
2017-01-07 19:55:00	0.0	0.0	0.0	0.0	0.0	0.0	0.0	0.0	0.0	Terrestrially-infl
2017-01-07 20:00:00	0.0	0.0	0.0	0.0	0.0	0.0	0.0	0.0	0.0	Terrestrially-infl
2017-01-07 20:05:00										Terrestrially-infl
2017-01-07 20:10:00										Terrestrially-infl
2017-01-07 20:15:00										Terrestrially-infl
2017-01-07 20:20:00										Terrestrially-infl
2017-01-07 20:25:00										Terrestrially-infl
2017-01-07 20:30:00										Terrestrially-infl
2017-01-07 20:35:00										Terrestrially-infl
2017-01-07 20:40:00										Terrestrially-infl
2017-01-07 20:45:00										Terrestrially-infl
2017-01-07 20:50:00										Terrestrially-infl
2017-01-07 20:55:00										Terrestrially-infl
2017-01-07 21:00:00										Terrestrially-infl
2017-01-07 21:05:00										Terrestrially-infl
2017-01-07 21:10:00	0.0	0.0	0.0	5.35159732809937	0.0	5.35159732809937	0.0	5.35159732809937	0.0	Terrestrially-infl
2017-01-07 21:15:00	0.0	0.0	10.712192988292225	0.0	5.356096494146112	0.0	0.0	0.0	0.0	Terrestrially-infl
2017-01-07 21:20:00	0.0	0.0	0.0	0.0	0.0	10.708370420326203	0.0	5.354185210163101	0.0	Terrestrially-infl
2017-01-07 21:25:00	0.0	5.356864964657648	0.0	0.0	0.0	0.0	10.713729929315296	5.356864964657648	0.0	Terrestrially-infl
2017-01-07 21:30:00	0.0	0.0	0.0	0.0	0.0	0.0	0.0	5.359976842358066	0.0	Terrestrially-infl
2017-01-07 21:35:00	0.0	10.70526436133898	10.70526436133898	0.0	0.0	0.0	0.0	5.35263218066949	0.0	Terrestrially-infl
2017-01-07 21:40:00	0.0	0.0	0.0	0.0	5.352542953477403	0.0	0.0	0.0	0.0	Terrestrially-infl
2017-01-07 21:45:00	0.0	0.0	0.0	5.3543637770486665	5.3543637770486665	0.0	10.708727554097331	5.3543637770486665	0.0	Terrestrially-infl
2017-01-07 21:50:00	0.0	0.0	5.354042365229861	5.354042365229861	10.708084730459722	0.0	0.0	0.0	0.0	Terrestrially-infl
2017-01-07 21:55:00	0.0	0.0	0.0	0.0	0.0	0.0	5.3554354285374925	0.0	0.0	Terrestrially-infl
2017-01-07 22:00:00	0.0	0.0	0.0	0.0	0.0	0.0	0.0	0.0	0.0	Terrestrially-infl
2017-01-07 22:05:00	0.0	5.352578643997261	0.0	0.0	0.0	0.0	0.0	0.0	0.0	Terrestrially-infl
2017-01-07 22:10:00	0.0	0.0	0.0	0.0	0.0	0.0	0.0	0.0	0.0	Terrestrially-infl
2017-01-07 22:15:00	0.0	0.0	0.0	0.0	5.353845965891422	16.061537897674263	0.0	0.0	0.0	Terrestrially-infl
2017-01-07 22:20:00	0.0	0.0	0.0	0.0	0.0	5.352186074455023	0.0	0.0	0.0	Terrestrially-infl
2017-01-07 22:25:00	0.0	0.0	0.0	0.0	0.0	10.707763347580618	0.0	0.0	0.0	Terrestrially-infl
2017-01-07 22:30:00	0.0	0.0	0.0	0.0	0.0	0.0	0.0	0.0	0.0	Terrestrially-infl
2017-01-07 22:35:00										Terrestrially-infl
2017-01-07 22:40:00										Terrestrially-infl
2017-01-07 22:45:00										Terrestrially-infl
2017-01-07 22:50:00										Terrestrially-infl
2017-01-07 22:55:00										Terrestrially-infl
2017-01-07 23:00:00										Terrestrially-infl
2017-01-07 23:05:00										Terrestrially-infl
2017-01-07 23:10:00										Terrestrially-infl
2017-01-07 23:15:00										Terrestrially-infl
2017-01-07 23:20:00										Terrestrially-infl
2017-01-07 23:25:00	0.0	0.0	0.0	0.0	0.0	0.0	0.0	0.0	0.0	Terrestrially-infl
2017-01-07 23:30:00	0.0	0.0	0.0	0.0	0.0	5.353078361256316	5.353078361256316	0.0	0.0	Terrestrially-infl
2017-01-07 23:35:00	0.0	0.0	0.0	0.0	0.0	5.353506764606443	0.0	0.0	0.0	Terrestrially-infl
2017-01-07 23:40:00	0.0	0.0	0.0	0.0	0.0	5.357401237479063	0.0	0.0	0.0	Terrestrially-infl
2017-01-07 23:45:00	0.0	0.0	0.0	0.0	0.0	0.0	5.36115815575207	0.0	0.0	Terrestrially-infl
2017-01-07 23:50:00	0.0	0.0	0.0	0.0	0.0	0.0	0.0	0.0	0.0	Terrestrially-infl
2017-01-07 23:55:00	0.0	0.0	0.0	0.0	0.0	0.0	5.353060512604658	0.0	0.0	Terrestrially-infl
2017-01-08 00:00:00	0.0	0.0	0.0	0.0	0.0	0.0	0.0	0.0	0.0	Terrestrially-infl
2017-01-08 00:05:00	0.0	5.353953091017044	0.0	0.0	0.0	0.0	5.353953091017044	0.0	0.0	Terrestrially-infl
2017-01-08 00:10:00	0.0	10.710477853971415	0.0	0.0	0.0	0.0	5.355238926985708	0.0	0.0	Terrestrially-infl
2017-01-08 00:15:00	0.0	0.0	0.0	0.0	0.0	0.0	0.0	0.0	0.0	Terrestrially-infl
2017-01-08 00:20:00	0.0	5.357740932471313	5.357740932471313	0.0	0.0	0.0	0.0	0.0	0.0	Terrestrially-infl
2017-01-08 00:25:00	0.0	0.0	5.3528998800957135	0.0	0.0	0.0	0.0	0.0	0.0	Terrestrially-infl
2017-01-08 00:30:00	0.0	0.0	0.0	0.0	0.0	0.0	0.0	5.354435207137941	0.0	Terrestrially-infl
2017-01-08 00:35:00	0.0	5.354435207137941	0.0	0.0	0.0	0.0	0.0	0.0	0.0	Terrestrially-infl
2017-01-08 00:40:00	0.0	0.0	5.359296928349099	0.0	0.0	0.0	0.0	0.0	0.0	Terrestrially-infl
2017-01-08 00:45:00	0.0	0.0	0.0	0.0	0.0	5.522445079176332	0.0	0.0	0.0	Terrestrially-infl
2017-01-08 00:50:00	0.0	0.0	0.0	0.0	0.0	0.0	0.0	5.358205848063848	0.0	Terrestrially-infl
2017-01-08 00:55:00	0.0	0.0	0.0	0.0	0.0	0.0	5.353703139058841	0.0	0.0	Terrestrially-infl
2017-01-08 01:00:00	0.0	0.0	5.3579018556614715	0.0	0.0	0.0	0.0	0.0	0.0	Terrestrially-infl
2017-01-08 01:05:00	0.0	0.0	0.0	0.0	0.0	0.0	0.0	0.0	0.0	Terrestrially-infl
2017-01-08 01:10:00	0.0	0.0	0.0	0.0	0.0	0.0	5.359583186906447	0.0	0.0	Terrestrially-infl
2017-01-08 01:15:00	0.0	0.0	0.0	5.366014163654075	5.366014163654075	0.0	0.0	0.0	0.0	Terrestrially-infl
2017-01-08 01:20:00	0.0	0.0	0.0	0.0	0.0	0.0	0.0	0.0	0.0	Terrestrially-infl
2017-01-08 01:25:00	0.0	0.0	0.0	0.0	0.0	5.3533639558710835	0.0	0.0	0.0	Terrestrially-infl
2017-01-08 01:30:00	0.0	0.0	0.0	0.0	0.0	0.0	5.359690541749547	0.0	0.0	Terrestrially-infl
2017-01-08 01:35:00	0.0	0.0	0.0	0.0	0.0	0.0	0.0	0.0	0.0	Terrestrially-infl
2017-01-08 01:40:00	0.0	0.0	0.0	0.0	0.0	10.716697830496905	0.0	0.0	0.0	Terrestrially-infl
2017-01-08 01:45:00	0.0	0.0	0.0	0.0	0.0	0.0	5.355757007638762	0.0	0.0	Terrestrially-infl
2017-01-08 01:50:00	0.0	0.0	0.0	0.0	0.0	0.0	0.0	0.0	0.0	Terrestrially-infl
2017-01-08 01:55:00	0.0	0.0	0.0	0.0	0.0	0.0	0.0	0.0	0.0	Terrestrially-infl
2017-01-08 02:00:00	0.0	0.0	0.0	0.0	0.0	0.0	0.0	0.0	0.0	Terrestrially-infl
2017-01-08 02:05:00	0.0	0.0	0.0	0.0	0.0	0.0	0.0	0.0	0.0	Terrestrially-infl
2017-01-08 02:10:00	0.0	0.0	0.0	0.0	0.0	0.0	0.0	0.0	0.0	Terrestrially-infl
2017-01-08 02:15:00	0.0	0.0	0.0	0.0	0.0	0.0	0.0	0.0	0.0	Terrestrially-infl
2017-01-08 02:20:00	0.0	0.0	0.0	0.0	0.0	0.0	0.0	0.0	0.0	Terrestrially-infl
2017-01-08 02:25:00	0.0	0.0	0.0	0.0	0.0	0.0	0.0	0.0	0.0	Terrestrially-infl
2017-01-08 02:30:00	0.0	0.0	0.0	0.0	5.3614983273538765	0.0	0.0	0.0	0.0	Terrestrially-infl
2017-01-08 02:35:00	0.0	0.0	0.0	5.35877816264566	0.0	5.35877816264566	0.0	0.0	0.0	Terrestrially-infl
2017-01-08 02:40:00	0.0	0.0	0.0	0.0	0.0	0.0	5.3572582208950426	5.3572582208950426	0.0	Terrestrially-infl
2017-01-08 02:45:00										Terrestrially-infl
2017-01-08 02:50:00										Terrestrially-infl
2017-01-08 02:55:00										Terrestrially-infl
2017-01-08 03:00:00										Terrestrially-infl
2017-01-08 03:05:00										Terrestrially-infl
2017-01-08 03:10:00										Terrestrially-infl
2017-01-08 03:15:00										Terrestrially-infl
2017-01-08 03:20:00										Terrestrially-infl
2017-01-08 03:25:00										Terrestrially-infl
2017-01-08 03:30:00										Terrestrially-infl
2017-01-08 03:35:00										Terrestrially-infl
2017-01-08 03:40:00										Terrestrially-infl
2017-01-08 03:45:00										Terrestrially-infl
2017-01-08 03:50:00										Terrestrially-infl
2017-01-08 03:55:00										Terrestrially-infl
2017-01-08 04:00:00										Terrestrially-infl
2017-01-08 04:05:00										Terrestrially-infl
2017-01-08 04:10:00										Terrestrially-infl
2017-01-08 04:15:00										Terrestrially-infl
2017-01-08 04:20:00										Terrestrially-infl
2017-01-08 04:25:00										Terrestrially-infl
2017-01-08 04:30:00										Terrestrially-infl
2017-01-08 04:35:00										Terrestrially-infl
2017-01-08 04:40:00										Terrestrially-infl
2017-01-08 04:45:00										Terrestrially-infl
2017-01-08 04:50:00										Terrestrially-infl
2017-01-08 04:55:00										Terrestrially-infl
2017-01-08 05:00:00										Terrestrially-infl
2017-01-08 05:05:00										Terrestrially-infl
2017-01-08 05:10:00										Terrestrially-infl
2017-01-08 05:15:00										Terrestrially-infl
2017-01-08 05:20:00										Terrestrially-infl
2017-01-08 05:25:00										Terrestrially-infl
2017-01-08 05:30:00										Terrestrially-infl
2017-01-08 05:35:00										Terrestrially-infl
2017-01-08 05:40:00										Terrestrially-infl
2017-01-08 05:45:00										Terrestrially-infl
2017-01-08 05:50:00										Terrestrially-infl
2017-01-08 05:55:00										Terrestrially-infl
2017-01-08 06:00:00										Terrestrially-infl
2017-01-08 06:05:00										Terrestrially-infl
2017-01-08 06:10:00	21.461330868837265	21.461330868837265	37.55732902046521	10.730665434418633	0.0	10.730665434418633	5.365332717209316	0.0	0.0	Terrestrially-infl
2017-01-08 06:15:00	37.4730478805236	16.05987766308154	16.05987766308154	5.353292554360514	0.0	0.0	0.0	5.353292554360514	0.0	Terrestrially-infl
2017-01-08 06:20:00	58.884843669299975	37.472173244099984	26.765838031499985	5.353167606299998	0.0	0.0	10.706335212599996	5.353167606299998	0.0	Terrestrially-infl
2017-01-08 06:25:00	26.766909032731675	16.060145419639007	5.353381806546335	0.0	10.70676361309267	0.0	10.70676361309267	0.0	0.0	Terrestrially-infl
2017-01-08 06:30:00	5.358438336118562	16.075315008355687	21.433753344474248	0.0	0.0	5.358438336118562	0.0	10.716876672237124	0.0	Terrestrially-infl
2017-01-08 06:35:00	26.771283177440342	42.834053083904564	16.062769906464208	5.3542566354880705	16.062769906464208	0.0	5.3542566354880705	0.0	0.0	Terrestrially-infl
2017-01-08 06:40:00	32.1221117174435	32.1221117174435	21.41474114496233	5.353685286240585	5.353685286240585	0.0	10.70737057248117	0.0	0.0	Terrestrially-infl
2017-01-08 06:45:00	16.060948742883802	32.121897485767605	16.060948742883802	0.0	5.3536495809612665	5.3536495809612665	5.3536495809612665	0.0	0.0	Terrestrially-infl
2017-01-08 06:50:00	16.064912980685904	10.709941987123935	26.77485496780984	10.709941987123935	16.064912980685904	0.0	10.709941987123935	5.3549709935619685	0.0	Terrestrially-infl
2017-01-08 06:55:00	10.709406173894775	42.8376246955791	16.064109260842162	10.709406173894775	10.709406173894775	0.0	5.354703086947388	0.0	0.0	Terrestrially-infl
2017-01-08 07:00:00	21.428103340923236	42.85620668184647	16.071077505692426	5.357025835230809	5.357025835230809	0.0	5.357025835230809	5.357025835230809	0.0	Terrestrially-infl
2017-01-08 07:05:00	37.46330423849852	26.75950302749894	26.75950302749894	10.703801210999575	0.0	0.0	16.055701816499365	0.0	0.0	Terrestrially-infl
2017-01-08 07:10:00	5.352150389170193	5.352150389170193	37.46505272419135	10.704300778340386	5.352150389170193	5.352150389170193	10.704300778340386	10.704300778340386	0.0	Terrestrially-infl
2017-01-08 07:15:00	10.707120639693127	16.060680959539688	10.707120639693127	21.414241279386253	5.353560319846563	5.353560319846563	5.353560319846563	5.353560319846563	0.0	Terrestrially-infl
2017-01-08 07:20:00	21.41395565239139	10.706977826195695	32.120933478587084	0.0	16.060466739293542	10.706977826195695	16.060466739293542	0.0	0.0	Terrestrially-infl
2017-01-08 07:25:00	42.89986622410589	53.62483278013236	16.087449834039706	10.724966556026473	16.087449834039706	0.0	10.724966556026473	10.724966556026473	0.0	Terrestrially-infl
2017-01-08 07:30:00	32.12446845449165	21.41631230299443	21.41631230299443	16.062234227245824	0.0	5.354078075748608	16.062234227245824	10.708156151497215	0.0	Terrestrially-infl
2017-01-08 07:35:00	10.705835455352382	16.058753183028568	26.764588638380953	5.352917727676191	5.352917727676191	0.0	10.705835455352382	0.0	0.0	Terrestrially-infl
2017-01-08 07:40:00	21.412884619018318	21.412884619018318	16.059663464263735	10.706442309509155	0.0	0.0	5.3532211547545785	0.0	0.0	Terrestrially-infl
2017-01-08 07:45:00	16.062769906464208	21.417026541952282	10.708513270976141	5.3542566354880705	0.0	10.708513270976141	16.062769906464208	5.3542566354880705	0.0	Terrestrially-infl
2017-01-08 07:50:00	10.707334867082787	26.768337167706967	10.707334867082787	10.707334867082787	0.0	5.353667433541394	0.0	5.353667433541394	0.0	Terrestrially-infl
2017-01-08 07:55:00	16.05971701343252	42.825912035820046	32.11943402686504	5.353239004477506	5.353239004477506	5.353239004477506	5.353239004477506	0.0	0.0	Terrestrially-infl
2017-01-08 08:00:00	10.704657640706145	10.704657640706145	0.0	5.352328820353073	5.352328820353073	0.0	5.352328820353073	0.0	0.0	Terrestrially-infl
2017-01-08 08:05:00	37.466176836895905	37.466176836895905	53.52310976699415	26.761554883497077	26.761554883497077	10.704621953398831	0.0	5.352310976699416	0.0	Terrestrially-infl
2017-01-08 08:10:00	21.41074287365073	16.05805715523805	16.05805715523805	21.41074287365073	26.76342859206341	0.0	16.05805715523805	5.3526857184126815	0.0	Terrestrially-infl
2017-01-08 08:15:00	10.70640661030137	16.059609915452054	21.41281322060274	10.70640661030137	10.70640661030137	0.0	0.0	5.353203305150685	0.0	Terrestrially-infl
2017-01-08 08:20:00	21.40760242199915	32.11140363299873	5.351900605499788	16.055701816499365	16.055701816499365	0.0	10.703801210999575	0.0	0.0	Terrestrially-infl
2017-01-08 08:25:00	10.71233594094786	42.84934376379144	0.0	21.42467188189572	5.35616797047393	5.35616797047393	5.35616797047393	0.0	0.0	Terrestrially-infl
2017-01-08 08:30:00	5.357508504928242	16.072525514784722	32.145051029569444	0.0	0.0	0.0	0.0	10.71501700985648	0.0	Terrestrially-infl
2017-01-08 08:35:00	26.788257674379235	37.50356074413093	5.3576515348758464	10.715303069751693	5.3576515348758464	5.3576515348758464	5.3576515348758464	0.0	0.0	Terrestrially-infl
2017-01-08 08:40:00	5.352346664125707	5.352346664125707	10.704693328251414	5.352346664125707	0.0	5.352346664125707	5.352346664125707	0.0	0.0	Terrestrially-infl
2017-01-08 08:45:00	0.0	0.0	5.356239448709457	0.0	0.0	0.0	0.0	0.0	0.0	Terrestrially-infl
2017-01-08 08:50:00	0.0	0.0	0.0	0.0	0.0	5.360692727714722	10.72138545542944	0.0	0.0	Terrestrially-infl
2017-01-08 08:55:00	0.0	0.0	0.0	0.0	0.0	5.362877359612737	0.0	0.0	0.0	Terrestrially-infl
2017-01-08 09:00:00	0.0	0.0	0.0	5.362859445556212	0.0	0.0	0.0	0.0	0.0	Terrestrially-infl
2017-01-08 09:05:00	0.0	0.0	0.0	0.0	5.359618971376295	0.0	0.0	0.0	0.0	Terrestrially-infl
2017-01-08 09:10:00	0.0	0.0	0.0	0.0	0.0	5.359135921347998	0.0	0.0	0.0	Terrestrially-infl
2017-01-08 09:15:00	0.0	0.0	0.0	0.0	0.0	0.0	0.0	5.356007151418936	0.0	Terrestrially-infl
2017-01-08 09:20:00	0.0	0.0	0.0	0.0	5.357454870666724	0.0	0.0	0.0	0.0	Terrestrially-infl
2017-01-08 09:25:00	0.0	0.0	0.0	0.0	0.0	0.0	5.356239448709457	0.0	0.0	Terrestrially-infl
2017-01-08 09:30:00	0.0	0.0	0.0	0.0	0.0	5.360460043999273	0.0	0.0	0.0	Terrestrially-infl
2017-01-08 09:35:00	0.0	0.0	0.0	0.0	0.0	0.0	10.722423728375679	0.0	0.0	Terrestrially-infl
2017-01-08 09:40:00	0.0	0.0	0.0	0.0	0.0	0.0	5.355185338156034	0.0	0.0	Terrestrially-infl
2017-01-08 09:45:00	0.0	0.0	0.0	0.0	0.0	0.0	0.0	0.0	0.0	Terrestrially-infl
2017-01-08 09:50:00	0.0	0.0	0.0	0.0	0.0	0.0	0.0	0.0	0.0	Terrestrially-infl
2017-01-08 09:55:00	0.0	0.0	0.0	0.0	0.0	0.0	0.0	0.0	0.0	Terrestrially-infl
2017-01-08 10:00:00	0.0	0.0	0.0	0.0	0.0	0.0	5.352364508017317	0.0	0.0	Terrestrially-infl
2017-01-08 10:05:00	0.0	16.062769906464208	10.708513270976141	0.0	5.3542566354880705	5.3542566354880705	5.3542566354880705	0.0	0.0	Terrestrially-infl
2017-01-08 10:10:00	16.083850431328507	5.361283477109503	16.083850431328507	16.083850431328507	5.361283477109503	5.361283477109503	21.445133908438013	10.722566954219008	0.0	Terrestrially-infl
2017-01-08 10:15:00	0.0	16.057789468307032	10.705192978871354	10.705192978871354	5.352596489435677	10.705192978871354	5.352596489435677	10.705192978871354	0.0	Terrestrially-infl
2017-01-08 10:20:00	5.353738845052559	32.12243307031536	21.414955380210237	5.353738845052559	16.06121653515768	5.353738845052559	5.353738845052559	5.353738845052559	0.0	Terrestrially-infl
2017-01-08 10:25:00	0.0	5.353935236531741	5.353935236531741	10.707870473063481	0.0	5.353935236531741	21.415740946126963	0.0	0.0	Terrestrially-infl
2017-01-08 10:30:00	0.0	48.21146295258135	48.21146295258135	26.784146084767407	10.713658433906962	10.713658433906962	5.356829216953481	10.713658433906962	0.0	Terrestrially-infl
2017-01-08 10:35:00	10.706013934727668	5.353006967363834	26.765034836819172	5.353006967363834	5.353006967363834	0.0	16.0590209020915	0.0	0.0	Terrestrially-infl
2017-01-08 10:40:00	10.70651370863894	26.766284271597353	32.11954112591682	16.05977056295841	0.0	10.70651370863894	5.35325685431947	0.0	0.0	Terrestrially-infl
2017-01-08 10:45:00	0.0	37.47754665572218	21.415740946126963	5.353935236531741	5.353935236531741	10.707870473063481	5.353935236531741	10.707870473063481	0.0	Terrestrially-infl
2017-01-08 10:50:00	5.3539173821655135	10.707834764331027	10.707834764331027	16.061752146496538	0.0	5.3539173821655135	0.0	10.707834764331027	0.0	Terrestrially-infl
2017-01-08 10:55:00	5.353881673790309	21.415526695161237	26.769408368951545	5.353881673790309	5.353881673790309	10.707763347580618	5.353881673790309	5.353881673790309	0.0	Terrestrially-infl
2017-01-08 11:00:00	0.0	0.0	0.0	0.0	0.0	0.0	0.0	5.369585619808644	0.0	Terrestrially-infl
2017-01-08 11:05:00	0.0	0.0	0.0	0.0	0.0	0.0	5.358044906612777	0.0	0.0	Terrestrially-infl
2017-01-08 11:10:00	0.0	0.0	0.0	0.0	0.0	0.0	5.360746426825472	5.360746426825472	0.0	Terrestrially-infl
2017-01-08 11:15:00	0.0	0.0	0.0	0.0	0.0	0.0	0.0	0.0	0.0	Terrestrially-infl
2017-01-08 11:20:00	0.0	0.0	0.0	0.0	0.0	0.0	5.355328244085242	0.0	0.0	Terrestrially-infl
2017-01-08 11:25:00	0.0	0.0	0.0	0.0	0.0	0.0	5.36359402002441	0.0	0.0	Terrestrially-infl
2017-01-08 11:30:00	0.0	0.0	0.0	0.0	0.0	0.0	0.0	0.0	0.0	Terrestrially-infl
2017-01-08 11:35:00	0.0	0.0	0.0	0.0	0.0	0.0	0.0	0.0	0.0	Terrestrially-infl
2017-01-08 11:40:00	0.0	0.0	0.0	0.0	5.369908900566023	0.0	0.0	5.369908900566023	0.0	Terrestrially-infl
2017-01-08 11:45:00	0.0	0.0	0.0	0.0	0.0	0.0	0.0	0.0	0.0	Terrestrially-infl
2017-01-08 11:50:00	0.0	0.0	0.0	0.0	0.0	0.0	0.0	0.0	0.0	Terrestrially-infl
2017-01-08 11:55:00	0.0	0.0	0.0	0.0	0.0	5.364275024851737	0.0	0.0	0.0	Terrestrially-infl
2017-01-08 12:00:00	0.0	0.0	0.0	0.0	0.0	0.0	0.0	0.0	0.0	Terrestrially-infl
2017-01-08 12:05:00	0.0	0.0	0.0	0.0	0.0	5.357615776672983	0.0	0.0	0.0	Terrestrially-infl
2017-01-08 12:10:00	0.0	0.0	0.0	0.0	0.0	0.0	0.0	0.0	0.0	Terrestrially-infl
2017-01-08 12:15:00	0.0	0.0	0.0	0.0	0.0	0.0	0.0	0.0	0.0	Terrestrially-infl
2017-01-08 12:20:00	0.0	0.0	0.0	0.0	0.0	0.0	0.0	0.0	0.0
2017-01-08 12:25:00	0.0	0.0	0.0	0.0	0.0	0.0	0.0	0.0	0.0
2017-01-08 12:30:00	0.0	0.0	0.0	0.0	5.542903310757816	0.0	0.0	0.0	0.0
2017-01-08 12:35:00	0.0	0.0	0.0	0.0	0.0	0.0	0.0	0.0	0.0	Terrestrially-infl
2017-01-08 12:40:00	0.0	0.0	0.0	0.0	0.0	0.0	0.0	0.0	0.0	Terrestrially-infl
2017-01-08 12:45:00	0.0	0.0	0.0	0.0	5.3595474029144405	0.0	0.0	0.0	0.0	Terrestrially-infl
2017-01-08 12:50:00	0.0	0.0	0.0	0.0	0.0	0.0	0.0	0.0	0.0	Terrestrially-infl
2017-01-08 12:55:00	0.0	0.0	0.0	0.0	0.0	0.0	0.0	0.0	0.0	Terrestrially-infl
2017-01-08 13:00:00	0.0	0.0	0.0	0.0	0.0	0.0	0.0	0.0	0.0	Terrestrially-infl
2017-01-08 13:05:00	0.0	0.0	0.0	0.0	0.0	0.0	5.356721976703568	0.0	0.0	Terrestrially-infl
2017-01-08 13:10:00	0.0	0.0	0.0	0.0	5.361838542126971	5.361838542126971	0.0	0.0	0.0	Terrestrially-infl
2017-01-08 13:15:00	0.0	0.0	0.0	0.0	0.0	0.0	0.0	0.0	0.0	Terrestrially-infl
2017-01-08 13:20:00	0.0	0.0	0.0	0.0	0.0	5.357204591644591	0.0	0.0	0.0	Terrestrially-infl
2017-01-08 13:25:00	0.0	0.0	0.0	0.0	0.0	5.356293058638081	0.0	5.356293058638081	0.0	Terrestrially-infl
2017-01-08 13:30:00	0.0	0.0	0.0	0.0	0.0	0.0	0.0	0.0	0.0	Terrestrially-infl
2017-01-08 13:35:00	0.0	0.0	0.0	0.0	0.0	5.354113786743724	0.0	0.0	0.0	Terrestrially-infl
2017-01-08 13:40:00	0.0	0.0	0.0	0.0	0.0	0.0	0.0	0.0	0.0	Terrestrially-infl
2017-01-08 13:45:00	0.0	0.0	0.0	0.0	0.0	0.0	0.0	5.357937617683191	0.0	Terrestrially-infl
2017-01-08 13:50:00	0.0	0.0	0.0	0.0	0.0	0.0	0.0	0.0	0.0	Terrestrially-infl
2017-01-08 13:55:00	0.0	0.0	0.0	0.0	0.0	5.353881673790309	0.0	5.353881673790309	0.0	Terrestrially-infl
2017-01-08 14:00:00	0.0	0.0	0.0	5.353060512604658	0.0	5.353060512604658	0.0	0.0	0.0	Terrestrially-infl
2017-01-08 14:05:00	0.0	0.0	0.0	0.0	0.0	0.0	0.0	0.0	0.0	Terrestrially-infl
2017-01-08 14:10:00	0.0	0.0	32.191243238871515	5.365207206478587	5.365207206478587	5.365207206478587	0.0	5.365207206478587	0.0	Terrestrially-infl
2017-01-08 14:15:00	10.707691931782843	0.0	5.353845965891422	0.0	0.0	0.0	5.353845965891422	0.0	0.0	Terrestrially-infl
2017-01-08 14:20:00	5.35159732809937	0.0	5.35159732809937	5.35159732809937	5.35159732809937	0.0	5.35159732809937	0.0	0.0	Terrestrially-infl
2017-01-08 14:25:00	0.0	5.353006967363834	5.353006967363834	0.0	5.353006967363834	0.0	5.353006967363834	0.0	0.0	Terrestrially-infl
2017-01-08 14:30:00	5.351936287453835	0.0	10.70387257490767	16.055808862361506	21.40774514981534	5.351936287453835	0.0	0.0	0.0	Terrestrially-infl
2017-01-08 14:35:00	5.352079020028088	0.0	10.704158040056177	10.704158040056177	0.0	0.0	5.352079020028088	5.352079020028088	0.0	Terrestrially-infl
2017-01-08 14:40:00	0.0	5.355524752191884	5.355524752191884	10.711049504383768	0.0	5.355524752191884	5.355524752191884	0.0	0.0	Terrestrially-infl
2017-01-08 14:45:00	0.0	16.06250206238883	10.70833470825922	0.0	0.0	5.35416735412961	5.35416735412961	0.0	0.0	Terrestrially-infl
2017-01-08 14:50:00	0.0	0.0	0.0	0.0	5.3520254944205865	0.0	5.3520254944205865	0.0	0.0	Terrestrially-infl
2017-01-08 14:55:00	0.0	0.0	10.706585108721027	0.0	0.0	0.0	0.0	0.0	0.0	Terrestrially-infl
2017-01-08 15:00:00	0.0	0.0	0.0	0.0	0.0	0.0	0.0	0.0	0.0	Terrestrially-infl
2017-01-08 15:05:00	0.0	0.0	0.0	0.0	0.0	5.354899549176905	0.0	0.0	0.0	Terrestrially-infl
2017-01-08 15:10:00	0.0	0.0	0.0	0.0	0.0	0.0	0.0	0.0	0.0	Terrestrially-infl
2017-01-08 15:15:00	0.0	0.0	0.0	0.0	0.0	0.0	0.0	5.3527927971120794	0.0	Terrestrially-infl
2017-01-08 15:20:00	0.0	0.0	0.0	0.0	0.0	0.0	5.353667433541394	0.0	0.0	Terrestrially-infl
2017-01-08 15:25:00	0.0	0.0	0.0	0.0	5.359440053805361	5.359440053805361	10.718880107610724	0.0	0.0	Terrestrially-infl
2017-01-08 15:30:00	0.0	0.0	0.0	5.3605853327206106	0.0	0.0	5.3605853327206106	0.0	0.0	Terrestrially-infl
2017-01-08 15:35:00	0.0	0.0	5.353346105314878	0.0	5.353346105314878	0.0	10.706692210629756	0.0	0.0	Terrestrially-infl
2017-01-08 15:40:00	0.0	0.0	0.0	0.0	0.0	0.0	5.353756698228021	0.0	0.0	Terrestrially-infl
2017-01-08 15:45:00	0.0	0.0	5.357580018947437	10.715160037894874	0.0	10.715160037894874	0.0	0.0	0.0	Terrestrially-infl
2017-01-08 15:50:00	0.0	0.0	0.0	0.0	0.0	0.0	0.0	0.0	0.0	Terrestrially-infl
2017-01-08 15:55:00	0.0	0.0	0.0	0.0	0.0	0.0	5.354506639133075	0.0	0.0	Terrestrially-infl
2017-01-08 16:00:00	5.355542617280324	16.066627851840973	21.422170469121294	0.0	0.0	5.355542617280324	0.0	0.0	0.0	Terrestrially-infl
2017-01-08 16:05:00	21.41317021744205	26.76646277180257	5.353292554360514	0.0	0.0	5.353292554360514	0.0	0.0	0.0	Terrestrially-infl
2017-01-08 16:10:00	0.0	5.35263218066949	0.0	0.0	0.0	5.35263218066949	0.0	0.0	0.0	Terrestrially-infl
2017-01-08 16:15:00	0.0	0.0	0.0	0.0	0.0	10.706656509755428	5.353328254877714	0.0	0.0	Terrestrially-infl
2017-01-08 16:20:00	0.0	0.0	0.0	0.0	0.0	0.0	16.06378779542165	0.0	0.0	Terrestrially-infl
2017-01-08 16:25:00	0.0	0.0	0.0	5.35211470436122	0.0	0.0	5.35211470436122	0.0	0.0	Terrestrially-infl
2017-01-08 16:30:00	0.0	0.0	10.707691931782843	0.0	0.0	0.0	5.353845965891422	0.0	0.0	Terrestrially-infl
2017-01-08 16:35:00	0.0	0.0	0.0	0.0	0.0	0.0	0.0	0.0	0.0	Terrestrially-infl
2017-01-08 16:40:00	0.0	0.0	0.0	0.0	0.0	0.0	0.0	0.0	0.0	Terrestrially-infl
2017-01-08 16:45:00	0.0	0.0	0.0	5.3570079602455385	0.0	0.0	5.3570079602455385	0.0	0.0	Terrestrially-infl
2017-01-08 16:50:00	5.352739257226869	0.0	0.0	0.0	0.0	0.0	0.0	0.0	0.0	Terrestrially-infl
2017-01-08 16:55:00	5.353578171831384	0.0	0.0	5.353578171831384	0.0	0.0	0.0	5.353578171831384	0.0	Terrestrially-infl
2017-01-08 17:00:00	0.0	0.0	0.0	0.0	0.0	5.354845967139157	0.0	0.0	0.0	Terrestrially-infl
2017-01-08 17:05:00	0.0	0.0	0.0	0.0	0.0	0.0	5.356221578971723	0.0	0.0	Terrestrially-infl
2017-01-08 17:10:00	0.0	0.0	0.0	0.0	0.0	0.0	0.0	0.0	0.0	Terrestrially-infl
2017-01-08 17:15:00	0.0	0.0	0.0	0.0	0.0	0.0	0.0	0.0	0.0	Terrestrially-infl
2017-01-08 17:20:00	0.0	0.0	0.0	0.0	0.0	0.0	0.0	0.0	0.0	Terrestrially-infl
2017-01-08 17:25:00	0.0	0.0	0.0	0.0	0.0	10.717842520789127	0.0	0.0	0.0	Terrestrially-infl
2017-01-08 17:30:00	0.0	0.0	0.0	5.35445306495805	0.0	0.0	0.0	0.0	0.0	Terrestrially-infl
2017-01-08 17:35:00	0.0	0.0	0.0	0.0	0.0	0.0	0.0	0.0	0.0	Terrestrially-infl
2017-01-08 17:40:00	0.0	0.0	0.0	0.0	0.0	0.0	0.0	0.0	0.0	Terrestrially-infl
2017-01-08 17:45:00	0.0	0.0	0.0	5.355935679383182	0.0	0.0	5.355935679383182	0.0	0.0	Terrestrially-infl
2017-01-08 17:50:00	0.0	0.0	0.0	0.0	0.0	0.0	0.0	0.0	0.0	Terrestrially-infl
2017-01-08 17:55:00	0.0	0.0	0.0	5.352757103736268	0.0	0.0	0.0	0.0	0.0	Terrestrially-infl
2017-01-08 18:00:00	0.0	0.0	0.0	0.0	0.0	0.0	16.064966564868328	0.0	0.0	Terrestrially-infl
2017-01-08 18:05:00	0.0	0.0	0.0	0.0	0.0	0.0	5.359797900893463	0.0	0.0	Terrestrially-infl
2017-01-08 18:10:00	0.0	0.0	0.0	0.0	0.0	0.0	0.0	0.0	0.0	Terrestrially-infl
2017-01-08 18:15:00	0.0	0.0	0.0	0.0	0.0	5.352828490963919	0.0	0.0	0.0	Terrestrially-infl
2017-01-08 18:20:00	0.0	0.0	0.0	0.0	0.0	5.355864209254888	0.0	0.0	0.0	Terrestrially-infl
2017-01-08 18:25:00	0.0	0.0	0.0	0.0	0.0	0.0	0.0	0.0	0.0	Terrestrially-infl
2017-01-08 18:30:00	0.0	0.0	0.0	0.0	0.0	0.0	0.0	0.0	0.0	Terrestrially-infl
2017-01-08 18:35:00	0.0	0.0	0.0	0.0	5.358527759973255	0.0	10.71705551994651	0.0	0.0	Terrestrially-infl
2017-01-08 18:40:00	0.0	0.0	0.0	0.0	0.0	5.359780007404132	0.0	0.0	0.0	Terrestrially-infl
2017-01-08 18:45:00	0.0	0.0	0.0	0.0	0.0	5.355096025823218	0.0	0.0	0.0	Terrestrially-infl
2017-01-08 18:50:00	0.0	0.0	0.0	0.0	0.0	0.0	0.0	0.0	0.0	Terrestrially-infl
2017-01-08 18:55:00	0.0	0.0	0.0	0.0	0.0	5.352667872379287	0.0	5.352667872379287	0.0	Terrestrially-infl
2017-01-08 19:00:00	0.0	0.0	0.0	0.0	0.0	5.359135921347998	0.0	0.0	0.0	Terrestrially-infl
2017-01-08 19:05:00	0.0	0.0	0.0	0.0	0.0	0.0	0.0	0.0	0.0	Terrestrially-infl
2017-01-08 19:10:00	0.0	0.0	0.0	0.0	0.0	0.0	10.711835623344577	0.0	0.0	Terrestrially-infl
2017-01-08 19:15:00	0.0	0.0	10.707120639693127	0.0	0.0	10.707120639693127	0.0	0.0	0.0	Segment_1 Pristine Marine
2017-01-08 19:20:00	0.0	0.0	0.0	0.0	10.708298996430438	5.354149498215219	0.0	0.0	0.0	Segment_1 Pristine Marine
2017-01-08 19:25:00	0.0	0.0	0.0	0.0	0.0	0.0	0.0	0.0	0.0	Segment_1 Pristine Marine
2017-01-08 19:30:00	0.0	0.0	0.0	0.0	0.0	0.0	0.0	0.0	0.0	Segment_1 Pristine Marine
2017-01-08 19:35:00	0.0	0.0	0.0	0.0	0.0	0.0	0.0	0.0	0.0	Segment_1 Pristine Marine
2017-01-08 19:40:00	0.0	0.0	0.0	0.0	5.352703564565077	0.0	0.0	0.0	0.0	Segment_1 Pristine Marine
2017-01-08 19:45:00	0.0	0.0	0.0	0.0	5.359690541749547	5.359690541749547	0.0	0.0	0.0	Segment_1 Pristine Marine
2017-01-08 19:50:00	0.0	0.0	0.0	0.0	5.352043336170797	0.0	5.352043336170797	0.0	0.0	Segment_1 Pristine Marine
2017-01-08 19:55:00	0.0	0.0	0.0	0.0	0.0	0.0	0.0	0.0	0.0	Segment_1 Pristine Marine
2017-01-08 20:00:00	0.0	0.0	0.0	0.0	0.0	0.0	5.354060220429692	0.0	0.0	Segment_1 Pristine Marine
2017-01-08 20:05:00	0.0	0.0	0.0	0.0	0.0	0.0	0.0	0.0	0.0	Segment_1 Pristine Marine
2017-01-08 20:10:00	0.0	0.0	0.0	0.0	0.0	0.0	5.352096862135176	0.0	0.0	Segment_1 Pristine Marine
2017-01-08 20:15:00	0.0	0.0	0.0	5.356042888152135	0.0	0.0	0.0	0.0	0.0	Segment_1 Pristine Marine
2017-01-08 20:20:00	0.0	0.0	0.0	0.0	5.353845965891422	0.0	0.0	0.0	0.0	Segment_1 Pristine Marine
2017-01-08 20:25:00	0.0	0.0	0.0	0.0	0.0	0.0	0.0	0.0	0.0	Segment_1 Pristine Marine
2017-01-08 20:30:00	0.0	0.0	0.0	0.0	0.0	5.35325685431947	0.0	0.0	0.0	Segment_1 Pristine Marine
2017-01-08 20:35:00	0.0	0.0	0.0	0.0	5.3545602143801885	0.0	0.0	0.0	0.0	Segment_1 Pristine Marine
2017-01-08 20:40:00	0.0	0.0	0.0	0.0	5.35229313316473	0.0	5.35229313316473	0.0	0.0	Segment_1 Pristine Marine
2017-01-08 20:45:00	0.0	0.0	0.0	0.0	5.356221578971723	0.0	0.0	0.0	0.0	Segment_1 Pristine Marine
2017-01-08 20:50:00	0.0	0.0	0.0	0.0	0.0	5.3602452769590165	5.3602452769590165	0.0	0.0	Segment_1 Pristine Marine
2017-01-08 20:55:00	0.0	0.0	0.0	0.0	0.0	0.0	5.354310205732382	5.354310205732382	0.0	Segment_1 Pristine Marine
2017-01-08 21:00:00	0.0	0.0	0.0	0.0	0.0	5.3527749503646715	0.0	0.0	0.0	Segment_1 Pristine Marine
2017-01-08 21:05:00	0.0	0.0	0.0	0.0	0.0	0.0	0.0	0.0	0.0	Segment_1 Pristine Marine
2017-01-08 21:10:00	0.0	0.0	0.0	0.0	0.0	0.0	0.0	0.0	0.0	Segment_1 Pristine Marine
2017-01-08 21:15:00	0.0	0.0	0.0	0.0	0.0	0.0	0.0	0.0	0.0	Segment_1 Pristine Marine
2017-01-08 21:20:00	0.0	0.0	0.0	0.0	0.0	0.0	0.0	0.0	0.0	Segment_1 Pristine Marine
2017-01-08 21:25:00	0.0	0.0	0.0	5.351740042594319	0.0	5.351740042594319	5.351740042594319	0.0	0.0	Segment_1 Pristine Marine
2017-01-08 21:30:00	0.0	0.0	0.0	0.0	0.0	0.0	0.0	0.0	0.0	Segment_1 Pristine Marine
2017-01-08 21:35:00	0.0	0.0	0.0	0.0	5.356418152644995	5.356418152644995	5.356418152644995	0.0	0.0	Segment_1 Pristine Marine
2017-01-08 21:40:00	0.0	0.0	0.0	0.0	0.0	0.0	5.352310976699416	0.0	0.0	Segment_1 Pristine Marine
2017-01-08 21:45:00	0.0	0.0	0.0	0.0	0.0	0.0	5.354917410094447	0.0	0.0	Segment_1 Pristine Marine
2017-01-08 21:50:00	0.0	0.0	0.0	0.0	5.3569900853795565	5.3569900853795565	0.0	0.0	0.0	Segment_1 Pristine Marine
2017-01-08 21:55:00	0.0	0.0	0.0	0.0	0.0	0.0	0.0	0.0	0.0	Segment_1 Pristine Marine
2017-01-08 22:00:00	0.0	0.0	0.0	0.0	0.0	0.0	5.368239035526575	0.0	0.0	Segment_1 Pristine Marine
2017-01-08 22:05:00	0.0	0.0	0.0	0.0	0.0	0.0	5.353899527918372	0.0	0.0	Segment_1 Pristine Marine
2017-01-08 22:10:00	0.0	0.0	0.0	0.0	0.0	5.3569364614973285	5.3569364614973285	0.0	0.0	Segment_1 Pristine Marine
2017-01-08 22:15:00	0.0	0.0	0.0	0.0	5.354435207137941	0.0	0.0	0.0	0.0	Segment_1 Pristine Marine
2017-01-08 22:20:00	0.0	0.0	0.0	0.0	10.707013529212887	0.0	0.0	0.0	0.0	Segment_1 Pristine Marine
2017-01-08 22:25:00	0.0	0.0	0.0	0.0	0.0	0.0	0.0	0.0	0.0	Segment_1 Pristine Marine
2017-01-08 22:30:00	0.0	0.0	0.0	0.0	0.0	5.357848213524001	0.0	0.0	0.0	Segment_1 Pristine Marine
2017-01-08 22:35:00	0.0	0.0	0.0	0.0	0.0	5.370843041455048	5.370843041455048	0.0	0.0	Segment_1 Pristine Marine
2017-01-08 22:40:00	0.0	0.0	0.0	0.0	0.0	5.352882032634247	0.0	0.0	0.0	Segment_1 Pristine Marine
2017-01-08 22:45:00	0.0	0.0	0.0	0.0	0.0	5.355149612865418	0.0	5.355149612865418	0.0	Segment_1 Pristine Marine
2017-01-08 22:50:00	0.0	0.0	0.0	0.0	5.354703086947388	0.0	0.0	5.354703086947388	0.0	Segment_1 Pristine Marine
2017-01-08 22:55:00	0.0	0.0	5.35874238940252	0.0	0.0	10.717484778805039	0.0	5.35874238940252	0.0	Segment_1 Pristine Marine
2017-01-08 23:00:00	0.0	0.0	0.0	0.0	0.0	0.0	5.359654756323992	0.0	0.0	Segment_1 Pristine Marine
2017-01-08 23:05:00	0.0	0.0	0.0	0.0	5.361086546178285	0.0	0.0	0.0	0.0	Segment_1 Pristine Marine
2017-01-08 23:10:00	0.0	0.0	0.0	0.0	0.0	5.3602452769590165	0.0	0.0	0.0	Segment_1 Pristine Marine
2017-01-08 23:15:00	0.0	0.0	0.0	0.0	0.0	0.0	0.0	0.0	0.0	Segment_1 Pristine Marine
2017-01-08 23:20:00	0.0	0.0	0.0	0.0	0.0	0.0	0.0	0.0	0.0	Segment_1 Pristine Marine
2017-01-08 23:25:00	0.0	0.0	0.0	0.0	10.71655476140234	0.0	5.3582773807011685	0.0	0.0	Segment_1 Pristine Marine
2017-01-08 23:30:00	0.0	0.0	0.0	0.0	0.0	0.0	0.0	0.0	0.0	Segment_1 Pristine Marine
2017-01-08 23:35:00	0.0	0.0	0.0	5.35325685431947	0.0	10.70651370863894	5.35325685431947	0.0	0.0	Segment_1 Pristine Marine
2017-01-08 23:40:00	0.0	0.0	0.0	0.0	5.352542953477403	0.0	0.0	0.0	0.0	Segment_1 Pristine Marine
2017-01-08 23:45:00	0.0	0.0	0.0	0.0	0.0	5.35741911508897	5.35741911508897	0.0	0.0	Segment_1 Pristine Marine
2017-01-08 23:50:00	0.0	0.0	0.0	0.0	0.0	5.3543994918550775	0.0	0.0	0.0	Segment_1 Pristine Marine
2017-01-08 23:55:00	0.0	0.0	0.0	0.0	0.0	0.0	0.0	0.0	0.0	Segment_1 Pristine Marine
2017-01-09 00:00:00	0.0	0.0	0.0	0.0	0.0	0.0	0.0	0.0	0.0	Segment_1 Pristine Marine
2017-01-09 00:05:00	0.0	0.0	0.0	0.0	0.0	5.356453894863046	0.0	0.0	0.0	Segment_1 Pristine Marine
2017-01-09 00:10:00	0.0	0.0	0.0	0.0	5.35229313316473	0.0	0.0	0.0	0.0	Segment_1 Pristine Marine
2017-01-09 00:15:00	0.0	0.0	0.0	0.0	0.0	5.354042365229861	0.0	0.0	0.0	Segment_1 Pristine Marine
2017-01-09 00:20:00	0.0	0.0	0.0	0.0	5.357150963467851	0.0	0.0	0.0	0.0	Segment_1 Pristine Marine
2017-01-09 00:25:00	0.0	0.0	0.0	0.0	5.356847090745927	0.0	0.0	0.0	0.0	Segment_1 Pristine Marine
2017-01-09 00:30:00	0.0	0.0	0.0	5.35999473716168	0.0	0.0	5.35999473716168	0.0	0.0	Segment_1 Pristine Marine
2017-01-09 00:35:00	0.0	0.0	0.0	0.0	0.0	10.707549103045112	0.0	0.0	0.0	Segment_1 Pristine Marine
2017-01-09 00:40:00	0.0	0.0	0.0	0.0	0.0	0.0	0.0	0.0	0.0	Segment_1 Pristine Marine
2017-01-09 00:45:00	0.0	0.0	0.0	0.0	0.0	0.0	0.0	0.0	0.0	Segment_1 Pristine Marine
2017-01-09 00:50:00	0.0	0.0	0.0	0.0	0.0	0.0	0.0	0.0	0.0	Segment_1 Pristine Marine
2017-01-09 00:55:00	0.0	0.0	0.0	0.0	0.0	0.0	0.0	0.0	0.0	Segment_1 Pristine Marine
2017-01-09 01:00:00	0.0	0.0	0.0	0.0	0.0	0.0	0.0	5.352971271131723	0.0	Segment_1 Pristine Marine
2017-01-09 01:05:00	0.0	0.0	0.0	0.0	0.0	0.0	0.0	0.0	0.0	Segment_1 Pristine Marine
2017-01-09 01:10:00	0.0	0.0	0.0	0.0	0.0	0.0	0.0	0.0	0.0	Segment_1 Pristine Marine
2017-01-09 01:15:00	0.0	0.0	0.0	0.0	0.0	0.0	0.0	0.0	0.0	Segment_1 Pristine Marine
2017-01-09 01:20:00	0.0	0.0	0.0	0.0	0.0	0.0	0.0	0.0	0.0	Segment_1 Pristine Marine
2017-01-09 01:25:00	0.0	0.0	0.0	0.0	0.0	0.0	0.0	0.0	0.0	Segment_1 Pristine Marine
2017-01-09 01:30:00										Segment_1 Pristine Marine
2017-01-09 01:35:00										Segment_1 Pristine Marine
2017-01-09 01:40:00										Segment_1 Pristine Marine
2017-01-09 01:45:00										Segment_1 Pristine Marine
2017-01-09 01:50:00										Segment_1 Pristine Marine
2017-01-09 01:55:00										Segment_1 Pristine Marine
2017-01-09 02:00:00										Segment_1 Pristine Marine
2017-01-09 02:05:00										Segment_1 Pristine Marine
2017-01-09 02:10:00										Segment_1 Pristine Marine
2017-01-09 02:15:00										Segment_1 Pristine Marine
2017-01-09 02:20:00										Segment_1 Pristine Marine
2017-01-09 02:25:00										Segment_1 Pristine Marine
2017-01-09 02:30:00										Segment_1 Pristine Marine
2017-01-09 02:35:00	0.0	0.0	0.0	0.0	0.0	0.0	5.3543816343923165	0.0	0.0	Segment_1 Pristine Marine
2017-01-09 02:40:00	0.0	0.0	0.0	0.0	5.356203709353227	0.0	5.356203709353227	0.0	0.0	Segment_1 Pristine Marine
2017-01-09 02:45:00	0.0	0.0	0.0	0.0	0.0	5.3596010790816395	0.0	0.0	0.0	Segment_1 Pristine Marine
2017-01-09 02:50:00	0.0	0.0	0.0	0.0	0.0	5.356721976703568	5.356721976703568	5.356721976703568	0.0	Segment_1 Pristine Marine
2017-01-09 02:55:00	0.0	0.0	0.0	0.0	0.0	10.711049504383768	0.0	0.0	0.0	Segment_1 Pristine Marine
2017-01-09 03:00:00	0.0	0.0	0.0	0.0	0.0	0.0	0.0	0.0	0.0	Segment_1 Pristine Marine
2017-01-09 03:05:00	0.0	0.0	0.0	0.0	0.0	0.0	0.0	0.0	0.0	Segment_1 Pristine Marine
2017-01-09 03:10:00	0.0	0.0	5.357508504928242	0.0	0.0	0.0	0.0	5.357508504928242	0.0	Segment_1 Pristine Marine
2017-01-09 03:15:00	0.0	0.0	0.0	0.0	0.0	0.0	0.0	0.0	0.0	Segment_1 Pristine Marine
2017-01-09 03:20:00	0.0	0.0	0.0	0.0	0.0	5.356221578971723	5.356221578971723	0.0	0.0	Segment_1 Pristine Marine
2017-01-09 03:25:00	0.0	0.0	0.0	0.0	0.0	0.0	0.0	0.0	0.0	Segment_1 Pristine Marine
2017-01-09 03:30:00	0.0	0.0	0.0	0.0	5.353239004477506	0.0	0.0	0.0	0.0	Segment_1 Pristine Marine
2017-01-09 03:35:00	0.0	0.0	0.0	0.0	0.0	5.569825264231313	0.0	0.0	0.0	Segment_1 Pristine Marine
2017-01-09 03:40:00	0.0	0.0	0.0	0.0	0.0	0.0	0.0	0.0	0.0	Segment_1 Pristine Marine
2017-01-09 03:45:00	0.0	0.0	0.0	0.0	0.0	0.0	0.0	0.0	0.0	Segment_1 Pristine Marine
2017-01-09 03:50:00	0.0	0.0	0.0	0.0	0.0	0.0	0.0	0.0	0.0	Segment_1 Pristine Marine
2017-01-09 03:55:00	0.0	0.0	0.0	0.0	0.0	0.0	0.0	0.0	0.0	Segment_1 Pristine Marine
2017-01-09 04:00:00	0.0	0.0	0.0	5.355346107862672	0.0	0.0	5.355346107862672	5.355346107862672	0.0	Segment_1 Pristine Marine
2017-01-09 04:05:00	0.0	0.0	0.0	0.0	0.0	0.0	0.0	5.357168839407466	0.0	Segment_1 Pristine Marine
2017-01-09 04:10:00	0.0	0.0	0.0	0.0	0.0	0.0	0.0	5.352239603274514	0.0	Segment_1 Pristine Marine
2017-01-09 04:15:00	0.0	0.0	0.0	0.0	0.0	5.3569185871084875	0.0	0.0	0.0	Segment_1 Pristine Marine
2017-01-09 04:20:00	0.0	0.0	0.0	0.0	0.0	0.0	0.0	0.0	0.0	Segment_1 Pristine Marine
2017-01-09 04:25:00	0.0	0.0	0.0	0.0	0.0	16.060145419639007	0.0	0.0	0.0	Segment_1 Pristine Marine
2017-01-09 04:30:00	0.0	0.0	0.0	0.0	0.0	0.0	5.351650845142991	0.0	0.0	Segment_1 Pristine Marine
2017-01-09 04:35:00	0.0	0.0	0.0	0.0	0.0	5.3576515348758464	0.0	0.0	0.0	Segment_1 Pristine Marine
2017-01-09 04:40:00	0.0	0.0	0.0	0.0	10.716125577037573	5.358062788518787	10.716125577037573	0.0	0.0	Segment_1 Pristine Marine
2017-01-09 04:45:00	0.0	0.0	0.0	0.0	0.0	5.357168839407466	0.0	0.0	0.0	Segment_1 Pristine Marine
2017-01-09 04:50:00	0.0	0.0	0.0	5.3595474029144405	0.0	0.0	0.0	0.0	0.0	Segment_1 Pristine Marine
2017-01-09 04:55:00	0.0	0.0	0.0	0.0	5.355078163714139	5.355078163714139	16.065234491142412	16.065234491142412	0.0	Segment_1 Pristine Marine
2017-01-09 05:00:00	0.0	0.0	0.0	0.0	0.0	0.0	5.3558999440806065	0.0	0.0	Segment_1 Pristine Marine
2017-01-09 05:05:00	0.0	0.0	0.0	0.0	0.0	0.0	5.3572224679421065	0.0	0.0	Segment_1 Pristine Marine
2017-01-09 05:10:00	0.0	0.0	0.0	0.0	0.0	0.0	0.0	0.0	0.0	Segment_1 Pristine Marine
2017-01-09 05:15:00	0.0	0.0	0.0	0.0	0.0	5.35598928323117	0.0	0.0	0.0	Segment_1 Pristine Marine
2017-01-09 05:20:00	0.0	0.0	0.0	0.0	0.0	0.0	0.0	0.0	0.0	Segment_1 Pristine Marine
2017-01-09 05:25:00	0.0	0.0	0.0	0.0	0.0	0.0	0.0	0.0	0.0	Segment_1 Pristine Marine
2017-01-09 05:30:00	0.0	0.0	0.0	0.0	0.0	0.0	0.0	0.0	0.0	Segment_1 Pristine Marine
2017-01-09 05:35:00	0.0	0.0	0.0	0.0	0.0	5.3572224679421065	0.0	0.0	5.3572224679421065	Segment_1 Pristine Marine
2017-01-09 05:40:00	0.0	0.0	0.0	0.0	0.0	0.0	5.352721410836471	5.352721410836471	0.0	Segment_1 Pristine Marine
2017-01-09 05:45:00	0.0	0.0	0.0	0.0	0.0	0.0	0.0	0.0	0.0	Segment_1 Pristine Marine
2017-01-09 05:50:00	0.0	0.0	0.0	0.0	0.0	0.0	5.35445306495805	0.0	0.0	Segment_1 Pristine Marine
2017-01-09 05:55:00	0.0	0.0	0.0	0.0	0.0	0.0	0.0	0.0	0.0	Segment_1 Pristine Marine
2017-01-09 06:00:00	0.0	0.0	0.0	0.0	0.0	5.354899549176905	0.0	0.0	0.0	Segment_1 Pristine Marine
2017-01-09 06:05:00	0.0	0.0	0.0	0.0	5.354417349436953	0.0	0.0	5.354417349436953	0.0	Segment_1 Pristine Marine
2017-01-09 06:10:00	0.0	0.0	0.0	0.0	0.0	0.0	0.0	5.355096025823218	0.0	Segment_1 Pristine Marine
2017-01-09 06:15:00	0.0	0.0	0.0	0.0	0.0	5.354524497429655	0.0	0.0	0.0	Segment_1 Pristine Marine
2017-01-09 06:20:00	0.0	0.0	0.0	0.0	0.0	0.0	0.0	0.0	0.0	Segment_1 Pristine Marine
2017-01-09 06:25:00	0.0	0.0	0.0	0.0	0.0	0.0	0.0	0.0	0.0	Segment_1 Pristine Marine
2017-01-09 06:30:00	0.0	0.0	0.0	0.0	5.3520254944205865	0.0	0.0	0.0	0.0	Segment_1 Pristine Marine
2017-01-09 06:35:00	0.0	0.0	0.0	0.0	0.0	0.0	5.353596023935262	5.353596023935262	0.0	Segment_1 Pristine Marine
2017-01-09 06:40:00	0.0	0.0	0.0	0.0	0.0	0.0	0.0	0.0	0.0	Segment_1 Pristine Marine
2017-01-09 06:45:00	0.0	0.0	0.0	0.0	0.0	0.0	0.0	0.0	5.356436023694394	Segment_1 Pristine Marine
2017-01-09 06:50:00	0.0	0.0	0.0	0.0	0.0	0.0	5.353667433541394	0.0	0.0	Segment_1 Pristine Marine
2017-01-09 06:55:00	0.0	0.0	0.0	0.0	0.0	0.0	10.7056926761367	0.0	0.0	Segment_1 Pristine Marine
2017-01-09 07:00:00	0.0	0.0	0.0	0.0	5.3572224679421065	0.0	5.3572224679421065	0.0	0.0	Segment_1 Pristine Marine
2017-01-09 07:05:00	0.0	5.351757882441385	0.0	0.0	0.0	5.351757882441385	5.351757882441385	0.0	0.0	Segment_1 Pristine Marine
2017-01-09 07:10:00	0.0	0.0	0.0	0.0	0.0	0.0	0.0	0.0	0.0	Segment_1 Pristine Marine
2017-01-09 07:15:00	0.0	0.0	0.0	0.0	0.0	5.355917811672287	0.0	5.355917811672287	0.0	Segment_1 Pristine Marine
2017-01-09 07:20:00	0.0	0.0	0.0	0.0	0.0	0.0	0.0	5.353881673790309	0.0	Segment_1 Pristine Marine
2017-01-09 07:25:00	0.0	0.0	0.0	0.0	0.0	0.0	0.0	0.0	0.0	Segment_1 Pristine Marine
2017-01-09 07:30:00	0.0	0.0	0.0	0.0	0.0	0.0	0.0	0.0	0.0	Segment_1 Pristine Marine
2017-01-09 07:35:00	0.0	0.0	0.0	0.0	0.0	0.0	0.0	0.0	0.0	Segment_1 Pristine Marine
2017-01-09 07:40:00	0.0	0.0	0.0	0.0	0.0	5.3556140788259965	0.0	0.0	0.0	Segment_1 Pristine Marine
2017-01-09 07:45:00	0.0	0.0	0.0	0.0	0.0	5.356436023694394	0.0	5.356436023694394	0.0	Segment_1 Pristine Marine
2017-01-09 07:50:00	0.0	0.0	0.0	0.0	0.0	0.0	0.0	0.0	0.0	Segment_1 Pristine Marine
2017-01-09 07:55:00	0.0	0.0	0.0	0.0	0.0	0.0	0.0	0.0	0.0	Segment_1 Pristine Marine
2017-01-09 08:00:00	0.0	0.0	0.0	0.0	0.0	0.0	0.0	0.0	0.0	Segment_1 Pristine Marine
2017-01-09 08:05:00	0.0	0.0	0.0	0.0	5.3545780730341415	5.3545780730341415	0.0	0.0	0.0	Segment_1 Pristine Marine
2017-01-09 08:10:00	0.0	0.0	0.0	0.0	0.0	5.357615776672983	0.0	0.0	0.0	Segment_1 Pristine Marine
2017-01-09 08:15:00	0.0	0.0	0.0	0.0	0.0	0.0	0.0	0.0	0.0	Segment_1 Pristine Marine
2017-01-09 08:20:00	0.0	0.0	0.0	0.0	0.0	0.0	0.0	0.0	0.0	Segment_1 Pristine Marine
2017-01-09 08:25:00	0.0	0.0	0.0	0.0	0.0	0.0	0.0	0.0	0.0	Segment_1 Pristine Marine
2017-01-09 08:30:00	0.0	0.0	0.0	0.0	0.0	0.0	0.0	0.0	0.0	Segment_1 Pristine Marine
2017-01-09 08:35:00	0.0	0.0	0.0	0.0	0.0	0.0	0.0	5.35598928323117	0.0	Segment_1 Pristine Marine
2017-01-09 08:40:00	0.0	0.0	0.0	0.0	0.0	0.0	0.0	0.0	0.0	Segment_1 Pristine Marine
2017-01-09 08:45:00	0.0	0.0	0.0	0.0	0.0	0.0	0.0	0.0	0.0	Segment_1 Pristine Marine
2017-01-09 08:50:00	0.0	0.0	0.0	5.359010700368602	0.0	0.0	5.359010700368602	0.0	0.0	Segment_1 Pristine Marine
2017-01-09 08:55:00	0.0	0.0	0.0	0.0	0.0	0.0	5.3547923861737	0.0	0.0	Segment_1 Pristine Marine
2017-01-09 09:00:00	0.0	0.0	0.0	0.0	0.0	0.0	5.359923158664132	0.0	0.0	Segment_1 Pristine Marine
2017-01-09 09:05:00	0.0	0.0	0.0	0.0	0.0	0.0	0.0	5.35325685431947	0.0	Segment_1 Pristine Marine
2017-01-09 09:10:00	0.0	0.0	0.0	0.0	0.0	0.0	5.356471766150947	0.0	0.0	Segment_1 Pristine Marine
2017-01-09 09:15:00	0.0	0.0	0.0	0.0	0.0	0.0	0.0	5.365458233812441	0.0	Segment_1 Pristine Marine
2017-01-09 09:20:00	0.0	0.0	0.0	0.0	0.0	0.0	0.0	0.0	0.0	Segment_1 Pristine Marine
2017-01-09 09:25:00	0.0	0.0	0.0	0.0	5.356364540212279	0.0	0.0	0.0	0.0	Segment_1 Pristine Marine
2017-01-09 09:30:00	0.0	0.0	0.0	0.0	0.0	0.0	0.0	0.0	0.0	Segment_1 Pristine Marine
2017-01-09 09:35:00	0.0	0.0	0.0	0.0	0.0	0.0	0.0	0.0	0.0	Segment_1 Pristine Marine
2017-01-09 09:40:00	0.0	0.0	0.0	0.0	0.0	0.0	0.0	0.0	0.0	Segment_1 Pristine Marine
2017-01-09 09:45:00	0.0	0.0	0.0	0.0	0.0	10.718665417992993	0.0	0.0	0.0	Segment_1 Pristine Marine
2017-01-09 09:50:00	0.0	0.0	0.0	0.0	0.0	0.0	0.0	0.0	0.0	Segment_1 Pristine Marine
2017-01-09 09:55:00	0.0	0.0	0.0	0.0	0.0	0.0	0.0	0.0	0.0	Segment_1 Pristine Marine
2017-01-09 10:00:00	0.0	0.0	0.0	0.0	0.0	5.361355091944344	0.0	0.0	0.0	Segment_1 Pristine Marine
2017-01-09 10:05:00	0.0	0.0	0.0	0.0	0.0	0.0	5.3636836160437324	0.0	0.0	Segment_1 Pristine Marine
2017-01-09 10:10:00	0.0	0.0	0.0	0.0	0.0	0.0	5.360424248297434	0.0	0.0	Segment_1 Pristine Marine
2017-01-09 10:15:00	0.0	5.3558106079103895	0.0	0.0	0.0	0.0	0.0	0.0	0.0	Segment_1 Pristine Marine
2017-01-09 10:20:00	0.0	0.0	0.0	0.0	0.0	0.0	0.0	0.0	0.0	Segment_1 Pristine Marine
2017-01-09 10:25:00	0.0	0.0	0.0	0.0	5.352703564565077	0.0	0.0	0.0	0.0	Segment_1 Pristine Marine
2017-01-09 10:30:00	0.0	0.0	0.0	0.0	0.0	5.357526383254053	0.0	0.0	0.0	Segment_1 Pristine Marine
2017-01-09 10:35:00	0.0	0.0	0.0	0.0	0.0	5.359780007404132	0.0	0.0	0.0	Segment_1 Pristine Marine
2017-01-09 10:40:00	0.0	0.0	0.0	0.0	0.0	0.0	0.0	0.0	0.0	Segment_1 Pristine Marine
2017-01-09 10:45:00	0.0	0.0	0.0	0.0	0.0	0.0	0.0	0.0	0.0	Segment_1 Pristine Marine
2017-01-09 10:50:00	0.0	0.0	0.0	0.0	0.0	0.0	0.0	0.0	0.0	Segment_1 Pristine Marine
2017-01-09 10:55:00	0.0	0.0	0.0	0.0	0.0	0.0	0.0	0.0	0.0	Segment_1 Pristine Marine
2017-01-09 11:00:00	0.0	0.0	0.0	0.0	0.0	0.0	0.0	0.0	0.0	Segment_1 Pristine Marine
2017-01-09 11:05:00	0.0	0.0	0.0	0.0	0.0	0.0	5.377427161530254	0.0	0.0	Segment_1 Pristine Marine
2017-01-09 11:10:00	0.0	0.0	0.0	0.0	0.0	0.0	0.0	0.0	0.0	Segment_1 Pristine Marine
2017-01-09 11:15:00	0.0	0.0	0.0	0.0	0.0	0.0	0.0	0.0	0.0	Segment_1 Pristine Marine
2017-01-09 11:20:00	0.0	0.0	0.0	0.0	0.0	0.0	0.0	0.0	0.0	Segment_1 Pristine Marine
2017-01-09 11:25:00	0.0	0.0	0.0	0.0	5.356900712838928	0.0	0.0	0.0	0.0	Segment_1 Pristine Marine
2017-01-09 11:30:00	0.0	0.0	0.0	0.0	5.359028588721669	0.0	0.0	0.0	0.0	Segment_1 Pristine Marine
2017-01-09 11:35:00	0.0	0.0	0.0	0.0	5.3621250722686975	0.0	0.0	0.0	0.0	Segment_1 Pristine Marine
2017-01-09 11:40:00	0.0	0.0	0.0	0.0	5.360710627298769	0.0	0.0	0.0	0.0	Segment_1 Pristine Marine
2017-01-09 11:45:00	0.0	0.0	0.0	0.0	0.0	0.0	5.360155795771295	0.0	0.0	Segment_1 Pristine Marine
2017-01-09 11:50:00	0.0	0.0	0.0	0.0	10.727152202359466	0.0	0.0	0.0	0.0	Segment_1 Pristine Marine
2017-01-09 11:55:00	0.0	0.0	0.0	0.0	0.0	5.3558999440806065	0.0	0.0	0.0	Segment_1 Pristine Marine
2017-01-09 12:00:00	0.0	0.0	0.0	5.3619280795067334	0.0	0.0	0.0	0.0	0.0	Segment_1 Pristine Marine
2017-01-09 12:05:00	0.0	0.0	0.0	5.3565968685053775	5.3565968685053775	0.0	0.0	0.0	0.0	Segment_1 Pristine Marine
2017-01-09 12:10:00	0.0	0.0	0.0	0.0	0.0	0.0	0.0	0.0	0.0	Segment_1 Pristine Marine
2017-01-09 12:15:00	0.0	0.0	0.0	0.0	0.0	0.0	0.0	0.0	0.0	Segment_1 Pristine Marine
2017-01-09 12:20:00	0.0	0.0	0.0	0.0	0.0	0.0	0.0	0.0	0.0	Segment_1 Pristine Marine
2017-01-09 12:25:00	0.0	0.0	0.0	0.0	0.0	0.0	5.354470922897272	0.0	0.0	Segment_1 Pristine Marine
2017-01-09 12:30:00	0.0	0.0	0.0	0.0	0.0	5.368759634687987	0.0	0.0	0.0	Segment_1 Pristine Marine
2017-01-09 12:35:00	0.0	0.0	0.0	0.0	0.0	0.0	5.35883182340592	0.0	0.0	Segment_1 Pristine Marine
2017-01-09 12:40:00	0.0	0.0	0.0	0.0	0.0	0.0	0.0	0.0	0.0	Segment_1 Pristine Marine
2017-01-09 12:45:00	0.0	0.0	0.0	0.0	0.0	0.0	5.377247053039618	0.0	0.0	Segment_1 Pristine Marine
2017-01-09 12:50:00	0.0	0.0	0.0	0.0	0.0	5.361784821134456	0.0	0.0	0.0	Segment_1 Pristine Marine
2017-01-09 12:55:00	0.0	0.0	0.0	0.0	0.0	0.0	0.0	0.0	0.0	Segment_1 Pristine Marine
2017-01-09 13:00:00	0.0	0.0	0.0	0.0	0.0	0.0	0.0	0.0	0.0	Segment_1 Pristine Marine
2017-01-09 13:05:00										Segment_1 Pristine Marine
2017-01-09 13:10:00										Segment_1 Pristine Marine
2017-01-09 13:15:00										Segment_1 Pristine Marine
2017-01-09 13:20:00	0.0	0.0	0.0	0.0	5.358223731044124	0.0	0.0	0.0	0.0	Segment_1 Pristine Marine
2017-01-09 13:25:00	0.0	0.0	0.0	0.0	0.0	0.0	0.0	0.0	0.0	Segment_1 Pristine Marine
2017-01-09 13:30:00	0.0	0.0	0.0	0.0	0.0	5.355453293029999	0.0	0.0	0.0	Segment_1 Pristine Marine
2017-01-09 13:35:00	0.0	0.0	0.0	0.0	0.0	0.0	0.0	0.0	0.0	Segment_1 Pristine Marine
2017-01-09 13:40:00	0.0	0.0	0.0	0.0	0.0	0.0	0.0	0.0	0.0	Segment_1 Pristine Marine
2017-01-09 13:45:00	0.0	0.0	0.0	0.0	0.0	0.0	0.0	0.0	0.0	Segment_1 Pristine Marine
2017-01-09 13:50:00	0.0	0.0	0.0	0.0	0.0	0.0	0.0	0.0	0.0	Segment_1 Pristine Marine
2017-01-09 13:55:00	0.0	0.0	0.0	0.0	0.0	0.0	0.0	0.0	0.0	Segment_1 Pristine Marine
2017-01-09 14:00:00	0.0	0.0	0.0	0.0	0.0	0.0	5.35772305271355	0.0	0.0	Segment_1 Pristine Marine
2017-01-09 14:05:00	0.0	0.0	0.0	0.0	0.0	0.0	0.0	0.0	0.0	Segment_1 Pristine Marine
2017-01-09 14:10:00	0.0	0.0	0.0	0.0	0.0	0.0	0.0	0.0	0.0	Segment_1 Pristine Marine
2017-01-09 14:15:00	0.0	0.0	0.0	0.0	0.0	0.0	0.0	0.0	0.0	Segment_1 Pristine Marine
2017-01-09 14:20:00	0.0	0.0	0.0	0.0	0.0	0.0	0.0	5.361766914376165	0.0	Segment_1 Pristine Marine
2017-01-09 14:25:00	0.0	0.0	0.0	0.0	0.0	0.0	0.0	0.0	0.0	Segment_1 Pristine Marine
2017-01-09 14:30:00	0.0	0.0	0.0	0.0	0.0	0.0	0.0	0.0	0.0	Segment_1 Pristine Marine
2017-01-09 14:35:00	0.0	0.0	0.0	0.0	0.0	5.354417349436953	0.0	0.0	0.0	Segment_1 Pristine Marine
2017-01-09 14:40:00	0.0	0.0	0.0	0.0	5.361355091944344	0.0	0.0	0.0	0.0	Segment_1 Pristine Marine
2017-01-09 14:45:00	0.0	0.0	0.0	0.0	0.0	0.0	0.0	0.0	0.0	Segment_1 Pristine Marine
2017-01-09 14:50:00	0.0	0.0	0.0	0.0	5.373413605500475	0.0	0.0	0.0	0.0	Segment_1 Pristine Marine
2017-01-09 14:55:00	0.0	0.0	0.0	0.0	0.0	0.0	0.0	0.0	0.0	Segment_1 Pristine Marine
2017-01-09 15:00:00	0.0	0.0	0.0	0.0	0.0	5.370735239381479	0.0	0.0	0.0	Segment_1 Pristine Marine
2017-01-09 15:05:00	0.0	0.0	0.0	0.0	0.0	0.0	0.0	0.0	0.0	Segment_1 Pristine Marine
2017-01-09 15:10:00	0.0	0.0	0.0	0.0	0.0	0.0	0.0	0.0	0.0	Segment_1 Pristine Marine
2017-01-09 15:15:00	0.0	0.0	0.0	0.0	0.0	0.0	0.0	0.0	0.0	Segment_1 Pristine Marine
2017-01-09 15:20:00	0.0	0.0	0.0	0.0	0.0	0.0	0.0	0.0	0.0	Segment_1 Pristine Marine
2017-01-09 15:25:00	0.0	0.0	0.0	0.0	5.361713194818929	0.0	0.0	0.0	0.0	Segment_1 Pristine Marine
2017-01-09 15:30:00	0.0	0.0	0.0	0.0	0.0	0.0	0.0	0.0	0.0	Segment_1 Pristine Marine
2017-01-09 15:35:00	0.0	0.0	0.0	0.0	0.0	0.0	0.0	0.0	0.0	Segment_1 Pristine Marine
2017-01-09 15:40:00	0.0	0.0	0.0	0.0	0.0	0.0	0.0	0.0	0.0	Segment_1 Pristine Marine
2017-01-09 15:45:00	0.0	0.0	0.0	0.0	0.0	0.0	0.0	0.0	0.0	Segment_1 Pristine Marine
2017-01-09 15:50:00	0.0	0.0	0.0	0.0	0.0	0.0	0.0	0.0	0.0	Segment_1 Pristine Marine
2017-01-09 15:55:00	0.0	0.0	0.0	0.0	0.0	5.359941053109294	0.0	0.0	0.0	Segment_1 Pristine Marine
2017-01-09 16:00:00	0.0	0.0	0.0	0.0	0.0	0.0	0.0	0.0	0.0	Segment_1 Pristine Marine
2017-01-09 16:05:00	0.0	0.0	0.0	0.0	0.0	0.0	0.0	0.0	0.0	Segment_1 Pristine Marine
2017-01-09 16:10:00										Segment_1 Pristine Marine
2017-01-09 16:15:00										Segment_1 Pristine Marine
2017-01-09 16:20:00	0.0	0.0	0.0	0.0	0.0	0.0	0.0	0.0	0.0	Segment_1 Pristine Marine
2017-01-09 16:25:00	0.0	0.0	0.0	0.0	0.0	0.0	0.0	0.0	0.0	Segment_1 Pristine Marine
2017-01-09 16:30:00	0.0	0.0	0.0	0.0	0.0	0.0	0.0	0.0	0.0	Segment_1 Pristine Marine
2017-01-09 16:35:00	0.0	0.0	0.0	0.0	0.0	0.0	0.0	5.3744569134336935	0.0	Segment_1 Pristine Marine
2017-01-09 16:40:00	0.0	0.0	0.0	0.0	0.0	0.0	0.0	0.0	0.0	Segment_1 Pristine Marine
2017-01-09 16:45:00	0.0	0.0	0.0	0.0	0.0	0.0	0.0	0.0	0.0	Segment_1 Pristine Marine
2017-01-09 16:50:00	0.0	0.0	0.0	0.0	0.0	0.0	0.0	0.0	0.0	Segment_1 Pristine Marine
2017-01-09 16:55:00	0.0	0.0	0.0	0.0	0.0	0.0	0.0	0.0	0.0	Segment_1 Pristine Marine
2017-01-09 17:00:00	0.0	0.0	0.0	0.0	5.366354951793037	0.0	0.0	0.0	0.0	Segment_1 Pristine Marine
2017-01-09 17:05:00	0.0	0.0	0.0	0.0	0.0	0.0	0.0	0.0	0.0	Segment_1 Pristine Marine
2017-01-09 17:10:00										Segment_1 Pristine Marine
2017-01-09 17:15:00										Segment_1 Pristine Marine
2017-01-09 17:20:00	0.0	0.0	0.0	0.0	0.0	0.0	0.0	0.0	0.0	Segment_1 Pristine Marine
2017-01-09 17:25:00	0.0	0.0	0.0	0.0	0.0	0.0	0.0	0.0	0.0	Segment_1 Pristine Marine
2017-01-09 17:30:00	0.0	0.0	0.0	0.0	0.0	0.0	0.0	0.0	0.0	Segment_1 Pristine Marine
2017-01-09 17:35:00	0.0	0.0	0.0	0.0	0.0	5.354863827699262	0.0	0.0	0.0	Segment_1 Pristine Marine
2017-01-09 17:40:00	0.0	0.0	0.0	0.0	0.0	0.0	0.0	0.0	0.0	Segment_1 Pristine Marine
2017-01-09 17:45:00	0.0	0.0	0.0	0.0	0.0	0.0	0.0	0.0	0.0	Segment_1 Pristine Marine
2017-01-09 17:50:00	0.0	0.0	0.0	0.0	0.0	5.391458577125406	0.0	0.0	0.0	Segment_1 Pristine Marine
2017-01-09 17:55:00	0.0	0.0	0.0	0.0	0.0	0.0	0.0	0.0	0.0	Segment_1 Pristine Marine
2017-01-09 18:00:00	0.0	0.0	0.0	0.0	0.0	0.0	0.0	0.0	0.0	Segment_1 Pristine Marine
2017-01-09 18:05:00	0.0	0.0	0.0	0.0	0.0	0.0	0.0	0.0	0.0	Segment_1 Pristine Marine
2017-01-09 18:10:00	0.0	0.0	0.0	0.0	0.0	0.0	0.0	0.0	0.0	Segment_1 Pristine Marine
2017-01-09 18:15:00	0.0	0.0	0.0	0.0	0.0	0.0	0.0	0.0	0.0	Segment_1 Pristine Marine
2017-01-09 18:20:00	0.0	0.0	0.0	0.0	0.0	0.0	0.0	0.0	0.0	Segment_1 Pristine Marine
2017-01-09 18:25:00	0.0	0.0	0.0	0.0	0.0	0.0	0.0	0.0	0.0	Segment_1 Pristine Marine
2017-01-09 18:30:00	0.0	0.0	0.0	0.0	0.0	0.0	0.0	0.0	0.0	Segment_1 Pristine Marine
2017-01-09 18:35:00	0.0	0.0	0.0	0.0	0.0	0.0	0.0	0.0	0.0	Segment_1 Pristine Marine
2017-01-09 18:40:00	0.0	0.0	0.0	0.0	0.0	0.0	0.0	0.0	0.0	Segment_1 Pristine Marine
2017-01-09 18:45:00	0.0	0.0	0.0	0.0	0.0	0.0	0.0	0.0	0.0	Segment_1 Pristine Marine
2017-01-09 18:50:00	0.0	0.0	0.0	0.0	0.0	0.0	0.0	0.0	0.0	Segment_1 Pristine Marine
2017-01-09 18:55:00	0.0	0.0	0.0	0.0	0.0	0.0	0.0	0.0	0.0	Segment_1 Pristine Marine
2017-01-09 19:00:00	0.0	0.0	0.0	0.0	0.0	0.0	0.0	0.0	0.0	Segment_1 Pristine Marine
2017-01-09 19:05:00	0.0	0.0	0.0	0.0	0.0	0.0	0.0	0.0	0.0	Segment_1 Pristine Marine
2017-01-09 19:10:00	0.0	0.0	0.0	0.0	0.0	0.0	0.0	0.0	0.0	Segment_1 Pristine Marine
2017-01-09 19:15:00	0.0	0.0	0.0	0.0	0.0	0.0	0.0	5.362071345534488	0.0	Segment_1 Pristine Marine
2017-01-09 19:20:00	0.0	0.0	0.0	0.0	0.0	0.0	0.0	5.35670410374603	0.0	Segment_1 Pristine Marine
2017-01-09 19:25:00	0.0	5.35772305271355	0.0	0.0	0.0	0.0	0.0	0.0	0.0	Segment_1 Pristine Marine
2017-01-09 19:30:00	0.0	0.0	0.0	0.0	0.0	0.0	0.0	0.0	0.0	Segment_1 Pristine Marine
2017-01-09 19:35:00	0.0	0.0	0.0	0.0	0.0	0.0	0.0	0.0	0.0	Segment_1 Pristine Marine
2017-01-09 19:40:00	0.0	0.0	0.0	0.0	0.0	0.0	0.0	0.0	0.0	Segment_1 Pristine Marine
2017-01-09 19:45:00	0.0	0.0	0.0	0.0	0.0	0.0	0.0	0.0	0.0	Segment_1 Pristine Marine
2017-01-09 19:50:00	0.0	0.0	0.0	0.0	0.0	0.0	0.0	0.0	0.0	Segment_1 Pristine Marine
2017-01-09 19:55:00	0.0	0.0	0.0	0.0	0.0	0.0	0.0	0.0	0.0	Segment_1 Pristine Marine
2017-01-09 20:00:00	0.0	0.0	0.0	0.0	0.0	0.0	5.363934500822988	0.0	0.0	Segment_1 Pristine Marine
2017-01-09 20:05:00	0.0	0.0	0.0	0.0	0.0	0.0	0.0	0.0	0.0	Segment_1 Pristine Marine
2017-01-09 20:10:00	0.0	0.0	0.0	0.0	0.0	5.364579740896464	0.0	0.0	0.0	Segment_1 Pristine Marine
2017-01-09 20:15:00	0.0	0.0	0.0	0.0	0.0	0.0	0.0	0.0	0.0	Segment_1 Pristine Marine
2017-01-09 20:20:00	0.0	0.0	0.0	0.0	0.0	0.0	5.367413464603097	0.0	0.0	Segment_1 Pristine Marine
2017-01-09 20:25:00	0.0	0.0	0.0	0.0	0.0	0.0	0.0	0.0	0.0	Segment_1 Pristine Marine
2017-01-09 20:30:00	0.0	0.0	0.0	0.0	0.0	0.0	0.0	0.0	0.0	Segment_1 Pristine Marine
2017-01-09 20:35:00	0.0	0.0	0.0	0.0	0.0	0.0	0.0	0.0	0.0	Segment_1 Pristine Marine
2017-01-09 20:40:00	0.0	0.0	0.0	0.0	0.0	0.0	0.0	0.0	0.0	Segment_1 Pristine Marine
2017-01-09 20:45:00	0.0	0.0	0.0	0.0	0.0	0.0	0.0	0.0	0.0	Segment_1 Pristine Marine
2017-01-09 20:50:00	0.0	0.0	0.0	0.0	0.0	0.0	0.0	0.0	0.0	Segment_1 Pristine Marine
2017-01-09 20:55:00	0.0	0.0	0.0	0.0	0.0	0.0	0.0	0.0	0.0	Segment_1 Pristine Marine
2017-01-09 21:00:00	0.0	0.0	0.0	0.0	0.0	0.0	0.0	0.0	0.0	Segment_1 Pristine Marine
2017-01-09 21:05:00	0.0	0.0	0.0	0.0	0.0	0.0	0.0	0.0	0.0	Segment_1 Pristine Marine
2017-01-09 21:10:00	0.0	0.0	0.0	5.3582773807011685	0.0	0.0	0.0	0.0	0.0	Segment_1 Pristine Marine
2017-01-09 21:15:00	0.0	0.0	0.0	0.0	0.0	0.0	0.0	0.0	0.0	Segment_1 Pristine Marine
2017-01-09 21:20:00	0.0	0.0	0.0	0.0	0.0	0.0	0.0	0.0	0.0	Segment_1 Pristine Marine
2017-01-09 21:25:00	0.0	0.0	0.0	0.0	0.0	0.0	0.0	0.0	0.0	Segment_1 Pristine Marine
2017-01-09 21:30:00	0.0	0.0	0.0	0.0	0.0	0.0	0.0	0.0	0.0	Segment_1 Pristine Marine
2017-01-09 21:35:00	0.0	0.0	0.0	0.0	0.0	0.0	0.0	0.0	0.0	Segment_1 Pristine Marine
2017-01-09 21:40:00	0.0	0.0	0.0	0.0	0.0	0.0	0.0	0.0	0.0	Segment_1 Pristine Marine
2017-01-09 21:45:00	0.0	0.0	0.0	0.0	0.0	0.0	0.0	0.0	0.0	Segment_1 Pristine Marine
2017-01-09 21:50:00	0.0	0.0	0.0	0.0	0.0	0.0	0.0	0.0	0.0	Segment_1 Pristine Marine
2017-01-09 21:55:00	0.0	0.0	0.0	0.0	0.0	0.0	0.0	0.0	0.0	Segment_1 Pristine Marine
2017-01-09 22:00:00	0.0	0.0	0.0	0.0	0.0	0.0	0.0	0.0	0.0	Segment_1 Pristine Marine
2017-01-09 22:05:00	0.0	0.0	0.0	5.388997343664554	0.0	0.0	0.0	0.0	0.0	Segment_1 Pristine Marine
2017-01-09 22:10:00	0.0	0.0	0.0	0.0	0.0	0.0	0.0	0.0	0.0	Segment_1 Pristine Marine
2017-01-09 22:15:00	0.0	0.0	0.0	0.0	0.0	0.0	0.0	0.0	0.0	Segment_1 Pristine Marine
2017-01-09 22:20:00	0.0	0.0	0.0	0.0	0.0	0.0	0.0	0.0	0.0	Segment_1 Pristine Marine
2017-01-09 22:25:00	0.0	0.0	0.0	0.0	0.0	5.354863827699262	0.0	0.0	0.0	Segment_1 Pristine Marine
2017-01-09 22:30:00	0.0	0.0	0.0	0.0	0.0	0.0	0.0	0.0	0.0	Segment_1 Pristine Marine
2017-01-09 22:35:00	0.0	0.0	0.0	0.0	5.366839304142896	0.0	0.0	0.0	0.0	Segment_1 Pristine Marine
2017-01-09 22:40:00	0.0	0.0	0.0	0.0	0.0	0.0	0.0	0.0	0.0	Segment_1 Pristine Marine
2017-01-09 22:45:00	0.0	0.0	0.0	0.0	0.0	0.0	0.0	0.0	0.0	Segment_1 Pristine Marine
2017-01-09 22:50:00	0.0	0.0	0.0	0.0	0.0	0.0	0.0	0.0	0.0	Segment_1 Pristine Marine
2017-01-09 22:55:00	0.0	0.0	0.0	0.0	0.0	0.0	0.0	0.0	0.0	Segment_1 Pristine Marine
2017-01-09 23:00:00	0.0	0.0	0.0	0.0	0.0	0.0	0.0	0.0	0.0	Segment_1 Pristine Marine
2017-01-09 23:05:00	0.0	0.0	0.0	0.0	0.0	0.0	0.0	0.0	0.0	Segment_1 Pristine Marine
2017-01-09 23:10:00	0.0	0.0	0.0	0.0	0.0	0.0	0.0	0.0	0.0	Segment_1 Pristine Marine
2017-01-09 23:15:00	0.0	0.0	0.0	0.0	0.0	5.578107963927614	0.0	0.0	0.0	Segment_1 Pristine Marine
2017-01-09 23:20:00	0.0	0.0	0.0	0.0	0.0	0.0	5.589391031834069	0.0	0.0	Segment_1 Pristine Marine
2017-01-09 23:25:00	0.0	0.0	0.0	0.0	0.0	0.0	0.0	0.0	0.0	Segment_1 Pristine Marine
2017-01-09 23:30:00	0.0	0.0	0.0	0.0	0.0	0.0	0.0	0.0	0.0	Segment_1 Pristine Marine
2017-01-09 23:35:00	0.0	0.0	0.0	0.0	0.0	0.0	0.0	0.0	0.0	Segment_1 Pristine Marine
2017-01-09 23:40:00	0.0	0.0	0.0	0.0	0.0	0.0	0.0	0.0	0.0	Segment_1 Pristine Marine
2017-01-09 23:45:00	0.0	0.0	0.0	0.0	0.0	0.0	0.0	0.0	0.0	Segment_1 Pristine Marine
2017-01-09 23:50:00	0.0	0.0	0.0	0.0	0.0	0.0	0.0	0.0	0.0	Segment_1 Pristine Marine
2017-01-09 23:55:00	0.0	0.0	0.0	0.0	0.0	0.0	0.0	0.0	0.0	Segment_1 Pristine Marine
2017-01-10 00:00:00	0.0	0.0	0.0	0.0	0.0	0.0	0.0	0.0	0.0	Segment_1 Pristine Marine
2017-01-10 00:05:00	0.0	0.0	0.0	0.0	0.0	0.0	0.0	0.0	0.0	Segment_1 Pristine Marine
2017-01-10 00:10:00	0.0	0.0	0.0	0.0	0.0	5.36022738048247	0.0	0.0	0.0	Segment_1 Pristine Marine
2017-01-10 00:15:00	0.0	0.0	0.0	0.0	0.0	0.0	0.0	0.0	0.0	Segment_1 Pristine Marine
2017-01-10 00:20:00	0.0	0.0	0.0	0.0	0.0	0.0	0.0	0.0	0.0	Segment_1 Pristine Marine
2017-01-10 00:25:00	0.0	0.0	0.0	0.0	5.366713722916199	0.0	0.0	0.0	0.0	Segment_1 Pristine Marine
2017-01-10 00:30:00	0.0	0.0	0.0	0.0	0.0	0.0	0.0	0.0	0.0	Segment_1 Pristine Marine
2017-01-10 00:35:00	0.0	0.0	0.0	0.0	0.0	5.3594042717246175	0.0	0.0	0.0	Segment_1 Pristine Marine
2017-01-10 00:40:00	0.0	0.0	0.0	0.0	0.0	0.0	0.0	0.0	0.0	Segment_1 Pristine Marine
2017-01-10 00:45:00	0.0	0.0	0.0	0.0	0.0	0.0	0.0	0.0	0.0	Segment_1 Pristine Marine
2017-01-10 00:50:00	0.0	0.0	0.0	0.0	0.0	0.0	0.0	0.0	0.0	Segment_1 Pristine Marine
2017-01-10 00:55:00	0.0	0.0	0.0	0.0	0.0	0.0	0.0	0.0	0.0	Segment_1 Pristine Marine
2017-01-10 01:00:00	0.0	0.0	0.0	0.0	0.0	0.0	0.0	0.0	0.0	Segment_1 Pristine Marine
2017-01-10 01:05:00	0.0	0.0	0.0	0.0	0.0	0.0	0.0	0.0	0.0	Segment_1 Pristine Marine
2017-01-10 01:10:00	0.0	0.0	0.0	0.0	0.0	0.0	0.0	0.0	0.0	Segment_1 Pristine Marine
2017-01-10 01:15:00	0.0	0.0	0.0	0.0	0.0	0.0	0.0	0.0	0.0	Segment_1 Pristine Marine
2017-01-10 01:20:00	0.0	0.0	0.0	0.0	0.0	0.0	0.0	0.0	0.0	Segment_1 Pristine Marine
2017-01-10 01:25:00	0.0	0.0	0.0	0.0	0.0	0.0	0.0	0.0	0.0	Segment_1 Pristine Marine
2017-01-10 01:30:00	0.0	0.0	0.0	0.0	0.0	5.352917727676191	0.0	0.0	0.0	Segment_1 Pristine Marine
2017-01-10 01:35:00	0.0	0.0	0.0	0.0	0.0	0.0	0.0	0.0	0.0	Segment_1 Pristine Marine
2017-01-10 01:40:00	0.0	0.0	0.0	0.0	0.0	5.3578660941171465	0.0	0.0	0.0	Segment_1 Pristine Marine
2017-01-10 01:45:00	0.0	0.0	0.0	0.0	0.0	0.0	0.0	0.0	0.0	Segment_1 Pristine Marine
2017-01-10 01:50:00	0.0	0.0	0.0	0.0	0.0	0.0	0.0	0.0	0.0	Segment_1 Pristine Marine
2017-01-10 01:55:00	0.0	0.0	0.0	0.0	0.0	10.709477612561004	0.0	0.0	0.0	Segment_1 Pristine Marine
2017-01-10 02:00:00	0.0	0.0	0.0	0.0	0.0	0.0	0.0	0.0	0.0	Segment_1 Pristine Marine
2017-01-10 02:05:00	0.0	0.0	0.0	0.0	0.0	0.0	0.0	0.0	0.0	Segment_1 Pristine Marine
2017-01-10 02:10:00	0.0	0.0	0.0	0.0	0.0	0.0	5.355113888051455	0.0	0.0	Segment_1 Pristine Marine
2017-01-10 02:15:00	0.0	0.0	0.0	0.0	0.0	0.0	0.0	0.0	0.0	Segment_1 Pristine Marine
2017-01-10 02:20:00	0.0	0.0	0.0	0.0	0.0	0.0	0.0	0.0	0.0	Segment_1 Pristine Marine
2017-01-10 02:25:00	0.0	0.0	0.0	0.0	0.0	5.355078163714139	0.0	0.0	0.0	Segment_1 Pristine Marine
2017-01-10 02:30:00	0.0	0.0	0.0	0.0	0.0	0.0	0.0	0.0	0.0	Segment_1 Pristine Marine
2017-01-10 02:35:00	0.0	0.0	0.0	0.0	0.0	0.0	0.0	0.0	0.0	Segment_1 Pristine Marine
2017-01-10 02:40:00	0.0	0.0	0.0	0.0	0.0	0.0	0.0	0.0	0.0	Segment_1 Pristine Marine
2017-01-10 02:45:00	0.0	0.0	0.0	0.0	0.0	0.0	0.0	0.0	0.0	Segment_1 Pristine Marine
2017-01-10 02:50:00	0.0	0.0	0.0	0.0	0.0	0.0	0.0	0.0	0.0	Segment_1 Pristine Marine
2017-01-10 02:55:00	0.0	0.0	0.0	0.0	0.0	0.0	0.0	0.0	0.0	Segment_1 Pristine Marine
2017-01-10 03:00:00	0.0	0.0	0.0	0.0	0.0	0.0	0.0	0.0	0.0	Segment_1 Pristine Marine
2017-01-10 03:05:00	0.0	0.0	0.0	0.0	0.0	0.0	0.0	0.0	0.0	Segment_1 Pristine Marine
2017-01-10 03:10:00	0.0	0.0	0.0	0.0	5.3606211305738585	0.0	0.0	0.0	0.0	Segment_1 Pristine Marine
2017-01-10 03:15:00	0.0	0.0	0.0	0.0	0.0	0.0	0.0	0.0	0.0	Segment_1 Pristine Marine
2017-01-10 03:20:00	0.0	0.0	0.0	0.0	0.0	0.0	0.0	0.0	0.0	Segment_1 Pristine Marine
2017-01-10 03:25:00	0.0	0.0	0.0	0.0	0.0	0.0	0.0	5.359672648977035	0.0	Segment_1 Pristine Marine
2017-01-10 03:30:00	0.0	0.0	0.0	0.0	0.0	0.0	5.362734050511488	0.0	0.0	Segment_1 Pristine Marine
2017-01-10 03:35:00	0.0	0.0	0.0	0.0	0.0	0.0	0.0	0.0	0.0	Segment_1 Pristine Marine
2017-01-10 03:40:00	0.0	0.0	0.0	0.0	0.0	0.0	5.362859445556212	0.0	0.0	Segment_1 Pristine Marine
2017-01-10 03:45:00	0.0	0.0	0.0	0.0	0.0	5.3598873701322605	0.0	0.0	0.0	Segment_1 Pristine Marine
2017-01-10 03:50:00	0.0	0.0	0.0	0.0	0.0	0.0	0.0	0.0	0.0	Segment_1 Pristine Marine
2017-01-10 03:55:00	0.0	0.0	0.0	0.0	0.0	0.0	0.0	0.0	0.0	Segment_1 Pristine Marine
2017-01-10 04:00:00	0.0	0.0	0.0	0.0	0.0	0.0	0.0	0.0	0.0	Segment_1 Pristine Marine
2017-01-10 04:05:00	0.0	0.0	0.0	0.0	0.0	0.0	0.0	5.372586442358661	0.0	Segment_1 Pristine Marine
2017-01-10 04:10:00	0.0	0.0	0.0	0.0	0.0	0.0	0.0	0.0	0.0	Segment_1 Pristine Marine
2017-01-10 04:15:00	0.0	0.0	0.0	0.0	0.0	0.0	0.0	0.0	0.0	Segment_1 Pristine Marine
2017-01-10 04:20:00	0.0	0.0	0.0	0.0	0.0	0.0	0.0	0.0	0.0	Segment_1 Pristine Marine
2017-01-10 04:25:00	0.0	0.0	0.0	0.0	0.0	0.0	0.0	0.0	0.0	Segment_1 Pristine Marine
2017-01-10 04:30:00	0.0	0.0	0.0	0.0	0.0	0.0	0.0	0.0	0.0	Segment_1 Pristine Marine
2017-01-10 04:35:00	0.0	0.0	0.0	0.0	0.0	0.0	0.0	0.0	0.0	Segment_1 Pristine Marine
2017-01-10 04:40:00	0.0	0.0	0.0	0.0	0.0	0.0	0.0	0.0	0.0	Segment_1 Pristine Marine
2017-01-10 04:45:00	0.0	0.0	0.0	0.0	0.0	0.0	0.0	0.0	0.0	Segment_1 Pristine Marine
2017-01-10 04:50:00	0.0	0.0	0.0	0.0	0.0	0.0	0.0	0.0	0.0	Segment_1 Pristine Marine
2017-01-10 04:55:00	0.0	0.0	0.0	0.0	0.0	0.0	0.0	0.0	0.0	Segment_1 Pristine Marine
2017-01-10 05:00:00	0.0	0.0	0.0	0.0	0.0	0.0	0.0	0.0	0.0	Segment_1 Pristine Marine
2017-01-10 05:05:00	0.0	0.0	0.0	0.0	0.0	0.0	0.0	0.0	0.0	Segment_1 Pristine Marine
2017-01-10 05:10:00	0.0	0.0	0.0	0.0	0.0	5.543879470557978	0.0	0.0	0.0	Segment_1 Pristine Marine
2017-01-10 05:15:00	0.0	0.0	0.0	0.0	0.0	0.0	0.0	0.0	0.0	Segment_1 Pristine Marine
2017-01-10 05:20:00	0.0	0.0	0.0	0.0	0.0	0.0	0.0	0.0	0.0	Segment_1 Pristine Marine
2017-01-10 05:25:00	0.0	0.0	0.0	0.0	0.0	0.0	5.564265689433116	0.0	0.0	Segment_1 Pristine Marine
2017-01-10 05:30:00	0.0	0.0	0.0	0.0	0.0	0.0	0.0	0.0	0.0	Segment_1 Pristine Marine
2017-01-10 05:35:00	0.0	0.0	0.0	0.0	0.0	0.0	0.0	0.0	0.0	Segment_1 Pristine Marine
2017-01-10 05:40:00	0.0	0.0	0.0	0.0	0.0	0.0	0.0	0.0	0.0	Segment_1 Pristine Marine
2017-01-10 05:45:00	0.0	0.0	0.0	0.0	0.0	0.0	0.0	0.0	0.0	Segment_1 Pristine Marine
2017-01-10 05:50:00	0.0	0.0	0.0	0.0	0.0	0.0	0.0	0.0	0.0	Segment_1 Pristine Marine
2017-01-10 05:55:00	0.0	0.0	0.0	0.0	0.0	0.0	0.0	0.0	0.0	Segment_1 Pristine Marine
2017-01-10 06:00:00	0.0	0.0	0.0	0.0	0.0	0.0	0.0	0.0	0.0	Segment_1 Pristine Marine
2017-01-10 06:05:00	0.0	0.0	0.0	0.0	0.0	0.0	0.0	0.0	0.0	Segment_1 Pristine Marine
2017-01-10 06:10:00	0.0	0.0	0.0	0.0	0.0	0.0	0.0	0.0	0.0	Segment_1 Pristine Marine
2017-01-10 06:15:00	0.0	0.0	0.0	0.0	5.357597897750546	0.0	0.0	0.0	0.0	Segment_1 Pristine Marine
2017-01-10 06:20:00	0.0	0.0	0.0	0.0	0.0	0.0	0.0	0.0	0.0	Segment_1 Pristine Marine
2017-01-10 06:25:00	0.0	0.0	0.0	0.0	0.0	0.0	0.0	0.0	0.0	Segment_1 Pristine Marine
2017-01-10 06:30:00	0.0	0.0	0.0	0.0	0.0	0.0	0.0	0.0	0.0	Segment_1 Pristine Marine
2017-01-10 06:35:00	0.0	0.0	0.0	0.0	0.0	0.0	0.0	0.0	0.0	Segment_1 Pristine Marine
2017-01-10 06:40:00	0.0	0.0	0.0	0.0	5.39593436550632	0.0	0.0	0.0	0.0	Segment_1 Pristine Marine
2017-01-10 06:45:00	0.0	0.0	0.0	0.0	0.0	0.0	5.360639029679779	0.0	0.0	Segment_1 Pristine Marine
2017-01-10 06:50:00	0.0	0.0	0.0	0.0	0.0	0.0	0.0	0.0	0.0	Segment_1 Pristine Marine
2017-01-10 06:55:00	0.0	0.0	0.0	0.0	0.0	10.712514637132854	0.0	0.0	0.0	Segment_1 Pristine Marine
2017-01-10 07:00:00	0.0	0.0	0.0	0.0	0.0	0.0	0.0	0.0	0.0	Segment_1 Pristine Marine
2017-01-10 07:05:00	0.0	0.0	0.0	0.0	0.0	0.0	0.0	0.0	0.0	Segment_1 Pristine Marine
2017-01-10 07:10:00	0.0	0.0	0.0	0.0	5.360943332769545	0.0	0.0	0.0	0.0	Segment_1 Pristine Marine
2017-01-10 07:15:00	0.0	0.0	0.0	0.0	0.0	0.0	0.0	0.0	0.0	Segment_1 Pristine Marine
2017-01-10 07:20:00	0.0	0.0	0.0	0.0	5.360102108492646	0.0	0.0	5.360102108492646	0.0	Segment_1 Pristine Marine
2017-01-10 07:25:00	0.0	0.0	0.0	0.0	0.0	0.0	0.0	0.0	0.0	Segment_1 Pristine Marine
2017-01-10 07:30:00	0.0	0.0	5.3595474029144405	0.0	0.0	0.0	0.0	0.0	0.0	Segment_1 Pristine Marine
2017-01-10 07:35:00	0.0	0.0	0.0	0.0	0.0	0.0	5.356757722976451	0.0	0.0	Segment_1 Pristine Marine
2017-01-10 07:40:00	0.0	0.0	0.0	0.0	0.0	0.0	0.0	0.0	0.0	Segment_1 Pristine Marine
2017-01-10 07:45:00	0.0	0.0	0.0	0.0	0.0	0.0	0.0	0.0	0.0	Segment_1 Pristine Marine
2017-01-10 07:50:00	0.0	0.0	0.0	0.0	5.356775596291801	0.0	0.0	0.0	0.0	Segment_1 Pristine Marine
2017-01-10 07:55:00	0.0	0.0	0.0	0.0	0.0	0.0	0.0	0.0	0.0	Segment_1 Pristine Marine
2017-01-10 08:00:00	0.0	0.0	0.0	0.0	0.0	0.0	0.0	0.0	0.0	Segment_1 Pristine Marine
2017-01-10 08:05:00	0.0	0.0	0.0	0.0	0.0	0.0	5.357097336364786	0.0	0.0	Segment_1 Pristine Marine
2017-01-10 08:10:00	0.0	0.0	0.0	0.0	5.357562140263652	5.357562140263652	0.0	0.0	0.0	Segment_1 Pristine Marine
2017-01-10 08:15:00	0.0	0.0	0.0	0.0	5.36038845307366	0.0	0.0	0.0	0.0	Segment_1 Pristine Marine
2017-01-10 08:20:00	0.0	0.0	0.0	0.0	0.0	0.0	0.0	0.0	0.0	Segment_1 Pristine Marine
2017-01-10 08:25:00	0.0	0.0	0.0	0.0	0.0	0.0	0.0	0.0	0.0	Segment_1 Pristine Marine
2017-01-10 08:30:00	0.0	0.0	0.0	0.0	0.0	5.3675031882725515	0.0	0.0	0.0	Segment_1 Pristine Marine
2017-01-10 08:35:00	0.0	0.0	0.0	0.0	5.355703408439976	0.0	0.0	0.0	0.0	Segment_1 Pristine Marine
2017-01-10 08:40:00	0.0	0.0	0.0	0.0	0.0	5.3605674339732765	0.0	0.0	0.0	Segment_1 Pristine Marine
2017-01-10 08:45:00	0.0	0.0	0.0	0.0	5.363074422133676	0.0	0.0	0.0	0.0	Segment_1 Pristine Marine
2017-01-10 08:50:00	0.0	0.0	0.0	0.0	5.3570437103353665	0.0	0.0	0.0	0.0	Segment_1 Pristine Marine
2017-01-10 08:55:00	0.0	0.0	0.0	5.363325249925089	0.0	0.0	0.0	0.0	0.0	Segment_1 Pristine Marine
2017-01-10 09:00:00	0.0	0.0	0.0	0.0	0.0	5.358885485240869	0.0	0.0	0.0	Segment_1 Pristine Marine
2017-01-10 09:05:00	0.0	0.0	0.0	0.0	0.0	0.0	0.0	5.366103840546772	0.0	Segment_1 Pristine Marine
2017-01-10 09:10:00	0.0	0.0	0.0	0.0	0.0	10.710442127846633	0.0	0.0	0.0	Segment_1 Pristine Marine
2017-01-10 09:15:00	0.0	0.0	0.0	0.0	5.354703086947388	0.0	5.354703086947388	0.0	0.0	Segment_1 Pristine Marine
2017-01-10 09:20:00	0.0	0.0	0.0	0.0	0.0	0.0	0.0	0.0	0.0	Segment_1 Pristine Marine
2017-01-10 09:25:00	0.0	0.0	0.0	0.0	0.0	0.0	5.353292554360514	0.0	0.0	Segment_1 Pristine Marine
2017-01-10 09:30:00	0.0	0.0	0.0	0.0	0.0	0.0	5.3542923488651715	0.0	0.0	Segment_1 Pristine Marine
2017-01-10 09:35:00	0.0	0.0	0.0	0.0	0.0	0.0	0.0	0.0	0.0	Segment_1 Pristine Marine
2017-01-10 09:40:00	0.0	0.0	0.0	0.0	0.0	0.0	0.0	5.361408804326048	0.0	Segment_1 Pristine Marine
2017-01-10 09:45:00	0.0	0.0	0.0	0.0	0.0	0.0	5.357544261699191	0.0	0.0	Segment_1 Pristine Marine
2017-01-10 09:50:00	0.0	0.0	0.0	0.0	0.0	0.0	0.0	0.0	0.0	Segment_1 Pristine Marine
2017-01-10 09:55:00	0.0	0.0	0.0	5.543688039577859	0.0	0.0	0.0	0.0	0.0	Segment_1 Pristine Marine
2017-01-10 10:00:00	0.0	0.0	0.0	0.0	0.0	5.369783175646034	0.0	0.0	0.0	Segment_1 Pristine Marine
2017-01-10 10:05:00	0.0	0.0	0.0	5.357204591644591	0.0	0.0	0.0	0.0	0.0	Segment_1 Pristine Marine
2017-01-10 10:10:00	0.0	0.0	0.0	0.0	0.0	0.0	0.0	0.0	0.0	Segment_1 Pristine Marine
2017-01-10 10:15:00	0.0	0.0	0.0	0.0	0.0	0.0	0.0	0.0	0.0	Segment_1 Pristine Marine
2017-01-10 10:20:00	0.0	0.0	0.0	0.0	0.0	0.0	5.357436992818188	0.0	0.0	Segment_1 Pristine Marine
2017-01-10 10:25:00	0.0	0.0	0.0	5.554217197669032	0.0	0.0	0.0	0.0	0.0	Segment_1 Pristine Marine
2017-01-10 10:30:00	0.0	0.0	0.0	0.0	0.0	0.0	0.0	0.0	0.0	Segment_1 Pristine Marine
2017-01-10 10:35:00	0.0	0.0	0.0	0.0	0.0	0.0	0.0	0.0	0.0	Segment_1 Pristine Marine
2017-01-10 10:40:00	0.0	0.0	0.0	0.0	0.0	5.360460043999273	0.0	0.0	0.0	Segment_1 Pristine Marine
2017-01-10 10:45:00	0.0	0.0	0.0	0.0	0.0	0.0	0.0	0.0	0.0	Segment_1 Pristine Marine
2017-01-10 10:50:00	0.0	0.0	0.0	0.0	10.724214326475334	0.0	0.0	10.724214326475334	0.0	Segment_1 Pristine Marine
2017-01-10 10:55:00	0.0	0.0	0.0	0.0	0.0	0.0	0.0	0.0	0.0	Segment_1 Pristine Marine
2017-01-10 11:00:00	0.0	5.357740932471313	0.0	0.0	0.0	5.357740932471313	5.357740932471313	0.0	0.0	Segment_1 Pristine Marine
2017-01-10 11:05:00	0.0	0.0	0.0	5.3526857184126815	0.0	5.3526857184126815	10.705371436825363	0.0	0.0	Segment_1 Pristine Marine
2017-01-10 11:10:00	0.0	0.0	5.354488780955613	0.0	0.0	0.0	0.0	0.0	0.0	Segment_1 Pristine Marine
2017-01-10 11:15:00	0.0	0.0	0.0	0.0	5.355363971759276	0.0	0.0	5.355363971759276	0.0	Segment_1 Pristine Marine
2017-01-10 11:20:00	0.0	0.0	0.0	0.0	0.0	0.0	10.711192426521576	0.0	0.0	Segment_1 Pristine Marine
2017-01-10 11:25:00	0.0	0.0	0.0	0.0	0.0	5.3607822268303265	5.3607822268303265	5.3607822268303265	0.0	Segment_1 Pristine Marine
2017-01-10 11:30:00	0.0	0.0	0.0	0.0	0.0	0.0	5.36289527378894	5.36289527378894	0.0	Segment_1 Pristine Marine
2017-01-10 11:35:00	0.0	0.0	0.0	0.0	0.0	0.0	0.0	0.0	0.0	Segment_1 Pristine Marine
2017-01-10 11:40:00	0.0	0.0	0.0	0.0	0.0	10.731562035519756	0.0	5.365781017759877	0.0	Segment_1 Pristine Marine
2017-01-10 11:45:00	0.0	0.0	0.0	0.0	5.3572224679421065	10.714444935884213	0.0	0.0	0.0	Segment_1 Pristine Marine
2017-01-10 11:50:00	0.0	0.0	0.0	0.0	5.3547745260901625	0.0	0.0	10.709549052180325	0.0	Segment_1 Pristine Marine
2017-01-10 11:55:00	0.0	5.353239004477506	0.0	0.0	5.353239004477506	16.05971701343252	0.0	0.0	0.0	Segment_1 Pristine Marine
2017-01-10 12:00:00	0.0	0.0	0.0	0.0	0.0	0.0	0.0	0.0	0.0	Segment_1 Pristine Marine
2017-01-10 12:05:00	0.0	0.0	0.0	0.0	0.0	0.0	0.0	5.355113888051455	0.0	Segment_1 Pristine Marine
2017-01-10 12:10:00	0.0	0.0	0.0	0.0	0.0	5.3533104045595925	0.0	0.0	0.0	Segment_1 Pristine Marine
2017-01-10 12:15:00	0.0	0.0	5.3533104045595925	5.3533104045595925	0.0	0.0	0.0	5.3533104045595925	0.0	Segment_1 Pristine Marine
2017-01-10 12:20:00	0.0	0.0	0.0	0.0	0.0	0.0	0.0	5.353185455665825	0.0	Segment_1 Pristine Marine
2017-01-10 12:25:00	0.0	0.0	0.0	0.0	5.3548102463763785	0.0	0.0	0.0	0.0	Segment_1 Pristine Marine
2017-01-10 12:30:00	0.0	0.0	0.0	0.0	0.0	0.0	5.35670410374603	0.0	0.0	Segment_1 Pristine Marine
2017-01-10 12:35:00	0.0	0.0	0.0	5.353774551522556	5.353774551522556	0.0	0.0	0.0	0.0	Segment_1 Pristine Marine
2017-01-10 12:40:00	0.0	0.0	5.352257446452282	0.0	0.0	0.0	0.0	5.352257446452282	0.0	Segment_1 Pristine Marine
2017-01-10 12:45:00	0.0	0.0	0.0	0.0	0.0	10.714158921804707	5.357079460902353	0.0	0.0	Segment_1 Pristine Marine
2017-01-10 12:50:00	0.0	0.0	0.0	0.0	0.0	0.0	0.0	0.0	0.0	Segment_1 Pristine Marine
2017-01-10 12:55:00	0.0	0.0	0.0	0.0	0.0	0.0	0.0	0.0	0.0	Segment_1 Pristine Marine
2017-01-10 13:00:00	0.0	0.0	0.0	10.711549748553537	5.355774874276769	0.0	5.355774874276769	0.0	0.0	Segment_1 Pristine Marine
2017-01-10 13:05:00	0.0	0.0	0.0	0.0	0.0	0.0	0.0	0.0	0.0	Segment_1 Pristine Marine
2017-01-10 13:10:00	0.0	0.0	0.0	0.0	5.352542953477403	0.0	0.0	0.0	0.0	Segment_1 Pristine Marine
2017-01-10 13:15:00	0.0	0.0	0.0	0.0	5.355078163714139	0.0	0.0	10.710156327428278	0.0	Segment_1 Pristine Marine
2017-01-10 13:20:00	0.0	0.0	0.0	0.0	0.0	0.0	0.0	0.0	0.0	Segment_1 Pristine Marine
2017-01-10 13:25:00	0.0	0.0	0.0	0.0	0.0	0.0	0.0	0.0	0.0	Segment_1 Pristine Marine
2017-01-10 13:30:00	0.0	0.0	0.0	5.361086546178285	0.0	0.0	0.0	0.0	0.0	Segment_1 Pristine Marine
2017-01-10 13:35:00	0.0	0.0	0.0	0.0	0.0	0.0	0.0	0.0	0.0	Segment_1 Pristine Marine
2017-01-10 13:40:00	0.0	0.0	0.0	5.355739141119966	0.0	0.0	0.0	0.0	0.0	Segment_1 Pristine Marine
2017-01-10 13:45:00	0.0	0.0	0.0	0.0	10.733786252935571	0.0	0.0	0.0	0.0	Segment_1 Pristine Marine
2017-01-10 13:50:00	0.0	0.0	0.0	0.0	0.0	0.0	5.352168231753126	0.0	0.0	Segment_1 Pristine Marine
2017-01-10 13:55:00	0.0	0.0	0.0	0.0	0.0	0.0	0.0	0.0	0.0	Segment_1 Pristine Marine
2017-01-10 14:00:00	0.0	0.0	0.0	5.397167871197276	0.0	0.0	5.397167871197276	0.0	0.0	Segment_1 Pristine Marine
2017-01-10 14:05:00	0.0	0.0	0.0	5.353899527918372	0.0	0.0	10.707799055836745	5.353899527918372	0.0	Segment_1 Pristine Marine
2017-01-10 14:10:00	0.0	0.0	0.0	0.0	0.0	10.736119083967182	0.0	0.0	0.0	Segment_1 Pristine Marine
2017-01-10 14:15:00	0.0	0.0	0.0	0.0	0.0	0.0	0.0	0.0	0.0	Segment_1 Pristine Marine
2017-01-10 14:20:00	0.0	0.0	0.0	0.0	0.0	0.0	0.0	5.356293058638081	0.0	Segment_1 Pristine Marine
2017-01-10 14:25:00	0.0	0.0	0.0	0.0	0.0	0.0	10.706013934727668	0.0	0.0	Segment_1 Pristine Marine
2017-01-10 14:30:00	0.0	0.0	0.0	0.0	0.0	5.356239448709457	0.0	0.0	0.0	Segment_1 Pristine Marine
2017-01-10 14:35:00	0.0	0.0	0.0	0.0	0.0	5.35504243985346	5.35504243985346	0.0	0.0	Segment_1 Pristine Marine
2017-01-10 14:40:00	0.0	0.0	0.0	0.0	5.3564002817148415	5.3564002817148415	0.0	0.0	0.0	Segment_1 Pristine Marine
2017-01-10 14:45:00	0.0	0.0	0.0	0.0	5.3683287867994816	0.0	0.0	0.0	0.0	Segment_1 Pristine Marine
2017-01-10 14:50:00	0.0	0.0	0.0	0.0	0.0	5.362232528967163	0.0	0.0	0.0	Segment_1 Pristine Marine
2017-01-10 14:55:00	0.0	0.0	0.0	0.0	0.0	0.0	5.4866995100571625	0.0	0.0	Segment_1 Pristine Marine
2017-01-10 15:00:00	0.0	0.0	0.0	0.0	0.0	0.0	5.4206205871415625	0.0	0.0	Segment_1 Pristine Marine
2017-01-10 15:05:00	0.0	0.0	0.0	0.0	0.0	0.0	5.355346107862672	0.0	0.0	Segment_1 Pristine Marine
2017-01-10 15:10:00	0.0	0.0	0.0	0.0	0.0	0.0	5.361283477109503	5.361283477109503	0.0	Segment_1 Pristine Marine
2017-01-10 15:15:00	0.0	0.0	0.0	0.0	5.35284633806835	5.35284633806835	0.0	0.0	0.0	Segment_1 Pristine Marine
2017-01-10 15:20:00	0.0	0.0	0.0	0.0	0.0	0.0	0.0	5.358992812134956	0.0	Segment_1 Pristine Marine
2017-01-10 15:25:00	0.0	0.0	0.0	0.0	0.0	0.0	0.0	0.0	0.0	Segment_1 Pristine Marine
2017-01-10 15:30:00	0.0	0.0	0.0	0.0	0.0	0.0	5.358563530350847	0.0	0.0	Segment_1 Pristine Marine
2017-01-10 15:35:00	0.0	0.0	0.0	0.0	5.361176058444427	5.361176058444427	0.0	0.0	0.0	Segment_1 Pristine Marine
2017-01-10 15:40:00	0.0	0.0	0.0	0.0	0.0	0.0	5.355649810313996	0.0	0.0	Segment_1 Pristine Marine
2017-01-10 15:45:00	0.0	0.0	0.0	0.0	5.3576515348758464	0.0	0.0	0.0	0.0	Segment_1 Pristine Marine
2017-01-10 15:50:00	0.0	0.0	0.0	0.0	0.0	5.354953132286977	0.0	0.0	0.0	Segment_1 Pristine Marine
2017-01-10 15:55:00	0.0	0.0	0.0	0.0	0.0	5.354113786743724	0.0	5.354113786743724	0.0	Segment_1 Pristine Marine
2017-01-10 16:00:00	0.0	0.0	0.0	0.0	0.0	0.0	5.355363971759276	5.355363971759276	0.0	Segment_1 Pristine Marine
2017-01-10 16:05:00	0.0	0.0	0.0	0.0	0.0	5.352721410836471	5.352721410836471	0.0	0.0	Segment_1 Pristine Marine
2017-01-10 16:10:00	0.0	0.0	0.0	0.0	0.0	5.3545602143801885	0.0	0.0	0.0	Segment_1 Pristine Marine
2017-01-10 16:15:00	0.0	0.0	0.0	5.352489418590039	0.0	0.0	0.0	5.352489418590039	0.0	Segment_1 Pristine Marine
2017-01-10 16:20:00	0.0	0.0	0.0	0.0	0.0	0.0	0.0	0.0	0.0	Segment_1 Pristine Marine
2017-01-10 16:25:00	0.0	0.0	0.0	0.0	0.0	0.0	0.0	10.730737156993364	0.0	Segment_1 Pristine Marine
2017-01-10 16:30:00	0.0	0.0	0.0	0.0	5.3644901149368005	0.0	0.0	5.3644901149368005	0.0	Segment_1 Pristine Marine
2017-01-10 16:35:00	0.0	0.0	0.0	0.0	0.0	0.0	0.0	0.0	0.0	Segment_1 Pristine Marine
2017-01-10 16:40:00	0.0	0.0	0.0	0.0	5.353953091017044	5.353953091017044	5.353953091017044	0.0	0.0	Segment_1 Pristine Marine
2017-01-10 16:45:00	0.0	0.0	0.0	0.0	0.0	0.0	5.354917410094447	0.0	0.0	Segment_1 Pristine Marine
2017-01-10 16:50:00	0.0	0.0	0.0	0.0	0.0	5.357633655714752	0.0	0.0	0.0	Segment_1 Pristine Marine
2017-01-10 16:55:00	0.0	0.0	0.0	0.0	0.0	5.35284633806835	0.0	0.0	0.0	Segment_1 Pristine Marine
2017-01-10 17:00:00	0.0	0.0	0.0	0.0	0.0	5.3549709935619685	10.709941987123935	0.0	0.0	Segment_1 Pristine Marine
2017-01-10 17:05:00	0.0	0.0	0.0	0.0	0.0	0.0	0.0	0.0	0.0	Segment_1 Pristine Marine
2017-01-10 17:10:00	0.0	0.0	0.0	0.0	0.0	0.0	5.370304074359184	0.0	0.0	Segment_1 Pristine Marine
2017-01-10 17:15:00	0.0	0.0	0.0	0.0	5.357204591644591	5.357204591644591	0.0	0.0	0.0	Segment_1 Pristine Marine
2017-01-10 17:20:00	0.0	0.0	0.0	0.0	0.0	0.0	5.352079020028088	0.0	0.0	Segment_1 Pristine Marine
2017-01-10 17:25:00	0.0	0.0	0.0	0.0	0.0	0.0	0.0	0.0	0.0	Segment_1 Pristine Marine
2017-01-10 17:30:00	0.0	0.0	0.0	0.0	5.352310976699416	0.0	0.0	0.0	0.0	Segment_1 Pristine Marine
2017-01-10 17:35:00	0.0	0.0	0.0	0.0	0.0	0.0	5.36728785650517	0.0	0.0	Segment_1 Pristine Marine
2017-01-10 17:40:00	0.0	0.0	0.0	0.0	0.0	16.079178982958915	0.0	0.0	0.0	Segment_1 Pristine Marine
2017-01-10 17:45:00	0.0	0.0	0.0	0.0	0.0	0.0	0.0	0.0	0.0	Segment_1 Pristine Marine
2017-01-10 17:50:00	0.0	0.0	0.0	0.0	5.462914427589886	0.0	0.0	0.0	0.0	Segment_1 Pristine Marine
2017-01-10 17:55:00	0.0	0.0	0.0	0.0	0.0	0.0	0.0	0.0	0.0	Segment_1 Pristine Marine
2017-01-10 18:00:00	0.0	0.0	0.0	0.0	5.3558106079103895	0.0	5.3558106079103895	0.0	0.0	Segment_1 Pristine Marine
2017-01-10 18:05:00	0.0	0.0	0.0	0.0	5.3619101717915525	0.0	0.0	0.0	0.0	Segment_1 Pristine Marine
2017-01-10 18:10:00	0.0	0.0	0.0	0.0	0.0	5.356525380730167	5.356525380730167	5.356525380730167	0.0	Segment_1 Pristine Marine
2017-01-10 18:15:00	0.0	0.0	0.0	0.0	0.0	5.363486508752243	0.0	10.726973017504486	0.0	Segment_1 Pristine Marine
2017-01-10 18:20:00	0.0	0.0	0.0	0.0	0.0	0.0	0.0	0.0	0.0	Segment_1 Pristine Marine
2017-01-10 18:25:00	0.0	0.0	0.0	0.0	5.3545780730341415	0.0	0.0	0.0	0.0	Segment_1 Pristine Marine
2017-01-10 18:30:00	0.0	0.0	0.0	0.0	5.354078075748608	0.0	5.354078075748608	0.0	0.0	Segment_1 Pristine Marine
2017-01-10 18:35:00	0.0	0.0	0.0	5.3543816343923165	0.0	10.708763268784633	0.0	0.0	0.0	Segment_1 Pristine Marine
2017-01-10 18:40:00	0.0	0.0	0.0	0.0	0.0	0.0	0.0	0.0	0.0	Segment_1 Pristine Marine
2017-01-10 18:45:00	0.0	0.0	0.0	0.0	0.0	5.359618971376295	5.359618971376295	0.0	0.0	Segment_1 Pristine Marine
2017-01-10 18:50:00	0.0	0.0	0.0	0.0	0.0	0.0	0.0	0.0	0.0	Segment_1 Pristine Marine
2017-01-10 18:55:00	0.0	0.0	0.0	0.0	0.0	5.357526383254053	0.0	0.0	0.0	Segment_1 Pristine Marine
2017-01-10 19:00:00	0.0	0.0	0.0	0.0	0.0	5.353845965891422	0.0	0.0	0.0	Segment_1 Pristine Marine
2017-01-10 19:05:00	0.0	0.0	0.0	0.0	0.0	5.362877359612737	10.725754719225474	0.0	0.0	Segment_1 Pristine Marine
2017-01-10 19:10:00	0.0	0.0	0.0	0.0	0.0	0.0	0.0	5.352721410836471	0.0	Segment_1 Pristine Marine
2017-01-10 19:15:00	0.0	0.0	0.0	0.0	5.358992812134956	0.0	0.0	0.0	0.0	Segment_1 Pristine Marine
2017-01-10 19:20:00	0.0	0.0	0.0	0.0	10.72210148421752	5.36105074210876	0.0	5.36105074210876	0.0	Segment_1 Pristine Marine
2017-01-10 19:25:00	0.0	0.0	0.0	0.0	0.0	5.354113786743724	0.0	0.0	0.0	Segment_1 Pristine Marine
2017-01-10 19:30:00	0.0	0.0	0.0	0.0	5.35381025846884	0.0	5.35381025846884	0.0	0.0	Segment_1 Pristine Marine
2017-01-10 19:35:00	0.0	0.0	0.0	0.0	0.0	5.3582416141437665	5.3582416141437665	0.0	0.0	Segment_1 Pristine Marine
2017-01-10 19:40:00	0.0	0.0	0.0	0.0	0.0	0.0	0.0	0.0	0.0	Segment_1 Pristine Marine
2017-01-10 19:45:00	0.0	0.0	0.0	0.0	0.0	0.0	5.355828474906012	5.355828474906012	0.0	Segment_1 Pristine Marine
2017-01-10 19:50:00	0.0	0.0	0.0	0.0	0.0	5.352328820353073	0.0	5.352328820353073	0.0	Segment_1 Pristine Marine
2017-01-10 19:55:00	0.0	0.0	0.0	0.0	0.0	0.0	0.0	0.0	0.0	Segment_1 Pristine Marine
2017-01-10 20:00:00	0.0	0.0	5.356543252495083	0.0	5.356543252495083	0.0	0.0	0.0	0.0	Segment_1 Pristine Marine
2017-01-10 20:05:00										Segment_1 Pristine Marine
2017-01-10 20:10:00										Segment_1 Pristine Marine
2017-01-10 20:15:00										Segment_1 Pristine Marine
2017-01-10 20:20:00										Segment_1 Pristine Marine
2017-01-10 20:25:00										Segment_1 Pristine Marine
2017-01-10 20:30:00										Segment_1 Pristine Marine
2017-01-10 20:35:00	0.0	0.0	0.0	0.0	0.0	5.357240344358924	0.0	0.0	0.0	Segment_1 Pristine Marine
2017-01-10 20:40:00	0.0	0.0	0.0	0.0	0.0	5.3609254316314425	5.3609254316314425	5.3609254316314425	0.0	Segment_1 Pristine Marine
2017-01-10 20:45:00	0.0	0.0	0.0	0.0	5.355703408439976	0.0	5.355703408439976	0.0	0.0	Segment_1 Pristine Marine
2017-01-10 20:50:00	0.0	0.0	0.0	5.353453210437811	5.353453210437811	10.706906420875622	10.706906420875622	0.0	0.0	Segment_1 Pristine Marine
2017-01-10 20:55:00	0.0	0.0	0.0	0.0	0.0	5.354720946554376	0.0	0.0	0.0	Segment_1 Pristine Marine
2017-01-10 21:00:00	0.0	0.0	0.0	5.3570079602455385	0.0	5.3570079602455385	0.0	10.714015920491077	0.0	Segment_1 Pristine Marine
2017-01-10 21:05:00	0.0	0.0	0.0	0.0	10.710013432938807	5.355006716469403	0.0	5.355006716469403	0.0	Segment_1 Pristine Marine
2017-01-10 21:10:00	0.0	0.0	0.0	0.0	5.352882032634247	10.705764065268493	0.0	0.0	0.0	Segment_1 Pristine Marine
2017-01-10 21:15:00	0.0	0.0	0.0	5.35325685431947	5.35325685431947	0.0	0.0	0.0	0.0	Segment_1 Pristine Marine
2017-01-10 21:20:00	0.0	0.0	0.0	0.0	5.35616797047393	0.0	0.0	10.71233594094786	0.0	Segment_1 Pristine Marine
2017-01-10 21:25:00	0.0	0.0	0.0	5.352364508017317	0.0	32.1141870481039	32.1141870481039	0.0	0.0	Segment_1 Pristine Marine
2017-01-10 21:30:00	0.0	0.0	0.0	0.0	10.707013529212887	0.0	5.353506764606443	0.0	0.0	Segment_1 Pristine Marine
2017-01-10 21:35:00	0.0	0.0	0.0	5.355310380426988	0.0	0.0	0.0	5.355310380426988	0.0	Segment_1 Pristine Marine
2017-01-10 21:40:00	0.0	0.0	0.0	0.0	0.0	0.0	0.0	0.0	0.0	Segment_1 Pristine Marine
2017-01-10 21:45:00	0.0	0.0	0.0	0.0	0.0	0.0	0.0	0.0	0.0	Segment_1 Pristine Marine
2017-01-10 21:50:00	0.0	0.0	0.0	0.0	0.0	0.0	0.0	0.0	0.0	Segment_1 Pristine Marine
2017-01-10 21:55:00	0.0	0.0	0.0	0.0	0.0	10.719452655305943	0.0	0.0	0.0	Segment_1 Pristine Marine
2017-01-10 22:00:00	0.0	0.0	0.0	0.0	0.0	0.0	0.0	0.0	0.0	Segment_1 Pristine Marine
2017-01-10 22:05:00	0.0	0.0	0.0	0.0	10.711907094426586	0.0	5.355953547213293	0.0	0.0	Segment_1 Pristine Marine
2017-01-10 22:10:00	0.0	0.0	0.0	0.0	0.0	0.0	5.3526143349930875	5.3526143349930875	0.0	Segment_1 Pristine Marine
2017-01-10 22:15:00	0.0	0.0	0.0	0.0	10.707763347580618	0.0	5.353881673790309	0.0	0.0	Segment_1 Pristine Marine
2017-01-10 22:20:00	0.0	0.0	0.0	0.0	5.356346669639865	5.356346669639865	5.356346669639865	0.0	0.0	Segment_1 Pristine Marine
2017-01-10 22:25:00	0.0	0.0	0.0	5.352757103736268	10.705514207472536	5.352757103736268	0.0	0.0	0.0	Segment_1 Pristine Marine
2017-01-10 22:30:00										Segment_1 Pristine Marine
2017-01-10 22:35:00										Segment_1 Pristine Marine
2017-01-10 22:40:00										Segment_1 Pristine Marine
2017-01-10 22:45:00										Segment_1 Pristine Marine
2017-01-10 22:50:00										Segment_1 Pristine Marine
2017-01-10 22:55:00	0.0	0.0	0.0	0.0	0.0	5.3558999440806065	0.0	0.0	0.0	Segment_1 Pristine Marine
2017-01-10 23:00:00	0.0	0.0	0.0	0.0	0.0	0.0	5.353167606299998	5.353167606299998	0.0	Segment_1 Pristine Marine
2017-01-10 23:05:00	0.0	0.0	0.0	0.0	5.354953132286977	5.354953132286977	0.0	0.0	0.0	Segment_1 Pristine Marine
2017-01-10 23:10:00	0.0	0.0	0.0	0.0	0.0	5.354506639133075	0.0	0.0	0.0	Segment_1 Pristine Marine
2017-01-10 23:15:00	0.0	0.0	0.0	0.0	10.718343399691072	0.0	0.0	0.0	0.0	Segment_1 Pristine Marine
2017-01-10 23:20:00	0.0	0.0	0.0	0.0	0.0	10.707656224241184	0.0	0.0	0.0	Segment_1 Pristine Marine
2017-01-10 23:25:00	0.0	0.0	0.0	0.0	0.0	0.0	5.354595931807217	0.0	0.0	Segment_1 Pristine Marine
2017-01-10 23:30:00	0.0	0.0	0.0	5.353578171831384	0.0	0.0	0.0	5.353578171831384	0.0	Segment_1 Pristine Marine
2017-01-10 23:35:00	0.0	0.0	0.0	0.0	5.352703564565077	5.352703564565077	0.0	5.352703564565077	0.0	Segment_1 Pristine Marine
2017-01-10 23:40:00	0.0	0.0	0.0	0.0	0.0	0.0	0.0	0.0	0.0	Segment_1 Pristine Marine
2017-01-10 23:45:00	0.0	0.0	0.0	5.354238778978173	0.0	0.0	0.0	0.0	0.0	Segment_1 Pristine Marine
2017-01-10 23:50:00	0.0	0.0	0.0	0.0	5.3526857184126815	0.0	5.3526857184126815	0.0	0.0	Segment_1 Pristine Marine
2017-01-10 23:55:00	0.0	0.0	0.0	0.0	0.0	0.0	5.352596489435677	0.0	0.0	Segment_1 Pristine Marine
2017-01-11 00:00:00	0.0	0.0	0.0	5.3545780730341415	0.0	0.0	5.3545780730341415	0.0	0.0	Segment_1 Pristine Marine
2017-01-11 00:05:00	0.0	0.0	0.0	5.35243588477355	0.0	10.7048717695471	5.35243588477355	5.35243588477355	0.0	Segment_1 Pristine Marine
2017-01-11 00:10:00	0.0	0.0	0.0	0.0	10.707299161922533	5.3536495809612665	10.707299161922533	0.0	0.0	Segment_1 Pristine Marine
2017-01-11 00:15:00	0.0	0.0	5.3564002817148415	0.0	5.3564002817148415	5.3564002817148415	10.712800563429683	0.0	0.0	Segment_1 Pristine Marine
2017-01-11 00:20:00	0.0	0.0	0.0	0.0	5.353203305150685	0.0	0.0	0.0	0.0	Segment_1 Pristine Marine
2017-01-11 00:25:00	0.0	0.0	0.0	0.0	5.353953091017044	0.0	5.353953091017044	0.0	0.0	Segment_1 Pristine Marine
2017-01-11 00:30:00	0.0	0.0	0.0	0.0	5.3537924049361605	0.0	0.0	0.0	0.0	Segment_1 Pristine Marine
2017-01-11 00:35:00										Segment_1 Pristine Marine
2017-01-11 00:40:00										Segment_1 Pristine Marine
2017-01-11 00:45:00										Segment_1 Pristine Marine
2017-01-11 00:50:00	0.0	0.0	0.0	0.0	0.0	5.355346107862672	10.710692215725343	5.355346107862672	0.0	Segment_1 Pristine Marine
2017-01-11 00:55:00	0.0	0.0	0.0	0.0	0.0	0.0	5.353060512604658	0.0	0.0	Segment_1 Pristine Marine
2017-01-11 01:00:00	5.357776692344848	0.0	0.0	0.0	5.357776692344848	0.0	0.0	0.0	0.0	Segment_1 Pristine Marine
2017-01-11 01:05:00	0.0	0.0	0.0	0.0	0.0	5.355238926985708	0.0	5.355238926985708	0.0	Segment_1 Pristine Marine
2017-01-11 01:10:00	0.0	0.0	0.0	5.3548816883785095	5.3548816883785095	0.0	0.0	5.3548816883785095	0.0	Segment_1 Pristine Marine
2017-01-11 01:15:00	0.0	0.0	0.0	5.352917727676191	0.0	10.705835455352382	0.0	0.0	0.0	Segment_1 Pristine Marine
2017-01-11 01:20:00	0.0	0.0	0.0	0.0	5.357973380182306	0.0	5.357973380182306	0.0	0.0	Segment_1 Pristine Marine
2017-01-11 01:25:00										Segment_1 Pristine Marine
2017-01-11 01:30:00										Segment_1 Pristine Marine
2017-01-11 01:35:00										Segment_1 Pristine Marine
2017-01-11 01:40:00										Segment_1 Pristine Marine
2017-01-11 01:45:00										Segment_1 Pristine Marine
2017-01-11 01:50:00										Segment_1 Pristine Marine
2017-01-11 01:55:00										Segment_1 Pristine Marine
2017-01-11 02:00:00										Segment_1 Pristine Marine
2017-01-11 02:05:00										Segment_1 Pristine Marine
2017-01-11 02:10:00										Segment_1 Pristine Marine
2017-01-11 02:15:00										Segment_1 Pristine Marine
2017-01-11 02:20:00										Segment_1 Pristine Marine
2017-01-11 02:25:00										Segment_1 Pristine Marine
2017-01-11 02:30:00										Segment_1 Pristine Marine
2017-01-11 02:35:00										Segment_1 Pristine Marine
2017-01-11 02:40:00										Segment_1 Pristine Marine
2017-01-11 02:45:00										Segment_1 Pristine Marine
2017-01-11 02:50:00										Segment_1 Pristine Marine
2017-01-11 02:55:00										Segment_1 Pristine Marine
2017-01-11 03:00:00										Segment_1 Pristine Marine
2017-01-11 03:05:00										Segment_1 Pristine Marine
2017-01-11 03:10:00										Segment_1 Pristine Marine
2017-01-11 03:15:00										Segment_1 Pristine Marine
2017-01-11 03:20:00										Segment_1 Pristine Marine
2017-01-11 03:25:00	0.0	0.0	0.0	0.0	0.0	0.0	0.0	0.0	0.0	Segment_1 Pristine Marine
2017-01-11 03:30:00	0.0	0.0	0.0	0.0	0.0	0.0	0.0	0.0	0.0	Segment_1 Pristine Marine
2017-01-11 03:35:00										Segment_1 Pristine Marine
2017-01-11 03:40:00										Segment_1 Pristine Marine
2017-01-11 03:45:00										Segment_1 Pristine Marine
2017-01-11 03:50:00										Segment_1 Pristine Marine
2017-01-11 03:55:00										Segment_1 Pristine Marine
2017-01-11 04:00:00	0.0	0.0	0.0	0.0	6.399786112037003	6.399786112037003	6.399786112037003	0.0	0.0	Segment_1 Pristine Marine
2017-01-11 04:05:00	0.0	0.0	0.0	0.0	0.0	0.0	0.0	0.0	0.0	Segment_1 Pristine Marine
2017-01-11 04:10:00	0.0	0.0	0.0	0.0	0.0	0.0	0.0	0.0	0.0	Segment_1 Pristine Marine
2017-01-11 04:15:00	0.0	0.0	0.0	0.0	0.0	0.0	0.0	0.0	0.0
2017-01-11 04:20:00	0.0	0.0	5.354506639133075	0.0	0.0	0.0	0.0	0.0	0.0
2017-01-11 04:25:00	0.0	0.0	0.0	0.0	0.0	0.0	5.356578996382688	0.0	0.0	Segment_1 Pristine Marine
2017-01-11 04:30:00	0.0	0.0	0.0	0.0	5.354524497429655	0.0	5.354524497429655	0.0	0.0	Segment_1 Pristine Marine
2017-01-11 04:35:00	0.0	0.0	0.0	0.0	0.0	5.354310205732382	10.708620411464764	0.0	0.0	Segment_1 Pristine Marine
2017-01-11 04:40:00	0.0	0.0	0.0	0.0	0.0	5.354917410094447	0.0	5.354917410094447	0.0	Segment_1 Pristine Marine
2017-01-11 04:45:00	0.0	0.0	0.0	0.0	0.0	10.712907789726092	0.0	0.0	0.0	Segment_1 Pristine Marine
2017-01-11 04:50:00	0.0	0.0	5.367162254286061	0.0	0.0	5.367162254286061	0.0	0.0	0.0	Segment_1 Pristine Marine
2017-01-11 04:55:00	0.0	0.0	0.0	0.0	0.0	0.0	0.0	5.554601528676057	0.0	Segment_1 Pristine Marine
2017-01-11 05:00:00	0.0	0.0	0.0	0.0	5.355971415162623	0.0	5.355971415162623	0.0	0.0	Segment_1 Pristine Marine
2017-01-11 05:05:00	0.0	0.0	5.354113786743724	0.0	0.0	0.0	5.354113786743724	0.0	0.0	Segment_1 Pristine Marine
2017-01-11 05:10:00	0.0	0.0	0.0	0.0	0.0	0.0	0.0	0.0	0.0	Segment_1 Pristine Marine
2017-01-11 05:15:00	0.0	0.0	0.0	0.0	0.0	0.0	0.0	0.0	0.0	Segment_1 Pristine Marine
2017-01-11 05:20:00	0.0	0.0	0.0	0.0	0.0	0.0	5.364687296001291	0.0	0.0	Segment_1 Pristine Marine
2017-01-11 05:25:00	0.0	0.0	0.0	0.0	5.362734050511488	16.088202151534464	0.0	0.0	0.0	Segment_1 Pristine Marine
2017-01-11 05:30:00	0.0	0.0	0.0	0.0	0.0	0.0	0.0	0.0	0.0	Segment_1 Pristine Marine
2017-01-11 05:35:00	0.0	0.0	0.0	0.0	0.0	0.0	0.0	0.0	0.0	Segment_1 Pristine Marine
2017-01-11 05:40:00	0.0	0.0	0.0	0.0	0.0	5.3542923488651715	0.0	5.3542923488651715	0.0	Segment_1 Pristine Marine
2017-01-11 05:45:00	0.0	0.0	0.0	0.0	5.35263218066949	0.0	5.35263218066949	0.0	0.0	Segment_1 Pristine Marine
2017-01-11 05:50:00	0.0	0.0	0.0	0.0	5.362841531619367	0.0	0.0	5.362841531619367	0.0	Segment_1 Pristine Marine
2017-01-11 05:55:00	0.0	0.0	0.0	0.0	0.0	5.359976842358066	0.0	5.359976842358066	0.0	Segment_1 Pristine Marine
2017-01-11 06:00:00	0.0	0.0	0.0	0.0	0.0	5.357544261699191	0.0	5.357544261699191	0.0	Segment_1 Pristine Marine
2017-01-11 06:05:00	0.0	0.0	0.0	0.0	0.0	10.94310642517774	0.0	5.47155321258887	0.0	Segment_1 Pristine Marine
2017-01-11 06:10:00	0.0	0.0	0.0	0.0	0.0	0.0	16.408955481747466	0.0	0.0	Segment_1 Pristine Marine
2017-01-11 06:15:00	0.0	0.0	0.0	0.0	0.0	0.0	0.0	0.0	0.0	Segment_1 Pristine Marine
2017-01-11 06:20:00	0.0	0.0	0.0	0.0	0.0	0.0	0.0	0.0	0.0	Segment_1 Pristine Marine
2017-01-11 06:25:00	0.0	0.0	0.0	0.0	5.362214619218332	5.362214619218332	5.362214619218332	0.0	0.0	Segment_1 Pristine Marine
2017-01-11 06:30:00	0.0	0.0	0.0	0.0	0.0	5.35670410374603	5.35670410374603	0.0	0.0	Segment_1 Pristine Marine
2017-01-11 06:35:00	0.0	0.0	0.0	0.0	0.0	10.709656213396396	0.0	0.0	0.0	Segment_1 Pristine Marine
2017-01-11 06:40:00	0.0	0.0	0.0	0.0	0.0	0.0	5.3608896297138875	0.0	0.0	Segment_1 Pristine Marine
2017-01-11 06:45:00	0.0	0.0	0.0	0.0	0.0	0.0	0.0	5.354917410094447	0.0	Segment_1 Pristine Marine
2017-01-11 06:50:00	0.0	0.0	5.363253582447765	0.0	0.0	0.0	0.0	0.0	0.0	Segment_1 Pristine Marine
2017-01-11 06:55:00	0.0	0.0	0.0	0.0	0.0	0.0	5.357293974325199	0.0	0.0	Segment_1 Pristine Marine
2017-01-11 07:00:00	0.0	5.35409593118662	0.0	0.0	0.0	10.70819186237324	10.70819186237324	0.0	0.0	Segment_1 Pristine Marine
2017-01-11 07:05:00	0.0	0.0	0.0	0.0	0.0	5.355346107862672	16.066038323588018	0.0	0.0	Segment_1 Pristine Marine
2017-01-11 07:10:00	0.0	0.0	0.0	0.0	0.0	0.0	0.0	0.0	0.0	Segment_1 Pristine Marine
2017-01-11 07:15:00	0.0	0.0	0.0	0.0	0.0	0.0	0.0	0.0	0.0	Segment_1 Pristine Marine
2017-01-11 07:20:00	0.0	0.0	0.0	0.0	5.356203709353227	0.0	0.0	0.0	0.0	Segment_1 Pristine Marine
2017-01-11 07:25:00	5.3543816343923165	0.0	0.0	0.0	0.0	5.3543816343923165	10.708763268784633	0.0	0.0	Segment_1 Pristine Marine
2017-01-11 07:30:00	0.0	0.0	0.0	0.0	0.0	0.0	5.362859445556212	0.0	0.0	Segment_1 Pristine Marine
2017-01-11 07:35:00	0.0	0.0	0.0	0.0	0.0	5.360907530612892	10.721815061225783	0.0	0.0	Segment_1 Pristine Marine
2017-01-11 07:40:00	0.0	0.0	0.0	0.0	10.705157287994522	5.352578643997261	0.0	0.0	0.0	Segment_1 Pristine Marine
2017-01-11 07:45:00	0.0	0.0	0.0	0.0	0.0	0.0	5.359941053109294	5.359941053109294	0.0	Segment_1 Pristine Marine
2017-01-11 07:50:00	0.0	0.0	0.0	0.0	0.0	0.0	5.363343167093696	0.0	0.0	Segment_1 Pristine Marine
2017-01-11 07:55:00	0.0	0.0	0.0	0.0	0.0	0.0	16.063680643140565	0.0	0.0	Segment_1 Pristine Marine
2017-01-11 08:00:00	0.0	0.0	0.0	0.0	0.0	5.3548102463763785	0.0	0.0	0.0	Segment_1 Pristine Marine
2017-01-11 08:05:00	0.0	0.0	0.0	0.0	0.0	0.0	0.0	0.0	0.0	Segment_1 Pristine Marine
2017-01-11 08:10:00	0.0	0.0	0.0	0.0	0.0	0.0	0.0	0.0	0.0	Segment_1 Pristine Marine
2017-01-11 08:15:00	0.0	0.0	0.0	0.0	0.0	0.0	5.3631460848229215	5.3631460848229215	0.0	Segment_1 Pristine Marine
2017-01-11 08:20:00	0.0	0.0	0.0	0.0	5.363414836965236	5.363414836965236	5.363414836965236	5.363414836965236	0.0	Segment_1 Pristine Marine
2017-01-11 08:25:00	0.0	0.0	0.0	0.0	5.357097336364786	0.0	0.0	5.357097336364786	0.0	Segment_1 Pristine Marine
2017-01-11 08:30:00	0.0	0.0	0.0	0.0	0.0	5.355971415162623	5.355971415162623	0.0	0.0	Segment_1 Pristine Marine
2017-01-11 08:35:00	0.0	0.0	0.0	0.0	0.0	5.360048422289453	0.0	0.0	0.0	Segment_1 Pristine Marine
2017-01-11 08:40:00	0.0	0.0	0.0	0.0	0.0	0.0	5.362393722090451	0.0	0.0	Segment_1 Pristine Marine
2017-01-11 08:45:00	0.0	0.0	0.0	0.0	0.0	5.359028588721669	0.0	5.359028588721669	0.0	Segment_1 Pristine Marine
2017-01-11 08:50:00	0.0	0.0	0.0	0.0	0.0	0.0	5.3561858398539615	5.3561858398539615	0.0	Segment_1 Pristine Marine
2017-01-11 08:55:00	0.0	0.0	0.0	0.0	0.0	0.0	5.354149498215219	0.0	0.0	Segment_1 Pristine Marine
2017-01-11 09:00:00	0.0	0.0	0.0	0.0	0.0	0.0	0.0	5.354738806280502	0.0	Segment_1 Pristine Marine
2017-01-11 09:05:00										Segment_1 Pristine Marine
2017-01-11 09:10:00										Segment_1 Pristine Marine
2017-01-11 09:15:00	0.0	0.0	0.0	0.0	0.0	0.0	0.0	0.0	0.0	Segment_1 Pristine Marine
2017-01-11 09:20:00	0.0	0.0	0.0	0.0	0.0	0.0	5.356793469726418	0.0	0.0	Segment_1 Pristine Marine
2017-01-11 09:25:00	0.0	0.0	0.0	0.0	0.0	0.0	0.0	0.0	0.0	Segment_1 Pristine Marine
2017-01-11 09:30:00	0.0	0.0	0.0	0.0	0.0	5.358062788518787	0.0	0.0	0.0	Segment_1 Pristine Marine
2017-01-11 09:35:00	0.0	0.0	0.0	0.0	0.0	0.0	10.714623702438466	0.0	0.0	Segment_1 Pristine Marine
2017-01-11 09:40:00	0.0	0.0	0.0	0.0	0.0	10.712586117276162	0.0	0.0	0.0	Segment_1 Pristine Marine
2017-01-11 09:45:00	0.0	0.0	0.0	0.0	0.0	0.0	5.35252510839596	5.35252510839596	0.0	Segment_1 Pristine Marine
2017-01-11 09:50:00	0.0	0.0	0.0	0.0	0.0	10.715231553345966	0.0	0.0	0.0	Segment_1 Pristine Marine
2017-01-11 09:55:00	0.0	0.0	0.0	0.0	0.0	5.3532211547545785	5.3532211547545785	0.0	0.0	Segment_1 Pristine Marine
2017-01-11 10:00:00	0.0	0.0	0.0	0.0	5.355096025823218	0.0	5.355096025823218	0.0	0.0	Segment_1 Pristine Marine
2017-01-11 10:05:00	0.0	0.0	0.0	0.0	5.355864209254888	0.0	0.0	0.0	0.0	Segment_1 Pristine Marine
2017-01-11 10:10:00	0.0	0.0	0.0	0.0	0.0	0.0	0.0	5.428960793034764	0.0	Segment_1 Pristine Marine
2017-01-11 10:15:00	0.0	0.0	0.0	0.0	5.478517588092783	5.478517588092783	0.0	0.0	0.0	Segment_1 Pristine Marine
2017-01-11 10:20:00	0.0	0.0	0.0	0.0	0.0	10.717949848041464	5.358974924020732	0.0	0.0	Segment_1 Pristine Marine
2017-01-11 10:25:00	0.0	0.0	0.0	0.0	10.710585033775821	0.0	5.355292516887911	5.355292516887911	0.0	Segment_1 Pristine Marine
2017-01-11 10:30:00	0.0	0.0	0.0	0.0	0.0	0.0	0.0	5.359314818613077	0.0	Segment_1 Pristine Marine
2017-01-11 10:35:00	0.0	0.0	0.0	0.0	0.0	0.0	0.0	5.3558999440806065	0.0	Segment_1 Pristine Marine
2017-01-11 10:40:00	0.0	0.0	0.0	0.0	0.0	0.0	0.0	0.0	0.0	Segment_1 Pristine Marine
2017-01-11 10:45:00	0.0	0.0	0.0	0.0	5.357991261610894	5.357991261610894	0.0	5.357991261610894	0.0	Segment_1 Pristine Marine
2017-01-11 10:50:00	0.0	0.0	0.0	5.355346107862672	0.0	0.0	0.0	0.0	0.0	Segment_1 Pristine Marine
2017-01-11 10:55:00	0.0	0.0	0.0	0.0	0.0	0.0	0.0	0.0	0.0	Segment_1 Pristine Marine
2017-01-11 11:00:00	0.0	0.0	0.0	0.0	0.0	0.0	0.0	0.0	0.0	Segment_1 Pristine Marine
2017-01-11 11:05:00	0.0	0.0	0.0	0.0	5.447806553934103	0.0	0.0	0.0	0.0	Segment_1 Pristine Marine
2017-01-11 11:10:00	0.0	0.0	0.0	0.0	0.0	0.0	0.0	0.0	0.0	Segment_1 Pristine Marine
2017-01-11 11:15:00	0.0	0.0	0.0	0.0	0.0	5.355560482487955	5.355560482487955	0.0	0.0	Segment_1 Pristine Marine
2017-01-11 11:20:00	0.0	0.0	0.0	5.358080670544152	0.0	0.0	5.358080670544152	0.0	0.0	Segment_1 Pristine Marine
2017-01-11 11:25:00	0.0	0.0	0.0	0.0	0.0	0.0	5.355203200980091	0.0	0.0	Segment_1 Pristine Marine
2017-01-11 11:30:00	0.0	0.0	0.0	0.0	5.357061585559213	5.357061585559213	0.0	0.0	0.0	Segment_1 Pristine Marine
2017-01-11 11:35:00	0.0	0.0	0.0	0.0	0.0	0.0	5.3555783478147765	0.0	0.0	Segment_1 Pristine Marine
2017-01-11 11:40:00	0.0	0.0	0.0	0.0	0.0	0.0	0.0	0.0	0.0	Segment_1 Pristine Marine
2017-01-11 11:45:00	0.0	0.0	0.0	0.0	0.0	0.0	0.0	5.3558820766081405	0.0	Segment_1 Pristine Marine
2017-01-11 11:50:00	0.0	0.0	0.0	0.0	0.0	0.0	0.0	0.0	0.0	Segment_1 Pristine Marine
2017-01-11 11:55:00	0.0	0.0	0.0	5.358635072538747	0.0	0.0	0.0	0.0	0.0	Segment_1 Pristine Marine
2017-01-11 12:00:00	0.0	0.0	0.0	0.0	0.0	0.0	0.0	0.0	0.0	Segment_1 Pristine Marine
2017-01-11 12:05:00	0.0	0.0	0.0	0.0	5.3585993012060085	5.3585993012060085	5.3585993012060085	0.0	0.0	Segment_1 Pristine Marine
2017-01-11 12:10:00	0.0	0.0	0.0	0.0	0.0	5.353239004477506	0.0	10.706478008955012	0.0	Segment_1 Pristine Marine
2017-01-11 12:15:00	0.0	0.0	0.0	0.0	0.0	0.0	0.0	0.0	0.0	Segment_1 Pristine Marine
2017-01-11 12:20:00	0.0	0.0	0.0	5.375752618082855	5.375752618082855	0.0	0.0	5.375752618082855	0.0	Segment_1 Pristine Marine
2017-01-11 12:25:00	0.0	0.0	0.0	0.0	0.0	0.0	0.0	5.358563530350847	0.0	Segment_1 Pristine Marine
2017-01-11 12:30:00	0.0	0.0	0.0	0.0	0.0	0.0	0.0	0.0	0.0	Segment_1 Pristine Marine
2017-01-11 12:35:00	0.0	0.0	0.0	0.0	5.356882838688646	0.0	0.0	5.356882838688646	0.0	Segment_1 Pristine Marine
2017-01-11 12:40:00	0.0	0.0	0.0	0.0	0.0	0.0	10.708370420326203	0.0	0.0	Segment_1 Pristine Marine
2017-01-11 12:45:00	0.0	0.0	0.0	0.0	0.0	0.0	5.368705774919915	0.0	0.0	Segment_1 Pristine Marine
2017-01-11 12:50:00	0.0	0.0	0.0	0.0	5.356114363049223	0.0	0.0	5.356114363049223	0.0	Segment_1 Pristine Marine
2017-01-11 12:55:00	0.0	0.0	0.0	0.0	5.355524752191884	5.355524752191884	0.0	0.0	0.0	Segment_1 Pristine Marine
2017-01-11 13:00:00	0.0	0.0	0.0	0.0	5.358724502960054	0.0	5.358724502960054	0.0	0.0	Segment_1 Pristine Marine
2017-01-11 13:05:00	0.0	0.0	0.0	0.0	0.0	0.0	0.0	0.0	0.0	Segment_1 Pristine Marine
2017-01-11 13:10:00	0.0	0.0	0.0	0.0	0.0	5.580570422255453	0.0	0.0	0.0	Segment_1 Pristine Marine
2017-01-11 13:15:00	0.0	0.0	0.0	0.0	5.357401237479063	0.0	0.0	0.0	0.0	Segment_1 Pristine Marine
2017-01-11 13:20:00										Segment_1 Pristine Marine
2017-01-11 13:25:00										Segment_1 Pristine Marine
2017-01-11 13:30:00										Segment_1 Pristine Marine
2017-01-11 13:35:00										Segment_1 Pristine Marine
2017-01-11 13:40:00										Segment_1 Pristine Marine
2017-01-11 13:45:00	0.0	0.0	0.0	5.357562140263652	0.0	0.0	5.357562140263652	0.0	0.0	Segment_1 Pristine Marine
2017-01-11 13:50:00	0.0	0.0	0.0	0.0	0.0	0.0	0.0	16.061645021370925	0.0	Segment_1 Pristine Marine
2017-01-11 13:55:00	0.0	0.0	0.0	0.0	0.0	0.0	5.364006186499387	0.0	0.0	Segment_1 Pristine Marine
2017-01-11 14:00:00	0.0	0.0	0.0	0.0	0.0	0.0	0.0	0.0	0.0	Segment_1 Pristine Marine
2017-01-11 14:05:00	0.0	0.0	0.0	0.0	0.0	0.0	0.0	0.0	0.0	Segment_1 Pristine Marine
2017-01-11 14:10:00	0.0	0.0	0.0	0.0	5.35211470436122	0.0	0.0	0.0	0.0	Segment_1 Pristine Marine
2017-01-11 14:15:00	0.0	0.0	0.0	0.0	0.0	0.0	0.0	0.0	0.0	Segment_1 Pristine Marine
2017-01-11 14:20:00	0.0	0.0	0.0	0.0	0.0	0.0	0.0	5.3520254944205865	0.0	Segment_1 Pristine Marine
2017-01-11 14:25:00	0.0	0.0	0.0	0.0	0.0	0.0	0.0	0.0	0.0	Segment_1 Pristine Marine
2017-01-11 14:30:00	0.0	0.0	0.0	0.0	0.0	0.0	0.0	0.0	0.0	Segment_1 Pristine Marine
2017-01-11 14:35:00	0.0	0.0	0.0	0.0	0.0	0.0	0.0	0.0	0.0	Segment_1 Pristine Marine
2017-01-11 14:40:00	0.0	0.0	0.0	5.35468522745953	0.0	0.0	0.0	0.0	0.0	Segment_1 Pristine Marine
2017-01-11 14:45:00	0.0	0.0	0.0	0.0	0.0	0.0	5.3599052643384555	0.0	0.0	Segment_1 Pristine Marine
2017-01-11 14:50:00	0.0	0.0	0.0	0.0	0.0	0.0	0.0	0.0	0.0	Segment_1 Pristine Marine
2017-01-11 14:55:00	0.0	0.0	0.0	0.0	0.0	0.0	0.0	0.0	0.0	Segment_1 Pristine Marine
2017-01-11 15:00:00	0.0	0.0	0.0	0.0	0.0	5.370375930388651	0.0	0.0	0.0	Segment_1 Pristine Marine
2017-01-11 15:05:00	0.0	0.0	0.0	0.0	0.0	5.355006716469403	0.0	5.355006716469403	0.0	Segment_1 Pristine Marine
2017-01-11 15:10:00	0.0	0.0	0.0	0.0	5.35468522745953	0.0	5.35468522745953	0.0	0.0	Segment_1 Pristine Marine
2017-01-11 15:15:00	0.0	0.0	0.0	0.0	0.0	0.0	10.718915890049816	0.0	0.0	Segment_1 Pristine Marine
2017-01-11 15:20:00	0.0	0.0	0.0	5.35243588477355	5.35243588477355	0.0	0.0	5.35243588477355	0.0	Segment_1 Pristine Marine
2017-01-11 15:25:00	0.0	0.0	0.0	0.0	5.35741911508897	0.0	0.0	5.35741911508897	0.0	Segment_1 Pristine Marine
2017-01-11 15:30:00	0.0	0.0	0.0	0.0	5.352150389170193	0.0	0.0	0.0	0.0	Segment_1 Pristine Marine
2017-01-11 15:35:00	0.0	0.0	0.0	0.0	0.0	0.0	5.353060512604658	0.0	0.0	Segment_1 Pristine Marine
2017-01-11 15:40:00	0.0	0.0	5.356757722976451	0.0	5.356757722976451	0.0	0.0	0.0	0.0	Segment_1 Pristine Marine
2017-01-11 15:45:00	0.0	0.0	0.0	0.0	0.0	0.0	0.0	0.0	0.0	Segment_1 Pristine Marine
2017-01-11 15:50:00	0.0	0.0	0.0	0.0	0.0	5.3550603017242215	0.0	0.0	0.0	Segment_1 Pristine Marine
2017-01-11 15:55:00	0.0	0.0	0.0	0.0	0.0	0.0	0.0	0.0	0.0	Segment_1 Pristine Marine
2017-01-11 16:00:00	0.0	0.0	0.0	5.362017619876915	10.72403523975383	5.362017619876915	0.0	0.0	5.362017619876915	Segment_1 Pristine Marine
2017-01-11 16:05:00	0.0	0.0	0.0	0.0	10.717484778805039	10.717484778805039	5.35874238940252	0.0	0.0	Segment_1 Pristine Marine
2017-01-11 16:10:00	0.0	0.0	0.0	0.0	5.353578171831384	10.707156343662767	0.0	5.353578171831384	0.0	Segment_1 Pristine Marine
2017-01-11 16:15:00	0.0	0.0	0.0	0.0	0.0	0.0	5.353488913097848	0.0	0.0	Segment_1 Pristine Marine
2017-01-11 16:20:00	0.0	0.0	0.0	0.0	0.0	5.359261148179465	5.359261148179465	0.0	0.0	Segment_1 Pristine Marine
2017-01-11 16:25:00	0.0	0.0	0.0	0.0	0.0	10.708977561911226	0.0	10.708977561911226	0.0	Segment_1 Pristine Marine
2017-01-11 16:30:00	0.0	0.0	0.0	0.0	0.0	0.0	5.3519541286092815	0.0	0.0	Segment_1 Pristine Marine
2017-01-11 16:35:00	0.0	0.0	0.0	0.0	0.0	0.0	5.352828490963919	0.0	0.0	Segment_1 Pristine Marine
2017-01-11 16:40:00	0.0	0.0	0.0	0.0	5.358187965202941	0.0	0.0	0.0	0.0	Segment_1 Pristine Marine
2017-01-11 16:45:00	0.0	0.0	0.0	0.0	0.0	0.0	0.0	0.0	0.0	Segment_1 Pristine Marine
2017-01-11 16:50:00	0.0	0.0	0.0	10.720168425944179	0.0	0.0	0.0	0.0	0.0	Segment_1 Pristine Marine
2017-01-11 16:55:00	0.0	0.0	0.0	0.0	0.0	0.0	0.0	5.3528998800957135	0.0	Segment_1 Pristine Marine
2017-01-11 17:00:00	0.0	0.0	0.0	0.0	0.0	0.0	5.355256790167272	10.710513580334544	0.0	Segment_1 Pristine Marine
2017-01-11 17:05:00	0.0	0.0	0.0	0.0	0.0	5.355703408439976	0.0	0.0	0.0	Segment_1 Pristine Marine
2017-01-11 17:10:00	0.0	0.0	0.0	0.0	0.0	10.70926329942151	5.354631649710755	0.0	0.0	Segment_1 Pristine Marine
2017-01-11 17:15:00	0.0	0.0	0.0	5.36359402002441	0.0	0.0	5.36359402002441	0.0	0.0	Segment_1 Pristine Marine
2017-01-11 17:20:00	0.0	0.0	0.0	0.0	0.0	0.0	0.0	0.0	0.0	Segment_1 Pristine Marine
2017-01-11 17:25:00	0.0	0.0	0.0	0.0	0.0	5.352596489435677	5.352596489435677	5.352596489435677	0.0	Segment_1 Pristine Marine
2017-01-11 17:30:00	0.0	0.0	0.0	0.0	5.357240344358924	0.0	5.357240344358924	5.357240344358924	0.0	Segment_1 Pristine Marine
2017-01-11 17:35:00	0.0	0.0	0.0	5.353471061708302	10.706942123416605	0.0	10.706942123416605	0.0	0.0	Segment_1 Pristine Marine
2017-01-11 17:40:00	0.0	0.0	0.0	0.0	5.356453894863046	5.356453894863046	16.06936168458914	0.0	0.0	Segment_1 Pristine Marine
2017-01-11 17:45:00	0.0	0.0	0.0	0.0	0.0	0.0	0.0	0.0	0.0	Segment_1 Pristine Marine
2017-01-11 17:50:00	0.0	0.0	0.0	0.0	0.0	0.0	0.0	0.0	0.0	Segment_1 Pristine Marine
2017-01-11 17:55:00	0.0	0.0	0.0	10.706335212599996	0.0	0.0	0.0	0.0	0.0	Segment_1 Pristine Marine
2017-01-11 18:00:00	0.0	0.0	0.0	0.0	5.357544261699191	0.0	0.0	0.0	5.357544261699191	Segment_1 Pristine Marine
2017-01-11 18:05:00	0.0	0.0	0.0	0.0	0.0	0.0	0.0	5.352560798677836	0.0	Segment_1 Pristine Marine
2017-01-11 18:10:00	0.0	0.0	0.0	0.0	5.371040689830172	0.0	0.0	0.0	0.0	Segment_1 Pristine Marine
2017-01-11 18:15:00	0.0	0.0	0.0	0.0	0.0	0.0	16.062823476351205	0.0	0.0
2017-01-11 18:20:00	0.0	0.0	0.0	0.0	0.0	10.709191863614434	10.709191863614434	10.709191863614434	0.0
2017-01-11 18:25:00	0.0	0.0	0.0	0.0	0.0	0.0	5.35211470436122	0.0	0.0	Segment_1 Pristine Marine
2017-01-11 18:30:00	0.0	0.0	0.0	0.0	5.3526857184126815	5.3526857184126815	0.0	0.0	0.0	Segment_1 Pristine Marine
2017-01-11 18:35:00	0.0	0.0	0.0	0.0	0.0	5.354703086947388	10.709406173894775	0.0	0.0	Segment_1 Pristine Marine
2017-01-11 18:40:00	0.0	0.0	0.0	0.0	0.0	0.0	5.353988800344911	0.0	0.0	Segment_1 Pristine Marine
2017-01-11 18:45:00	0.0	0.0	0.0	0.0	0.0	0.0	0.0	0.0	0.0	Segment_1 Pristine Marine
2017-01-11 18:50:00	0.0	0.0	0.0	0.0	0.0	10.708227573487449	0.0	0.0	0.0	Segment_1 Pristine Marine
2017-01-11 18:55:00	0.0	0.0	0.0	0.0	0.0	0.0	5.353114058916703	0.0	0.0	Segment_1 Pristine Marine
2017-01-11 19:00:00	0.0	0.0	0.0	0.0	0.0	5.35445306495805	0.0	0.0	0.0	Segment_1 Pristine Marine
2017-01-11 19:05:00	0.0	0.0	0.0	0.0	5.363862817062611	0.0	0.0	0.0	5.363862817062611	Segment_1 Pristine Marine
2017-01-11 19:10:00	0.0	0.0	0.0	0.0	0.0	0.0	0.0	0.0	0.0	Segment_1 Pristine Marine
2017-01-11 19:15:00	0.0	0.0	0.0	0.0	0.0	5.357883974829637	5.357883974829637	0.0	0.0	Segment_1 Pristine Marine
2017-01-11 19:20:00	0.0	0.0	0.0	0.0	0.0	5.3533639558710835	0.0	0.0	0.0	Segment_1 Pristine Marine
2017-01-11 19:25:00	0.0	0.0	5.351668684395391	10.703337368790782	0.0	0.0	5.351668684395391	5.351668684395391	0.0	Segment_1 Pristine Marine
2017-01-11 19:30:00	0.0	0.0	0.0	5.358527759973255	0.0	10.71705551994651	5.358527759973255	0.0	0.0	Segment_1 Pristine Marine
2017-01-11 19:35:00	0.0	0.0	0.0	0.0	0.0	5.3583131477360615	5.3583131477360615	0.0	0.0	Segment_1 Pristine Marine
2017-01-11 19:40:00	0.0	0.0	0.0	0.0	0.0	0.0	0.0	0.0	0.0	Segment_1 Pristine Marine
2017-01-11 19:45:00	0.0	0.0	0.0	0.0	5.361408804326048	0.0	0.0	0.0	0.0	Segment_1 Pristine Marine
2017-01-11 19:50:00	0.0	0.0	0.0	0.0	0.0	0.0	0.0	16.055969433831088	0.0	Segment_1 Pristine Marine
2017-01-11 19:55:00	0.0	0.0	0.0	0.0	0.0	10.710477853971415	0.0	0.0	0.0	Segment_1 Pristine Marine
2017-01-11 20:00:00	0.0	0.0	0.0	0.0	0.0	0.0	0.0	0.0	0.0	Segment_1 Pristine Marine
2017-01-11 20:05:00	0.0	0.0	0.0	5.352453729260064	0.0	0.0	5.352453729260064	5.352453729260064	0.0	Segment_1 Pristine Marine
2017-01-11 20:10:00	0.0	0.0	0.0	0.0	0.0	0.0	0.0	0.0	0.0	Segment_1 Pristine Marine
2017-01-11 20:15:00	0.0	0.0	0.0	0.0	0.0	5.352917727676191	0.0	5.352917727676191	0.0	Segment_1 Pristine Marine
2017-01-11 20:20:00	0.0	0.0	0.0	5.354917410094447	10.709834820188894	0.0	5.354917410094447	5.354917410094447	0.0	Segment_1 Pristine Marine
2017-01-11 20:25:00	0.0	0.0	0.0	0.0	0.0	5.356150101213131	5.356150101213131	0.0	0.0	Segment_1 Pristine Marine
2017-01-11 20:30:00	0.0	0.0	0.0	10.707691931782843	0.0	0.0	0.0	10.707691931782843	0.0	Segment_1 Pristine Marine
2017-01-11 20:35:00	0.0	0.0	0.0	5.357436992818188	0.0	5.357436992818188	10.714873985636377	0.0	0.0	Segment_1 Pristine Marine
2017-01-11 20:40:00	0.0	0.0	0.0	5.352239603274514	10.704479206549028	5.352239603274514	16.05671880982354	0.0	0.0	Segment_1 Pristine Marine
2017-01-11 20:45:00	0.0	0.0	0.0	0.0	0.0	16.055862385827847	10.703908257218565	0.0	0.0	Segment_1 Pristine Marine
2017-01-11 20:50:00	0.0	0.0	0.0	0.0	0.0	0.0	5.3542566354880705	5.3542566354880705	0.0	Segment_1 Pristine Marine
2017-01-11 20:55:00	0.0	0.0	0.0	0.0	0.0	5.352596489435677	0.0	0.0	5.352596489435677	Segment_1 Pristine Marine
2017-01-11 21:00:00	0.0	0.0	0.0	0.0	0.0	0.0	0.0	5.358456220650728	0.0	Segment_1 Pristine Marine
2017-01-11 21:05:00	0.0	0.0	0.0	0.0	0.0	5.3545780730341415	5.3545780730341415	0.0	0.0	Segment_1 Pristine Marine
2017-01-11 21:10:00	0.0	0.0	0.0	0.0	5.3599052643384555	0.0	0.0	5.3599052643384555	0.0	Segment_1 Pristine Marine
2017-01-11 21:15:00	0.0	0.0	5.356257318566427	0.0	0.0	0.0	10.712514637132854	0.0	0.0	Segment_1 Pristine Marine
2017-01-11 21:20:00	0.0	0.0	0.0	0.0	0.0	0.0	5.353542467980802	0.0	0.0	Segment_1 Pristine Marine
2017-01-11 21:25:00	0.0	0.0	0.0	0.0	0.0	0.0	5.35566767623679	5.35566767623679	0.0	Segment_1 Pristine Marine
2017-01-11 21:30:00	0.0	0.0	0.0	0.0	5.352667872379287	5.352667872379287	0.0	5.352667872379287	0.0	Segment_1 Pristine Marine
2017-01-11 21:35:00	0.0	0.0	0.0	0.0	0.0	5.354756666125764	0.0	0.0	0.0	Segment_1 Pristine Marine
2017-01-11 21:40:00	0.0	0.0	0.0	0.0	0.0	0.0	5.3609791354044	0.0	0.0	Segment_1 Pristine Marine
2017-01-11 21:45:00	0.0	0.0	0.0	0.0	0.0	0.0	0.0	5.353685286240585	0.0	Segment_1 Pristine Marine
2017-01-11 21:50:00	0.0	0.0	0.0	0.0	0.0	10.718665417992993	0.0	0.0	0.0	Segment_1 Pristine Marine
2017-01-11 21:55:00	0.0	0.0	0.0	0.0	0.0	0.0	5.36655226997445	0.0	0.0	Segment_1 Pristine Marine
2017-01-11 22:00:00	0.0	0.0	0.0	0.0	0.0	5.3522217602157145	0.0	0.0	0.0	Segment_1 Pristine Marine
2017-01-11 22:05:00	0.0	0.0	0.0	0.0	0.0	0.0	0.0	0.0	0.0	Segment_1 Pristine Marine
2017-01-11 22:10:00	0.0	0.0	0.0	0.0	0.0	0.0	0.0	0.0	0.0	Segment_1 Pristine Marine
2017-01-11 22:15:00	0.0	0.0	0.0	0.0	0.0	0.0	0.0	0.0	0.0	Segment_1 Pristine Marine
2017-01-11 22:20:00	0.0	0.0	0.0	5.35252510839596	0.0	0.0	0.0	0.0	0.0	Segment_1 Pristine Marine
2017-01-11 22:25:00	0.0	0.0	0.0	0.0	5.352864185291794	5.352864185291794	0.0	0.0	0.0	Segment_1 Pristine Marine
2017-01-11 22:30:00	0.0	0.0	0.0	0.0	0.0	5.352667872379287	0.0	0.0	0.0	Segment_1 Pristine Marine
2017-01-11 22:35:00	0.0	0.0	0.0	0.0	0.0	0.0	0.0	0.0	0.0	Segment_1 Pristine Marine
2017-01-11 22:40:00	0.0	0.0	0.0	0.0	5.354899549176905	0.0	0.0	0.0	0.0	Segment_1 Pristine Marine
2017-01-11 22:45:00	0.0	0.0	0.0	0.0	0.0	0.0	0.0	0.0	0.0	Segment_1 Pristine Marine
2017-01-11 22:50:00	0.0	0.0	0.0	0.0	5.359708434641527	0.0	0.0	0.0	0.0	Segment_1 Pristine Marine
2017-01-11 22:55:00	0.0	0.0	0.0	0.0	0.0	0.0	10.70458626632946	5.35229313316473	0.0	Segment_1 Pristine Marine
2017-01-11 23:00:00	0.0	0.0	0.0	0.0	0.0	0.0	0.0	0.0	0.0	Segment_1 Pristine Marine
2017-01-11 23:05:00	0.0	0.0	0.0	0.0	0.0	0.0	5.352186074455023	0.0	0.0	Segment_1 Pristine Marine
2017-01-11 23:10:00	0.0	0.0	0.0	0.0	0.0	5.465052962149942	0.0	0.0	0.0	Segment_1 Pristine Marine
2017-01-11 23:15:00	0.0	0.0	0.0	5.355917811672287	5.355917811672287	0.0	5.355917811672287	0.0	0.0	Segment_1 Pristine Marine
2017-01-11 23:20:00	0.0	0.0	0.0	0.0	0.0	0.0	10.706228117833406	0.0	0.0	Segment_1 Pristine Marine
2017-01-11 23:25:00	0.0	0.0	0.0	0.0	0.0	0.0	0.0	0.0	0.0	Segment_1 Pristine Marine
2017-01-11 23:30:00	0.0	0.0	0.0	0.0	0.0	0.0	0.0	0.0	0.0	Segment_1 Pristine Marine
2017-01-11 23:35:00	0.0	0.0	0.0	5.356328799186695	0.0	0.0	0.0	0.0	0.0	Segment_1 Pristine Marine
2017-01-11 23:40:00	0.0	0.0	0.0	0.0	5.401780369563022	5.401780369563022	0.0	0.0	0.0	Segment_1 Pristine Marine
2017-01-11 23:45:00	0.0	0.0	0.0	0.0	0.0	0.0	0.0	0.0	5.525257921167596	Segment_1 Pristine Marine
2017-01-11 23:50:00	0.0	0.0	0.0	0.0	0.0	5.36655226997445	0.0	5.36655226997445	5.36655226997445	Segment_1 Pristine Marine
2017-01-11 23:55:00	0.0	0.0	0.0	0.0	0.0	0.0	0.0	0.0	0.0	Segment_1 Pristine Marine
2017-01-12 00:00:00	0.0	0.0	0.0	0.0	0.0	0.0	0.0	0.0	0.0	Segment_1 Pristine Marine
2017-01-12 00:05:00	0.0	0.0	0.0	0.0	5.353685286240585	0.0	5.353685286240585	0.0	0.0	Segment_1 Pristine Marine
2017-01-12 00:10:00	0.0	0.0	0.0	0.0	5.356561124379256	0.0	0.0	0.0	0.0	Segment_1 Pristine Marine
2017-01-12 00:15:00	0.0	0.0	0.0	0.0	5.353703139058841	5.353703139058841	5.353703139058841	0.0	0.0	Segment_1 Pristine Marine
2017-01-12 00:20:00	0.0	0.0	0.0	0.0	0.0	0.0	0.0	0.0	0.0	Segment_1 Pristine Marine
2017-01-12 00:25:00	5.362357900558883	0.0	5.362357900558883	0.0	0.0	5.362357900558883	5.362357900558883	5.362357900558883	0.0	Segment_1 Pristine Marine
2017-01-12 00:30:00	0.0	0.0	0.0	0.0	0.0	0.0	0.0	10.707549103045112	0.0	Segment_1 Pristine Marine
2017-01-12 00:35:00	0.0	0.0	0.0	0.0	5.354185210163101	0.0	5.354185210163101	0.0	0.0	Segment_1 Pristine Marine
2017-01-12 00:40:00	5.360102108492646	0.0	5.360102108492646	0.0	0.0	0.0	5.360102108492646	0.0	0.0	Segment_1 Pristine Marine
2017-01-12 00:45:00	0.0	0.0	0.0	0.0	0.0	0.0	0.0	0.0	0.0	Segment_1 Pristine Marine
2017-01-12 00:50:00	0.0	0.0	0.0	0.0	5.363450672619303	0.0	0.0	0.0	0.0	Segment_1 Pristine Marine
2017-01-12 00:55:00	0.0	0.0	0.0	0.0	0.0	0.0	0.0	0.0	0.0	Segment_1 Pristine Marine
2017-01-12 01:00:00	0.0	0.0	0.0	0.0	0.0	0.0	5.365332717209316	0.0	0.0	Segment_1 Pristine Marine
2017-01-12 01:05:00	0.0	0.0	0.0	0.0	0.0	0.0	5.357472748634577	0.0	0.0	Segment_1 Pristine Marine
2017-01-12 01:10:00	0.0	0.0	0.0	0.0	0.0	0.0	0.0	0.0	0.0	Segment_1 Pristine Marine
2017-01-12 01:15:00	0.0	0.0	0.0	0.0	0.0	0.0	0.0	0.0	0.0	Segment_1 Pristine Marine
2017-01-12 01:20:00	0.0	0.0	0.0	0.0	0.0	0.0	0.0	0.0	0.0	Segment_1 Pristine Marine
2017-01-12 01:25:00	0.0	0.0	0.0	0.0	0.0	0.0	0.0	0.0	0.0	Segment_1 Pristine Marine
2017-01-12 01:30:00	0.0	0.0	0.0	0.0	0.0	0.0	0.0	5.376166655407856	0.0	Segment_1 Pristine Marine
2017-01-12 01:35:00	0.0	0.0	0.0	0.0	0.0	0.0	0.0	0.0	0.0	Segment_1 Pristine Marine
2017-01-12 01:40:00	0.0	0.0	0.0	0.0	0.0	0.0	0.0	0.0	0.0	Segment_1 Pristine Marine
2017-01-12 01:45:00	0.0	0.0	0.0	0.0	0.0	0.0	5.372334747599296	0.0	0.0	Segment_1 Pristine Marine
2017-01-12 01:50:00	0.0	0.0	0.0	0.0	0.0	0.0	0.0	0.0	0.0	Segment_1 Pristine Marine
2017-01-12 01:55:00	0.0	0.0	5.355363971759276	0.0	0.0	5.355363971759276	5.355363971759276	0.0	0.0	Segment_1 Pristine Marine
2017-01-12 02:00:00	0.0	0.0	0.0	0.0	0.0	0.0	0.0	0.0	0.0	Segment_1 Pristine Marine
2017-01-12 02:05:00	0.0	0.0	0.0	0.0	5.356150101213131	0.0	0.0	0.0	0.0	Segment_1 Pristine Marine
2017-01-12 02:10:00	0.0	0.0	0.0	0.0	5.3710766274612896	5.3710766274612896	0.0	5.3710766274612896	0.0	Segment_1 Pristine Marine
2017-01-12 02:15:00	0.0	0.0	0.0	0.0	0.0	5.35732972823258	0.0	0.0	0.0	Segment_1 Pristine Marine
2017-01-12 02:20:00	0.0	0.0	0.0	0.0	0.0	0.0	0.0	0.0	0.0	Segment_1 Pristine Marine
2017-01-12 02:25:00	0.0	0.0	0.0	0.0	5.356650485589016	0.0	0.0	0.0	0.0	Segment_1 Pristine Marine
2017-01-12 02:30:00	0.0	0.0	0.0	0.0	0.0	0.0	0.0	0.0	0.0	Segment_1 Pristine Marine
2017-01-12 02:35:00	0.0	0.0	0.0	0.0	0.0	5.354631649710755	0.0	5.354631649710755	0.0	Segment_1 Pristine Marine
2017-01-12 02:40:00	0.0	0.0	0.0	0.0	0.0	0.0	0.0	0.0	0.0	Segment_1 Pristine Marine
2017-01-12 02:45:00	0.0	0.0	0.0	0.0	0.0	0.0	0.0	0.0	0.0	Segment_1 Pristine Marine
2017-01-12 02:50:00	0.0	0.0	0.0	0.0	0.0	0.0	0.0	0.0	5.370825074142259	Segment_1 Pristine Marine
2017-01-12 02:55:00	0.0	0.0	0.0	0.0	0.0	0.0	10.759323019232696	0.0	0.0	Segment_1 Pristine Marine
2017-01-12 03:00:00	0.0	0.0	0.0	0.0	0.0	0.0	0.0	5.360334761134348	0.0	Segment_1 Pristine Marine
2017-01-12 03:05:00	0.0	0.0	0.0	0.0	5.359869476045546	0.0	0.0	0.0	0.0
2017-01-12 03:10:00	0.0	0.0	0.0	0.0	5.354988854956108	0.0	0.0	0.0	0.0
2017-01-12 03:15:00	0.0	0.0	5.355346107862672	0.0	0.0	0.0	10.710692215725343	0.0	0.0	Segment_1 Pristine Marine
2017-01-12 03:20:00	0.0	0.0	0.0	0.0	0.0	0.0	0.0	0.0	0.0	Segment_1 Pristine Marine
2017-01-12 03:25:00	0.0	0.0	0.0	0.0	0.0	0.0	5.354595931807217	0.0	0.0	Segment_1 Pristine Marine
2017-01-12 03:30:00	0.0	0.0	0.0	5.3546495088412165	0.0	5.3546495088412165	0.0	0.0	0.0	Segment_1 Pristine Marine
2017-01-12 03:35:00	0.0	0.0	0.0	0.0	0.0	5.359189589273452	5.359189589273452	0.0	0.0	Segment_1 Pristine Marine
2017-01-12 03:40:00	0.0	0.0	0.0	0.0	0.0	0.0	10.709727655398524	0.0	0.0	Segment_1 Pristine Marine
2017-01-12 03:45:00	0.0	0.0	0.0	0.0	0.0	0.0	0.0	0.0	0.0	Segment_1 Pristine Marine
2017-01-12 03:50:00	0.0	0.0	0.0	0.0	5.362339989972567	0.0	5.362339989972567	0.0	5.362339989972567	Segment_1 Pristine Marine
2017-01-12 03:55:00	0.0	0.0	0.0	0.0	0.0	0.0	0.0	0.0	0.0	Segment_1 Pristine Marine
2017-01-12 04:00:00	0.0	0.0	0.0	0.0	0.0	0.0	0.0	0.0	0.0	Segment_1 Pristine Marine
2017-01-12 04:05:00	0.0	0.0	0.0	0.0	0.0	0.0	0.0	0.0	0.0	Segment_1 Pristine Marine
2017-01-12 04:10:00	0.0	0.0	0.0	0.0	0.0	0.0	0.0	0.0	0.0	Segment_1 Pristine Marine
2017-01-12 04:15:00	0.0	0.0	0.0	0.0	0.0	0.0	0.0	0.0	0.0	Segment_1 Pristine Marine
2017-01-12 04:20:00	0.0	0.0	0.0	0.0	5.3539709456214375	0.0	5.3539709456214375	0.0	0.0	Segment_1 Pristine Marine
2017-01-12 04:25:00	0.0	0.0	0.0	0.0	0.0	0.0	0.0	0.0	0.0	Segment_1 Pristine Marine
2017-01-12 04:30:00	0.0	0.0	0.0	0.0	0.0	0.0	0.0	0.0	0.0	Segment_1 Pristine Marine
2017-01-12 04:35:00	0.0	0.0	0.0	0.0	5.356614740747329	0.0	5.356614740747329	0.0	0.0	Segment_1 Pristine Marine
2017-01-12 04:40:00	0.0	0.0	0.0	0.0	0.0	5.3726224006780825	0.0	0.0	0.0	Segment_1 Pristine Marine
2017-01-12 04:45:00	0.0	0.0	0.0	0.0	5.355417564164167	0.0	0.0	0.0	0.0	Segment_1 Pristine Marine
2017-01-12 04:50:00	0.0	0.0	0.0	0.0	5.355167475451143	0.0	0.0	0.0	0.0	Segment_1 Pristine Marine
2017-01-12 04:55:00	0.0	0.0	0.0	0.0	0.0	0.0	0.0	5.361229767238898	0.0	Segment_1 Pristine Marine
2017-01-12 05:00:00	0.0	0.0	0.0	0.0	0.0	0.0	0.0	5.35252510839596	0.0	Segment_1 Pristine Marine
2017-01-12 05:05:00	0.0	0.0	0.0	0.0	0.0	0.0	0.0	5.358724502960054	0.0	Segment_1 Pristine Marine
2017-01-12 05:10:00	0.0	0.0	0.0	0.0	0.0	0.0	0.0	0.0	0.0	Segment_1 Pristine Marine
2017-01-12 05:15:00	0.0	0.0	0.0	0.0	0.0	0.0	0.0	0.0	0.0	Segment_1 Pristine Marine
2017-01-12 05:20:00	0.0	0.0	0.0	0.0	0.0	5.363181916885731	0.0	0.0	0.0	Segment_1 Pristine Marine
2017-01-12 05:25:00	0.0	0.0	0.0	0.0	5.357436992818188	0.0	0.0	0.0	0.0	Segment_1 Pristine Marine
2017-01-12 05:30:00	0.0	0.0	0.0	0.0	0.0	0.0	0.0	0.0	0.0	Segment_1 Pristine Marine
2017-01-12 05:35:00	0.0	0.0	0.0	0.0	0.0	0.0	0.0	0.0	0.0	Segment_1 Pristine Marine
2017-01-12 05:40:00	0.0	0.0	0.0	0.0	0.0	0.0	0.0	0.0	0.0	Segment_1 Pristine Marine
2017-01-12 05:45:00	0.0	0.0	0.0	0.0	0.0	5.362769877068751	0.0	0.0	0.0	Segment_1 Pristine Marine
2017-01-12 05:50:00	0.0	0.0	0.0	0.0	0.0	5.358116434952963	0.0	0.0	0.0	Segment_1 Pristine Marine
2017-01-12 05:55:00	0.0	0.0	0.0	0.0	0.0	0.0	0.0	5.356972210632862	0.0	Segment_1 Pristine Marine
2017-01-12 06:00:00	0.0	0.0	0.0	0.0	0.0	0.0	0.0	0.0	0.0	Segment_1 Pristine Marine
2017-01-12 06:05:00	0.0	0.0	0.0	0.0	5.356239448709457	0.0	0.0	0.0	0.0	Segment_1 Pristine Marine
2017-01-12 06:10:00	0.0	0.0	0.0	0.0	5.353471061708302	0.0	5.353471061708302	0.0	0.0	Segment_1 Pristine Marine
2017-01-12 06:15:00	0.0	0.0	0.0	0.0	0.0	0.0	0.0	0.0	0.0	Segment_1 Pristine Marine
2017-01-12 06:20:00	0.0	0.0	0.0	0.0	5.356721976703568	0.0	5.356721976703568	0.0	0.0	Segment_1 Pristine Marine
2017-01-12 06:25:00	0.0	0.0	0.0	0.0	0.0	0.0	0.0	5.356632613108541	0.0	Segment_1 Pristine Marine
2017-01-12 06:30:00	0.0	0.0	0.0	0.0	0.0	0.0	0.0	0.0	0.0	Segment_1 Pristine Marine
2017-01-12 06:35:00	0.0	0.0	0.0	0.0	0.0	0.0	5.359261148179465	0.0	0.0	Segment_1 Pristine Marine
2017-01-12 06:40:00	0.0	0.0	0.0	0.0	0.0	0.0	0.0	0.0	0.0	Segment_1 Pristine Marine
2017-01-12 06:45:00	0.0	0.0	0.0	0.0	0.0	0.0	5.355560482487955	0.0	0.0	Segment_1 Pristine Marine
2017-01-12 06:50:00	0.0	0.0	0.0	0.0	0.0	0.0	0.0	0.0	0.0	Segment_1 Pristine Marine
2017-01-12 06:55:00	0.0	0.0	0.0	0.0	0.0	0.0	5.354488780955613	0.0	0.0	Segment_1 Pristine Marine
2017-01-12 07:00:00	0.0	0.0	0.0	0.0	0.0	0.0	5.352971271131723	0.0	0.0	Segment_1 Pristine Marine
2017-01-12 07:05:00	0.0	0.0	0.0	0.0	0.0	0.0	0.0	0.0	0.0	Segment_1 Pristine Marine
2017-01-12 07:10:00	0.0	0.0	0.0	0.0	0.0	0.0	0.0	0.0	0.0	Segment_1 Pristine Marine
2017-01-12 07:15:00	0.0	0.0	0.0	0.0	0.0	0.0	0.0	0.0	0.0	Segment_1 Pristine Marine
2017-01-12 07:20:00	0.0	0.0	0.0	0.0	0.0	0.0	0.0	0.0	0.0	Segment_1 Pristine Marine
2017-01-12 07:25:00	0.0	0.0	0.0	0.0	0.0	0.0	0.0	0.0	0.0	Segment_1 Pristine Marine
2017-01-12 07:30:00	0.0	5.3542566354880705	0.0	0.0	5.3542566354880705	0.0	5.3542566354880705	0.0	0.0	Segment_1 Pristine Marine
2017-01-12 07:35:00	0.0	0.0	0.0	0.0	0.0	0.0	0.0	0.0	0.0	Segment_1 Pristine Marine
2017-01-12 07:40:00	0.0	0.0	0.0	0.0	0.0	5.352400196157473	0.0	0.0	0.0	Segment_1 Pristine Marine
2017-01-12 07:45:00	0.0	0.0	0.0	0.0	0.0	0.0	0.0	0.0	0.0	Segment_1 Pristine Marine
2017-01-12 07:50:00	0.0	0.0	0.0	0.0	0.0	0.0	0.0	5.356543252495083	0.0	Segment_1 Pristine Marine
2017-01-12 07:55:00	0.0	0.0	0.0	0.0	0.0	0.0	0.0	0.0	0.0	Segment_1 Pristine Marine
2017-01-12 08:00:00	0.0	0.0	0.0	0.0	0.0	0.0	0.0	0.0	0.0	Segment_1 Pristine Marine
2017-01-12 08:05:00	0.0	0.0	0.0	0.0	0.0	0.0	0.0	0.0	0.0	Segment_1 Pristine Marine
2017-01-12 08:10:00	0.0	0.0	0.0	0.0	0.0	0.0	0.0	0.0	0.0	Segment_1 Pristine Marine
2017-01-12 08:15:00	0.0	0.0	0.0	0.0	0.0	0.0	0.0	0.0	0.0	Segment_1 Pristine Marine
2017-01-12 08:20:00	0.0	0.0	0.0	0.0	0.0	0.0	0.0	5.355953547213293	0.0	Segment_1 Pristine Marine
2017-01-12 08:25:00	0.0	0.0	0.0	0.0	5.359511619400263	5.359511619400263	0.0	0.0	0.0	Segment_1 Pristine Marine
2017-01-12 08:30:00	0.0	0.0	0.0	0.0	0.0	0.0	0.0	0.0	0.0	Segment_1 Pristine Marine
2017-01-12 08:35:00	0.0	0.0	0.0	0.0	0.0	0.0	0.0	0.0	0.0	Segment_1 Pristine Marine
2017-01-12 08:40:00	0.0	0.0	0.0	0.0	0.0	0.0	0.0	0.0	0.0	Segment_1 Pristine Marine
2017-01-12 08:45:00	0.0	0.0	0.0	0.0	0.0	0.0	0.0	0.0	0.0	Segment_1 Pristine Marine
2017-01-12 08:50:00	0.0	0.0	0.0	0.0	0.0	0.0	0.0	0.0	0.0	Segment_1 Pristine Marine
2017-01-12 08:55:00	0.0	0.0	0.0	0.0	0.0	0.0	10.725217322661267	0.0	0.0	Segment_1 Pristine Marine
2017-01-12 09:00:00	0.0	0.0	0.0	0.0	0.0	5.353042664072027	0.0	0.0	0.0	Segment_1 Pristine Marine
2017-01-12 09:05:00	0.0	0.0	0.0	0.0	0.0	0.0	0.0	0.0	0.0	Segment_1 Pristine Marine
2017-01-12 09:10:00	0.0	0.0	0.0	0.0	0.0	0.0	0.0	0.0	0.0	Segment_1 Pristine Marine
2017-01-12 09:15:00	0.0	0.0	0.0	0.0	0.0	0.0	0.0	0.0	0.0	Segment_1 Pristine Marine
2017-01-12 09:20:00	0.0	0.0	0.0	0.0	0.0	0.0	0.0	0.0	0.0	Segment_1 Pristine Marine
2017-01-12 09:25:00	0.0	0.0	0.0	0.0	0.0	0.0	0.0	0.0	0.0	Segment_1 Pristine Marine
2017-01-12 09:30:00	0.0	0.0	0.0	0.0	0.0	0.0	0.0	0.0	0.0	Segment_1 Pristine Marine
2017-01-12 09:35:00	0.0	0.0	0.0	0.0	0.0	0.0	0.0	0.0	0.0	Segment_1 Pristine Marine
2017-01-12 09:40:00	0.0	0.0	0.0	0.0	0.0	0.0	0.0	0.0	0.0	Segment_1 Pristine Marine
2017-01-12 09:45:00	0.0	0.0	0.0	0.0	0.0	0.0	5.3569900853795565	0.0	0.0	Segment_1 Pristine Marine
2017-01-12 09:50:00	0.0	0.0	0.0	0.0	0.0	0.0	0.0	0.0	0.0	Segment_1 Pristine Marine
2017-01-12 09:55:00	0.0	0.0	0.0	0.0	0.0	0.0	5.356042888152135	0.0	0.0	Segment_1 Pristine Marine
2017-01-12 10:00:00	0.0	0.0	0.0	0.0	0.0	0.0	0.0	0.0	0.0	Segment_1 Pristine Marine
2017-01-12 10:05:00	0.0	0.0	0.0	0.0	0.0	0.0	0.0	0.0	0.0	Segment_1 Pristine Marine
2017-01-12 10:10:00	0.0	0.0	0.0	0.0	0.0	0.0	0.0	0.0	0.0	Segment_1 Pristine Marine
2017-01-12 10:15:00	0.0	0.0	0.0	0.0	0.0	0.0	0.0	0.0	0.0	Segment_1 Pristine Marine
2017-01-12 10:20:00	0.0	0.0	0.0	0.0	0.0	0.0	0.0	5.355203200980091	0.0	Segment_1 Pristine Marine
2017-01-12 10:25:00	0.0	0.0	0.0	0.0	0.0	0.0	0.0	0.0	0.0	Segment_1 Pristine Marine
2017-01-12 10:30:00	0.0	0.0	0.0	0.0	0.0	0.0	0.0	0.0	0.0	Segment_1 Pristine Marine
2017-01-12 10:35:00	0.0	0.0	0.0	0.0	0.0	0.0	0.0	0.0	0.0	Segment_1 Pristine Marine
2017-01-12 10:40:00	0.0	0.0	0.0	0.0	0.0	0.0	0.0	0.0	0.0	Segment_1 Pristine Marine
2017-01-12 10:45:00	0.0	0.0	0.0	0.0	0.0	0.0	0.0	0.0	0.0	Segment_1 Pristine Marine
2017-01-12 10:50:00	0.0	0.0	0.0	0.0	0.0	5.361319284287774	0.0	0.0	0.0	Segment_1 Pristine Marine
2017-01-12 10:55:00	0.0	0.0	0.0	0.0	0.0	0.0	0.0	0.0	0.0	Segment_1 Pristine Marine
2017-01-12 11:00:00	0.0	0.0	0.0	0.0	0.0	5.357276097550467	5.357276097550467	0.0	0.0	Segment_1 Pristine Marine
2017-01-12 11:05:00	0.0	0.0	0.0	0.0	0.0	0.0	5.364597666447779	0.0	0.0	Segment_1 Pristine Marine
2017-01-12 11:10:00	0.0	0.0	0.0	0.0	0.0	0.0	5.352703564565077	0.0	0.0	Segment_1 Pristine Marine
2017-01-12 11:15:00	0.0	0.0	0.0	0.0	0.0	5.360066317571026	0.0	0.0	0.0	Segment_1 Pristine Marine
2017-01-12 11:20:00	5.3558820766081405	0.0	0.0	0.0	0.0	0.0	5.3558820766081405	0.0	0.0	Segment_1 Pristine Marine
2017-01-12 11:25:00	0.0	0.0	0.0	0.0	0.0	5.355185338156034	0.0	0.0	5.355185338156034	Segment_1 Pristine Marine
2017-01-12 11:30:00	0.0	0.0	0.0	0.0	0.0	0.0	0.0	0.0	0.0	Segment_1 Pristine Marine
2017-01-12 11:35:00	0.0	0.0	0.0	0.0	5.3583131477360615	0.0	0.0	0.0	0.0	Segment_1 Pristine Marine
2017-01-12 11:40:00	0.0	0.0	0.0	0.0	0.0	0.0	0.0	0.0	0.0	Segment_1 Pristine Marine
2017-01-12 11:45:00	0.0	0.0	0.0	0.0	0.0	5.3526143349930875	0.0	5.3526143349930875	0.0	Segment_1 Pristine Marine
2017-01-12 11:50:00	0.0	0.0	0.0	0.0	0.0	0.0	0.0	0.0	0.0	Segment_1 Pristine Marine
2017-01-12 11:55:00	0.0	0.0	0.0	0.0	0.0	0.0	0.0	5.355774874276769	0.0	Segment_1 Pristine Marine
2017-01-12 12:00:00	0.0	0.0	0.0	0.0	0.0	0.0	0.0	0.0	0.0	Segment_1 Pristine Marine
2017-01-12 12:05:00	0.0	0.0	0.0	0.0	0.0	0.0	5.352186074455023	0.0	0.0	Segment_1 Pristine Marine
2017-01-12 12:10:00	0.0	0.0	0.0	0.0	0.0	0.0	0.0	5.352917727676191	0.0	Segment_1 Pristine Marine
2017-01-12 12:15:00	0.0	0.0	0.0	0.0	0.0	5.351829243019049	0.0	0.0	0.0	Segment_1 Pristine Marine
2017-01-12 12:20:00	0.0	0.0	0.0	0.0	0.0	0.0	0.0	0.0	0.0	Segment_1 Pristine Marine
2017-01-12 12:25:00	0.0	0.0	0.0	0.0	0.0	5.35252510839596	5.35252510839596	5.35252510839596	0.0	Segment_1 Pristine Marine
2017-01-12 12:30:00	0.0	0.0	0.0	0.0	5.356650485589016	0.0	0.0	0.0	0.0	Segment_1 Pristine Marine
2017-01-12 12:35:00	0.0	0.0	0.0	0.0	0.0	5.354720946554376	10.709441893108751	5.354720946554376	0.0	Segment_1 Pristine Marine
2017-01-12 12:40:00	0.0	0.0	5.354899549176905	0.0	0.0	0.0	0.0	0.0	0.0	Segment_1 Pristine Marine
2017-01-12 12:45:00	0.0	0.0	0.0	5.35263218066949	0.0	0.0	5.35263218066949	0.0	0.0	Segment_1 Pristine Marine
2017-01-12 12:50:00	0.0	0.0	0.0	0.0	0.0	0.0	0.0	0.0	0.0	Segment_1 Pristine Marine
2017-01-12 12:55:00	0.0	0.0	0.0	0.0	0.0	0.0	10.705549900729343	0.0	0.0	Segment_1 Pristine Marine
2017-01-12 13:00:00	0.0	0.0	0.0	0.0	0.0	0.0	5.359261148179465	0.0	0.0	Segment_1 Pristine Marine
2017-01-12 13:05:00	0.0	0.0	0.0	0.0	0.0	0.0	0.0	5.352560798677836	0.0	Segment_1 Pristine Marine
2017-01-12 13:10:00	0.0	0.0	0.0	0.0	0.0	5.353720991996167	5.353720991996167	0.0	0.0	Segment_1 Pristine Marine
2017-01-12 13:15:00	0.0	0.0	0.0	0.0	0.0	5.353542467980802	0.0	0.0	0.0	Segment_1 Pristine Marine
2017-01-12 13:20:00	0.0	0.0	0.0	0.0	5.354595931807217	0.0	5.354595931807217	0.0	0.0	Segment_1 Pristine Marine
2017-01-12 13:25:00	0.0	0.0	0.0	0.0	0.0	0.0	0.0	0.0	0.0	Segment_1 Pristine Marine
2017-01-12 13:30:00	0.0	0.0	0.0	0.0	0.0	0.0	0.0	5.354203066315692	0.0	Segment_1 Pristine Marine
2017-01-12 13:35:00	0.0	0.0	0.0	0.0	5.352739257226869	0.0	0.0	0.0	0.0	Segment_1 Pristine Marine
2017-01-12 13:40:00	0.0	0.0	0.0	0.0	0.0	0.0	5.354470922897272	5.354470922897272	0.0	Segment_1 Pristine Marine
2017-01-12 13:45:00	0.0	0.0	0.0	0.0	0.0	0.0	0.0	0.0	0.0	Segment_1 Pristine Marine
2017-01-12 13:50:00	0.0	0.0	0.0	0.0	0.0	0.0	0.0	5.356471766150947	0.0	Segment_1 Pristine Marine
2017-01-12 13:55:00	0.0	0.0	0.0	0.0	0.0	5.3533639558710835	10.706727911742163	0.0	0.0	Segment_1 Pristine Marine
2017-01-12 14:00:00	0.0	0.0	0.0	0.0	0.0	0.0	0.0	5.354720946554376	0.0	Segment_1 Pristine Marine
2017-01-12 14:05:00	0.0	0.0	0.0	0.0	0.0	0.0	0.0	5.356257318566427	0.0	Segment_1 Pristine Marine
2017-01-12 14:10:00	0.0	0.0	0.0	0.0	5.359243258273809	5.359243258273809	0.0	0.0	0.0	Segment_1 Pristine Marine
2017-01-12 14:15:00	0.0	0.0	0.0	5.35284633806835	0.0	0.0	0.0	0.0	0.0	Segment_1 Pristine Marine
2017-01-12 14:20:00	0.0	0.0	0.0	0.0	0.0	0.0	0.0	0.0	0.0	Segment_1 Pristine Marine
2017-01-12 14:25:00	0.0	0.0	0.0	0.0	5.3561858398539615	0.0	0.0	5.3561858398539615	0.0	Segment_1 Pristine Marine
2017-01-12 14:30:00	0.0	0.0	0.0	0.0	0.0	0.0	0.0	0.0	0.0	Segment_1 Pristine Marine
2017-01-12 14:35:00	0.0	0.0	0.0	0.0	5.365207206478587	0.0	5.365207206478587	0.0	0.0	Segment_1 Pristine Marine
2017-01-12 14:40:00	0.0	0.0	0.0	0.0	0.0	0.0	0.0	0.0	0.0	Segment_1 Pristine Marine
2017-01-12 14:45:00	0.0	0.0	0.0	0.0	0.0	0.0	0.0	0.0	0.0	Segment_1 Pristine Marine
2017-01-12 14:50:00	0.0	0.0	0.0	0.0	0.0	5.354667368090809	0.0	0.0	0.0	Segment_1 Pristine Marine
2017-01-12 14:55:00	0.0	0.0	0.0	0.0	5.357061585559213	0.0	0.0	0.0	0.0	Segment_1 Pristine Marine
2017-01-12 15:00:00	0.0	0.0	0.0	0.0	0.0	0.0	10.715195795501092	0.0	0.0	Segment_1 Pristine Marine
2017-01-12 15:05:00	0.0	0.0	0.0	0.0	0.0	0.0	0.0	0.0	0.0	Segment_1 Pristine Marine
2017-01-12 15:10:00	0.0	0.0	0.0	0.0	0.0	0.0	5.356757722976451	5.356757722976451	0.0	Segment_1 Pristine Marine
2017-01-12 15:15:00	0.0	0.0	0.0	0.0	5.3585814157187315	0.0	0.0	0.0	0.0	Segment_1 Pristine Marine
2017-01-12 15:20:00	0.0	0.0	0.0	0.0	0.0	0.0	0.0	0.0	0.0	Segment_1 Pristine Marine
2017-01-12 15:25:00	0.0	0.0	0.0	0.0	0.0	0.0	0.0	0.0	0.0	Segment_1 Pristine Marine
2017-01-12 15:30:00	0.0	0.0	0.0	0.0	0.0	0.0	0.0	5.3579018556614715	0.0	Segment_1 Pristine Marine
2017-01-12 15:35:00	0.0	0.0	0.0	0.0	0.0	0.0	0.0	0.0	0.0	Segment_1 Pristine Marine
2017-01-12 15:40:00	0.0	0.0	0.0	0.0	0.0	0.0	5.352578643997261	5.352578643997261	0.0	Segment_1 Pristine Marine
2017-01-12 15:45:00	0.0	0.0	0.0	0.0	0.0	0.0	0.0	0.0	0.0	Segment_1 Pristine Marine
2017-01-12 15:50:00	0.0	0.0	0.0	5.353114058916703	0.0	0.0	0.0	0.0	0.0	Segment_1 Pristine Marine
2017-01-12 15:55:00	0.0	0.0	0.0	0.0	0.0	0.0	0.0	0.0	0.0	Segment_1 Pristine Marine
2017-01-12 16:00:00	0.0	0.0	0.0	0.0	5.353471061708302	5.353471061708302	0.0	10.706942123416605	0.0	Segment_1 Pristine Marine
2017-01-12 16:05:00	0.0	0.0	0.0	0.0	0.0	0.0	5.3525072634335045	0.0	0.0	Segment_1 Pristine Marine
2017-01-12 16:10:00	0.0	0.0	0.0	0.0	0.0	5.356203709353227	5.356203709353227	5.356203709353227	0.0	Segment_1 Pristine Marine
2017-01-12 16:15:00	0.0	0.0	0.0	0.0	0.0	0.0	10.70387257490767	0.0	0.0	Segment_1 Pristine Marine
2017-01-12 16:20:00	0.0	0.0	0.0	0.0	5.354185210163101	0.0	5.354185210163101	0.0	0.0	Segment_1 Pristine Marine
2017-01-12 16:25:00	0.0	0.0	0.0	5.355399699910024	5.355399699910024	0.0	5.355399699910024	0.0	0.0	Segment_1 Pristine Marine
2017-01-12 16:30:00	0.0	0.0	0.0	5.36022738048247	0.0	5.36022738048247	0.0	0.0	0.0	Segment_1 Pristine Marine
2017-01-12 16:35:00	0.0	0.0	0.0	0.0	0.0	0.0	0.0	0.0	0.0	Segment_1 Pristine Marine
2017-01-12 16:40:00	0.0	0.0	0.0	0.0	0.0	5.354720946554376	0.0	0.0	0.0	Segment_1 Pristine Marine
2017-01-12 16:45:00	0.0	0.0	0.0	0.0	5.351722202866184	0.0	0.0	5.351722202866184	0.0	Segment_1 Pristine Marine
2017-01-12 16:50:00	0.0	0.0	0.0	0.0	5.355649810313996	0.0	0.0	0.0	0.0	Segment_1 Pristine Marine
2017-01-12 16:55:00	0.0	0.0	0.0	5.351829243019049	0.0	5.351829243019049	0.0	0.0	0.0	Segment_1 Pristine Marine
2017-01-12 17:00:00	0.0	0.0	0.0	0.0	0.0	0.0	0.0	0.0	0.0
2017-01-12 17:05:00	0.0	0.0	0.0	0.0	0.0	0.0	5.354149498215219	0.0	0.0
2017-01-12 17:10:00	0.0	0.0	0.0	5.355113888051455	0.0	5.355113888051455	0.0	0.0	0.0	Segment_1 Pristine Marine
2017-01-12 17:15:00	0.0	0.0	0.0	0.0	5.3526857184126815	5.3526857184126815	10.705371436825363	5.3526857184126815	0.0	Segment_1 Pristine Marine
2017-01-12 17:20:00	0.0	0.0	0.0	0.0	0.0	5.3587960494463385	0.0	0.0	0.0	Segment_1 Pristine Marine
2017-01-12 17:25:00	0.0	0.0	0.0	0.0	0.0	5.3532211547545785	5.3532211547545785	10.706442309509155	0.0	Segment_1 Pristine Marine
2017-01-12 17:30:00	0.0	0.0	5.355560482487955	0.0	0.0	0.0	0.0	0.0	0.0	Segment_1 Pristine Marine
2017-01-12 17:35:00	0.0	0.0	0.0	0.0	5.361176058444427	0.0	0.0	0.0	0.0	Segment_1 Pristine Marine
2017-01-12 17:40:00	0.0	0.0	0.0	0.0	0.0	0.0	0.0	0.0	0.0	Segment_1 Pristine Marine
2017-01-12 17:45:00	0.0	0.0	0.0	0.0	0.0	10.705585594224159	0.0	0.0	0.0	Segment_1 Pristine Marine
2017-01-12 17:50:00	0.0	0.0	0.0	0.0	0.0	0.0	0.0	0.0	0.0	Segment_1 Pristine Marine
2017-01-12 17:55:00	0.0	0.0	0.0	0.0	0.0	0.0	5.353399657340632	5.353399657340632	0.0	Segment_1 Pristine Marine
2017-01-12 18:00:00	0.0	0.0	0.0	0.0	0.0	0.0	0.0	5.3549709935619685	0.0	Segment_1 Pristine Marine
2017-01-12 18:05:00	0.0	0.0	0.0	0.0	0.0	0.0	0.0	0.0	0.0	Segment_1 Pristine Marine
2017-01-12 18:10:00	0.0	0.0	0.0	0.0	0.0	0.0	5.351900605499788	0.0	0.0	Segment_1 Pristine Marine
2017-01-12 18:15:00	0.0	0.0	0.0	0.0	0.0	5.351864924021529	0.0	0.0	0.0	Segment_1 Pristine Marine
2017-01-12 18:20:00	0.0	0.0	0.0	0.0	0.0	0.0	0.0	0.0	0.0	Segment_1 Pristine Marine
2017-01-12 18:25:00	0.0	0.0	0.0	0.0	0.0	0.0	5.355167475451143	0.0	0.0	Segment_1 Pristine Marine
2017-01-12 18:30:00	0.0	0.0	0.0	0.0	0.0	0.0	0.0	0.0	0.0	Segment_1 Pristine Marine
2017-01-12 18:35:00	0.0	0.0	0.0	5.358760275964387	0.0	0.0	0.0	0.0	0.0	Segment_1 Pristine Marine
2017-01-12 18:40:00	0.0	0.0	0.0	0.0	0.0	0.0	0.0	0.0	0.0	Segment_1 Pristine Marine
2017-01-12 18:45:00	0.0	0.0	0.0	0.0	0.0	5.359028588721669	0.0	0.0	0.0	Segment_1 Pristine Marine
2017-01-12 18:50:00	0.0	0.0	0.0	5.358652958384211	0.0	5.358652958384211	0.0	0.0	0.0	Segment_1 Pristine Marine
2017-01-12 18:55:00	0.0	0.0	0.0	0.0	0.0	10.726793838635563	10.726793838635563	0.0	0.0	Segment_1 Pristine Marine
2017-01-12 19:00:00	0.0	0.0	0.0	0.0	0.0	5.351704363256986	0.0	0.0	0.0	Segment_1 Pristine Marine
2017-01-12 19:05:00	0.0	0.0	0.0	0.0	0.0	0.0	5.3539709456214375	0.0	0.0	Segment_1 Pristine Marine
2017-01-12 19:10:00	0.0	0.0	0.0	0.0	0.0	0.0	5.353756698228021	5.353756698228021	0.0	Segment_1 Pristine Marine
2017-01-12 19:15:00	0.0	0.0	0.0	0.0	0.0	0.0	5.357025835230809	5.357025835230809	0.0	Segment_1 Pristine Marine
2017-01-12 19:20:00	0.0	0.0	0.0	0.0	0.0	0.0	0.0	0.0	0.0	Segment_1 Pristine Marine
2017-01-12 19:25:00	0.0	0.0	0.0	0.0	0.0	0.0	0.0	0.0	0.0	Segment_1 Pristine Marine
2017-01-12 19:30:00	0.0	0.0	0.0	0.0	5.356239448709457	0.0	0.0	5.356239448709457	0.0	Segment_1 Pristine Marine
2017-01-12 19:35:00	0.0	0.0	0.0	0.0	0.0	0.0	0.0	0.0	0.0	Segment_1 Pristine Marine
2017-01-12 19:40:00	0.0	0.0	0.0	0.0	0.0	0.0	0.0	5.353953091017044	0.0	Segment_1 Pristine Marine
2017-01-12 19:45:00	0.0	0.0	0.0	0.0	0.0	0.0	0.0	0.0	0.0	Segment_1 Pristine Marine
2017-01-12 19:50:00	0.0	0.0	0.0	5.352079020028088	0.0	0.0	0.0	0.0	0.0	Segment_1 Pristine Marine
2017-01-12 19:55:00	0.0	0.0	0.0	0.0	0.0	0.0	0.0	0.0	0.0	Segment_1 Pristine Marine
2017-01-12 20:00:00	0.0	0.0	0.0	0.0	0.0	0.0	16.07397378483268	0.0	0.0	Segment_1 Pristine Marine
2017-01-12 20:05:00	0.0	0.0	0.0	0.0	0.0	0.0	0.0	0.0	0.0	Segment_1 Pristine Marine
2017-01-12 20:10:00	0.0	0.0	0.0	0.0	0.0	5.3548102463763785	5.3548102463763785	0.0	0.0	Segment_1 Pristine Marine
2017-01-12 20:15:00	0.0	0.0	0.0	0.0	0.0	0.0	0.0	0.0	0.0	Segment_1 Pristine Marine
2017-01-12 20:20:00	0.0	0.0	0.0	0.0	0.0	0.0	0.0	0.0	0.0	Segment_1 Pristine Marine
2017-01-12 20:25:00	0.0	0.0	0.0	0.0	0.0	0.0	10.705764065268493	0.0	0.0	Segment_1 Pristine Marine
2017-01-12 20:30:00	0.0	0.0	0.0	0.0	0.0	0.0	0.0	0.0	0.0	Segment_1 Pristine Marine
2017-01-12 20:35:00	0.0	0.0	0.0	0.0	0.0	0.0	0.0	0.0	0.0	Segment_1 Pristine Marine
2017-01-12 20:40:00	0.0	0.0	0.0	0.0	0.0	0.0	0.0	5.355649810313996	0.0	Segment_1 Pristine Marine
2017-01-12 20:45:00	0.0	0.0	0.0	0.0	0.0	0.0	0.0	0.0	0.0	Segment_1 Pristine Marine
2017-01-12 20:50:00	0.0	0.0	0.0	0.0	0.0	0.0	0.0	0.0	0.0	Segment_1 Pristine Marine
2017-01-12 20:55:00	0.0	0.0	0.0	0.0	5.353953091017044	10.707906182034089	0.0	5.353953091017044	0.0	Segment_1 Pristine Marine
2017-01-12 21:00:00	0.0	0.0	0.0	0.0	0.0	0.0	0.0	0.0	0.0	Segment_1 Pristine Marine
2017-01-12 21:05:00	0.0	0.0	0.0	0.0	0.0	0.0	0.0	0.0	0.0	Segment_1 Pristine Marine
2017-01-12 21:10:00	0.0	0.0	0.0	0.0	0.0	0.0	0.0	5.3543637770486665	0.0	Segment_1 Pristine Marine
2017-01-12 21:15:00	0.0	0.0	0.0	0.0	0.0	5.352418040406022	5.352418040406022	0.0	0.0	Segment_1 Pristine Marine
2017-01-12 21:20:00	0.0	0.0	0.0	0.0	0.0	0.0	10.707941891242877	0.0	0.0	Segment_1 Pristine Marine
2017-01-12 21:25:00	0.0	0.0	0.0	0.0	5.354506639133075	0.0	5.354506639133075	0.0	0.0	Segment_1 Pristine Marine
2017-01-12 21:30:00	0.0	0.0	0.0	0.0	5.353828112120592	0.0	5.353828112120592	0.0	0.0	Segment_1 Pristine Marine
2017-01-12 21:35:00	0.0	0.0	0.0	0.0	5.354078075748608	10.708156151497215	5.354078075748608	0.0	0.0	Segment_1 Pristine Marine
2017-01-12 21:40:00	0.0	0.0	0.0	5.352953423194196	5.352953423194196	0.0	10.705906846388393	0.0	0.0	Segment_1 Pristine Marine
2017-01-12 21:45:00	0.0	0.0	0.0	0.0	0.0	5.35381025846884	5.35381025846884	5.35381025846884	0.0	Segment_1 Pristine Marine
2017-01-12 21:50:00	0.0	5.352203917275884	0.0	0.0	0.0	5.352203917275884	0.0	0.0	0.0	Segment_1 Pristine Marine
2017-01-12 21:55:00	0.0	0.0	0.0	0.0	0.0	5.353596023935262	0.0	5.353596023935262	0.0	Segment_1 Pristine Marine
2017-01-12 22:00:00	0.0	0.0	0.0	0.0	0.0	5.353417508253979	5.353417508253979	5.353417508253979	0.0	Segment_1 Pristine Marine
2017-01-12 22:05:00	0.0	0.0	0.0	0.0	5.352596489435677	0.0	0.0	0.0	0.0	Segment_1 Pristine Marine
2017-01-12 22:10:00	0.0	0.0	0.0	0.0	0.0	5.355167475451143	0.0	0.0	5.355167475451143	Segment_1 Pristine Marine
2017-01-12 22:15:00	0.0	0.0	0.0	0.0	5.353953091017044	0.0	5.353953091017044	0.0	0.0	Segment_1 Pristine Marine
2017-01-12 22:20:00	0.0	0.0	0.0	0.0	0.0	0.0	0.0	5.351847083460816	0.0	Segment_1 Pristine Marine
2017-01-12 22:25:00	0.0	0.0	0.0	0.0	0.0	0.0	0.0	0.0	0.0	Segment_1 Pristine Marine
2017-01-12 22:30:00	0.0	0.0	0.0	0.0	0.0	0.0	0.0	0.0	0.0	Segment_1 Pristine Marine
[truncated: 25,361 more rows]
