# Supplementary material for: Sources, Occurrence and Characteristics of Fluorescent Biological Aerosol Particles Measured Over the Pristine Southern Ocean
Source: J Geophys Res Atmos. 2021 Jun 9;126(11):e2021JD034811. doi: 10.1029/2021JD034811 (PMC8244095; doi:10.1029/2021JD034811)
Supplement: Supplementary file 2 — Data Set S1 [file JGRD-126-e2021JD034811-s001.zip › Data archive/_Particle_size_distribution_data/PSD_AC_3std_clean_5min_9bin_0.5um_14um.csv]

time_	0.6028570409756517	0.8764012816178796	1.2740652496625366	1.8521678304726774	2.6925824035672523	3.914332103559852	5.69044638955526	8.272466223025312	12.02606838308921	region_label
2017-01-06 00:00:00	0.0	0.0	0.0	0.0	0.0	0.0	0.0	0.0	0.0	Terrestrially-infl
2017-01-06 00:05:00	0.0	0.0	0.0	0.0	0.0	0.0	0.0	0.0	0.0	Terrestrially-infl
2017-01-06 00:10:00	0.0	0.0	0.0	0.0	0.0	0.0	0.0	0.0	0.0	Terrestrially-infl
2017-01-06 00:15:00	0.0	0.0	0.0	0.0	0.0	5.359225368487588	0.0	0.0	0.0	Terrestrially-infl
2017-01-06 00:20:00	0.0	0.0	0.0	0.0	0.0	0.0	0.0	0.0	0.0	Terrestrially-infl
2017-01-06 00:25:00	0.0	0.0	0.0	0.0	0.0	0.0	0.0	0.0	0.0	Terrestrially-infl
2017-01-06 00:30:00	0.0	0.0	0.0	0.0	0.0	0.0	0.0	0.0	0.0	Terrestrially-infl
2017-01-06 00:35:00	0.0	0.0	0.0	0.0	0.0	0.0	0.0	0.0	0.0	Terrestrially-infl
2017-01-06 00:40:00	0.0	0.0	0.0	0.0	0.0	0.0	0.0	0.0	0.0	Terrestrially-infl
2017-01-06 00:45:00	5.357115211946512	0.0	0.0	0.0	0.0	0.0	0.0	0.0	0.0	Terrestrially-infl
2017-01-06 00:50:00	0.0	0.0	0.0	0.0	0.0	0.0	0.0	0.0	0.0	Terrestrially-infl
2017-01-06 00:55:00	0.0	0.0	0.0	0.0	0.0	0.0	0.0	0.0	0.0	Terrestrially-infl
2017-01-06 01:00:00	0.0	0.0	0.0	0.0	0.0	0.0	0.0	0.0	0.0	Terrestrially-infl
2017-01-06 01:05:00	0.0	0.0	0.0	0.0	0.0	0.0	0.0	0.0	0.0	Terrestrially-infl
2017-01-06 01:10:00	0.0	0.0	0.0	0.0	0.0	0.0	5.355167475451143	0.0	0.0	Terrestrially-infl
2017-01-06 01:15:00	0.0	0.0	0.0	0.0	0.0	0.0	0.0	0.0	0.0	Terrestrially-infl
2017-01-06 01:20:00	0.0	0.0	0.0	0.0	0.0	0.0	0.0	0.0	0.0	Terrestrially-infl
2017-01-06 01:25:00	0.0	0.0	0.0	0.0	0.0	0.0	0.0	0.0	0.0	Terrestrially-infl
2017-01-06 01:30:00	0.0	0.0	0.0	0.0	5.353988800344911	0.0	0.0	0.0	0.0	Terrestrially-infl
2017-01-06 01:35:00	0.0	0.0	0.0	0.0	0.0	0.0	0.0	0.0	0.0	Terrestrially-infl
2017-01-06 01:40:00	0.0	0.0	0.0	0.0	0.0	0.0	0.0	0.0	0.0	Terrestrially-infl
2017-01-06 01:45:00	0.0	0.0	0.0	0.0	0.0	0.0	0.0	0.0	0.0	Terrestrially-infl
2017-01-06 01:50:00	0.0	0.0	0.0	0.0	0.0	0.0	0.0	0.0	0.0	Terrestrially-infl
2017-01-06 01:55:00	0.0	0.0	0.0	0.0	0.0	0.0	0.0	0.0	0.0	Terrestrially-infl
2017-01-06 02:00:00	0.0	0.0	0.0	0.0	0.0	0.0	0.0	0.0	0.0	Terrestrially-infl
2017-01-06 02:05:00	0.0	0.0	0.0	0.0	0.0	0.0	0.0	0.0	0.0	Terrestrially-infl
2017-01-06 02:10:00	0.0	0.0	0.0	0.0	0.0	0.0	0.0	0.0	0.0	Terrestrially-infl
2017-01-06 02:15:00	0.0	0.0	0.0	0.0	0.0	0.0	0.0	0.0	0.0	Terrestrially-infl
2017-01-06 02:20:00	0.0	0.0	0.0	0.0	0.0	0.0	0.0	0.0	0.0	Terrestrially-infl
2017-01-06 02:25:00	0.0	0.0	0.0	0.0	0.0	0.0	0.0	0.0	0.0	Terrestrially-infl
2017-01-06 02:30:00	0.0	0.0	0.0	0.0	0.0	0.0	0.0	0.0	0.0	Terrestrially-infl
2017-01-06 02:35:00	0.0	0.0	0.0	0.0	0.0	0.0	0.0	0.0	0.0	Terrestrially-infl
2017-01-06 02:40:00	0.0	0.0	0.0	0.0	0.0	0.0	0.0	0.0	0.0	Terrestrially-infl
2017-01-06 02:45:00	0.0	0.0	0.0	0.0	0.0	0.0	0.0	0.0	0.0	Terrestrially-infl
2017-01-06 02:50:00	0.0	0.0	0.0	0.0	0.0	0.0	0.0	0.0	0.0	Terrestrially-infl
2017-01-06 02:55:00	0.0	5.3546495088412165	0.0	0.0	0.0	0.0	0.0	0.0	0.0	Terrestrially-infl
2017-01-06 03:00:00	0.0	0.0	0.0	0.0	0.0	0.0	0.0	0.0	0.0	Terrestrially-infl
2017-01-06 03:05:00	0.0	0.0	0.0	0.0	0.0	0.0	0.0	0.0	0.0	Terrestrially-infl
2017-01-06 03:10:00	0.0	0.0	0.0	0.0	0.0	0.0	0.0	0.0	0.0	Terrestrially-infl
2017-01-06 03:15:00	0.0	0.0	0.0	0.0	0.0	0.0	0.0	0.0	0.0	Terrestrially-infl
2017-01-06 03:20:00	0.0	0.0	0.0	0.0	0.0	0.0	0.0	0.0	0.0	Terrestrially-infl
2017-01-06 03:25:00	0.0	0.0	0.0	0.0	0.0	0.0	0.0	0.0	0.0	Terrestrially-infl
2017-01-06 03:30:00	0.0	0.0	0.0	0.0	0.0	0.0	0.0	0.0	0.0	Terrestrially-infl
2017-01-06 03:35:00	0.0	0.0	0.0	0.0	0.0	0.0	0.0	0.0	0.0	Terrestrially-infl
2017-01-06 03:40:00	0.0	0.0	0.0	0.0	0.0	0.0	0.0	0.0	0.0	Terrestrially-infl
2017-01-06 03:45:00	0.0	0.0	0.0	0.0	0.0	0.0	0.0	0.0	0.0	Terrestrially-infl
2017-01-06 03:50:00	0.0	0.0	0.0	0.0	0.0	0.0	0.0	0.0	0.0	Terrestrially-infl
2017-01-06 03:55:00	0.0	0.0	0.0	0.0	0.0	0.0	0.0	0.0	0.0	Terrestrially-infl
2017-01-06 04:00:00	0.0	0.0	0.0	0.0	0.0	0.0	0.0	0.0	0.0	Terrestrially-infl
2017-01-06 04:05:00	0.0	0.0	0.0	0.0	0.0	0.0	0.0	0.0	0.0	Terrestrially-infl
2017-01-06 04:10:00	0.0	0.0	0.0	0.0	0.0	0.0	0.0	5.3517757224073925	0.0	Terrestrially-infl
2017-01-06 04:15:00	0.0	0.0	0.0	0.0	0.0	0.0	0.0	0.0	0.0	Terrestrially-infl
2017-01-06 04:20:00	0.0	0.0	0.0	0.0	0.0	0.0	0.0	0.0	0.0	Terrestrially-infl
2017-01-06 04:25:00	0.0	0.0	0.0	0.0	0.0	0.0	0.0	0.0	0.0	Terrestrially-infl
2017-01-06 04:30:00	0.0	0.0	0.0	0.0	0.0	0.0	0.0	0.0	0.0	Terrestrially-infl
2017-01-06 04:35:00	0.0	0.0	0.0	0.0	0.0	0.0	0.0	0.0	0.0	Terrestrially-infl
2017-01-06 04:40:00	0.0	0.0	0.0	0.0	0.0	0.0	0.0	0.0	0.0	Terrestrially-infl
2017-01-06 04:45:00	0.0	0.0	0.0	0.0	0.0	0.0	0.0	0.0	0.0	Terrestrially-infl
2017-01-06 04:50:00	0.0	0.0	0.0	0.0	0.0	0.0	0.0	0.0	0.0	Terrestrially-infl
2017-01-06 04:55:00	0.0	0.0	0.0	0.0	0.0	0.0	0.0	0.0	0.0	Terrestrially-infl
2017-01-06 05:00:00	0.0	0.0	0.0	0.0	0.0	0.0	0.0	0.0	0.0	Terrestrially-infl
2017-01-06 05:05:00	0.0	0.0	0.0	0.0	0.0	0.0	0.0	0.0	0.0	Terrestrially-infl
2017-01-06 05:10:00	0.0	0.0	0.0	0.0	0.0	0.0	0.0	0.0	0.0	Terrestrially-infl
2017-01-06 05:15:00	0.0	0.0	0.0	0.0	0.0	0.0	0.0	0.0	0.0	Terrestrially-infl
2017-01-06 05:20:00	0.0	0.0	0.0	0.0	0.0	0.0	0.0	0.0	0.0	Terrestrially-infl
2017-01-06 05:25:00	0.0	0.0	0.0	0.0	0.0	0.0	0.0	0.0	0.0	Terrestrially-infl
2017-01-06 05:30:00	0.0	0.0	0.0	0.0	0.0	0.0	0.0	0.0	0.0	Terrestrially-infl
2017-01-06 05:35:00	0.0	0.0	0.0	0.0	0.0	0.0	0.0	0.0	0.0	Terrestrially-infl
2017-01-06 05:40:00	0.0	0.0	0.0	0.0	0.0	0.0	0.0	0.0	0.0	Terrestrially-infl
2017-01-06 05:45:00	0.0	0.0	0.0	0.0	0.0	0.0	0.0	0.0	0.0	Terrestrially-infl
2017-01-06 05:50:00	0.0	0.0	0.0	0.0	0.0	0.0	0.0	0.0	0.0	Terrestrially-infl
2017-01-06 05:55:00	0.0	0.0	0.0	0.0	0.0	0.0	0.0	0.0	0.0	Terrestrially-infl
2017-01-06 06:00:00	0.0	0.0	0.0	0.0	0.0	0.0	0.0	0.0	0.0	Terrestrially-infl
2017-01-06 06:05:00	0.0	0.0	0.0	0.0	0.0	0.0	0.0	0.0	0.0	Terrestrially-infl
2017-01-06 06:10:00	0.0	0.0	0.0	0.0	0.0	0.0	0.0	0.0	0.0	Terrestrially-infl
2017-01-06 06:15:00	0.0	0.0	0.0	0.0	0.0	0.0	0.0	0.0	0.0	Terrestrially-infl
2017-01-06 06:20:00										Terrestrially-infl
2017-01-06 06:25:00										Terrestrially-infl
2017-01-06 06:30:00										Terrestrially-infl
2017-01-06 06:35:00										Terrestrially-infl
2017-01-06 06:40:00										Terrestrially-infl
2017-01-06 06:45:00										Terrestrially-infl
2017-01-06 06:50:00										Terrestrially-infl
2017-01-06 06:55:00										Terrestrially-infl
2017-01-06 07:00:00										Terrestrially-infl
2017-01-06 07:05:00										Terrestrially-infl
2017-01-06 07:10:00										Terrestrially-infl
2017-01-06 07:15:00										Terrestrially-infl
2017-01-06 07:20:00										Terrestrially-infl
2017-01-06 07:25:00										Terrestrially-infl
2017-01-06 07:30:00										Terrestrially-infl
2017-01-06 07:35:00										Terrestrially-infl
2017-01-06 07:40:00										Terrestrially-infl
2017-01-06 07:45:00										Terrestrially-infl
2017-01-06 07:50:00										Terrestrially-infl
2017-01-06 07:55:00	0.0	0.0	0.0	0.0	0.0	0.0	0.0	0.0	0.0	Terrestrially-infl
2017-01-06 08:00:00	5.353417508253979	5.353417508253979	0.0	0.0	0.0	0.0	0.0	0.0	0.0	Terrestrially-infl
2017-01-06 08:05:00	0.0	5.354060220429692	0.0	0.0	0.0	0.0	0.0	0.0	0.0	Terrestrially-infl
2017-01-06 08:10:00	0.0	0.0	0.0	0.0	0.0	0.0	0.0	0.0	0.0	Terrestrially-infl
2017-01-06 08:15:00	0.0	0.0	0.0	0.0	0.0	0.0	0.0	0.0	0.0	Terrestrially-infl
2017-01-06 08:20:00	0.0	0.0	0.0	0.0	0.0	0.0	0.0	0.0	0.0	Terrestrially-infl
2017-01-06 08:25:00	0.0	0.0	0.0	0.0	0.0	0.0	0.0	0.0	0.0	Terrestrially-infl
2017-01-06 08:30:00	0.0	0.0	0.0	0.0	0.0	0.0	0.0	0.0	0.0	Terrestrially-infl
2017-01-06 08:35:00	0.0	0.0	0.0	0.0	0.0	0.0	0.0	0.0	0.0	Terrestrially-infl
2017-01-06 08:40:00	0.0	0.0	0.0	0.0	0.0	0.0	0.0	0.0	0.0	Terrestrially-infl
2017-01-06 08:45:00	0.0	0.0	0.0	0.0	0.0	0.0	0.0	0.0	0.0	Terrestrially-infl
2017-01-06 08:50:00	0.0	0.0	0.0	0.0	0.0	0.0	0.0	0.0	0.0	Terrestrially-infl
2017-01-06 08:55:00	0.0	0.0	0.0	0.0	0.0	0.0	0.0	0.0	0.0	Terrestrially-infl
2017-01-06 09:00:00	0.0	0.0	0.0	0.0	0.0	0.0	0.0	0.0	0.0	Terrestrially-infl
2017-01-06 09:05:00	0.0	0.0	0.0	0.0	0.0	0.0	0.0	0.0	0.0	Terrestrially-infl
2017-01-06 09:10:00	0.0	0.0	0.0	0.0	0.0	0.0	0.0	0.0	0.0	Terrestrially-infl
2017-01-06 09:15:00	0.0	0.0	0.0	0.0	0.0	0.0	0.0	0.0	0.0	Terrestrially-infl
2017-01-06 09:20:00	0.0	0.0	0.0	0.0	0.0	0.0	0.0	0.0	0.0	Terrestrially-infl
2017-01-06 09:25:00	0.0	0.0	0.0	0.0	0.0	0.0	0.0	0.0	0.0	Terrestrially-infl
2017-01-06 09:30:00	0.0	0.0	0.0	0.0	0.0	0.0	0.0	0.0	0.0	Terrestrially-infl
2017-01-06 09:35:00	0.0	0.0	0.0	0.0	0.0	0.0	0.0	0.0	0.0	Terrestrially-infl
2017-01-06 09:40:00	0.0	0.0	0.0	0.0	0.0	0.0	0.0	0.0	0.0	Terrestrially-infl
2017-01-06 09:45:00	0.0	0.0	0.0	0.0	0.0	5.353042664072027	0.0	0.0	0.0	Terrestrially-infl
2017-01-06 09:50:00	0.0	0.0	0.0	0.0	0.0	0.0	0.0	0.0	0.0	Terrestrially-infl
2017-01-06 09:55:00	0.0	0.0	0.0	0.0	0.0	0.0	0.0	0.0	0.0	Terrestrially-infl
2017-01-06 10:00:00	0.0	0.0	0.0	0.0	0.0	0.0	0.0	0.0	0.0	Terrestrially-infl
2017-01-06 10:05:00	0.0	0.0	0.0	0.0	0.0	0.0	0.0	0.0	0.0	Terrestrially-infl
2017-01-06 10:10:00	0.0	0.0	0.0	0.0	0.0	0.0	0.0	0.0	0.0	Terrestrially-infl
2017-01-06 10:15:00	0.0	0.0	0.0	0.0	0.0	0.0	0.0	0.0	0.0	Terrestrially-infl
2017-01-06 10:20:00	0.0	0.0	0.0	0.0	0.0	0.0	0.0	0.0	0.0	Terrestrially-infl
2017-01-06 10:25:00	0.0	0.0	0.0	0.0	0.0	0.0	0.0	0.0	0.0	Terrestrially-infl
2017-01-06 10:30:00	0.0	0.0	0.0	0.0	0.0	0.0	0.0	0.0	0.0	Terrestrially-infl
2017-01-06 10:35:00	0.0	0.0	0.0	0.0	0.0	0.0	0.0	0.0	0.0	Terrestrially-infl
2017-01-06 10:40:00	0.0	0.0	0.0	0.0	0.0	0.0	0.0	0.0	0.0	Terrestrially-infl
2017-01-06 10:45:00	0.0	0.0	0.0	0.0	0.0	0.0	0.0	0.0	0.0	Terrestrially-infl
2017-01-06 10:50:00	0.0	0.0	0.0	0.0	0.0	0.0	0.0	0.0	0.0	Terrestrially-infl
2017-01-06 10:55:00	0.0	0.0	0.0	0.0	0.0	0.0	0.0	0.0	0.0	Terrestrially-infl
2017-01-06 11:00:00	0.0	0.0	0.0	0.0	0.0	0.0	0.0	0.0	0.0	Terrestrially-infl
2017-01-06 11:05:00	0.0	0.0	0.0	0.0	0.0	0.0	0.0	0.0	0.0	Terrestrially-infl
2017-01-06 11:10:00	0.0	0.0	0.0	0.0	0.0	0.0	0.0	0.0	0.0	Terrestrially-infl
2017-01-06 11:15:00	0.0	0.0	0.0	0.0	0.0	0.0	0.0	0.0	0.0	Terrestrially-infl
2017-01-06 11:20:00	0.0	0.0	0.0	0.0	0.0	0.0	0.0	0.0	0.0	Terrestrially-infl
2017-01-06 11:25:00	0.0	0.0	0.0	0.0	0.0	0.0	0.0	0.0	0.0	Terrestrially-infl
2017-01-06 11:30:00	0.0	0.0	0.0	0.0	0.0	0.0	0.0	0.0	0.0	Terrestrially-infl
2017-01-06 11:35:00	0.0	0.0	0.0	0.0	5.3548102463763785	0.0	0.0	0.0	0.0	Terrestrially-infl
2017-01-06 11:40:00	0.0	0.0	0.0	0.0	0.0	0.0	0.0	0.0	0.0	Terrestrially-infl
2017-01-06 11:45:00	0.0	0.0	0.0	0.0	0.0	0.0	0.0	0.0	0.0	Terrestrially-infl
2017-01-06 11:50:00	0.0	0.0	0.0	0.0	0.0	5.354238778978173	0.0	0.0	0.0	Terrestrially-infl
2017-01-06 11:55:00	0.0	0.0	0.0	0.0	0.0	0.0	0.0	0.0	0.0	Terrestrially-infl
2017-01-06 12:00:00	0.0	0.0	0.0	0.0	0.0	0.0	0.0	0.0	0.0	Terrestrially-infl
2017-01-06 12:05:00	0.0	0.0	0.0	0.0	0.0	0.0	0.0	0.0	0.0	Terrestrially-infl
2017-01-06 12:10:00	0.0	0.0	0.0	0.0	0.0	0.0	0.0	0.0	0.0	Terrestrially-infl
2017-01-06 12:15:00	0.0	0.0	0.0	0.0	0.0	0.0	0.0	0.0	0.0	Terrestrially-infl
2017-01-06 12:20:00	0.0	0.0	0.0	0.0	0.0	0.0	0.0	0.0	0.0	Terrestrially-infl
2017-01-06 12:25:00	0.0	0.0	0.0	0.0	0.0	0.0	0.0	0.0	0.0	Terrestrially-infl
2017-01-06 12:30:00	0.0	0.0	0.0	0.0	0.0	0.0	0.0	0.0	0.0	Terrestrially-infl
2017-01-06 12:35:00	0.0	0.0	0.0	0.0	0.0	0.0	0.0	0.0	0.0	Terrestrially-infl
2017-01-06 12:40:00	0.0	0.0	0.0	0.0	0.0	0.0	0.0	0.0	0.0	Terrestrially-infl
2017-01-06 12:45:00	0.0	0.0	0.0	0.0	0.0	0.0	0.0	0.0	0.0	Terrestrially-infl
2017-01-06 12:50:00	0.0	0.0	0.0	0.0	0.0	0.0	0.0	0.0	0.0	Terrestrially-infl
2017-01-06 12:55:00	0.0	0.0	0.0	0.0	0.0	0.0	0.0	0.0	0.0	Terrestrially-infl
2017-01-06 13:00:00	0.0	0.0	0.0	0.0	5.351579489322684	0.0	0.0	0.0	0.0	Terrestrially-infl
2017-01-06 13:05:00	0.0	0.0	0.0	0.0	0.0	0.0	0.0	0.0	0.0	Terrestrially-infl
2017-01-06 13:10:00	0.0	0.0	0.0	0.0	0.0	0.0	0.0	0.0	0.0	Terrestrially-infl
2017-01-06 13:15:00	0.0	0.0	0.0	0.0	0.0	0.0	0.0	0.0	0.0	Terrestrially-infl
2017-01-06 13:20:00	0.0	0.0	0.0	0.0	0.0	0.0	0.0	0.0	0.0	Terrestrially-infl
2017-01-06 13:25:00	0.0	0.0	0.0	0.0	0.0	0.0	0.0	0.0	0.0	Terrestrially-infl
2017-01-06 13:30:00	0.0	0.0	0.0	0.0	0.0	0.0	0.0	0.0	0.0	Terrestrially-infl
2017-01-06 13:35:00	0.0	0.0	0.0	0.0	0.0	0.0	0.0	0.0	0.0	Terrestrially-infl
2017-01-06 13:40:00	0.0	0.0	0.0	0.0	0.0	0.0	0.0	0.0	0.0	Terrestrially-infl
2017-01-06 13:45:00	0.0	0.0	0.0	0.0	0.0	0.0	0.0	0.0	0.0	Terrestrially-infl
2017-01-06 13:50:00	0.0	0.0	0.0	0.0	0.0	0.0	0.0	0.0	0.0	Terrestrially-infl
2017-01-06 13:55:00	0.0	0.0	0.0	0.0	0.0	0.0	0.0	0.0	0.0	Terrestrially-infl
2017-01-06 14:00:00	0.0	0.0	0.0	0.0	0.0	0.0	0.0	0.0	0.0	Terrestrially-infl
2017-01-06 14:05:00	0.0	0.0	0.0	0.0	0.0	0.0	0.0	0.0	0.0	Terrestrially-infl
2017-01-06 14:10:00	0.0	0.0	0.0	0.0	0.0	0.0	0.0	0.0	0.0	Terrestrially-infl
2017-01-06 14:15:00	0.0	0.0	0.0	0.0	0.0	0.0	0.0	0.0	0.0	Terrestrially-infl
2017-01-06 14:20:00	0.0	0.0	0.0	0.0	0.0	0.0	0.0	0.0	0.0	Terrestrially-infl
2017-01-06 14:25:00	0.0	0.0	0.0	0.0	0.0	0.0	0.0	0.0	0.0	Terrestrially-infl
2017-01-06 14:30:00	0.0	0.0	0.0	0.0	0.0	5.353239004477506	0.0	0.0	0.0	Terrestrially-infl
2017-01-06 14:35:00	0.0	0.0	0.0	0.0	0.0	0.0	0.0	0.0	0.0	Terrestrially-infl
2017-01-06 14:40:00	0.0	0.0	0.0	0.0	0.0	0.0	0.0	0.0	0.0	Terrestrially-infl
2017-01-06 14:45:00	0.0	0.0	0.0	0.0	0.0	0.0	0.0	0.0	0.0	Terrestrially-infl
2017-01-06 14:50:00	0.0	0.0	0.0	0.0	0.0	0.0	0.0	0.0	0.0	Terrestrially-infl
2017-01-06 14:55:00	0.0	0.0	0.0	0.0	0.0	0.0	0.0	0.0	0.0	Terrestrially-infl
2017-01-06 15:00:00	0.0	0.0	0.0	0.0	0.0	0.0	5.356882838688646	0.0	0.0	Terrestrially-infl
2017-01-06 15:05:00	0.0	0.0	0.0	0.0	0.0	0.0	0.0	0.0	0.0	Terrestrially-infl
2017-01-06 15:10:00	0.0	0.0	0.0	0.0	0.0	0.0	0.0	0.0	0.0	Terrestrially-infl
2017-01-06 15:15:00	0.0	0.0	0.0	0.0	0.0	0.0	0.0	0.0	0.0	Terrestrially-infl
2017-01-06 15:20:00	0.0	0.0	0.0	0.0	0.0	0.0	0.0	0.0	0.0	Terrestrially-infl
2017-01-06 15:25:00	0.0	0.0	0.0	0.0	0.0	0.0	0.0	0.0	0.0	Terrestrially-infl
2017-01-06 15:30:00	0.0	0.0	0.0	0.0	0.0	0.0	0.0	0.0	0.0	Terrestrially-infl
2017-01-06 15:35:00	0.0	0.0	0.0	0.0	0.0	0.0	0.0	0.0	0.0	Terrestrially-infl
2017-01-06 15:40:00	0.0	0.0	0.0	0.0	0.0	0.0	0.0	0.0	0.0	Terrestrially-infl
2017-01-06 15:45:00	0.0	0.0	0.0	0.0	0.0	0.0	0.0	0.0	0.0	Terrestrially-infl
2017-01-06 15:50:00	0.0	0.0	0.0	0.0	0.0	0.0	0.0	0.0	0.0	Terrestrially-infl
2017-01-06 15:55:00										Terrestrially-infl
2017-01-06 16:00:00										Terrestrially-infl
2017-01-06 16:05:00										Terrestrially-infl
2017-01-06 16:10:00
2017-01-06 16:15:00
2017-01-06 16:20:00
2017-01-06 16:25:00										Terrestrially-infl
2017-01-06 16:30:00										Terrestrially-infl
2017-01-06 16:35:00										Terrestrially-infl
2017-01-06 16:40:00										Terrestrially-infl
2017-01-06 16:45:00										Terrestrially-infl
2017-01-06 16:50:00										Terrestrially-infl
2017-01-06 16:55:00										Terrestrially-infl
2017-01-06 17:00:00										Terrestrially-infl
2017-01-06 17:05:00										Terrestrially-infl
2017-01-06 17:10:00										Terrestrially-infl
2017-01-06 17:15:00										Terrestrially-infl
2017-01-06 17:20:00										Terrestrially-infl
2017-01-06 17:25:00										Terrestrially-infl
2017-01-06 17:30:00										Terrestrially-infl
2017-01-06 17:35:00										Terrestrially-infl
2017-01-06 17:40:00										Terrestrially-infl
2017-01-06 17:45:00										Terrestrially-infl
2017-01-06 17:50:00										Terrestrially-infl
2017-01-06 17:55:00										Terrestrially-infl
2017-01-06 18:00:00										Terrestrially-infl
2017-01-06 18:05:00	0.0	0.0	0.0	0.0	0.0	0.0	0.0	0.0	0.0	Terrestrially-infl
2017-01-06 18:10:00	0.0	0.0	0.0	0.0	0.0	0.0	0.0	0.0	0.0	Terrestrially-infl
2017-01-06 18:15:00	0.0	0.0	0.0	0.0	0.0	0.0	0.0	0.0	0.0	Terrestrially-infl
2017-01-06 18:20:00	0.0	0.0	0.0	0.0	0.0	0.0	0.0	0.0	0.0	Terrestrially-infl
2017-01-06 18:25:00	0.0	0.0	0.0	0.0	0.0	0.0	0.0	0.0	0.0	Terrestrially-infl
2017-01-06 18:30:00	0.0	0.0	0.0	0.0	0.0	0.0	0.0	0.0	0.0	Terrestrially-infl
2017-01-06 18:35:00	0.0	0.0	0.0	0.0	0.0	0.0	0.0	0.0	0.0	Terrestrially-infl
2017-01-06 18:40:00	0.0	0.0	0.0	0.0	0.0	0.0	0.0	0.0	0.0	Terrestrially-infl
2017-01-06 18:45:00	0.0	0.0	0.0	0.0	0.0	0.0	0.0	0.0	0.0	Terrestrially-infl
2017-01-06 18:50:00	0.0	0.0	0.0	0.0	0.0	0.0	0.0	0.0	0.0	Terrestrially-infl
2017-01-06 18:55:00	0.0	0.0	0.0	0.0	0.0	0.0	0.0	0.0	0.0	Terrestrially-infl
2017-01-06 19:00:00	0.0	0.0	0.0	0.0	0.0	0.0	0.0	0.0	0.0	Terrestrially-infl
2017-01-06 19:05:00										Terrestrially-infl
2017-01-06 19:10:00										Terrestrially-infl
2017-01-06 19:15:00										Terrestrially-infl
2017-01-06 19:20:00										Terrestrially-infl
2017-01-06 19:25:00										Terrestrially-infl
2017-01-06 19:30:00										Terrestrially-infl
2017-01-06 19:35:00										Terrestrially-infl
2017-01-06 19:40:00										Terrestrially-infl
2017-01-06 19:45:00										Terrestrially-infl
2017-01-06 19:50:00										Terrestrially-infl
2017-01-06 19:55:00										Terrestrially-infl
2017-01-06 20:00:00										Terrestrially-infl
2017-01-06 20:05:00										Terrestrially-infl
2017-01-06 20:10:00										Terrestrially-infl
2017-01-06 20:15:00										Terrestrially-infl
2017-01-06 20:20:00										Terrestrially-infl
2017-01-06 20:25:00										Terrestrially-infl
2017-01-06 20:30:00										Terrestrially-infl
2017-01-06 20:35:00										Terrestrially-infl
2017-01-06 20:40:00										Terrestrially-infl
2017-01-06 20:45:00										Terrestrially-infl
2017-01-06 20:50:00										Terrestrially-infl
2017-01-06 20:55:00										Terrestrially-infl
2017-01-06 21:00:00										Terrestrially-infl
2017-01-06 21:05:00										Terrestrially-infl
2017-01-06 21:10:00										Terrestrially-infl
2017-01-06 21:15:00										Terrestrially-infl
2017-01-06 21:20:00										Terrestrially-infl
2017-01-06 21:25:00										Terrestrially-infl
2017-01-06 21:30:00										Terrestrially-infl
2017-01-06 21:35:00										Terrestrially-infl
2017-01-06 21:40:00										Terrestrially-infl
2017-01-06 21:45:00										Terrestrially-infl
2017-01-06 21:50:00	0.0	0.0	0.0	0.0	0.0	0.0	0.0	0.0	0.0	Terrestrially-infl
2017-01-06 21:55:00	0.0	0.0	0.0	0.0	0.0	0.0	0.0	0.0	0.0	Terrestrially-infl
2017-01-06 22:00:00	0.0	0.0	0.0	0.0	0.0	0.0	0.0	0.0	0.0	Terrestrially-infl
2017-01-06 22:05:00	0.0	0.0	0.0	0.0	0.0	0.0	0.0	0.0	0.0	Terrestrially-infl
2017-01-06 22:10:00	0.0	0.0	0.0	0.0	0.0	0.0	0.0	0.0	0.0	Terrestrially-infl
2017-01-06 22:15:00	0.0	0.0	0.0	0.0	0.0	0.0	0.0	0.0	0.0	Terrestrially-infl
2017-01-06 22:20:00	0.0	0.0	0.0	0.0	0.0	0.0	0.0	0.0	0.0	Terrestrially-infl
2017-01-06 22:25:00	0.0	0.0	0.0	0.0	0.0	0.0	0.0	0.0	0.0	Terrestrially-infl
2017-01-06 22:30:00	0.0	0.0	0.0	0.0	0.0	0.0	0.0	0.0	0.0	Terrestrially-infl
2017-01-06 22:35:00	0.0	0.0	0.0	0.0	0.0	0.0	0.0	0.0	0.0	Terrestrially-infl
2017-01-06 22:40:00	0.0	0.0	0.0	0.0	0.0	0.0	0.0	0.0	0.0	Terrestrially-infl
2017-01-06 22:45:00	0.0	0.0	0.0	0.0	0.0	0.0	0.0	0.0	0.0	Terrestrially-infl
2017-01-06 22:50:00	0.0	0.0	0.0	0.0	0.0	0.0	0.0	0.0	0.0	Terrestrially-infl
2017-01-06 22:55:00	0.0	0.0	0.0	0.0	0.0	0.0	0.0	0.0	0.0	Terrestrially-infl
2017-01-06 23:00:00	0.0	0.0	0.0	0.0	0.0	0.0	0.0	0.0	0.0	Terrestrially-infl
2017-01-06 23:05:00	0.0	0.0	0.0	0.0	0.0	0.0	0.0	0.0	0.0	Terrestrially-infl
2017-01-06 23:10:00	0.0	0.0	0.0	0.0	0.0	0.0	0.0	0.0	0.0	Terrestrially-infl
2017-01-06 23:15:00	0.0	0.0	0.0	0.0	0.0	0.0	0.0	0.0	0.0	Terrestrially-infl
2017-01-06 23:20:00	0.0	0.0	0.0	0.0	0.0	0.0	0.0	0.0	0.0	Terrestrially-infl
2017-01-06 23:25:00	0.0	0.0	0.0	0.0	0.0	0.0	0.0	0.0	0.0	Terrestrially-infl
2017-01-06 23:30:00	0.0	0.0	0.0	0.0	0.0	0.0	0.0	0.0	0.0	Terrestrially-infl
2017-01-06 23:35:00	0.0	0.0	0.0	0.0	0.0	0.0	0.0	0.0	0.0	Terrestrially-infl
2017-01-06 23:40:00	0.0	0.0	0.0	0.0	0.0	0.0	0.0	0.0	0.0	Terrestrially-infl
2017-01-06 23:45:00										Terrestrially-infl
2017-01-06 23:50:00										Terrestrially-infl
2017-01-06 23:55:00										Terrestrially-infl
2017-01-07 00:00:00										Terrestrially-infl
2017-01-07 00:05:00										Terrestrially-infl
2017-01-07 00:10:00										Terrestrially-infl
2017-01-07 00:15:00										Terrestrially-infl
2017-01-07 00:20:00										Terrestrially-infl
2017-01-07 00:25:00										Terrestrially-infl
2017-01-07 00:30:00										Terrestrially-infl
2017-01-07 00:35:00										Terrestrially-infl
2017-01-07 00:40:00										Terrestrially-infl
2017-01-07 00:45:00										Terrestrially-infl
2017-01-07 00:50:00										Terrestrially-infl
2017-01-07 00:55:00										Terrestrially-infl
2017-01-07 01:00:00										Terrestrially-infl
2017-01-07 01:05:00										Terrestrially-infl
2017-01-07 01:10:00										Terrestrially-infl
2017-01-07 01:15:00										Terrestrially-infl
2017-01-07 01:20:00										Terrestrially-infl
2017-01-07 01:25:00										Terrestrially-infl
2017-01-07 01:30:00	0.0	0.0	0.0	0.0	0.0	0.0	0.0	0.0	0.0	Terrestrially-infl
2017-01-07 01:35:00	0.0	0.0	0.0	0.0	0.0	0.0	0.0	0.0	0.0	Terrestrially-infl
2017-01-07 01:40:00	0.0	0.0	0.0	0.0	0.0	0.0	0.0	0.0	0.0	Terrestrially-infl
2017-01-07 01:45:00	0.0	0.0	0.0	0.0	0.0	0.0	0.0	0.0	0.0	Terrestrially-infl
2017-01-07 01:50:00	0.0	0.0	0.0	0.0	0.0	0.0	0.0	0.0	0.0	Terrestrially-infl
2017-01-07 01:55:00	0.0	0.0	0.0	0.0	0.0	0.0	0.0	0.0	0.0	Terrestrially-infl
2017-01-07 02:00:00	0.0	0.0	0.0	0.0	0.0	0.0	0.0	0.0	0.0	Terrestrially-infl
2017-01-07 02:05:00	0.0	0.0	0.0	0.0	0.0	0.0	0.0	0.0	0.0	Terrestrially-infl
2017-01-07 02:10:00	0.0	0.0	0.0	0.0	0.0	0.0	0.0	0.0	0.0	Terrestrially-infl
2017-01-07 02:15:00	0.0	0.0	0.0	0.0	0.0	0.0	0.0	0.0	0.0	Terrestrially-infl
2017-01-07 02:20:00	0.0	0.0	0.0	0.0	0.0	0.0	0.0	0.0	0.0	Terrestrially-infl
2017-01-07 02:25:00	0.0	0.0	0.0	0.0	0.0	0.0	0.0	0.0	0.0	Terrestrially-infl
2017-01-07 02:30:00	0.0	0.0	0.0	0.0	0.0	0.0	0.0	0.0	0.0	Terrestrially-infl
2017-01-07 02:35:00	0.0	0.0	0.0	0.0	0.0	0.0	0.0	0.0	0.0	Terrestrially-infl
2017-01-07 02:40:00	0.0	0.0	0.0	0.0	0.0	0.0	0.0	0.0	0.0	Terrestrially-infl
2017-01-07 02:45:00	0.0	0.0	0.0	0.0	0.0	0.0	0.0	0.0	0.0	Terrestrially-infl
2017-01-07 02:50:00	0.0	0.0	0.0	0.0	0.0	0.0	0.0	0.0	0.0	Terrestrially-infl
2017-01-07 02:55:00	0.0	0.0	0.0	0.0	0.0	0.0	0.0	0.0	0.0	Terrestrially-infl
2017-01-07 03:00:00	0.0	0.0	0.0	0.0	0.0	0.0	0.0	0.0	0.0	Terrestrially-infl
2017-01-07 03:05:00	0.0	0.0	0.0	0.0	0.0	0.0	0.0	0.0	0.0	Terrestrially-infl
2017-01-07 03:10:00	0.0	0.0	0.0	0.0	0.0	0.0	0.0	0.0	0.0	Terrestrially-infl
2017-01-07 03:15:00	0.0	0.0	0.0	0.0	0.0	0.0	0.0	0.0	0.0	Terrestrially-infl
2017-01-07 03:20:00	0.0	0.0	0.0	0.0	0.0	0.0	0.0	0.0	0.0	Terrestrially-infl
2017-01-07 03:25:00	0.0	0.0	0.0	0.0	0.0	0.0	0.0	0.0	0.0	Terrestrially-infl
2017-01-07 03:30:00	0.0	0.0	0.0	0.0	0.0	0.0	0.0	0.0	0.0	Terrestrially-infl
2017-01-07 03:35:00	0.0	0.0	0.0	0.0	0.0	0.0	0.0	0.0	0.0	Terrestrially-infl
2017-01-07 03:40:00	0.0	0.0	0.0	0.0	0.0	0.0	0.0	0.0	0.0	Terrestrially-infl
2017-01-07 03:45:00	0.0	0.0	5.355256790167272	0.0	0.0	0.0	0.0	0.0	0.0	Terrestrially-infl
2017-01-07 03:50:00	0.0	0.0	0.0	0.0	0.0	0.0	0.0	0.0	0.0	Terrestrially-infl
2017-01-07 03:55:00	0.0	0.0	0.0	0.0	0.0	0.0	0.0	0.0	0.0	Terrestrially-infl
2017-01-07 04:00:00	0.0	0.0	0.0	0.0	0.0	0.0	0.0	0.0	0.0	Terrestrially-infl
2017-01-07 04:05:00	0.0	0.0	0.0	0.0	0.0	0.0	0.0	0.0	0.0	Terrestrially-infl
2017-01-07 04:10:00	0.0	0.0	0.0	0.0	0.0	0.0	0.0	0.0	0.0	Terrestrially-infl
2017-01-07 04:15:00	0.0	0.0	0.0	0.0	0.0	0.0	0.0	0.0	0.0	Terrestrially-infl
2017-01-07 04:20:00	0.0	0.0	0.0	0.0	0.0	0.0	0.0	0.0	0.0	Terrestrially-infl
2017-01-07 04:25:00	0.0	0.0	0.0	0.0	0.0	0.0	0.0	0.0	0.0	Terrestrially-infl
2017-01-07 04:30:00	0.0	0.0	0.0	0.0	0.0	0.0	0.0	0.0	0.0	Terrestrially-infl
2017-01-07 04:35:00	0.0	0.0	0.0	0.0	0.0	0.0	0.0	0.0	0.0	Terrestrially-infl
2017-01-07 04:40:00	0.0	0.0	0.0	0.0	0.0	0.0	0.0	0.0	0.0	Terrestrially-infl
2017-01-07 04:45:00	0.0	0.0	0.0	0.0	0.0	0.0	0.0	0.0	0.0	Terrestrially-infl
2017-01-07 04:50:00	0.0	0.0	0.0	0.0	0.0	0.0	0.0	0.0	0.0	Terrestrially-infl
2017-01-07 04:55:00	0.0	0.0	0.0	0.0	0.0	0.0	0.0	0.0	0.0	Terrestrially-infl
2017-01-07 05:00:00	0.0	0.0	0.0	0.0	0.0	0.0	0.0	0.0	0.0	Terrestrially-infl
2017-01-07 05:05:00	0.0	0.0	0.0	0.0	0.0	0.0	0.0	0.0	0.0	Terrestrially-infl
2017-01-07 05:10:00	0.0	0.0	0.0	0.0	0.0	0.0	0.0	0.0	0.0	Terrestrially-infl
2017-01-07 05:15:00	5.495545420631363	0.0	0.0	0.0	0.0	0.0	0.0	0.0	0.0	Terrestrially-infl
2017-01-07 05:20:00	0.0	0.0	0.0	0.0	0.0	0.0	0.0	0.0	0.0	Terrestrially-infl
2017-01-07 05:25:00	0.0	0.0	0.0	0.0	0.0	0.0	0.0	0.0	0.0	Terrestrially-infl
2017-01-07 05:30:00	0.0	0.0	0.0	0.0	0.0	0.0	0.0	0.0	0.0	Terrestrially-infl
2017-01-07 05:35:00	0.0	0.0	0.0	0.0	0.0	0.0	0.0	0.0	0.0	Terrestrially-infl
2017-01-07 05:40:00	0.0	0.0	0.0	0.0	0.0	0.0	0.0	0.0	0.0	Terrestrially-infl
2017-01-07 05:45:00	0.0	0.0	0.0	0.0	0.0	0.0	0.0	0.0	0.0	Terrestrially-infl
2017-01-07 05:50:00	0.0	0.0	0.0	0.0	0.0	0.0	0.0	0.0	0.0	Terrestrially-infl
2017-01-07 05:55:00	0.0	0.0	0.0	0.0	0.0	0.0	0.0	0.0	0.0	Terrestrially-infl
2017-01-07 06:00:00	0.0	0.0	0.0	0.0	0.0	0.0	0.0	0.0	0.0	Terrestrially-infl
2017-01-07 06:05:00	0.0	0.0	0.0	0.0	0.0	0.0	0.0	0.0	0.0	Terrestrially-infl
2017-01-07 06:10:00	0.0	0.0	0.0	0.0	0.0	0.0	0.0	0.0	0.0	Terrestrially-infl
2017-01-07 06:15:00	0.0	0.0	0.0	0.0	0.0	0.0	0.0	0.0	0.0
2017-01-07 06:20:00	0.0	0.0	0.0	0.0	0.0	0.0	0.0	0.0	0.0
2017-01-07 06:25:00	0.0	0.0	5.354524497429655	0.0	0.0	0.0	0.0	0.0	0.0	Terrestrially-infl
2017-01-07 06:30:00	0.0	0.0	0.0	0.0	0.0	0.0	0.0	0.0	0.0	Terrestrially-infl
2017-01-07 06:35:00	5.363701535606797	0.0	0.0	0.0	0.0	5.363701535606797	0.0	0.0	0.0	Terrestrially-infl
2017-01-07 06:40:00	0.0	0.0	0.0	0.0	0.0	0.0	0.0	0.0	0.0	Terrestrially-infl
2017-01-07 06:45:00	0.0	0.0	0.0	0.0	0.0	0.0	0.0	0.0	0.0	Terrestrially-infl
2017-01-07 06:50:00	0.0	0.0	0.0	0.0	0.0	0.0	0.0	0.0	0.0	Terrestrially-infl
2017-01-07 06:55:00	0.0	0.0	0.0	0.0	0.0	0.0	0.0	0.0	0.0	Terrestrially-infl
2017-01-07 07:00:00	0.0	0.0	0.0	0.0	0.0	0.0	0.0	0.0	0.0	Terrestrially-infl
2017-01-07 07:05:00	0.0	0.0	0.0	0.0	0.0	0.0	0.0	0.0	0.0	Terrestrially-infl
2017-01-07 07:10:00	0.0	0.0	0.0	0.0	0.0	0.0	0.0	0.0	0.0	Terrestrially-infl
2017-01-07 07:15:00	0.0	0.0	0.0	0.0	0.0	0.0	0.0	0.0	0.0	Terrestrially-infl
2017-01-07 07:20:00	0.0	0.0	0.0	0.0	0.0	0.0	0.0	0.0	0.0	Terrestrially-infl
2017-01-07 07:25:00	0.0	0.0	0.0	0.0	0.0	0.0	0.0	0.0	0.0	Terrestrially-infl
2017-01-07 07:30:00	0.0	0.0	0.0	0.0	0.0	0.0	0.0	0.0	0.0	Terrestrially-infl
2017-01-07 07:35:00	0.0	0.0	0.0	0.0	0.0	0.0	0.0	0.0	0.0	Terrestrially-infl
2017-01-07 07:40:00	0.0	0.0	0.0	0.0	0.0	0.0	0.0	0.0	0.0	Terrestrially-infl
2017-01-07 07:45:00	0.0	0.0	0.0	0.0	0.0	0.0	0.0	0.0	0.0	Terrestrially-infl
2017-01-07 07:50:00	0.0	0.0	0.0	0.0	0.0	0.0	0.0	0.0	0.0	Terrestrially-infl
2017-01-07 07:55:00	0.0	0.0	0.0	0.0	0.0	0.0	0.0	0.0	0.0	Terrestrially-infl
2017-01-07 08:00:00	0.0	0.0	0.0	0.0	0.0	0.0	0.0	0.0	0.0	Terrestrially-infl
2017-01-07 08:05:00	0.0	0.0	0.0	0.0	0.0	0.0	0.0	0.0	0.0	Terrestrially-infl
2017-01-07 08:10:00	0.0	0.0	0.0	0.0	0.0	0.0	0.0	0.0	0.0	Terrestrially-infl
2017-01-07 08:15:00	0.0	0.0	0.0	0.0	0.0	0.0	0.0	0.0	0.0	Terrestrially-infl
2017-01-07 08:20:00	0.0	0.0	0.0	0.0	0.0	0.0	0.0	0.0	0.0	Terrestrially-infl
2017-01-07 08:25:00	0.0	0.0	0.0	0.0	0.0	0.0	0.0	0.0	0.0	Terrestrially-infl
2017-01-07 08:30:00	5.353685286240585	0.0	0.0	0.0	0.0	0.0	0.0	0.0	0.0	Terrestrially-infl
2017-01-07 08:35:00	0.0	0.0	0.0	0.0	0.0	0.0	0.0	0.0	0.0	Terrestrially-infl
2017-01-07 08:40:00	0.0	0.0	0.0	0.0	5.352953423194196	0.0	5.352953423194196	0.0	0.0	Terrestrially-infl
2017-01-07 08:45:00	0.0	0.0	0.0	0.0	0.0	0.0	0.0	0.0	0.0	Terrestrially-infl
2017-01-07 08:50:00	0.0	0.0	0.0	0.0	0.0	0.0	0.0	0.0	0.0	Terrestrially-infl
2017-01-07 08:55:00	5.352578643997261	0.0	0.0	0.0	0.0	0.0	0.0	0.0	0.0	Terrestrially-infl
2017-01-07 09:00:00	0.0	0.0	0.0	0.0	0.0	0.0	5.352578643997261	0.0	0.0	Terrestrially-infl
2017-01-07 09:05:00	0.0	0.0	0.0	0.0	0.0	0.0	0.0	0.0	0.0	Terrestrially-infl
2017-01-07 09:10:00	0.0	0.0	0.0	0.0	0.0	0.0	0.0	0.0	0.0	Terrestrially-infl
2017-01-07 09:15:00	0.0	5.354220922587381	0.0	0.0	0.0	0.0	0.0	0.0	0.0	Terrestrially-infl
2017-01-07 09:20:00	0.0	0.0	0.0	0.0	0.0	0.0	0.0	0.0	0.0	Terrestrially-infl
2017-01-07 09:25:00	0.0	0.0	0.0	0.0	0.0	0.0	0.0	0.0	0.0	Terrestrially-infl
2017-01-07 09:30:00	0.0	0.0	0.0	0.0	0.0	0.0	0.0	0.0	0.0	Terrestrially-infl
2017-01-07 09:35:00	0.0	0.0	0.0	0.0	0.0	0.0	0.0	0.0	0.0	Terrestrially-infl
2017-01-07 09:40:00	0.0	0.0	0.0	0.0	0.0	0.0	0.0	0.0	0.0	Terrestrially-infl
2017-01-07 09:45:00	0.0	0.0	0.0	0.0	0.0	0.0	0.0	0.0	0.0	Segment_1 Pristine Marine
2017-01-07 09:50:00	0.0	0.0	0.0	0.0	0.0	0.0	0.0	0.0	0.0	Segment_1 Pristine Marine
2017-01-07 09:55:00	0.0	0.0	0.0	0.0	0.0	0.0	0.0	0.0	0.0	Segment_1 Pristine Marine
2017-01-07 10:00:00	0.0	0.0	0.0	0.0	0.0	0.0	0.0	0.0	0.0	Segment_1 Pristine Marine
2017-01-07 10:05:00	0.0	0.0	0.0	0.0	0.0	0.0	0.0	0.0	0.0	Segment_1 Pristine Marine
2017-01-07 10:10:00	0.0	0.0	0.0	0.0	0.0	0.0	0.0	0.0	0.0	Segment_1 Pristine Marine
2017-01-07 10:15:00	0.0	0.0	0.0	0.0	0.0	5.3526500264648895	0.0	0.0	0.0	Segment_1 Pristine Marine
2017-01-07 10:20:00	0.0	0.0	0.0	0.0	0.0	0.0	0.0	0.0	0.0	Segment_1 Pristine Marine
2017-01-07 10:25:00	0.0	0.0	0.0	0.0	0.0	0.0	0.0	0.0	0.0	Segment_1 Pristine Marine
2017-01-07 10:30:00	0.0	0.0	0.0	0.0	0.0	0.0	0.0	0.0	0.0	Segment_1 Pristine Marine
2017-01-07 10:35:00	0.0	0.0	0.0	0.0	0.0	0.0	0.0	0.0	0.0	Segment_1 Pristine Marine
2017-01-07 10:40:00	0.0	0.0	0.0	0.0	0.0	0.0	0.0	0.0	0.0	Segment_1 Pristine Marine
2017-01-07 10:45:00	0.0	0.0	0.0	0.0	0.0	0.0	0.0	0.0	0.0	Segment_1 Pristine Marine
2017-01-07 10:50:00	0.0	0.0	0.0	0.0	0.0	0.0	0.0	0.0	0.0	Segment_1 Pristine Marine
2017-01-07 10:55:00	0.0	0.0	0.0	0.0	0.0	0.0	0.0	0.0	0.0	Segment_1 Pristine Marine
2017-01-07 11:00:00	0.0	0.0	0.0	0.0	0.0	0.0	0.0	0.0	0.0	Segment_1 Pristine Marine
2017-01-07 11:05:00	0.0	0.0	0.0	0.0	0.0	0.0	0.0	0.0	0.0	Segment_1 Pristine Marine
2017-01-07 11:10:00	0.0	0.0	0.0	0.0	0.0	0.0	0.0	0.0	0.0	Segment_1 Pristine Marine
2017-01-07 11:15:00	0.0	0.0	0.0	0.0	0.0	0.0	0.0	0.0	0.0	Terrestrially-infl
2017-01-07 11:20:00	0.0	0.0	0.0	0.0	0.0	0.0	0.0	0.0	0.0	Terrestrially-infl
2017-01-07 11:25:00	0.0	0.0	0.0	0.0	0.0	0.0	0.0	0.0	0.0	Terrestrially-infl
2017-01-07 11:30:00	0.0	0.0	0.0	0.0	0.0	0.0	0.0	0.0	0.0	Terrestrially-infl
2017-01-07 11:35:00	0.0	0.0	0.0	0.0	0.0	0.0	0.0	0.0	0.0	Terrestrially-infl
2017-01-07 11:40:00	0.0	0.0	0.0	0.0	0.0	0.0	0.0	0.0	0.0	Terrestrially-infl
2017-01-07 11:45:00	0.0	0.0	0.0	0.0	0.0	0.0	0.0	0.0	0.0	Terrestrially-infl
2017-01-07 11:50:00	0.0	0.0	0.0	0.0	0.0	0.0	0.0	0.0	0.0	Terrestrially-infl
2017-01-07 11:55:00	0.0	0.0	0.0	0.0	0.0	0.0	0.0	0.0	0.0	Terrestrially-infl
2017-01-07 12:00:00	0.0	0.0	0.0	0.0	0.0	0.0	0.0	0.0	0.0	Terrestrially-infl
2017-01-07 12:05:00	0.0	0.0	0.0	0.0	5.354345919824128	0.0	0.0	0.0	0.0	Terrestrially-infl
2017-01-07 12:10:00	0.0	0.0	0.0	0.0	0.0	0.0	0.0	0.0	0.0	Terrestrially-infl
2017-01-07 12:15:00	0.0	0.0	0.0	0.0	0.0	0.0	0.0	0.0	0.0	Terrestrially-infl
2017-01-07 12:20:00	0.0	0.0	0.0	0.0	0.0	0.0	0.0	0.0	0.0	Terrestrially-infl
2017-01-07 12:25:00	0.0	0.0	0.0	0.0	0.0	0.0	0.0	0.0	0.0	Terrestrially-infl
2017-01-07 12:30:00	0.0	0.0	0.0	0.0	0.0	0.0	0.0	0.0	0.0	Terrestrially-infl
2017-01-07 12:35:00	0.0	0.0	0.0	0.0	0.0	0.0	0.0	0.0	0.0	Terrestrially-infl
2017-01-07 12:40:00	0.0	0.0	0.0	0.0	0.0	0.0	0.0	0.0	0.0	Terrestrially-infl
2017-01-07 12:45:00	0.0	0.0	0.0	0.0	0.0	0.0	0.0	0.0	0.0	Terrestrially-infl
2017-01-07 12:50:00	0.0	0.0	0.0	0.0	0.0	0.0	0.0	0.0	0.0	Terrestrially-infl
2017-01-07 12:55:00	0.0	0.0	0.0	0.0	0.0	0.0	0.0	0.0	0.0	Terrestrially-infl
2017-01-07 13:00:00	0.0	0.0	0.0	0.0	0.0	0.0	0.0	0.0	0.0	Terrestrially-infl
2017-01-07 13:05:00	0.0	0.0	0.0	0.0	0.0	0.0	0.0	0.0	0.0	Terrestrially-infl
2017-01-07 13:10:00	0.0	0.0	0.0	0.0	0.0	0.0	0.0	0.0	0.0	Terrestrially-infl
2017-01-07 13:15:00	0.0	0.0	0.0	0.0	0.0	0.0	0.0	0.0	0.0	Terrestrially-infl
2017-01-07 13:20:00	0.0	0.0	0.0	0.0	0.0	0.0	0.0	0.0	0.0	Terrestrially-infl
2017-01-07 13:25:00	0.0	0.0	0.0	0.0	0.0	5.356293058638081	0.0	0.0	0.0	Terrestrially-infl
2017-01-07 13:30:00										Terrestrially-infl
2017-01-07 13:35:00										Terrestrially-infl
2017-01-07 13:40:00										Terrestrially-infl
2017-01-07 13:45:00										Terrestrially-infl
2017-01-07 13:50:00										Terrestrially-infl
2017-01-07 13:55:00										Terrestrially-infl
2017-01-07 14:00:00										Terrestrially-infl
2017-01-07 14:05:00										Segment_1 Pristine Marine
2017-01-07 14:10:00										Segment_1 Pristine Marine
2017-01-07 14:15:00										Segment_1 Pristine Marine
2017-01-07 14:20:00										Segment_1 Pristine Marine
2017-01-07 14:25:00										Segment_1 Pristine Marine
2017-01-07 14:30:00										Segment_1 Pristine Marine
2017-01-07 14:35:00										Segment_1 Pristine Marine
2017-01-07 14:40:00										Segment_1 Pristine Marine
2017-01-07 14:45:00										Segment_1 Pristine Marine
2017-01-07 14:50:00										Segment_1 Pristine Marine
2017-01-07 14:55:00										Segment_1 Pristine Marine
2017-01-07 15:00:00										Segment_1 Pristine Marine
2017-01-07 15:05:00	0.0	0.0	0.0	0.0	0.0	0.0	0.0	0.0	0.0	Segment_1 Pristine Marine
2017-01-07 15:10:00	0.0	0.0	0.0	0.0	0.0	0.0	0.0	0.0	0.0	Segment_1 Pristine Marine
2017-01-07 15:15:00	0.0	0.0	0.0	0.0	0.0	0.0	0.0	0.0	0.0	Segment_1 Pristine Marine
2017-01-07 15:20:00	0.0	0.0	0.0	0.0	0.0	0.0	0.0	0.0	0.0	Segment_1 Pristine Marine
2017-01-07 15:25:00	0.0	0.0	0.0	0.0	0.0	0.0	0.0	0.0	0.0	Segment_1 Pristine Marine
2017-01-07 15:30:00	0.0	0.0	0.0	0.0	0.0	0.0	0.0	0.0	0.0	Segment_1 Pristine Marine
2017-01-07 15:35:00	0.0	0.0	0.0	0.0	0.0	0.0	0.0	0.0	0.0	Segment_1 Pristine Marine
2017-01-07 15:40:00	0.0	0.0	0.0	0.0	0.0	0.0	0.0	0.0	0.0	Segment_1 Pristine Marine
2017-01-07 15:45:00	0.0	0.0	0.0	0.0	0.0	0.0	0.0	0.0	0.0	Segment_1 Pristine Marine
2017-01-07 15:50:00	0.0	0.0	0.0	0.0	0.0	0.0	0.0	0.0	0.0	Segment_1 Pristine Marine
2017-01-07 15:55:00	0.0	0.0	0.0	0.0	0.0	0.0	0.0	0.0	0.0	Segment_1 Pristine Marine
2017-01-07 16:00:00	0.0	0.0	0.0	0.0	0.0	0.0	0.0	0.0	0.0	Segment_1 Pristine Marine
2017-01-07 16:05:00	0.0	0.0	0.0	0.0	0.0	0.0	0.0	0.0	0.0	Segment_1 Pristine Marine
2017-01-07 16:10:00	0.0	0.0	0.0	0.0	0.0	0.0	0.0	0.0	0.0	Segment_1 Pristine Marine
2017-01-07 16:15:00	0.0	0.0	0.0	0.0	0.0	0.0	0.0	0.0	0.0	Segment_1 Pristine Marine
2017-01-07 16:20:00	0.0	0.0	0.0	0.0	0.0	0.0	0.0	0.0	0.0	Segment_1 Pristine Marine
2017-01-07 16:25:00	0.0	0.0	0.0	0.0	0.0	0.0	0.0	0.0	0.0	Segment_1 Pristine Marine
2017-01-07 16:30:00	0.0	0.0	0.0	0.0	0.0	0.0	0.0	0.0	0.0	Segment_1 Pristine Marine
2017-01-07 16:35:00	0.0	0.0	0.0	0.0	0.0	0.0	0.0	0.0	0.0	Segment_1 Pristine Marine
2017-01-07 16:40:00	0.0	0.0	0.0	0.0	0.0	0.0	0.0	0.0	0.0	Segment_1 Pristine Marine
2017-01-07 16:45:00	0.0	0.0	0.0	0.0	0.0	0.0	0.0	0.0	0.0	Segment_1 Pristine Marine
2017-01-07 16:50:00	0.0	0.0	0.0	0.0	0.0	0.0	0.0	0.0	0.0	Segment_1 Pristine Marine
2017-01-07 16:55:00	0.0	0.0	0.0	0.0	0.0	0.0	0.0	0.0	0.0	Segment_1 Pristine Marine
2017-01-07 17:00:00	0.0	0.0	0.0	0.0	0.0	0.0	0.0	0.0	0.0	Segment_1 Pristine Marine
2017-01-07 17:05:00	0.0	0.0	0.0	0.0	0.0	0.0	0.0	0.0	0.0	Segment_1 Pristine Marine
2017-01-07 17:10:00	0.0	0.0	0.0	0.0	0.0	0.0	0.0	0.0	0.0	Segment_1 Pristine Marine
2017-01-07 17:15:00	0.0	0.0	0.0	0.0	0.0	0.0	0.0	0.0	0.0	Segment_1 Pristine Marine
2017-01-07 17:20:00	0.0	0.0	0.0	0.0	0.0	0.0	0.0	0.0	0.0	Segment_1 Pristine Marine
2017-01-07 17:25:00	0.0	0.0	0.0	0.0	0.0	0.0	0.0	0.0	0.0	Segment_1 Pristine Marine
2017-01-07 17:30:00	0.0	0.0	0.0	0.0	0.0	0.0	0.0	0.0	0.0	Segment_1 Pristine Marine
2017-01-07 17:35:00	0.0	0.0	0.0	0.0	0.0	0.0	0.0	0.0	0.0	Segment_1 Pristine Marine
2017-01-07 17:40:00	0.0	0.0	0.0	0.0	0.0	0.0	0.0	0.0	0.0	Segment_1 Pristine Marine
2017-01-07 17:45:00	0.0	0.0	0.0	0.0	0.0	0.0	0.0	0.0	0.0	Segment_1 Pristine Marine
2017-01-07 17:50:00	0.0	0.0	0.0	0.0	0.0	0.0	0.0	0.0	0.0	Segment_1 Pristine Marine
2017-01-07 17:55:00	0.0	0.0	0.0	0.0	0.0	0.0	0.0	0.0	0.0	Segment_1 Pristine Marine
2017-01-07 18:00:00	0.0	0.0	0.0	0.0	0.0	0.0	0.0	0.0	0.0	Segment_1 Pristine Marine
2017-01-07 18:05:00	0.0	0.0	0.0	0.0	0.0	0.0	0.0	0.0	0.0	Segment_1 Pristine Marine
2017-01-07 18:10:00	0.0	0.0	0.0	0.0	0.0	0.0	0.0	0.0	0.0	Segment_1 Pristine Marine
2017-01-07 18:15:00	0.0	0.0	0.0	0.0	0.0	0.0	0.0	0.0	0.0	Segment_1 Pristine Marine
2017-01-07 18:20:00	0.0	0.0	0.0	0.0	0.0	0.0	0.0	0.0	0.0	Segment_1 Pristine Marine
2017-01-07 18:25:00	0.0	0.0	0.0	0.0	0.0	0.0	0.0	0.0	0.0	Terrestrially-infl
2017-01-07 18:30:00	0.0	0.0	0.0	0.0	0.0	0.0	0.0	0.0	0.0	Terrestrially-infl
2017-01-07 18:35:00	0.0	0.0	0.0	0.0	0.0	0.0	0.0	0.0	0.0	Terrestrially-infl
2017-01-07 18:40:00	0.0	0.0	0.0	0.0	0.0	0.0	0.0	0.0	0.0	Terrestrially-infl
2017-01-07 18:45:00	0.0	0.0	0.0	0.0	0.0	0.0	0.0	0.0	0.0	Terrestrially-infl
2017-01-07 18:50:00	0.0	0.0	0.0	0.0	0.0	0.0	0.0	0.0	0.0	Terrestrially-infl
2017-01-07 18:55:00	0.0	0.0	0.0	0.0	0.0	0.0	0.0	0.0	0.0	Terrestrially-infl
2017-01-07 19:00:00	0.0	0.0	0.0	0.0	0.0	0.0	0.0	0.0	0.0	Terrestrially-infl
2017-01-07 19:05:00	0.0	0.0	0.0	0.0	0.0	0.0	0.0	0.0	0.0	Terrestrially-infl
2017-01-07 19:10:00	0.0	0.0	0.0	0.0	0.0	0.0	0.0	0.0	0.0	Terrestrially-infl
2017-01-07 19:15:00	0.0	0.0	0.0	0.0	0.0	0.0	0.0	0.0	0.0	Terrestrially-infl
2017-01-07 19:20:00	0.0	0.0	0.0	0.0	0.0	0.0	0.0	0.0	0.0	Terrestrially-infl
2017-01-07 19:25:00	0.0	0.0	0.0	0.0	0.0	0.0	0.0	0.0	0.0	Terrestrially-infl
2017-01-07 19:30:00	0.0	0.0	0.0	0.0	0.0	0.0	0.0	0.0	0.0	Terrestrially-infl
2017-01-07 19:35:00	0.0	0.0	0.0	0.0	0.0	0.0	0.0	0.0	0.0	Terrestrially-infl
2017-01-07 19:40:00	0.0	0.0	0.0	0.0	0.0	0.0	0.0	0.0	0.0	Terrestrially-infl
2017-01-07 19:45:00	0.0	0.0	0.0	0.0	0.0	0.0	0.0	0.0	0.0	Terrestrially-infl
2017-01-07 19:50:00	0.0	0.0	0.0	0.0	0.0	0.0	0.0	0.0	0.0	Terrestrially-infl
2017-01-07 19:55:00	0.0	0.0	0.0	0.0	0.0	0.0	0.0	0.0	0.0	Terrestrially-infl
2017-01-07 20:00:00	0.0	0.0	0.0	0.0	0.0	0.0	0.0	0.0	0.0	Terrestrially-infl
2017-01-07 20:05:00										Terrestrially-infl
2017-01-07 20:10:00										Terrestrially-infl
2017-01-07 20:15:00										Terrestrially-infl
2017-01-07 20:20:00										Terrestrially-infl
2017-01-07 20:25:00										Terrestrially-infl
2017-01-07 20:30:00										Terrestrially-infl
2017-01-07 20:35:00										Terrestrially-infl
2017-01-07 20:40:00										Terrestrially-infl
2017-01-07 20:45:00										Terrestrially-infl
2017-01-07 20:50:00										Terrestrially-infl
2017-01-07 20:55:00										Terrestrially-infl
2017-01-07 21:00:00										Terrestrially-infl
2017-01-07 21:05:00										Terrestrially-infl
2017-01-07 21:10:00	0.0	0.0	0.0	0.0	0.0	0.0	0.0	0.0	0.0	Terrestrially-infl
2017-01-07 21:15:00	0.0	0.0	0.0	0.0	0.0	0.0	0.0	0.0	0.0	Terrestrially-infl
2017-01-07 21:20:00	0.0	0.0	0.0	0.0	0.0	0.0	0.0	0.0	0.0	Terrestrially-infl
2017-01-07 21:25:00	0.0	0.0	0.0	0.0	0.0	0.0	0.0	0.0	0.0	Terrestrially-infl
2017-01-07 21:30:00	0.0	0.0	0.0	5.359976842358066	0.0	0.0	0.0	0.0	0.0	Terrestrially-infl
2017-01-07 21:35:00	0.0	0.0	0.0	0.0	0.0	0.0	0.0	0.0	0.0	Terrestrially-infl
2017-01-07 21:40:00	0.0	0.0	0.0	0.0	0.0	0.0	0.0	0.0	0.0	Terrestrially-infl
2017-01-07 21:45:00	0.0	0.0	0.0	0.0	0.0	0.0	0.0	0.0	0.0	Terrestrially-infl
2017-01-07 21:50:00	0.0	0.0	0.0	0.0	0.0	0.0	0.0	0.0	0.0	Terrestrially-infl
2017-01-07 21:55:00	0.0	0.0	0.0	0.0	0.0	0.0	0.0	0.0	0.0	Terrestrially-infl
2017-01-07 22:00:00	0.0	0.0	0.0	0.0	0.0	0.0	0.0	0.0	0.0	Terrestrially-infl
2017-01-07 22:05:00	0.0	0.0	0.0	0.0	0.0	0.0	0.0	0.0	0.0	Terrestrially-infl
2017-01-07 22:10:00	0.0	0.0	0.0	0.0	0.0	0.0	0.0	0.0	0.0	Terrestrially-infl
2017-01-07 22:15:00	0.0	0.0	0.0	0.0	5.353845965891422	0.0	0.0	0.0	0.0	Terrestrially-infl
2017-01-07 22:20:00	0.0	0.0	0.0	0.0	0.0	0.0	0.0	0.0	0.0	Terrestrially-infl
2017-01-07 22:25:00	0.0	0.0	0.0	0.0	0.0	0.0	0.0	0.0	0.0	Terrestrially-infl
2017-01-07 22:30:00	0.0	0.0	0.0	0.0	0.0	0.0	0.0	0.0	0.0	Terrestrially-infl
2017-01-07 22:35:00										Terrestrially-infl
2017-01-07 22:40:00										Terrestrially-infl
2017-01-07 22:45:00										Terrestrially-infl
2017-01-07 22:50:00										Terrestrially-infl
2017-01-07 22:55:00										Terrestrially-infl
2017-01-07 23:00:00										Terrestrially-infl
2017-01-07 23:05:00										Terrestrially-infl
2017-01-07 23:10:00										Terrestrially-infl
2017-01-07 23:15:00										Terrestrially-infl
2017-01-07 23:20:00										Terrestrially-infl
2017-01-07 23:25:00	0.0	0.0	0.0	0.0	0.0	0.0	0.0	0.0	0.0	Terrestrially-infl
2017-01-07 23:30:00	0.0	0.0	0.0	0.0	0.0	0.0	0.0	0.0	0.0	Terrestrially-infl
2017-01-07 23:35:00	0.0	0.0	0.0	0.0	0.0	0.0	0.0	0.0	0.0	Terrestrially-infl
2017-01-07 23:40:00	0.0	0.0	0.0	0.0	0.0	0.0	0.0	0.0	0.0	Terrestrially-infl
2017-01-07 23:45:00	0.0	0.0	0.0	0.0	0.0	0.0	0.0	0.0	0.0	Terrestrially-infl
2017-01-07 23:50:00	0.0	0.0	0.0	0.0	0.0	0.0	0.0	0.0	0.0	Terrestrially-infl
2017-01-07 23:55:00	0.0	0.0	0.0	0.0	0.0	0.0	0.0	0.0	0.0	Terrestrially-infl
2017-01-08 00:00:00	0.0	0.0	0.0	0.0	0.0	0.0	0.0	0.0	0.0	Terrestrially-infl
2017-01-08 00:05:00	0.0	0.0	0.0	0.0	0.0	0.0	0.0	0.0	0.0	Terrestrially-infl
2017-01-08 00:10:00	0.0	0.0	0.0	0.0	0.0	0.0	0.0	0.0	0.0	Terrestrially-infl
2017-01-08 00:15:00	0.0	0.0	0.0	0.0	0.0	0.0	0.0	0.0	0.0	Terrestrially-infl
2017-01-08 00:20:00	0.0	0.0	0.0	0.0	0.0	0.0	0.0	0.0	0.0	Terrestrially-infl
2017-01-08 00:25:00	0.0	0.0	0.0	0.0	0.0	0.0	0.0	0.0	0.0	Terrestrially-infl
2017-01-08 00:30:00	0.0	0.0	0.0	0.0	0.0	0.0	0.0	0.0	0.0	Terrestrially-infl
2017-01-08 00:35:00	0.0	0.0	0.0	0.0	0.0	0.0	0.0	0.0	0.0	Terrestrially-infl
2017-01-08 00:40:00	0.0	0.0	0.0	0.0	0.0	0.0	0.0	0.0	0.0	Terrestrially-infl
2017-01-08 00:45:00	0.0	0.0	0.0	0.0	0.0	0.0	0.0	0.0	0.0	Terrestrially-infl
2017-01-08 00:50:00	0.0	0.0	0.0	0.0	0.0	0.0	0.0	0.0	0.0	Terrestrially-infl
2017-01-08 00:55:00	0.0	0.0	0.0	0.0	0.0	5.353703139058841	0.0	0.0	0.0	Terrestrially-infl
2017-01-08 01:00:00	0.0	0.0	0.0	0.0	0.0	0.0	0.0	0.0	0.0	Terrestrially-infl
2017-01-08 01:05:00	0.0	0.0	0.0	0.0	0.0	0.0	0.0	0.0	0.0	Terrestrially-infl
2017-01-08 01:10:00	0.0	0.0	0.0	0.0	0.0	0.0	0.0	0.0	0.0	Terrestrially-infl
2017-01-08 01:15:00	0.0	0.0	0.0	0.0	0.0	0.0	0.0	0.0	0.0	Terrestrially-infl
2017-01-08 01:20:00	0.0	0.0	0.0	0.0	0.0	0.0	0.0	0.0	0.0	Terrestrially-infl
2017-01-08 01:25:00	0.0	0.0	0.0	0.0	0.0	0.0	0.0	0.0	0.0	Terrestrially-infl
2017-01-08 01:30:00	0.0	0.0	0.0	0.0	0.0	0.0	0.0	0.0	0.0	Terrestrially-infl
2017-01-08 01:35:00	0.0	0.0	0.0	0.0	0.0	0.0	0.0	0.0	0.0	Terrestrially-infl
2017-01-08 01:40:00	0.0	0.0	0.0	0.0	0.0	5.3583489152484525	0.0	0.0	0.0	Terrestrially-infl
2017-01-08 01:45:00	0.0	0.0	0.0	0.0	0.0	0.0	0.0	0.0	0.0	Terrestrially-infl
2017-01-08 01:50:00	0.0	0.0	0.0	0.0	0.0	0.0	0.0	0.0	0.0	Terrestrially-infl
2017-01-08 01:55:00	0.0	0.0	0.0	0.0	0.0	0.0	0.0	0.0	0.0	Terrestrially-infl
2017-01-08 02:00:00	0.0	0.0	0.0	0.0	0.0	0.0	0.0	0.0	0.0	Terrestrially-infl
2017-01-08 02:05:00	0.0	0.0	0.0	0.0	0.0	0.0	0.0	0.0	0.0	Terrestrially-infl
2017-01-08 02:10:00	0.0	0.0	0.0	0.0	0.0	0.0	0.0	0.0	0.0	Terrestrially-infl
2017-01-08 02:15:00	0.0	0.0	0.0	0.0	0.0	0.0	0.0	0.0	0.0	Terrestrially-infl
2017-01-08 02:20:00	0.0	0.0	0.0	0.0	0.0	0.0	0.0	0.0	0.0	Terrestrially-infl
2017-01-08 02:25:00	0.0	0.0	0.0	0.0	0.0	0.0	0.0	0.0	0.0	Terrestrially-infl
2017-01-08 02:30:00	0.0	0.0	0.0	0.0	0.0	0.0	0.0	0.0	0.0	Terrestrially-infl
2017-01-08 02:35:00	0.0	0.0	0.0	0.0	0.0	0.0	0.0	0.0	0.0	Terrestrially-infl
2017-01-08 02:40:00	0.0	0.0	0.0	0.0	0.0	0.0	0.0	0.0	0.0	Terrestrially-infl
2017-01-08 02:45:00										Terrestrially-infl
2017-01-08 02:50:00										Terrestrially-infl
2017-01-08 02:55:00										Terrestrially-infl
2017-01-08 03:00:00										Terrestrially-infl
2017-01-08 03:05:00										Terrestrially-infl
2017-01-08 03:10:00										Terrestrially-infl
2017-01-08 03:15:00										Terrestrially-infl
2017-01-08 03:20:00										Terrestrially-infl
2017-01-08 03:25:00										Terrestrially-infl
2017-01-08 03:30:00										Terrestrially-infl
2017-01-08 03:35:00										Terrestrially-infl
2017-01-08 03:40:00										Terrestrially-infl
2017-01-08 03:45:00										Terrestrially-infl
2017-01-08 03:50:00										Terrestrially-infl
2017-01-08 03:55:00										Terrestrially-infl
2017-01-08 04:00:00										Terrestrially-infl
2017-01-08 04:05:00										Terrestrially-infl
2017-01-08 04:10:00										Terrestrially-infl
2017-01-08 04:15:00										Terrestrially-infl
2017-01-08 04:20:00										Terrestrially-infl
2017-01-08 04:25:00										Terrestrially-infl
2017-01-08 04:30:00										Terrestrially-infl
2017-01-08 04:35:00										Terrestrially-infl
2017-01-08 04:40:00										Terrestrially-infl
2017-01-08 04:45:00										Terrestrially-infl
2017-01-08 04:50:00										Terrestrially-infl
2017-01-08 04:55:00										Terrestrially-infl
2017-01-08 05:00:00										Terrestrially-infl
2017-01-08 05:05:00										Terrestrially-infl
2017-01-08 05:10:00										Terrestrially-infl
2017-01-08 05:15:00										Terrestrially-infl
2017-01-08 05:20:00										Terrestrially-infl
2017-01-08 05:25:00										Terrestrially-infl
2017-01-08 05:30:00										Terrestrially-infl
2017-01-08 05:35:00										Terrestrially-infl
2017-01-08 05:40:00										Terrestrially-infl
2017-01-08 05:45:00										Terrestrially-infl
2017-01-08 05:50:00										Terrestrially-infl
2017-01-08 05:55:00										Terrestrially-infl
2017-01-08 06:00:00										Terrestrially-infl
2017-01-08 06:05:00										Terrestrially-infl
2017-01-08 06:10:00	0.0	0.0	0.0	0.0	0.0	0.0	0.0	0.0	0.0	Terrestrially-infl
2017-01-08 06:15:00	0.0	0.0	0.0	0.0	0.0	0.0	0.0	0.0	0.0	Terrestrially-infl
2017-01-08 06:20:00	5.353167606299998	0.0	0.0	0.0	5.353167606299998	0.0	0.0	0.0	0.0	Terrestrially-infl
2017-01-08 06:25:00	0.0	0.0	0.0	0.0	0.0	0.0	0.0	0.0	0.0	Terrestrially-infl
2017-01-08 06:30:00	0.0	0.0	0.0	0.0	0.0	0.0	0.0	0.0	0.0	Terrestrially-infl
2017-01-08 06:35:00	0.0	0.0	0.0	0.0	0.0	0.0	0.0	0.0	0.0	Terrestrially-infl
2017-01-08 06:40:00	0.0	0.0	0.0	0.0	0.0	5.353685286240585	0.0	0.0	0.0	Terrestrially-infl
2017-01-08 06:45:00	0.0	0.0	0.0	0.0	0.0	0.0	0.0	0.0	0.0	Terrestrially-infl
2017-01-08 06:50:00	0.0	0.0	0.0	0.0	0.0	0.0	0.0	0.0	0.0	Terrestrially-infl
2017-01-08 06:55:00	0.0	0.0	5.354703086947388	0.0	0.0	0.0	5.354703086947388	0.0	0.0	Terrestrially-infl
2017-01-08 07:00:00	0.0	0.0	0.0	5.357025835230809	0.0	0.0	0.0	0.0	0.0	Terrestrially-infl
2017-01-08 07:05:00	0.0	0.0	0.0	0.0	0.0	0.0	0.0	0.0	0.0	Terrestrially-infl
2017-01-08 07:10:00	0.0	0.0	0.0	0.0	0.0	0.0	0.0	0.0	0.0	Terrestrially-infl
2017-01-08 07:15:00	0.0	0.0	0.0	0.0	0.0	0.0	0.0	0.0	0.0	Terrestrially-infl
2017-01-08 07:20:00	0.0	0.0	0.0	0.0	0.0	5.353488913097848	0.0	0.0	0.0	Terrestrially-infl
2017-01-08 07:25:00	0.0	0.0	0.0	0.0	0.0	0.0	0.0	5.3624832780132365	0.0	Terrestrially-infl
2017-01-08 07:30:00	0.0	0.0	0.0	0.0	0.0	0.0	0.0	0.0	0.0	Terrestrially-infl
2017-01-08 07:35:00	0.0	0.0	0.0	0.0	0.0	0.0	0.0	0.0	0.0	Terrestrially-infl
2017-01-08 07:40:00	0.0	0.0	0.0	0.0	0.0	5.3532211547545785	0.0	0.0	0.0	Terrestrially-infl
2017-01-08 07:45:00	0.0	0.0	0.0	0.0	0.0	0.0	0.0	0.0	0.0	Terrestrially-infl
2017-01-08 07:50:00	0.0	0.0	0.0	0.0	0.0	0.0	0.0	0.0	0.0	Terrestrially-infl
2017-01-08 07:55:00	0.0	0.0	0.0	0.0	0.0	0.0	0.0	0.0	0.0	Terrestrially-infl
2017-01-08 08:00:00	0.0	0.0	0.0	0.0	0.0	0.0	0.0	0.0	0.0	Terrestrially-infl
2017-01-08 08:05:00	0.0	0.0	0.0	0.0	0.0	0.0	0.0	0.0	0.0	Terrestrially-infl
2017-01-08 08:10:00	0.0	0.0	0.0	0.0	0.0	0.0	0.0	0.0	0.0	Terrestrially-infl
2017-01-08 08:15:00	0.0	0.0	0.0	5.353203305150685	0.0	0.0	0.0	0.0	0.0	Terrestrially-infl
2017-01-08 08:20:00	0.0	0.0	0.0	0.0	0.0	0.0	0.0	0.0	0.0	Terrestrially-infl
2017-01-08 08:25:00	0.0	0.0	0.0	0.0	0.0	0.0	0.0	0.0	0.0	Terrestrially-infl
2017-01-08 08:30:00	0.0	0.0	0.0	0.0	0.0	0.0	0.0	0.0	0.0	Terrestrially-infl
2017-01-08 08:35:00	0.0	0.0	0.0	0.0	0.0	0.0	0.0	0.0	0.0	Terrestrially-infl
2017-01-08 08:40:00	0.0	0.0	0.0	0.0	0.0	0.0	0.0	0.0	0.0	Terrestrially-infl
2017-01-08 08:45:00	0.0	0.0	0.0	0.0	0.0	0.0	0.0	0.0	0.0	Terrestrially-infl
2017-01-08 08:50:00	0.0	0.0	0.0	0.0	0.0	0.0	0.0	0.0	0.0	Terrestrially-infl
2017-01-08 08:55:00	0.0	0.0	0.0	0.0	0.0	0.0	0.0	0.0	0.0	Terrestrially-infl
2017-01-08 09:00:00	0.0	0.0	0.0	0.0	0.0	0.0	0.0	0.0	0.0	Terrestrially-infl
2017-01-08 09:05:00	0.0	0.0	0.0	0.0	0.0	0.0	0.0	0.0	0.0	Terrestrially-infl
2017-01-08 09:10:00	0.0	0.0	0.0	0.0	0.0	0.0	0.0	0.0	0.0	Terrestrially-infl
2017-01-08 09:15:00	0.0	0.0	0.0	0.0	0.0	0.0	0.0	0.0	0.0	Terrestrially-infl
2017-01-08 09:20:00	0.0	0.0	0.0	0.0	0.0	0.0	0.0	0.0	0.0	Terrestrially-infl
2017-01-08 09:25:00	0.0	0.0	0.0	0.0	0.0	0.0	0.0	0.0	0.0	Terrestrially-infl
2017-01-08 09:30:00	0.0	0.0	0.0	0.0	0.0	0.0	0.0	0.0	0.0	Terrestrially-infl
2017-01-08 09:35:00	0.0	0.0	0.0	0.0	5.36121186418784	0.0	0.0	0.0	0.0	Terrestrially-infl
2017-01-08 09:40:00	0.0	0.0	0.0	0.0	0.0	0.0	0.0	0.0	0.0	Terrestrially-infl
2017-01-08 09:45:00	0.0	0.0	0.0	0.0	0.0	0.0	0.0	0.0	0.0	Terrestrially-infl
2017-01-08 09:50:00	0.0	0.0	0.0	0.0	0.0	0.0	0.0	0.0	0.0	Terrestrially-infl
2017-01-08 09:55:00	0.0	0.0	0.0	0.0	0.0	0.0	0.0	0.0	0.0	Terrestrially-infl
2017-01-08 10:00:00	0.0	0.0	0.0	0.0	0.0	0.0	0.0	0.0	0.0	Terrestrially-infl
2017-01-08 10:05:00	0.0	0.0	0.0	0.0	0.0	0.0	0.0	0.0	0.0	Terrestrially-infl
2017-01-08 10:10:00	0.0	0.0	0.0	0.0	0.0	0.0	0.0	0.0	0.0	Terrestrially-infl
2017-01-08 10:15:00	0.0	0.0	0.0	0.0	0.0	0.0	0.0	0.0	0.0	Terrestrially-infl
2017-01-08 10:20:00	0.0	0.0	0.0	0.0	0.0	5.353738845052559	0.0	0.0	0.0	Terrestrially-infl
2017-01-08 10:25:00	0.0	0.0	0.0	0.0	0.0	0.0	0.0	0.0	0.0	Terrestrially-infl
2017-01-08 10:30:00	0.0	0.0	0.0	0.0	0.0	0.0	0.0	0.0	0.0	Terrestrially-infl
2017-01-08 10:35:00	0.0	0.0	0.0	0.0	0.0	0.0	0.0	0.0	0.0	Terrestrially-infl
2017-01-08 10:40:00	0.0	0.0	0.0	0.0	0.0	0.0	0.0	0.0	0.0	Terrestrially-infl
2017-01-08 10:45:00	0.0	0.0	0.0	0.0	0.0	5.353935236531741	0.0	0.0	0.0	Terrestrially-infl
2017-01-08 10:50:00	0.0	0.0	0.0	0.0	0.0	0.0	0.0	0.0	0.0	Terrestrially-infl
2017-01-08 10:55:00	0.0	0.0	0.0	0.0	0.0	0.0	0.0	0.0	0.0	Terrestrially-infl
2017-01-08 11:00:00	0.0	0.0	0.0	0.0	0.0	0.0	0.0	0.0	0.0	Terrestrially-infl
2017-01-08 11:05:00	0.0	0.0	0.0	0.0	0.0	0.0	0.0	0.0	0.0	Terrestrially-infl
2017-01-08 11:10:00	0.0	0.0	0.0	0.0	0.0	0.0	0.0	0.0	0.0	Terrestrially-infl
2017-01-08 11:15:00	0.0	0.0	0.0	0.0	0.0	0.0	0.0	0.0	0.0	Terrestrially-infl
2017-01-08 11:20:00	0.0	0.0	0.0	0.0	0.0	0.0	0.0	0.0	0.0	Terrestrially-infl
2017-01-08 11:25:00	0.0	0.0	0.0	0.0	0.0	0.0	0.0	0.0	0.0	Terrestrially-infl
2017-01-08 11:30:00	0.0	0.0	0.0	0.0	0.0	0.0	0.0	0.0	0.0	Terrestrially-infl
2017-01-08 11:35:00	0.0	0.0	0.0	0.0	0.0	0.0	0.0	0.0	0.0	Terrestrially-infl
2017-01-08 11:40:00	0.0	0.0	0.0	0.0	0.0	0.0	0.0	0.0	0.0	Terrestrially-infl
2017-01-08 11:45:00	0.0	0.0	0.0	0.0	0.0	0.0	0.0	0.0	0.0	Terrestrially-infl
2017-01-08 11:50:00	0.0	0.0	0.0	0.0	0.0	0.0	0.0	0.0	0.0	Terrestrially-infl
2017-01-08 11:55:00	0.0	0.0	0.0	0.0	0.0	0.0	0.0	0.0	0.0	Terrestrially-infl
2017-01-08 12:00:00	0.0	0.0	0.0	0.0	0.0	0.0	0.0	0.0	0.0	Terrestrially-infl
2017-01-08 12:05:00	0.0	0.0	0.0	0.0	0.0	0.0	0.0	0.0	0.0	Terrestrially-infl
2017-01-08 12:10:00	0.0	0.0	0.0	0.0	0.0	0.0	0.0	0.0	0.0	Terrestrially-infl
2017-01-08 12:15:00	0.0	0.0	0.0	0.0	0.0	0.0	0.0	0.0	0.0	Terrestrially-infl
2017-01-08 12:20:00	0.0	0.0	0.0	0.0	0.0	0.0	0.0	0.0	0.0
2017-01-08 12:25:00	0.0	0.0	0.0	0.0	0.0	0.0	0.0	0.0	0.0
2017-01-08 12:30:00	0.0	0.0	0.0	0.0	0.0	0.0	0.0	0.0	0.0
2017-01-08 12:35:00	0.0	0.0	0.0	0.0	0.0	0.0	0.0	0.0	0.0	Terrestrially-infl
2017-01-08 12:40:00	0.0	0.0	0.0	0.0	0.0	0.0	0.0	0.0	0.0	Terrestrially-infl
2017-01-08 12:45:00	0.0	0.0	0.0	0.0	0.0	0.0	5.3595474029144405	0.0	0.0	Terrestrially-infl
2017-01-08 12:50:00	0.0	0.0	0.0	0.0	0.0	0.0	0.0	0.0	0.0	Terrestrially-infl
2017-01-08 12:55:00	0.0	0.0	0.0	0.0	0.0	0.0	0.0	0.0	0.0	Terrestrially-infl
2017-01-08 13:00:00	0.0	0.0	0.0	0.0	0.0	0.0	0.0	0.0	0.0	Terrestrially-infl
2017-01-08 13:05:00	0.0	0.0	0.0	0.0	0.0	0.0	0.0	0.0	0.0	Terrestrially-infl
2017-01-08 13:10:00	0.0	0.0	0.0	0.0	0.0	0.0	0.0	0.0	0.0	Terrestrially-infl
2017-01-08 13:15:00	0.0	0.0	0.0	0.0	0.0	0.0	0.0	0.0	0.0	Terrestrially-infl
2017-01-08 13:20:00	0.0	0.0	0.0	0.0	0.0	0.0	0.0	0.0	0.0	Terrestrially-infl
2017-01-08 13:25:00	0.0	0.0	0.0	0.0	0.0	0.0	0.0	0.0	0.0	Terrestrially-infl
2017-01-08 13:30:00	0.0	0.0	0.0	0.0	0.0	0.0	0.0	0.0	0.0	Terrestrially-infl
2017-01-08 13:35:00	0.0	0.0	0.0	0.0	0.0	0.0	0.0	0.0	0.0	Terrestrially-infl
2017-01-08 13:40:00	0.0	0.0	0.0	0.0	0.0	0.0	0.0	0.0	0.0	Terrestrially-infl
2017-01-08 13:45:00	0.0	0.0	0.0	0.0	0.0	0.0	0.0	0.0	0.0	Terrestrially-infl
2017-01-08 13:50:00	0.0	0.0	0.0	0.0	0.0	0.0	0.0	0.0	0.0	Terrestrially-infl
2017-01-08 13:55:00	0.0	0.0	0.0	0.0	0.0	0.0	0.0	0.0	0.0	Terrestrially-infl
2017-01-08 14:00:00	0.0	0.0	0.0	0.0	0.0	0.0	0.0	0.0	0.0	Terrestrially-infl
2017-01-08 14:05:00	0.0	0.0	0.0	0.0	0.0	0.0	0.0	0.0	0.0	Terrestrially-infl
2017-01-08 14:10:00	0.0	0.0	0.0	0.0	0.0	0.0	0.0	0.0	0.0	Terrestrially-infl
2017-01-08 14:15:00	0.0	0.0	0.0	0.0	0.0	0.0	0.0	0.0	0.0	Terrestrially-infl
2017-01-08 14:20:00	0.0	0.0	0.0	0.0	0.0	0.0	0.0	0.0	0.0	Terrestrially-infl
2017-01-08 14:25:00	0.0	0.0	0.0	0.0	0.0	0.0	0.0	0.0	0.0	Terrestrially-infl
2017-01-08 14:30:00	0.0	0.0	0.0	0.0	0.0	0.0	0.0	0.0	0.0	Terrestrially-infl
2017-01-08 14:35:00	0.0	0.0	0.0	0.0	0.0	0.0	0.0	0.0	0.0	Terrestrially-infl
2017-01-08 14:40:00	0.0	0.0	0.0	0.0	0.0	0.0	0.0	0.0	0.0	Terrestrially-infl
2017-01-08 14:45:00	0.0	0.0	0.0	0.0	0.0	0.0	0.0	0.0	0.0	Terrestrially-infl
2017-01-08 14:50:00	0.0	0.0	0.0	0.0	0.0	0.0	0.0	0.0	0.0	Terrestrially-infl
2017-01-08 14:55:00	0.0	0.0	0.0	0.0	0.0	0.0	0.0	0.0	0.0	Terrestrially-infl
2017-01-08 15:00:00	0.0	0.0	0.0	0.0	0.0	0.0	0.0	0.0	0.0	Terrestrially-infl
2017-01-08 15:05:00	0.0	0.0	0.0	0.0	0.0	0.0	0.0	0.0	0.0	Terrestrially-infl
2017-01-08 15:10:00	0.0	0.0	0.0	0.0	0.0	0.0	0.0	0.0	0.0	Terrestrially-infl
2017-01-08 15:15:00	0.0	0.0	0.0	0.0	0.0	0.0	0.0	0.0	0.0	Terrestrially-infl
2017-01-08 15:20:00	0.0	0.0	0.0	0.0	0.0	0.0	0.0	0.0	0.0	Terrestrially-infl
2017-01-08 15:25:00	0.0	0.0	0.0	0.0	0.0	0.0	0.0	0.0	0.0	Terrestrially-infl
2017-01-08 15:30:00	0.0	0.0	0.0	0.0	0.0	0.0	0.0	0.0	0.0	Terrestrially-infl
2017-01-08 15:35:00	0.0	5.353346105314878	0.0	0.0	0.0	0.0	0.0	0.0	0.0	Terrestrially-infl
2017-01-08 15:40:00	0.0	5.353756698228021	0.0	0.0	0.0	0.0	0.0	0.0	0.0	Terrestrially-infl
2017-01-08 15:45:00	0.0	0.0	0.0	0.0	0.0	0.0	0.0	0.0	0.0	Terrestrially-infl
2017-01-08 15:50:00	0.0	5.353167606299998	5.353167606299998	0.0	5.353167606299998	0.0	0.0	0.0	0.0	Terrestrially-infl
2017-01-08 15:55:00	5.354506639133075	0.0	0.0	0.0	0.0	0.0	0.0	0.0	0.0	Terrestrially-infl
2017-01-08 16:00:00	0.0	0.0	0.0	5.355542617280324	0.0	0.0	0.0	0.0	0.0	Terrestrially-infl
2017-01-08 16:05:00	0.0	0.0	0.0	0.0	0.0	0.0	0.0	0.0	0.0	Terrestrially-infl
2017-01-08 16:10:00	0.0	0.0	5.35263218066949	0.0	0.0	0.0	0.0	0.0	0.0	Terrestrially-infl
2017-01-08 16:15:00	0.0	0.0	0.0	0.0	0.0	0.0	0.0	0.0	0.0	Terrestrially-infl
2017-01-08 16:20:00	0.0	0.0	0.0	0.0	0.0	0.0	0.0	0.0	0.0	Terrestrially-infl
2017-01-08 16:25:00	0.0	5.35211470436122	0.0	0.0	0.0	0.0	0.0	0.0	0.0	Terrestrially-infl
2017-01-08 16:30:00	0.0	0.0	0.0	0.0	0.0	0.0	0.0	0.0	0.0	Terrestrially-infl
2017-01-08 16:35:00	0.0	0.0	0.0	0.0	0.0	0.0	0.0	0.0	0.0	Terrestrially-infl
2017-01-08 16:40:00	0.0	0.0	0.0	0.0	0.0	0.0	0.0	0.0	0.0	Terrestrially-infl
2017-01-08 16:45:00	0.0	0.0	0.0	0.0	0.0	0.0	0.0	0.0	0.0	Terrestrially-infl
2017-01-08 16:50:00	0.0	0.0	0.0	0.0	0.0	0.0	0.0	0.0	0.0	Terrestrially-infl
2017-01-08 16:55:00	0.0	0.0	0.0	0.0	0.0	0.0	0.0	0.0	0.0	Terrestrially-infl
2017-01-08 17:00:00	0.0	0.0	0.0	0.0	0.0	0.0	0.0	0.0	0.0	Terrestrially-infl
2017-01-08 17:05:00	0.0	0.0	0.0	0.0	0.0	0.0	0.0	0.0	0.0	Terrestrially-infl
2017-01-08 17:10:00	0.0	0.0	0.0	0.0	0.0	0.0	0.0	0.0	0.0	Terrestrially-infl
2017-01-08 17:15:00	0.0	0.0	0.0	0.0	0.0	0.0	0.0	0.0	0.0	Terrestrially-infl
2017-01-08 17:20:00	0.0	0.0	0.0	0.0	0.0	0.0	0.0	0.0	0.0	Terrestrially-infl
2017-01-08 17:25:00	0.0	0.0	0.0	0.0	0.0	0.0	0.0	0.0	0.0	Terrestrially-infl
2017-01-08 17:30:00	0.0	0.0	0.0	0.0	0.0	0.0	0.0	0.0	0.0	Terrestrially-infl
2017-01-08 17:35:00	0.0	0.0	0.0	0.0	0.0	0.0	0.0	0.0	0.0	Terrestrially-infl
2017-01-08 17:40:00	0.0	0.0	0.0	0.0	0.0	0.0	0.0	0.0	0.0	Terrestrially-infl
2017-01-08 17:45:00	0.0	0.0	0.0	0.0	0.0	0.0	0.0	0.0	0.0	Terrestrially-infl
2017-01-08 17:50:00	0.0	0.0	0.0	0.0	0.0	0.0	0.0	0.0	0.0	Terrestrially-infl
2017-01-08 17:55:00	0.0	0.0	0.0	0.0	0.0	5.352757103736268	0.0	0.0	0.0	Terrestrially-infl
2017-01-08 18:00:00	0.0	0.0	0.0	0.0	0.0	0.0	0.0	0.0	0.0	Terrestrially-infl
2017-01-08 18:05:00	0.0	0.0	0.0	0.0	0.0	0.0	0.0	0.0	0.0	Terrestrially-infl
2017-01-08 18:10:00	0.0	0.0	0.0	0.0	0.0	0.0	0.0	0.0	0.0	Terrestrially-infl
2017-01-08 18:15:00	0.0	0.0	0.0	0.0	0.0	0.0	0.0	0.0	0.0	Terrestrially-infl
2017-01-08 18:20:00	0.0	0.0	0.0	0.0	0.0	0.0	0.0	0.0	0.0	Terrestrially-infl
2017-01-08 18:25:00	0.0	0.0	0.0	0.0	0.0	0.0	0.0	0.0	0.0	Terrestrially-infl
2017-01-08 18:30:00	0.0	5.355453293029999	0.0	0.0	0.0	0.0	0.0	0.0	0.0	Terrestrially-infl
2017-01-08 18:35:00	0.0	0.0	0.0	0.0	0.0	0.0	0.0	0.0	0.0	Terrestrially-infl
2017-01-08 18:40:00	0.0	0.0	0.0	0.0	0.0	0.0	0.0	0.0	0.0	Terrestrially-infl
2017-01-08 18:45:00	0.0	0.0	0.0	0.0	0.0	0.0	0.0	0.0	0.0	Terrestrially-infl
2017-01-08 18:50:00	0.0	0.0	0.0	0.0	0.0	0.0	0.0	0.0	0.0	Terrestrially-infl
2017-01-08 18:55:00	0.0	0.0	0.0	0.0	0.0	0.0	0.0	0.0	0.0	Terrestrially-infl
2017-01-08 19:00:00	0.0	0.0	0.0	0.0	0.0	0.0	0.0	0.0	0.0	Terrestrially-infl
2017-01-08 19:05:00	0.0	0.0	0.0	0.0	0.0	0.0	0.0	0.0	0.0	Terrestrially-infl
2017-01-08 19:10:00	0.0	0.0	0.0	0.0	0.0	0.0	0.0	0.0	0.0	Terrestrially-infl
2017-01-08 19:15:00	0.0	0.0	0.0	0.0	0.0	0.0	0.0	0.0	0.0	Segment_1 Pristine Marine
2017-01-08 19:20:00	0.0	0.0	0.0	0.0	0.0	0.0	0.0	0.0	0.0	Segment_1 Pristine Marine
2017-01-08 19:25:00	0.0	0.0	0.0	0.0	0.0	0.0	0.0	0.0	0.0	Segment_1 Pristine Marine
2017-01-08 19:30:00	0.0	0.0	0.0	0.0	0.0	0.0	0.0	0.0	0.0	Segment_1 Pristine Marine
2017-01-08 19:35:00	0.0	0.0	0.0	0.0	0.0	0.0	0.0	0.0	0.0	Segment_1 Pristine Marine
2017-01-08 19:40:00	0.0	0.0	0.0	0.0	0.0	0.0	0.0	0.0	0.0	Segment_1 Pristine Marine
2017-01-08 19:45:00	0.0	0.0	0.0	0.0	0.0	0.0	0.0	0.0	0.0	Segment_1 Pristine Marine
2017-01-08 19:50:00	0.0	0.0	0.0	0.0	0.0	0.0	0.0	0.0	0.0	Segment_1 Pristine Marine
2017-01-08 19:55:00	0.0	0.0	0.0	0.0	0.0	0.0	0.0	0.0	0.0	Segment_1 Pristine Marine
2017-01-08 20:00:00	0.0	0.0	0.0	0.0	0.0	0.0	0.0	0.0	0.0	Segment_1 Pristine Marine
2017-01-08 20:05:00	0.0	0.0	0.0	0.0	0.0	0.0	0.0	0.0	0.0	Segment_1 Pristine Marine
2017-01-08 20:10:00	0.0	0.0	0.0	0.0	0.0	0.0	0.0	0.0	0.0	Segment_1 Pristine Marine
2017-01-08 20:15:00	0.0	0.0	0.0	0.0	0.0	0.0	0.0	0.0	0.0	Segment_1 Pristine Marine
2017-01-08 20:20:00	0.0	0.0	0.0	0.0	0.0	0.0	0.0	0.0	0.0	Segment_1 Pristine Marine
2017-01-08 20:25:00	0.0	0.0	0.0	0.0	0.0	0.0	0.0	0.0	0.0	Segment_1 Pristine Marine
2017-01-08 20:30:00	0.0	5.35325685431947	0.0	0.0	0.0	0.0	0.0	0.0	0.0	Segment_1 Pristine Marine
2017-01-08 20:35:00	0.0	0.0	0.0	0.0	0.0	0.0	0.0	0.0	0.0	Segment_1 Pristine Marine
2017-01-08 20:40:00	0.0	0.0	0.0	0.0	0.0	0.0	0.0	0.0	0.0	Segment_1 Pristine Marine
2017-01-08 20:45:00	0.0	0.0	0.0	0.0	0.0	0.0	0.0	0.0	0.0	Segment_1 Pristine Marine
2017-01-08 20:50:00	0.0	0.0	0.0	0.0	0.0	0.0	0.0	0.0	0.0	Segment_1 Pristine Marine
2017-01-08 20:55:00	0.0	0.0	0.0	0.0	0.0	0.0	0.0	0.0	0.0	Segment_1 Pristine Marine
2017-01-08 21:00:00	0.0	0.0	0.0	0.0	0.0	0.0	0.0	0.0	0.0	Segment_1 Pristine Marine
2017-01-08 21:05:00	0.0	0.0	0.0	0.0	0.0	0.0	0.0	0.0	0.0	Segment_1 Pristine Marine
2017-01-08 21:10:00	0.0	0.0	0.0	0.0	0.0	0.0	0.0	0.0	0.0	Segment_1 Pristine Marine
2017-01-08 21:15:00	0.0	0.0	0.0	0.0	0.0	0.0	0.0	0.0	0.0	Segment_1 Pristine Marine
2017-01-08 21:20:00	0.0	0.0	0.0	0.0	0.0	0.0	0.0	0.0	0.0	Segment_1 Pristine Marine
2017-01-08 21:25:00	0.0	0.0	0.0	0.0	0.0	0.0	0.0	0.0	0.0	Segment_1 Pristine Marine
2017-01-08 21:30:00	0.0	0.0	0.0	0.0	0.0	0.0	0.0	0.0	0.0	Segment_1 Pristine Marine
2017-01-08 21:35:00	0.0	0.0	0.0	0.0	0.0	0.0	0.0	0.0	0.0	Segment_1 Pristine Marine
2017-01-08 21:40:00	0.0	0.0	0.0	0.0	0.0	0.0	0.0	0.0	0.0	Segment_1 Pristine Marine
2017-01-08 21:45:00	0.0	0.0	0.0	0.0	0.0	0.0	0.0	0.0	0.0	Segment_1 Pristine Marine
2017-01-08 21:50:00	0.0	0.0	0.0	0.0	0.0	0.0	0.0	0.0	0.0	Segment_1 Pristine Marine
2017-01-08 21:55:00	0.0	0.0	0.0	0.0	0.0	0.0	0.0	0.0	0.0	Segment_1 Pristine Marine
2017-01-08 22:00:00	0.0	0.0	0.0	0.0	0.0	0.0	0.0	0.0	0.0	Segment_1 Pristine Marine
2017-01-08 22:05:00	0.0	0.0	0.0	0.0	0.0	0.0	0.0	0.0	0.0	Segment_1 Pristine Marine
2017-01-08 22:10:00	0.0	0.0	0.0	0.0	0.0	0.0	0.0	0.0	0.0	Segment_1 Pristine Marine
2017-01-08 22:15:00	0.0	0.0	0.0	0.0	0.0	0.0	0.0	0.0	0.0	Segment_1 Pristine Marine
2017-01-08 22:20:00	0.0	0.0	0.0	0.0	0.0	0.0	0.0	0.0	0.0	Segment_1 Pristine Marine
2017-01-08 22:25:00	0.0	0.0	0.0	0.0	0.0	0.0	0.0	0.0	0.0	Segment_1 Pristine Marine
2017-01-08 22:30:00	0.0	0.0	0.0	0.0	0.0	0.0	0.0	0.0	0.0	Segment_1 Pristine Marine
2017-01-08 22:35:00	0.0	0.0	0.0	0.0	0.0	0.0	0.0	0.0	0.0	Segment_1 Pristine Marine
2017-01-08 22:40:00	0.0	0.0	0.0	0.0	0.0	0.0	0.0	0.0	0.0	Segment_1 Pristine Marine
2017-01-08 22:45:00	0.0	0.0	0.0	0.0	0.0	0.0	0.0	0.0	0.0	Segment_1 Pristine Marine
2017-01-08 22:50:00	0.0	0.0	0.0	0.0	0.0	0.0	0.0	0.0	0.0	Segment_1 Pristine Marine
2017-01-08 22:55:00	0.0	0.0	0.0	0.0	0.0	0.0	0.0	0.0	0.0	Segment_1 Pristine Marine
2017-01-08 23:00:00	0.0	0.0	0.0	0.0	0.0	0.0	0.0	0.0	0.0	Segment_1 Pristine Marine
2017-01-08 23:05:00	0.0	0.0	0.0	0.0	0.0	0.0	0.0	0.0	0.0	Segment_1 Pristine Marine
2017-01-08 23:10:00	0.0	0.0	0.0	0.0	0.0	0.0	0.0	0.0	0.0	Segment_1 Pristine Marine
2017-01-08 23:15:00	0.0	0.0	0.0	0.0	0.0	0.0	0.0	0.0	0.0	Segment_1 Pristine Marine
2017-01-08 23:20:00	0.0	0.0	0.0	0.0	0.0	0.0	0.0	0.0	0.0	Segment_1 Pristine Marine
2017-01-08 23:25:00	0.0	0.0	0.0	0.0	0.0	0.0	0.0	0.0	0.0	Segment_1 Pristine Marine
2017-01-08 23:30:00	0.0	0.0	0.0	0.0	0.0	0.0	0.0	0.0	0.0	Segment_1 Pristine Marine
2017-01-08 23:35:00	0.0	0.0	0.0	0.0	0.0	0.0	0.0	0.0	0.0	Segment_1 Pristine Marine
2017-01-08 23:40:00	0.0	0.0	0.0	0.0	0.0	0.0	0.0	0.0	0.0	Segment_1 Pristine Marine
2017-01-08 23:45:00	0.0	0.0	0.0	0.0	0.0	0.0	0.0	0.0	0.0	Segment_1 Pristine Marine
2017-01-08 23:50:00	0.0	0.0	5.3543994918550775	0.0	0.0	0.0	0.0	0.0	0.0	Segment_1 Pristine Marine
2017-01-08 23:55:00	0.0	0.0	0.0	0.0	0.0	0.0	0.0	0.0	0.0	Segment_1 Pristine Marine
2017-01-09 00:00:00	0.0	0.0	0.0	0.0	0.0	0.0	0.0	0.0	0.0	Segment_1 Pristine Marine
2017-01-09 00:05:00	0.0	0.0	0.0	0.0	0.0	0.0	0.0	0.0	0.0	Segment_1 Pristine Marine
2017-01-09 00:10:00	0.0	0.0	0.0	0.0	0.0	0.0	0.0	0.0	0.0	Segment_1 Pristine Marine
2017-01-09 00:15:00	0.0	0.0	0.0	0.0	0.0	0.0	0.0	0.0	0.0	Segment_1 Pristine Marine
2017-01-09 00:20:00	0.0	0.0	0.0	0.0	0.0	0.0	0.0	0.0	0.0	Segment_1 Pristine Marine
2017-01-09 00:25:00	0.0	0.0	0.0	0.0	0.0	0.0	0.0	0.0	0.0	Segment_1 Pristine Marine
2017-01-09 00:30:00	0.0	0.0	5.35999473716168	0.0	0.0	0.0	0.0	0.0	0.0	Segment_1 Pristine Marine
2017-01-09 00:35:00	0.0	0.0	0.0	0.0	0.0	0.0	0.0	0.0	0.0	Segment_1 Pristine Marine
2017-01-09 00:40:00	0.0	0.0	0.0	0.0	0.0	0.0	0.0	0.0	0.0	Segment_1 Pristine Marine
2017-01-09 00:45:00	0.0	0.0	0.0	0.0	0.0	0.0	0.0	0.0	0.0	Segment_1 Pristine Marine
2017-01-09 00:50:00	0.0	0.0	0.0	0.0	0.0	0.0	0.0	0.0	0.0	Segment_1 Pristine Marine
2017-01-09 00:55:00	0.0	0.0	0.0	0.0	0.0	0.0	0.0	0.0	0.0	Segment_1 Pristine Marine
2017-01-09 01:00:00	0.0	0.0	0.0	0.0	0.0	0.0	0.0	0.0	0.0	Segment_1 Pristine Marine
2017-01-09 01:05:00	0.0	0.0	0.0	0.0	0.0	0.0	0.0	0.0	0.0	Segment_1 Pristine Marine
2017-01-09 01:10:00	0.0	0.0	0.0	0.0	0.0	0.0	0.0	0.0	0.0	Segment_1 Pristine Marine
2017-01-09 01:15:00	0.0	0.0	0.0	0.0	0.0	0.0	0.0	0.0	0.0	Segment_1 Pristine Marine
2017-01-09 01:20:00	0.0	0.0	0.0	0.0	0.0	0.0	0.0	0.0	0.0	Segment_1 Pristine Marine
2017-01-09 01:25:00	0.0	0.0	0.0	0.0	0.0	0.0	0.0	0.0	0.0	Segment_1 Pristine Marine
2017-01-09 01:30:00										Segment_1 Pristine Marine
2017-01-09 01:35:00										Segment_1 Pristine Marine
2017-01-09 01:40:00										Segment_1 Pristine Marine
2017-01-09 01:45:00										Segment_1 Pristine Marine
2017-01-09 01:50:00										Segment_1 Pristine Marine
2017-01-09 01:55:00										Segment_1 Pristine Marine
2017-01-09 02:00:00										Segment_1 Pristine Marine
2017-01-09 02:05:00										Segment_1 Pristine Marine
2017-01-09 02:10:00										Segment_1 Pristine Marine
2017-01-09 02:15:00										Segment_1 Pristine Marine
2017-01-09 02:20:00										Segment_1 Pristine Marine
2017-01-09 02:25:00										Segment_1 Pristine Marine
2017-01-09 02:30:00										Segment_1 Pristine Marine
2017-01-09 02:35:00	0.0	0.0	0.0	0.0	0.0	0.0	0.0	0.0	0.0	Segment_1 Pristine Marine
2017-01-09 02:40:00	0.0	0.0	0.0	0.0	0.0	0.0	0.0	0.0	0.0	Segment_1 Pristine Marine
2017-01-09 02:45:00	0.0	0.0	0.0	0.0	0.0	0.0	0.0	0.0	0.0	Segment_1 Pristine Marine
2017-01-09 02:50:00	0.0	0.0	0.0	0.0	0.0	0.0	0.0	0.0	0.0	Segment_1 Pristine Marine
2017-01-09 02:55:00	0.0	0.0	0.0	0.0	0.0	0.0	0.0	0.0	0.0	Segment_1 Pristine Marine
2017-01-09 03:00:00	0.0	0.0	0.0	0.0	0.0	0.0	0.0	0.0	0.0	Segment_1 Pristine Marine
2017-01-09 03:05:00	0.0	0.0	0.0	0.0	0.0	0.0	0.0	0.0	0.0	Segment_1 Pristine Marine
2017-01-09 03:10:00	0.0	0.0	0.0	0.0	0.0	0.0	0.0	0.0	0.0	Segment_1 Pristine Marine
2017-01-09 03:15:00	0.0	0.0	0.0	0.0	0.0	0.0	0.0	0.0	0.0	Segment_1 Pristine Marine
2017-01-09 03:20:00	0.0	0.0	0.0	0.0	0.0	0.0	0.0	0.0	0.0	Segment_1 Pristine Marine
2017-01-09 03:25:00	0.0	0.0	0.0	0.0	0.0	0.0	0.0	0.0	0.0	Segment_1 Pristine Marine
2017-01-09 03:30:00	0.0	0.0	0.0	0.0	0.0	0.0	0.0	0.0	0.0	Segment_1 Pristine Marine
2017-01-09 03:35:00	0.0	0.0	0.0	0.0	0.0	0.0	0.0	0.0	0.0	Segment_1 Pristine Marine
2017-01-09 03:40:00	0.0	0.0	0.0	0.0	0.0	0.0	0.0	0.0	0.0	Segment_1 Pristine Marine
2017-01-09 03:45:00	0.0	0.0	0.0	0.0	0.0	0.0	0.0	0.0	0.0	Segment_1 Pristine Marine
2017-01-09 03:50:00	0.0	0.0	0.0	0.0	0.0	0.0	0.0	0.0	0.0	Segment_1 Pristine Marine
2017-01-09 03:55:00	0.0	0.0	0.0	0.0	0.0	5.353845965891422	0.0	0.0	0.0	Segment_1 Pristine Marine
2017-01-09 04:00:00	0.0	0.0	0.0	0.0	0.0	0.0	0.0	0.0	0.0	Segment_1 Pristine Marine
2017-01-09 04:05:00	0.0	0.0	0.0	0.0	0.0	0.0	0.0	0.0	0.0	Segment_1 Pristine Marine
2017-01-09 04:10:00	0.0	0.0	0.0	0.0	0.0	0.0	0.0	0.0	0.0	Segment_1 Pristine Marine
2017-01-09 04:15:00	0.0	0.0	0.0	0.0	0.0	0.0	0.0	0.0	0.0	Segment_1 Pristine Marine
2017-01-09 04:20:00	0.0	0.0	0.0	0.0	0.0	0.0	0.0	0.0	0.0	Segment_1 Pristine Marine
2017-01-09 04:25:00	0.0	0.0	0.0	0.0	0.0	0.0	0.0	0.0	0.0	Segment_1 Pristine Marine
2017-01-09 04:30:00	0.0	0.0	0.0	0.0	0.0	0.0	0.0	0.0	0.0	Segment_1 Pristine Marine
2017-01-09 04:35:00	0.0	0.0	0.0	0.0	0.0	0.0	0.0	0.0	0.0	Segment_1 Pristine Marine
2017-01-09 04:40:00	0.0	0.0	0.0	0.0	0.0	0.0	0.0	0.0	0.0	Segment_1 Pristine Marine
2017-01-09 04:45:00	0.0	0.0	0.0	0.0	0.0	0.0	0.0	0.0	0.0	Segment_1 Pristine Marine
2017-01-09 04:50:00	0.0	0.0	0.0	0.0	0.0	0.0	0.0	0.0	0.0	Segment_1 Pristine Marine
2017-01-09 04:55:00	0.0	0.0	0.0	0.0	0.0	0.0	0.0	0.0	0.0	Segment_1 Pristine Marine
2017-01-09 05:00:00	0.0	0.0	0.0	0.0	0.0	0.0	0.0	0.0	0.0	Segment_1 Pristine Marine
2017-01-09 05:05:00	5.3572224679421065	0.0	0.0	0.0	0.0	0.0	0.0	0.0	0.0	Segment_1 Pristine Marine
2017-01-09 05:10:00	0.0	0.0	0.0	0.0	0.0	0.0	0.0	0.0	0.0	Segment_1 Pristine Marine
2017-01-09 05:15:00	0.0	0.0	0.0	0.0	0.0	0.0	0.0	0.0	0.0	Segment_1 Pristine Marine
2017-01-09 05:20:00	0.0	0.0	0.0	0.0	0.0	0.0	0.0	0.0	0.0	Segment_1 Pristine Marine
2017-01-09 05:25:00	0.0	0.0	0.0	0.0	0.0	0.0	0.0	0.0	0.0	Segment_1 Pristine Marine
2017-01-09 05:30:00	0.0	0.0	0.0	0.0	0.0	0.0	0.0	0.0	0.0	Segment_1 Pristine Marine
2017-01-09 05:35:00	0.0	0.0	0.0	0.0	0.0	0.0	0.0	0.0	0.0	Segment_1 Pristine Marine
2017-01-09 05:40:00	0.0	0.0	0.0	0.0	0.0	0.0	0.0	0.0	0.0	Segment_1 Pristine Marine
2017-01-09 05:45:00	0.0	0.0	0.0	5.356310928852767	0.0	0.0	0.0	0.0	0.0	Segment_1 Pristine Marine
2017-01-09 05:50:00	0.0	0.0	0.0	0.0	0.0	0.0	0.0	0.0	0.0	Segment_1 Pristine Marine
2017-01-09 05:55:00	5.353006967363834	0.0	0.0	0.0	0.0	0.0	0.0	0.0	0.0	Segment_1 Pristine Marine
2017-01-09 06:00:00	0.0	0.0	0.0	0.0	0.0	0.0	0.0	0.0	0.0	Segment_1 Pristine Marine
2017-01-09 06:05:00	0.0	0.0	0.0	5.354417349436953	0.0	0.0	0.0	0.0	0.0	Segment_1 Pristine Marine
2017-01-09 06:10:00	0.0	0.0	0.0	0.0	0.0	0.0	0.0	0.0	0.0	Segment_1 Pristine Marine
2017-01-09 06:15:00	0.0	0.0	0.0	0.0	0.0	0.0	0.0	0.0	0.0	Segment_1 Pristine Marine
2017-01-09 06:20:00	0.0	0.0	0.0	0.0	0.0	0.0	0.0	0.0	0.0	Segment_1 Pristine Marine
2017-01-09 06:25:00	0.0	0.0	5.355542617280324	0.0	0.0	0.0	0.0	0.0	0.0	Segment_1 Pristine Marine
2017-01-09 06:30:00	0.0	0.0	0.0	0.0	0.0	0.0	0.0	0.0	0.0	Segment_1 Pristine Marine
2017-01-09 06:35:00	0.0	0.0	0.0	0.0	0.0	0.0	0.0	0.0	0.0	Segment_1 Pristine Marine
2017-01-09 06:40:00	0.0	0.0	0.0	0.0	0.0	0.0	0.0	0.0	0.0	Segment_1 Pristine Marine
2017-01-09 06:45:00	0.0	0.0	0.0	0.0	0.0	0.0	0.0	0.0	0.0	Segment_1 Pristine Marine
2017-01-09 06:50:00	0.0	0.0	0.0	0.0	0.0	0.0	0.0	0.0	0.0	Segment_1 Pristine Marine
2017-01-09 06:55:00	0.0	0.0	0.0	0.0	0.0	0.0	0.0	0.0	0.0	Segment_1 Pristine Marine
2017-01-09 07:00:00	0.0	0.0	0.0	0.0	0.0	0.0	0.0	0.0	0.0	Segment_1 Pristine Marine
2017-01-09 07:05:00	0.0	0.0	0.0	0.0	0.0	0.0	0.0	0.0	0.0	Segment_1 Pristine Marine
2017-01-09 07:10:00	0.0	0.0	0.0	0.0	0.0	0.0	0.0	0.0	0.0	Segment_1 Pristine Marine
2017-01-09 07:15:00	0.0	0.0	0.0	0.0	0.0	0.0	0.0	0.0	0.0	Segment_1 Pristine Marine
2017-01-09 07:20:00	0.0	0.0	0.0	0.0	0.0	0.0	0.0	0.0	0.0	Segment_1 Pristine Marine
2017-01-09 07:25:00	0.0	0.0	0.0	0.0	0.0	0.0	0.0	0.0	0.0	Segment_1 Pristine Marine
2017-01-09 07:30:00	0.0	0.0	0.0	0.0	0.0	0.0	0.0	0.0	0.0	Segment_1 Pristine Marine
2017-01-09 07:35:00	0.0	0.0	0.0	0.0	0.0	0.0	0.0	0.0	0.0	Segment_1 Pristine Marine
2017-01-09 07:40:00	0.0	0.0	0.0	0.0	0.0	0.0	0.0	0.0	0.0	Segment_1 Pristine Marine
2017-01-09 07:45:00	0.0	0.0	0.0	0.0	0.0	0.0	0.0	0.0	0.0	Segment_1 Pristine Marine
2017-01-09 07:50:00	0.0	0.0	0.0	5.351989811277028	0.0	0.0	0.0	0.0	0.0	Segment_1 Pristine Marine
2017-01-09 07:55:00	0.0	0.0	0.0	0.0	0.0	0.0	0.0	0.0	0.0	Segment_1 Pristine Marine
2017-01-09 08:00:00	0.0	0.0	0.0	0.0	0.0	0.0	0.0	0.0	0.0	Segment_1 Pristine Marine
2017-01-09 08:05:00	0.0	0.0	0.0	0.0	0.0	0.0	0.0	0.0	0.0	Segment_1 Pristine Marine
2017-01-09 08:10:00	0.0	0.0	0.0	0.0	0.0	0.0	0.0	0.0	0.0	Segment_1 Pristine Marine
2017-01-09 08:15:00	0.0	0.0	0.0	0.0	0.0	0.0	0.0	0.0	0.0	Segment_1 Pristine Marine
2017-01-09 08:20:00	0.0	0.0	0.0	0.0	0.0	0.0	0.0	0.0	0.0	Segment_1 Pristine Marine
2017-01-09 08:25:00	0.0	0.0	0.0	0.0	0.0	0.0	0.0	0.0	0.0	Segment_1 Pristine Marine
2017-01-09 08:30:00	0.0	0.0	0.0	0.0	0.0	0.0	0.0	0.0	0.0	Segment_1 Pristine Marine
2017-01-09 08:35:00	0.0	0.0	0.0	0.0	0.0	0.0	0.0	0.0	0.0	Segment_1 Pristine Marine
2017-01-09 08:40:00	0.0	0.0	0.0	0.0	0.0	0.0	0.0	0.0	0.0	Segment_1 Pristine Marine
2017-01-09 08:45:00	0.0	0.0	0.0	0.0	0.0	0.0	0.0	0.0	0.0	Segment_1 Pristine Marine
2017-01-09 08:50:00	0.0	0.0	0.0	0.0	0.0	0.0	0.0	0.0	0.0	Segment_1 Pristine Marine
2017-01-09 08:55:00	0.0	0.0	0.0	0.0	0.0	0.0	0.0	0.0	0.0	Segment_1 Pristine Marine
2017-01-09 09:00:00	0.0	0.0	0.0	0.0	0.0	0.0	0.0	0.0	0.0	Segment_1 Pristine Marine
2017-01-09 09:05:00	0.0	0.0	0.0	0.0	0.0	0.0	0.0	0.0	0.0	Segment_1 Pristine Marine
2017-01-09 09:10:00	0.0	0.0	0.0	0.0	0.0	0.0	0.0	0.0	0.0	Segment_1 Pristine Marine
2017-01-09 09:15:00	0.0	0.0	0.0	0.0	0.0	0.0	0.0	0.0	0.0	Segment_1 Pristine Marine
2017-01-09 09:20:00	0.0	0.0	0.0	0.0	0.0	0.0	0.0	0.0	0.0	Segment_1 Pristine Marine
2017-01-09 09:25:00	0.0	0.0	0.0	0.0	0.0	0.0	0.0	0.0	0.0	Segment_1 Pristine Marine
2017-01-09 09:30:00	0.0	0.0	0.0	0.0	0.0	0.0	0.0	0.0	0.0	Segment_1 Pristine Marine
2017-01-09 09:35:00	0.0	0.0	0.0	0.0	0.0	0.0	0.0	0.0	0.0	Segment_1 Pristine Marine
2017-01-09 09:40:00	0.0	0.0	0.0	0.0	0.0	0.0	0.0	0.0	0.0	Segment_1 Pristine Marine
2017-01-09 09:45:00	0.0	0.0	0.0	0.0	0.0	0.0	0.0	0.0	0.0	Segment_1 Pristine Marine
2017-01-09 09:50:00	0.0	0.0	0.0	0.0	0.0	0.0	0.0	0.0	0.0	Segment_1 Pristine Marine
2017-01-09 09:55:00	0.0	0.0	0.0	0.0	0.0	0.0	0.0	0.0	0.0	Segment_1 Pristine Marine
2017-01-09 10:00:00	0.0	0.0	0.0	0.0	0.0	0.0	0.0	0.0	0.0	Segment_1 Pristine Marine
2017-01-09 10:05:00	0.0	0.0	0.0	0.0	0.0	0.0	0.0	0.0	0.0	Segment_1 Pristine Marine
2017-01-09 10:10:00	0.0	0.0	0.0	0.0	0.0	5.360424248297434	0.0	0.0	0.0	Segment_1 Pristine Marine
2017-01-09 10:15:00	0.0	0.0	0.0	0.0	0.0	0.0	0.0	0.0	0.0	Segment_1 Pristine Marine
2017-01-09 10:20:00	0.0	0.0	0.0	0.0	0.0	0.0	0.0	0.0	0.0	Segment_1 Pristine Marine
2017-01-09 10:25:00	0.0	0.0	0.0	0.0	0.0	0.0	0.0	0.0	0.0	Segment_1 Pristine Marine
2017-01-09 10:30:00	0.0	0.0	0.0	0.0	0.0	0.0	0.0	0.0	0.0	Segment_1 Pristine Marine
2017-01-09 10:35:00	0.0	0.0	0.0	0.0	0.0	0.0	0.0	0.0	0.0	Segment_1 Pristine Marine
2017-01-09 10:40:00	0.0	0.0	0.0	0.0	0.0	0.0	0.0	0.0	0.0	Segment_1 Pristine Marine
2017-01-09 10:45:00	0.0	0.0	0.0	0.0	0.0	0.0	0.0	0.0	0.0	Segment_1 Pristine Marine
2017-01-09 10:50:00	0.0	0.0	0.0	0.0	0.0	0.0	0.0	0.0	0.0	Segment_1 Pristine Marine
2017-01-09 10:55:00	0.0	0.0	0.0	0.0	0.0	0.0	0.0	0.0	0.0	Segment_1 Pristine Marine
2017-01-09 11:00:00	0.0	0.0	0.0	0.0	0.0	0.0	0.0	0.0	0.0	Segment_1 Pristine Marine
2017-01-09 11:05:00	0.0	0.0	0.0	0.0	0.0	0.0	0.0	0.0	0.0	Segment_1 Pristine Marine
2017-01-09 11:10:00	0.0	0.0	0.0	0.0	0.0	0.0	0.0	0.0	0.0	Segment_1 Pristine Marine
2017-01-09 11:15:00	0.0	0.0	0.0	0.0	0.0	0.0	0.0	0.0	0.0	Segment_1 Pristine Marine
2017-01-09 11:20:00	0.0	0.0	0.0	0.0	0.0	0.0	0.0	0.0	0.0	Segment_1 Pristine Marine
2017-01-09 11:25:00	0.0	0.0	0.0	0.0	0.0	0.0	0.0	0.0	0.0	Segment_1 Pristine Marine
2017-01-09 11:30:00	0.0	0.0	0.0	0.0	0.0	0.0	0.0	0.0	0.0	Segment_1 Pristine Marine
2017-01-09 11:35:00	0.0	0.0	0.0	0.0	0.0	0.0	0.0	0.0	0.0	Segment_1 Pristine Marine
2017-01-09 11:40:00	0.0	0.0	0.0	0.0	0.0	0.0	0.0	0.0	0.0	Segment_1 Pristine Marine
2017-01-09 11:45:00	0.0	0.0	0.0	0.0	0.0	0.0	0.0	0.0	0.0	Segment_1 Pristine Marine
2017-01-09 11:50:00	0.0	0.0	0.0	0.0	0.0	0.0	0.0	0.0	0.0	Segment_1 Pristine Marine
2017-01-09 11:55:00	0.0	0.0	0.0	0.0	0.0	0.0	0.0	0.0	0.0	Segment_1 Pristine Marine
2017-01-09 12:00:00	0.0	0.0	0.0	0.0	0.0	0.0	0.0	0.0	0.0	Segment_1 Pristine Marine
2017-01-09 12:05:00	0.0	0.0	0.0	0.0	0.0	0.0	0.0	0.0	0.0	Segment_1 Pristine Marine
2017-01-09 12:10:00	0.0	0.0	0.0	0.0	0.0	0.0	0.0	0.0	0.0	Segment_1 Pristine Marine
2017-01-09 12:15:00	0.0	0.0	0.0	0.0	0.0	0.0	0.0	0.0	0.0	Segment_1 Pristine Marine
2017-01-09 12:20:00	0.0	0.0	0.0	0.0	0.0	0.0	0.0	0.0	0.0	Segment_1 Pristine Marine
2017-01-09 12:25:00	0.0	0.0	0.0	0.0	0.0	0.0	0.0	0.0	0.0	Segment_1 Pristine Marine
2017-01-09 12:30:00	0.0	0.0	0.0	0.0	0.0	0.0	0.0	0.0	0.0	Segment_1 Pristine Marine
2017-01-09 12:35:00	0.0	0.0	0.0	0.0	0.0	0.0	0.0	0.0	0.0	Segment_1 Pristine Marine
2017-01-09 12:40:00	0.0	0.0	0.0	0.0	0.0	0.0	0.0	0.0	0.0	Segment_1 Pristine Marine
2017-01-09 12:45:00	0.0	0.0	0.0	0.0	0.0	0.0	0.0	0.0	0.0	Segment_1 Pristine Marine
2017-01-09 12:50:00	0.0	0.0	0.0	0.0	0.0	0.0	0.0	0.0	0.0	Segment_1 Pristine Marine
2017-01-09 12:55:00	0.0	0.0	0.0	0.0	0.0	0.0	0.0	0.0	0.0	Segment_1 Pristine Marine
2017-01-09 13:00:00	0.0	0.0	0.0	0.0	0.0	0.0	0.0	0.0	0.0	Segment_1 Pristine Marine
2017-01-09 13:05:00										Segment_1 Pristine Marine
2017-01-09 13:10:00										Segment_1 Pristine Marine
2017-01-09 13:15:00										Segment_1 Pristine Marine
2017-01-09 13:20:00	0.0	0.0	0.0	0.0	0.0	0.0	0.0	0.0	0.0	Segment_1 Pristine Marine
2017-01-09 13:25:00	0.0	0.0	0.0	0.0	0.0	0.0	0.0	0.0	0.0	Segment_1 Pristine Marine
2017-01-09 13:30:00	0.0	0.0	0.0	0.0	0.0	0.0	0.0	0.0	0.0	Segment_1 Pristine Marine
2017-01-09 13:35:00	0.0	0.0	0.0	0.0	0.0	0.0	0.0	0.0	0.0	Segment_1 Pristine Marine
2017-01-09 13:40:00	0.0	0.0	0.0	0.0	0.0	0.0	0.0	0.0	0.0	Segment_1 Pristine Marine
2017-01-09 13:45:00	0.0	0.0	0.0	0.0	0.0	0.0	0.0	0.0	0.0	Segment_1 Pristine Marine
2017-01-09 13:50:00	0.0	0.0	0.0	0.0	0.0	0.0	0.0	0.0	0.0	Segment_1 Pristine Marine
2017-01-09 13:55:00	0.0	0.0	0.0	0.0	0.0	0.0	0.0	0.0	0.0	Segment_1 Pristine Marine
2017-01-09 14:00:00	0.0	0.0	0.0	0.0	0.0	0.0	0.0	0.0	0.0	Segment_1 Pristine Marine
2017-01-09 14:05:00	0.0	0.0	0.0	0.0	0.0	0.0	0.0	0.0	0.0	Segment_1 Pristine Marine
2017-01-09 14:10:00	0.0	0.0	0.0	0.0	0.0	0.0	0.0	0.0	0.0	Segment_1 Pristine Marine
2017-01-09 14:15:00	0.0	0.0	0.0	0.0	0.0	0.0	0.0	0.0	0.0	Segment_1 Pristine Marine
2017-01-09 14:20:00	0.0	0.0	0.0	0.0	0.0	0.0	0.0	0.0	0.0	Segment_1 Pristine Marine
2017-01-09 14:25:00	0.0	0.0	0.0	0.0	0.0	0.0	0.0	0.0	0.0	Segment_1 Pristine Marine
2017-01-09 14:30:00	0.0	0.0	0.0	0.0	0.0	0.0	0.0	0.0	0.0	Segment_1 Pristine Marine
2017-01-09 14:35:00	0.0	0.0	0.0	0.0	0.0	0.0	0.0	0.0	0.0	Segment_1 Pristine Marine
2017-01-09 14:40:00	0.0	0.0	0.0	0.0	0.0	0.0	0.0	0.0	0.0	Segment_1 Pristine Marine
2017-01-09 14:45:00	0.0	0.0	0.0	0.0	0.0	0.0	0.0	0.0	0.0	Segment_1 Pristine Marine
2017-01-09 14:50:00	0.0	0.0	0.0	0.0	0.0	0.0	0.0	0.0	0.0	Segment_1 Pristine Marine
2017-01-09 14:55:00	0.0	0.0	0.0	0.0	0.0	0.0	0.0	0.0	0.0	Segment_1 Pristine Marine
2017-01-09 15:00:00	0.0	0.0	0.0	0.0	0.0	0.0	0.0	0.0	0.0	Segment_1 Pristine Marine
2017-01-09 15:05:00	0.0	0.0	0.0	0.0	0.0	0.0	0.0	0.0	0.0	Segment_1 Pristine Marine
2017-01-09 15:10:00	0.0	0.0	0.0	0.0	0.0	0.0	0.0	0.0	0.0	Segment_1 Pristine Marine
2017-01-09 15:15:00	0.0	0.0	0.0	0.0	0.0	0.0	0.0	0.0	0.0	Segment_1 Pristine Marine
2017-01-09 15:20:00	0.0	0.0	0.0	0.0	0.0	0.0	0.0	0.0	0.0	Segment_1 Pristine Marine
2017-01-09 15:25:00	0.0	0.0	0.0	0.0	5.361713194818929	0.0	0.0	0.0	0.0	Segment_1 Pristine Marine
2017-01-09 15:30:00	0.0	0.0	0.0	0.0	0.0	0.0	0.0	0.0	0.0	Segment_1 Pristine Marine
2017-01-09 15:35:00	0.0	0.0	0.0	0.0	0.0	0.0	0.0	0.0	0.0	Segment_1 Pristine Marine
2017-01-09 15:40:00	0.0	0.0	0.0	0.0	0.0	0.0	0.0	0.0	0.0	Segment_1 Pristine Marine
2017-01-09 15:45:00	0.0	0.0	0.0	0.0	0.0	0.0	0.0	0.0	0.0	Segment_1 Pristine Marine
2017-01-09 15:50:00	0.0	0.0	0.0	0.0	0.0	0.0	0.0	0.0	0.0	Segment_1 Pristine Marine
2017-01-09 15:55:00	0.0	0.0	0.0	0.0	0.0	0.0	0.0	0.0	0.0	Segment_1 Pristine Marine
2017-01-09 16:00:00	0.0	0.0	0.0	0.0	0.0	0.0	0.0	0.0	0.0	Segment_1 Pristine Marine
2017-01-09 16:05:00	0.0	0.0	0.0	0.0	0.0	0.0	0.0	0.0	0.0	Segment_1 Pristine Marine
2017-01-09 16:10:00										Segment_1 Pristine Marine
2017-01-09 16:15:00										Segment_1 Pristine Marine
2017-01-09 16:20:00	0.0	0.0	0.0	0.0	0.0	0.0	0.0	0.0	0.0	Segment_1 Pristine Marine
2017-01-09 16:25:00	0.0	0.0	0.0	0.0	0.0	0.0	0.0	0.0	0.0	Segment_1 Pristine Marine
2017-01-09 16:30:00	0.0	0.0	0.0	0.0	0.0	0.0	0.0	0.0	0.0	Segment_1 Pristine Marine
2017-01-09 16:35:00	0.0	0.0	0.0	0.0	0.0	0.0	0.0	0.0	0.0	Segment_1 Pristine Marine
2017-01-09 16:40:00	0.0	0.0	0.0	0.0	0.0	0.0	0.0	0.0	0.0	Segment_1 Pristine Marine
2017-01-09 16:45:00	0.0	0.0	0.0	0.0	0.0	0.0	0.0	0.0	0.0	Segment_1 Pristine Marine
2017-01-09 16:50:00	0.0	0.0	0.0	0.0	0.0	0.0	0.0	0.0	0.0	Segment_1 Pristine Marine
2017-01-09 16:55:00	0.0	0.0	0.0	0.0	0.0	0.0	0.0	0.0	0.0	Segment_1 Pristine Marine
2017-01-09 17:00:00	0.0	0.0	0.0	0.0	0.0	0.0	0.0	0.0	0.0	Segment_1 Pristine Marine
2017-01-09 17:05:00	0.0	0.0	0.0	0.0	0.0	0.0	0.0	0.0	0.0	Segment_1 Pristine Marine
2017-01-09 17:10:00										Segment_1 Pristine Marine
2017-01-09 17:15:00										Segment_1 Pristine Marine
2017-01-09 17:20:00	0.0	0.0	0.0	0.0	0.0	0.0	0.0	0.0	0.0	Segment_1 Pristine Marine
2017-01-09 17:25:00	0.0	0.0	0.0	0.0	0.0	0.0	0.0	0.0	0.0	Segment_1 Pristine Marine
2017-01-09 17:30:00	0.0	0.0	0.0	0.0	0.0	0.0	0.0	0.0	0.0	Segment_1 Pristine Marine
2017-01-09 17:35:00	0.0	0.0	0.0	0.0	0.0	0.0	0.0	0.0	0.0	Segment_1 Pristine Marine
2017-01-09 17:40:00	0.0	0.0	0.0	0.0	0.0	0.0	0.0	0.0	0.0	Segment_1 Pristine Marine
2017-01-09 17:45:00	0.0	0.0	0.0	0.0	0.0	0.0	0.0	0.0	0.0	Segment_1 Pristine Marine
2017-01-09 17:50:00	0.0	0.0	0.0	0.0	0.0	0.0	0.0	0.0	0.0	Segment_1 Pristine Marine
2017-01-09 17:55:00	0.0	0.0	0.0	0.0	0.0	0.0	0.0	0.0	0.0	Segment_1 Pristine Marine
2017-01-09 18:00:00	0.0	0.0	0.0	0.0	0.0	0.0	0.0	0.0	0.0	Segment_1 Pristine Marine
2017-01-09 18:05:00	0.0	0.0	0.0	0.0	0.0	0.0	0.0	0.0	0.0	Segment_1 Pristine Marine
2017-01-09 18:10:00	0.0	0.0	0.0	0.0	0.0	0.0	0.0	0.0	0.0	Segment_1 Pristine Marine
2017-01-09 18:15:00	0.0	0.0	0.0	0.0	0.0	0.0	0.0	0.0	0.0	Segment_1 Pristine Marine
2017-01-09 18:20:00	0.0	0.0	0.0	0.0	0.0	0.0	0.0	0.0	0.0	Segment_1 Pristine Marine
2017-01-09 18:25:00	0.0	0.0	0.0	0.0	0.0	0.0	0.0	0.0	0.0	Segment_1 Pristine Marine
2017-01-09 18:30:00	0.0	0.0	0.0	0.0	0.0	0.0	0.0	0.0	0.0	Segment_1 Pristine Marine
2017-01-09 18:35:00	0.0	0.0	0.0	0.0	0.0	0.0	0.0	0.0	0.0	Segment_1 Pristine Marine
2017-01-09 18:40:00	0.0	0.0	0.0	0.0	0.0	0.0	0.0	0.0	0.0	Segment_1 Pristine Marine
2017-01-09 18:45:00	0.0	0.0	0.0	0.0	0.0	0.0	0.0	0.0	0.0	Segment_1 Pristine Marine
2017-01-09 18:50:00	0.0	0.0	0.0	0.0	0.0	0.0	0.0	0.0	0.0	Segment_1 Pristine Marine
2017-01-09 18:55:00	0.0	0.0	0.0	0.0	0.0	0.0	0.0	0.0	0.0	Segment_1 Pristine Marine
2017-01-09 19:00:00	0.0	0.0	0.0	0.0	0.0	0.0	0.0	0.0	0.0	Segment_1 Pristine Marine
2017-01-09 19:05:00	0.0	0.0	0.0	0.0	0.0	0.0	0.0	0.0	0.0	Segment_1 Pristine Marine
2017-01-09 19:10:00	0.0	0.0	0.0	0.0	0.0	0.0	0.0	0.0	0.0	Segment_1 Pristine Marine
2017-01-09 19:15:00	0.0	0.0	0.0	0.0	0.0	0.0	0.0	0.0	0.0	Segment_1 Pristine Marine
2017-01-09 19:20:00	0.0	0.0	0.0	0.0	0.0	0.0	0.0	0.0	0.0	Segment_1 Pristine Marine
2017-01-09 19:25:00	0.0	0.0	0.0	0.0	0.0	0.0	0.0	0.0	0.0	Segment_1 Pristine Marine
2017-01-09 19:30:00	0.0	0.0	0.0	0.0	0.0	0.0	0.0	0.0	0.0	Segment_1 Pristine Marine
2017-01-09 19:35:00	0.0	0.0	0.0	0.0	0.0	0.0	0.0	0.0	0.0	Segment_1 Pristine Marine
2017-01-09 19:40:00	0.0	0.0	0.0	0.0	0.0	0.0	0.0	0.0	0.0	Segment_1 Pristine Marine
2017-01-09 19:45:00	0.0	0.0	0.0	0.0	0.0	0.0	0.0	0.0	0.0	Segment_1 Pristine Marine
2017-01-09 19:50:00	0.0	0.0	0.0	0.0	0.0	0.0	0.0	0.0	0.0	Segment_1 Pristine Marine
2017-01-09 19:55:00	0.0	0.0	0.0	0.0	0.0	0.0	0.0	0.0	0.0	Segment_1 Pristine Marine
2017-01-09 20:00:00	0.0	0.0	0.0	0.0	0.0	0.0	0.0	0.0	0.0	Segment_1 Pristine Marine
2017-01-09 20:05:00	0.0	0.0	0.0	0.0	0.0	0.0	0.0	0.0	0.0	Segment_1 Pristine Marine
2017-01-09 20:10:00	0.0	0.0	0.0	0.0	0.0	0.0	0.0	0.0	0.0	Segment_1 Pristine Marine
2017-01-09 20:15:00	0.0	0.0	0.0	0.0	0.0	0.0	0.0	0.0	0.0	Segment_1 Pristine Marine
2017-01-09 20:20:00	0.0	0.0	0.0	0.0	0.0	0.0	0.0	0.0	0.0	Segment_1 Pristine Marine
2017-01-09 20:25:00	0.0	0.0	0.0	0.0	0.0	0.0	0.0	0.0	0.0	Segment_1 Pristine Marine
2017-01-09 20:30:00	0.0	0.0	0.0	0.0	0.0	0.0	0.0	0.0	0.0	Segment_1 Pristine Marine
2017-01-09 20:35:00	0.0	0.0	0.0	0.0	0.0	0.0	0.0	0.0	0.0	Segment_1 Pristine Marine
2017-01-09 20:40:00	0.0	0.0	0.0	0.0	0.0	0.0	0.0	0.0	0.0	Segment_1 Pristine Marine
2017-01-09 20:45:00	0.0	0.0	0.0	0.0	0.0	0.0	0.0	0.0	0.0	Segment_1 Pristine Marine
2017-01-09 20:50:00	0.0	0.0	0.0	0.0	0.0	0.0	0.0	0.0	0.0	Segment_1 Pristine Marine
2017-01-09 20:55:00	0.0	0.0	0.0	0.0	0.0	0.0	0.0	0.0	0.0	Segment_1 Pristine Marine
2017-01-09 21:00:00	0.0	0.0	0.0	0.0	0.0	0.0	0.0	0.0	0.0	Segment_1 Pristine Marine
2017-01-09 21:05:00	0.0	0.0	0.0	0.0	0.0	0.0	0.0	0.0	0.0	Segment_1 Pristine Marine
2017-01-09 21:10:00	0.0	0.0	0.0	0.0	0.0	0.0	0.0	0.0	0.0	Segment_1 Pristine Marine
2017-01-09 21:15:00	0.0	0.0	0.0	0.0	0.0	0.0	0.0	0.0	0.0	Segment_1 Pristine Marine
2017-01-09 21:20:00	0.0	0.0	0.0	0.0	0.0	0.0	0.0	0.0	0.0	Segment_1 Pristine Marine
2017-01-09 21:25:00	0.0	0.0	0.0	0.0	0.0	0.0	0.0	0.0	0.0	Segment_1 Pristine Marine
2017-01-09 21:30:00	0.0	0.0	0.0	0.0	0.0	0.0	0.0	0.0	0.0	Segment_1 Pristine Marine
2017-01-09 21:35:00	0.0	0.0	0.0	0.0	0.0	0.0	0.0	0.0	0.0	Segment_1 Pristine Marine
2017-01-09 21:40:00	0.0	0.0	0.0	0.0	0.0	0.0	0.0	0.0	0.0	Segment_1 Pristine Marine
2017-01-09 21:45:00	0.0	0.0	0.0	0.0	0.0	0.0	0.0	0.0	0.0	Segment_1 Pristine Marine
2017-01-09 21:50:00	0.0	0.0	0.0	0.0	0.0	0.0	0.0	0.0	0.0	Segment_1 Pristine Marine
2017-01-09 21:55:00	0.0	0.0	0.0	0.0	0.0	0.0	0.0	0.0	0.0	Segment_1 Pristine Marine
2017-01-09 22:00:00	0.0	0.0	0.0	0.0	0.0	0.0	0.0	0.0	0.0	Segment_1 Pristine Marine
2017-01-09 22:05:00	0.0	0.0	0.0	0.0	0.0	0.0	0.0	0.0	0.0	Segment_1 Pristine Marine
2017-01-09 22:10:00	0.0	0.0	0.0	0.0	0.0	0.0	0.0	0.0	0.0	Segment_1 Pristine Marine
2017-01-09 22:15:00	0.0	0.0	0.0	0.0	0.0	0.0	0.0	0.0	0.0	Segment_1 Pristine Marine
2017-01-09 22:20:00	0.0	0.0	0.0	0.0	0.0	0.0	0.0	0.0	0.0	Segment_1 Pristine Marine
2017-01-09 22:25:00	0.0	0.0	0.0	0.0	0.0	0.0	0.0	0.0	0.0	Segment_1 Pristine Marine
2017-01-09 22:30:00	0.0	0.0	0.0	0.0	0.0	0.0	0.0	0.0	0.0	Segment_1 Pristine Marine
2017-01-09 22:35:00	0.0	0.0	0.0	0.0	0.0	0.0	0.0	0.0	0.0	Segment_1 Pristine Marine
2017-01-09 22:40:00	0.0	0.0	0.0	0.0	0.0	0.0	0.0	0.0	0.0	Segment_1 Pristine Marine
2017-01-09 22:45:00	0.0	0.0	0.0	0.0	0.0	0.0	0.0	0.0	0.0	Segment_1 Pristine Marine
2017-01-09 22:50:00	0.0	0.0	0.0	0.0	0.0	0.0	0.0	0.0	0.0	Segment_1 Pristine Marine
2017-01-09 22:55:00	0.0	0.0	0.0	0.0	0.0	0.0	0.0	0.0	0.0	Segment_1 Pristine Marine
2017-01-09 23:00:00	0.0	0.0	0.0	0.0	0.0	0.0	0.0	0.0	0.0	Segment_1 Pristine Marine
2017-01-09 23:05:00	0.0	0.0	0.0	0.0	0.0	0.0	0.0	0.0	0.0	Segment_1 Pristine Marine
2017-01-09 23:10:00	0.0	0.0	0.0	0.0	0.0	0.0	0.0	0.0	0.0	Segment_1 Pristine Marine
2017-01-09 23:15:00	0.0	0.0	0.0	0.0	0.0	0.0	0.0	0.0	0.0	Segment_1 Pristine Marine
2017-01-09 23:20:00	0.0	0.0	0.0	0.0	0.0	0.0	0.0	0.0	0.0	Segment_1 Pristine Marine
2017-01-09 23:25:00	0.0	0.0	0.0	0.0	0.0	0.0	0.0	0.0	0.0	Segment_1 Pristine Marine
2017-01-09 23:30:00	0.0	0.0	0.0	0.0	0.0	0.0	0.0	0.0	0.0	Segment_1 Pristine Marine
2017-01-09 23:35:00	0.0	0.0	0.0	0.0	0.0	0.0	0.0	0.0	0.0	Segment_1 Pristine Marine
2017-01-09 23:40:00	0.0	0.0	0.0	0.0	0.0	0.0	0.0	0.0	0.0	Segment_1 Pristine Marine
2017-01-09 23:45:00	0.0	0.0	0.0	0.0	0.0	0.0	0.0	0.0	0.0	Segment_1 Pristine Marine
2017-01-09 23:50:00	0.0	0.0	0.0	0.0	0.0	0.0	0.0	0.0	0.0	Segment_1 Pristine Marine
2017-01-09 23:55:00	0.0	0.0	0.0	0.0	0.0	0.0	0.0	5.591396065342394	0.0	Segment_1 Pristine Marine
2017-01-10 00:00:00	0.0	0.0	0.0	0.0	0.0	0.0	0.0	0.0	0.0	Segment_1 Pristine Marine
2017-01-10 00:05:00	0.0	0.0	0.0	0.0	0.0	0.0	0.0	0.0	0.0	Segment_1 Pristine Marine
2017-01-10 00:10:00	0.0	0.0	0.0	0.0	0.0	0.0	0.0	0.0	0.0	Segment_1 Pristine Marine
2017-01-10 00:15:00	0.0	0.0	0.0	0.0	0.0	0.0	0.0	0.0	0.0	Segment_1 Pristine Marine
2017-01-10 00:20:00	0.0	0.0	0.0	0.0	0.0	0.0	0.0	0.0	0.0	Segment_1 Pristine Marine
2017-01-10 00:25:00	0.0	0.0	0.0	0.0	0.0	0.0	0.0	0.0	0.0	Segment_1 Pristine Marine
2017-01-10 00:30:00	0.0	0.0	0.0	0.0	0.0	0.0	0.0	0.0	0.0	Segment_1 Pristine Marine
2017-01-10 00:35:00	0.0	0.0	0.0	0.0	0.0	0.0	0.0	0.0	0.0	Segment_1 Pristine Marine
2017-01-10 00:40:00	0.0	0.0	0.0	0.0	0.0	0.0	0.0	0.0	0.0	Segment_1 Pristine Marine
2017-01-10 00:45:00	0.0	0.0	0.0	0.0	0.0	0.0	0.0	0.0	0.0	Segment_1 Pristine Marine
2017-01-10 00:50:00	0.0	0.0	0.0	0.0	0.0	0.0	0.0	0.0	0.0	Segment_1 Pristine Marine
2017-01-10 00:55:00	0.0	0.0	0.0	0.0	0.0	0.0	0.0	0.0	0.0	Segment_1 Pristine Marine
2017-01-10 01:00:00	5.357186715466378	0.0	0.0	0.0	0.0	0.0	0.0	0.0	0.0	Segment_1 Pristine Marine
2017-01-10 01:05:00	0.0	0.0	0.0	0.0	0.0	0.0	0.0	0.0	0.0	Segment_1 Pristine Marine
2017-01-10 01:10:00	0.0	0.0	0.0	0.0	0.0	0.0	0.0	0.0	0.0	Segment_1 Pristine Marine
2017-01-10 01:15:00	0.0	0.0	0.0	0.0	0.0	0.0	0.0	0.0	0.0	Segment_1 Pristine Marine
2017-01-10 01:20:00	0.0	0.0	0.0	0.0	0.0	0.0	0.0	0.0	0.0	Segment_1 Pristine Marine
2017-01-10 01:25:00	0.0	0.0	0.0	0.0	0.0	0.0	0.0	0.0	0.0	Segment_1 Pristine Marine
2017-01-10 01:30:00	0.0	0.0	0.0	0.0	0.0	0.0	0.0	0.0	0.0	Segment_1 Pristine Marine
2017-01-10 01:35:00	0.0	0.0	0.0	0.0	0.0	0.0	0.0	0.0	0.0	Segment_1 Pristine Marine
2017-01-10 01:40:00	0.0	0.0	0.0	0.0	0.0	0.0	0.0	0.0	0.0	Segment_1 Pristine Marine
2017-01-10 01:45:00	0.0	0.0	0.0	0.0	0.0	0.0	0.0	0.0	0.0	Segment_1 Pristine Marine
2017-01-10 01:50:00	0.0	0.0	0.0	0.0	0.0	0.0	0.0	0.0	0.0	Segment_1 Pristine Marine
2017-01-10 01:55:00	0.0	0.0	0.0	0.0	0.0	0.0	0.0	0.0	0.0	Segment_1 Pristine Marine
2017-01-10 02:00:00	0.0	0.0	0.0	0.0	0.0	0.0	0.0	0.0	0.0	Segment_1 Pristine Marine
2017-01-10 02:05:00	0.0	0.0	0.0	0.0	0.0	0.0	0.0	0.0	0.0	Segment_1 Pristine Marine
2017-01-10 02:10:00	0.0	0.0	0.0	0.0	0.0	0.0	0.0	0.0	0.0	Segment_1 Pristine Marine
2017-01-10 02:15:00	0.0	0.0	0.0	0.0	0.0	0.0	0.0	0.0	0.0	Segment_1 Pristine Marine
2017-01-10 02:20:00	0.0	0.0	0.0	0.0	0.0	0.0	0.0	0.0	0.0	Segment_1 Pristine Marine
2017-01-10 02:25:00	0.0	0.0	0.0	0.0	0.0	0.0	0.0	0.0	0.0	Segment_1 Pristine Marine
2017-01-10 02:30:00	0.0	0.0	0.0	0.0	0.0	0.0	0.0	0.0	0.0	Segment_1 Pristine Marine
2017-01-10 02:35:00	0.0	0.0	0.0	0.0	0.0	0.0	0.0	0.0	0.0	Segment_1 Pristine Marine
2017-01-10 02:40:00	0.0	0.0	0.0	0.0	0.0	0.0	0.0	0.0	0.0	Segment_1 Pristine Marine
2017-01-10 02:45:00	0.0	0.0	0.0	0.0	0.0	0.0	0.0	0.0	0.0	Segment_1 Pristine Marine
2017-01-10 02:50:00	0.0	0.0	0.0	0.0	0.0	0.0	0.0	0.0	0.0	Segment_1 Pristine Marine
2017-01-10 02:55:00	0.0	0.0	0.0	0.0	0.0	0.0	0.0	0.0	0.0	Segment_1 Pristine Marine
2017-01-10 03:00:00	0.0	0.0	0.0	0.0	0.0	0.0	0.0	0.0	0.0	Segment_1 Pristine Marine
2017-01-10 03:05:00	0.0	0.0	0.0	0.0	0.0	0.0	0.0	0.0	0.0	Segment_1 Pristine Marine
2017-01-10 03:10:00	0.0	0.0	0.0	0.0	0.0	0.0	0.0	0.0	0.0	Segment_1 Pristine Marine
2017-01-10 03:15:00	0.0	0.0	0.0	0.0	0.0	0.0	0.0	0.0	0.0	Segment_1 Pristine Marine
2017-01-10 03:20:00	0.0	0.0	0.0	0.0	0.0	0.0	0.0	0.0	0.0	Segment_1 Pristine Marine
2017-01-10 03:25:00	0.0	0.0	0.0	0.0	0.0	0.0	0.0	0.0	0.0	Segment_1 Pristine Marine
2017-01-10 03:30:00	0.0	0.0	0.0	0.0	0.0	0.0	0.0	0.0	0.0	Segment_1 Pristine Marine
2017-01-10 03:35:00	0.0	0.0	0.0	0.0	0.0	0.0	0.0	0.0	0.0	Segment_1 Pristine Marine
2017-01-10 03:40:00	0.0	0.0	0.0	0.0	0.0	0.0	0.0	0.0	0.0	Segment_1 Pristine Marine
2017-01-10 03:45:00	0.0	0.0	0.0	0.0	0.0	0.0	0.0	0.0	0.0	Segment_1 Pristine Marine
2017-01-10 03:50:00	0.0	0.0	0.0	0.0	0.0	0.0	0.0	0.0	0.0	Segment_1 Pristine Marine
2017-01-10 03:55:00	0.0	0.0	0.0	0.0	0.0	0.0	0.0	0.0	0.0	Segment_1 Pristine Marine
2017-01-10 04:00:00	0.0	0.0	0.0	0.0	0.0	0.0	0.0	0.0	0.0	Segment_1 Pristine Marine
2017-01-10 04:05:00	0.0	0.0	0.0	0.0	0.0	0.0	0.0	0.0	0.0	Segment_1 Pristine Marine
2017-01-10 04:10:00	0.0	0.0	0.0	0.0	0.0	0.0	0.0	0.0	0.0	Segment_1 Pristine Marine
2017-01-10 04:15:00	0.0	0.0	0.0	0.0	0.0	0.0	0.0	0.0	0.0	Segment_1 Pristine Marine
2017-01-10 04:20:00	0.0	0.0	0.0	0.0	0.0	0.0	0.0	0.0	0.0	Segment_1 Pristine Marine
2017-01-10 04:25:00	0.0	0.0	0.0	0.0	0.0	0.0	0.0	0.0	0.0	Segment_1 Pristine Marine
2017-01-10 04:30:00	0.0	0.0	0.0	0.0	0.0	0.0	0.0	0.0	0.0	Segment_1 Pristine Marine
2017-01-10 04:35:00	0.0	0.0	0.0	0.0	0.0	0.0	0.0	0.0	0.0	Segment_1 Pristine Marine
2017-01-10 04:40:00	0.0	0.0	0.0	0.0	0.0	0.0	0.0	0.0	0.0	Segment_1 Pristine Marine
2017-01-10 04:45:00	0.0	0.0	0.0	0.0	0.0	0.0	0.0	0.0	0.0	Segment_1 Pristine Marine
2017-01-10 04:50:00	0.0	0.0	0.0	0.0	0.0	0.0	0.0	0.0	0.0	Segment_1 Pristine Marine
2017-01-10 04:55:00	0.0	0.0	0.0	0.0	0.0	0.0	0.0	0.0	0.0	Segment_1 Pristine Marine
2017-01-10 05:00:00	0.0	0.0	0.0	0.0	0.0	0.0	0.0	0.0	0.0	Segment_1 Pristine Marine
2017-01-10 05:05:00	0.0	0.0	0.0	0.0	0.0	0.0	0.0	0.0	0.0	Segment_1 Pristine Marine
2017-01-10 05:10:00	0.0	0.0	0.0	0.0	0.0	0.0	0.0	0.0	0.0	Segment_1 Pristine Marine
2017-01-10 05:15:00	0.0	0.0	0.0	0.0	0.0	0.0	0.0	0.0	0.0	Segment_1 Pristine Marine
2017-01-10 05:20:00	0.0	0.0	0.0	0.0	0.0	0.0	0.0	0.0	0.0	Segment_1 Pristine Marine
2017-01-10 05:25:00	0.0	0.0	0.0	0.0	0.0	0.0	0.0	0.0	0.0	Segment_1 Pristine Marine
2017-01-10 05:30:00	0.0	0.0	0.0	0.0	0.0	0.0	0.0	0.0	0.0	Segment_1 Pristine Marine
2017-01-10 05:35:00	0.0	0.0	0.0	0.0	0.0	0.0	0.0	0.0	0.0	Segment_1 Pristine Marine
2017-01-10 05:40:00	0.0	0.0	0.0	0.0	0.0	0.0	0.0	0.0	0.0	Segment_1 Pristine Marine
2017-01-10 05:45:00	0.0	0.0	0.0	0.0	0.0	0.0	0.0	0.0	0.0	Segment_1 Pristine Marine
2017-01-10 05:50:00	0.0	0.0	0.0	0.0	0.0	0.0	0.0	0.0	0.0	Segment_1 Pristine Marine
2017-01-10 05:55:00	0.0	0.0	0.0	0.0	0.0	0.0	0.0	0.0	0.0	Segment_1 Pristine Marine
2017-01-10 06:00:00	0.0	0.0	0.0	0.0	0.0	0.0	0.0	0.0	0.0	Segment_1 Pristine Marine
2017-01-10 06:05:00	0.0	0.0	0.0	0.0	0.0	0.0	0.0	0.0	0.0	Segment_1 Pristine Marine
2017-01-10 06:10:00	0.0	0.0	0.0	0.0	0.0	0.0	0.0	0.0	0.0	Segment_1 Pristine Marine
2017-01-10 06:15:00	0.0	0.0	0.0	0.0	0.0	0.0	0.0	0.0	0.0	Segment_1 Pristine Marine
2017-01-10 06:20:00	0.0	0.0	0.0	0.0	0.0	0.0	0.0	0.0	0.0	Segment_1 Pristine Marine
2017-01-10 06:25:00	0.0	0.0	0.0	0.0	0.0	0.0	0.0	0.0	0.0	Segment_1 Pristine Marine
2017-01-10 06:30:00	0.0	0.0	0.0	0.0	0.0	0.0	0.0	0.0	0.0	Segment_1 Pristine Marine
2017-01-10 06:35:00	0.0	0.0	0.0	0.0	0.0	0.0	0.0	0.0	0.0	Segment_1 Pristine Marine
2017-01-10 06:40:00	0.0	0.0	0.0	0.0	0.0	0.0	0.0	0.0	0.0	Segment_1 Pristine Marine
2017-01-10 06:45:00	0.0	0.0	0.0	0.0	0.0	0.0	0.0	0.0	0.0	Segment_1 Pristine Marine
2017-01-10 06:50:00	0.0	0.0	0.0	0.0	0.0	0.0	0.0	0.0	0.0	Segment_1 Pristine Marine
2017-01-10 06:55:00	0.0	0.0	0.0	0.0	0.0	0.0	0.0	0.0	0.0	Segment_1 Pristine Marine
2017-01-10 07:00:00	0.0	0.0	0.0	0.0	0.0	0.0	0.0	0.0	0.0	Segment_1 Pristine Marine
2017-01-10 07:05:00	0.0	0.0	0.0	0.0	0.0	0.0	0.0	0.0	0.0	Segment_1 Pristine Marine
2017-01-10 07:10:00	0.0	0.0	0.0	0.0	0.0	0.0	0.0	0.0	0.0	Segment_1 Pristine Marine
2017-01-10 07:15:00	0.0	0.0	0.0	0.0	0.0	0.0	0.0	0.0	0.0	Segment_1 Pristine Marine
2017-01-10 07:20:00	0.0	0.0	0.0	5.360102108492646	0.0	0.0	0.0	0.0	0.0	Segment_1 Pristine Marine
2017-01-10 07:25:00	0.0	0.0	0.0	0.0	0.0	0.0	0.0	0.0	0.0	Segment_1 Pristine Marine
2017-01-10 07:30:00	0.0	0.0	0.0	0.0	0.0	0.0	0.0	0.0	0.0	Segment_1 Pristine Marine
2017-01-10 07:35:00	0.0	0.0	0.0	0.0	0.0	0.0	0.0	0.0	0.0	Segment_1 Pristine Marine
2017-01-10 07:40:00	0.0	0.0	0.0	0.0	0.0	0.0	0.0	0.0	0.0	Segment_1 Pristine Marine
2017-01-10 07:45:00	0.0	0.0	0.0	0.0	0.0	0.0	0.0	0.0	0.0	Segment_1 Pristine Marine
2017-01-10 07:50:00	0.0	0.0	0.0	0.0	0.0	0.0	0.0	0.0	0.0	Segment_1 Pristine Marine
2017-01-10 07:55:00	0.0	0.0	0.0	0.0	0.0	0.0	0.0	0.0	0.0	Segment_1 Pristine Marine
2017-01-10 08:00:00	0.0	0.0	0.0	0.0	0.0	0.0	0.0	0.0	0.0	Segment_1 Pristine Marine
2017-01-10 08:05:00	0.0	0.0	0.0	0.0	0.0	0.0	0.0	0.0	0.0	Segment_1 Pristine Marine
2017-01-10 08:10:00	0.0	0.0	0.0	0.0	0.0	0.0	0.0	0.0	0.0	Segment_1 Pristine Marine
2017-01-10 08:15:00	0.0	0.0	0.0	0.0	0.0	0.0	0.0	0.0	0.0	Segment_1 Pristine Marine
2017-01-10 08:20:00	0.0	0.0	0.0	0.0	0.0	0.0	0.0	0.0	0.0	Segment_1 Pristine Marine
2017-01-10 08:25:00	0.0	0.0	0.0	0.0	0.0	0.0	0.0	0.0	0.0	Segment_1 Pristine Marine
2017-01-10 08:30:00	0.0	0.0	0.0	0.0	0.0	5.3675031882725515	0.0	0.0	0.0	Segment_1 Pristine Marine
2017-01-10 08:35:00	0.0	0.0	0.0	0.0	0.0	0.0	0.0	0.0	0.0	Segment_1 Pristine Marine
2017-01-10 08:40:00	0.0	0.0	0.0	0.0	0.0	0.0	0.0	0.0	0.0	Segment_1 Pristine Marine
2017-01-10 08:45:00	0.0	0.0	0.0	0.0	0.0	0.0	0.0	0.0	0.0	Segment_1 Pristine Marine
2017-01-10 08:50:00	0.0	0.0	0.0	0.0	0.0	0.0	0.0	0.0	0.0	Segment_1 Pristine Marine
2017-01-10 08:55:00	0.0	0.0	0.0	0.0	0.0	0.0	0.0	0.0	0.0	Segment_1 Pristine Marine
2017-01-10 09:00:00	0.0	0.0	0.0	0.0	0.0	0.0	0.0	0.0	0.0	Segment_1 Pristine Marine
2017-01-10 09:05:00	0.0	0.0	0.0	0.0	0.0	0.0	0.0	0.0	0.0	Segment_1 Pristine Marine
2017-01-10 09:10:00	0.0	0.0	0.0	0.0	0.0	0.0	0.0	0.0	0.0	Segment_1 Pristine Marine
2017-01-10 09:15:00	0.0	0.0	0.0	0.0	0.0	0.0	0.0	0.0	0.0	Segment_1 Pristine Marine
2017-01-10 09:20:00	0.0	0.0	0.0	0.0	0.0	0.0	0.0	0.0	0.0	Segment_1 Pristine Marine
2017-01-10 09:25:00	0.0	0.0	0.0	0.0	0.0	0.0	0.0	0.0	0.0	Segment_1 Pristine Marine
2017-01-10 09:30:00	0.0	0.0	0.0	0.0	0.0	0.0	0.0	0.0	0.0	Segment_1 Pristine Marine
2017-01-10 09:35:00	0.0	0.0	0.0	0.0	0.0	0.0	0.0	0.0	0.0	Segment_1 Pristine Marine
2017-01-10 09:40:00	0.0	0.0	0.0	0.0	0.0	0.0	0.0	0.0	0.0	Segment_1 Pristine Marine
2017-01-10 09:45:00	0.0	0.0	0.0	0.0	0.0	0.0	0.0	0.0	0.0	Segment_1 Pristine Marine
2017-01-10 09:50:00	0.0	0.0	0.0	0.0	0.0	0.0	0.0	0.0	0.0	Segment_1 Pristine Marine
2017-01-10 09:55:00	0.0	0.0	0.0	0.0	0.0	0.0	0.0	0.0	0.0	Segment_1 Pristine Marine
2017-01-10 10:00:00	0.0	0.0	0.0	0.0	0.0	0.0	0.0	0.0	0.0	Segment_1 Pristine Marine
2017-01-10 10:05:00	0.0	0.0	0.0	0.0	5.357204591644591	0.0	0.0	0.0	0.0	Segment_1 Pristine Marine
2017-01-10 10:10:00	0.0	0.0	0.0	0.0	0.0	0.0	0.0	0.0	0.0	Segment_1 Pristine Marine
2017-01-10 10:15:00	0.0	0.0	0.0	0.0	0.0	0.0	0.0	0.0	0.0	Segment_1 Pristine Marine
2017-01-10 10:20:00	0.0	0.0	0.0	0.0	0.0	0.0	0.0	0.0	0.0	Segment_1 Pristine Marine
2017-01-10 10:25:00	0.0	0.0	0.0	0.0	0.0	0.0	0.0	0.0	0.0	Segment_1 Pristine Marine
2017-01-10 10:30:00	0.0	0.0	0.0	0.0	0.0	0.0	0.0	0.0	0.0	Segment_1 Pristine Marine
2017-01-10 10:35:00	0.0	0.0	0.0	0.0	0.0	0.0	0.0	0.0	0.0	Segment_1 Pristine Marine
2017-01-10 10:40:00	0.0	0.0	0.0	0.0	0.0	0.0	0.0	0.0	0.0	Segment_1 Pristine Marine
2017-01-10 10:45:00	0.0	0.0	5.357812452695742	0.0	0.0	0.0	0.0	0.0	0.0	Segment_1 Pristine Marine
2017-01-10 10:50:00	0.0	0.0	0.0	0.0	0.0	0.0	0.0	0.0	0.0	Segment_1 Pristine Marine
2017-01-10 10:55:00	0.0	0.0	0.0	0.0	0.0	0.0	0.0	0.0	0.0	Segment_1 Pristine Marine
2017-01-10 11:00:00	5.357740932471313	0.0	0.0	0.0	0.0	0.0	0.0	0.0	0.0	Segment_1 Pristine Marine
2017-01-10 11:05:00	0.0	0.0	0.0	0.0	0.0	0.0	0.0	0.0	0.0	Segment_1 Pristine Marine
2017-01-10 11:10:00	0.0	0.0	0.0	5.354488780955613	0.0	0.0	0.0	0.0	0.0	Segment_1 Pristine Marine
2017-01-10 11:15:00	0.0	0.0	0.0	0.0	0.0	0.0	0.0	0.0	0.0	Segment_1 Pristine Marine
2017-01-10 11:20:00	0.0	0.0	0.0	0.0	0.0	0.0	0.0	0.0	0.0	Segment_1 Pristine Marine
2017-01-10 11:25:00	0.0	0.0	0.0	0.0	5.3607822268303265	0.0	0.0	0.0	0.0	Segment_1 Pristine Marine
2017-01-10 11:30:00	0.0	0.0	0.0	0.0	0.0	0.0	0.0	0.0	0.0	Segment_1 Pristine Marine
2017-01-10 11:35:00	0.0	0.0	0.0	0.0	0.0	0.0	0.0	0.0	0.0	Segment_1 Pristine Marine
2017-01-10 11:40:00	0.0	0.0	0.0	0.0	0.0	0.0	0.0	0.0	0.0	Segment_1 Pristine Marine
2017-01-10 11:45:00	0.0	0.0	0.0	0.0	0.0	0.0	0.0	0.0	0.0	Segment_1 Pristine Marine
2017-01-10 11:50:00	0.0	0.0	0.0	0.0	0.0	0.0	0.0	0.0	0.0	Segment_1 Pristine Marine
2017-01-10 11:55:00	0.0	0.0	0.0	0.0	0.0	0.0	0.0	0.0	0.0	Segment_1 Pristine Marine
2017-01-10 12:00:00	0.0	0.0	0.0	0.0	0.0	0.0	0.0	0.0	0.0	Segment_1 Pristine Marine
2017-01-10 12:05:00	0.0	0.0	0.0	0.0	0.0	0.0	0.0	0.0	0.0	Segment_1 Pristine Marine
2017-01-10 12:10:00	0.0	0.0	0.0	0.0	0.0	0.0	0.0	0.0	0.0	Segment_1 Pristine Marine
2017-01-10 12:15:00	0.0	0.0	0.0	0.0	0.0	0.0	0.0	0.0	0.0	Segment_1 Pristine Marine
2017-01-10 12:20:00	0.0	0.0	0.0	0.0	0.0	0.0	0.0	0.0	0.0	Segment_1 Pristine Marine
2017-01-10 12:25:00	0.0	0.0	0.0	0.0	0.0	0.0	0.0	0.0	0.0	Segment_1 Pristine Marine
2017-01-10 12:30:00	0.0	0.0	0.0	0.0	0.0	0.0	0.0	0.0	0.0	Segment_1 Pristine Marine
2017-01-10 12:35:00	0.0	0.0	0.0	0.0	0.0	0.0	0.0	0.0	0.0	Segment_1 Pristine Marine
2017-01-10 12:40:00	0.0	0.0	0.0	0.0	0.0	0.0	0.0	0.0	0.0	Segment_1 Pristine Marine
2017-01-10 12:45:00	0.0	0.0	0.0	0.0	0.0	0.0	0.0	0.0	0.0	Segment_1 Pristine Marine
2017-01-10 12:50:00	0.0	0.0	0.0	0.0	0.0	0.0	0.0	0.0	0.0	Segment_1 Pristine Marine
2017-01-10 12:55:00	0.0	0.0	0.0	0.0	0.0	0.0	0.0	0.0	0.0	Segment_1 Pristine Marine
2017-01-10 13:00:00	0.0	0.0	0.0	0.0	0.0	0.0	0.0	0.0	0.0	Segment_1 Pristine Marine
2017-01-10 13:05:00	0.0	0.0	0.0	0.0	0.0	0.0	0.0	0.0	0.0	Segment_1 Pristine Marine
2017-01-10 13:10:00	0.0	0.0	0.0	0.0	0.0	0.0	0.0	0.0	0.0	Segment_1 Pristine Marine
2017-01-10 13:15:00	0.0	0.0	0.0	0.0	0.0	0.0	0.0	0.0	0.0	Segment_1 Pristine Marine
2017-01-10 13:20:00	0.0	0.0	0.0	0.0	0.0	0.0	0.0	0.0	0.0	Segment_1 Pristine Marine
2017-01-10 13:25:00	0.0	0.0	0.0	0.0	0.0	0.0	0.0	0.0	0.0	Segment_1 Pristine Marine
2017-01-10 13:30:00	0.0	0.0	0.0	0.0	0.0	0.0	0.0	0.0	0.0	Segment_1 Pristine Marine
2017-01-10 13:35:00	0.0	0.0	0.0	0.0	0.0	0.0	0.0	0.0	0.0	Segment_1 Pristine Marine
2017-01-10 13:40:00	0.0	0.0	0.0	0.0	0.0	0.0	0.0	0.0	0.0	Segment_1 Pristine Marine
2017-01-10 13:45:00	0.0	0.0	0.0	0.0	0.0	0.0	0.0	0.0	0.0	Segment_1 Pristine Marine
2017-01-10 13:50:00	0.0	0.0	5.352168231753126	0.0	0.0	0.0	0.0	0.0	0.0	Segment_1 Pristine Marine
2017-01-10 13:55:00	0.0	0.0	0.0	0.0	0.0	0.0	0.0	0.0	0.0	Segment_1 Pristine Marine
2017-01-10 14:00:00	0.0	0.0	0.0	0.0	0.0	0.0	0.0	0.0	0.0	Segment_1 Pristine Marine
2017-01-10 14:05:00	0.0	0.0	0.0	0.0	0.0	0.0	0.0	0.0	0.0	Segment_1 Pristine Marine
2017-01-10 14:10:00	0.0	0.0	0.0	0.0	0.0	0.0	0.0	0.0	0.0	Segment_1 Pristine Marine
2017-01-10 14:15:00	0.0	0.0	0.0	0.0	0.0	0.0	0.0	0.0	0.0	Segment_1 Pristine Marine
2017-01-10 14:20:00	0.0	0.0	0.0	0.0	0.0	0.0	0.0	0.0	0.0	Segment_1 Pristine Marine
2017-01-10 14:25:00	0.0	0.0	0.0	0.0	0.0	0.0	0.0	0.0	0.0	Segment_1 Pristine Marine
2017-01-10 14:30:00	0.0	0.0	0.0	0.0	0.0	0.0	0.0	0.0	0.0	Segment_1 Pristine Marine
2017-01-10 14:35:00	0.0	0.0	0.0	0.0	0.0	0.0	0.0	0.0	0.0	Segment_1 Pristine Marine
2017-01-10 14:40:00	0.0	0.0	0.0	0.0	0.0	0.0	0.0	0.0	0.0	Segment_1 Pristine Marine
2017-01-10 14:45:00	0.0	0.0	0.0	0.0	0.0	0.0	0.0	0.0	0.0	Segment_1 Pristine Marine
2017-01-10 14:50:00	0.0	0.0	0.0	0.0	0.0	0.0	0.0	0.0	0.0	Segment_1 Pristine Marine
2017-01-10 14:55:00	0.0	0.0	0.0	0.0	0.0	0.0	0.0	0.0	0.0	Segment_1 Pristine Marine
2017-01-10 15:00:00	0.0	0.0	0.0	0.0	0.0	0.0	0.0	0.0	0.0	Segment_1 Pristine Marine
2017-01-10 15:05:00	0.0	0.0	0.0	0.0	0.0	0.0	0.0	0.0	0.0	Segment_1 Pristine Marine
2017-01-10 15:10:00	0.0	0.0	0.0	0.0	0.0	0.0	0.0	0.0	0.0	Segment_1 Pristine Marine
2017-01-10 15:15:00	0.0	0.0	0.0	0.0	0.0	0.0	0.0	0.0	0.0	Segment_1 Pristine Marine
2017-01-10 15:20:00	0.0	0.0	0.0	0.0	0.0	0.0	0.0	0.0	0.0	Segment_1 Pristine Marine
2017-01-10 15:25:00	0.0	0.0	0.0	0.0	0.0	0.0	0.0	0.0	0.0	Segment_1 Pristine Marine
2017-01-10 15:30:00	0.0	0.0	0.0	0.0	0.0	0.0	0.0	0.0	0.0	Segment_1 Pristine Marine
2017-01-10 15:35:00	0.0	0.0	0.0	0.0	0.0	0.0	0.0	0.0	0.0	Segment_1 Pristine Marine
2017-01-10 15:40:00	0.0	0.0	0.0	0.0	0.0	0.0	0.0	0.0	0.0	Segment_1 Pristine Marine
2017-01-10 15:45:00	0.0	0.0	0.0	0.0	0.0	0.0	0.0	0.0	0.0	Segment_1 Pristine Marine
2017-01-10 15:50:00	0.0	0.0	0.0	0.0	0.0	0.0	0.0	0.0	0.0	Segment_1 Pristine Marine
2017-01-10 15:55:00	0.0	0.0	0.0	0.0	0.0	0.0	0.0	0.0	0.0	Segment_1 Pristine Marine
2017-01-10 16:00:00	0.0	0.0	0.0	0.0	0.0	0.0	0.0	0.0	0.0	Segment_1 Pristine Marine
2017-01-10 16:05:00	0.0	0.0	0.0	0.0	0.0	0.0	0.0	0.0	0.0	Segment_1 Pristine Marine
2017-01-10 16:10:00	0.0	0.0	0.0	0.0	0.0	0.0	0.0	0.0	0.0	Segment_1 Pristine Marine
2017-01-10 16:15:00	0.0	0.0	0.0	0.0	0.0	0.0	0.0	0.0	0.0	Segment_1 Pristine Marine
2017-01-10 16:20:00	0.0	0.0	0.0	0.0	0.0	0.0	0.0	0.0	0.0	Segment_1 Pristine Marine
2017-01-10 16:25:00	0.0	0.0	0.0	0.0	0.0	0.0	0.0	0.0	0.0	Segment_1 Pristine Marine
2017-01-10 16:30:00	0.0	0.0	0.0	0.0	0.0	0.0	0.0	0.0	0.0	Segment_1 Pristine Marine
2017-01-10 16:35:00	0.0	0.0	0.0	0.0	0.0	0.0	0.0	0.0	0.0	Segment_1 Pristine Marine
2017-01-10 16:40:00	0.0	0.0	0.0	0.0	0.0	0.0	0.0	0.0	0.0	Segment_1 Pristine Marine
2017-01-10 16:45:00	0.0	0.0	0.0	0.0	0.0	0.0	0.0	0.0	0.0	Segment_1 Pristine Marine
2017-01-10 16:50:00	0.0	0.0	0.0	0.0	0.0	0.0	0.0	0.0	0.0	Segment_1 Pristine Marine
2017-01-10 16:55:00	0.0	0.0	0.0	0.0	0.0	0.0	0.0	0.0	0.0	Segment_1 Pristine Marine
2017-01-10 17:00:00	0.0	0.0	0.0	0.0	0.0	0.0	0.0	0.0	0.0	Segment_1 Pristine Marine
2017-01-10 17:05:00	0.0	0.0	0.0	0.0	0.0	0.0	0.0	0.0	0.0	Segment_1 Pristine Marine
2017-01-10 17:10:00	0.0	0.0	0.0	0.0	0.0	0.0	0.0	0.0	0.0	Segment_1 Pristine Marine
2017-01-10 17:15:00	0.0	0.0	5.357204591644591	0.0	0.0	0.0	0.0	0.0	0.0	Segment_1 Pristine Marine
2017-01-10 17:20:00	0.0	0.0	0.0	0.0	0.0	0.0	0.0	0.0	0.0	Segment_1 Pristine Marine
2017-01-10 17:25:00	0.0	0.0	0.0	0.0	0.0	0.0	0.0	0.0	0.0	Segment_1 Pristine Marine
2017-01-10 17:30:00	0.0	0.0	0.0	0.0	0.0	0.0	0.0	0.0	0.0	Segment_1 Pristine Marine
2017-01-10 17:35:00	0.0	0.0	0.0	0.0	0.0	0.0	0.0	0.0	0.0	Segment_1 Pristine Marine
2017-01-10 17:40:00	0.0	0.0	0.0	0.0	0.0	0.0	0.0	0.0	0.0	Segment_1 Pristine Marine
2017-01-10 17:45:00	0.0	0.0	0.0	0.0	0.0	0.0	0.0	0.0	0.0	Segment_1 Pristine Marine
2017-01-10 17:50:00	0.0	0.0	0.0	0.0	0.0	0.0	0.0	0.0	0.0	Segment_1 Pristine Marine
2017-01-10 17:55:00	0.0	0.0	0.0	0.0	0.0	0.0	0.0	0.0	0.0	Segment_1 Pristine Marine
2017-01-10 18:00:00	0.0	0.0	0.0	0.0	0.0	0.0	0.0	0.0	0.0	Segment_1 Pristine Marine
2017-01-10 18:05:00	0.0	0.0	0.0	0.0	0.0	0.0	0.0	0.0	0.0	Segment_1 Pristine Marine
2017-01-10 18:10:00	0.0	0.0	0.0	0.0	0.0	0.0	0.0	0.0	0.0	Segment_1 Pristine Marine
2017-01-10 18:15:00	0.0	0.0	0.0	0.0	0.0	0.0	0.0	0.0	0.0	Segment_1 Pristine Marine
2017-01-10 18:20:00	0.0	0.0	0.0	0.0	0.0	0.0	0.0	0.0	0.0	Segment_1 Pristine Marine
2017-01-10 18:25:00	0.0	0.0	0.0	0.0	0.0	0.0	0.0	0.0	0.0	Segment_1 Pristine Marine
2017-01-10 18:30:00	0.0	0.0	0.0	0.0	0.0	0.0	0.0	0.0	0.0	Segment_1 Pristine Marine
2017-01-10 18:35:00	0.0	0.0	0.0	0.0	0.0	0.0	0.0	0.0	0.0	Segment_1 Pristine Marine
2017-01-10 18:40:00	0.0	0.0	0.0	0.0	0.0	0.0	0.0	0.0	0.0	Segment_1 Pristine Marine
2017-01-10 18:45:00	0.0	0.0	0.0	0.0	0.0	0.0	0.0	0.0	0.0	Segment_1 Pristine Marine
2017-01-10 18:50:00	0.0	0.0	0.0	0.0	0.0	0.0	0.0	0.0	0.0	Segment_1 Pristine Marine
2017-01-10 18:55:00	0.0	0.0	0.0	0.0	0.0	0.0	0.0	0.0	0.0	Segment_1 Pristine Marine
2017-01-10 19:00:00	0.0	0.0	0.0	0.0	0.0	0.0	0.0	0.0	0.0	Segment_1 Pristine Marine
2017-01-10 19:05:00	0.0	0.0	0.0	0.0	0.0	0.0	0.0	0.0	0.0	Segment_1 Pristine Marine
2017-01-10 19:10:00	0.0	0.0	0.0	0.0	0.0	0.0	0.0	0.0	0.0	Segment_1 Pristine Marine
2017-01-10 19:15:00	0.0	0.0	0.0	0.0	0.0	0.0	0.0	0.0	0.0	Segment_1 Pristine Marine
2017-01-10 19:20:00	0.0	0.0	0.0	0.0	0.0	0.0	0.0	0.0	0.0	Segment_1 Pristine Marine
2017-01-10 19:25:00	0.0	0.0	0.0	0.0	0.0	0.0	0.0	0.0	0.0	Segment_1 Pristine Marine
2017-01-10 19:30:00	0.0	0.0	0.0	0.0	0.0	0.0	0.0	0.0	0.0	Segment_1 Pristine Marine
2017-01-10 19:35:00	0.0	0.0	0.0	0.0	0.0	0.0	0.0	0.0	0.0	Segment_1 Pristine Marine
2017-01-10 19:40:00	0.0	0.0	0.0	0.0	0.0	0.0	0.0	0.0	0.0	Segment_1 Pristine Marine
2017-01-10 19:45:00	0.0	0.0	0.0	0.0	0.0	0.0	0.0	0.0	0.0	Segment_1 Pristine Marine
2017-01-10 19:50:00	0.0	0.0	0.0	0.0	0.0	0.0	0.0	0.0	0.0	Segment_1 Pristine Marine
2017-01-10 19:55:00	0.0	0.0	0.0	0.0	0.0	0.0	0.0	0.0	0.0	Segment_1 Pristine Marine
2017-01-10 20:00:00	0.0	0.0	0.0	0.0	0.0	0.0	0.0	0.0	0.0	Segment_1 Pristine Marine
2017-01-10 20:05:00										Segment_1 Pristine Marine
2017-01-10 20:10:00										Segment_1 Pristine Marine
2017-01-10 20:15:00										Segment_1 Pristine Marine
2017-01-10 20:20:00										Segment_1 Pristine Marine
2017-01-10 20:25:00										Segment_1 Pristine Marine
2017-01-10 20:30:00										Segment_1 Pristine Marine
2017-01-10 20:35:00	0.0	0.0	0.0	0.0	0.0	0.0	0.0	0.0	0.0	Segment_1 Pristine Marine
2017-01-10 20:40:00	0.0	0.0	0.0	0.0	0.0	0.0	0.0	0.0	0.0	Segment_1 Pristine Marine
2017-01-10 20:45:00	0.0	0.0	0.0	0.0	0.0	0.0	0.0	0.0	0.0	Segment_1 Pristine Marine
2017-01-10 20:50:00	0.0	0.0	0.0	0.0	0.0	0.0	0.0	0.0	0.0	Segment_1 Pristine Marine
2017-01-10 20:55:00	0.0	0.0	0.0	0.0	0.0	0.0	0.0	0.0	0.0	Segment_1 Pristine Marine
2017-01-10 21:00:00	0.0	0.0	0.0	0.0	0.0	0.0	0.0	0.0	0.0	Segment_1 Pristine Marine
2017-01-10 21:05:00	0.0	0.0	0.0	0.0	0.0	0.0	0.0	0.0	0.0	Segment_1 Pristine Marine
2017-01-10 21:10:00	0.0	0.0	0.0	0.0	0.0	0.0	0.0	0.0	0.0	Segment_1 Pristine Marine
2017-01-10 21:15:00	0.0	0.0	0.0	0.0	0.0	0.0	0.0	0.0	0.0	Segment_1 Pristine Marine
2017-01-10 21:20:00	0.0	0.0	0.0	0.0	0.0	0.0	0.0	0.0	0.0	Segment_1 Pristine Marine
2017-01-10 21:25:00	0.0	0.0	0.0	0.0	0.0	0.0	0.0	0.0	0.0	Segment_1 Pristine Marine
2017-01-10 21:30:00	0.0	0.0	0.0	0.0	0.0	0.0	0.0	0.0	0.0	Segment_1 Pristine Marine
2017-01-10 21:35:00	0.0	0.0	0.0	0.0	0.0	0.0	0.0	0.0	0.0	Segment_1 Pristine Marine
2017-01-10 21:40:00	0.0	0.0	0.0	0.0	0.0	0.0	0.0	0.0	0.0	Segment_1 Pristine Marine
2017-01-10 21:45:00	0.0	0.0	0.0	0.0	0.0	0.0	0.0	0.0	0.0	Segment_1 Pristine Marine
2017-01-10 21:50:00	0.0	0.0	0.0	0.0	0.0	0.0	0.0	0.0	0.0	Segment_1 Pristine Marine
2017-01-10 21:55:00	0.0	0.0	0.0	0.0	0.0	0.0	0.0	0.0	0.0	Segment_1 Pristine Marine
2017-01-10 22:00:00	0.0	0.0	0.0	0.0	0.0	0.0	0.0	0.0	0.0	Segment_1 Pristine Marine
2017-01-10 22:05:00	0.0	0.0	0.0	0.0	0.0	0.0	0.0	0.0	0.0	Segment_1 Pristine Marine
2017-01-10 22:10:00	0.0	0.0	0.0	0.0	0.0	0.0	0.0	0.0	0.0	Segment_1 Pristine Marine
2017-01-10 22:15:00	0.0	0.0	0.0	0.0	0.0	0.0	0.0	0.0	0.0	Segment_1 Pristine Marine
2017-01-10 22:20:00	0.0	0.0	0.0	0.0	0.0	0.0	0.0	0.0	0.0	Segment_1 Pristine Marine
2017-01-10 22:25:00	0.0	0.0	0.0	0.0	0.0	0.0	0.0	0.0	0.0	Segment_1 Pristine Marine
2017-01-10 22:30:00										Segment_1 Pristine Marine
2017-01-10 22:35:00										Segment_1 Pristine Marine
2017-01-10 22:40:00										Segment_1 Pristine Marine
2017-01-10 22:45:00										Segment_1 Pristine Marine
2017-01-10 22:50:00										Segment_1 Pristine Marine
2017-01-10 22:55:00	0.0	0.0	0.0	0.0	0.0	0.0	0.0	0.0	0.0	Segment_1 Pristine Marine
2017-01-10 23:00:00	0.0	0.0	0.0	0.0	0.0	0.0	0.0	0.0	0.0	Segment_1 Pristine Marine
2017-01-10 23:05:00	0.0	0.0	0.0	0.0	0.0	0.0	0.0	0.0	0.0	Segment_1 Pristine Marine
2017-01-10 23:10:00	0.0	0.0	0.0	0.0	0.0	0.0	0.0	0.0	0.0	Segment_1 Pristine Marine
2017-01-10 23:15:00	0.0	0.0	0.0	0.0	0.0	0.0	0.0	0.0	0.0	Segment_1 Pristine Marine
2017-01-10 23:20:00	0.0	0.0	0.0	0.0	0.0	0.0	0.0	0.0	0.0	Segment_1 Pristine Marine
2017-01-10 23:25:00	0.0	0.0	0.0	0.0	0.0	0.0	0.0	0.0	0.0	Segment_1 Pristine Marine
2017-01-10 23:30:00	0.0	0.0	0.0	0.0	0.0	0.0	0.0	0.0	0.0	Segment_1 Pristine Marine
2017-01-10 23:35:00	0.0	0.0	0.0	0.0	0.0	0.0	0.0	0.0	0.0	Segment_1 Pristine Marine
2017-01-10 23:40:00	0.0	0.0	0.0	0.0	0.0	0.0	0.0	0.0	0.0	Segment_1 Pristine Marine
2017-01-10 23:45:00	0.0	0.0	0.0	0.0	0.0	0.0	0.0	0.0	0.0	Segment_1 Pristine Marine
2017-01-10 23:50:00	0.0	0.0	0.0	0.0	0.0	0.0	0.0	0.0	0.0	Segment_1 Pristine Marine
2017-01-10 23:55:00	0.0	0.0	0.0	0.0	0.0	0.0	0.0	0.0	0.0	Segment_1 Pristine Marine
2017-01-11 00:00:00	0.0	0.0	0.0	0.0	0.0	0.0	0.0	0.0	0.0	Segment_1 Pristine Marine
2017-01-11 00:05:00	0.0	0.0	0.0	0.0	0.0	0.0	0.0	0.0	0.0	Segment_1 Pristine Marine
2017-01-11 00:10:00	0.0	0.0	0.0	0.0	0.0	0.0	0.0	0.0	0.0	Segment_1 Pristine Marine
2017-01-11 00:15:00	0.0	0.0	0.0	0.0	0.0	0.0	0.0	0.0	0.0	Segment_1 Pristine Marine
2017-01-11 00:20:00	0.0	0.0	0.0	0.0	0.0	0.0	0.0	0.0	0.0	Segment_1 Pristine Marine
2017-01-11 00:25:00	0.0	0.0	0.0	0.0	0.0	0.0	0.0	0.0	0.0	Segment_1 Pristine Marine
2017-01-11 00:30:00	0.0	0.0	0.0	0.0	0.0	0.0	0.0	0.0	0.0	Segment_1 Pristine Marine
2017-01-11 00:35:00										Segment_1 Pristine Marine
2017-01-11 00:40:00										Segment_1 Pristine Marine
2017-01-11 00:45:00										Segment_1 Pristine Marine
2017-01-11 00:50:00	0.0	0.0	0.0	0.0	0.0	0.0	0.0	0.0	0.0	Segment_1 Pristine Marine
2017-01-11 00:55:00	0.0	0.0	0.0	0.0	0.0	0.0	0.0	0.0	0.0	Segment_1 Pristine Marine
2017-01-11 01:00:00	0.0	0.0	5.357776692344848	0.0	0.0	0.0	0.0	0.0	0.0	Segment_1 Pristine Marine
2017-01-11 01:05:00	0.0	0.0	0.0	0.0	0.0	0.0	0.0	0.0	0.0	Segment_1 Pristine Marine
2017-01-11 01:10:00	0.0	0.0	0.0	0.0	0.0	0.0	0.0	0.0	0.0	Segment_1 Pristine Marine
2017-01-11 01:15:00	0.0	0.0	0.0	5.352917727676191	0.0	0.0	0.0	0.0	0.0	Segment_1 Pristine Marine
2017-01-11 01:20:00	0.0	0.0	0.0	0.0	0.0	0.0	0.0	0.0	0.0	Segment_1 Pristine Marine
2017-01-11 01:25:00										Segment_1 Pristine Marine
2017-01-11 01:30:00										Segment_1 Pristine Marine
2017-01-11 01:35:00										Segment_1 Pristine Marine
2017-01-11 01:40:00										Segment_1 Pristine Marine
2017-01-11 01:45:00										Segment_1 Pristine Marine
2017-01-11 01:50:00										Segment_1 Pristine Marine
2017-01-11 01:55:00										Segment_1 Pristine Marine
2017-01-11 02:00:00										Segment_1 Pristine Marine
2017-01-11 02:05:00										Segment_1 Pristine Marine
2017-01-11 02:10:00										Segment_1 Pristine Marine
2017-01-11 02:15:00										Segment_1 Pristine Marine
2017-01-11 02:20:00										Segment_1 Pristine Marine
2017-01-11 02:25:00										Segment_1 Pristine Marine
2017-01-11 02:30:00										Segment_1 Pristine Marine
2017-01-11 02:35:00										Segment_1 Pristine Marine
2017-01-11 02:40:00										Segment_1 Pristine Marine
2017-01-11 02:45:00										Segment_1 Pristine Marine
2017-01-11 02:50:00										Segment_1 Pristine Marine
2017-01-11 02:55:00										Segment_1 Pristine Marine
2017-01-11 03:00:00										Segment_1 Pristine Marine
2017-01-11 03:05:00										Segment_1 Pristine Marine
2017-01-11 03:10:00										Segment_1 Pristine Marine
2017-01-11 03:15:00										Segment_1 Pristine Marine
2017-01-11 03:20:00										Segment_1 Pristine Marine
2017-01-11 03:25:00	0.0	0.0	0.0	0.0	0.0	0.0	0.0	0.0	0.0	Segment_1 Pristine Marine
2017-01-11 03:30:00	0.0	0.0	0.0	0.0	0.0	0.0	0.0	0.0	0.0	Segment_1 Pristine Marine
2017-01-11 03:35:00										Segment_1 Pristine Marine
2017-01-11 03:40:00										Segment_1 Pristine Marine
2017-01-11 03:45:00										Segment_1 Pristine Marine
2017-01-11 03:50:00										Segment_1 Pristine Marine
2017-01-11 03:55:00										Segment_1 Pristine Marine
2017-01-11 04:00:00	0.0	0.0	0.0	0.0	0.0	0.0	0.0	0.0	0.0	Segment_1 Pristine Marine
2017-01-11 04:05:00	0.0	0.0	0.0	0.0	0.0	0.0	0.0	0.0	0.0	Segment_1 Pristine Marine
2017-01-11 04:10:00	0.0	0.0	0.0	0.0	0.0	0.0	0.0	0.0	0.0	Segment_1 Pristine Marine
2017-01-11 04:15:00	0.0	0.0	0.0	0.0	0.0	0.0	0.0	0.0	0.0
2017-01-11 04:20:00	0.0	0.0	0.0	0.0	0.0	0.0	0.0	0.0	0.0
2017-01-11 04:25:00	0.0	0.0	0.0	0.0	0.0	0.0	0.0	0.0	0.0	Segment_1 Pristine Marine
2017-01-11 04:30:00	0.0	0.0	0.0	0.0	0.0	0.0	0.0	0.0	0.0	Segment_1 Pristine Marine
2017-01-11 04:35:00	0.0	0.0	0.0	0.0	0.0	0.0	0.0	0.0	0.0	Segment_1 Pristine Marine
2017-01-11 04:40:00	0.0	0.0	0.0	0.0	0.0	0.0	0.0	0.0	0.0	Segment_1 Pristine Marine
2017-01-11 04:45:00	0.0	0.0	0.0	0.0	0.0	0.0	0.0	0.0	0.0	Segment_1 Pristine Marine
2017-01-11 04:50:00	0.0	0.0	0.0	0.0	0.0	0.0	0.0	0.0	0.0	Segment_1 Pristine Marine
2017-01-11 04:55:00	0.0	0.0	0.0	0.0	0.0	0.0	0.0	0.0	0.0	Segment_1 Pristine Marine
2017-01-11 05:00:00	0.0	0.0	0.0	0.0	0.0	0.0	0.0	0.0	0.0	Segment_1 Pristine Marine
2017-01-11 05:05:00	0.0	0.0	0.0	0.0	0.0	0.0	0.0	0.0	0.0	Segment_1 Pristine Marine
2017-01-11 05:10:00	0.0	0.0	0.0	0.0	0.0	0.0	0.0	0.0	0.0	Segment_1 Pristine Marine
2017-01-11 05:15:00	0.0	0.0	0.0	0.0	0.0	0.0	0.0	0.0	0.0	Segment_1 Pristine Marine
2017-01-11 05:20:00	0.0	0.0	0.0	0.0	0.0	0.0	0.0	0.0	0.0	Segment_1 Pristine Marine
2017-01-11 05:25:00	0.0	0.0	0.0	0.0	0.0	0.0	0.0	0.0	0.0	Segment_1 Pristine Marine
2017-01-11 05:30:00	0.0	0.0	0.0	0.0	0.0	0.0	0.0	0.0	0.0	Segment_1 Pristine Marine
2017-01-11 05:35:00	0.0	0.0	0.0	0.0	0.0	0.0	0.0	0.0	0.0	Segment_1 Pristine Marine
2017-01-11 05:40:00	0.0	0.0	0.0	0.0	0.0	0.0	0.0	0.0	0.0	Segment_1 Pristine Marine
2017-01-11 05:45:00	0.0	0.0	0.0	0.0	0.0	0.0	0.0	0.0	0.0	Segment_1 Pristine Marine
2017-01-11 05:50:00	0.0	0.0	0.0	0.0	0.0	0.0	0.0	0.0	0.0	Segment_1 Pristine Marine
2017-01-11 05:55:00	0.0	0.0	0.0	0.0	0.0	0.0	0.0	0.0	0.0	Segment_1 Pristine Marine
2017-01-11 06:00:00	0.0	0.0	0.0	0.0	0.0	0.0	0.0	0.0	0.0	Segment_1 Pristine Marine
2017-01-11 06:05:00	0.0	0.0	0.0	0.0	0.0	0.0	0.0	0.0	0.0	Segment_1 Pristine Marine
2017-01-11 06:10:00	0.0	0.0	0.0	0.0	0.0	0.0	0.0	0.0	0.0	Segment_1 Pristine Marine
2017-01-11 06:15:00	0.0	0.0	0.0	0.0	0.0	0.0	0.0	0.0	0.0	Segment_1 Pristine Marine
2017-01-11 06:20:00	0.0	0.0	0.0	0.0	0.0	0.0	0.0	0.0	0.0	Segment_1 Pristine Marine
2017-01-11 06:25:00	0.0	0.0	0.0	0.0	0.0	0.0	0.0	0.0	0.0	Segment_1 Pristine Marine
2017-01-11 06:30:00	0.0	0.0	0.0	0.0	0.0	0.0	0.0	0.0	0.0	Segment_1 Pristine Marine
2017-01-11 06:35:00	0.0	0.0	0.0	0.0	0.0	0.0	0.0	0.0	0.0	Segment_1 Pristine Marine
2017-01-11 06:40:00	0.0	0.0	0.0	0.0	0.0	0.0	0.0	0.0	0.0	Segment_1 Pristine Marine
2017-01-11 06:45:00	0.0	0.0	0.0	0.0	0.0	0.0	0.0	0.0	0.0	Segment_1 Pristine Marine
2017-01-11 06:50:00	0.0	0.0	0.0	0.0	0.0	0.0	0.0	0.0	0.0	Segment_1 Pristine Marine
2017-01-11 06:55:00	0.0	0.0	0.0	0.0	0.0	0.0	0.0	0.0	0.0	Segment_1 Pristine Marine
2017-01-11 07:00:00	0.0	0.0	0.0	0.0	0.0	0.0	0.0	0.0	0.0	Segment_1 Pristine Marine
2017-01-11 07:05:00	0.0	0.0	0.0	0.0	0.0	0.0	0.0	0.0	0.0	Segment_1 Pristine Marine
2017-01-11 07:10:00	0.0	0.0	0.0	0.0	0.0	5.362537013002744	0.0	0.0	0.0	Segment_1 Pristine Marine
2017-01-11 07:15:00	0.0	0.0	0.0	0.0	0.0	0.0	0.0	0.0	0.0	Segment_1 Pristine Marine
2017-01-11 07:20:00	0.0	0.0	0.0	0.0	0.0	0.0	0.0	0.0	0.0	Segment_1 Pristine Marine
2017-01-11 07:25:00	0.0	0.0	0.0	0.0	0.0	0.0	0.0	0.0	0.0	Segment_1 Pristine Marine
2017-01-11 07:30:00	0.0	0.0	0.0	0.0	0.0	0.0	0.0	0.0	0.0	Segment_1 Pristine Marine
2017-01-11 07:35:00	0.0	0.0	0.0	0.0	0.0	0.0	0.0	0.0	0.0	Segment_1 Pristine Marine
2017-01-11 07:40:00	0.0	0.0	0.0	0.0	0.0	0.0	0.0	0.0	0.0	Segment_1 Pristine Marine
2017-01-11 07:45:00	0.0	0.0	0.0	0.0	0.0	0.0	0.0	0.0	0.0	Segment_1 Pristine Marine
2017-01-11 07:50:00	0.0	0.0	0.0	0.0	0.0	0.0	0.0	0.0	0.0	Segment_1 Pristine Marine
2017-01-11 07:55:00	0.0	0.0	0.0	0.0	0.0	0.0	0.0	0.0	0.0	Segment_1 Pristine Marine
2017-01-11 08:00:00	0.0	0.0	0.0	0.0	0.0	0.0	0.0	0.0	0.0	Segment_1 Pristine Marine
2017-01-11 08:05:00	0.0	0.0	0.0	0.0	0.0	0.0	0.0	0.0	0.0	Segment_1 Pristine Marine
2017-01-11 08:10:00	0.0	0.0	0.0	0.0	0.0	0.0	0.0	0.0	0.0	Segment_1 Pristine Marine
2017-01-11 08:15:00	0.0	0.0	0.0	0.0	0.0	0.0	0.0	0.0	0.0	Segment_1 Pristine Marine
2017-01-11 08:20:00	0.0	0.0	0.0	0.0	0.0	0.0	0.0	0.0	0.0	Segment_1 Pristine Marine
2017-01-11 08:25:00	0.0	0.0	0.0	0.0	0.0	0.0	0.0	0.0	0.0	Segment_1 Pristine Marine
2017-01-11 08:30:00	0.0	0.0	0.0	0.0	0.0	0.0	0.0	0.0	0.0	Segment_1 Pristine Marine
2017-01-11 08:35:00	0.0	0.0	0.0	5.360048422289453	0.0	0.0	0.0	0.0	0.0	Segment_1 Pristine Marine
2017-01-11 08:40:00	0.0	0.0	0.0	0.0	0.0	0.0	0.0	0.0	0.0	Segment_1 Pristine Marine
2017-01-11 08:45:00	0.0	0.0	0.0	0.0	0.0	0.0	0.0	0.0	0.0	Segment_1 Pristine Marine
2017-01-11 08:50:00	0.0	0.0	0.0	0.0	0.0	0.0	0.0	0.0	0.0	Segment_1 Pristine Marine
2017-01-11 08:55:00	0.0	0.0	0.0	0.0	0.0	0.0	0.0	0.0	0.0	Segment_1 Pristine Marine
2017-01-11 09:00:00	0.0	0.0	0.0	0.0	0.0	0.0	0.0	0.0	0.0	Segment_1 Pristine Marine
2017-01-11 09:05:00										Segment_1 Pristine Marine
2017-01-11 09:10:00										Segment_1 Pristine Marine
2017-01-11 09:15:00	0.0	0.0	0.0	0.0	0.0	0.0	0.0	0.0	0.0	Segment_1 Pristine Marine
2017-01-11 09:20:00	0.0	0.0	0.0	0.0	0.0	0.0	0.0	0.0	0.0	Segment_1 Pristine Marine
2017-01-11 09:25:00	0.0	0.0	0.0	0.0	0.0	0.0	0.0	0.0	0.0	Segment_1 Pristine Marine
2017-01-11 09:30:00	0.0	0.0	0.0	0.0	0.0	0.0	0.0	0.0	0.0	Segment_1 Pristine Marine
2017-01-11 09:35:00	0.0	0.0	0.0	0.0	0.0	0.0	0.0	0.0	0.0	Segment_1 Pristine Marine
2017-01-11 09:40:00	0.0	0.0	0.0	0.0	0.0	0.0	0.0	0.0	0.0	Segment_1 Pristine Marine
2017-01-11 09:45:00	0.0	0.0	0.0	0.0	0.0	0.0	0.0	0.0	0.0	Segment_1 Pristine Marine
2017-01-11 09:50:00	0.0	0.0	0.0	0.0	0.0	0.0	0.0	0.0	0.0	Segment_1 Pristine Marine
2017-01-11 09:55:00	0.0	0.0	0.0	0.0	0.0	0.0	0.0	0.0	0.0	Segment_1 Pristine Marine
2017-01-11 10:00:00	0.0	0.0	0.0	0.0	0.0	0.0	0.0	0.0	0.0	Segment_1 Pristine Marine
2017-01-11 10:05:00	0.0	0.0	0.0	0.0	0.0	0.0	0.0	0.0	0.0	Segment_1 Pristine Marine
2017-01-11 10:10:00	0.0	0.0	0.0	0.0	0.0	0.0	0.0	0.0	0.0	Segment_1 Pristine Marine
2017-01-11 10:15:00	0.0	0.0	0.0	0.0	0.0	0.0	0.0	0.0	0.0	Segment_1 Pristine Marine
2017-01-11 10:20:00	0.0	0.0	0.0	0.0	0.0	0.0	0.0	0.0	0.0	Segment_1 Pristine Marine
2017-01-11 10:25:00	0.0	0.0	0.0	0.0	0.0	0.0	0.0	0.0	0.0	Segment_1 Pristine Marine
2017-01-11 10:30:00	0.0	0.0	0.0	0.0	0.0	0.0	0.0	0.0	0.0	Segment_1 Pristine Marine
2017-01-11 10:35:00	0.0	0.0	0.0	0.0	0.0	0.0	0.0	0.0	0.0	Segment_1 Pristine Marine
2017-01-11 10:40:00	0.0	0.0	0.0	0.0	0.0	0.0	0.0	0.0	0.0	Segment_1 Pristine Marine
2017-01-11 10:45:00	0.0	0.0	0.0	0.0	0.0	0.0	0.0	0.0	0.0	Segment_1 Pristine Marine
2017-01-11 10:50:00	0.0	0.0	0.0	0.0	0.0	0.0	0.0	0.0	0.0	Segment_1 Pristine Marine
2017-01-11 10:55:00	0.0	0.0	0.0	0.0	0.0	0.0	0.0	0.0	0.0	Segment_1 Pristine Marine
2017-01-11 11:00:00	0.0	0.0	0.0	0.0	0.0	0.0	0.0	0.0	0.0	Segment_1 Pristine Marine
2017-01-11 11:05:00	0.0	0.0	0.0	0.0	0.0	0.0	0.0	0.0	0.0	Segment_1 Pristine Marine
2017-01-11 11:10:00	0.0	0.0	0.0	0.0	0.0	0.0	0.0	0.0	0.0	Segment_1 Pristine Marine
2017-01-11 11:15:00	0.0	0.0	0.0	0.0	0.0	0.0	0.0	0.0	0.0	Segment_1 Pristine Marine
2017-01-11 11:20:00	0.0	0.0	0.0	0.0	0.0	0.0	0.0	0.0	0.0	Segment_1 Pristine Marine
2017-01-11 11:25:00	0.0	0.0	0.0	0.0	0.0	0.0	0.0	0.0	0.0	Segment_1 Pristine Marine
2017-01-11 11:30:00	0.0	0.0	0.0	0.0	0.0	0.0	0.0	0.0	0.0	Segment_1 Pristine Marine
2017-01-11 11:35:00	0.0	0.0	0.0	0.0	0.0	0.0	0.0	0.0	0.0	Segment_1 Pristine Marine
2017-01-11 11:40:00	0.0	0.0	0.0	0.0	0.0	0.0	0.0	0.0	0.0	Segment_1 Pristine Marine
2017-01-11 11:45:00	0.0	0.0	0.0	0.0	0.0	0.0	0.0	0.0	0.0	Segment_1 Pristine Marine
2017-01-11 11:50:00	0.0	0.0	0.0	0.0	0.0	0.0	0.0	0.0	0.0	Segment_1 Pristine Marine
2017-01-11 11:55:00	0.0	0.0	0.0	0.0	0.0	0.0	0.0	0.0	0.0	Segment_1 Pristine Marine
2017-01-11 12:00:00	0.0	0.0	0.0	0.0	0.0	0.0	0.0	0.0	0.0	Segment_1 Pristine Marine
2017-01-11 12:05:00	0.0	0.0	0.0	0.0	0.0	0.0	0.0	0.0	0.0	Segment_1 Pristine Marine
2017-01-11 12:10:00	0.0	0.0	0.0	0.0	0.0	0.0	0.0	0.0	0.0	Segment_1 Pristine Marine
2017-01-11 12:15:00	0.0	0.0	0.0	0.0	0.0	0.0	0.0	0.0	0.0	Segment_1 Pristine Marine
2017-01-11 12:20:00	0.0	0.0	0.0	0.0	0.0	0.0	0.0	0.0	0.0	Segment_1 Pristine Marine
2017-01-11 12:25:00	0.0	0.0	0.0	0.0	0.0	0.0	0.0	0.0	0.0	Segment_1 Pristine Marine
2017-01-11 12:30:00	0.0	0.0	0.0	0.0	0.0	0.0	0.0	0.0	0.0	Segment_1 Pristine Marine
2017-01-11 12:35:00	0.0	0.0	0.0	0.0	0.0	0.0	0.0	0.0	0.0	Segment_1 Pristine Marine
2017-01-11 12:40:00	0.0	0.0	0.0	0.0	0.0	0.0	0.0	0.0	0.0	Segment_1 Pristine Marine
2017-01-11 12:45:00	0.0	0.0	0.0	0.0	0.0	0.0	0.0	0.0	0.0	Segment_1 Pristine Marine
2017-01-11 12:50:00	0.0	0.0	0.0	0.0	0.0	0.0	0.0	0.0	0.0	Segment_1 Pristine Marine
2017-01-11 12:55:00	0.0	0.0	0.0	0.0	0.0	0.0	0.0	0.0	0.0	Segment_1 Pristine Marine
2017-01-11 13:00:00	0.0	0.0	0.0	0.0	0.0	0.0	0.0	0.0	0.0	Segment_1 Pristine Marine
2017-01-11 13:05:00	0.0	0.0	0.0	0.0	0.0	0.0	0.0	0.0	0.0	Segment_1 Pristine Marine
2017-01-11 13:10:00	0.0	0.0	0.0	0.0	0.0	0.0	0.0	0.0	0.0	Segment_1 Pristine Marine
2017-01-11 13:15:00	0.0	0.0	0.0	0.0	0.0	0.0	0.0	0.0	0.0	Segment_1 Pristine Marine
2017-01-11 13:20:00										Segment_1 Pristine Marine
2017-01-11 13:25:00										Segment_1 Pristine Marine
2017-01-11 13:30:00										Segment_1 Pristine Marine
2017-01-11 13:35:00										Segment_1 Pristine Marine
2017-01-11 13:40:00										Segment_1 Pristine Marine
2017-01-11 13:45:00	0.0	0.0	0.0	0.0	0.0	0.0	0.0	0.0	0.0	Segment_1 Pristine Marine
2017-01-11 13:50:00	0.0	0.0	0.0	0.0	0.0	0.0	0.0	0.0	0.0	Segment_1 Pristine Marine
2017-01-11 13:55:00	0.0	0.0	0.0	0.0	0.0	0.0	0.0	0.0	0.0	Segment_1 Pristine Marine
2017-01-11 14:00:00	0.0	0.0	0.0	0.0	0.0	0.0	0.0	0.0	0.0	Segment_1 Pristine Marine
2017-01-11 14:05:00	0.0	0.0	0.0	0.0	0.0	0.0	0.0	0.0	0.0	Segment_1 Pristine Marine
2017-01-11 14:10:00	0.0	0.0	0.0	0.0	0.0	0.0	0.0	0.0	0.0	Segment_1 Pristine Marine
2017-01-11 14:15:00	0.0	0.0	0.0	0.0	0.0	0.0	0.0	0.0	0.0	Segment_1 Pristine Marine
2017-01-11 14:20:00	0.0	0.0	0.0	0.0	0.0	0.0	0.0	0.0	0.0	Segment_1 Pristine Marine
2017-01-11 14:25:00	0.0	0.0	0.0	0.0	0.0	0.0	0.0	0.0	0.0	Segment_1 Pristine Marine
2017-01-11 14:30:00	0.0	0.0	0.0	0.0	0.0	0.0	0.0	0.0	0.0	Segment_1 Pristine Marine
2017-01-11 14:35:00	0.0	0.0	0.0	0.0	0.0	0.0	0.0	0.0	0.0	Segment_1 Pristine Marine
2017-01-11 14:40:00	0.0	0.0	0.0	0.0	0.0	0.0	0.0	0.0	0.0	Segment_1 Pristine Marine
2017-01-11 14:45:00	0.0	0.0	0.0	0.0	0.0	0.0	0.0	0.0	0.0	Segment_1 Pristine Marine
2017-01-11 14:50:00	0.0	0.0	0.0	0.0	0.0	0.0	0.0	0.0	0.0	Segment_1 Pristine Marine
2017-01-11 14:55:00	0.0	0.0	0.0	0.0	0.0	0.0	0.0	0.0	0.0	Segment_1 Pristine Marine
2017-01-11 15:00:00	0.0	0.0	0.0	0.0	0.0	0.0	0.0	0.0	0.0	Segment_1 Pristine Marine
2017-01-11 15:05:00	0.0	0.0	0.0	0.0	0.0	0.0	0.0	0.0	0.0	Segment_1 Pristine Marine
2017-01-11 15:10:00	0.0	0.0	0.0	0.0	0.0	0.0	0.0	0.0	0.0	Segment_1 Pristine Marine
2017-01-11 15:15:00	0.0	0.0	0.0	0.0	0.0	0.0	0.0	0.0	0.0	Segment_1 Pristine Marine
2017-01-11 15:20:00	0.0	0.0	0.0	0.0	0.0	0.0	0.0	0.0	0.0	Segment_1 Pristine Marine
2017-01-11 15:25:00	0.0	0.0	0.0	0.0	0.0	0.0	0.0	0.0	0.0	Segment_1 Pristine Marine
2017-01-11 15:30:00	0.0	0.0	0.0	0.0	0.0	0.0	0.0	0.0	0.0	Segment_1 Pristine Marine
2017-01-11 15:35:00	0.0	0.0	0.0	0.0	0.0	0.0	0.0	0.0	0.0	Segment_1 Pristine Marine
2017-01-11 15:40:00	0.0	0.0	0.0	0.0	0.0	0.0	0.0	0.0	0.0	Segment_1 Pristine Marine
2017-01-11 15:45:00	0.0	0.0	0.0	0.0	0.0	0.0	0.0	0.0	0.0	Segment_1 Pristine Marine
2017-01-11 15:50:00	0.0	0.0	0.0	0.0	0.0	0.0	0.0	0.0	0.0	Segment_1 Pristine Marine
2017-01-11 15:55:00	0.0	0.0	0.0	0.0	0.0	0.0	0.0	0.0	0.0	Segment_1 Pristine Marine
2017-01-11 16:00:00	0.0	0.0	0.0	0.0	0.0	0.0	0.0	0.0	0.0	Segment_1 Pristine Marine
2017-01-11 16:05:00	0.0	0.0	0.0	0.0	0.0	0.0	0.0	0.0	0.0	Segment_1 Pristine Marine
2017-01-11 16:10:00	0.0	0.0	0.0	0.0	0.0	0.0	0.0	0.0	0.0	Segment_1 Pristine Marine
2017-01-11 16:15:00	0.0	0.0	0.0	0.0	0.0	0.0	0.0	0.0	0.0	Segment_1 Pristine Marine
2017-01-11 16:20:00	0.0	0.0	0.0	0.0	0.0	0.0	0.0	0.0	0.0	Segment_1 Pristine Marine
2017-01-11 16:25:00	0.0	0.0	0.0	0.0	0.0	0.0	0.0	0.0	0.0	Segment_1 Pristine Marine
2017-01-11 16:30:00	0.0	0.0	0.0	0.0	0.0	0.0	0.0	0.0	0.0	Segment_1 Pristine Marine
2017-01-11 16:35:00	0.0	0.0	0.0	0.0	0.0	0.0	0.0	0.0	0.0	Segment_1 Pristine Marine
2017-01-11 16:40:00	0.0	0.0	0.0	0.0	0.0	0.0	0.0	0.0	0.0	Segment_1 Pristine Marine
2017-01-11 16:45:00	0.0	0.0	0.0	0.0	0.0	0.0	0.0	0.0	0.0	Segment_1 Pristine Marine
2017-01-11 16:50:00	0.0	0.0	0.0	0.0	0.0	0.0	0.0	0.0	0.0	Segment_1 Pristine Marine
2017-01-11 16:55:00	0.0	0.0	0.0	0.0	0.0	0.0	0.0	0.0	0.0	Segment_1 Pristine Marine
2017-01-11 17:00:00	0.0	0.0	0.0	0.0	0.0	0.0	0.0	0.0	0.0	Segment_1 Pristine Marine
2017-01-11 17:05:00	0.0	0.0	0.0	0.0	0.0	5.355703408439976	0.0	0.0	0.0	Segment_1 Pristine Marine
2017-01-11 17:10:00	0.0	0.0	0.0	0.0	0.0	0.0	0.0	0.0	0.0	Segment_1 Pristine Marine
2017-01-11 17:15:00	0.0	0.0	0.0	0.0	0.0	0.0	0.0	0.0	0.0	Segment_1 Pristine Marine
2017-01-11 17:20:00	0.0	0.0	0.0	0.0	0.0	0.0	0.0	0.0	0.0	Segment_1 Pristine Marine
2017-01-11 17:25:00	0.0	0.0	0.0	0.0	0.0	0.0	0.0	0.0	0.0	Segment_1 Pristine Marine
2017-01-11 17:30:00	0.0	0.0	0.0	0.0	0.0	0.0	0.0	0.0	0.0	Segment_1 Pristine Marine
2017-01-11 17:35:00	0.0	0.0	0.0	0.0	0.0	0.0	0.0	0.0	0.0	Segment_1 Pristine Marine
2017-01-11 17:40:00	0.0	0.0	0.0	0.0	0.0	0.0	0.0	0.0	0.0	Segment_1 Pristine Marine
2017-01-11 17:45:00	0.0	0.0	0.0	0.0	0.0	0.0	0.0	0.0	0.0	Segment_1 Pristine Marine
2017-01-11 17:50:00	0.0	0.0	0.0	0.0	0.0	0.0	0.0	0.0	0.0	Segment_1 Pristine Marine
2017-01-11 17:55:00	0.0	0.0	0.0	0.0	0.0	0.0	0.0	0.0	0.0	Segment_1 Pristine Marine
2017-01-11 18:00:00	0.0	0.0	0.0	0.0	0.0	0.0	0.0	0.0	0.0	Segment_1 Pristine Marine
2017-01-11 18:05:00	0.0	0.0	0.0	0.0	0.0	0.0	0.0	0.0	0.0	Segment_1 Pristine Marine
2017-01-11 18:10:00	0.0	0.0	0.0	0.0	0.0	0.0	0.0	0.0	0.0	Segment_1 Pristine Marine
2017-01-11 18:15:00	0.0	0.0	0.0	0.0	0.0	0.0	0.0	0.0	0.0
2017-01-11 18:20:00	0.0	0.0	0.0	0.0	0.0	0.0	0.0	0.0	0.0
2017-01-11 18:25:00	0.0	0.0	0.0	0.0	0.0	0.0	0.0	0.0	0.0	Segment_1 Pristine Marine
2017-01-11 18:30:00	0.0	0.0	0.0	0.0	0.0	0.0	0.0	0.0	0.0	Segment_1 Pristine Marine
2017-01-11 18:35:00	0.0	0.0	0.0	0.0	5.354703086947388	0.0	0.0	0.0	0.0	Segment_1 Pristine Marine
2017-01-11 18:40:00	0.0	0.0	0.0	0.0	0.0	0.0	0.0	0.0	0.0	Segment_1 Pristine Marine
2017-01-11 18:45:00	0.0	0.0	0.0	0.0	0.0	0.0	0.0	0.0	0.0	Segment_1 Pristine Marine
2017-01-11 18:50:00	0.0	0.0	0.0	0.0	0.0	0.0	0.0	0.0	0.0	Segment_1 Pristine Marine
2017-01-11 18:55:00	0.0	0.0	0.0	0.0	0.0	0.0	0.0	0.0	0.0	Segment_1 Pristine Marine
2017-01-11 19:00:00	0.0	0.0	0.0	0.0	0.0	0.0	0.0	0.0	0.0	Segment_1 Pristine Marine
2017-01-11 19:05:00	0.0	0.0	0.0	0.0	0.0	0.0	0.0	0.0	0.0	Segment_1 Pristine Marine
2017-01-11 19:10:00	0.0	0.0	0.0	0.0	0.0	0.0	0.0	0.0	0.0	Segment_1 Pristine Marine
2017-01-11 19:15:00	0.0	5.357883974829637	0.0	0.0	0.0	0.0	0.0	0.0	0.0	Segment_1 Pristine Marine
2017-01-11 19:20:00	0.0	0.0	0.0	0.0	0.0	0.0	0.0	0.0	0.0	Segment_1 Pristine Marine
2017-01-11 19:25:00	0.0	0.0	0.0	0.0	0.0	0.0	0.0	0.0	0.0	Segment_1 Pristine Marine
2017-01-11 19:30:00	0.0	0.0	0.0	0.0	0.0	0.0	0.0	0.0	0.0	Segment_1 Pristine Marine
2017-01-11 19:35:00	0.0	0.0	0.0	0.0	0.0	0.0	0.0	0.0	0.0	Segment_1 Pristine Marine
2017-01-11 19:40:00	0.0	0.0	0.0	0.0	0.0	0.0	0.0	0.0	0.0	Segment_1 Pristine Marine
2017-01-11 19:45:00	0.0	0.0	0.0	0.0	0.0	0.0	0.0	0.0	0.0	Segment_1 Pristine Marine
2017-01-11 19:50:00	0.0	0.0	0.0	0.0	0.0	0.0	0.0	0.0	0.0	Segment_1 Pristine Marine
2017-01-11 19:55:00	0.0	0.0	0.0	0.0	0.0	0.0	0.0	0.0	0.0	Segment_1 Pristine Marine
2017-01-11 20:00:00	0.0	0.0	0.0	0.0	0.0	0.0	0.0	0.0	0.0	Segment_1 Pristine Marine
2017-01-11 20:05:00	0.0	0.0	0.0	0.0	0.0	0.0	0.0	0.0	0.0	Segment_1 Pristine Marine
2017-01-11 20:10:00	0.0	0.0	0.0	0.0	0.0	0.0	0.0	0.0	0.0	Segment_1 Pristine Marine
2017-01-11 20:15:00	0.0	0.0	0.0	0.0	0.0	0.0	0.0	0.0	0.0	Segment_1 Pristine Marine
2017-01-11 20:20:00	0.0	0.0	0.0	0.0	5.354917410094447	0.0	0.0	0.0	0.0	Segment_1 Pristine Marine
2017-01-11 20:25:00	0.0	0.0	0.0	0.0	0.0	0.0	0.0	0.0	0.0	Segment_1 Pristine Marine
2017-01-11 20:30:00	0.0	0.0	0.0	0.0	0.0	0.0	0.0	0.0	0.0	Segment_1 Pristine Marine
2017-01-11 20:35:00	0.0	0.0	0.0	0.0	0.0	0.0	0.0	0.0	0.0	Segment_1 Pristine Marine
2017-01-11 20:40:00	0.0	0.0	0.0	0.0	0.0	0.0	0.0	0.0	0.0	Segment_1 Pristine Marine
2017-01-11 20:45:00	0.0	0.0	0.0	0.0	0.0	0.0	0.0	0.0	0.0	Segment_1 Pristine Marine
2017-01-11 20:50:00	0.0	0.0	0.0	0.0	0.0	0.0	0.0	0.0	0.0	Segment_1 Pristine Marine
2017-01-11 20:55:00	0.0	0.0	0.0	0.0	0.0	0.0	0.0	0.0	0.0	Segment_1 Pristine Marine
2017-01-11 21:00:00	0.0	0.0	0.0	0.0	0.0	0.0	0.0	0.0	0.0	Segment_1 Pristine Marine
2017-01-11 21:05:00	0.0	0.0	0.0	0.0	0.0	0.0	0.0	0.0	0.0	Segment_1 Pristine Marine
2017-01-11 21:10:00	0.0	0.0	0.0	0.0	0.0	0.0	0.0	0.0	0.0	Segment_1 Pristine Marine
2017-01-11 21:15:00	0.0	0.0	0.0	0.0	0.0	0.0	0.0	0.0	0.0	Segment_1 Pristine Marine
2017-01-11 21:20:00	0.0	0.0	0.0	0.0	0.0	0.0	0.0	0.0	0.0	Segment_1 Pristine Marine
2017-01-11 21:25:00	0.0	0.0	0.0	0.0	0.0	0.0	0.0	0.0	0.0	Segment_1 Pristine Marine
2017-01-11 21:30:00	0.0	0.0	0.0	0.0	0.0	0.0	0.0	0.0	0.0	Segment_1 Pristine Marine
2017-01-11 21:35:00	0.0	0.0	0.0	0.0	0.0	0.0	0.0	0.0	0.0	Segment_1 Pristine Marine
2017-01-11 21:40:00	0.0	0.0	0.0	0.0	0.0	0.0	0.0	0.0	0.0	Segment_1 Pristine Marine
2017-01-11 21:45:00	0.0	0.0	0.0	0.0	0.0	0.0	0.0	0.0	0.0	Segment_1 Pristine Marine
2017-01-11 21:50:00	0.0	0.0	0.0	0.0	0.0	0.0	0.0	0.0	0.0	Segment_1 Pristine Marine
2017-01-11 21:55:00	0.0	0.0	0.0	0.0	0.0	0.0	0.0	0.0	0.0	Segment_1 Pristine Marine
2017-01-11 22:00:00	0.0	0.0	0.0	0.0	0.0	0.0	0.0	0.0	0.0	Segment_1 Pristine Marine
2017-01-11 22:05:00	0.0	0.0	0.0	0.0	0.0	0.0	0.0	0.0	0.0	Segment_1 Pristine Marine
2017-01-11 22:10:00	0.0	0.0	0.0	0.0	0.0	0.0	0.0	0.0	0.0	Segment_1 Pristine Marine
2017-01-11 22:15:00	0.0	0.0	0.0	0.0	0.0	0.0	0.0	0.0	0.0	Segment_1 Pristine Marine
2017-01-11 22:20:00	0.0	0.0	0.0	0.0	0.0	0.0	0.0	0.0	0.0	Segment_1 Pristine Marine
2017-01-11 22:25:00	0.0	0.0	0.0	0.0	0.0	0.0	0.0	0.0	0.0	Segment_1 Pristine Marine
2017-01-11 22:30:00	0.0	0.0	0.0	0.0	0.0	0.0	0.0	0.0	0.0	Segment_1 Pristine Marine
2017-01-11 22:35:00	0.0	0.0	0.0	0.0	0.0	0.0	0.0	0.0	0.0	Segment_1 Pristine Marine
2017-01-11 22:40:00	0.0	0.0	0.0	0.0	0.0	0.0	0.0	0.0	0.0	Segment_1 Pristine Marine
2017-01-11 22:45:00	0.0	0.0	0.0	0.0	0.0	0.0	0.0	0.0	0.0	Segment_1 Pristine Marine
2017-01-11 22:50:00	0.0	0.0	0.0	0.0	0.0	0.0	0.0	0.0	0.0	Segment_1 Pristine Marine
2017-01-11 22:55:00	0.0	0.0	0.0	0.0	0.0	0.0	0.0	0.0	0.0	Segment_1 Pristine Marine
2017-01-11 23:00:00	0.0	0.0	0.0	0.0	0.0	0.0	0.0	0.0	0.0	Segment_1 Pristine Marine
2017-01-11 23:05:00	0.0	0.0	0.0	0.0	0.0	0.0	0.0	0.0	0.0	Segment_1 Pristine Marine
2017-01-11 23:10:00	0.0	0.0	0.0	0.0	0.0	0.0	0.0	0.0	0.0	Segment_1 Pristine Marine
2017-01-11 23:15:00	0.0	0.0	0.0	0.0	0.0	0.0	0.0	0.0	0.0	Segment_1 Pristine Marine
2017-01-11 23:20:00	0.0	0.0	0.0	0.0	0.0	0.0	0.0	0.0	0.0	Segment_1 Pristine Marine
2017-01-11 23:25:00	0.0	0.0	0.0	0.0	0.0	0.0	0.0	0.0	0.0	Segment_1 Pristine Marine
2017-01-11 23:30:00	0.0	0.0	0.0	0.0	0.0	0.0	0.0	0.0	0.0	Segment_1 Pristine Marine
2017-01-11 23:35:00	0.0	0.0	0.0	0.0	0.0	0.0	0.0	0.0	0.0	Segment_1 Pristine Marine
2017-01-11 23:40:00	0.0	0.0	0.0	0.0	0.0	0.0	0.0	0.0	0.0	Segment_1 Pristine Marine
2017-01-11 23:45:00	0.0	0.0	0.0	0.0	0.0	0.0	0.0	0.0	0.0	Segment_1 Pristine Marine
2017-01-11 23:50:00	0.0	0.0	0.0	0.0	0.0	0.0	0.0	0.0	0.0	Segment_1 Pristine Marine
2017-01-11 23:55:00	0.0	0.0	0.0	0.0	0.0	0.0	0.0	0.0	0.0	Segment_1 Pristine Marine
2017-01-12 00:00:00	0.0	0.0	0.0	0.0	0.0	0.0	0.0	0.0	0.0	Segment_1 Pristine Marine
2017-01-12 00:05:00	0.0	0.0	0.0	0.0	0.0	0.0	0.0	0.0	0.0	Segment_1 Pristine Marine
2017-01-12 00:10:00	0.0	0.0	0.0	0.0	0.0	0.0	0.0	0.0	0.0	Segment_1 Pristine Marine
2017-01-12 00:15:00	0.0	0.0	0.0	0.0	0.0	0.0	0.0	0.0	0.0	Segment_1 Pristine Marine
2017-01-12 00:20:00	0.0	0.0	0.0	0.0	0.0	0.0	0.0	0.0	0.0	Segment_1 Pristine Marine
2017-01-12 00:25:00	0.0	0.0	0.0	0.0	0.0	0.0	0.0	0.0	0.0	Segment_1 Pristine Marine
2017-01-12 00:30:00	0.0	0.0	0.0	0.0	0.0	0.0	0.0	0.0	0.0	Segment_1 Pristine Marine
2017-01-12 00:35:00	0.0	0.0	0.0	0.0	0.0	0.0	0.0	0.0	0.0	Segment_1 Pristine Marine
2017-01-12 00:40:00	0.0	0.0	0.0	0.0	0.0	0.0	0.0	0.0	0.0	Segment_1 Pristine Marine
2017-01-12 00:45:00	0.0	0.0	0.0	0.0	0.0	0.0	0.0	0.0	0.0	Segment_1 Pristine Marine
2017-01-12 00:50:00	0.0	0.0	5.363450672619303	0.0	0.0	0.0	0.0	0.0	0.0	Segment_1 Pristine Marine
2017-01-12 00:55:00	0.0	0.0	5.369406036206535	0.0	0.0	0.0	0.0	0.0	0.0	Segment_1 Pristine Marine
2017-01-12 01:00:00	0.0	0.0	0.0	0.0	0.0	0.0	0.0	0.0	0.0	Segment_1 Pristine Marine
2017-01-12 01:05:00	0.0	0.0	0.0	0.0	0.0	0.0	0.0	0.0	0.0	Segment_1 Pristine Marine
2017-01-12 01:10:00	0.0	0.0	0.0	0.0	0.0	0.0	0.0	0.0	0.0	Segment_1 Pristine Marine
2017-01-12 01:15:00	0.0	0.0	0.0	0.0	0.0	0.0	0.0	0.0	0.0	Segment_1 Pristine Marine
2017-01-12 01:20:00	0.0	0.0	0.0	0.0	0.0	0.0	0.0	0.0	0.0	Segment_1 Pristine Marine
2017-01-12 01:25:00	0.0	0.0	0.0	0.0	0.0	0.0	0.0	0.0	0.0	Segment_1 Pristine Marine
2017-01-12 01:30:00	0.0	0.0	0.0	0.0	0.0	0.0	0.0	0.0	0.0	Segment_1 Pristine Marine
2017-01-12 01:35:00	0.0	0.0	0.0	0.0	0.0	0.0	0.0	0.0	0.0	Segment_1 Pristine Marine
2017-01-12 01:40:00	0.0	0.0	0.0	0.0	0.0	0.0	0.0	0.0	0.0	Segment_1 Pristine Marine
2017-01-12 01:45:00	0.0	0.0	0.0	0.0	0.0	0.0	0.0	0.0	0.0	Segment_1 Pristine Marine
2017-01-12 01:50:00	0.0	0.0	0.0	0.0	0.0	0.0	0.0	0.0	0.0	Segment_1 Pristine Marine
2017-01-12 01:55:00	0.0	0.0	0.0	0.0	0.0	0.0	0.0	0.0	0.0	Segment_1 Pristine Marine
2017-01-12 02:00:00	0.0	0.0	0.0	0.0	0.0	0.0	0.0	0.0	0.0	Segment_1 Pristine Marine
2017-01-12 02:05:00	0.0	0.0	0.0	0.0	0.0	0.0	0.0	0.0	0.0	Segment_1 Pristine Marine
2017-01-12 02:10:00	0.0	0.0	0.0	0.0	0.0	0.0	0.0	0.0	0.0	Segment_1 Pristine Marine
2017-01-12 02:15:00	0.0	0.0	0.0	0.0	0.0	0.0	0.0	0.0	0.0	Segment_1 Pristine Marine
2017-01-12 02:20:00	0.0	0.0	0.0	0.0	0.0	0.0	0.0	0.0	0.0	Segment_1 Pristine Marine
2017-01-12 02:25:00	0.0	0.0	0.0	0.0	0.0	0.0	0.0	0.0	0.0	Segment_1 Pristine Marine
2017-01-12 02:30:00	0.0	0.0	0.0	0.0	0.0	0.0	0.0	0.0	0.0	Segment_1 Pristine Marine
2017-01-12 02:35:00	0.0	0.0	0.0	0.0	0.0	0.0	0.0	0.0	0.0	Segment_1 Pristine Marine
2017-01-12 02:40:00	0.0	0.0	0.0	0.0	0.0	0.0	0.0	0.0	0.0	Segment_1 Pristine Marine
2017-01-12 02:45:00	0.0	0.0	0.0	0.0	0.0	0.0	0.0	0.0	0.0	Segment_1 Pristine Marine
2017-01-12 02:50:00	0.0	0.0	0.0	0.0	0.0	0.0	0.0	0.0	0.0	Segment_1 Pristine Marine
2017-01-12 02:55:00	0.0	0.0	0.0	0.0	0.0	0.0	0.0	0.0	0.0	Segment_1 Pristine Marine
2017-01-12 03:00:00	0.0	0.0	0.0	0.0	0.0	0.0	0.0	0.0	0.0	Segment_1 Pristine Marine
2017-01-12 03:05:00	0.0	0.0	5.359869476045546	0.0	0.0	0.0	0.0	0.0	0.0
2017-01-12 03:10:00	0.0	0.0	0.0	0.0	0.0	0.0	0.0	0.0	0.0
2017-01-12 03:15:00	0.0	0.0	0.0	0.0	0.0	0.0	0.0	0.0	0.0	Segment_1 Pristine Marine
2017-01-12 03:20:00	0.0	0.0	0.0	0.0	0.0	0.0	0.0	0.0	0.0	Segment_1 Pristine Marine
2017-01-12 03:25:00	0.0	0.0	0.0	0.0	0.0	0.0	0.0	0.0	0.0	Segment_1 Pristine Marine
2017-01-12 03:30:00	0.0	0.0	0.0	0.0	0.0	0.0	0.0	0.0	0.0	Segment_1 Pristine Marine
2017-01-12 03:35:00	0.0	0.0	0.0	0.0	0.0	0.0	0.0	0.0	0.0	Segment_1 Pristine Marine
2017-01-12 03:40:00	0.0	0.0	0.0	0.0	0.0	0.0	0.0	0.0	0.0	Segment_1 Pristine Marine
2017-01-12 03:45:00	0.0	0.0	0.0	0.0	0.0	0.0	0.0	0.0	0.0	Segment_1 Pristine Marine
2017-01-12 03:50:00	0.0	0.0	0.0	0.0	0.0	0.0	0.0	0.0	0.0	Segment_1 Pristine Marine
2017-01-12 03:55:00	0.0	0.0	0.0	0.0	0.0	0.0	0.0	0.0	0.0	Segment_1 Pristine Marine
2017-01-12 04:00:00	0.0	0.0	0.0	0.0	0.0	0.0	0.0	0.0	0.0	Segment_1 Pristine Marine
2017-01-12 04:05:00	0.0	0.0	0.0	0.0	0.0	0.0	0.0	0.0	0.0	Segment_1 Pristine Marine
2017-01-12 04:10:00	0.0	0.0	0.0	0.0	0.0	0.0	0.0	0.0	0.0	Segment_1 Pristine Marine
2017-01-12 04:15:00	0.0	0.0	0.0	0.0	0.0	0.0	0.0	0.0	0.0	Segment_1 Pristine Marine
2017-01-12 04:20:00	0.0	0.0	0.0	0.0	0.0	0.0	0.0	0.0	0.0	Segment_1 Pristine Marine
2017-01-12 04:25:00	0.0	0.0	0.0	0.0	0.0	0.0	0.0	0.0	0.0	Segment_1 Pristine Marine
2017-01-12 04:30:00	0.0	0.0	0.0	0.0	0.0	0.0	0.0	0.0	0.0	Segment_1 Pristine Marine
2017-01-12 04:35:00	0.0	0.0	0.0	0.0	0.0	0.0	0.0	0.0	0.0	Segment_1 Pristine Marine
2017-01-12 04:40:00	0.0	0.0	0.0	0.0	0.0	0.0	0.0	0.0	0.0	Segment_1 Pristine Marine
2017-01-12 04:45:00	0.0	0.0	0.0	0.0	0.0	0.0	0.0	0.0	0.0	Segment_1 Pristine Marine
2017-01-12 04:50:00	0.0	0.0	0.0	0.0	0.0	0.0	0.0	0.0	0.0	Segment_1 Pristine Marine
2017-01-12 04:55:00	0.0	0.0	0.0	0.0	0.0	0.0	0.0	0.0	0.0	Segment_1 Pristine Marine
2017-01-12 05:00:00	0.0	0.0	0.0	0.0	0.0	0.0	0.0	0.0	0.0	Segment_1 Pristine Marine
2017-01-12 05:05:00	0.0	0.0	0.0	0.0	0.0	0.0	0.0	0.0	0.0	Segment_1 Pristine Marine
2017-01-12 05:10:00	0.0	0.0	0.0	0.0	0.0	0.0	0.0	0.0	0.0	Segment_1 Pristine Marine
2017-01-12 05:15:00	0.0	0.0	0.0	0.0	0.0	0.0	0.0	0.0	0.0	Segment_1 Pristine Marine
2017-01-12 05:20:00	0.0	0.0	0.0	0.0	0.0	0.0	0.0	0.0	0.0	Segment_1 Pristine Marine
2017-01-12 05:25:00	0.0	0.0	0.0	0.0	0.0	0.0	0.0	0.0	0.0	Segment_1 Pristine Marine
2017-01-12 05:30:00	0.0	0.0	0.0	0.0	0.0	0.0	0.0	0.0	0.0	Segment_1 Pristine Marine
2017-01-12 05:35:00	0.0	0.0	0.0	0.0	0.0	0.0	0.0	0.0	0.0	Segment_1 Pristine Marine
2017-01-12 05:40:00	0.0	0.0	0.0	0.0	0.0	0.0	0.0	0.0	0.0	Segment_1 Pristine Marine
2017-01-12 05:45:00	0.0	0.0	0.0	0.0	0.0	0.0	0.0	0.0	0.0	Segment_1 Pristine Marine
2017-01-12 05:50:00	0.0	0.0	0.0	0.0	0.0	0.0	0.0	0.0	0.0	Segment_1 Pristine Marine
2017-01-12 05:55:00	0.0	0.0	0.0	0.0	0.0	0.0	0.0	0.0	0.0	Segment_1 Pristine Marine
2017-01-12 06:00:00	0.0	0.0	0.0	0.0	0.0	0.0	0.0	0.0	0.0	Segment_1 Pristine Marine
2017-01-12 06:05:00	0.0	0.0	0.0	0.0	0.0	0.0	0.0	0.0	0.0	Segment_1 Pristine Marine
2017-01-12 06:10:00	0.0	0.0	0.0	0.0	0.0	0.0	0.0	0.0	0.0	Segment_1 Pristine Marine
2017-01-12 06:15:00	0.0	0.0	0.0	0.0	0.0	0.0	5.3565968685053775	0.0	0.0	Segment_1 Pristine Marine
2017-01-12 06:20:00	0.0	0.0	0.0	0.0	0.0	0.0	0.0	0.0	0.0	Segment_1 Pristine Marine
2017-01-12 06:25:00	0.0	0.0	0.0	0.0	0.0	0.0	0.0	0.0	0.0	Segment_1 Pristine Marine
2017-01-12 06:30:00	0.0	0.0	0.0	0.0	0.0	0.0	0.0	0.0	0.0	Segment_1 Pristine Marine
2017-01-12 06:35:00	0.0	0.0	0.0	0.0	0.0	0.0	0.0	0.0	0.0	Segment_1 Pristine Marine
2017-01-12 06:40:00	0.0	0.0	0.0	0.0	0.0	0.0	0.0	0.0	0.0	Segment_1 Pristine Marine
2017-01-12 06:45:00	0.0	0.0	0.0	0.0	0.0	0.0	0.0	0.0	0.0	Segment_1 Pristine Marine
2017-01-12 06:50:00	0.0	0.0	0.0	0.0	0.0	0.0	0.0	0.0	0.0	Segment_1 Pristine Marine
2017-01-12 06:55:00	0.0	0.0	0.0	0.0	0.0	0.0	0.0	0.0	0.0	Segment_1 Pristine Marine
2017-01-12 07:00:00	0.0	0.0	0.0	0.0	0.0	0.0	0.0	0.0	0.0	Segment_1 Pristine Marine
2017-01-12 07:05:00	0.0	0.0	0.0	0.0	0.0	0.0	0.0	0.0	0.0	Segment_1 Pristine Marine
2017-01-12 07:10:00	0.0	0.0	0.0	0.0	0.0	0.0	0.0	0.0	0.0	Segment_1 Pristine Marine
2017-01-12 07:15:00	0.0	0.0	0.0	0.0	0.0	0.0	0.0	0.0	0.0	Segment_1 Pristine Marine
2017-01-12 07:20:00	0.0	0.0	0.0	0.0	0.0	0.0	0.0	0.0	0.0	Segment_1 Pristine Marine
2017-01-12 07:25:00	0.0	0.0	0.0	0.0	0.0	0.0	0.0	0.0	0.0	Segment_1 Pristine Marine
2017-01-12 07:30:00	0.0	0.0	5.3542566354880705	0.0	0.0	0.0	0.0	0.0	0.0	Segment_1 Pristine Marine
2017-01-12 07:35:00	0.0	0.0	0.0	0.0	0.0	0.0	0.0	0.0	0.0	Segment_1 Pristine Marine
2017-01-12 07:40:00	0.0	0.0	0.0	0.0	0.0	0.0	0.0	0.0	0.0	Segment_1 Pristine Marine
2017-01-12 07:45:00	0.0	0.0	0.0	0.0	0.0	0.0	0.0	0.0	0.0	Segment_1 Pristine Marine
2017-01-12 07:50:00	0.0	0.0	0.0	0.0	0.0	0.0	0.0	0.0	0.0	Segment_1 Pristine Marine
2017-01-12 07:55:00	0.0	0.0	0.0	0.0	0.0	0.0	0.0	0.0	0.0	Segment_1 Pristine Marine
2017-01-12 08:00:00	0.0	0.0	0.0	0.0	0.0	0.0	0.0	0.0	0.0	Segment_1 Pristine Marine
2017-01-12 08:05:00	0.0	0.0	0.0	0.0	0.0	0.0	0.0	0.0	0.0	Segment_1 Pristine Marine
2017-01-12 08:10:00	0.0	0.0	0.0	0.0	0.0	0.0	0.0	0.0	0.0	Segment_1 Pristine Marine
2017-01-12 08:15:00	0.0	0.0	0.0	0.0	0.0	0.0	0.0	0.0	0.0	Segment_1 Pristine Marine
2017-01-12 08:20:00	0.0	0.0	0.0	0.0	0.0	0.0	0.0	0.0	0.0	Segment_1 Pristine Marine
2017-01-12 08:25:00	0.0	0.0	0.0	0.0	0.0	0.0	0.0	0.0	0.0	Segment_1 Pristine Marine
2017-01-12 08:30:00	0.0	0.0	0.0	0.0	0.0	0.0	0.0	0.0	0.0	Segment_1 Pristine Marine
2017-01-12 08:35:00	0.0	0.0	0.0	0.0	0.0	0.0	0.0	0.0	0.0	Segment_1 Pristine Marine
2017-01-12 08:40:00	0.0	0.0	0.0	0.0	0.0	0.0	0.0	0.0	0.0	Segment_1 Pristine Marine
2017-01-12 08:45:00	0.0	0.0	0.0	0.0	0.0	0.0	0.0	0.0	0.0	Segment_1 Pristine Marine
2017-01-12 08:50:00	0.0	0.0	0.0	0.0	0.0	0.0	0.0	0.0	0.0	Segment_1 Pristine Marine
2017-01-12 08:55:00	0.0	5.362608661330634	0.0	0.0	0.0	0.0	0.0	0.0	0.0	Segment_1 Pristine Marine
2017-01-12 09:00:00	0.0	0.0	0.0	0.0	0.0	0.0	0.0	0.0	0.0	Segment_1 Pristine Marine
2017-01-12 09:05:00	0.0	0.0	0.0	0.0	0.0	0.0	0.0	0.0	0.0	Segment_1 Pristine Marine
2017-01-12 09:10:00	0.0	0.0	0.0	0.0	0.0	0.0	0.0	0.0	0.0	Segment_1 Pristine Marine
2017-01-12 09:15:00	0.0	0.0	0.0	0.0	0.0	0.0	0.0	0.0	0.0	Segment_1 Pristine Marine
2017-01-12 09:20:00	0.0	0.0	0.0	0.0	0.0	0.0	0.0	0.0	0.0	Segment_1 Pristine Marine
2017-01-12 09:25:00	0.0	0.0	0.0	0.0	0.0	0.0	0.0	0.0	0.0	Segment_1 Pristine Marine
2017-01-12 09:30:00	0.0	0.0	0.0	0.0	0.0	0.0	0.0	0.0	0.0	Segment_1 Pristine Marine
2017-01-12 09:35:00	0.0	0.0	0.0	0.0	0.0	0.0	5.356346669639865	0.0	0.0	Segment_1 Pristine Marine
2017-01-12 09:40:00	0.0	0.0	0.0	0.0	0.0	0.0	0.0	0.0	0.0	Segment_1 Pristine Marine
2017-01-12 09:45:00	0.0	0.0	0.0	0.0	0.0	0.0	0.0	0.0	0.0	Segment_1 Pristine Marine
2017-01-12 09:50:00	0.0	0.0	0.0	0.0	0.0	0.0	0.0	0.0	0.0	Segment_1 Pristine Marine
2017-01-12 09:55:00	0.0	0.0	0.0	0.0	0.0	0.0	0.0	0.0	0.0	Segment_1 Pristine Marine
2017-01-12 10:00:00	0.0	0.0	0.0	0.0	0.0	0.0	0.0	0.0	0.0	Segment_1 Pristine Marine
2017-01-12 10:05:00	0.0	0.0	0.0	0.0	0.0	0.0	0.0	0.0	0.0	Segment_1 Pristine Marine
2017-01-12 10:10:00	0.0	0.0	0.0	0.0	0.0	0.0	0.0	0.0	0.0	Segment_1 Pristine Marine
2017-01-12 10:15:00	0.0	0.0	0.0	0.0	0.0	0.0	0.0	0.0	0.0	Segment_1 Pristine Marine
2017-01-12 10:20:00	0.0	0.0	0.0	0.0	0.0	0.0	0.0	0.0	0.0	Segment_1 Pristine Marine
2017-01-12 10:25:00	0.0	0.0	0.0	0.0	0.0	0.0	0.0	0.0	0.0	Segment_1 Pristine Marine
2017-01-12 10:30:00	0.0	0.0	0.0	0.0	0.0	0.0	0.0	0.0	0.0	Segment_1 Pristine Marine
2017-01-12 10:35:00	0.0	0.0	0.0	0.0	0.0	0.0	0.0	0.0	0.0	Segment_1 Pristine Marine
2017-01-12 10:40:00	0.0	0.0	0.0	0.0	0.0	0.0	0.0	0.0	0.0	Segment_1 Pristine Marine
2017-01-12 10:45:00	0.0	0.0	0.0	0.0	0.0	0.0	0.0	0.0	0.0	Segment_1 Pristine Marine
2017-01-12 10:50:00	0.0	0.0	0.0	0.0	0.0	0.0	0.0	0.0	0.0	Segment_1 Pristine Marine
2017-01-12 10:55:00	0.0	0.0	0.0	0.0	0.0	0.0	0.0	0.0	0.0	Segment_1 Pristine Marine
2017-01-12 11:00:00	0.0	0.0	0.0	0.0	0.0	0.0	0.0	0.0	0.0	Segment_1 Pristine Marine
2017-01-12 11:05:00	0.0	0.0	0.0	0.0	0.0	0.0	0.0	0.0	0.0	Segment_1 Pristine Marine
2017-01-12 11:10:00	0.0	0.0	0.0	0.0	0.0	0.0	0.0	0.0	0.0	Segment_1 Pristine Marine
2017-01-12 11:15:00	0.0	0.0	0.0	0.0	0.0	0.0	0.0	0.0	0.0	Segment_1 Pristine Marine
2017-01-12 11:20:00	0.0	0.0	0.0	0.0	0.0	0.0	0.0	0.0	0.0	Segment_1 Pristine Marine
2017-01-12 11:25:00	0.0	0.0	0.0	0.0	0.0	0.0	0.0	0.0	0.0	Segment_1 Pristine Marine
2017-01-12 11:30:00	0.0	0.0	0.0	0.0	0.0	0.0	0.0	0.0	0.0	Segment_1 Pristine Marine
2017-01-12 11:35:00	0.0	0.0	0.0	0.0	0.0	0.0	0.0	0.0	0.0	Segment_1 Pristine Marine
2017-01-12 11:40:00	0.0	0.0	0.0	0.0	0.0	0.0	0.0	0.0	0.0	Segment_1 Pristine Marine
2017-01-12 11:45:00	0.0	0.0	0.0	0.0	0.0	0.0	0.0	0.0	0.0	Segment_1 Pristine Marine
2017-01-12 11:50:00	0.0	0.0	0.0	0.0	0.0	0.0	0.0	0.0	0.0	Segment_1 Pristine Marine
2017-01-12 11:55:00	0.0	0.0	0.0	0.0	0.0	0.0	0.0	0.0	0.0	Segment_1 Pristine Marine
2017-01-12 12:00:00	0.0	0.0	0.0	0.0	0.0	0.0	0.0	0.0	0.0	Segment_1 Pristine Marine
2017-01-12 12:05:00	0.0	0.0	0.0	0.0	0.0	0.0	0.0	0.0	0.0	Segment_1 Pristine Marine
2017-01-12 12:10:00	0.0	0.0	0.0	0.0	0.0	0.0	0.0	0.0	0.0	Segment_1 Pristine Marine
2017-01-12 12:15:00	0.0	0.0	0.0	0.0	0.0	0.0	0.0	0.0	0.0	Segment_1 Pristine Marine
2017-01-12 12:20:00	0.0	0.0	0.0	0.0	0.0	0.0	0.0	0.0	0.0	Segment_1 Pristine Marine
2017-01-12 12:25:00	0.0	0.0	0.0	0.0	0.0	0.0	0.0	0.0	0.0	Segment_1 Pristine Marine
2017-01-12 12:30:00	0.0	0.0	0.0	0.0	0.0	0.0	0.0	0.0	0.0	Segment_1 Pristine Marine
2017-01-12 12:35:00	0.0	0.0	0.0	0.0	0.0	0.0	0.0	0.0	0.0	Segment_1 Pristine Marine
2017-01-12 12:40:00	0.0	0.0	0.0	0.0	0.0	0.0	0.0	0.0	0.0	Segment_1 Pristine Marine
2017-01-12 12:45:00	0.0	0.0	0.0	0.0	0.0	0.0	0.0	0.0	0.0	Segment_1 Pristine Marine
2017-01-12 12:50:00	0.0	0.0	0.0	0.0	0.0	0.0	0.0	0.0	0.0	Segment_1 Pristine Marine
2017-01-12 12:55:00	0.0	0.0	0.0	0.0	0.0	0.0	0.0	0.0	0.0	Segment_1 Pristine Marine
2017-01-12 13:00:00	0.0	0.0	0.0	0.0	0.0	0.0	0.0	0.0	0.0	Segment_1 Pristine Marine
2017-01-12 13:05:00	0.0	0.0	0.0	0.0	0.0	0.0	0.0	0.0	0.0	Segment_1 Pristine Marine
2017-01-12 13:10:00	0.0	0.0	0.0	0.0	0.0	0.0	0.0	0.0	0.0	Segment_1 Pristine Marine
2017-01-12 13:15:00	0.0	0.0	0.0	0.0	0.0	0.0	0.0	0.0	0.0	Segment_1 Pristine Marine
2017-01-12 13:20:00	0.0	0.0	0.0	0.0	0.0	0.0	0.0	0.0	0.0	Segment_1 Pristine Marine
2017-01-12 13:25:00	0.0	0.0	0.0	0.0	0.0	0.0	0.0	0.0	0.0	Segment_1 Pristine Marine
2017-01-12 13:30:00	0.0	0.0	0.0	0.0	0.0	0.0	0.0	0.0	0.0	Segment_1 Pristine Marine
2017-01-12 13:35:00	0.0	0.0	0.0	0.0	0.0	0.0	0.0	0.0	0.0	Segment_1 Pristine Marine
2017-01-12 13:40:00	0.0	0.0	0.0	0.0	0.0	0.0	0.0	0.0	0.0	Segment_1 Pristine Marine
2017-01-12 13:45:00	0.0	0.0	0.0	0.0	0.0	0.0	0.0	0.0	0.0	Segment_1 Pristine Marine
2017-01-12 13:50:00	0.0	0.0	0.0	0.0	0.0	0.0	0.0	0.0	0.0	Segment_1 Pristine Marine
2017-01-12 13:55:00	0.0	0.0	0.0	0.0	0.0	0.0	0.0	0.0	0.0	Segment_1 Pristine Marine
2017-01-12 14:00:00	0.0	0.0	0.0	0.0	0.0	0.0	0.0	0.0	0.0	Segment_1 Pristine Marine
2017-01-12 14:05:00	0.0	0.0	0.0	0.0	0.0	0.0	0.0	0.0	0.0	Segment_1 Pristine Marine
2017-01-12 14:10:00	0.0	0.0	0.0	0.0	0.0	0.0	0.0	0.0	0.0	Segment_1 Pristine Marine
2017-01-12 14:15:00	0.0	0.0	0.0	0.0	0.0	0.0	0.0	0.0	0.0	Segment_1 Pristine Marine
2017-01-12 14:20:00	0.0	0.0	0.0	0.0	0.0	0.0	0.0	0.0	0.0	Segment_1 Pristine Marine
2017-01-12 14:25:00	0.0	0.0	0.0	0.0	0.0	0.0	0.0	0.0	0.0	Segment_1 Pristine Marine
2017-01-12 14:30:00	0.0	0.0	0.0	0.0	0.0	0.0	0.0	0.0	0.0	Segment_1 Pristine Marine
2017-01-12 14:35:00	0.0	0.0	0.0	0.0	0.0	0.0	0.0	0.0	0.0	Segment_1 Pristine Marine
2017-01-12 14:40:00	0.0	0.0	0.0	0.0	0.0	0.0	0.0	0.0	0.0	Segment_1 Pristine Marine
2017-01-12 14:45:00	0.0	0.0	0.0	0.0	0.0	0.0	0.0	0.0	0.0	Segment_1 Pristine Marine
2017-01-12 14:50:00	0.0	0.0	0.0	0.0	0.0	0.0	0.0	0.0	0.0	Segment_1 Pristine Marine
2017-01-12 14:55:00	0.0	0.0	0.0	0.0	0.0	0.0	0.0	0.0	0.0	Segment_1 Pristine Marine
2017-01-12 15:00:00	0.0	5.357597897750546	0.0	0.0	0.0	0.0	0.0	0.0	0.0	Segment_1 Pristine Marine
2017-01-12 15:05:00	0.0	0.0	0.0	0.0	0.0	0.0	0.0	0.0	0.0	Segment_1 Pristine Marine
2017-01-12 15:10:00	0.0	0.0	0.0	0.0	0.0	0.0	0.0	0.0	0.0	Segment_1 Pristine Marine
2017-01-12 15:15:00	0.0	0.0	0.0	0.0	0.0	0.0	0.0	0.0	0.0	Segment_1 Pristine Marine
2017-01-12 15:20:00	0.0	0.0	0.0	0.0	0.0	0.0	0.0	0.0	0.0	Segment_1 Pristine Marine
2017-01-12 15:25:00	0.0	0.0	0.0	0.0	0.0	0.0	0.0	0.0	0.0	Segment_1 Pristine Marine
2017-01-12 15:30:00	0.0	0.0	0.0	0.0	0.0	0.0	0.0	0.0	0.0	Segment_1 Pristine Marine
2017-01-12 15:35:00	0.0	0.0	0.0	0.0	0.0	0.0	0.0	0.0	0.0	Segment_1 Pristine Marine
2017-01-12 15:40:00	0.0	0.0	0.0	0.0	0.0	0.0	0.0	0.0	0.0	Segment_1 Pristine Marine
2017-01-12 15:45:00	0.0	0.0	0.0	0.0	0.0	0.0	0.0	0.0	0.0	Segment_1 Pristine Marine
2017-01-12 15:50:00	0.0	0.0	0.0	0.0	0.0	0.0	0.0	0.0	0.0	Segment_1 Pristine Marine
2017-01-12 15:55:00	0.0	0.0	0.0	0.0	0.0	0.0	0.0	0.0	0.0	Segment_1 Pristine Marine
2017-01-12 16:00:00	0.0	0.0	0.0	0.0	0.0	0.0	0.0	0.0	0.0	Segment_1 Pristine Marine
2017-01-12 16:05:00	0.0	0.0	0.0	0.0	0.0	0.0	0.0	0.0	0.0	Segment_1 Pristine Marine
2017-01-12 16:10:00	0.0	0.0	0.0	0.0	0.0	0.0	0.0	0.0	0.0	Segment_1 Pristine Marine
2017-01-12 16:15:00	0.0	0.0	0.0	0.0	0.0	0.0	0.0	0.0	0.0	Segment_1 Pristine Marine
2017-01-12 16:20:00	0.0	0.0	0.0	0.0	0.0	0.0	0.0	0.0	0.0	Segment_1 Pristine Marine
2017-01-12 16:25:00	0.0	0.0	0.0	0.0	0.0	0.0	0.0	0.0	0.0	Segment_1 Pristine Marine
2017-01-12 16:30:00	0.0	0.0	0.0	0.0	0.0	0.0	0.0	0.0	0.0	Segment_1 Pristine Marine
2017-01-12 16:35:00	0.0	0.0	0.0	0.0	0.0	0.0	0.0	0.0	0.0	Segment_1 Pristine Marine
2017-01-12 16:40:00	0.0	0.0	0.0	0.0	0.0	0.0	0.0	0.0	0.0	Segment_1 Pristine Marine
2017-01-12 16:45:00	0.0	0.0	0.0	0.0	0.0	0.0	0.0	0.0	0.0	Segment_1 Pristine Marine
2017-01-12 16:50:00	0.0	0.0	0.0	0.0	0.0	0.0	0.0	0.0	0.0	Segment_1 Pristine Marine
2017-01-12 16:55:00	0.0	0.0	0.0	0.0	0.0	0.0	0.0	0.0	0.0	Segment_1 Pristine Marine
2017-01-12 17:00:00	0.0	0.0	0.0	0.0	0.0	0.0	0.0	0.0	0.0
2017-01-12 17:05:00	0.0	0.0	0.0	0.0	0.0	0.0	0.0	0.0	0.0
2017-01-12 17:10:00	0.0	0.0	0.0	0.0	0.0	0.0	0.0	0.0	0.0	Segment_1 Pristine Marine
2017-01-12 17:15:00	0.0	0.0	0.0	0.0	0.0	0.0	0.0	0.0	0.0	Segment_1 Pristine Marine
2017-01-12 17:20:00	0.0	0.0	0.0	0.0	0.0	0.0	0.0	0.0	0.0	Segment_1 Pristine Marine
2017-01-12 17:25:00	0.0	0.0	0.0	0.0	0.0	0.0	0.0	0.0	0.0	Segment_1 Pristine Marine
2017-01-12 17:30:00	0.0	0.0	0.0	0.0	0.0	0.0	0.0	0.0	0.0	Segment_1 Pristine Marine
2017-01-12 17:35:00	0.0	0.0	0.0	0.0	0.0	0.0	0.0	0.0	0.0	Segment_1 Pristine Marine
2017-01-12 17:40:00	0.0	0.0	0.0	0.0	0.0	0.0	0.0	0.0	0.0	Segment_1 Pristine Marine
2017-01-12 17:45:00	0.0	0.0	0.0	0.0	0.0	0.0	0.0	0.0	0.0	Segment_1 Pristine Marine
2017-01-12 17:50:00	0.0	0.0	0.0	0.0	0.0	0.0	0.0	0.0	0.0	Segment_1 Pristine Marine
2017-01-12 17:55:00	0.0	0.0	0.0	0.0	0.0	0.0	0.0	0.0	0.0	Segment_1 Pristine Marine
2017-01-12 18:00:00	0.0	0.0	0.0	0.0	0.0	0.0	0.0	0.0	0.0	Segment_1 Pristine Marine
2017-01-12 18:05:00	0.0	0.0	0.0	0.0	0.0	0.0	0.0	0.0	0.0	Segment_1 Pristine Marine
2017-01-12 18:10:00	0.0	0.0	0.0	0.0	0.0	0.0	0.0	0.0	0.0	Segment_1 Pristine Marine
2017-01-12 18:15:00	0.0	0.0	0.0	0.0	0.0	0.0	0.0	0.0	0.0	Segment_1 Pristine Marine
2017-01-12 18:20:00	0.0	0.0	0.0	0.0	0.0	0.0	0.0	0.0	0.0	Segment_1 Pristine Marine
2017-01-12 18:25:00	0.0	0.0	0.0	0.0	0.0	0.0	0.0	0.0	0.0	Segment_1 Pristine Marine
2017-01-12 18:30:00	0.0	0.0	0.0	0.0	0.0	0.0	0.0	0.0	0.0	Segment_1 Pristine Marine
2017-01-12 18:35:00	0.0	0.0	0.0	0.0	0.0	0.0	0.0	0.0	0.0	Segment_1 Pristine Marine
2017-01-12 18:40:00	0.0	0.0	0.0	0.0	0.0	0.0	0.0	0.0	0.0	Segment_1 Pristine Marine
2017-01-12 18:45:00	0.0	0.0	0.0	0.0	0.0	0.0	0.0	0.0	0.0	Segment_1 Pristine Marine
2017-01-12 18:50:00	0.0	0.0	0.0	0.0	0.0	0.0	0.0	0.0	0.0	Segment_1 Pristine Marine
2017-01-12 18:55:00	0.0	0.0	0.0	0.0	0.0	0.0	0.0	0.0	0.0	Segment_1 Pristine Marine
2017-01-12 19:00:00	0.0	0.0	0.0	0.0	0.0	0.0	0.0	0.0	0.0	Segment_1 Pristine Marine
2017-01-12 19:05:00	0.0	0.0	0.0	0.0	0.0	0.0	0.0	0.0	0.0	Segment_1 Pristine Marine
2017-01-12 19:10:00	0.0	0.0	0.0	0.0	0.0	0.0	0.0	0.0	0.0	Segment_1 Pristine Marine
2017-01-12 19:15:00	0.0	0.0	0.0	0.0	0.0	0.0	0.0	0.0	0.0	Segment_1 Pristine Marine
2017-01-12 19:20:00	0.0	0.0	0.0	0.0	0.0	0.0	0.0	0.0	0.0	Segment_1 Pristine Marine
2017-01-12 19:25:00	0.0	0.0	0.0	0.0	0.0	0.0	0.0	0.0	0.0	Segment_1 Pristine Marine
2017-01-12 19:30:00	0.0	0.0	0.0	0.0	0.0	0.0	0.0	0.0	0.0	Segment_1 Pristine Marine
2017-01-12 19:35:00	0.0	0.0	0.0	0.0	0.0	0.0	0.0	0.0	0.0	Segment_1 Pristine Marine
2017-01-12 19:40:00	0.0	0.0	0.0	0.0	0.0	0.0	0.0	0.0	0.0	Segment_1 Pristine Marine
2017-01-12 19:45:00	0.0	0.0	0.0	0.0	0.0	0.0	0.0	0.0	0.0	Segment_1 Pristine Marine
2017-01-12 19:50:00	0.0	0.0	0.0	0.0	0.0	0.0	0.0	0.0	0.0	Segment_1 Pristine Marine
2017-01-12 19:55:00	0.0	0.0	0.0	0.0	0.0	0.0	0.0	0.0	0.0	Segment_1 Pristine Marine
2017-01-12 20:00:00	0.0	0.0	0.0	0.0	0.0	0.0	0.0	0.0	0.0	Segment_1 Pristine Marine
2017-01-12 20:05:00	0.0	0.0	0.0	0.0	0.0	0.0	0.0	0.0	0.0	Segment_1 Pristine Marine
2017-01-12 20:10:00	0.0	0.0	0.0	0.0	0.0	0.0	0.0	0.0	0.0	Segment_1 Pristine Marine
2017-01-12 20:15:00	0.0	0.0	0.0	0.0	0.0	0.0	0.0	0.0	0.0	Segment_1 Pristine Marine
2017-01-12 20:20:00	0.0	0.0	0.0	0.0	0.0	0.0	0.0	0.0	0.0	Segment_1 Pristine Marine
2017-01-12 20:25:00	0.0	0.0	0.0	0.0	0.0	0.0	0.0	0.0	0.0	Segment_1 Pristine Marine
2017-01-12 20:30:00	0.0	0.0	0.0	0.0	0.0	0.0	0.0	0.0	0.0	Segment_1 Pristine Marine
2017-01-12 20:35:00	0.0	0.0	0.0	0.0	0.0	0.0	0.0	0.0	0.0	Segment_1 Pristine Marine
2017-01-12 20:40:00	0.0	0.0	0.0	0.0	0.0	0.0	0.0	0.0	0.0	Segment_1 Pristine Marine
2017-01-12 20:45:00	0.0	0.0	0.0	0.0	0.0	0.0	0.0	0.0	0.0	Segment_1 Pristine Marine
2017-01-12 20:50:00	0.0	0.0	0.0	0.0	0.0	0.0	0.0	0.0	0.0	Segment_1 Pristine Marine
2017-01-12 20:55:00	0.0	0.0	0.0	0.0	0.0	0.0	0.0	0.0	0.0	Segment_1 Pristine Marine
2017-01-12 21:00:00	0.0	0.0	0.0	0.0	0.0	0.0	0.0	0.0	0.0	Segment_1 Pristine Marine
2017-01-12 21:05:00	0.0	0.0	0.0	0.0	0.0	0.0	0.0	0.0	0.0	Segment_1 Pristine Marine
2017-01-12 21:10:00	0.0	0.0	0.0	0.0	0.0	0.0	0.0	0.0	0.0	Segment_1 Pristine Marine
2017-01-12 21:15:00	0.0	0.0	0.0	0.0	0.0	0.0	0.0	0.0	0.0	Segment_1 Pristine Marine
2017-01-12 21:20:00	0.0	0.0	0.0	0.0	0.0	0.0	0.0	0.0	0.0	Segment_1 Pristine Marine
2017-01-12 21:25:00	0.0	0.0	0.0	0.0	0.0	0.0	0.0	0.0	0.0	Segment_1 Pristine Marine
2017-01-12 21:30:00	0.0	0.0	0.0	0.0	0.0	0.0	0.0	0.0	0.0	Segment_1 Pristine Marine
2017-01-12 21:35:00	0.0	0.0	0.0	0.0	0.0	0.0	0.0	0.0	0.0	Segment_1 Pristine Marine
2017-01-12 21:40:00	0.0	0.0	0.0	0.0	0.0	0.0	0.0	0.0	0.0	Segment_1 Pristine Marine
2017-01-12 21:45:00	0.0	0.0	0.0	0.0	0.0	0.0	0.0	0.0	0.0	Segment_1 Pristine Marine
2017-01-12 21:50:00	0.0	0.0	0.0	0.0	0.0	0.0	0.0	0.0	0.0	Segment_1 Pristine Marine
2017-01-12 21:55:00	0.0	0.0	0.0	0.0	0.0	0.0	0.0	0.0	0.0	Segment_1 Pristine Marine
2017-01-12 22:00:00	0.0	0.0	0.0	0.0	0.0	0.0	0.0	0.0	0.0	Segment_1 Pristine Marine
2017-01-12 22:05:00	0.0	0.0	0.0	0.0	0.0	0.0	0.0	0.0	0.0	Segment_1 Pristine Marine
2017-01-12 22:10:00	0.0	0.0	0.0	0.0	0.0	0.0	0.0	0.0	0.0	Segment_1 Pristine Marine
2017-01-12 22:15:00	0.0	0.0	0.0	0.0	0.0	0.0	0.0	0.0	0.0	Segment_1 Pristine Marine
2017-01-12 22:20:00	0.0	0.0	0.0	0.0	0.0	0.0	0.0	0.0	0.0	Segment_1 Pristine Marine
2017-01-12 22:25:00	0.0	0.0	0.0	0.0	0.0	0.0	0.0	0.0	0.0	Segment_1 Pristine Marine
2017-01-12 22:30:00	0.0	0.0	0.0	0.0	0.0	0.0	0.0	0.0	0.0	Segment_1 Pristine Marine
[truncated: 25,361 more rows]
