# Supplementary material for: Sources, Occurrence and Characteristics of Fluorescent Biological Aerosol Particles Measured Over the Pristine Southern Ocean
Source: J Geophys Res Atmos. 2021 Jun 9;126(11):e2021JD034811. doi: 10.1029/2021JD034811 (PMC8244095; doi:10.1029/2021JD034811)
Supplement: Supplementary file 2 — Data Set S1 [file JGRD-126-e2021JD034811-s001.zip › Data archive/_Particle_size_distribution_data/PSD_all_flu_3std_clean_5min_9bin_0.5um_14um.csv]

time_	0.6028570409756517	0.8764012816178796	1.2740652496625366	1.8521678304726774	2.6925824035672523	3.914332103559852	5.69044638955526	8.272466223025312	12.02606838308921	region_label
2017-01-06 00:00:00	37.51946211064893	32.159538951984786	32.159538951984786	21.439692634656527	21.439692634656527	10.719846317328264	5.359923158664132	5.359923158664132	0.0	Terrestrially-infl
2017-01-06 00:05:00	16.063734219102425	21.418312292136566	21.418312292136566	21.418312292136566	21.418312292136566	0.0	0.0	0.0	0.0	Terrestrially-infl
2017-01-06 00:10:00	32.119112733994946	26.765927278329123	16.059556366997473	16.059556366997473	5.353185455665825	10.70637091133165	5.353185455665825	10.70637091133165	0.0	Terrestrially-infl
2017-01-06 00:15:00	32.15535221092552	37.51457757941311	32.15535221092552	5.359225368487588	42.87380294790071	32.15535221092552	10.718450736975177	5.359225368487588	0.0	Terrestrially-infl
2017-01-06 00:20:00	32.141297032131874	64.28259406426375	21.427531354754585	10.713765677377292	37.49817987082053	26.784414193443236	10.713765677377292	5.356882838688646	0.0	Terrestrially-infl
2017-01-06 00:25:00	74.95559323870012	37.47779661935006	5.3539709456214375	21.41588378248575	16.061912836864312	10.707941891242877	16.061912836864312	0.0	0.0	Terrestrially-infl
2017-01-06 00:30:00	48.192006312817256	21.41866947236323	21.41866947236323	21.41866947236323	16.064002104272422	5.354667368090809	16.064002104272422	16.064002104272422	0.0	Terrestrially-infl
2017-01-06 00:35:00	48.209693517976866	26.783163065542702	16.069897839325627	16.069897839325627	10.713265226217082	16.069897839325627	0.0	0.0	0.0	Terrestrially-infl
2017-01-06 00:40:00	16.066413472925078	21.42188463056677	26.777355788208464	10.710942315283383	16.066413472925078	5.355471157641691	26.777355788208464	10.710942315283383	0.0	Terrestrially-infl
2017-01-06 00:45:00	26.78557605973257	26.78557605973257	21.42846084778605	16.07134563583954	10.714230423893024	16.07134563583954	5.357115211946512	0.0	0.0	Terrestrially-infl
2017-01-06 00:50:00	21.460541954789818	53.651354886974545	16.095406466092363	10.730270977394909	16.095406466092363	16.095406466092363	0.0	0.0	0.0	Terrestrially-infl
2017-01-06 00:55:00	16.080950592180802	37.52221804842186	16.080950592180802	32.161901184361604	10.720633728120534	10.720633728120534	5.360316864060267	0.0	0.0	Terrestrially-infl
2017-01-06 01:00:00	21.410243194711352	48.173047188100526	21.410243194711352	16.05768239603351	21.410243194711352	5.352560798677836	10.705121597355673	0.0	0.0	Terrestrially-infl
2017-01-06 01:05:00	16.058806726127056	0.0	32.11761345225411	5.352935575375684	10.705871150751369	0.0	5.352935575375684	0.0	0.0	Terrestrially-infl
2017-01-06 01:10:00	42.841339803609145	42.841339803609145	10.710334950902286	32.13100485270686	16.06550242635343	5.355167475451143	37.486172328158005	0.0	0.0	Terrestrially-infl
2017-01-06 01:15:00	16.068021454256808	26.780035757094684	21.424028605675744	21.424028605675744	16.068021454256808	5.356007151418936	10.712014302837872	0.0	0.0	Terrestrially-infl
2017-01-06 01:20:00	32.12307579534853	37.47692176123995	48.18461369302278	21.415383863565687	32.12307579534853	5.353845965891422	5.353845965891422	5.353845965891422	0.0	Terrestrially-infl
2017-01-06 01:25:00	37.51294968494469	42.87194249707965	16.07697843640487	21.435971248539825	16.07697843640487	5.358992812134956	10.717985624269913	10.717985624269913	0.0	Terrestrially-infl
2017-01-06 01:30:00	42.83191040275929	26.769944001724557	21.415955201379646	10.707977600689823	37.47792160241438	0.0	16.061966401034738	5.353988800344911	0.0	Terrestrially-infl
2017-01-06 01:35:00	37.4690498758553	5.352721410836471	16.058164232509412	21.41088564334588	5.352721410836471	5.352721410836471	0.0	0.0	0.0	Terrestrially-infl
2017-01-06 01:40:00	42.85491971726118	42.85491971726118	26.78432482328824	0.0	16.07059489397294	5.356864964657648	10.713729929315296	0.0	0.0	Terrestrially-infl
2017-01-06 01:45:00	32.14344206615354	42.85792275487139	5.357240344358924	5.357240344358924	10.714480688717847	5.357240344358924	5.357240344358924	0.0	0.0	Terrestrially-infl
2017-01-06 01:50:00	21.410957028907475	32.11643554336121	5.352739257226869	10.705478514453738	26.76369628613435	5.352739257226869	16.058217771680606	5.352739257226869	0.0	Terrestrially-infl
2017-01-06 01:55:00	32.128218521684325	37.48292160863171	10.709406173894775	0.0	26.773515434736943	5.354703086947388	16.064109260842162	16.064109260842162	0.0	Terrestrially-infl
2017-01-06 02:00:00	26.77324754420608	26.77324754420608	21.418598035364862	10.709299017682431	10.709299017682431	21.418598035364862	5.3546495088412165	0.0	0.0	Terrestrially-infl
2017-01-06 02:05:00	5.357436992818188	16.072310978454563	5.357436992818188	5.357436992818188	26.787184964090944	16.072310978454563	0.0	0.0	0.0	Terrestrially-infl
2017-01-06 02:10:00	26.802926663603053	32.163511996323656	21.442341330882442	10.721170665441221	10.721170665441221	32.163511996323656	10.721170665441221	5.3605853327206106	0.0	Terrestrially-infl
2017-01-06 02:15:00	42.81577575906944	42.81577575906944	32.111831819302076	10.70394393976736	10.70394393976736	16.055915909651038	5.35197196988368	0.0	0.0	Terrestrially-infl
2017-01-06 02:20:00	26.76494559594134	42.82391295350615	10.705978238376538	21.411956476753076	37.47092383431789	16.058967357564807	10.705978238376538	10.705978238376538	0.0	Terrestrially-infl
2017-01-06 02:25:00	26.810446271631307	58.982981797588884	37.53462478028384	21.44835701730505	16.086267762978785	21.44835701730505	5.3620892543262615	16.086267762978785	0.0	Terrestrially-infl
2017-01-06 02:30:00	42.8466277992481	21.42331389962405	26.779142374530068	21.42331389962405	5.355828474906012	10.711656949812024	0.0	5.355828474906012	0.0	Terrestrially-infl
2017-01-06 02:35:00	16.05789654200847	42.82105744535592	32.11579308401694	10.70526436133898	32.11579308401694	21.41052872267796	16.05789654200847	5.35263218066949	0.0	Terrestrially-infl
2017-01-06 02:40:00	16.077300429984547	32.154600859969094	26.795500716640905	26.795500716640905	32.154600859969094	5.359100143328181	16.077300429984547	5.359100143328181	0.0	Terrestrially-infl
2017-01-06 02:45:00	69.73580832876718	42.91434358693365	42.91434358693365	42.91434358693365	5.364292948366706	21.457171793466824	5.364292948366706	16.092878845100113	0.0	Terrestrially-infl
2017-01-06 02:50:00	32.14430015993086	42.8590668799078	42.8590668799078	10.71476671997695	37.501683519919325	16.07215007996543	5.357383359988475	0.0	0.0	Terrestrially-infl
2017-01-06 02:55:00	91.0290416503007	42.837196070729725	21.418598035364862	0.0	26.77324754420608	16.06394852652365	0.0	5.3546495088412165	0.0	Terrestrially-infl
2017-01-06 03:00:00	37.48854821055843	37.48854821055843	37.48854821055843	26.77753443611316	16.066520661667898	5.3555068872226315	16.066520661667898	16.066520661667898	0.0	Terrestrially-infl
2017-01-06 03:05:00	91.02691645630415	48.19072047686689	42.83619597943724	21.41809798971862	21.41809798971862	5.354524497429655	10.70904899485931	0.0	0.0	Terrestrially-infl
2017-01-06 03:10:00	80.34117938043343	58.916864878984505	10.712157250724458	37.4925503775356	16.068235876086685	10.712157250724458	5.356078625362229	0.0	0.0	Terrestrially-infl
2017-01-06 03:15:00	74.9538435224799	37.47692176123995	37.47692176123995	32.12307579534853	16.061537897674263	21.415383863565687	16.061537897674263	5.353845965891422	0.0	Terrestrially-infl
2017-01-06 03:20:00	58.94459231326611	37.51019510844206	21.434397204824034	5.3585993012060085	5.3585993012060085	21.434397204824034	10.717198602412015	10.717198602412015	0.0	Terrestrially-infl
2017-01-06 03:25:00	42.83505307513853	26.77190817196158	26.77190817196158	32.126289806353896	21.417526537569266	5.3543816343923165	16.063144903176948	5.3543816343923165	0.0	Terrestrially-infl
2017-01-06 03:30:00	85.63640463598432	48.170477607741184	48.170477607741184	42.81820231799216	48.170477607741184	26.761376448745104	21.40910115899608	16.05682586924706	0.0	Terrestrially-infl
2017-01-06 03:35:00	107.1698398014643	64.3019038808786	26.792459950366077	16.07547597021965	37.50944393051251	5.358491990073216	0.0	10.716983980146432	0.0	Terrestrially-infl
2017-01-06 03:40:00	48.21210641555036	85.71041140542285	42.85520570271142	37.498304989872494	37.498304989872494	10.713801425677856	5.356900712838928	0.0	0.0	Terrestrially-infl
2017-01-06 03:45:00	85.63383526977952	42.81691763488976	42.81691763488976	21.40845881744488	26.76057352180609	21.40845881744488	5.35211470436122	0.0	0.0	Terrestrially-infl
2017-01-06 03:50:00	107.16304399678448	123.23750059630214	64.29782639807068	21.43260879935689	42.86521759871378	21.43260879935689	16.07445659951767	0.0	0.0	Terrestrially-infl
2017-01-06 03:55:00	128.55189118048068	117.8392335821073	64.27594559024034	58.91961679105365	53.56328799186696	37.49430159430687	16.068986397560085	5.356328799186695	0.0	Terrestrially-infl
2017-01-06 04:00:00	139.1860705185494	80.29965606839389	58.88641445015553	21.41324161823837	21.41324161823837	32.119862427357546	16.059931213678773	0.0	0.0	Terrestrially-infl
2017-01-06 04:05:00	165.967564553021	155.25997974314862	69.59930126417011	21.415169619744642	26.768962024680807	0.0	16.06137721480848	0.0	0.0	Terrestrially-infl
2017-01-06 04:10:00	155.20149594981442	123.09084161537001	107.03551444814785	48.165981501666536	42.81420577925914	10.703551444814783	32.110654334444355	10.703551444814783	0.0	Terrestrially-infl
2017-01-06 04:15:00	171.46144263876474	101.80523156676657	91.08889140184375	101.80523156676657	48.223530742152576	10.716340164922796	16.074510247384193	0.0	0.0	Terrestrially-infl
2017-01-06 04:20:00	101.68984038056836	112.3940341048387	85.63354979416282	42.81677489708141	21.408387448540704	16.056290586405527	10.704193724270352	0.0	0.0	Terrestrially-infl
2017-01-06 04:25:00	107.1923794275259	144.70971222715997	69.67504662789186	80.39428457064443	37.51733279963407	10.71923794275259	16.078856914128888	10.71923794275259	0.0	Terrestrially-infl
2017-01-06 04:30:00	112.419893352432	123.12654986218742	64.23993905853257	48.17995429389943	21.413313019510856	21.413313019510856	0.0	5.353328254877714	0.0	Terrestrially-infl
2017-01-06 04:35:00	74.9301054483827	139.15591011842506	90.98655661589329	37.46505272419135	37.46505272419135	10.704300778340386	5.352150389170193	5.352150389170193	0.0	Terrestrially-infl
2017-01-06 04:40:00	208.80974131627815	53.54095931186621	42.83276744949296	58.895055243052816	37.47867151830635	21.41638372474648	16.062287793559857	10.70819186237324	0.0	Terrestrially-infl
2017-01-06 04:45:00	144.70198314290542	112.54598688892644	69.67132521695444	21.437330835985986	42.87466167197197	21.437330835985986	10.718665417992993	0.0	0.0	Terrestrially-infl
2017-01-06 04:50:00	133.85284466859312	112.43638952161821	58.895251654180974	26.770568933718625	32.12468272046235	16.062341360231176	21.416455146974897	0.0	0.0	Terrestrially-infl
2017-01-06 04:55:00	139.2097439872719	91.02175568398548	69.60487199363595	16.062662767762145	69.60487199363595	10.708441845174763	32.12532553552429	16.062662767762145	0.0	Terrestrially-infl
2017-01-06 05:00:00	101.79266159363657	117.86518710842128	85.72013607885184	37.502559534497685	58.93259355421064	42.86006803942593	26.787542524641204	10.71501700985648	0.0	Terrestrially-infl
2017-01-06 05:05:00	80.32992366127863	133.88320610213106	48.19795419676717	53.553282440852406	32.13196946451145	16.065984732255725	16.065984732255725	5.355328244085242	0.0	Terrestrially-infl
2017-01-06 05:10:00	112.40040411930693	48.17160176541725	58.876402157732194	58.876402157732194	53.524001961574726	26.762000980787363	16.057200588472416	5.352400196157473	0.0	Terrestrially-infl
2017-01-06 05:15:00	64.22409183347196	85.63212244462927	42.81606122231464	53.520076527893295	42.81606122231464	21.40803061115732	26.760038263946647	0.0	0.0	Terrestrially-infl
2017-01-06 05:20:00	96.48763646935384	85.76678797275895	69.68551522786666	37.52296973808205	37.52296973808205	10.720848496594868	10.720848496594868	0.0	0.0	Terrestrially-infl
2017-01-06 05:25:00	128.67381130382515	80.4211320648907	80.4211320648907	69.69831445623862	37.529861630282326	16.084226412978143	16.084226412978143	5.361408804326048	0.0	Terrestrially-infl
2017-01-06 05:30:00	96.40233976101813	96.40233976101813	48.20116988050906	42.84548433823027	37.489798795951494	10.711371084557568	21.422742169115136	0.0	0.0	Terrestrially-infl
2017-01-06 05:35:00	112.46264340694479	101.75191546342627	53.55363971759277	32.13218383055566	53.55363971759277	32.13218383055566	5.355363971759276	5.355363971759276	0.0	Terrestrially-infl
2017-01-06 05:40:00	112.4663949628868	42.844340938242595	74.97759664192453	37.488798320962275	42.844340938242595	48.199883555522916	26.77771308640162	0.0	0.0	Terrestrially-infl
2017-01-06 05:45:00	91.051210302626	74.98334966098611	42.84762837770634	48.203581924919646	26.77976773606647	10.711907094426586	16.067860641639882	0.0	0.0	Terrestrially-infl
2017-01-06 05:50:00	128.62913766994654	91.11230584954548	53.5954740291444	26.7977370145722	37.51683182040108	10.719094805828881	0.0	10.719094805828881	0.0	Terrestrially-infl
2017-01-06 05:55:00	128.51630321133976	101.74207337564398	42.83876773711326	42.83876773711326	37.4839217699741	42.83876773711326	10.709691934278316	16.06453790141747	0.0	Terrestrially-infl
2017-01-06 06:00:00	166.07445067512663	85.71584550974278	69.64412447666601	48.21516309923031	16.07172103307677	21.42896137743569	0.0	0.0	0.0	Terrestrially-infl
2017-01-06 06:05:00	74.9328532977599	69.58050663363419	64.22815996950848	48.171119977131355	26.761733320628533	21.40938665650283	10.704693328251414	5.352346664125707	0.0	Terrestrially-infl
2017-01-06 06:10:00	166.04951673452626	85.70297637911031	85.70297637911031	37.495052165860756	16.069308071083185	16.069308071083185	26.78218011847197	5.356436023694394	0.0	Terrestrially-infl
2017-01-06 06:15:00	139.2320322565676	80.32617245571208	37.48554714599897	26.775390818570692	10.710156327428278	37.48554714599897	10.710156327428278	16.065234491142412	0.0	Terrestrially-infl
2017-01-06 06:20:00										Terrestrially-infl
2017-01-06 06:25:00										Terrestrially-infl
2017-01-06 06:30:00										Terrestrially-infl
2017-01-06 06:35:00										Terrestrially-infl
2017-01-06 06:40:00										Terrestrially-infl
2017-01-06 06:45:00										Terrestrially-infl
2017-01-06 06:50:00										Terrestrially-infl
2017-01-06 06:55:00										Terrestrially-infl
2017-01-06 07:00:00										Terrestrially-infl
2017-01-06 07:05:00										Terrestrially-infl
2017-01-06 07:10:00										Terrestrially-infl
2017-01-06 07:15:00										Terrestrially-infl
2017-01-06 07:20:00										Terrestrially-infl
2017-01-06 07:25:00										Terrestrially-infl
2017-01-06 07:30:00										Terrestrially-infl
2017-01-06 07:35:00										Terrestrially-infl
2017-01-06 07:40:00										Terrestrially-infl
2017-01-06 07:45:00										Terrestrially-infl
2017-01-06 07:50:00										Terrestrially-infl
2017-01-06 07:55:00	203.47600268900868	208.83063433871945	96.38336969479359	42.83705319768604	42.83705319768604	26.773158248553766	16.063894949132266	5.354631649710755	0.0	Terrestrially-infl
2017-01-06 08:00:00	192.72303029714317	160.6025252476193	74.94784511555571	64.24101009904773	32.120505049523864	42.827340066031816	21.413670033015908	5.353417508253979	0.0	Terrestrially-infl
2017-01-06 08:05:00	139.20556573117196	112.43526462902351	85.66496352687507	69.60278286558598	53.5406022042969	58.8946624247266	32.124361322578146	10.708120440859384	0.0	Terrestrially-infl
2017-01-06 08:10:00	117.74887872474577	133.8055440053929	64.22666112258861	26.76110880107857	53.522217602157156	58.87443936237288	26.76110880107857	5.3522217602157145	0.0	Terrestrially-infl
2017-01-06 08:15:00	107.0640661030137	144.53648923906852	69.5916429669589	74.9448462721096	21.41281322060274	42.82562644120548	21.41281322060274	16.059609915452054	0.0	Terrestrially-infl
2017-01-06 08:20:00	139.1508073438413	69.57540367192065	58.8714954147021	96.33517431496706	96.33517431496706	69.57540367192065	21.40781651443713	16.055862385827847	0.0	Terrestrially-infl
2017-01-06 08:25:00	139.19164002208646	96.3634430922137	64.24229539480913	85.6563938597455	58.88877077857504	26.767623081170477	37.474672313638656	10.707049232468188	0.0	Terrestrially-infl
2017-01-06 08:30:00	203.5269137761796	160.6791424548787	64.27165698195147	74.98359981227671	96.4074854729272	16.067914245487867	10.711942830325246	5.355971415162623	0.0	Terrestrially-infl
2017-01-06 08:35:00	171.29736525030486	133.82606660180068	69.58955463293637	64.23651196886432	64.23651196886432	26.765213320360136	21.412170656288108	0.0	0.0	Terrestrially-infl
2017-01-06 08:40:00	171.27338026127137	139.15962146228298	58.87522446481204	21.40917253265892	69.57981073114149	58.87522446481204	42.81834506531784	5.35229313316473	0.0	Terrestrially-infl
2017-01-06 08:45:00	166.0938489176315	117.8730540705772	101.79945578822577	69.65225922352289	58.93652703528861	53.578660941171464	0.0	5.3578660941171465	0.0	Terrestrially-infl
2017-01-06 08:50:00	144.54564663548163	117.77793429557764	37.474797275865605	32.12125480788481	42.828339743846406	32.12125480788481	21.414169871923207	5.353542467980802	0.0	Terrestrially-infl
2017-01-06 08:55:00	139.15219897252257	85.63212244462927	58.87208418068262	32.112045916735966	58.87208418068262	16.056022958367983	10.70401530557866	16.056022958367983	0.0	Terrestrially-infl
2017-01-06 09:00:00	96.38465556505298	101.73935865200038	64.25643704336865	53.547030869473886	53.547030869473886	21.41881234778955	21.41881234778955	0.0	0.0	Terrestrially-infl
2017-01-06 09:05:00	133.88186633670009	91.03966910895608	80.32911980202006	32.13164792080803	69.61857049508407	26.77637326734002	32.13164792080803	5.355274653468004	0.0	Terrestrially-infl
2017-01-06 09:10:00	69.57633142746761	112.39253538283228	42.81620395536469	64.22430593304703	53.52025494420586	64.22430593304703	37.4641784609441	10.704050988841173	0.0	Terrestrially-infl
2017-01-06 09:15:00	120.07176105450516	81.86710980988988	65.4936878479119	38.204651244615285	76.40930248923057	49.12026588593393	10.915614641318653	10.915614641318653	0.0	Terrestrially-infl
2017-01-06 09:20:00	91.59942623596888	113.15223240913805	80.82302314938431	70.04662006279973	43.1056123463383	43.1056123463383	26.941007716461435	0.0	0.0	Terrestrially-infl
2017-01-06 09:25:00	112.40265253210363	107.05014526867012	69.58259442463557	64.23008716120206	74.93510168806908	53.52507263433506	48.172565370901545	0.0	0.0	Terrestrially-infl
2017-01-06 09:30:00	139.1633330041123	133.81089711933876	53.52435884773551	37.467051193414854	58.87679473250906	48.17192296296196	37.467051193414854	5.35243588477355	0.0	Terrestrially-infl
2017-01-06 09:35:00	117.74730856174428	96.33870700506348	37.46505272419135	42.81720311336154	58.87365428087214	32.11290233502116	48.16935350253174	10.704300778340386	0.0	Terrestrially-infl
2017-01-06 09:40:00	133.81625066162223	107.05300052929779	53.526500264648895	21.410600105859558	64.23180031757867	42.821200211719116	21.410600105859558	16.05795007939467	0.0	Terrestrially-infl
2017-01-06 09:45:00	107.06085328144054	91.0017252892245	91.0017252892245	48.177383976648244	64.23651196886432	58.8834693047923	32.118255984432174	16.059127992216087	0.0	Terrestrially-infl
2017-01-06 09:50:00	85.6438281156299	53.5273925722687	58.88013182949556	53.5273925722687	48.174653315041816	48.174653315041816	16.058217771680606	0.0	0.0	Terrestrially-infl
2017-01-06 09:55:00	139.20138772587768	74.9545933908572	85.66239244669396	53.53899527918372	53.53899527918372	58.892894807102095	42.83119622334698	10.707799055836745	0.0	Terrestrially-infl
2017-01-06 10:00:00	117.81722136987531	80.32992366127863	58.908610684937656	85.68525190536387	85.68525190536387	32.13196946451145	32.13196946451145	16.065984732255725	0.0	Terrestrially-infl
2017-01-06 10:05:00	123.09699673192834	112.39291005958674	64.22452003404956	53.52043336170797	69.57656337022037	85.63269337873275	42.816346689366384	16.05613000851239	0.0	Terrestrially-infl
2017-01-06 10:10:00	101.69424758670836	80.28493230529605	64.22794584423686	48.17095938317765	32.11397292211843	37.4663017424715	42.818630562824566	0.0	0.0	Terrestrially-infl
2017-01-06 10:15:00	107.06870718572736	107.06870718572736	64.24122431143644	64.24122431143644	42.82748287429095	26.76717679643184	21.413741437145475	21.413741437145475	0.0	Terrestrially-infl
2017-01-06 10:20:00	96.38754889858672	42.838910621594096	74.96809358778965	37.48404679389483	53.548638276992605	37.48404679389483	21.419455310797048	0.0	0.0	Terrestrially-infl
2017-01-06 10:25:00	123.10110048496145	107.04443520431431	53.522217602157156	42.817774081725716	53.522217602157156	32.113330561294305	16.056665280647152	5.3522217602157145	0.0	Terrestrially-infl
2017-01-06 10:30:00	101.68746742778991	80.2795795482552	48.16774772895312	37.46380378918576	74.92760757837152	37.46380378918576	16.055915909651038	5.35197196988368	0.0	Terrestrially-infl
2017-01-06 10:35:00	96.39237150717942	107.10263500797713	48.19618575358971	64.26158100478628	37.485922252792	26.775658751994282	0.0	5.355131750398856	0.0	Terrestrially-infl
2017-01-06 10:40:00	101.70204588731052	90.99656737285677	32.11643554336121	37.46917480058809	37.46917480058809	42.82191405781495	42.82191405781495	16.058217771680606	0.0	Terrestrially-infl
2017-01-06 10:45:00	128.4987308818494	58.895251654180974	48.18702408069353	53.54113786743725	69.60347922766843	48.18702408069353	21.416455146974897	5.354113786743724	0.0	Terrestrially-infl
2017-01-06 10:50:00	128.4918746908942	128.4918746908942	69.5997654575677	26.76914056060296	48.18445300908533	42.830624896964736	10.707656224241184	10.707656224241184	0.0	Terrestrially-infl
2017-01-06 10:55:00	90.9941403204065	85.64154383097083	64.23115787322813	48.17336840492109	58.87856138379246	48.17336840492109	21.410385957742708	0.0	0.0	Terrestrially-infl
2017-01-06 11:00:00	91.0679198454546	101.78179276844924	91.0679198454546	80.35404692245993	58.926301076470615	37.498555230481294	26.784682307486644	0.0	0.0	Terrestrially-infl
2017-01-06 11:05:00	80.2817205654183	69.57749115669586	58.87326174797342	69.57749115669586	32.11268822616732	26.76057352180609	10.70422940872244	5.35211470436122	0.0	Terrestrially-infl
2017-01-06 11:10:00	101.68102711418086	101.68102711418086	42.81306404807616	42.81306404807616	58.86796306610473	37.46143104206665	16.054899018028564	10.70326601201904	0.0	Terrestrially-infl
2017-01-06 11:15:00	101.70136772673645	96.3486641621714	53.52703564565078	58.87973921021585	37.468924951955536	37.468924951955536	0.0	5.352703564565077	0.0	Terrestrially-infl
2017-01-06 11:20:00	101.76515437725382	64.27272908037085	37.492425296882985	32.136364540185426	58.91666832367326	42.84848605358056	5.35606075669757	0.0	0.0	Terrestrially-infl
2017-01-06 11:25:00	101.68746742778991	58.871691668720466	53.519719698836795	37.46380378918576	37.46380378918576	37.46380378918576	16.055915909651038	10.70394393976736	0.0	Terrestrially-infl
2017-01-06 11:30:00	91.0084011078683	101.715271826441	37.47404751500458	37.47404751500458	69.59465967072279	21.413741437145475	21.413741437145475	5.353435359286369	0.0	Terrestrially-infl
2017-01-06 11:35:00	144.5798766521622	69.61253320289292	48.1932922173874	48.1932922173874	96.3865844347748	64.25772295651653	26.77405123188189	0.0	0.0	Terrestrially-infl
2017-01-06 11:40:00	107.0462195339883	90.98928660389005	69.5800426970924	26.761554883497077	64.22773172039298	37.466176836895905	32.11386586019649	5.352310976699416	0.0	Terrestrially-infl
2017-01-06 11:45:00	123.13681468501879	139.19813833958642	69.59906916979321	42.83019641218045	42.83019641218045	48.18397096370301	21.415098206090224	10.707549103045112	0.0	Terrestrially-infl
2017-01-06 11:50:00	96.37629802160713	85.66782046365077	53.54238778978174	42.833910231825385	85.66782046365077	48.18814901080356	32.125432673869035	0.0	0.0	Terrestrially-infl
2017-01-06 11:55:00	91.02873804508283	117.80189629363659	85.67410639537208	53.54631649710755	58.900948146818294	26.773158248553766	32.12778989826453	21.41852659884302	0.0	Terrestrially-infl
2017-01-06 12:00:00	101.70984538401086	64.23779708463843	64.23779708463843	48.17834781347883	58.88464732758524	37.47204829937242	16.059449271159608	16.059449271159608	0.0	Terrestrially-infl
2017-01-06 12:05:00	123.1651544787963	69.61508731410225	80.32510074704106	26.77503358234702	48.19506044822464	21.420026865877613	16.065020149408213	37.48504701528583	0.0	Terrestrially-infl
2017-01-06 12:10:00	101.7865475938612	32.14312029279827	69.64342730106291	53.571867154663785	58.929053870130154	32.14312029279827	32.14312029279827	5.357186715466378	0.0	Terrestrially-infl
2017-01-06 12:15:00	123.19391832702783	101.76888905276213	37.493801229964994	37.493801229964994	53.56257318566427	53.56257318566427	21.425029274265707	16.06877195569928	0.0	Terrestrially-infl
2017-01-06 12:20:00	96.33806467850195	69.57749115669586	69.57749115669586	85.63383526977952	58.87326174797342	48.169032339250975	16.05634411308366	10.70422940872244	0.0	Terrestrially-infl
2017-01-06 12:25:00	96.34416712668111	64.22944475112075	69.58189848038081	26.762268646300317	64.22944475112075	37.46717610482044	26.762268646300317	10.704907458520124	0.0	Terrestrially-infl
2017-01-06 12:30:00	101.69763800523658	133.81268158583762	48.172565370901545	26.76253631716753	69.58259442463557	32.11504358060103	10.705014526867009	5.3525072634335045	0.0	Terrestrially-infl
2017-01-06 12:35:00	107.09156146068285	74.96409302247798	42.83662458427313	53.54578073034143	80.31867109551213	21.418312292136566	21.418312292136566	0.0	0.0	Terrestrially-infl
2017-01-06 12:40:00	96.34898539505647	80.29082116254706	69.58537834087412	69.58537834087412	58.87993551920118	32.116328465018825	16.058164232509412	10.70544282167294	0.0	Terrestrially-infl
2017-01-06 12:45:00	80.30206592562455	155.25066078954075	64.24165274049963	69.59512380220794	53.534710617083036	21.41388424683321	26.767355308541518	5.353471061708302	0.0	Terrestrially-infl
2017-01-06 12:50:00	42.83733894472646	128.51201683417938	37.482671576635646	42.83733894472646	69.61067578518049	37.482671576635646	26.77333684045404	16.064002104272422	0.0	Terrestrially-infl
2017-01-06 12:55:00	85.6286969998774	96.33228412486208	69.5733163124004	101.68407768735443	37.46255493744636	42.8143484999387	10.703587124984676	0.0	0.0	Terrestrially-infl
2017-01-06 13:00:00	85.62527182916294	69.57053336119489	69.57053336119489	32.1094769359361	48.16421540390415	42.81263591458147	16.05473846796805	0.0	0.0	Terrestrially-infl
2017-01-06 13:05:00	128.45332224517722	69.57888288280431	112.39665696453001	16.056665280647152	58.87443936237288	26.76110880107857	32.113330561294305	0.0	0.0	Terrestrially-infl
2017-01-06 13:10:00	117.79836030373995	96.38047661215087	64.25365107476725	48.190238306075436	64.25365107476725	21.417883691589086	16.063412768691812	0.0	0.0	Terrestrially-infl
2017-01-06 13:15:00	117.74259832398435	53.51936287453835	32.11161772472301	48.167426587084506	37.46355401217684	16.055808862361506	26.759681437269176	5.351936287453835	0.0	Terrestrially-infl
2017-01-06 13:20:00	107.10549306936008	85.68439445548806	64.26329584161606	53.55274653468004	21.42109861387201	42.84219722774403	16.065823960404014	5.355274653468004	0.0	Terrestrially-infl
2017-01-06 13:25:00	69.61299757280905	85.67753547422652	58.90330563853073	37.4839217699741	32.12907580283494	21.41938386855663	10.709691934278316	0.0	0.0	Terrestrially-infl
2017-01-06 13:30:00	101.7081497394885	58.883665638651244	37.47142358823261	85.64896820167453	64.23672615125591	42.824484100837275	37.47142358823261	0.0	0.0	Terrestrially-infl
2017-01-06 13:35:00	112.44501444602275	80.31786746144482	53.54524497429655	91.02691645630415	48.19072047686689	21.41809798971862	16.063573492288967	5.354524497429655	0.0	Terrestrially-infl
2017-01-06 13:40:00	101.7278226925458	69.60324710542606	48.186863380679576	53.54095931186621	42.83276744949296	21.41638372474648	16.062287793559857	0.0	0.0	Terrestrially-infl
2017-01-06 13:45:00	96.40201817226222	96.40201817226222	74.97934746731507	32.13400605742074	53.5566767623679	16.06700302871037	5.35566767623679	16.06700302871037	0.0	Terrestrially-infl
2017-01-06 13:50:00	85.6418293598894	42.820914679944686	42.820914679944686	37.46830034495161	80.2892150248963	74.93660068990322	21.410457339972343	0.0	0.0	Terrestrially-infl
2017-01-06 13:55:00	112.41314631464053	69.58909057572984	48.1770627062745	26.765034836819172	42.82405573891067	42.82405573891067	10.706013934727668	5.353006967363834	0.0	Terrestrially-infl
2017-01-06 14:00:00	101.7176460770847	53.53560319846564	58.88916351831221	26.767801599232808	58.88916351831221	26.767801599232808	21.414241279386253	10.707120639693127	0.0	Terrestrially-infl
2017-01-06 14:05:00	123.14174240793298	48.185899203104206	26.769944001724557	37.47792160241438	53.539888003449114	21.415955201379646	32.12393280206948	0.0	0.0	Terrestrially-infl
2017-01-06 14:10:00	112.3846677480028	74.92311183200188	58.8681592965729	37.46155591600094	48.16485760628693	53.51650845142992	10.703301690285985	5.351650845142991	0.0	Terrestrially-infl
2017-01-06 14:15:00	69.58282640914747	53.525251083959596	58.87777619235555	53.525251083959596	32.11515065037576	32.11515065037576	21.41010043358384	5.35252510839596	0.0	Terrestrially-infl
2017-01-06 14:20:00	96.4052341563752	69.62600244627097	58.91430976222929	69.62600244627097	26.779231710104217	37.49092439414591	5.355846342020843	16.067539026062533	0.0	Terrestrially-infl
2017-01-06 14:25:00	107.05871150751369	85.64696920601097	53.529355753756846	26.76467787687843	32.11761345225411	10.705871150751369	21.411742301502738	0.0	0.0	Terrestrially-infl
2017-01-06 14:30:00	128.47773610746015	91.0050630761176	48.17915104029755	32.11943402686504	26.76619502238753	26.76619502238753	10.706478008955012	5.353239004477506	0.0	Terrestrially-infl
2017-01-06 14:35:00	85.64725477110714	74.94134792471876	26.764767115970983	48.17658080874778	32.11772053916518	26.764767115970983	53.529534231941966	5.352953423194196	0.0	Terrestrially-infl
2017-01-06 14:40:00	123.22187321859526	69.6471457322495	75.00461848088408	48.2172547377112	37.50230924044204	42.859781989076616	16.07241824590373	0.0	0.0	Terrestrially-infl
2017-01-06 14:45:00	96.3583020805951	74.94534606268508	48.17915104029755	42.825912035820046	69.59210705820757	16.05971701343252	26.76619502238753	10.706478008955012	0.0	Terrestrially-infl
2017-01-06 14:50:00	144.51143282322354	64.22730347698824	32.11365173849412	48.170477607741184	58.87502818723922	26.761376448745104	26.761376448745104	0.0	0.0	Terrestrially-infl
2017-01-06 14:55:00	64.23180031757867	96.347700476368	37.46855018525422	53.526500264648895	53.526500264648895	16.05795007939467	21.410600105859558	0.0	0.0	Terrestrially-infl
2017-01-06 15:00:00	128.5651881285275	107.13765677377293	53.56882838688647	53.56882838688647	37.49817987082053	21.427531354754585	32.141297032131874	5.356882838688646	0.0	Terrestrially-infl
2017-01-06 15:05:00	107.08691839648256	123.14995615595495	58.897805118065406	32.126075518944766	64.25215103788955	37.4804214387689	10.708691839648257	5.354345919824128	0.0	Terrestrially-infl
2017-01-06 15:10:00	133.8224970023928	96.35219784172286	58.881898681052846	48.17609892086143	58.881898681052846	32.11739928057428	16.058699640287138	5.3528998800957135	0.0	Terrestrially-infl
2017-01-06 15:15:00	69.59280320668668	96.35926597848923	48.17963298924462	53.53292554360514	48.17963298924462	26.76646277180257	5.353292554360514	5.353292554360514	0.0	Terrestrially-infl
2017-01-06 15:20:00	90.981703708366	69.57424401227988	37.4630544681507	37.4630544681507	26.759324620107645	10.703729848043057	10.703729848043057	5.351864924021529	0.0	Terrestrially-infl
2017-01-06 15:25:00	117.78264736101649	91.01386386987636	64.24508037873626	21.415026792912084	32.12254018936813	32.12254018936813	10.707513396456042	0.0	0.0	Terrestrially-infl
2017-01-06 15:30:00	101.694925652329	107.04729016034634	37.46655155612122	26.761822540086584	80.28546762025975	42.818916064138534	37.46655155612122	10.704729016034634	0.0	Terrestrially-infl
2017-01-06 15:35:00	165.94266269483634	117.76576062214191	69.5888585494475	42.82391295350615	53.52989119188268	26.76494559594134	26.76494559594134	32.11793471512961	0.0	Terrestrially-infl
2017-01-06 15:40:00	171.28251660791236	101.69899423594795	101.69899423594795	69.58352237196439	85.64125830395618	42.82062915197809	32.115471863983565	5.352578643997261	0.0	Terrestrially-infl
2017-01-06 15:45:00	112.41651973229996	69.59117888189998	80.29751409449997	32.11900563779999	37.472173244099984	37.472173244099984	42.825340850399975	21.412670425199988	0.0	Terrestrially-infl
2017-01-06 15:50:00	139.17539688248854	96.35219784172286	53.52899880095713	37.470299160669995	42.82319904076571	21.411599520382854	26.764499400478567	21.411599520382854	0.0	Terrestrially-infl
2017-01-06 15:55:00										Terrestrially-infl
2017-01-06 16:00:00										Terrestrially-infl
2017-01-06 16:05:00										Terrestrially-infl
2017-01-06 16:10:00
2017-01-06 16:15:00
2017-01-06 16:20:00
2017-01-06 16:25:00										Terrestrially-infl
2017-01-06 16:30:00										Terrestrially-infl
2017-01-06 16:35:00										Terrestrially-infl
2017-01-06 16:40:00										Terrestrially-infl
2017-01-06 16:45:00										Terrestrially-infl
2017-01-06 16:50:00										Terrestrially-infl
2017-01-06 16:55:00										Terrestrially-infl
2017-01-06 17:00:00										Terrestrially-infl
2017-01-06 17:05:00										Terrestrially-infl
2017-01-06 17:10:00										Terrestrially-infl
2017-01-06 17:15:00										Terrestrially-infl
2017-01-06 17:20:00										Terrestrially-infl
2017-01-06 17:25:00										Terrestrially-infl
2017-01-06 17:30:00										Terrestrially-infl
2017-01-06 17:35:00										Terrestrially-infl
2017-01-06 17:40:00										Terrestrially-infl
2017-01-06 17:45:00										Terrestrially-infl
2017-01-06 17:50:00										Terrestrially-infl
2017-01-06 17:55:00										Terrestrially-infl
2017-01-06 18:00:00										Terrestrially-infl
2017-01-06 18:05:00	101.6966208559412	58.87699102186068	53.524537292600634	0.0	48.17208356334056	5.352453729260064	5.352453729260064	0.0	0.0	Terrestrially-infl
2017-01-06 18:10:00	48.17449269752824	64.23265693003765	32.116328465018825	32.116328465018825	32.116328465018825	21.41088564334588	5.352721410836471	0.0	0.0	Terrestrially-infl
2017-01-06 18:15:00	107.07406278117682	64.2444376687061	32.12221883435305	21.414812556235365	32.12221883435305	16.061109417176525	10.707406278117682	0.0	0.0	Terrestrially-infl
2017-01-06 18:20:00	74.9538435224799	64.24615159069705	10.707691931782843	16.061537897674263	42.830767727131374	16.061537897674263	0.0	5.353845965891422	0.0	Terrestrially-infl
2017-01-06 18:25:00	74.92411084012656	42.81377762292946	21.40688881146473	32.1103332171971	48.16549982579565	16.05516660859855	0.0	0.0	0.0	Terrestrially-infl
2017-01-06 18:30:00	85.65296647295348	58.88641445015553	58.88641445015553	32.119862427357546	26.766552022797967	21.41324161823837	0.0	5.3533104045595925	0.0	Terrestrially-infl
2017-01-06 18:35:00	58.88170235897671	53.52882032634246	5.352882032634247	37.470174228439724	32.117292195805476	10.705764065268493	0.0	0.0	0.0	Terrestrially-infl
2017-01-06 18:40:00	96.36858465243914	48.18429232621957	26.7690512923442	64.2457231016261	32.12286155081305	10.70762051693768	5.35381025846884	0.0	0.0	Terrestrially-infl
2017-01-06 18:45:00	96.33581660298651	80.27984716915543	32.111938867662175	53.51989811277028	0.0	10.703979622554057	5.351989811277028	0.0	0.0	Terrestrially-infl
2017-01-06 18:50:00	85.64982494266725	58.88425464808375	26.765570294583522	10.706228117833406	37.47179841241692	5.353114058916703	5.353114058916703	0.0	0.0	Terrestrially-infl
2017-01-06 18:55:00	64.236083608366	53.530069673638344	32.118041804183	26.765034836819172	32.118041804183	0.0	0.0	0.0	0.0	Terrestrially-infl
2017-01-06 19:00:00	58.909200193525656	64.26458202930071	53.5538183577506	42.843054686200475	21.421527343100237	21.421527343100237	5.355381835775059	0.0	0.0	Terrestrially-infl
2017-01-06 19:05:00										Terrestrially-infl
2017-01-06 19:10:00										Terrestrially-infl
2017-01-06 19:15:00										Terrestrially-infl
2017-01-06 19:20:00										Terrestrially-infl
2017-01-06 19:25:00										Terrestrially-infl
2017-01-06 19:30:00										Terrestrially-infl
2017-01-06 19:35:00										Terrestrially-infl
2017-01-06 19:40:00										Terrestrially-infl
2017-01-06 19:45:00										Terrestrially-infl
2017-01-06 19:50:00										Terrestrially-infl
2017-01-06 19:55:00										Terrestrially-infl
2017-01-06 20:00:00										Terrestrially-infl
2017-01-06 20:05:00										Terrestrially-infl
2017-01-06 20:10:00										Terrestrially-infl
2017-01-06 20:15:00										Terrestrially-infl
2017-01-06 20:20:00										Terrestrially-infl
2017-01-06 20:25:00										Terrestrially-infl
2017-01-06 20:30:00										Terrestrially-infl
2017-01-06 20:35:00										Terrestrially-infl
2017-01-06 20:40:00										Terrestrially-infl
2017-01-06 20:45:00										Terrestrially-infl
2017-01-06 20:50:00										Terrestrially-infl
2017-01-06 20:55:00										Terrestrially-infl
2017-01-06 21:00:00										Terrestrially-infl
2017-01-06 21:05:00										Terrestrially-infl
2017-01-06 21:10:00										Terrestrially-infl
2017-01-06 21:15:00										Terrestrially-infl
2017-01-06 21:20:00										Terrestrially-infl
2017-01-06 21:25:00										Terrestrially-infl
2017-01-06 21:30:00										Terrestrially-infl
2017-01-06 21:35:00										Terrestrially-infl
2017-01-06 21:40:00										Terrestrially-infl
2017-01-06 21:45:00										Terrestrially-infl
2017-01-06 21:50:00	37.46805050798083	37.46805050798083	32.115471863983565	48.17320779597535	16.057735931991786	10.705157287994522	16.057735931991786	0.0	0.0	Terrestrially-infl
2017-01-06 21:55:00	32.17704918971619	53.62841531619366	53.62841531619366	37.53989072133557	16.088524594858097	0.0	10.725683063238733	0.0	0.0	Terrestrially-infl
2017-01-06 22:00:00	37.47892149693947	10.708263284839846	42.833053139359386	26.770658212099622	21.416526569679693	5.354131642419923	0.0	0.0	0.0	Terrestrially-infl
2017-01-06 22:05:00	26.774229835695788	42.83876773711326	32.12907580283494	21.41938386855663	26.774229835695788	0.0	5.354845967139157	5.354845967139157	0.0	Terrestrially-infl
2017-01-06 22:10:00	37.48154647393153	37.48154647393153	21.4180265565323	37.48154647393153	5.354506639133075	10.70901327826615	0.0	10.70901327826615	0.0	Terrestrially-infl
2017-01-06 22:15:00	42.82034362781923	48.172886581296645	32.11525772086442	48.172886581296645	26.762714767387017	10.705085906954807	0.0	0.0	0.0	Terrestrially-infl
2017-01-06 22:20:00	53.54006655187472	74.95609317262462	42.83205324149978	21.41602662074989	16.06201996556242	16.06201996556242	5.354006655187472	0.0	0.0	Terrestrially-infl
2017-01-06 22:25:00	42.84033951882768	26.775212199267298	10.71008487970692	32.13025463912076	16.06512731956038	10.71008487970692	5.35504243985346	0.0	0.0	Terrestrially-infl
2017-01-06 22:30:00	58.94242824153614	32.150415404474266	21.433610269649503	5.3584025674123765	10.716805134824751	10.716805134824751	5.3584025674123765	0.0	0.0	Terrestrially-infl
2017-01-06 22:35:00	32.16082739935349	10.720275799784496	5.3601378998922495	16.080413699676747	0.0	0.0	5.3601378998922495	10.720275799784496	0.0	Terrestrially-infl
2017-01-06 22:40:00	16.059931213678773	5.3533104045595925	10.706620809119183	0.0	0.0	0.0	10.706620809119183	0.0	0.0	Terrestrially-infl
2017-01-06 22:45:00	48.21773744928648	16.072579149762163	0.0	0.0	5.357526383254053	5.357526383254053	0.0	0.0	0.0	Terrestrially-infl
2017-01-06 22:50:00	16.072310978454563	5.357436992818188	10.714873985636377	5.357436992818188	5.357436992818188	5.357436992818188	0.0	0.0	0.0	Terrestrially-infl
2017-01-06 22:55:00	21.43217962645111	5.358044906612777	5.358044906612777	0.0	5.358044906612777	0.0	5.358044906612777	0.0	0.0	Terrestrially-infl
2017-01-06 23:00:00	10.843364617858539	10.843364617858539	5.4216823089292685	16.265046926787807	5.4216823089292685	0.0	0.0	0.0	0.0	Terrestrially-infl
2017-01-06 23:05:00	37.4867975311709	5.355256790167272	5.355256790167272	0.0	0.0	0.0	0.0	0.0	0.0	Terrestrially-infl
2017-01-06 23:10:00	5.359744220783887	21.43897688313555	0.0	5.359744220783887	5.359744220783887	0.0	0.0	0.0	0.0	Terrestrially-infl
2017-01-06 23:15:00	21.54897311031537	10.774486555157685	5.387243277578842	0.0	5.387243277578842	0.0	0.0	0.0	0.0	Terrestrially-infl
2017-01-06 23:20:00	21.467213692770795	21.467213692770795	10.733606846385397	0.0	10.733606846385397	0.0	0.0	0.0	0.0	Terrestrially-infl
2017-01-06 23:25:00	21.438762166998192	16.07907162524864	10.719381083499094	0.0	16.07907162524864	5.359690541749547	0.0	0.0	0.0	Terrestrially-infl
2017-01-06 23:30:00	10.711799888161217	5.3558999440806065	5.3558999440806065	10.711799888161217	5.3558999440806065	0.0	0.0	0.0	0.0	Terrestrially-infl
2017-01-06 23:35:00	16.072042816095706	5.357347605365233	5.357347605365233	0.0	5.357347605365233	0.0	0.0	0.0	0.0	Terrestrially-infl
2017-01-06 23:40:00	15.893786318831687	7.9468931594158425	0.0	7.9468931594158425	7.9468931594158425	0.0	0.0	0.0	0.0	Terrestrially-infl
2017-01-06 23:45:00										Terrestrially-infl
2017-01-06 23:50:00										Terrestrially-infl
2017-01-06 23:55:00										Terrestrially-infl
2017-01-07 00:00:00										Terrestrially-infl
2017-01-07 00:05:00										Terrestrially-infl
2017-01-07 00:10:00										Terrestrially-infl
2017-01-07 00:15:00										Terrestrially-infl
2017-01-07 00:20:00										Terrestrially-infl
2017-01-07 00:25:00										Terrestrially-infl
2017-01-07 00:30:00										Terrestrially-infl
2017-01-07 00:35:00										Terrestrially-infl
2017-01-07 00:40:00										Terrestrially-infl
2017-01-07 00:45:00										Terrestrially-infl
2017-01-07 00:50:00										Terrestrially-infl
2017-01-07 00:55:00										Terrestrially-infl
2017-01-07 01:00:00										Terrestrially-infl
2017-01-07 01:05:00										Terrestrially-infl
2017-01-07 01:10:00										Terrestrially-infl
2017-01-07 01:15:00										Terrestrially-infl
2017-01-07 01:20:00										Terrestrially-infl
2017-01-07 01:25:00										Terrestrially-infl
2017-01-07 01:30:00	0.0	0.0	0.0	0.0	0.0	332.73847536535266	0.0	0.0	0.0	Terrestrially-infl
2017-01-07 01:35:00	32.12478985451955	5.354131642419923	10.708263284839846	10.708263284839846	21.416526569679693	0.0	5.354131642419923	0.0	0.0	Terrestrially-infl
2017-01-07 01:40:00	21.4498614663575	5.362465366589375	0.0	5.362465366589375	21.4498614663575	5.362465366589375	0.0	0.0	0.0	Terrestrially-infl
2017-01-07 01:45:00	5.3558106079103895	21.423242431641558	10.711621215820779	16.067431823731173	21.423242431641558	0.0	0.0	0.0	0.0	Terrestrially-infl
2017-01-07 01:50:00	21.410314575989045	5.352578643997261	5.352578643997261	5.352578643997261	0.0	0.0	0.0	0.0	0.0	Terrestrially-infl
2017-01-07 01:55:00	10.728729287248699	16.09309393087305	10.728729287248699	16.09309393087305	5.3643646436243495	0.0	5.3643646436243495	0.0	0.0	Terrestrially-infl
2017-01-07 02:00:00	32.124147060894735	21.41609804059649	26.770122550745622	21.41609804059649	5.354024510149125	0.0	5.354024510149125	0.0	0.0	Terrestrially-infl
2017-01-07 02:05:00	32.132826945850155	32.132826945850155	10.710942315283383	10.710942315283383	0.0	0.0	0.0	0.0	0.0	Terrestrially-infl
2017-01-07 02:10:00	10.730808880526867	10.730808880526867	5.3654044402634335	21.461617761053734	0.0	0.0	5.3654044402634335	0.0	0.0	Terrestrially-infl
2017-01-07 02:15:00	26.768158642501017	21.414526914000813	21.414526914000813	5.353631728500203	5.353631728500203	5.353631728500203	5.353631728500203	0.0	0.0	Terrestrially-infl
2017-01-07 02:20:00	16.124828188425205	21.49977091790027	5.374942729475068	0.0	16.124828188425205	5.374942729475068	0.0	0.0	0.0	Terrestrially-infl
2017-01-07 02:25:00	16.08750356867025	10.7250023791135	21.450004758227	16.08750356867025	21.450004758227	5.36250118955675	0.0	0.0	0.0	Terrestrially-infl
2017-01-07 02:30:00	21.45193938586085	26.814924232326067	42.90387877172171	10.725969692930427	5.3629848464652135	5.3629848464652135	5.3629848464652135	0.0	0.0	Terrestrially-infl
2017-01-07 02:35:00	16.060359631313435	48.181078893940295	10.706906420875622	16.060359631313435	5.353453210437811	0.0	5.353453210437811	0.0	0.0	Terrestrially-infl
2017-01-07 02:40:00	26.829712121489766	42.92753939438363	10.731884848595907	21.463769697191815	32.195654545787725	0.0	0.0	0.0	0.0	Terrestrially-infl
2017-01-07 02:45:00	37.48229653489596	21.41845516279769	21.41845516279769	10.709227581398846	5.354613790699423	0.0	0.0	0.0	0.0	Terrestrially-infl
2017-01-07 02:50:00	42.837910450244024	26.773694031402513	10.709477612561004	10.709477612561004	10.709477612561004	5.354738806280502	10.709477612561004	0.0	0.0	Terrestrially-infl
2017-01-07 02:55:00	42.838481971011035	32.128861478258266	26.77405123188189	10.709620492752755	10.709620492752755	5.3548102463763785	0.0	0.0	0.0	Terrestrially-infl
2017-01-07 03:00:00	32.123825673728625	32.123825673728625	32.123825673728625	5.3539709456214375	5.3539709456214375	0.0	0.0	0.0	0.0	Terrestrially-infl
2017-01-07 03:05:00	48.19088120260825	32.12725413507217	16.063627067536085	16.063627067536085	16.063627067536085	0.0	0.0	0.0	0.0	Terrestrially-infl
2017-01-07 03:10:00	21.427674348433946	21.427674348433946	10.713837174216973	5.3569185871084875	21.427674348433946	0.0	5.3569185871084875	0.0	0.0	Terrestrially-infl
2017-01-07 03:15:00	37.467051193414854	64.22923061728261	26.762179423867757	26.762179423867757	32.114615308641305	32.114615308641305	21.4097435390942	0.0	0.0	Terrestrially-infl
2017-01-07 03:20:00	42.84862900289782	21.42431450144891	32.13647175217337	37.4925503775356	42.84862900289782	0.0	32.13647175217337	5.356078625362229	0.0	Terrestrially-infl
2017-01-07 03:25:00	48.202134669305785	21.423170964135906	16.067378223101926	10.711585482067953	16.067378223101926	21.423170964135906	0.0	0.0	0.0	Terrestrially-infl
2017-01-07 03:30:00	53.55310380426989	32.13186228256193	16.065931141280966	10.710620760853976	5.355310380426988	0.0	0.0	10.710620760853976	0.0	Terrestrially-infl
2017-01-07 03:35:00	32.1330413233358	32.1330413233358	37.48854821055843	21.42202754889053	16.066520661667898	10.711013774445263	5.3555068872226315	0.0	0.0	Terrestrially-infl
2017-01-07 03:40:00	69.60487199363595	26.771104612936906	16.062662767762145	21.416883690349525	16.062662767762145	5.354220922587381	5.354220922587381	0.0	0.0	Terrestrially-infl
2017-01-07 03:45:00	32.131540741003626	53.55256790167272	16.065770370501813	32.131540741003626	37.4867975311709	16.065770370501813	0.0	5.355256790167272	0.0	Terrestrially-infl
2017-01-07 03:50:00	58.91568556678885	53.55971415162622	37.491799906138354	32.13582849097573	16.067914245487867	32.13582849097573	10.711942830325246	0.0	0.0	Terrestrially-infl
2017-01-07 03:55:00	42.840196624814844	69.61531951532412	26.775122890509273	37.485172046712975	16.065073734305564	42.840196624814844	21.420098312407422	0.0	0.0	Terrestrially-infl
2017-01-07 04:00:00	42.924383136996276	53.65547892124535	37.55883524487174	21.46219156849813	37.55883524487174	26.827739460622674	10.731095784249069	10.731095784249069	0.0	Terrestrially-infl
2017-01-07 04:05:00	48.1987580774775	48.1987580774775	16.0662526924925	21.421670256656668	21.421670256656668	0.0	21.421670256656668	5.355417564164167	0.0	Terrestrially-infl
2017-01-07 04:10:00	53.603168640602654	26.801584320301327	10.720633728120534	32.161901184361604	16.080950592180802	26.801584320301327	16.080950592180802	0.0	0.0	Terrestrially-infl
2017-01-07 04:15:00	42.83619597943724	42.83619597943724	16.063573492288967	32.12714698457793	26.77262248714828	10.70904899485931	10.70904899485931	0.0	0.0	Terrestrially-infl
2017-01-07 04:20:00	16.069897839325627	58.92295874419396	26.783163065542702	37.49642829175979	21.426530452434164	26.783163065542702	10.713265226217082	5.356632613108541	0.0	Terrestrially-infl
2017-01-07 04:25:00	22.154174010340142	33.23126101551021	11.077087005170071	16.615630507755107	22.154174010340142	22.154174010340142	0.0	5.538543502585036	0.0	Terrestrially-infl
2017-01-07 04:30:00	32.28337789084784	37.663940872655814	32.28337789084784	43.04450385446378	21.52225192723189	21.52225192723189	5.380562981807972	10.761125963615944	0.0	Terrestrially-infl
2017-01-07 04:35:00	32.11386586019649	26.761554883497077	16.056932930098245	32.11386586019649	10.704621953398831	16.056932930098245	0.0	0.0	0.0	Terrestrially-infl
2017-01-07 04:40:00	21.424600404852523	26.78075050606565	10.71230020242626	10.71230020242626	10.71230020242626	16.06845030363939	5.356150101213131	0.0	0.0	Terrestrially-infl
2017-01-07 04:45:00	37.464678034946225	37.464678034946225	37.464678034946225	26.760484310675878	16.056290586405527	16.056290586405527	0.0	0.0	0.0	Terrestrially-infl
2017-01-07 04:50:00	37.53149099291928	21.44656628166816	16.08492471125112	10.72328314083408	10.72328314083408	21.44656628166816	0.0	0.0	0.0	Terrestrially-infl
2017-01-07 04:55:00	16.07247188016525	16.07247188016525	16.07247188016525	16.07247188016525	26.78745313360875	10.714981253443499	0.0	0.0	0.0	Terrestrially-infl
2017-01-07 05:00:00	42.85663568721883	37.49955622631647	10.714158921804707	0.0	10.714158921804707	10.714158921804707	16.071238382707058	0.0	0.0	Terrestrially-infl
2017-01-07 05:05:00	48.198597299190205	26.776998499550114	21.421598799640094	10.710799399820047	21.421598799640094	32.13239819946014	0.0	0.0	0.0	Terrestrially-infl
2017-01-07 05:10:00	21.724658745716557	38.01815280500398	21.724658745716557	16.29349405928742	5.431164686429138	5.431164686429138	0.0	5.431164686429138	0.0	Terrestrially-infl
2017-01-07 05:15:00	21.982181682525454	27.47772710315682	10.991090841262727	0.0	10.991090841262727	5.495545420631363	5.495545420631363	0.0	0.0	Terrestrially-infl
2017-01-07 05:20:00	48.18847042905361	21.417097968468273	10.708548984234136	10.708548984234136	5.354274492117068	5.354274492117068	5.354274492117068	0.0	0.0	Terrestrially-infl
2017-01-07 05:25:00	42.83691032559538	26.77306895349712	21.41845516279769	10.709227581398846	21.41845516279769	5.354613790699423	0.0	0.0	0.0	Terrestrially-infl
2017-01-07 05:30:00	16.07027316892935	10.713515445952902	26.78378861488225	21.427030891905805	5.356757722976451	10.713515445952902	10.713515445952902	0.0	0.0	Terrestrially-infl
2017-01-07 05:35:00	37.55481891489957	21.45989652279976	16.094922392099818	0.0	21.45989652279976	0.0	10.729948261399876	0.0	0.0	Terrestrially-infl
2017-01-07 05:40:00	26.791029240319236	58.94026432870232	5.358205848063848	16.074617544191543	16.074617544191543	16.074617544191543	0.0	0.0	0.0	Terrestrially-infl
2017-01-07 05:45:00	32.1096910019699	21.406460667979925	26.758075834974914	10.703230333989968	16.05484550098495	10.703230333989968	16.05484550098495	0.0	0.0	Terrestrially-infl
2017-01-07 05:50:00	64.27766119381135	58.921189427660416	21.42588706460379	16.06941529845284	21.42588706460379	10.712943532301894	16.06941529845284	5.356471766150947	0.0	Terrestrially-infl
2017-01-07 05:55:00	64.27658893084725	37.494676876327574	5.356382410903938	10.712764821807877	32.13829446542363	5.356382410903938	16.069147232711813	0.0	0.0	Terrestrially-infl
2017-01-07 06:00:00	75.0116273225523	42.86378704145846	26.789866900911537	16.07392014054692	37.50581366127615	10.715946760364616	10.715946760364616	5.357973380182306	0.0	Terrestrially-infl
2017-01-07 06:05:00	42.86035409359353	16.072632785097575	10.715088523398382	5.357544261699191	37.502809831894346	21.430177046796764	10.715088523398382	5.357544261699191	0.0	Terrestrially-infl
2017-01-07 06:10:00	64.23501273211427	48.17625954908572	21.411670910704764	16.058753183028568	16.058753183028568	5.352917727676191	0.0	0.0	0.0	Terrestrially-infl
2017-01-07 06:15:00	26.829712121489766	16.097827272893866	32.195654545787725	10.731884848595907	10.731884848595907	10.731884848595907	0.0	5.365942424297954	0.0
2017-01-07 06:20:00	53.56614740747329	48.20953266672596	26.783073703736644	16.069844222241983	32.139688444483966	0.0	0.0	0.0	0.0
2017-01-07 06:25:00	10.70904899485931	26.77262248714828	37.481671482007584	10.70904899485931	5.354524497429655	10.70904899485931	0.0	0.0	0.0	Terrestrially-infl
2017-01-07 06:30:00	48.185899203104206	42.83191040275929	10.707977600689823	10.707977600689823	10.707977600689823	26.769944001724557	5.353988800344911	5.353988800344911	0.0	Terrestrially-infl
2017-01-07 06:35:00	32.18220921364078	37.54591074924758	21.454806142427188	16.09110460682039	26.818507678033985	32.18220921364078	5.363701535606797	0.0	0.0	Terrestrially-infl
2017-01-07 06:40:00	53.537745515225566	53.537745515225566	21.415098206090224	5.353774551522556	21.415098206090224	16.06132365456767	0.0	0.0	0.0	Terrestrially-infl
2017-01-07 06:45:00	58.9188305042307	10.712514637132854	21.425029274265707	21.425029274265707	21.425029274265707	16.06877195569928	16.06877195569928	5.356257318566427	0.0	Terrestrially-infl
2017-01-07 06:50:00	32.130468982284825	32.130468982284825	21.42031265485656	32.130468982284825	37.48554714599897	16.065234491142412	0.0	10.710156327428278	0.0	Terrestrially-infl
2017-01-07 06:55:00	42.82762568350249	26.767266052189054	48.181078893940295	21.413812841751245	21.413812841751245	16.060359631313435	16.060359631313435	0.0	0.0	Terrestrially-infl
2017-01-07 07:00:00	42.843483428299926	58.9097897139124	32.132612571224946	21.42174171414997	21.42174171414997	16.066306285612473	0.0	10.710870857074985	0.0	Terrestrially-infl
2017-01-07 07:05:00	32.136257328912805	74.9846004341299	58.91647176967349	10.71208577630427	10.71208577630427	10.71208577630427	16.068128664456403	16.068128664456403	0.0	Terrestrially-infl
2017-01-07 07:10:00	69.64296252508207	21.428603853871405	21.428603853871405	16.071452890403553	10.714301926935702	21.428603853871405	26.785754817339253	5.357150963467851	0.0	Terrestrially-infl
2017-01-07 07:15:00	42.832196081193	16.062073530447368	16.062073530447368	21.41609804059649	26.770122550745622	10.70804902029825	10.70804902029825	0.0	0.0	Terrestrially-infl
2017-01-07 07:20:00	26.762714767387017	53.525429534774034	5.352542953477403	16.05762886043221	10.705085906954807	10.705085906954807	16.05762886043221	0.0	0.0	Terrestrially-infl
2017-01-07 07:25:00	64.26029493722226	37.485172046712975	16.065073734305564	10.710049156203711	21.420098312407422	5.3550245781018555	0.0	5.3550245781018555	0.0	Terrestrially-infl
2017-01-07 07:30:00	42.81834506531784	21.40917253265892	42.81834506531784	10.70458626632946	21.40917253265892	26.76146566582365	10.70458626632946	0.0	0.0	Terrestrially-infl
2017-01-07 07:35:00	10.708763268784633	26.77190817196158	16.063144903176948	16.063144903176948	10.708763268784633	5.3543816343923165	5.3543816343923165	5.3543816343923165	0.0	Terrestrially-infl
2017-01-07 07:40:00	37.47179841241692	16.05934217675011	0.0	26.765570294583522	10.706228117833406	16.05934217675011	5.353114058916703	5.353114058916703	0.0	Terrestrially-infl
2017-01-07 07:45:00	37.467051193414854	10.7048717695471	16.057307654320653	16.057307654320653	5.35243588477355	26.762179423867757	10.7048717695471	10.7048717695471	0.0	Terrestrially-infl
2017-01-07 07:50:00	21.421598799640094	37.48779789937017	5.355399699910024	5.355399699910024	16.06619909973007	16.06619909973007	10.710799399820047	0.0	0.0	Terrestrially-infl
2017-01-07 07:55:00	21.413598629362532	32.1203979440438	10.706799314681264	21.413598629362532	26.766998286703164	0.0	0.0	0.0	0.0	Terrestrially-infl
2017-01-07 08:00:00	26.80355313649384	42.88568501839014	16.082131881896306	42.88568501839014	26.80355313649384	16.082131881896306	16.082131881896306	0.0	0.0	Terrestrially-infl
2017-01-07 08:05:00	37.48867326534319	10.711049504383768	37.48867326534319	16.066574256575652	5.355524752191884	10.711049504383768	5.355524752191884	0.0	0.0	Terrestrially-infl
2017-01-07 08:10:00	53.52043336170797	32.11226001702478	26.760216680853986	10.704086672341594	16.05613000851239	5.352043336170797	10.704086672341594	0.0	0.0	Terrestrially-infl
2017-01-07 08:15:00	48.19682880882081	48.19682880882081	37.48642240686063	10.71040640196018	10.71040640196018	10.71040640196018	10.71040640196018	5.355203200980091	0.0	Terrestrially-infl
2017-01-07 08:20:00	26.77297965903609	10.709191863614434	10.709191863614434	16.06378779542165	42.836767454457735	16.06378779542165	0.0	10.709191863614434	0.0	Terrestrially-infl
2017-01-07 08:25:00	48.20133067595979	21.422813633759905	26.778517042199887	5.355703408439976	37.489923859079845	16.06711022531993	10.711406816879952	10.711406816879952	0.0	Terrestrially-infl
2017-01-07 08:30:00	37.47579700368409	26.768426431202922	5.353685286240585	10.70737057248117	21.41474114496233	21.41474114496233	5.353685286240585	5.353685286240585	0.0	Terrestrially-infl
2017-01-07 08:35:00	37.480046442056214	42.834338790921386	21.417169395460693	32.125754093191034	48.18863113978655	26.771461744325862	16.062877046595517	0.0	0.0	Terrestrially-infl
2017-01-07 08:40:00	16.05886026958259	5.352953423194196	21.411813692776786	16.05886026958259	10.705906846388393	10.705906846388393	10.705906846388393	0.0	0.0	Terrestrially-infl
2017-01-07 08:45:00	64.28152163671703	16.070380409179258	32.140760818358515	37.497554288084935	16.070380409179258	10.713586939452837	0.0	0.0	0.0	Terrestrially-infl
2017-01-07 08:50:00	26.772443904778065	21.41795512382245	26.772443904778065	26.772443904778065	53.54488780955613	26.772443904778065	0.0	0.0	0.0	Terrestrially-infl
2017-01-07 08:55:00	42.82062915197809	37.46805050798083	42.82062915197809	10.705157287994522	48.17320779597535	32.115471863983565	16.057735931991786	5.352578643997261	0.0	Terrestrially-infl
2017-01-07 09:00:00	42.82062915197809	37.46805050798083	42.82062915197809	26.76289321998631	21.410314575989045	5.352578643997261	10.705157287994522	0.0	0.0	Terrestrially-infl
2017-01-07 09:05:00	58.88523635665754	91.00445618756164	53.53203305150685	42.82562644120548	21.41281322060274	32.11921983090411	26.766016525753425	5.353203305150685	0.0	Terrestrially-infl
2017-01-07 09:10:00	74.97259473418448	53.55185338156034	16.0655560144681	48.196668043404316	58.90703871971639	16.0655560144681	21.420741352624137	5.355185338156034	0.0	Terrestrially-infl
2017-01-07 09:15:00	58.89643014846119	80.3133138388107	42.83376738069905	26.771104612936906	48.18798830328643	42.83376738069905	16.062662767762145	0.0	0.0	Terrestrially-infl
2017-01-07 09:20:00	69.58282640914747	69.58282640914747	53.525251083959596	37.46767575877172	32.11515065037576	32.11515065037576	5.35252510839596	5.35252510839596	0.0	Terrestrially-infl
2017-01-07 09:25:00	64.23758289510529	74.94384671095615	53.531319079254395	48.178187171328965	26.765659539627197	16.059395723776323	16.059395723776323	0.0	0.0	Terrestrially-infl
2017-01-07 09:30:00	96.3342108989962	80.27850908249683	64.22280726599746	16.055701816499365	32.11140363299873	0.0	21.40760242199915	5.351900605499788	0.0	Terrestrially-infl
2017-01-07 09:35:00	42.818916064138534	37.46655155612122	21.409458032069267	21.409458032069267	48.17128057215585	26.761822540086584	0.0	5.352364508017317	0.0	Terrestrially-infl
2017-01-07 09:40:00	58.884843669299975	58.884843669299975	48.17850845669997	10.706335212599996	32.11900563779999	5.353167606299998	21.412670425199988	5.353167606299998	0.0	Terrestrially-infl
2017-01-07 09:45:00	21.410457339972343	37.46830034495161	16.05784300497926	16.05784300497926	37.46830034495161	32.11568600995852	21.410457339972343	5.3526143349930875	0.0	Segment_1 Pristine Marine
2017-01-07 09:50:00	42.835338795495616	42.835338795495616	21.417669397747808	21.417669397747808	16.063252048310858	26.772086747184762	37.480921446058666	0.0	0.0	Segment_1 Pristine Marine
2017-01-07 09:55:00	53.525251083959596	42.82020086716768	21.41010043358384	32.11515065037576	37.46767575877172	26.762625541979798	5.35252510839596	0.0	0.0	Segment_1 Pristine Marine
2017-01-07 10:00:00	58.887788952150046	37.47404751500458	21.413741437145475	16.060306077859106	16.060306077859106	16.060306077859106	16.060306077859106	5.353435359286369	0.0	Segment_1 Pristine Marine
2017-01-07 10:05:00	16.060948742883802	21.414598323845066	5.3536495809612665	21.414598323845066	37.47554706672887	21.414598323845066	16.060948742883802	0.0	0.0	Segment_1 Pristine Marine
2017-01-07 10:10:00	26.779142374530068	37.49079932434209	10.711656949812024	21.42331389962405	16.06748542471804	32.13497084943608	10.711656949812024	10.711656949812024	0.0	Segment_1 Pristine Marine
2017-01-07 10:15:00	58.87915029111379	21.410600105859558	21.410600105859558	21.410600105859558	26.763250132324448	10.705300052929779	21.410600105859558	5.3526500264648895	0.0	Segment_1 Pristine Marine
2017-01-07 10:20:00	42.81491939217223	16.055594772064588	37.4630544681507	21.407459696086114	10.703729848043057	5.351864924021529	0.0	5.351864924021529	0.0	Segment_1 Pristine Marine
2017-01-07 10:25:00	21.414241279386253	21.414241279386253	10.707120639693127	16.060680959539688	21.414241279386253	16.060680959539688	16.060680959539688	5.353560319846563	0.0	Segment_1 Pristine Marine
2017-01-07 10:30:00	42.827197258725064	26.766998286703164	16.060198972021894	21.413598629362532	16.060198972021894	21.413598629362532	0.0	0.0	0.0	Segment_1 Pristine Marine
2017-01-07 10:35:00	53.52703564565078	32.11622138739046	0.0	10.705407129130156	16.05811069369523	42.82162851652062	26.76351782282539	0.0	0.0	Segment_1 Pristine Marine
2017-01-07 10:40:00	42.852346019960656	10.713086504990166	5.356543252495083	10.713086504990166	26.78271626247541	16.06962975748525	21.426173009980328	21.426173009980328	0.0	Segment_1 Pristine Marine
2017-01-07 10:45:00	16.05655822336507	10.704372148910046	16.05655822336507	21.408744297820093	21.408744297820093	5.352186074455023	10.704372148910046	5.352186074455023	0.0	Segment_1 Pristine Marine
2017-01-07 10:50:00	64.22259317641422	21.40753105880474	21.40753105880474	32.11129658820711	32.11129658820711	10.70376552940237	10.70376552940237	0.0	0.0	Segment_1 Pristine Marine
2017-01-07 10:55:00	16.056237060084268	26.760395100140446	10.704158040056177	5.352079020028088	21.40831608011236	32.112474120168535	10.704158040056177	0.0	0.0	Segment_1 Pristine Marine
2017-01-07 11:00:00	10.706692210629756	16.06003831594463	16.06003831594463	16.06003831594463	21.41338442125951	21.41338442125951	0.0	0.0	0.0	Segment_1 Pristine Marine
2017-01-07 11:05:00	21.417740828551764	10.708870414275882	16.063305621413825	0.0	16.063305621413825	10.708870414275882	5.354435207137941	0.0	0.0	Segment_1 Pristine Marine
2017-01-07 11:10:00	26.766641274388572	32.119969529266285	5.353328254877714	16.059984764633146	32.119969529266285	37.473297784144	26.766641274388572	5.353328254877714	0.0	Segment_1 Pristine Marine
2017-01-07 11:15:00	42.86364399098458	42.86364399098458	32.147732993238435	16.073866496619218	21.43182199549229	10.715910997746144	37.50568849211151	0.0	0.0	Terrestrially-infl
2017-01-07 11:20:00	10.707977600689823	26.769944001724557	21.415955201379646	10.707977600689823	5.353988800344911	10.707977600689823	5.353988800344911	0.0	0.0	Terrestrially-infl
2017-01-07 11:25:00	42.834338790921386	16.062877046595517	21.417169395460693	5.3542923488651715	26.771461744325862	16.062877046595517	0.0	0.0	0.0	Terrestrially-infl
2017-01-07 11:30:00	37.472922929963296	21.413098817121888	10.706549408560944	10.706549408560944	16.05982411284141	26.766373521402357	21.413098817121888	5.353274704280472	0.0	Terrestrially-infl
2017-01-07 11:35:00	42.84219722774403	32.13164792080803	53.55274653468004	10.710549306936008	10.710549306936008	26.77637326734002	21.42109861387201	0.0	0.0	Terrestrially-infl
2017-01-07 11:40:00	10.715267311429503	32.145801934288514	26.78816827857376	21.430534622859007	37.50343559000326	21.430534622859007	26.78816827857376	10.715267311429503	0.0	Terrestrially-infl
2017-01-07 11:45:00	21.412884619018318	16.059663464263735	21.412884619018318	16.059663464263735	48.17899039279121	64.23865385705494	26.766105773772892	0.0	0.0	Terrestrially-infl
2017-01-07 11:50:00	16.056290586405527	21.408387448540704	5.352096862135176	5.352096862135176	32.11258117281105	16.056290586405527	10.704193724270352	5.352096862135176	0.0	Terrestrially-infl
2017-01-07 11:55:00	0.0	21.410385957742708	16.057789468307032	10.705192978871354	16.057789468307032	32.115578936614064	37.46817542604974	0.0	0.0	Terrestrially-infl
2017-01-07 12:00:00	32.143763845951185	16.071881922975592	21.42917589730079	10.714587948650397	48.215645768926784	0.0	10.714587948650397	16.071881922975592	0.0	Terrestrially-infl
2017-01-07 12:05:00	21.417383679296513	21.417383679296513	32.126075518944766	16.063037759472387	16.063037759472387	32.126075518944766	5.354345919824128	5.354345919824128	0.0	Terrestrially-infl
2017-01-07 12:10:00	10.707870473063481	26.7696761826587	32.12361141919044	10.707870473063481	26.7696761826587	32.12361141919044	16.06180570959522	10.707870473063481	0.0	Terrestrially-infl
2017-01-07 12:15:00	32.14011738544656	37.49680361635431	10.713372461815519	10.713372461815519	32.14011738544656	21.426744923631038	10.713372461815519	10.713372461815519	0.0	Terrestrially-infl
2017-01-07 12:20:00	10.705085906954807	26.762714767387017	26.762714767387017	21.410171813909614	32.11525772086442	16.05762886043221	10.705085906954807	5.352542953477403	0.0	Terrestrially-infl
2017-01-07 12:25:00	26.778695705599826	5.355739141119966	10.711478282239932	26.778695705599826	26.778695705599826	32.13443484671979	0.0	10.711478282239932	0.0	Terrestrially-infl
2017-01-07 12:30:00	21.409886295462233	0.0	16.057414721596675	16.057414721596675	16.057414721596675	21.409886295462233	26.76235786932779	0.0	0.0	Terrestrially-infl
2017-01-07 12:35:00	10.7056926761367	16.05853901420505	5.35284633806835	10.7056926761367	21.4113853522734	5.35284633806835	10.7056926761367	0.0	0.0	Terrestrially-infl
2017-01-07 12:40:00	16.067860641639882	16.067860641639882	26.77976773606647	26.77976773606647	10.711907094426586	53.55953547213294	5.355953547213293	0.0	0.0	Terrestrially-infl
2017-01-07 12:45:00	48.19489969460498	26.774944274780545	42.839910839648866	5.354988854956108	21.41995541982444	10.709977709912216	21.41995541982444	5.354988854956108	0.0	Terrestrially-infl
2017-01-07 12:50:00	32.119862427357546	32.119862427357546	16.059931213678773	16.059931213678773	37.47317283191715	10.706620809119183	5.3533104045595925	5.3533104045595925	0.0	Terrestrially-infl
2017-01-07 12:55:00	16.058003617137867	32.116007234275735	21.41067148951715	10.705335744758576	16.058003617137867	10.705335744758576	10.705335744758576	10.705335744758576	0.0	Terrestrially-infl
2017-01-07 13:00:00	21.418240857520754	32.12736128628113	10.709120428760377	21.418240857520754	26.77280107190094	26.77280107190094	16.063680643140565	0.0	0.0	Terrestrially-infl
2017-01-07 13:05:00	48.17722334092578	26.765124078292107	5.3530248156584195	16.059074446975263	5.3530248156584195	16.059074446975263	10.706049631316839	5.3530248156584195	0.0	Terrestrially-infl
2017-01-07 13:10:00	26.777623760959422	37.48867326534319	21.422099008767532	16.066574256575652	21.422099008767532	10.711049504383768	21.422099008767532	5.355524752191884	0.0	Terrestrially-infl
2017-01-07 13:15:00	16.06378779542165	16.06378779542165	16.06378779542165	26.77297965903609	32.1275755908433	32.1275755908433	21.418383727228868	5.354595931807217	0.0	Terrestrially-infl
2017-01-07 13:20:00	37.47917147890728	26.77083677064805	21.41666941651844	16.06250206238883	32.12500412477766	32.12500412477766	5.35416735412961	0.0	0.0	Terrestrially-infl
2017-01-07 13:25:00	32.13775835182848	37.49405141046657	16.06887917591424	10.712586117276162	42.85034446910465	48.20663752774273	10.712586117276162	5.356293058638081	0.0	Terrestrially-infl
2017-01-07 13:30:00										Terrestrially-infl
2017-01-07 13:35:00										Terrestrially-infl
2017-01-07 13:40:00										Terrestrially-infl
2017-01-07 13:45:00										Terrestrially-infl
2017-01-07 13:50:00										Terrestrially-infl
2017-01-07 13:55:00										Terrestrially-infl
2017-01-07 14:00:00										Terrestrially-infl
2017-01-07 14:05:00										Segment_1 Pristine Marine
2017-01-07 14:10:00										Segment_1 Pristine Marine
2017-01-07 14:15:00										Segment_1 Pristine Marine
2017-01-07 14:20:00										Segment_1 Pristine Marine
2017-01-07 14:25:00										Segment_1 Pristine Marine
2017-01-07 14:30:00										Segment_1 Pristine Marine
2017-01-07 14:35:00										Segment_1 Pristine Marine
2017-01-07 14:40:00										Segment_1 Pristine Marine
2017-01-07 14:45:00										Segment_1 Pristine Marine
2017-01-07 14:50:00										Segment_1 Pristine Marine
2017-01-07 14:55:00										Segment_1 Pristine Marine
2017-01-07 15:00:00										Segment_1 Pristine Marine
2017-01-07 15:05:00	21.421170067551643	26.77646258443955	16.065877550663732	21.421170067551643	26.77646258443955	5.355292516887911	10.710585033775821	0.0	0.0	Segment_1 Pristine Marine
2017-01-07 15:10:00	21.412384840107986	26.765481050134984	16.059288630080992	10.706192420053993	42.82476968021597	26.765481050134984	5.3530962100269965	0.0	0.0	Segment_1 Pristine Marine
2017-01-07 15:15:00	21.42567261057998	48.20776337380496	10.71283630528999	5.356418152644995	5.356418152644995	21.42567261057998	21.42567261057998	0.0	0.0	Segment_1 Pristine Marine
2017-01-07 15:20:00	16.064912980685904	5.3549709935619685	26.77485496780984	21.419883974247874	32.12982596137181	21.419883974247874	16.064912980685904	5.3549709935619685	0.0	Segment_1 Pristine Marine
2017-01-07 15:25:00	10.710942315283383	37.48829810349185	10.710942315283383	5.355471157641691	21.42188463056677	21.42188463056677	5.355471157641691	0.0	0.0	Segment_1 Pristine Marine
2017-01-07 15:30:00	16.063734219102425	10.709156146068283	5.3545780730341415	10.709156146068283	26.772890365170714	42.83662458427313	10.709156146068283	0.0	0.0	Segment_1 Pristine Marine
2017-01-07 15:35:00	5.360639029679779	10.721278059359557	21.44255611871911	10.721278059359557	26.803195148398892	10.721278059359557	10.721278059359557	0.0	0.0	Segment_1 Pristine Marine
2017-01-07 15:40:00	37.501182958534635	5.357311851219233	21.429247404876925	26.78655925609616	21.429247404876925	10.714623702438466	0.0	0.0	0.0	Segment_1 Pristine Marine
2017-01-07 15:45:00	16.061966401034738	16.061966401034738	10.707977600689823	5.353988800344911	32.12393280206948	0.0	16.061966401034738	0.0	0.0	Segment_1 Pristine Marine
2017-01-07 15:50:00	16.05971701343252	42.825912035820046	26.76619502238753	26.76619502238753	5.353239004477506	10.706478008955012	10.706478008955012	5.353239004477506	0.0	Segment_1 Pristine Marine
2017-01-07 15:55:00	26.77610531961658	21.420884255693267	10.710442127846633	16.065663191769946	21.420884255693267	0.0	16.065663191769946	5.355221063923317	0.0	Segment_1 Pristine Marine
2017-01-07 16:00:00	21.428675357629864	21.428675357629864	21.428675357629864	5.357168839407466	5.357168839407466	10.714337678814932	26.78584419703733	5.357168839407466	0.0	Segment_1 Pristine Marine
2017-01-07 16:05:00	16.058003617137867	10.705335744758576	10.705335744758576	5.352667872379287	5.352667872379287	5.352667872379287	0.0	0.0	0.0	Segment_1 Pristine Marine
2017-01-07 16:10:00	10.708834698873906	5.354417349436953	10.708834698873906	16.063252048310858	10.708834698873906	26.772086747184762	5.354417349436953	0.0	0.0	Segment_1 Pristine Marine
2017-01-07 16:15:00	32.134863647462346	5.3558106079103895	10.711621215820779	26.779053039551954	26.779053039551954	16.067431823731173	10.711621215820779	10.711621215820779	0.0	Segment_1 Pristine Marine
2017-01-07 16:20:00	16.065984732255725	10.710656488170484	10.710656488170484	5.355328244085242	32.13196946451145	5.355328244085242	10.710656488170484	0.0	0.0	Segment_1 Pristine Marine
2017-01-07 16:25:00	26.77119389489087	32.125432673869035	5.354238778978173	16.062716336934518	32.125432673869035	5.354238778978173	10.708477557956346	0.0	0.0	Segment_1 Pristine Marine
2017-01-07 16:30:00	26.768247904806326	32.121897485767605	16.060948742883802	10.707299161922533	16.060948742883802	5.3536495809612665	5.3536495809612665	5.3536495809612665	0.0	Segment_1 Pristine Marine
2017-01-07 16:35:00	16.073276437045234	10.715517624696826	5.357758812348413	10.715517624696826	10.715517624696826	32.146552874090474	5.357758812348413	0.0	0.0	Segment_1 Pristine Marine
2017-01-07 16:40:00	16.059931213678773	16.059931213678773	26.766552022797967	21.41324161823837	21.41324161823837	16.059931213678773	0.0	0.0	0.0	Segment_1 Pristine Marine
2017-01-07 16:45:00	10.70926329942151	5.354631649710755	37.482421547975285	5.354631649710755	16.063894949132266	26.773158248553766	0.0	0.0	0.0	Segment_1 Pristine Marine
2017-01-07 16:50:00	26.778517042199887	32.13422045063986	10.711406816879952	10.711406816879952	21.422813633759905	26.778517042199887	16.06711022531993	0.0	0.0	Segment_1 Pristine Marine
2017-01-07 16:55:00	0.0	32.12468272046235	10.708227573487449	10.708227573487449	21.416455146974897	21.416455146974897	5.354113786743724	5.354113786743724	0.0	Segment_1 Pristine Marine
2017-01-07 17:00:00	58.92374514120633	58.92374514120633	37.49692872622221	5.35670410374603	16.07011231123809	26.78352051873015	5.35670410374603	0.0	0.0	Segment_1 Pristine Marine
2017-01-07 17:05:00	32.116970945783514	0.0	16.058485472891753	5.352828490963919	10.705656981927838	16.058485472891753	10.705656981927838	0.0	0.0	Segment_1 Pristine Marine
2017-01-07 17:10:00	26.773515434736943	48.19232778252649	21.41881234778955	10.709406173894775	21.41881234778955	16.064109260842162	16.064109260842162	5.354703086947388	0.0	Segment_1 Pristine Marine
2017-01-07 17:15:00	16.078534858200793	16.078534858200793	10.719023238800526	26.797558097001318	10.719023238800526	26.797558097001318	10.719023238800526	0.0	0.0	Segment_1 Pristine Marine
2017-01-07 17:20:00	80.34385977849641	21.425029274265707	21.425029274265707	10.712514637132854	32.13754391139856	21.425029274265707	10.712514637132854	0.0	0.0	Segment_1 Pristine Marine
2017-01-07 17:25:00	42.83862485358558	32.12896864018918	16.06448432009459	16.06448432009459	21.41931242679279	16.06448432009459	5.354828106698197	0.0	0.0	Segment_1 Pristine Marine
2017-01-07 17:30:00	53.55256790167272	37.4867975311709	32.131540741003626	5.355256790167272	32.131540741003626	16.065770370501813	16.065770370501813	10.710513580334544	0.0	Segment_1 Pristine Marine
2017-01-07 17:35:00	80.28653827160326	42.8194870781884	48.17192296296196	32.114615308641305	42.8194870781884	21.4097435390942	10.7048717695471	0.0	0.0	Segment_1 Pristine Marine
2017-01-07 17:40:00	42.84991558967565	42.84991558967565	69.6311128332229	21.424957794837827	21.424957794837827	32.137436692256735	26.781197243547282	0.0	0.0	Segment_1 Pristine Marine
2017-01-07 17:45:00	69.59582001104323	53.535246162340954	42.82819692987275	21.414098464936377	42.82819692987275	5.353524616234094	0.0	0.0	0.0	Segment_1 Pristine Marine
2017-01-07 17:50:00	90.99838774716194	48.175617042615144	37.46992436647845	37.46992436647845	26.76423169034175	5.35284633806835	16.05853901420505	0.0	0.0	Segment_1 Pristine Marine
2017-01-07 17:55:00	64.24186695717417	69.59535587027203	26.76744456548924	16.060466739293542	16.060466739293542	26.76744456548924	10.706977826195695	0.0	0.0	Segment_1 Pristine Marine
2017-01-07 18:00:00	37.481671482007584	42.83619597943724	32.12714698457793	64.25429396915587	42.83619597943724	16.063573492288967	16.063573492288967	0.0	0.0	Segment_1 Pristine Marine
2017-01-07 18:05:00	58.87051416423682	80.27797386032293	26.759324620107645	26.759324620107645	26.759324620107645	10.703729848043057	10.703729848043057	5.351864924021529	0.0	Segment_1 Pristine Marine
2017-01-07 18:10:00	58.9097897139124	74.97609599952489	32.132612571224946	53.554354285374906	21.42174171414997	5.3554354285374925	16.066306285612473	16.066306285612473	0.0	Segment_1 Pristine Marine
2017-01-07 18:15:00	74.93685052937286	64.23158616803389	58.87895398736439	37.46842526468643	53.526321806694895	16.05789654200847	0.0	5.35263218066949	0.0	Segment_1 Pristine Marine
2017-01-07 18:20:00	96.35219784172286	53.52899880095713	64.23479856114855	37.470299160669995	42.82319904076571	26.764499400478567	32.11739928057428	5.3528998800957135	0.0	Segment_1 Pristine Marine
2017-01-07 18:25:00	123.10520451162186	53.524001961574726	64.22880235388966	48.17160176541725	32.11440117694483	26.762000980787363	16.057200588472416	0.0	0.0	Terrestrially-infl
2017-01-07 18:30:00	53.533104045595934	42.82648323647674	37.47317283191715	32.119862427357546	26.766552022797967	21.41324161823837	16.059931213678773	10.706620809119183	0.0	Terrestrially-infl
2017-01-07 18:35:00	58.87129916199218	48.167426587084506	32.11161772472301	21.40774514981534	37.46355401217684	10.70387257490767	10.70387257490767	0.0	0.0	Terrestrially-infl
2017-01-07 18:40:00	32.14140427703357	42.85520570271142	48.21210641555036	42.85520570271142	16.070702138516786	26.78450356419464	16.070702138516786	5.356900712838928	0.0	Terrestrially-infl
2017-01-07 18:45:00	53.55346107862671	48.198114970764045	48.198114970764045	5.355346107862672	21.421384431450686	10.710692215725343	10.710692215725343	0.0	0.0	Terrestrially-infl
2017-01-07 18:50:00	53.51989811277028	42.81591849021623	48.167908301493256	10.703979622554057	26.75994905638514	26.75994905638514	10.703979622554057	0.0	0.0	Terrestrially-infl
2017-01-07 18:55:00	53.54560214380188	21.418240857520754	26.77280107190094	21.418240857520754	32.12736128628113	16.063680643140565	16.063680643140565	0.0	0.0	Terrestrially-infl
2017-01-07 19:00:00	53.550245781018546	42.840196624814844	10.710049156203711	26.775122890509273	10.710049156203711	32.13014746861113	10.710049156203711	0.0	0.0	Terrestrially-infl
2017-01-07 19:05:00	37.468924951955536	0.0	21.41081425826031	21.41081425826031	32.11622138739046	16.05811069369523	5.352703564565077	0.0	0.0	Terrestrially-infl
2017-01-07 19:10:00	32.149020494768386	48.223530742152576	21.432680329845592	37.50719057722978	26.79085041230699	21.432680329845592	0.0	0.0	0.0	Terrestrially-infl
2017-01-07 19:15:00	37.47792160241438	53.539888003449114	16.061966401034738	16.061966401034738	37.47792160241438	26.769944001724557	10.707977600689823	5.353988800344911	0.0	Terrestrially-infl
2017-01-07 19:20:00	32.126182662291995	10.708727554097331	26.77181888524333	21.417455108194662	5.3543637770486665	10.708727554097331	10.708727554097331	0.0	0.0	Terrestrially-infl
2017-01-07 19:25:00	16.05987766308154	32.11975532616308	16.05987766308154	21.41317021744205	58.88621809796565	21.41317021744205	10.706585108721027	0.0	0.0	Terrestrially-infl
2017-01-07 19:30:00	37.492925624500934	37.492925624500934	26.78066116035782	26.78066116035782	21.424528928286254	10.712264464143127	0.0	0.0	0.0	Terrestrially-infl
2017-01-07 19:35:00	48.18847042905361	32.12564695270241	10.708548984234136	21.417097968468273	0.0	16.062823476351205	5.354274492117068	0.0	0.0	Terrestrially-infl
2017-01-07 19:40:00	58.90428798244252	48.19441744018025	16.064805813393413	5.354935271131137	5.354935271131137	16.064805813393413	5.354935271131137	0.0	0.0	Terrestrially-infl
2017-01-07 19:45:00	10.71212151339514	58.91666832367326	16.068182270092713	26.78030378348785	16.068182270092713	16.068182270092713	10.71212151339514	0.0	0.0	Terrestrially-infl
2017-01-07 19:50:00	21.45387436250365	10.726937181251829	42.907748725007316	0.0	10.726937181251829	0.0	5.3634685906259145	0.0	0.0	Terrestrially-infl
2017-01-07 19:55:00	26.770122550745622	42.832196081193	26.770122550745622	10.70804902029825	10.70804902029825	5.354024510149125	5.354024510149125	0.0	0.0	Terrestrially-infl
2017-01-07 20:00:00	26.873364104158675	26.873364104158675	16.124018462495204	16.124018462495204	10.749345641663467	5.374672820831735	0.0	0.0	0.0	Terrestrially-infl
2017-01-07 20:05:00										Terrestrially-infl
2017-01-07 20:10:00										Terrestrially-infl
2017-01-07 20:15:00										Terrestrially-infl
2017-01-07 20:20:00										Terrestrially-infl
2017-01-07 20:25:00										Terrestrially-infl
2017-01-07 20:30:00										Terrestrially-infl
2017-01-07 20:35:00										Terrestrially-infl
2017-01-07 20:40:00										Terrestrially-infl
2017-01-07 20:45:00										Terrestrially-infl
2017-01-07 20:50:00										Terrestrially-infl
2017-01-07 20:55:00										Terrestrially-infl
2017-01-07 21:00:00										Terrestrially-infl
2017-01-07 21:05:00										Terrestrially-infl
2017-01-07 21:10:00	42.81277862479496	48.16437595289432	26.75798664049685	26.75798664049685	21.40638931239748	10.70319465619874	21.40638931239748	5.35159732809937	0.0	Terrestrially-infl
2017-01-07 21:15:00	53.560964941461116	42.84877195316889	64.27315792975334	26.780482470730558	58.91706143560722	10.712192988292225	5.356096494146112	0.0	0.0	Terrestrially-infl
2017-01-07 21:20:00	101.72951899309895	48.18766689146793	37.47929647114172	21.416740840652412	10.708370420326203	16.062555630489307	5.354185210163101	10.708370420326203	0.0	Terrestrially-infl
2017-01-07 21:25:00	64.28237957589177	58.92551461123412	42.85491971726118	26.78432482328824	32.14118978794588	5.356864964657648	21.42745985863059	5.356864964657648	0.0	Terrestrially-infl
2017-01-07 21:30:00	37.51983789650645	48.23979158122258	16.079930527074193	37.51983789650645	26.799884211790317	26.799884211790317	5.359976842358066	10.719953684716131	0.0	Terrestrially-infl
2017-01-07 21:35:00	85.64211489071184	53.526321806694895	53.526321806694895	26.763160903347448	32.11579308401694	16.05789654200847	5.35263218066949	10.70526436133898	0.0	Terrestrially-infl
2017-01-07 21:40:00	53.525429534774034	58.87797248825144	42.82034362781923	32.11525772086442	26.762714767387017	10.705085906954807	0.0	0.0	0.0	Terrestrially-infl
2017-01-07 21:45:00	58.89800154753532	26.77181888524333	21.417455108194662	16.063091331145998	21.417455108194662	16.063091331145998	16.063091331145998	16.063091331145998	0.0	Terrestrially-infl
2017-01-07 21:50:00	64.24850838275833	58.894466017528465	37.47829655660903	26.770211826149307	21.416169460919445	5.354042365229861	0.0	0.0	0.0	Terrestrially-infl
2017-01-07 21:55:00	58.9097897139124	21.42174171414997	48.19891885683742	16.066306285612473	21.42174171414997	21.42174171414997	21.42174171414997	0.0	0.0	Terrestrially-infl
2017-01-07 22:00:00	64.24636583737592	32.12318291868796	16.06159145934398	37.47704673846929	10.707727639562654	0.0	5.353863819781327	0.0	0.0	Terrestrially-infl
2017-01-07 22:05:00	58.87836508396988	53.52578643997261	32.115471863983565	21.410314575989045	16.057735931991786	16.057735931991786	0.0	0.0	0.0	Terrestrially-infl
2017-01-07 22:10:00	21.431678946450628	58.93711710273923	16.07375920983797	21.431678946450628	21.431678946450628	21.431678946450628	0.0	0.0	0.0	Terrestrially-infl
2017-01-07 22:15:00	64.24615159069705	26.76922982945711	21.415383863565687	16.061537897674263	21.415383863565687	37.47692176123995	5.353845965891422	0.0	0.0	Terrestrially-infl
2017-01-07 22:20:00	42.817488595640185	37.46530252118517	37.46530252118517	16.05655822336507	16.05655822336507	16.05655822336507	5.352186074455023	0.0	0.0	Terrestrially-infl
2017-01-07 22:25:00	37.477171716532155	26.769408368951545	26.769408368951545	26.769408368951545	32.12329004274185	16.061645021370925	0.0	5.353881673790309	0.0	Terrestrially-infl
2017-01-07 22:30:00	69.5800426970924	32.11386586019649	21.409243906797663	21.409243906797663	42.818487813595326	10.704621953398831	0.0	5.352310976699416	0.0	Terrestrially-infl
2017-01-07 22:35:00										Terrestrially-infl
2017-01-07 22:40:00										Terrestrially-infl
2017-01-07 22:45:00										Terrestrially-infl
2017-01-07 22:50:00										Terrestrially-infl
2017-01-07 22:55:00										Terrestrially-infl
2017-01-07 23:00:00										Terrestrially-infl
2017-01-07 23:05:00										Terrestrially-infl
2017-01-07 23:10:00										Terrestrially-infl
2017-01-07 23:15:00										Terrestrially-infl
2017-01-07 23:20:00										Terrestrially-infl
2017-01-07 23:25:00	16.066413472925078	26.777355788208464	0.0	5.355471157641691	16.066413472925078	10.710942315283383	0.0	0.0	0.0	Terrestrially-infl
2017-01-07 23:30:00	32.118470167537886	32.118470167537886	0.0	10.706156722512633	0.0	5.353078361256316	10.706156722512633	0.0	0.0	Terrestrially-infl
2017-01-07 23:35:00	32.121040587638674	16.060520293819337	26.767533823032217	37.47454735224511	16.060520293819337	5.353506764606443	10.707013529212887	0.0	0.0	Terrestrially-infl
2017-01-07 23:40:00	21.429604949916254	10.714802474958127	5.357401237479063	16.072203712437197	10.714802474958127	16.072203712437197	0.0	5.357401237479063	0.0	Terrestrially-infl
2017-01-07 23:45:00	21.44463262300828	42.88926524601656	21.44463262300828	10.72231631150414	5.36115815575207	16.08347446725621	21.44463262300828	0.0	0.0	Terrestrially-infl
2017-01-07 23:50:00	16.062127095689586	10.708084730459722	10.708084730459722	16.062127095689586	32.124254191379165	10.708084730459722	0.0	0.0	0.0	Terrestrially-infl
2017-01-07 23:55:00	42.824484100837275	32.118363075627954	26.76530256302329	10.706121025209317	16.059181537813974	0.0	16.059181537813974	0.0	0.0	Terrestrially-infl
2017-01-08 00:00:00	21.421527343100237	53.5538183577506	21.421527343100237	10.710763671550119	16.066145507325178	5.355381835775059	21.421527343100237	0.0	0.0	Terrestrially-infl
2017-01-08 00:05:00	37.47767163711932	26.769765455085224	32.12371854610227	16.061859273051134	21.415812364068177	21.415812364068177	10.707906182034089	0.0	0.0	Terrestrially-infl
2017-01-08 00:10:00	42.84191141588565	58.907628196842786	10.710477853971415	21.42095570794283	21.42095570794283	16.065716780957118	10.710477853971415	5.355238926985708	0.0	Terrestrially-infl
2017-01-08 00:15:00	10.712872047388789	58.920796260638355	21.425744094777578	10.712872047388789	16.069308071083185	5.356436023694394	5.356436023694394	0.0	0.0	Terrestrially-infl
2017-01-08 00:20:00	42.861927459770506	37.50418652729919	16.073222797413937	5.357740932471313	16.073222797413937	10.715481864942626	16.073222797413937	10.715481864942626	0.0	Terrestrially-infl
2017-01-08 00:25:00	32.11739928057428	48.17609892086143	16.058699640287138	16.058699640287138	21.411599520382854	10.705799760191423	5.3528998800957135	5.3528998800957135	0.0	Terrestrially-infl
2017-01-08 00:30:00	48.189916864241475	21.417740828551764	16.063305621413825	5.354435207137941	5.354435207137941	0.0	0.0	10.708870414275882	0.0	Terrestrially-infl
2017-01-08 00:35:00	37.4810464499656	16.063305621413825	26.77217603568971	5.354435207137941	21.417740828551764	0.0	0.0	0.0	0.0	Terrestrially-infl
2017-01-08 00:40:00	42.874375426792795	32.155781570094604	16.077890785047302	10.718593856698199	21.437187713396398	16.077890785047302	0.0	0.0	0.0	Terrestrially-infl
2017-01-08 00:45:00	27.612225395881648	49.702005712586974	22.089780316705326	5.522445079176332	5.522445079176332	27.612225395881648	5.522445079176332	0.0	0.0	Terrestrially-infl
2017-01-08 00:50:00	21.43282339225539	16.074617544191543	10.716411696127695	26.791029240319236	16.074617544191543	0.0	21.43282339225539	5.358205848063848	0.0	Terrestrially-infl
2017-01-08 00:55:00	64.2444376687061	5.353703139058841	21.414812556235365	21.414812556235365	10.707406278117682	37.475921973411886	10.707406278117682	5.353703139058841	0.0	Terrestrially-infl
2017-01-08 01:00:00	37.50531298963031	26.78950927830736	21.43160742264589	10.715803711322943	5.3579018556614715	16.07370556698442	0.0	5.3579018556614715	0.0	Terrestrially-infl
2017-01-08 01:05:00	21.411956476753076	21.411956476753076	10.705978238376538	10.705978238376538	21.411956476753076	16.058967357564807	5.352989119188269	0.0	0.0	Terrestrially-infl
2017-01-08 01:10:00	32.15749912143868	37.51708230834513	10.719166373812897	26.79791593453223	16.07874956071934	16.07874956071934	21.43833274762579	0.0	0.0	Terrestrially-infl
2017-01-08 01:15:00	42.9281133092326	26.830070818270375	16.098042490962225	16.098042490962225	10.73202832730815	16.098042490962225	10.73202832730815	0.0	0.0	Terrestrially-infl
2017-01-08 01:20:00	5.362734050511488	10.725468101022976	5.362734050511488	5.362734050511488	5.362734050511488	10.725468101022976	0.0	0.0	0.0	Terrestrially-infl
2017-01-08 01:25:00	10.706727911742163	16.06009186761325	16.06009186761325	16.06009186761325	16.06009186761325	5.3533639558710835	0.0	0.0	0.0	Terrestrially-infl
2017-01-08 01:30:00	26.798452708747732	26.798452708747732	5.359690541749547	16.07907162524864	16.07907162524864	10.719381083499094	10.719381083499094	0.0	0.0	Terrestrially-infl
2017-01-08 01:35:00	32.141940512277344	21.427960341518226	21.427960341518226	5.3569900853795565	5.3569900853795565	16.070970256138672	0.0	0.0	0.0	Terrestrially-infl
2017-01-08 01:40:00	10.716697830496905	21.43339566099381	5.3583489152484525	21.43339566099381	21.43339566099381	21.43339566099381	10.716697830496905	0.0	0.0	Terrestrially-infl
2017-01-08 01:45:00	32.134542045832575	26.778785038193806	5.355757007638762	21.42302803055505	10.711514015277524	26.778785038193806	5.355757007638762	0.0	0.0	Terrestrially-infl
2017-01-08 01:50:00	32.18231673173757	10.727438910579188	5.363719455289594	5.363719455289594	16.091158365868786	5.363719455289594	16.091158365868786	0.0	0.0	Terrestrially-infl
2017-01-08 01:55:00	10.714301926935702	10.714301926935702	10.714301926935702	0.0	10.714301926935702	5.357150963467851	0.0	0.0	0.0	Terrestrially-infl
2017-01-08 02:00:00	16.061162975988502	16.061162975988502	5.353720991996167	10.707441983992334	0.0	5.353720991996167	10.707441983992334	0.0	0.0	Terrestrially-infl
2017-01-08 02:05:00	10.731956587472476	10.731956587472476	16.097934881208715	10.731956587472476	21.46391317494496	0.0	0.0	0.0	0.0	Terrestrially-infl
2017-01-08 02:10:00	10.720383175775758	10.720383175775758	10.720383175775758	5.360191587887879	10.720383175775758	10.720383175775758	5.360191587887879	0.0	0.0	Terrestrially-infl
2017-01-08 02:15:00	10.72138545542944	16.082078183144162	0.0	5.360692727714722	5.360692727714722	5.360692727714722	0.0	0.0	0.0	Terrestrially-infl
2017-01-08 02:20:00	5.358813936366425	5.358813936366425	5.358813936366425	26.794069681832124	0.0	0.0	5.358813936366425	0.0	0.0	Terrestrially-infl
2017-01-08 02:25:00	26.84783830453935	10.739135321815741	10.739135321815741	5.369567660907871	10.739135321815741	5.369567660907871	5.369567660907871	0.0	0.0	Terrestrially-infl
2017-01-08 02:30:00	16.084494982061628	16.084494982061628	16.084494982061628	5.3614983273538765	21.445993309415506	26.807491636769377	5.3614983273538765	0.0	0.0	Terrestrially-infl
2017-01-08 02:35:00	21.43511265058264	32.152668975873965	32.152668975873965	16.076334487936982	37.511447138519614	16.076334487936982	10.71755632529132	0.0	0.0	Terrestrially-infl
2017-01-08 02:40:00	26.78629110447521	5.3572582208950426	16.071774662685133	0.0	16.071774662685133	5.3572582208950426	10.714516441790083	5.3572582208950426	0.0	Terrestrially-infl
2017-01-08 02:45:00										Terrestrially-infl
2017-01-08 02:50:00										Terrestrially-infl
2017-01-08 02:55:00										Terrestrially-infl
2017-01-08 03:00:00										Terrestrially-infl
2017-01-08 03:05:00										Terrestrially-infl
2017-01-08 03:10:00										Terrestrially-infl
2017-01-08 03:15:00										Terrestrially-infl
2017-01-08 03:20:00										Terrestrially-infl
2017-01-08 03:25:00										Terrestrially-infl
2017-01-08 03:30:00										Terrestrially-infl
2017-01-08 03:35:00										Terrestrially-infl
2017-01-08 03:40:00										Terrestrially-infl
2017-01-08 03:45:00										Terrestrially-infl
2017-01-08 03:50:00										Terrestrially-infl
2017-01-08 03:55:00										Terrestrially-infl
2017-01-08 04:00:00										Terrestrially-infl
2017-01-08 04:05:00										Terrestrially-infl
2017-01-08 04:10:00										Terrestrially-infl
2017-01-08 04:15:00										Terrestrially-infl
2017-01-08 04:20:00										Terrestrially-infl
2017-01-08 04:25:00										Terrestrially-infl
2017-01-08 04:30:00										Terrestrially-infl
2017-01-08 04:35:00										Terrestrially-infl
2017-01-08 04:40:00										Terrestrially-infl
2017-01-08 04:45:00										Terrestrially-infl
2017-01-08 04:50:00										Terrestrially-infl
2017-01-08 04:55:00										Terrestrially-infl
2017-01-08 05:00:00										Terrestrially-infl
2017-01-08 05:05:00										Terrestrially-infl
2017-01-08 05:10:00										Terrestrially-infl
2017-01-08 05:15:00										Terrestrially-infl
2017-01-08 05:20:00										Terrestrially-infl
2017-01-08 05:25:00										Terrestrially-infl
2017-01-08 05:30:00										Terrestrially-infl
2017-01-08 05:35:00										Terrestrially-infl
2017-01-08 05:40:00										Terrestrially-infl
2017-01-08 05:45:00										Terrestrially-infl
2017-01-08 05:50:00										Terrestrially-infl
2017-01-08 05:55:00										Terrestrially-infl
2017-01-08 06:00:00										Terrestrially-infl
2017-01-08 06:05:00										Terrestrially-infl
2017-01-08 06:10:00	123.40265249581428	101.941321626977	69.74932532372111	53.65332717209317	10.730665434418633	37.55732902046521	21.461330868837265	5.365332717209316	0.0	Terrestrially-infl
2017-01-08 06:15:00	112.41914364157078	85.65268086976822	48.17963298924462	26.76646277180257	10.706585108721027	21.41317021744205	5.353292554360514	16.05987766308154	0.0	Terrestrially-infl
2017-01-08 06:20:00	214.12670425199988	144.53552537009998	69.59117888189998	32.11900563779999	42.825340850399975	58.884843669299975	37.472173244099984	16.05950281889999	0.0	Terrestrially-infl
2017-01-08 06:25:00	80.30072709819503	74.9473452916487	53.53381806546335	26.766909032731675	48.18043625891703	10.70676361309267	42.82705445237068	10.70676361309267	0.0	Terrestrially-infl
2017-01-08 06:30:00	85.73501337789699	101.81032838625264	58.942821697304176	32.150630016711375	64.30126003342275	32.150630016711375	26.792191680592804	10.716876672237124	0.0	Terrestrially-infl
2017-01-08 06:35:00	117.79364598073751	107.08513270976137	42.834053083904564	21.417026541952282	58.896822990368754	32.125539812928416	32.125539812928416	10.708513270976141	0.0	Terrestrially-infl
2017-01-08 06:40:00	117.78107629729284	160.6105585872175	58.89053814864642	48.183167576165246	53.536852862405844	42.82948228992468	37.47579700368409	10.70737057248117	0.0	Terrestrially-infl
2017-01-08 06:45:00	176.6704361717218	149.9021882669155	96.3656924573028	26.768247904806326	26.768247904806326	32.121897485767605	69.59744455249647	16.060948742883802	0.0	Terrestrially-infl
2017-01-08 06:50:00	176.71404278754497	133.8742748390492	91.03450689055346	53.54970993561968	74.96959390986757	42.83976794849575	58.90468092918165	16.064912980685904	0.0	Terrestrially-infl
2017-01-08 06:55:00	139.2222802606321	160.64109260842164	69.61114013031604	32.128218521684325	69.61114013031604	26.773515434736943	48.19232778252649	10.709406173894775	0.0	Terrestrially-infl
2017-01-08 07:00:00	171.4248267273859	176.78185256261668	80.35538752846212	48.21323251707727	26.78512917615404	53.57025835230808	32.14215501138485	5.357025835230809	0.0	Terrestrially-infl
2017-01-08 07:05:00	219.4279248254913	112.38991271549557	80.27850908249683	53.51900605499788	37.46330423849852	37.46330423849852	37.46330423849852	5.351900605499788	0.0	Terrestrially-infl
2017-01-08 07:10:00	112.39515817257409	85.63440622672309	112.39515817257409	21.40860155668077	37.46505272419135	42.81720311336154	42.81720311336154	26.76075194585097	0.0	Terrestrially-infl
2017-01-08 07:15:00	187.37461119462967	101.7176460770847	69.59628415800532	64.24272383815875	37.47492223892594	21.414241279386253	21.414241279386253	16.060680959539688	0.0	Terrestrially-infl
2017-01-08 07:20:00	273.02793456799026	96.36280043576126	74.94884478336985	37.474422391684925	48.18140021788063	37.474422391684925	48.18140021788063	0.0	0.0	Terrestrially-infl
2017-01-08 07:25:00	203.77436456450292	144.7870485063574	91.162215726225	42.89986622410589	69.71228261417207	16.087449834039706	37.53738294609265	21.449933112052946	0.0	Terrestrially-infl
2017-01-08 07:30:00	187.39273265120133	85.66524921197772	58.89485883323469	64.2489369089833	42.83262460598886	21.41631230299443	42.83262460598886	16.062234227245824	0.0	Terrestrially-infl
2017-01-08 07:35:00	165.9404495579619	48.17625954908572	37.470424093733335	16.058753183028568	48.17625954908572	42.82334182140953	58.882095004438106	0.0	0.0	Terrestrially-infl
2017-01-08 07:40:00	112.41764424984613	85.65153847607327	58.885432702300356	42.825769238036635	32.11932692852747	26.766105773772892	32.11932692852747	10.706442309509155	0.0	Terrestrially-infl
2017-01-08 07:45:00	117.79364598073751	123.14790261622558	58.896822990368754	42.834053083904564	64.25107962585683	42.834053083904564	32.125539812928416	10.708513270976141	0.0	Terrestrially-infl
2017-01-08 07:50:00	123.13435097145205	133.84168583853486	53.536674335413935	26.768337167706967	37.475672034789746	37.475672034789746	53.536674335413935	21.414669734165575	0.0	Terrestrially-infl
2017-01-08 07:55:00	139.18421411641515	155.24393112984762	91.0050630761176	58.88562904925256	69.59210705820757	32.11943402686504	26.76619502238753	10.706478008955012	0.0	Terrestrially-infl
2017-01-08 08:00:00	123.10356286812063	80.28493230529605	53.52328820353072	10.704657640706145	53.52328820353072	26.76164410176536	21.40931528141229	5.352328820353073	0.0	Terrestrially-infl
2017-01-08 08:05:00	203.38781711457776	171.2739512543813	144.51239637088426	74.93235367379181	80.28466465049124	53.52310976699415	32.11386586019649	10.704621953398831	0.0	Terrestrially-infl
2017-01-08 08:10:00	176.63862870761852	155.22788583396783	112.40640008666634	123.11177152349171	133.81714296031706	32.1161143104761	32.1161143104761	5.3526857184126815	0.0	Terrestrially-infl
2017-01-08 08:15:00	133.83008262876712	139.1832859339178	58.88523635665754	58.88523635665754	48.17882974635617	48.17882974635617	53.53203305150685	16.059609915452054	0.0	Terrestrially-infl
2017-01-08 08:20:00	203.37222300899197	139.14941574299448	58.870906660497674	74.92660847699703	48.1671054494981	32.11140363299873	32.11140363299873	5.351900605499788	0.0	Terrestrially-infl
2017-01-08 08:25:00	182.1097109961136	139.2603672323222	48.205511734265365	48.205511734265365	42.84934376379144	32.13700782284358	48.205511734265365	10.71233594094786	0.0	Terrestrially-infl
2017-01-08 08:30:00	107.1501700985648	107.1501700985648	58.93259355421064	37.502559534497685	64.29010205913889	10.71501700985648	42.86006803942593	21.430034019712966	0.0	Terrestrially-infl
2017-01-08 08:35:00	182.1601521857788	123.2259853021445	58.93416688363431	85.72242455801354	48.21886381388262	26.788257674379235	42.86121227900677	16.07295460462754	0.0	Terrestrially-infl
2017-01-08 08:40:00	80.28519996188561	64.22815996950848	48.171119977131355	37.46642664887995	26.761733320628533	21.40938665650283	26.761733320628533	5.352346664125707	0.0	Terrestrially-infl
2017-01-08 08:45:00	42.84991558967565	0.0	16.068718346128367	26.781197243547282	10.712478897418913	10.712478897418913	0.0	5.356239448709457	0.0	Terrestrially-infl
2017-01-08 08:50:00	16.082078183144162	5.360692727714722	5.360692727714722	0.0	10.72138545542944	16.082078183144162	10.72138545542944	0.0	0.0	Terrestrially-infl
2017-01-08 08:55:00	16.088632078838213	5.362877359612737	10.725754719225474	5.362877359612737	16.088632078838213	10.725754719225474	0.0	0.0	0.0	Terrestrially-infl
2017-01-08 09:00:00	10.725718891112423	21.451437782224847	5.362859445556212	16.088578336668636	5.362859445556212	10.725718891112423	0.0	0.0	0.0	Terrestrially-infl
2017-01-08 09:05:00	10.71923794275259	10.71923794275259	10.71923794275259	26.79809485688148	16.078856914128888	0.0	5.359618971376295	0.0	0.0	Terrestrially-infl
2017-01-08 09:10:00	0.0	0.0	0.0	10.718271842695996	5.359135921347998	5.359135921347998	5.359135921347998	0.0	0.0	Terrestrially-infl
2017-01-08 09:15:00	5.356007151418936	5.356007151418936	26.780035757094684	5.356007151418936	10.712014302837872	0.0	10.712014302837872	10.712014302837872	0.0	Terrestrially-infl
2017-01-08 09:20:00	16.072364612000168	10.714909741333448	10.714909741333448	26.787274353333625	16.072364612000168	0.0	0.0	0.0	0.0	Terrestrially-infl
2017-01-08 09:25:00	10.712478897418913	5.356239448709457	26.781197243547282	16.068718346128367	10.712478897418913	5.356239448709457	5.356239448709457	0.0	0.0	Terrestrially-infl
2017-01-08 09:30:00	5.360460043999273	10.720920087998547	16.081380131997822	5.360460043999273	0.0	10.720920087998547	5.360460043999273	0.0	0.0	Terrestrially-infl
2017-01-08 09:35:00	26.806059320939198	32.167271185127035	10.722423728375679	0.0	10.722423728375679	5.36121186418784	16.083635592563514	0.0	0.0	Terrestrially-infl
2017-01-08 09:40:00	10.710370676312069	21.420741352624137	10.710370676312069	16.0655560144681	10.710370676312069	0.0	5.355185338156034	5.355185338156034	0.0	Terrestrially-infl
2017-01-08 09:45:00	10.705656981927838	37.46979943674744	10.705656981927838	16.058485472891753	10.705656981927838	21.41131396385568	0.0	0.0	0.0	Terrestrially-infl
2017-01-08 09:50:00	5.352810643978496	26.76405321989248	5.352810643978496	0.0	0.0	10.705621287956992	5.352810643978496	0.0	0.0	Terrestrially-infl
2017-01-08 09:55:00	16.066788639782363	21.422384853043148	5.355596213260788	16.066788639782363	10.711192426521576	0.0	16.066788639782363	5.355596213260788	0.0	Terrestrially-infl
2017-01-08 10:00:00	32.1141870481039	21.409458032069267	5.352364508017317	0.0	10.704729016034634	0.0	21.409458032069267	0.0	0.0	Terrestrially-infl
2017-01-08 10:05:00	117.79364598073751	42.834053083904564	42.834053083904564	42.834053083904564	16.062769906464208	21.417026541952282	5.3542566354880705	0.0	0.0	Terrestrially-infl
2017-01-08 10:10:00	235.89647299281813	107.22566954219008	80.41925215664256	58.97411824820453	58.97411824820453	69.69668520242354	48.25155129398553	32.167700862657014	0.0	Terrestrially-infl
2017-01-08 10:15:00	155.2252981936346	139.1675087253276	74.93635085209948	37.46817542604974	74.93635085209948	58.87856138379246	53.525964894356775	42.820771915485416	0.0	Terrestrially-infl
2017-01-08 10:20:00	165.96590419662937	187.3808595768396	74.95234383073584	32.12243307031536	64.24486614063072	37.47617191536792	32.12243307031536	21.414955380210237	0.0	Terrestrially-infl
2017-01-08 10:25:00	112.43263996716654	74.95509331144436	48.18541712878566	48.18541712878566	74.95509331144436	42.831481892253926	107.0787047306348	26.7696761826587	0.0	Terrestrially-infl
2017-01-08 10:30:00	289.268777715488	214.27316867813926	91.06609668820921	53.568292169534814	42.854633735627864	37.49780451867437	21.427316867813932	16.070487650860446	0.0	Terrestrially-infl
2017-01-08 10:35:00	155.2372020535512	117.76615328200434	85.64811147782135	58.88307664100217	37.471048771546826	37.471048771546826	53.530069673638344	26.765034836819172	0.0	Terrestrially-infl
2017-01-08 10:40:00	187.36398990118144	149.89119192094518	91.005366523431	58.88582539751418	37.47279798023629	74.94559596047259	37.47279798023629	0.0	0.0	Terrestrially-infl
2017-01-08 10:45:00	182.0337980420792	160.6180570959522	69.60115807491262	16.06180570959522	42.831481892253926	96.37083425757132	48.18541712878566	32.12361141919044	0.0	Terrestrially-infl
2017-01-08 10:50:00	117.78618240764129	101.72443026114478	42.83133905732412	64.24700858598618	32.123504292993076	48.185256439489635	64.24700858598618	10.707834764331027	0.0	Terrestrially-infl
2017-01-08 10:55:00	198.09362193024143	91.01598845443523	80.30822510685464	26.769408368951545	37.477171716532155	42.831053390322474	37.477171716532155	16.061645021370925	0.0	Terrestrially-infl
2017-01-08 11:00:00	10.739171239617288	10.739171239617288	16.108756859425934	10.739171239617288	10.739171239617288	10.739171239617288	0.0	5.369585619808644	0.0	Terrestrially-infl
2017-01-08 11:05:00	26.79022453306389	32.14826943967666	5.358044906612777	21.43217962645111	10.716089813225556	26.79022453306389	10.716089813225556	5.358044906612777	0.0	Terrestrially-infl
2017-01-08 11:10:00	0.0	16.082239280476415	0.0	5.360746426825472	16.082239280476415	5.360746426825472	5.360746426825472	5.360746426825472	0.0	Terrestrially-infl
2017-01-08 11:15:00	10.730306835925976	10.730306835925976	5.365153417962988	10.730306835925976	5.365153417962988	0.0	5.365153417962988	0.0	0.0	Terrestrially-infl
2017-01-08 11:20:00	16.065984732255725	16.065984732255725	5.355328244085242	0.0	16.065984732255725	5.355328244085242	5.355328244085242	0.0	0.0	Terrestrially-infl
2017-01-08 11:25:00	16.090782060073227	0.0	21.45437608009764	21.45437608009764	32.181564120146454	5.36359402002441	5.36359402002441	0.0	0.0	Terrestrially-infl
2017-01-08 11:30:00	5.3527927971120794	16.05837839133624	5.3527927971120794	16.05837839133624	16.05837839133624	0.0	0.0	0.0	0.0	Terrestrially-infl
2017-01-08 11:35:00	5.361193961256349	16.08358188376905	10.722387922512699	5.361193961256349	16.08358188376905	10.722387922512699	0.0	0.0	0.0	Terrestrially-infl
2017-01-08 11:40:00	16.109726701698072	21.479635602264093	5.369908900566023	10.739817801132046	21.479635602264093	10.739817801132046	0.0	5.369908900566023	0.0	Terrestrially-infl
2017-01-08 11:45:00	21.42188463056677	16.066413472925078	10.710942315283383	10.710942315283383	5.355471157641691	10.710942315283383	10.710942315283383	0.0	0.0	Terrestrially-infl
2017-01-08 11:50:00	16.08347446725621	16.08347446725621	5.36115815575207	10.72231631150414	16.08347446725621	5.36115815575207	16.08347446725621	0.0	0.0	Terrestrially-infl
2017-01-08 11:55:00	5.364275024851737	16.092825074555208	16.092825074555208	5.364275024851737	10.728550049703474	5.364275024851737	5.364275024851737	0.0	0.0	Terrestrially-infl
2017-01-08 12:00:00	21.42896137743569	21.42896137743569	5.357240344358924	0.0	0.0	16.07172103307677	5.357240344358924	0.0	0.0	Terrestrially-infl
2017-01-08 12:05:00	10.715231553345966	0.0	5.357615776672983	5.357615776672983	5.357615776672983	16.072847330018956	5.357615776672983	5.357615776672983	0.0	Terrestrially-infl
2017-01-08 12:10:00	16.08761103900823	26.812685065013717	16.08761103900823	10.725074026005489	5.362537013002744	16.08761103900823	0.0	0.0	0.0	Terrestrially-infl
2017-01-08 12:15:00	10.703301690285985	32.10990507085795	5.351650845142991	16.054952535428974	5.351650845142991	0.0	0.0	0.0	0.0	Terrestrially-infl
2017-01-08 12:20:00	16.072632785097575	10.715088523398382	21.430177046796764	5.357544261699191	5.357544261699191	5.357544261699191	0.0	0.0	0.0
2017-01-08 12:25:00	5.393831450699574	10.787662901399148	10.787662901399148	5.393831450699574	16.181494352098714	16.181494352098714	5.393831450699574	0.0	0.0
2017-01-08 12:30:00	22.171613243031263	27.714516553789085	27.714516553789085	5.542903310757816	16.628709932273452	22.171613243031263	0.0	0.0	0.0
2017-01-08 12:35:00	21.42188463056677	21.42188463056677	26.777355788208464	21.42188463056677	16.066413472925078	10.710942315283383	10.710942315283383	0.0	0.0	Terrestrially-infl
2017-01-08 12:40:00	37.538135243484184	26.81295374534585	5.362590749069169	10.725181498138339	16.08777224720751	5.362590749069169	0.0	0.0	0.0	Terrestrially-infl
2017-01-08 12:45:00	37.51683182040108	10.719094805828881	10.719094805828881	5.3595474029144405	37.51683182040108	21.438189611657762	10.719094805828881	0.0	0.0	Terrestrially-infl
2017-01-08 12:50:00	16.060466739293542	10.706977826195695	5.353488913097848	5.353488913097848	5.353488913097848	10.706977826195695	5.353488913097848	0.0	0.0	Terrestrially-infl
2017-01-08 12:55:00	10.707906182034089	16.061859273051134	10.707906182034089	26.769765455085224	5.353953091017044	5.353953091017044	10.707906182034089	0.0	0.0	Terrestrially-infl
2017-01-08 13:00:00	16.061109417176525	21.414812556235365	21.414812556235365	21.414812556235365	16.061109417176525	5.353703139058841	0.0	0.0	0.0	Terrestrially-infl
2017-01-08 13:05:00	21.426887906814272	16.070165930110704	10.713443953407136	5.356721976703568	10.713443953407136	21.426887906814272	10.713443953407136	0.0	0.0	Terrestrially-infl
2017-01-08 13:10:00	26.80919271063486	26.80919271063486	16.085515626380918	10.723677084253943	16.085515626380918	16.085515626380918	5.361838542126971	0.0	0.0	Terrestrially-infl
2017-01-08 13:15:00	42.825912035820046	21.412956017910023	32.11943402686504	21.412956017910023	26.76619502238753	16.05971701343252	5.353239004477506	5.353239004477506	0.0	Terrestrially-infl
2017-01-08 13:20:00	53.57204591644592	16.071613774933773	10.714409183289183	26.78602295822296	5.357204591644591	16.071613774933773	0.0	0.0	0.0	Terrestrially-infl
2017-01-08 13:25:00	32.13775835182848	32.13775835182848	10.712586117276162	16.06887917591424	21.425172234552324	5.356293058638081	16.06887917591424	5.356293058638081	0.0	Terrestrially-infl
2017-01-08 13:30:00	42.829053828001626	48.18268555650183	37.47542209950142	32.12179037100122	26.768158642501017	0.0	0.0	0.0	0.0	Terrestrially-infl
2017-01-08 13:35:00	32.12468272046235	37.47879650720608	16.062341360231176	26.770568933718625	37.47879650720608	10.708227573487449	5.354113786743724	0.0	0.0	Terrestrially-infl
2017-01-08 13:40:00	37.463678900264966	64.22344954331139	32.111724771655695	32.111724771655695	21.40781651443713	5.3519541286092815	0.0	5.3519541286092815	0.0	Terrestrially-infl
2017-01-08 13:45:00	69.65318902988147	69.65318902988147	10.715875235366381	26.789688088415947	21.431750470732762	26.789688088415947	5.357937617683191	5.357937617683191	0.0	Terrestrially-infl
2017-01-08 13:50:00	37.491299608564255	26.779499720403038	26.779499720403038	16.06769983224182	21.42359977632243	5.3558999440806065	0.0	0.0	0.0	Terrestrially-infl
2017-01-08 13:55:00	48.18493506411278	42.831053390322474	16.061645021370925	37.477171716532155	5.353881673790309	21.415526695161237	5.353881673790309	5.353881673790309	0.0	Terrestrially-infl
2017-01-08 14:00:00	74.94284717646522	21.412242050418637	21.412242050418637	10.706121025209317	26.76530256302329	10.706121025209317	5.353060512604658	0.0	0.0	Terrestrially-infl
2017-01-08 14:05:00	42.898576636047146	42.898576636047146	21.449288318023573	10.724644159011786	21.449288318023573	5.362322079505893	0.0	0.0	0.0	Terrestrially-infl
2017-01-08 14:10:00	257.5299459109722	187.78225222675056	101.93893692309315	64.38248647774303	64.38248647774303	48.28686485830728	26.82603603239293	16.095621619435757	0.0	Terrestrially-infl
2017-01-08 14:15:00	240.92306846511397	160.61537897674262	101.723073351937	64.24615159069705	96.36922738604557	69.59999755658848	53.53845965891421	10.707691931782843	0.0	Terrestrially-infl
2017-01-08 14:20:00	198.00910113967663	176.60271182727917	128.43833587438485	53.51597328099369	64.21916793719242	32.10958396859621	21.40638931239748	5.35159732809937	0.0	Terrestrially-infl
2017-01-08 14:25:00	155.2372020535512	160.59020902091498	96.354125412549	42.82405573891067	85.64811147782135	37.471048771546826	26.765034836819172	10.706013934727668	0.0	Terrestrially-infl
2017-01-08 14:30:00	272.9487506601456	230.1332603605149	149.85421604870737	117.74259832398435	64.22323544944602	16.055808862361506	42.81549029963068	5.351936287453835	0.0	Terrestrially-infl
2017-01-08 14:35:00	160.56237060084268	198.02692374103933	80.28118530042134	80.28118530042134	58.87286922030898	32.112474120168535	26.760395100140446	10.704158040056177	0.0	Terrestrially-infl
2017-01-08 14:40:00	326.6870098837049	182.08784157452405	139.243643556989	80.33287128287826	74.97734653068638	21.422099008767532	21.422099008767532	5.355524752191884	0.0	Terrestrially-infl
2017-01-08 14:45:00	230.22919622757325	176.68752268627713	101.7291797284626	58.895840895425714	53.5416735412961	10.70833470825922	21.41666941651844	10.70833470825922	0.0	Terrestrially-infl
2017-01-08 14:50:00	80.28038241630878	90.98443340514996	48.16822944978527	37.4641784609441	37.4641784609441	5.3520254944205865	26.76012747210293	0.0	0.0	Terrestrially-infl
2017-01-08 14:55:00	58.88621809796565	91.00597342412873	48.17963298924462	42.82634043488411	48.17963298924462	21.41317021744205	10.706585108721027	0.0	0.0	Terrestrially-infl
2017-01-08 15:00:00	107.05871150751369	85.64696920601097	37.470549027629794	21.411742301502738	21.411742301502738	10.705871150751369	5.352935575375684	0.0	0.0	Terrestrially-infl
2017-01-08 15:05:00	64.25879459012286	74.96859368847667	42.83919639341524	21.41959819670762	48.19409594259214	21.41959819670762	21.41959819670762	0.0	0.0	Terrestrially-infl
2017-01-08 15:10:00	53.58170082461398	91.08889140184375	42.865360659691184	37.50719057722978	16.074510247384193	10.716340164922796	0.0	0.0	0.0	Terrestrially-infl
2017-01-08 15:15:00	64.23351356534496	53.527927971120796	26.763963985560398	10.705585594224159	16.05837839133624	5.3527927971120794	5.3527927971120794	16.05837839133624	0.0	Terrestrially-infl
2017-01-08 15:20:00	96.36601380374508	74.95134406957949	42.82933946833115	21.414669734165575	16.061002300624178	21.414669734165575	16.061002300624178	0.0	0.0	Terrestrially-infl
2017-01-08 15:25:00	75.03216075327506	75.03216075327506	75.03216075327506	32.15664032283217	37.51608037663753	26.79720026902681	10.718880107610724	0.0	0.0	Terrestrially-infl
2017-01-08 15:30:00	85.76936532352975	96.49053598897099	58.9664386599267	42.884682661764884	16.081755998161828	32.163511996323656	5.3605853327206106	0.0	0.0	Terrestrially-infl
2017-01-08 15:35:00	58.88680715846365	69.59349936909341	64.24015326377852	58.88680715846365	53.533461053148784	10.706692210629756	32.12007663188926	0.0	0.0	Terrestrially-infl
2017-01-08 15:40:00	107.07513396456044	101.72137726633241	58.89132368050824	26.768783491140113	42.83005358582417	32.12254018936813	26.768783491140113	0.0	0.0	Terrestrially-infl
2017-01-08 15:45:00	150.01224053052817	112.50918039789616	101.79402036000128	91.0788603221064	64.29096022736923	26.787900094737182	0.0	0.0	0.0	Terrestrially-infl
2017-01-08 15:50:00	187.36086622049996	144.53552537009998	80.29751409449997	64.23801127559996	74.94434648819997	21.412670425199988	5.353167606299998	5.353167606299998	0.0	Terrestrially-infl
2017-01-08 15:55:00	192.76223900879071	160.63519917399225	96.38111950439536	85.6721062261292	16.063519917399226	16.063519917399226	10.70901327826615	0.0	0.0	Terrestrially-infl
2017-01-08 16:00:00	230.28833254305397	230.28833254305397	149.9551932838491	69.62205402464421	64.26651140736391	42.844340938242595	5.355542617280324	5.355542617280324	0.0	Terrestrially-infl
2017-01-08 16:05:00	337.25743092471237	321.19755326163084	123.1257287502918	53.53292554360514	48.17963298924462	21.41317021744205	16.05987766308154	10.706585108721027	0.0	Terrestrially-infl
2017-01-08 16:10:00	101.70001143272032	155.22633323941525	74.93685052937286	74.93685052937286	26.763160903347448	10.70526436133898	5.35263218066949	21.41052872267796	0.0	Terrestrially-infl
2017-01-08 16:15:00	112.419893352432	123.12654986218742	74.94659556828799	42.82662603902171	42.82662603902171	16.059984764633146	16.059984764633146	10.706656509755428	0.0	Terrestrially-infl
2017-01-08 16:20:00	139.21949422698765	69.60974711349382	48.19136338626495	32.1275755908433	26.77297965903609	5.354595931807217	16.06378779542165	0.0	0.0	Terrestrially-infl
2017-01-08 16:25:00	112.39440879158562	112.39440879158562	58.87326174797342	32.11268822616732	53.5211470436122	10.70422940872244	21.40845881744488	0.0	0.0	Terrestrially-infl
2017-01-08 16:30:00	144.55384107906838	117.78461124961129	69.59999755658848	64.24615159069705	58.892305624805644	21.415383863565687	10.707691931782843	0.0	0.0	Terrestrially-infl
2017-01-08 16:35:00	176.68221962118665	85.66410648299956	48.18605989668725	48.18605989668725	26.77003327593736	26.77003327593736	5.354006655187472	0.0	0.0	Terrestrially-infl
2017-01-08 16:40:00	53.535424679808024	85.65667948769283	26.767712339904012	69.59605208375042	21.414169871923207	26.767712339904012	0.0	0.0	0.0	Terrestrially-infl
2017-01-08 16:45:00	91.06913532417416	26.785039801227693	42.856063681964315	42.856063681964315	32.14204776147323	16.071023880736615	16.071023880736615	5.3570079602455385	0.0	Terrestrially-infl
2017-01-08 16:50:00	117.76026365899112	85.6438281156299	53.5273925722687	37.46917480058809	26.76369628613435	10.705478514453738	0.0	0.0	0.0	Terrestrially-infl
2017-01-08 16:55:00	101.71798526479627	42.82862537465107	37.47504720281968	21.414312687325534	5.353578171831384	10.707156343662767	0.0	5.353578171831384	0.0	Terrestrially-infl
2017-01-08 17:00:00	32.12907580283494	53.548459671391576	48.19361370425242	48.19361370425242	32.12907580283494	16.06453790141747	10.709691934278316	0.0	0.0	Terrestrially-infl
2017-01-08 17:05:00	58.918437368688956	48.20599421074551	48.20599421074551	42.84977263177378	10.712443157943444	16.068664736915167	5.356221578971723	0.0	0.0	Terrestrially-infl
2017-01-08 17:10:00	32.12661124282765	42.83548165710353	21.417740828551764	5.354435207137941	10.708870414275882	16.063305621413825	5.354435207137941	0.0	0.0	Terrestrially-infl
2017-01-08 17:15:00	85.68182220882328	58.906252768566006	16.065341664154364	32.13068332830873	16.065341664154364	0.0	5.355113888051455	0.0	0.0	Terrestrially-infl
2017-01-08 17:20:00	74.98309951136457	69.62716383198138	16.067807038149546	21.42374271753273	21.42374271753273	0.0	10.711871358766365	0.0	0.0	Terrestrially-infl
2017-01-08 17:25:00	64.30705512473477	26.794606301972824	32.153527562367394	26.794606301972824	16.076763781183693	10.717842520789127	5.358921260394563	0.0	0.0	Terrestrially-infl
2017-01-08 17:30:00	58.898983714538545	53.544530649580494	21.4178122598322	16.06335919487415	16.06335919487415	16.06335919487415	10.7089061299161	0.0	0.0	Terrestrially-infl
2017-01-08 17:35:00	85.70440609168267	37.49567766511117	48.208728426571504	21.426101522920668	32.139152284381	5.356525380730167	5.356525380730167	0.0	0.0	Terrestrially-infl
2017-01-08 17:40:00	32.137436692256735	32.137436692256735	58.918633935804	37.49367614096619	16.068718346128367	16.068718346128367	10.712478897418913	0.0	0.0	Terrestrially-infl
2017-01-08 17:45:00	64.27122815259818	42.84748543506546	53.55935679383182	21.42374271753273	26.77967839691591	16.067807038149546	16.067807038149546	0.0	0.0	Terrestrially-infl
2017-01-08 17:50:00	80.33179939544998	91.04270598151	37.48817305121	5.355453293029999	10.710906586059998	10.710906586059998	0.0	0.0	0.0	Terrestrially-infl
2017-01-08 17:55:00	48.174813933626425	53.52757103736269	32.116542622417604	32.116542622417604	5.352757103736268	21.411028414945072	10.705514207472536	0.0	0.0	Terrestrially-infl
2017-01-08 18:00:00	53.54988854956109	53.54988854956109	21.41995541982444	5.354988854956108	32.129933129736656	0.0	26.774944274780545	0.0	0.0	Terrestrially-infl
2017-01-08 18:05:00	37.51858530625425	48.238181108041175	53.597979008934644	10.719595801786928	21.439191603573853	10.719595801786928	10.719595801786928	5.359797900893463	0.0	Terrestrially-infl
2017-01-08 18:10:00	21.417455108194662	32.126182662291995	21.417455108194662	5.3543637770486665	5.3543637770486665	16.063091331145998	10.708727554097331	0.0	0.0	Terrestrially-infl
2017-01-08 18:15:00	37.46979943674744	26.764142454819595	32.116970945783514	21.41131396385568	10.705656981927838	26.764142454819595	10.705656981927838	0.0	0.0	Terrestrially-infl
2017-01-08 18:20:00	58.91450630180376	37.49104946478421	16.06759262776466	21.42345683701955	26.779321046274443	16.06759262776466	16.06759262776466	0.0	0.0	Terrestrially-infl
2017-01-08 18:25:00	48.177383976648244	53.53042664072027	10.706085328144054	5.353042664072027	10.706085328144054	10.706085328144054	0.0	0.0	0.0	Terrestrially-infl
2017-01-08 18:30:00	21.42181317212	32.132719758179995	32.132719758179995	16.066359879089998	16.066359879089998	5.355453293029999	0.0	0.0	0.0	Terrestrially-infl
2017-01-08 18:35:00	32.151166559839524	26.79263879986627	10.71705551994651	37.50969431981277	26.79263879986627	5.358527759973255	16.075583279919762	0.0	0.0	Terrestrially-infl
2017-01-08 18:40:00	16.079340022212396	21.439120029616532	21.439120029616532	10.719560014808264	26.798900037020665	10.719560014808264	5.359780007404132	0.0	0.0	Terrestrially-infl
2017-01-08 18:45:00	21.42038410329287	26.77548012911609	21.42038410329287	16.065288077469653	42.84076820658574	16.065288077469653	10.710192051646436	5.355096025823218	0.0	Terrestrially-infl
2017-01-08 18:50:00	42.879385269313055	32.159538951984786	26.799615793320665	10.719846317328264	37.51946211064893	16.079769475992393	0.0	0.0	0.0	Terrestrially-infl
2017-01-08 18:55:00	26.763339361896442	32.116007234275735	16.058003617137867	10.705335744758576	10.705335744758576	10.705335744758576	5.352667872379287	5.352667872379287	0.0	Terrestrially-infl
2017-01-08 19:00:00	64.30963105617596	32.15481552808799	37.51395144943599	26.795679606739988	26.795679606739988	10.718271842695996	10.718271842695996	0.0	0.0	Terrestrially-infl
2017-01-08 19:05:00	32.130468982284825	21.42031265485656	5.355078163714139	21.42031265485656	21.42031265485656	0.0	10.710156327428278	0.0	0.0	Terrestrially-infl
2017-01-08 19:10:00	48.203260305050584	26.779589058361434	26.779589058361434	26.779589058361434	21.42367124668915	26.779589058361434	16.067753435016858	10.711835623344577	0.0	Terrestrially-infl
2017-01-08 19:15:00	42.82848255877251	74.94984447785188	32.121361919079376	32.121361919079376	26.767801599232808	26.767801599232808	0.0	0.0	0.0	Segment_1 Pristine Marine
2017-01-08 19:20:00	53.54149498215219	53.54149498215219	42.83319598572175	48.187345483936966	42.83319598572175	21.41659799286088	26.770747491076087	0.0	0.0	Segment_1 Pristine Marine
2017-01-08 19:25:00	58.94970802364682	48.23157929207465	32.154386194716444	53.590643657860745	32.154386194716444	21.436257463144294	5.3590643657860735	0.0	0.0	Segment_1 Pristine Marine
2017-01-08 19:30:00	53.56864964657648	42.85491971726118	21.42745985863059	26.78432482328824	10.713729929315296	21.42745985863059	5.356864964657648	0.0	0.0	Segment_1 Pristine Marine
2017-01-08 19:35:00	32.130576154939305	64.26115230987861	21.42038410329287	42.84076820658574	48.195864232408965	21.42038410329287	0.0	5.355096025823218	0.0	Segment_1 Pristine Marine
2017-01-08 19:40:00	42.82162851652062	37.468924951955536	48.1743320810857	21.41081425826031	32.11622138739046	16.05811069369523	16.05811069369523	5.352703564565077	0.0	Segment_1 Pristine Marine
2017-01-08 19:45:00	64.31628650099456	64.31628650099456	26.798452708747732	42.877524333996384	42.877524333996384	10.719381083499094	16.07907162524864	10.719381083499094	0.0	Segment_1 Pristine Marine
2017-01-08 19:50:00	37.464303353195575	16.05613000851239	26.760216680853986	21.408173344683192	21.408173344683192	5.352043336170797	5.352043336170797	0.0	0.0	Segment_1 Pristine Marine
2017-01-08 19:55:00	53.53631728500204	64.24358074200244	37.47542209950142	21.414526914000813	5.353631728500203	16.06089518550061	0.0	0.0	0.0	Segment_1 Pristine Marine
2017-01-08 20:00:00	48.186541983867215	26.770301102148448	26.770301102148448	5.354060220429692	37.478421543007826	21.416240881718767	5.354060220429692	0.0	0.0	Segment_1 Pristine Marine
2017-01-08 20:05:00	53.54363777048667	37.48054643934066	32.126182662291995	21.417455108194662	16.063091331145998	16.063091331145998	5.3543637770486665	5.3543637770486665	0.0	Segment_1 Pristine Marine
2017-01-08 20:10:00	74.92935606989245	64.22516234562211	26.760484310675878	21.408387448540704	21.408387448540704	10.704193724270352	16.056290586405527	5.352096862135176	0.0	Segment_1 Pristine Marine
2017-01-08 20:15:00	32.136257328912805	42.84834310521708	37.49230021706495	48.204385993369215	26.78021444076068	16.068128664456403	10.71208577630427	0.0	0.0	Segment_1 Pristine Marine
2017-01-08 20:20:00	37.47692176123995	32.12307579534853	21.415383863565687	26.76922982945711	37.47692176123995	16.061537897674263	0.0	0.0	0.0	Segment_1 Pristine Marine
2017-01-08 20:25:00	48.18123955537472	74.94859486391624	37.47429743195812	37.47429743195812	32.120826370249816	26.767355308541518	0.0	0.0	0.0	Segment_1 Pristine Marine
2017-01-08 20:30:00	58.88582539751418	80.29885281479206	48.179311688875224	16.05977056295841	32.11954112591682	10.70651370863894	0.0	5.35325685431947	0.0	Segment_1 Pristine Marine
2017-01-08 20:35:00	32.12736128628113	21.418240857520754	21.418240857520754	5.3545602143801885	21.418240857520754	10.709120428760377	5.3545602143801885	0.0	0.0	Segment_1 Pristine Marine
2017-01-08 20:40:00	21.40917253265892	16.056879399494193	16.056879399494193	21.40917253265892	37.466051932153114	5.35229313316473	5.35229313316473	0.0	0.0	Segment_1 Pristine Marine
2017-01-08 20:45:00	16.068664736915167	21.42488631588689	5.356221578971723	26.781107894858607	10.712443157943444	10.712443157943444	0.0	0.0	0.0	Segment_1 Pristine Marine
2017-01-08 20:50:00	21.44098110783607	10.720490553918037	21.44098110783607	16.080735830877053	10.720490553918037	26.80122638479509	10.720490553918037	5.3602452769590165	0.0	Segment_1 Pristine Marine
2017-01-08 20:55:00	21.41724082292953	10.708620411464764	16.06293061719715	10.708620411464764	16.06293061719715	16.06293061719715	10.708620411464764	5.354310205732382	0.0	Segment_1 Pristine Marine
2017-01-08 21:00:00	37.46942465255271	26.763874751823373	5.3527749503646715	5.3527749503646715	10.705549900729343	10.705549900729343	10.705549900729343	5.3527749503646715	0.0	Segment_1 Pristine Marine
2017-01-08 21:05:00	32.142905780807105	21.428603853871405	32.142905780807105	21.428603853871405	10.714301926935702	10.714301926935702	0.0	0.0	0.0	Segment_1 Pristine Marine
2017-01-08 21:10:00	32.125432673869035	32.125432673869035	5.354238778978173	32.125432673869035	16.062716336934518	10.708477557956346	0.0	0.0	0.0	Segment_1 Pristine Marine
2017-01-08 21:15:00	48.289285487116345	21.461904660940593	10.730952330470297	10.730952330470297	5.365476165235148	5.365476165235148	5.365476165235148	0.0	0.0	Segment_1 Pristine Marine
2017-01-08 21:20:00	16.0655560144681	37.48629736709224	16.0655560144681	10.710370676312069	16.0655560144681	10.710370676312069	0.0	5.355185338156034	0.0	Segment_1 Pristine Marine
2017-01-08 21:25:00	42.813920340754535	16.055220127782952	37.46218029816023	21.406960170377268	16.055220127782952	16.055220127782952	10.703480085188637	0.0	0.0	Segment_1 Pristine Marine
2017-01-08 21:30:00	26.780571815246116	53.56114363049223	26.780571815246116	10.712228726098443	5.356114363049223	16.068343089147668	0.0	0.0	0.0	Segment_1 Pristine Marine
2017-01-08 21:35:00	32.13850891586997	16.069254457934985	21.42567261057998	16.069254457934985	21.42567261057998	5.356418152644995	10.71283630528999	0.0	0.0	Segment_1 Pristine Marine
2017-01-08 21:40:00	21.409243906797663	21.409243906797663	5.352310976699416	5.352310976699416	21.409243906797663	10.704621953398831	5.352310976699416	0.0	0.0	Segment_1 Pristine Marine
2017-01-08 21:45:00	21.419669640377787	10.709834820188894	5.354917410094447	21.419669640377787	0.0	0.0	10.709834820188894	0.0	0.0	Segment_1 Pristine Marine
2017-01-08 21:50:00	5.3569900853795565	26.784950426897783	0.0	16.070970256138672	10.713980170759113	16.070970256138672	0.0	5.3569900853795565	0.0	Segment_1 Pristine Marine
2017-01-08 21:55:00	37.48779789937017	26.776998499550114	21.421598799640094	5.355399699910024	5.355399699910024	5.355399699910024	0.0	0.0	0.0	Segment_1 Pristine Marine
2017-01-08 22:00:00	42.9459122842126	10.73647807105315	5.368239035526575	10.73647807105315	26.84119517763288	0.0	5.368239035526575	5.368239035526575	0.0	Segment_1 Pristine Marine
2017-01-08 22:05:00	21.41559811167349	37.47729669542861	10.707799055836745	0.0	21.41559811167349	10.707799055836745	10.707799055836745	5.353899527918372	0.0	Segment_1 Pristine Marine
2017-01-08 22:10:00	21.427745845989314	32.14161876898397	5.3569364614973285	5.3569364614973285	21.427745845989314	21.427745845989314	5.3569364614973285	5.3569364614973285	0.0	Segment_1 Pristine Marine
2017-01-08 22:15:00	10.708870414275882	21.417740828551764	26.77217603568971	16.063305621413825	26.77217603568971	10.708870414275882	0.0	0.0	0.0	Segment_1 Pristine Marine
2017-01-08 22:20:00	48.181560881458	21.414027058425773	21.414027058425773	21.414027058425773	10.707013529212887	5.353506764606443	5.353506764606443	0.0	0.0	Segment_1 Pristine Marine
2017-01-08 22:25:00	48.187184781779315	53.541316424199245	26.770658212099622	5.354131642419923	85.6661062787188	16.062394927259774	16.062394927259774	0.0	0.0	Segment_1 Pristine Marine
2017-01-08 22:30:00	16.073544640572006	48.220633921716	26.78924106762	26.78924106762	32.147089281144005	26.78924106762	10.715696427048002	0.0	0.0	Segment_1 Pristine Marine
2017-01-08 22:35:00	37.59590129018534	21.4833721658202	26.854215207275253	26.854215207275253	64.45011649746057	26.854215207275253	10.741686082910096	5.370843041455048	0.0	Segment_1 Pristine Marine
2017-01-08 22:40:00	16.058646097902738	48.17593829370821	26.76441016317123	32.117292195805476	37.470174228439724	10.705764065268493	0.0	5.352882032634247	0.0	Segment_1 Pristine Marine
2017-01-08 22:45:00	21.42059845146167	48.196346515788754	37.48604729005793	32.130897677192515	42.84119690292334	26.775748064327093	10.710299225730836	5.355149612865418	0.0	Segment_1 Pristine Marine
2017-01-08 22:50:00	64.25643704336865	42.8376246955791	32.128218521684325	48.19232778252649	42.8376246955791	16.064109260842162	5.354703086947388	5.354703086947388	0.0	Segment_1 Pristine Marine
2017-01-08 22:55:00	32.15245433641511	37.51119672581763	75.02239345163527	32.15245433641511	16.076227168207556	48.22868150462267	10.717484778805039	5.35874238940252	0.0	Segment_1 Pristine Marine
2017-01-08 23:00:00	42.877238050591934	53.596547563239916	21.438619025295967	48.23689280691593	21.438619025295967	10.719309512647984	16.078964268971976	0.0	0.0	Segment_1 Pristine Marine
2017-01-08 23:05:00	58.97195200796113	32.16651927706971	32.16651927706971	26.80543273089142	69.6941251003177	16.083259638534855	0.0	0.0	0.0	Segment_1 Pristine Marine
2017-01-08 23:10:00	42.88196221567214	53.60245276959018	21.44098110783607	37.52171693871313	16.080735830877053	5.3602452769590165	5.3602452769590165	5.3602452769590165	0.0	Segment_1 Pristine Marine
2017-01-08 23:15:00	64.31027507128142	42.873516714187616	32.15513753564071	37.514327124914175	42.873516714187616	32.15513753564071	0.0	0.0	0.0	Segment_1 Pristine Marine
2017-01-08 23:20:00	58.90251978699179	48.19297073481146	37.48342168263114	16.06432357827049	26.773872630450807	5.3547745260901625	5.3547745260901625	5.3547745260901625	0.0	Segment_1 Pristine Marine
2017-01-08 23:25:00	75.01588332981636	37.50794166490818	48.22449642631052	53.58277380701169	48.22449642631052	5.3582773807011685	21.43310952280468	0.0	0.0	Segment_1 Pristine Marine
2017-01-08 23:30:00	69.65435132273966	42.86421619860901	37.50618917378289	32.148162148956764	37.50618917378289	37.50618917378289	10.716054049652254	0.0	0.0	Segment_1 Pristine Marine
2017-01-08 23:35:00	58.88582539751418	80.29885281479206	26.766284271597353	26.766284271597353	21.41302741727788	32.11954112591682	10.70651370863894	0.0	0.0	Segment_1 Pristine Marine
2017-01-08 23:40:00	32.11525772086442	90.99323020911586	26.762714767387017	37.467800674341824	58.87797248825144	10.705085906954807	10.705085906954807	0.0	0.0	Segment_1 Pristine Marine
2017-01-08 23:45:00	80.36128672633454	69.64644849615661	48.21677203580072	16.07225734526691	48.21677203580072	10.71483823017794	5.35741911508897	10.71483823017794	0.0	Segment_1 Pristine Marine
2017-01-08 23:50:00	74.9615928859711	53.54399491855078	42.83519593484062	5.3543994918550775	48.189595426695696	21.41759796742031	10.708798983710157	0.0	0.0	Segment_1 Pristine Marine
2017-01-08 23:55:00	80.32617245571208	85.68125061942622	32.130468982284825	58.90585980085553	53.55078163714139	10.710156327428278	10.710156327428278	0.0	0.0	Segment_1 Pristine Marine
2017-01-09 00:00:00	80.35190204589628	85.70869551562271	53.56793469726418	48.21114122753777	37.497554288084935	21.427173878905677	5.356793469726418	10.713586939452837	0.0	Segment_1 Pristine Marine
2017-01-09 00:05:00	91.0597162126718	42.85163115890437	42.85163115890437	10.712907789726092	37.49517726404133	16.06936168458914	10.712907789726092	0.0	0.0	Segment_1 Pristine Marine
2017-01-09 00:10:00	74.93210386430623	64.22751759797677	37.466051932153114	26.76146566582365	26.76146566582365	10.70458626632946	5.35229313316473	5.35229313316473	0.0	Segment_1 Pristine Marine
2017-01-09 00:15:00	58.894466017528465	91.01872020890764	37.47829655660903	37.47829655660903	32.124254191379165	16.062127095689586	10.708084730459722	0.0	0.0	Segment_1 Pristine Marine
2017-01-09 00:20:00	101.78586830588915	80.35726445201776	42.85720770774281	53.571509634678506	26.785754817339253	26.785754817339253	10.714301926935702	10.714301926935702	0.0	Segment_1 Pristine Marine
2017-01-09 00:25:00	74.99585927044298	48.21162381671334	53.56847090745928	37.49792963522149	26.78423545372963	21.427388362983702	0.0	16.07054127223778	0.0	Segment_1 Pristine Marine
2017-01-09 00:30:00	117.91988421755696	37.51996316013176	37.51996316013176	37.51996316013176	32.159968422970074	26.799973685808396	26.799973685808396	0.0	0.0	Segment_1 Pristine Marine
2017-01-09 00:35:00	74.95284372131579	64.24529461827068	26.768872757612783	26.768872757612783	32.12264730913534	42.83019641218045	0.0	0.0	0.0	Segment_1 Pristine Marine
2017-01-09 00:40:00	64.25858026054212	26.774408441892554	32.12929013027106	21.419526753514038	64.25858026054212	10.709763376757019	5.3548816883785095	0.0	0.0	Segment_1 Pristine Marine
2017-01-09 00:45:00	58.90821768576701	58.90821768576701	42.842340135103285	64.2635102026549	32.131755101327464	21.421170067551643	5.355292516887911	0.0	0.0	Segment_1 Pristine Marine
2017-01-09 00:50:00	64.2551511816866	37.482171522650525	42.836767454457735	5.354595931807217	42.836767454457735	5.354595931807217	16.06378779542165	0.0	0.0	Segment_1 Pristine Marine
2017-01-09 00:55:00	53.536674335413935	53.536674335413935	26.768337167706967	21.414669734165575	16.061002300624178	21.414669734165575	10.707334867082787	0.0	0.0	Segment_1 Pristine Marine
2017-01-09 01:00:00	32.117827626790344	58.88268398244896	32.117827626790344	32.117827626790344	16.058913813395172	5.352971271131723	5.352971271131723	5.352971271131723	0.0	Segment_1 Pristine Marine
2017-01-09 01:05:00	96.38754889858672	48.19377444929336	42.838910621594096	69.61322976009039	58.90350210469187	5.354863827699262	5.354863827699262	0.0	0.0	Segment_1 Pristine Marine
2017-01-09 01:10:00	74.95009440563936	58.889359890145215	85.65725074930214	42.82862537465107	64.2429380619766	5.353578171831384	26.767890859156925	0.0	0.0	Segment_1 Pristine Marine
2017-01-09 01:15:00	74.94184766863577	91.00081502620056	58.882880311070956	37.47092383431789	37.47092383431789	10.705978238376538	5.352989119188269	5.352989119188269	0.0	Segment_1 Pristine Marine
2017-01-09 01:20:00	53.59744220783888	21.43897688313555	42.87795376627111	10.719488441567774	10.719488441567774	5.359744220783887	0.0	0.0	0.0	Segment_1 Pristine Marine
2017-01-09 01:25:00	37.4774216751586	53.53917382165514	42.83133905732412	37.4774216751586	48.185256439489635	5.3539173821655135	5.3539173821655135	0.0	0.0	Segment_1 Pristine Marine
2017-01-09 01:30:00										Segment_1 Pristine Marine
2017-01-09 01:35:00										Segment_1 Pristine Marine
2017-01-09 01:40:00										Segment_1 Pristine Marine
2017-01-09 01:45:00										Segment_1 Pristine Marine
2017-01-09 01:50:00										Segment_1 Pristine Marine
2017-01-09 01:55:00										Segment_1 Pristine Marine
2017-01-09 02:00:00										Segment_1 Pristine Marine
2017-01-09 02:05:00										Segment_1 Pristine Marine
2017-01-09 02:10:00										Segment_1 Pristine Marine
2017-01-09 02:15:00										Segment_1 Pristine Marine
2017-01-09 02:20:00										Segment_1 Pristine Marine
2017-01-09 02:25:00										Segment_1 Pristine Marine
2017-01-09 02:30:00										Segment_1 Pristine Marine
2017-01-09 02:35:00	69.60696124710012	42.83505307513853	10.708763268784633	37.480671440746214	32.126289806353896	0.0	10.708763268784633	0.0	0.0	Segment_1 Pristine Marine
2017-01-09 02:40:00	53.562037093532254	42.84962967482581	26.781018546766127	26.781018546766127	37.49342596547258	10.712407418706453	5.356203709353227	0.0	0.0	Segment_1 Pristine Marine
2017-01-09 02:45:00	69.67481402806132	48.23640971173477	21.438404316326558	21.438404316326558	26.7980053954082	21.438404316326558	5.3596010790816395	0.0	0.0	Segment_1 Pristine Marine
2017-01-09 02:50:00	48.210497790332106	53.567219767035674	10.713443953407136	16.070165930110704	10.713443953407136	5.356721976703568	10.713443953407136	16.070165930110704	0.0	Segment_1 Pristine Marine
2017-01-09 02:55:00	69.62182177849449	53.555247521918844	26.777623760959422	21.422099008767532	42.84419801753507	21.422099008767532	5.355524752191884	0.0	0.0	Segment_1 Pristine Marine
2017-01-09 03:00:00	53.60030527127375	42.88024421701899	26.800152635636874	37.52021368989161	32.16018316276425	5.360030527127374	5.360030527127374	16.080091581382124	0.0	Segment_1 Pristine Marine
2017-01-09 03:05:00	48.17545641867528	74.93959887349487	21.41131396385568	5.352828490963919	21.41131396385568	5.352828490963919	10.705656981927838	0.0	0.0	Segment_1 Pristine Marine
2017-01-09 03:10:00	53.57508504928241	53.57508504928241	26.787542524641204	42.86006803942593	37.502559534497685	32.145051029569444	0.0	10.71501700985648	0.0	Segment_1 Pristine Marine
2017-01-09 03:15:00	112.47239797302626	80.33742712359019	42.8466277992481	32.13497084943608	21.42331389962405	0.0	0.0	0.0	0.0	Segment_1 Pristine Marine
2017-01-09 03:20:00	80.34332368457585	48.20599421074551	21.42488631588689	26.781107894858607	16.068664736915167	5.356221578971723	16.068664736915167	0.0	0.0	Segment_1 Pristine Marine
2017-01-09 03:25:00	37.46692628284215	26.762090202030105	16.057254121218065	21.409672161624087	16.057254121218065	0.0	5.352418040406022	0.0	0.0	Segment_1 Pristine Marine
2017-01-09 03:30:00	48.17915104029755	58.88562904925256	26.76619502238753	21.412956017910023	26.76619502238753	5.353239004477506	0.0	0.0	0.0	Segment_1 Pristine Marine
2017-01-09 03:35:00	27.849126321156568	66.83790317077577	38.9887768496192	27.849126321156568	33.418951585387894	11.139650528462626	5.569825264231313	5.569825264231313	0.0	Segment_1 Pristine Marine
2017-01-09 03:40:00	48.30785170722231	42.94031262864205	37.5727735500618	21.470156314321027	26.83769539290129	10.735078157160514	16.10261723574077	0.0	0.0	Segment_1 Pristine Marine
2017-01-09 03:45:00	37.52660332938681	37.52660332938681	26.804716663847728	16.082829998308636	16.082829998308636	5.360943332769545	5.360943332769545	0.0	0.0	Segment_1 Pristine Marine
2017-01-09 03:50:00	91.04240228513737	112.46414399928732	53.554354285374906	21.42174171414997	42.843483428299926	21.42174171414997	0.0	0.0	0.0	Segment_1 Pristine Marine
2017-01-09 03:55:00	107.07691931782844	64.24615159069705	58.892305624805644	26.76922982945711	26.76922982945711	21.415383863565687	10.707691931782843	0.0	0.0	Segment_1 Pristine Marine
2017-01-09 04:00:00	112.4622682651161	101.75157604939078	64.26415329435207	26.776730539313355	10.710692215725343	26.776730539313355	10.710692215725343	5.355346107862672	0.0	Segment_1 Pristine Marine
2017-01-09 04:05:00	101.78620794874186	69.64319491229706	53.57168839407466	58.928857233482134	53.57168839407466	21.428675357629864	5.357168839407466	5.357168839407466	0.0	Segment_1 Pristine Marine
2017-01-09 04:10:00	85.63583365239222	42.81791682619611	48.170156429470616	37.4656772229216	26.76119801637257	10.704479206549028	10.704479206549028	5.352239603274514	0.0	Segment_1 Pristine Marine
2017-01-09 04:15:00	85.71069739373578	58.92610445819336	48.21226728397638	26.784592935542435	42.85534869686789	21.427674348433946	5.3569185871084875	0.0	0.0	Segment_1 Pristine Marine
2017-01-09 04:20:00	91.01204287634151	85.65839329538026	21.414598323845066	37.47554706672887	16.060948742883802	5.3536495809612665	16.060948742883802	0.0	0.0	Segment_1 Pristine Marine
2017-01-09 04:25:00	80.30072709819503	96.36087251783405	26.766909032731675	21.41352722618534	10.70676361309267	21.41352722618534	0.0	5.353381806546335	0.0	Segment_1 Pristine Marine
2017-01-09 04:30:00	85.62641352228786	37.46155591600094	53.51650845142992	48.16485760628693	42.81320676114393	10.703301690285985	5.351650845142991	0.0	0.0	Segment_1 Pristine Marine
2017-01-09 04:35:00	58.93416688363431	80.3647730231377	58.93416688363431	37.50356074413093	26.788257674379235	21.430606139503386	5.3576515348758464	0.0	0.0	Segment_1 Pristine Marine
2017-01-09 04:40:00	37.5064395196315	53.58062788518785	42.86450230815029	37.5064395196315	53.58062788518785	16.074188365556356	16.074188365556356	16.074188365556356	0.0	Segment_1 Pristine Marine
2017-01-09 04:45:00	53.57168839407466	53.57168839407466	32.1430130364448	21.428675357629864	10.714337678814932	21.428675357629864	0.0	0.0	0.0	Segment_1 Pristine Marine
2017-01-09 04:50:00	58.95502143205884	64.31456883497329	26.7977370145722	26.7977370145722	16.078642208743318	26.7977370145722	10.719094805828881	0.0	0.0	Segment_1 Pristine Marine
2017-01-09 04:55:00	64.26093796456965	74.97109429199794	58.90585980085553	42.84062530971311	21.42031265485656	16.065234491142412	26.775390818570692	21.42031265485656	0.0	Segment_1 Pristine Marine
2017-01-09 05:00:00	149.96519843425702	85.69439910528972	42.84719955264486	26.779499720403038	26.779499720403038	5.3558999440806065	5.3558999440806065	0.0	0.0	Segment_1 Pristine Marine
2017-01-09 05:05:00	75.0011145511895	64.28666961530529	53.57222467942107	16.07166740382632	26.78611233971053	10.714444935884213	10.714444935884213	16.07166740382632	0.0	Segment_1 Pristine Marine
2017-01-09 05:10:00	91.113826684437	85.75418982064659	48.2367317741137	48.2367317741137	37.51745804653288	10.719273727580823	0.0	0.0	0.0	Segment_1 Pristine Marine
2017-01-09 05:15:00	96.40780709816107	101.76379638139223	37.49192498261819	53.559892832311704	26.779946416155852	26.779946416155852	5.35598928323117	5.35598928323117	0.0	Segment_1 Pristine Marine
2017-01-09 05:20:00	128.4379077437444	107.03158978645368	80.27369233984025	64.2189538718722	26.75789744661342	10.703158978645368	5.351579489322684	5.351579489322684	0.0	Segment_1 Pristine Marine
2017-01-09 05:25:00	117.78225459115632	123.13599343620888	58.89112729557816	37.47617191536792	26.7686942252628	26.7686942252628	5.353738845052559	5.353738845052559	0.0	Segment_1 Pristine Marine
2017-01-09 05:30:00	101.83480022540647	139.35288451897728	91.11534757010051	75.03616858714159	32.15835796591783	21.438905310611887	10.719452655305943	0.0	5.359726327652972	Segment_1 Pristine Marine
2017-01-09 05:35:00	107.14444935884214	112.50167182678423	58.92944714736318	48.21500221147896	37.50055727559475	10.714444935884213	5.3572224679421065	0.0	5.3572224679421065	Segment_1 Pristine Marine
2017-01-09 05:40:00	139.17075668174823	176.63980655760358	90.99626398422001	58.87993551920118	42.82177128669176	16.058164232509412	10.70544282167294	10.70544282167294	0.0	Segment_1 Pristine Marine
2017-01-09 05:45:00	107.12621857705533	133.90777322131916	101.76990764820258	48.2067983596749	37.49417650196936	26.78155464426383	10.712621857705534	0.0	0.0	Segment_1 Pristine Marine
2017-01-09 05:50:00	182.05140420857367	224.8870287282381	96.3801551692449	117.79796742907708	53.544530649580494	26.772265324790247	10.7089061299161	0.0	5.35445306495805	Segment_1 Pristine Marine
2017-01-09 05:55:00	144.5311881188235	192.708250825098	91.00111844518517	58.88307664100217	64.236083608366	37.471048771546826	5.353006967363834	5.353006967363834	0.0	Segment_1 Pristine Marine
2017-01-09 06:00:00	160.64698647530716	235.61558016378385	112.45289053271502	128.51758918024572	48.19409594259214	32.12939729506143	0.0	0.0	0.0	Segment_1 Pristine Marine
2017-01-09 06:05:00	155.27810313367164	176.69577253141944	155.27810313367164	165.98693783254552	48.189756144932566	48.189756144932566	5.354417349436953	5.354417349436953	5.354417349436953	Segment_1 Pristine Marine
2017-01-09 06:10:00	251.68951321369124	214.20384103292872	117.81211256811079	101.74682449064116	74.97134436152506	21.42038410329287	10.710192051646436	10.710192051646436	0.0	Segment_1 Pristine Marine
2017-01-09 06:15:00	139.21763693317104	240.9536023843345	133.8631124357414	91.02691645630415	64.25429396915587	21.41809798971862	0.0	5.354524497429655	0.0	Segment_1 Pristine Marine
2017-01-09 06:20:00	193.03779206482758	182.31347028344825	155.50266582999996	107.24321781379308	58.983769797586184	16.08648267206896	16.08648267206896	5.362160890689653	0.0	Segment_1 Pristine Marine
2017-01-09 06:25:00	187.44399160481132	176.7329063702507	144.59965066656875	85.68868187648519	48.199883555522916	21.422170469121294	5.355542617280324	5.355542617280324	0.0	Segment_1 Pristine Marine
2017-01-09 06:30:00	165.91279032703815	224.78507076566456	101.68848439399113	90.98443340514996	69.57633142746761	32.11215296652352	5.3520254944205865	0.0	0.0	Segment_1 Pristine Marine
2017-01-09 06:35:00	155.25428469412262	149.90068867018738	123.13270855051105	58.889556263287886	37.475172167546845	21.41438409574105	10.707192047870524	10.707192047870524	0.0	Segment_1 Pristine Marine
2017-01-09 06:40:00	117.77400702916384	171.30764658787461	123.12737098503493	117.77400702916384	42.826911646968654	10.706727911742163	5.3533639558710835	0.0	0.0	Segment_1 Pristine Marine
2017-01-09 06:45:00	133.91090059235987	192.83169685299825	80.34654035541594	74.99010433172154	32.13861614216637	10.712872047388789	5.356436023694394	5.356436023694394	5.356436023694394	Segment_1 Pristine Marine
2017-01-09 06:50:00	117.78068353791063	187.37836017394883	101.7196812372865	69.59767663603812	21.414669734165575	5.353667433541394	16.061002300624178	0.0	0.0	Segment_1 Pristine Marine
2017-01-09 06:55:00	107.056926761367	144.52685112784545	74.9398487329569	64.2341560568202	21.4113853522734	0.0	10.7056926761367	0.0	0.0	Segment_1 Pristine Marine
2017-01-09 07:00:00	150.002229102379	91.0727819550158	85.7155594870737	64.28666961530529	42.85777974353685	21.428889871768426	10.714444935884213	0.0	0.0	Segment_1 Pristine Marine
2017-01-09 07:05:00	128.44218917859322	176.6080101205657	53.51757882441385	32.110547294648306	21.40703152976554	10.70351576488277	10.70351576488277	0.0	0.0	Segment_1 Pristine Marine
2017-01-09 07:10:00	96.45189005013408	123.2440817307269	53.58438336118561	48.22594502506704	21.433753344474248	5.358438336118562	5.358438336118562	5.358438336118562	0.0	Segment_1 Pristine Marine
2017-01-09 07:15:00	69.62693155173973	96.40652061010117	69.62693155173973	32.135506870033716	42.8473424933783	21.42367124668915	0.0	10.711835623344577	0.0	Segment_1 Pristine Marine
2017-01-09 07:20:00	85.66210678064495	117.7853968233868	74.95434343306431	64.2465800854837	32.12329004274185	10.707763347580618	0.0	5.353881673790309	0.0	Segment_1 Pristine Marine
2017-01-09 07:25:00	85.62841155851828	80.27663583611088	74.9248601137035	32.110654334444355	37.46243005685175	16.055327167222178	0.0	0.0	0.0	Segment_1 Pristine Marine
2017-01-09 07:30:00	58.956399138747386	75.0354170856785	37.51770854283925	26.798363244885177	21.43869059590814	5.359672648977035	0.0	5.359672648977035	0.0	Segment_1 Pristine Marine
2017-01-09 07:35:00	53.56954336005453	37.49868035203817	42.855634688043615	42.855634688043615	10.713908672010906	10.713908672010906	5.356954336005453	0.0	0.0	Segment_1 Pristine Marine
2017-01-09 07:40:00	53.55614078825997	42.844912630607965	37.48929855178198	21.422456315303982	5.3556140788259965	5.3556140788259965	0.0	0.0	0.0	Segment_1 Pristine Marine
2017-01-09 07:45:00	48.20792421324956	37.495052165860756	42.851488189555155	26.78218011847197	16.069308071083185	5.356436023694394	0.0	5.356436023694394	0.0	Segment_1 Pristine Marine
2017-01-09 07:50:00	53.51989811277028	53.51989811277028	32.111938867662175	48.167908301493256	16.055969433831088	0.0	5.351989811277028	0.0	0.0	Segment_1 Pristine Marine
2017-01-09 07:55:00	64.30362087046497	48.22771565284872	53.58635072538747	10.717270145077494	16.075905217616242	5.358635072538747	0.0	0.0	0.0	Segment_1 Pristine Marine
2017-01-09 08:00:00	80.4910195414502	75.1249515720202	32.19640781658008	26.830339847150068	32.19640781658008	0.0	0.0	0.0	0.0	Segment_1 Pristine Marine
2017-01-09 08:05:00	80.31867109551213	85.67324916854626	16.063734219102425	10.709156146068283	21.418312292136566	16.063734219102425	0.0	0.0	0.0	Segment_1 Pristine Marine
2017-01-09 08:10:00	32.14569466003791	53.57615776672984	37.50331043671089	32.14569466003791	10.715231553345966	5.357615776672983	0.0	0.0	0.0	Segment_1 Pristine Marine
2017-01-09 08:15:00	48.18027560283975	42.826911646968654	21.413455823484327	32.1201837352265	26.766819779355416	10.706727911742163	0.0	0.0	0.0	Segment_1 Pristine Marine
2017-01-09 08:20:00	53.5897492402073	64.30769908824878	32.15384954412439	32.15384954412439	16.076924772062196	0.0	5.358974924020732	0.0	0.0	Segment_1 Pristine Marine
2017-01-09 08:25:00	32.131540741003626	32.131540741003626	37.4867975311709	10.710513580334544	10.710513580334544	5.355256790167272	0.0	0.0	0.0	Segment_1 Pristine Marine
2017-01-09 08:30:00	37.55732902046521	37.55732902046521	37.55732902046521	32.1919963032559	21.461330868837265	5.365332717209316	0.0	0.0	0.0	Segment_1 Pristine Marine
2017-01-09 08:35:00	37.49192498261819	16.06796784969351	10.71197856646234	10.71197856646234	21.42395713292468	16.06796784969351	5.35598928323117	5.35598928323117	0.0	Segment_1 Pristine Marine
2017-01-09 08:40:00	32.113544678713694	26.76128723226141	26.76128723226141	16.056772339356847	21.40902978580913	0.0	0.0	0.0	0.0	Segment_1 Pristine Marine
2017-01-09 08:45:00	26.798542173207633	26.798542173207633	16.079125303924574	26.798542173207633	0.0	5.359708434641527	5.359708434641527	0.0	0.0	Segment_1 Pristine Marine
2017-01-09 08:50:00	10.718021400737204	37.51307490258022	16.077032101105804	37.51307490258022	0.0	0.0	5.359010700368602	0.0	0.0	Segment_1 Pristine Marine
2017-01-09 08:55:00	48.1931314755633	16.064377158521097	16.064377158521097	16.064377158521097	0.0	0.0	10.7095847723474	0.0	0.0	Segment_1 Pristine Marine
2017-01-09 09:00:00	21.439692634656527	21.439692634656527	21.439692634656527	10.719846317328264	10.719846317328264	5.359923158664132	5.359923158664132	0.0	0.0	Segment_1 Pristine Marine
2017-01-09 09:05:00	53.53256854319471	21.41302741727788	26.766284271597353	10.70651370863894	10.70651370863894	5.35325685431947	0.0	5.35325685431947	0.0	Segment_1 Pristine Marine
2017-01-09 09:10:00	42.85177412920758	16.06941529845284	26.782358830754728	5.356471766150947	5.356471766150947	5.356471766150947	5.356471766150947	0.0	0.0	Segment_1 Pristine Marine
2017-01-09 09:15:00	42.923665870499526	26.82729116906221	26.82729116906221	21.461832935249763	5.365458233812441	5.365458233812441	0.0	5.365458233812441	0.0	Segment_1 Pristine Marine
2017-01-09 09:20:00	32.17651178238171	21.451007854921137	5.362751963730284	16.088255891190855	26.813759818651423	5.362751963730284	5.362751963730284	0.0	0.0	Segment_1 Pristine Marine
2017-01-09 09:25:00	26.781822701061397	26.781822701061397	16.069093620636835	10.712729080424557	10.712729080424557	5.356364540212279	0.0	0.0	0.0	Segment_1 Pristine Marine
2017-01-09 09:30:00	37.52885901589811	21.445062294798927	16.083796721099187	16.083796721099187	0.0	5.361265573699732	0.0	0.0	0.0	Segment_1 Pristine Marine
2017-01-09 09:35:00	21.414812556235365	21.414812556235365	21.414812556235365	21.414812556235365	5.353703139058841	10.707406278117682	0.0	0.0	0.0	Segment_1 Pristine Marine
2017-01-09 09:40:00	21.432537269345648	26.790671586682066	16.074402952009233	5.358134317336413	5.358134317336413	5.358134317336413	0.0	0.0	0.0	Segment_1 Pristine Marine
2017-01-09 09:45:00	10.718665417992993	26.79666354498248	21.437330835985986	5.359332708996496	0.0	10.718665417992993	0.0	0.0	0.0	Segment_1 Pristine Marine
2017-01-09 09:50:00	32.13196946451145	32.13196946451145	5.355328244085242	5.355328244085242	5.355328244085242	0.0	0.0	0.0	0.0	Segment_1 Pristine Marine
2017-01-09 09:55:00	37.55117985774022	26.822271326957306	21.457817061565848	16.093362796174386	16.093362796174386	5.364454265391462	0.0	0.0	0.0	Segment_1 Pristine Marine
2017-01-09 10:00:00	21.445420367777377	32.168130551666074	5.361355091944344	0.0	5.361355091944344	10.722710183888688	0.0	0.0	0.0	Segment_1 Pristine Marine
2017-01-09 10:05:00	48.2731525443936	10.727367232087463	26.818418080218663	0.0	5.3636836160437324	0.0	10.727367232087463	0.0	0.0	Segment_1 Pristine Marine
2017-01-09 10:10:00	10.720848496594868	16.081272744892303	21.441696993189737	21.441696993189737	0.0	10.720848496594868	10.720848496594868	0.0	0.0	Segment_1 Pristine Marine
2017-01-09 10:15:00	16.067431823731173	21.423242431641558	0.0	10.711621215820779	0.0	0.0	0.0	0.0	0.0	Segment_1 Pristine Marine
2017-01-09 10:20:00	26.76280399338918	5.352560798677836	0.0	5.352560798677836	10.705121597355673	0.0	0.0	0.0	0.0	Segment_1 Pristine Marine
2017-01-09 10:25:00	32.11622138739046	32.11622138739046	10.705407129130156	5.352703564565077	5.352703564565077	5.352703564565077	0.0	0.0	0.0	Segment_1 Pristine Marine
2017-01-09 10:30:00	10.715052766508107	5.357526383254053	10.715052766508107	5.357526383254053	0.0	5.357526383254053	0.0	0.0	0.0	Segment_1 Pristine Marine
2017-01-09 10:35:00	32.15868004442479	21.439120029616532	21.439120029616532	5.359780007404132	0.0	5.359780007404132	0.0	0.0	0.0	Segment_1 Pristine Marine
2017-01-09 10:40:00	10.712550377085266	10.712550377085266	5.356275188542633	10.712550377085266	0.0	0.0	0.0	0.0	0.0	Segment_1 Pristine Marine
2017-01-09 10:45:00	32.18640295183108	26.822002459859235	10.728800983943694	10.728800983943694	5.364400491971847	5.364400491971847	5.364400491971847	0.0	0.0	Segment_1 Pristine Marine
2017-01-09 10:50:00	21.422384853043148	10.711192426521576	10.711192426521576	5.355596213260788	5.355596213260788	0.0	0.0	0.0	0.0	Segment_1 Pristine Marine
2017-01-09 10:55:00	16.10035644869255	26.833927414487587	5.366785482897517	10.733570965795034	5.366785482897517	0.0	0.0	0.0	0.0	Segment_1 Pristine Marine
2017-01-09 11:00:00	16.139958014414468	5.379986004804822	5.379986004804822	16.139958014414468	0.0	0.0	0.0	0.0	0.0	Segment_1 Pristine Marine
2017-01-09 11:05:00	21.509708646121016	10.754854323060508	21.509708646121016	10.754854323060508	5.377427161530254	5.377427161530254	5.377427161530254	0.0	0.0	Segment_1 Pristine Marine
2017-01-09 11:10:00	0.0	16.090298264197234	10.726865509464824	10.726865509464824	10.726865509464824	0.0	5.363432754732412	0.0	0.0	Segment_1 Pristine Marine
2017-01-09 11:15:00	5.352882032634247	16.058646097902738	0.0	5.352882032634247	10.705764065268493	0.0	0.0	0.0	0.0	Segment_1 Pristine Marine
2017-01-09 11:20:00	21.43561349103204	21.43561349103204	5.358903372758009	5.358903372758009	10.717806745516018	0.0	5.358903372758009	0.0	0.0	Segment_1 Pristine Marine
2017-01-09 11:25:00	5.356900712838928	21.42760285135571	0.0	5.356900712838928	10.713801425677856	5.356900712838928	0.0	5.356900712838928	0.0	Segment_1 Pristine Marine
2017-01-09 11:30:00	42.87222870977335	16.077085766165006	10.718057177443338	5.359028588721669	21.43611435488668	0.0	0.0	0.0	0.0	Segment_1 Pristine Marine
2017-01-09 11:35:00	16.08637521680609	37.53487550588088	10.724250144537397	16.08637521680609	10.724250144537397	5.3621250722686975	5.3621250722686975	0.0	0.0	Segment_1 Pristine Marine
2017-01-09 11:40:00	5.360710627298769	26.80355313649384	10.721421254597537	10.721421254597537	10.721421254597537	0.0	0.0	0.0	0.0	Segment_1 Pristine Marine
2017-01-09 11:45:00	26.800778978856478	21.44062318308518	5.360155795771295	10.72031159154259	10.72031159154259	0.0	5.360155795771295	0.0	0.0	Segment_1 Pristine Marine
2017-01-09 11:50:00	5.363576101179733	16.090728303539205	16.090728303539205	5.363576101179733	10.727152202359466	5.363576101179733	0.0	0.0	0.0	Segment_1 Pristine Marine
2017-01-09 11:55:00	0.0	21.42359977632243	10.711799888161217	16.06769983224182	0.0	5.3558999440806065	0.0	0.0	0.0	Segment_1 Pristine Marine
2017-01-09 12:00:00	21.44771231802693	5.3619280795067334	16.085784238520198	10.723856159013463	0.0	5.3619280795067334	0.0	0.0	0.0	Segment_1 Pristine Marine
2017-01-09 12:05:00	5.3565968685053775	21.426387474021517	10.713193737010755	5.3565968685053775	5.3565968685053775	5.3565968685053775	0.0	0.0	0.0	Segment_1 Pristine Marine
2017-01-09 12:10:00	37.537759091019204	5.362537013002744	0.0	21.450148052010977	5.362537013002744	0.0	0.0	0.0	0.0	Segment_1 Pristine Marine
2017-01-09 12:15:00	16.08433383953527	10.722889226356846	32.16866767907054	16.08433383953527	5.361444613178423	0.0	0.0	0.0	0.0	Segment_1 Pristine Marine
2017-01-09 12:20:00	21.516338903691253	5.379084725922813	10.758169451845626	10.758169451845626	0.0	5.379084725922813	0.0	0.0	0.0	Segment_1 Pristine Marine
2017-01-09 12:25:00	10.70894184579454	10.70894184579454	16.063412768691812	10.70894184579454	16.063412768691812	10.70894184579454	10.70894184579454	0.0	0.0	Segment_1 Pristine Marine
2017-01-09 12:30:00	26.843798173439932	10.737519269375978	10.737519269375978	5.368759634687987	5.368759634687987	5.368759634687987	0.0	0.0	0.0	Segment_1 Pristine Marine
2017-01-09 12:35:00	0.0	5.35883182340592	16.07649547021776	5.35883182340592	5.35883182340592	0.0	10.71766364681184	0.0	0.0	Segment_1 Pristine Marine
2017-01-09 12:40:00	0.0	10.721099070690936	16.081648606036403	5.360549535345468	5.360549535345468	5.360549535345468	0.0	0.0	0.0	Segment_1 Pristine Marine
2017-01-09 12:45:00	10.754494106079235	5.377247053039618	10.754494106079235	10.754494106079235	0.0	0.0	5.377247053039618	0.0	0.0	Segment_1 Pristine Marine
2017-01-09 12:50:00	10.723569642268911	5.361784821134456	0.0	5.361784821134456	10.723569642268911	5.361784821134456	0.0	0.0	0.0	Segment_1 Pristine Marine
2017-01-09 12:55:00	21.432751860811763	10.716375930405881	10.716375930405881	0.0	0.0	0.0	0.0	0.0	0.0	Segment_1 Pristine Marine
2017-01-09 13:00:00	5.354756666125764	10.709513332251527	16.06426999837729	5.354756666125764	16.06426999837729	5.354756666125764	0.0	0.0	0.0	Segment_1 Pristine Marine
2017-01-09 13:05:00										Segment_1 Pristine Marine
2017-01-09 13:10:00										Segment_1 Pristine Marine
2017-01-09 13:15:00										Segment_1 Pristine Marine
2017-01-09 13:20:00	16.07467119313237	5.358223731044124	16.07467119313237	5.358223731044124	5.358223731044124	0.0	0.0	0.0	0.0	Segment_1 Pristine Marine
2017-01-09 13:25:00	0.0	5.363181916885731	5.363181916885731	5.363181916885731	5.363181916885731	0.0	0.0	5.363181916885731	0.0	Segment_1 Pristine Marine
2017-01-09 13:30:00	10.710906586059998	26.77726646515	10.710906586059998	21.42181317212	0.0	5.355453293029999	0.0	0.0	0.0	Segment_1 Pristine Marine
2017-01-09 13:35:00	26.86661842062872	16.119971052377235	5.3733236841257455	5.3733236841257455	0.0	0.0	0.0	0.0	0.0	Segment_1 Pristine Marine
2017-01-09 13:40:00	10.71212151339514	10.71212151339514	0.0	5.35606075669757	0.0	0.0	0.0	0.0	0.0	Segment_1 Pristine Marine
2017-01-09 13:45:00	10.712729080424557	10.712729080424557	0.0	0.0	10.712729080424557	5.356364540212279	0.0	0.0	0.0	Segment_1 Pristine Marine
2017-01-09 13:50:00	26.857270008127237	5.371454001625447	0.0	10.742908003250896	10.742908003250896	0.0	5.371454001625447	0.0	0.0	Segment_1 Pristine Marine
2017-01-09 13:55:00	0.0	5.357597897750546	5.357597897750546	0.0	0.0	0.0	0.0	0.0	0.0	Segment_1 Pristine Marine
2017-01-09 14:00:00	10.7154461054271	5.35772305271355	10.7154461054271	16.07316915814065	0.0	5.35772305271355	5.35772305271355	0.0	0.0	Segment_1 Pristine Marine
2017-01-09 14:05:00	21.536687575210124	5.384171893802531	0.0	10.768343787605062	5.384171893802531	0.0	0.0	0.0	0.0	Segment_1 Pristine Marine
2017-01-09 14:10:00	21.46369795903456	5.36592448975864	0.0	5.36592448975864	10.73184897951728	0.0	0.0	0.0	0.0	Segment_1 Pristine Marine
2017-01-09 14:15:00	26.803195148398892	16.081917089039333	0.0	0.0	0.0	0.0	0.0	0.0	0.0	Segment_1 Pristine Marine
2017-01-09 14:20:00	0.0	5.361766914376165	5.361766914376165	5.361766914376165	0.0	0.0	0.0	5.361766914376165	0.0	Segment_1 Pristine Marine
2017-01-09 14:25:00	10.722244701452103	0.0	10.722244701452103	0.0	5.361122350726052	0.0	0.0	0.0	0.0	Segment_1 Pristine Marine
2017-01-09 14:30:00	5.36164157041704	5.36164157041704	0.0	5.36164157041704	5.36164157041704	0.0	0.0	0.0	0.0	Segment_1 Pristine Marine
2017-01-09 14:35:00	16.063252048310858	10.708834698873906	0.0	5.354417349436953	0.0	16.063252048310858	0.0	0.0	0.0	Segment_1 Pristine Marine
2017-01-09 14:40:00	5.361355091944344	16.084065275833034	16.084065275833034	5.361355091944344	10.722710183888688	0.0	0.0	0.0	0.0	Segment_1 Pristine Marine
2017-01-09 14:45:00	5.367754430506218	5.367754430506218	10.735508861012436	0.0	0.0	0.0	0.0	0.0	0.0	Segment_1 Pristine Marine
2017-01-09 14:50:00	21.4936544220019	16.120240816501425	21.4936544220019	0.0	5.373413605500475	0.0	0.0	5.373413605500475	0.0	Segment_1 Pristine Marine
2017-01-09 14:55:00	10.724536697647473	10.724536697647473	5.362268348823736	0.0	0.0	0.0	0.0	0.0	0.0	Segment_1 Pristine Marine
2017-01-09 15:00:00	10.741470478762958	16.112205718144438	16.112205718144438	5.370735239381479	5.370735239381479	10.741470478762958	5.370735239381479	0.0	0.0	Segment_1 Pristine Marine
2017-01-09 15:05:00	5.3569900853795565	16.070970256138672	5.3569900853795565	5.3569900853795565	0.0	5.3569900853795565	0.0	0.0	0.0	Segment_1 Pristine Marine
2017-01-09 15:10:00	10.761306291288042	10.761306291288042	0.0	0.0	0.0	5.380653145644021	0.0	0.0	0.0	Segment_1 Pristine Marine
2017-01-09 15:15:00	16.089868247841032	10.726578831894024	10.726578831894024	5.363289415947012	10.726578831894024	5.363289415947012	0.0	0.0	0.0	Segment_1 Pristine Marine
2017-01-09 15:20:00	0.0	5.372047125321064	0.0	10.744094250642128	10.744094250642128	0.0	0.0	0.0	0.0	Segment_1 Pristine Marine
2017-01-09 15:25:00	21.44685277927572	0.0	5.361713194818929	0.0	26.808565974094645	5.361713194818929	0.0	0.0	0.0	Segment_1 Pristine Marine
2017-01-09 15:30:00	5.355774874276769	16.067324622830302	5.355774874276769	10.711549748553537	0.0	0.0	0.0	0.0	0.0	Segment_1 Pristine Marine
2017-01-09 15:35:00	10.729482150342017	21.458964300684034	0.0	10.729482150342017	21.458964300684034	0.0	5.3647410751710085	0.0	0.0	Segment_1 Pristine Marine
2017-01-09 15:40:00	5.373611443119165	5.373611443119165	21.49444577247666	0.0	5.373611443119165	5.373611443119165	0.0	0.0	0.0	Segment_1 Pristine Marine
2017-01-09 15:45:00	10.745352678119442	21.49070535623889	10.745352678119442	0.0	0.0	5.372676339059723	0.0	0.0	0.0	Segment_1 Pristine Marine
2017-01-09 15:50:00	10.721206463174944	16.081809694762413	10.721206463174944	5.360603231587472	0.0	0.0	0.0	0.0	0.0	Segment_1 Pristine Marine
2017-01-09 15:55:00	10.719882106218588	10.719882106218588	5.359941053109294	0.0	0.0	5.359941053109294	0.0	0.0	0.0	Segment_1 Pristine Marine
2017-01-09 16:00:00	5.3767788274227915	5.3767788274227915	10.753557654845583	0.0	0.0	0.0	0.0	0.0	0.0	Segment_1 Pristine Marine
2017-01-09 16:05:00	16.069093620636835	10.712729080424557	0.0	0.0	0.0	5.356364540212279	5.356364540212279	0.0	0.0	Segment_1 Pristine Marine
2017-01-09 16:10:00										Segment_1 Pristine Marine
2017-01-09 16:15:00										Segment_1 Pristine Marine
2017-01-09 16:20:00	5.363665696600406	10.727331393200812	5.363665696600406	21.454662786401624	5.363665696600406	0.0	5.363665696600406	0.0	0.0	Segment_1 Pristine Marine
2017-01-09 16:25:00	10.738273366650233	5.369136683325117	0.0	5.369136683325117	0.0	0.0	0.0	5.369136683325117	0.0	Segment_1 Pristine Marine
2017-01-09 16:30:00	10.713586939452837	16.070380409179258	16.070380409179258	5.356793469726418	10.713586939452837	5.356793469726418	5.356793469726418	0.0	0.0	Segment_1 Pristine Marine
2017-01-09 16:35:00	16.12337074030108	10.748913826867387	5.3744569134336935	5.3744569134336935	5.3744569134336935	5.3744569134336935	0.0	5.3744569134336935	0.0	Segment_1 Pristine Marine
2017-01-09 16:40:00	10.714444935884213	5.3572224679421065	10.714444935884213	0.0	5.3572224679421065	0.0	0.0	0.0	0.0	Segment_1 Pristine Marine
2017-01-09 16:45:00	5.365870686860005	0.0	10.73174137372001	5.365870686860005	0.0	10.73174137372001	5.365870686860005	0.0	0.0	Segment_1 Pristine Marine
2017-01-09 16:50:00	26.824781013163356	0.0	5.364956202632671	10.729912405265342	0.0	0.0	0.0	0.0	0.0	Segment_1 Pristine Marine
2017-01-09 16:55:00	16.107248447974982	0.0	16.107248447974982	0.0	5.3690828159916615	0.0	0.0	0.0	0.0	Segment_1 Pristine Marine
2017-01-09 17:00:00	10.732709903586072	5.366354951793037	5.366354951793037	0.0	16.09906485537911	0.0	0.0	0.0	0.0	Segment_1 Pristine Marine
2017-01-09 17:05:00	26.822271326957306	16.093362796174386	16.093362796174386	10.728908530782924	0.0	10.728908530782924	5.364454265391462	0.0	0.0	Segment_1 Pristine Marine
2017-01-09 17:10:00										Segment_1 Pristine Marine
2017-01-09 17:15:00										Segment_1 Pristine Marine
2017-01-09 17:20:00	10.717735195686283	5.358867597843141	5.358867597843141	0.0	0.0	0.0	0.0	0.0	0.0	Segment_1 Pristine Marine
2017-01-09 17:25:00	5.35915381053705	5.35915381053705	10.7183076210741	0.0	0.0	0.0	0.0	0.0	0.0	Segment_1 Pristine Marine
2017-01-09 17:30:00	10.713193737010755	16.069790605516136	0.0	0.0	5.3565968685053775	5.3565968685053775	0.0	0.0	0.0	Segment_1 Pristine Marine
2017-01-09 17:35:00	21.419455310797048	10.709727655398524	16.064591483097782	0.0	0.0	5.354863827699262	0.0	0.0	0.0	Segment_1 Pristine Marine
2017-01-09 17:40:00	5.363450672619303	10.726901345238606	16.09035201785791	5.363450672619303	0.0	0.0	0.0	0.0	0.0	Segment_1 Pristine Marine
2017-01-09 17:45:00	26.817074184826183	10.726829673930473	5.363414836965236	5.363414836965236	10.726829673930473	5.363414836965236	0.0	0.0	0.0	Segment_1 Pristine Marine
2017-01-09 17:50:00	10.782917154250812	10.782917154250812	5.391458577125406	0.0	0.0	5.391458577125406	0.0	0.0	0.0	Segment_1 Pristine Marine
2017-01-09 17:55:00	0.0	5.370573544385025	10.74114708877005	10.74114708877005	0.0	0.0	0.0	0.0	0.0	Segment_1 Pristine Marine
2017-01-09 18:00:00	10.713908672010906	10.713908672010906	5.356954336005453	10.713908672010906	0.0	0.0	5.356954336005453	0.0	0.0	Segment_1 Pristine Marine
2017-01-09 18:05:00	21.459466256374352	5.364866564093588	5.364866564093588	5.364866564093588	0.0	0.0	0.0	0.0	0.0	Segment_1 Pristine Marine
2017-01-09 18:10:00	16.08895453939564	0.0	5.3629848464652135	21.45193938586085	5.3629848464652135	0.0	0.0	0.0	0.0	Segment_1 Pristine Marine
2017-01-09 18:15:00	0.0	21.481791153364192	0.0	0.0	5.370447788341048	0.0	0.0	0.0	0.0	Segment_1 Pristine Marine
2017-01-09 18:20:00	5.356954336005453	21.427817344021808	16.07086300801636	5.356954336005453	0.0	5.356954336005453	0.0	0.0	0.0	Segment_1 Pristine Marine
2017-01-09 18:25:00	16.08642894425808	10.724285962838724	10.724285962838724	5.362142981419361	5.362142981419361	0.0	0.0	5.362142981419361	0.0	Segment_1 Pristine Marine
2017-01-09 18:30:00	16.077729774821428	0.0	0.0	0.0	5.359243258273809	5.359243258273809	0.0	0.0	0.0	Segment_1 Pristine Marine
2017-01-09 18:35:00	16.079393702680388	16.079393702680388	5.359797900893463	16.079393702680388	0.0	0.0	5.359797900893463	0.0	0.0	Segment_1 Pristine Marine
2017-01-09 18:40:00	10.723426389637858	10.723426389637858	16.085139584456787	10.723426389637858	5.361713194818929	0.0	0.0	0.0	0.0	Segment_1 Pristine Marine
2017-01-09 18:45:00	5.354078075748608	5.354078075748608	5.354078075748608	0.0	0.0	0.0	0.0	0.0	0.0	Segment_1 Pristine Marine
2017-01-09 18:50:00	5.372676339059723	5.372676339059723	5.372676339059723	5.372676339059723	5.372676339059723	5.372676339059723	5.372676339059723	0.0	0.0	Segment_1 Pristine Marine
2017-01-09 18:55:00	5.359618971376295	16.078856914128888	10.71923794275259	5.359618971376295	0.0	0.0	0.0	0.0	0.0	Segment_1 Pristine Marine
2017-01-09 19:00:00	5.363414836965236	5.363414836965236	5.363414836965236	5.363414836965236	0.0	0.0	0.0	0.0	0.0	Segment_1 Pristine Marine
2017-01-09 19:05:00	5.367700590904712	16.103101772714137	10.735401181809424	5.367700590904712	0.0	0.0	0.0	0.0	0.0	Segment_1 Pristine Marine
2017-01-09 19:10:00	5.368077490797745	10.73615498159549	0.0	0.0	0.0	0.0	0.0	0.0	0.0	Segment_1 Pristine Marine
2017-01-09 19:15:00	21.44828538213795	5.362071345534488	0.0	5.362071345534488	0.0	0.0	0.0	5.362071345534488	0.0	Segment_1 Pristine Marine
2017-01-09 19:20:00	16.07011231123809	21.42681641498412	5.35670410374603	5.35670410374603	10.71340820749206	0.0	0.0	5.35670410374603	0.0	Segment_1 Pristine Marine
2017-01-09 19:25:00	37.504061368994854	26.788615263567753	5.35772305271355	0.0	10.7154461054271	0.0	0.0	0.0	0.0	Segment_1 Pristine Marine
2017-01-09 19:30:00	16.0694689126743	26.7824481877905	5.3564896375580995	5.3564896375580995	0.0	0.0	0.0	0.0	0.0	Segment_1 Pristine Marine
2017-01-09 19:35:00	26.793443652166662	21.43475492173333	0.0	5.358688730433332	10.717377460866665	5.358688730433332	0.0	0.0	0.0	Segment_1 Pristine Marine
2017-01-09 19:40:00	21.44112428108252	16.080843210811892	0.0	5.360281070270629	5.360281070270629	0.0	0.0	0.0	0.0	Segment_1 Pristine Marine
2017-01-09 19:45:00	16.083743011228588	16.083743011228588	0.0	5.361247670409528	0.0	0.0	0.0	0.0	0.0	Segment_1 Pristine Marine
2017-01-09 19:50:00	26.772086747184762	10.708834698873906	26.772086747184762	5.354417349436953	10.708834698873906	0.0	0.0	0.0	0.0	Segment_1 Pristine Marine
2017-01-09 19:55:00	0.0	16.09035201785791	10.726901345238606	5.363450672619303	10.726901345238606	0.0	0.0	0.0	0.0	Segment_1 Pristine Marine
2017-01-09 20:00:00	10.727869001645976	10.727869001645976	0.0	0.0	10.727869001645976	0.0	5.363934500822988	0.0	0.0	Segment_1 Pristine Marine
2017-01-09 20:05:00	16.128445957376524	26.880743262294203	26.880743262294203	16.128445957376524	0.0	5.3761486524588395	0.0	0.0	0.0	Segment_1 Pristine Marine
2017-01-09 20:10:00	5.364579740896464	21.458318963585857	26.822898704482327	21.458318963585857	5.364579740896464	16.093739222689393	0.0	0.0	0.0	Segment_1 Pristine Marine
2017-01-09 20:15:00	26.898127285058447	16.138876371035067	21.518501828046755	16.138876371035067	5.379625457011689	0.0	0.0	0.0	0.0	Segment_1 Pristine Marine
2017-01-09 20:20:00	5.367413464603097	10.734826929206195	5.367413464603097	5.367413464603097	5.367413464603097	5.367413464603097	5.367413464603097	0.0	0.0	Segment_1 Pristine Marine
2017-01-09 20:25:00	21.44241292634989	5.360603231587472	16.081809694762413	0.0	10.721206463174944	0.0	0.0	0.0	0.0	Segment_1 Pristine Marine
2017-01-09 20:30:00	16.107463918029396	0.0	16.107463918029396	5.369154639343132	5.369154639343132	0.0	5.369154639343132	0.0	0.0	Segment_1 Pristine Marine
2017-01-09 20:35:00	32.12318291868796	37.47704673846929	16.06159145934398	10.707727639562654	5.353863819781327	0.0	0.0	0.0	0.0	Segment_1 Pristine Marine
2017-01-09 20:40:00	16.116357084010026	10.744238056006685	10.744238056006685	10.744238056006685	0.0	0.0	5.3721190280033415	0.0	0.0	Segment_1 Pristine Marine
2017-01-09 20:45:00	32.159538951984786	10.719846317328264	21.439692634656527	10.719846317328264	10.719846317328264	10.719846317328264	0.0	0.0	0.0	Segment_1 Pristine Marine
2017-01-09 20:50:00	26.764142454819595	21.41131396385568	5.352828490963919	10.705656981927838	10.705656981927838	0.0	0.0	0.0	0.0	Segment_1 Pristine Marine
2017-01-09 20:55:00	16.10644048661019	5.36881349553673	32.21288097322038	5.36881349553673	5.36881349553673	0.0	0.0	0.0	0.0	Segment_1 Pristine Marine
2017-01-09 21:00:00	21.424957794837827	0.0	16.068718346128367	5.356239448709457	5.356239448709457	0.0	0.0	0.0	0.0	Segment_1 Pristine Marine
2017-01-09 21:05:00	37.529485643610414	5.361355091944344	5.361355091944344	16.084065275833034	10.722710183888688	0.0	0.0	0.0	0.0	Segment_1 Pristine Marine
2017-01-09 21:10:00	10.71655476140234	5.3582773807011685	5.3582773807011685	10.71655476140234	10.71655476140234	0.0	0.0	0.0	0.0	Segment_1 Pristine Marine
2017-01-09 21:15:00	16.109403407965342	16.109403407965342	10.739602271976896	21.47920454395379	0.0	0.0	0.0	0.0	0.0	Segment_1 Pristine Marine
2017-01-09 21:20:00	16.096912660299317	16.096912660299317	10.731275106866214	5.365637553433107	16.096912660299317	5.365637553433107	0.0	0.0	0.0	Segment_1 Pristine Marine
2017-01-09 21:25:00	5.37048371803837	0.0	5.37048371803837	0.0	5.37048371803837	0.0	0.0	0.0	0.0	Segment_1 Pristine Marine
2017-01-09 21:30:00	5.3564002817148415	0.0	5.3564002817148415	0.0	0.0	0.0	0.0	0.0	0.0	Segment_1 Pristine Marine
2017-01-09 21:35:00	5.366731662731619	16.100194988194858	0.0	0.0	0.0	0.0	0.0	0.0	0.0	Segment_1 Pristine Marine
2017-01-09 21:40:00	10.710477853971415	0.0	0.0	5.355238926985708	0.0	0.0	0.0	0.0	0.0	Segment_1 Pristine Marine
2017-01-09 21:45:00	5.364776928549844	0.0	0.0	0.0	0.0	0.0	0.0	0.0	0.0	Segment_1 Pristine Marine
2017-01-09 21:50:00	5.374852756915244	0.0	5.374852756915244	5.374852756915244	0.0	0.0	0.0	0.0	0.0	Segment_1 Pristine Marine
2017-01-09 21:55:00	10.817172739410493	5.4085863697052465	0.0	0.0	0.0	5.4085863697052465	0.0	0.0	0.0	Segment_1 Pristine Marine
2017-01-09 22:00:00	21.517564507437854	10.758782253718927	0.0	5.379391126859463	0.0	5.379391126859463	0.0	0.0	0.0	Segment_1 Pristine Marine
2017-01-09 22:05:00	5.388997343664554	0.0	5.388997343664554	16.16699203099367	5.388997343664554	0.0	0.0	0.0	0.0	Segment_1 Pristine Marine
2017-01-09 22:10:00	0.0	0.0	0.0	0.0	0.0	0.0	0.0	0.0	0.0	Segment_1 Pristine Marine
2017-01-09 22:15:00	5.361140253179278	5.361140253179278	0.0	5.361140253179278	0.0	5.361140253179278	0.0	0.0	0.0	Segment_1 Pristine Marine
2017-01-09 22:20:00	5.3554354285374925	5.3554354285374925	0.0	0.0	10.710870857074985	5.3554354285374925	0.0	0.0	0.0	Segment_1 Pristine Marine
2017-01-09 22:25:00	16.064591483097782	10.709727655398524	10.709727655398524	0.0	0.0	5.354863827699262	0.0	0.0	0.0	Segment_1 Pristine Marine
2017-01-09 22:30:00	21.498115522555818	5.374528880638954	0.0	0.0	5.374528880638954	0.0	0.0	0.0	0.0	Segment_1 Pristine Marine
2017-01-09 22:35:00	10.733678608285793	0.0	10.733678608285793	0.0	5.366839304142896	0.0	0.0	0.0	0.0	Segment_1 Pristine Marine
2017-01-09 22:40:00	16.092126090168353	5.364042030056119	5.364042030056119	0.0	0.0	0.0	0.0	0.0	0.0	Segment_1 Pristine Marine
2017-01-09 22:45:00	0.0	5.378201765543968	5.378201765543968	0.0	0.0	0.0	0.0	0.0	0.0	Segment_1 Pristine Marine
2017-01-09 22:50:00	16.067807038149546	5.355935679383182	5.355935679383182	0.0	0.0	0.0	0.0	0.0	0.0	Segment_1 Pristine Marine
2017-01-09 22:55:00	5.3655120284401265	10.731024056880257	10.731024056880257	5.3655120284401265	0.0	5.3655120284401265	0.0	0.0	0.0	Segment_1 Pristine Marine
2017-01-09 23:00:00	11.150288529543744	11.150288529543744	5.575144264771872	5.575144264771872	5.575144264771872	5.575144264771872	0.0	0.0	0.0	Segment_1 Pristine Marine
2017-01-09 23:05:00	0.0	22.199895512736386	5.549973878184097	5.549973878184097	0.0	5.549973878184097	0.0	0.0	0.0	Segment_1 Pristine Marine
2017-01-09 23:10:00	22.22217345787762	0.0	5.555543364469405	0.0	5.555543364469405	5.555543364469405	0.0	0.0	0.0	Segment_1 Pristine Marine
2017-01-09 23:15:00	16.73432389178285	27.890539819638075	5.578107963927614	5.578107963927614	16.73432389178285	5.578107963927614	5.578107963927614	0.0	0.0	Segment_1 Pristine Marine
2017-01-09 23:20:00	22.357564127336275	11.178782063668137	5.589391031834069	0.0	0.0	5.589391031834069	11.178782063668137	0.0	0.0	Segment_1 Pristine Marine
2017-01-09 23:25:00	38.85707076089061	0.0	16.653030326095976	0.0	0.0	0.0	0.0	0.0	0.0	Segment_1 Pristine Marine
2017-01-09 23:30:00	27.79810964424921	16.678865786549526	16.678865786549526	16.678865786549526	5.559621928849841	5.559621928849841	0.0	0.0	0.0	Segment_1 Pristine Marine
2017-01-09 23:35:00	16.618841091432394	11.07922739428826	11.07922739428826	5.53961369714413	0.0	5.53961369714413	0.0	0.0	0.0	Segment_1 Pristine Marine
2017-01-09 23:40:00	27.890442915574997	5.578088583114999	22.312354332460004	0.0	0.0	5.578088583114999	0.0	0.0	0.0	Segment_1 Pristine Marine
2017-01-09 23:45:00	5.569419503086847	22.277678012347387	5.569419503086847	11.138839006173693	5.569419503086847	5.569419503086847	0.0	0.0	0.0	Segment_1 Pristine Marine
2017-01-09 23:50:00	22.18969331962014	11.09484665981007	0.0	5.547423329905035	5.547423329905035	5.547423329905035	0.0	0.0	0.0	Segment_1 Pristine Marine
2017-01-09 23:55:00	39.13977245739675	27.95698032671197	22.365584261369577	11.182792130684788	0.0	0.0	0.0	5.591396065342394	0.0	Segment_1 Pristine Marine
2017-01-10 00:00:00	33.330607431055164	16.665303715527582	22.220404954036773	16.665303715527582	11.110202477018387	5.555101238509193	0.0	0.0	0.0	Segment_1 Pristine Marine
2017-01-10 00:05:00	27.504371053496012	16.50262263209761	11.001748421398403	5.500874210699203	11.001748421398403	0.0	5.500874210699203	0.0	0.0	Segment_1 Pristine Marine
2017-01-10 00:10:00	26.801136902412352	21.44090952192988	21.44090952192988	5.36022738048247	5.36022738048247	5.36022738048247	0.0	0.0	0.0	Segment_1 Pristine Marine
2017-01-10 00:15:00	21.503730505899448	10.751865252949724	10.751865252949724	10.751865252949724	10.751865252949724	0.0	10.751865252949724	0.0	0.0	Segment_1 Pristine Marine
2017-01-10 00:20:00	10.74430996013255	21.4886199202651	10.74430996013255	5.372154980066275	5.372154980066275	5.372154980066275	0.0	0.0	0.0	Segment_1 Pristine Marine
2017-01-10 00:25:00	16.100141168748596	26.833568614580997	10.733427445832397	16.100141168748596	5.366713722916199	0.0	0.0	0.0	0.0	Segment_1 Pristine Marine
2017-01-10 00:30:00	37.549423323927094	21.456813327958336	10.728406663979168	5.364203331989584	0.0	0.0	5.364203331989584	0.0	0.0	Segment_1 Pristine Marine
2017-01-10 00:35:00	37.51582990207231	5.3594042717246175	0.0	5.3594042717246175	10.718808543449233	5.3594042717246175	0.0	0.0	0.0	Segment_1 Pristine Marine
2017-01-10 00:40:00	16.068128664456403	0.0	16.068128664456403	10.71208577630427	0.0	0.0	0.0	0.0	0.0	Segment_1 Pristine Marine
2017-01-10 00:45:00	26.85259824108227	37.59363753751517	32.22311788929871	5.370519648216453	10.741039296432906	5.370519648216453	0.0	0.0	0.0	Segment_1 Pristine Marine
2017-01-10 00:50:00	21.41081425826031	37.468924951955536	16.05811069369523	5.352703564565077	0.0	5.352703564565077	0.0	0.0	0.0	Segment_1 Pristine Marine
2017-01-10 00:55:00	42.82219960291739	21.411099801458693	26.763874751823373	0.0	0.0	0.0	0.0	0.0	0.0	Segment_1 Pristine Marine
2017-01-10 01:00:00	21.428746861865516	32.14312029279827	32.14312029279827	0.0	5.357186715466378	0.0	5.357186715466378	5.357186715466378	0.0	Segment_1 Pristine Marine
2017-01-10 01:05:00	16.088793307501188	21.45172441000159	16.088793307501188	5.362931102500396	5.362931102500396	5.362931102500396	0.0	0.0	0.0	Segment_1 Pristine Marine
2017-01-10 01:10:00	5.358295264158928	5.358295264158928	16.074885792476785	5.358295264158928	0.0	0.0	0.0	0.0	0.0	Segment_1 Pristine Marine
2017-01-10 01:15:00	26.78191205451969	42.85105928723151	21.425529643615754	10.712764821807877	5.356382410903938	0.0	0.0	0.0	0.0	Segment_1 Pristine Marine
2017-01-10 01:20:00	10.7135511925836	21.427102385167203	21.427102385167203	21.427102385167203	5.356775596291801	0.0	0.0	0.0	0.0	Segment_1 Pristine Marine
2017-01-10 01:25:00	10.729518003601047	32.188554010803145	10.729518003601047	16.094277005401572	5.364759001800524	0.0	5.364759001800524	0.0	0.0	Segment_1 Pristine Marine
2017-01-10 01:30:00	21.411670910704764	21.411670910704764	10.705835455352382	0.0	0.0	10.705835455352382	0.0	0.0	0.0	Segment_1 Pristine Marine
2017-01-10 01:35:00	21.422170469121294	5.355542617280324	5.355542617280324	5.355542617280324	0.0	0.0	0.0	0.0	0.0	Segment_1 Pristine Marine
2017-01-10 01:40:00	16.073598282351437	16.073598282351437	0.0	10.715732188234293	0.0	5.3578660941171465	0.0	0.0	0.0	Segment_1 Pristine Marine
2017-01-10 01:45:00	26.8642807074366	10.745712282974642	10.745712282974642	10.745712282974642	10.745712282974642	0.0	0.0	0.0	0.0	Segment_1 Pristine Marine
2017-01-10 01:50:00	16.072740056842306	16.072740056842306	10.715160037894874	10.715160037894874	0.0	0.0	0.0	0.0	0.0	Segment_1 Pristine Marine
2017-01-10 01:55:00	26.773694031402513	32.12843283768301	5.354738806280502	0.0	5.354738806280502	16.064216418841504	0.0	0.0	0.0	Segment_1 Pristine Marine
2017-01-10 02:00:00	26.82415354758329	10.729661419033317	0.0	5.364830709516657	5.364830709516657	5.364830709516657	0.0	0.0	0.0	Segment_1 Pristine Marine
2017-01-10 02:05:00	16.080735830877053	10.720490553918037	10.720490553918037	0.0	16.080735830877053	0.0	0.0	0.0	0.0	Segment_1 Pristine Marine
2017-01-10 02:10:00	10.71022777610291	26.77556944025727	32.13068332830873	16.065341664154364	0.0	5.355113888051455	5.355113888051455	0.0	0.0	Segment_1 Pristine Marine
2017-01-10 02:15:00	26.789688088415947	16.07381285304957	0.0	5.357937617683191	5.357937617683191	0.0	0.0	0.0	0.0	Segment_1 Pristine Marine
2017-01-10 02:20:00	16.114955084912783	5.371651694970929	5.371651694970929	10.743303389941858	5.371651694970929	0.0	0.0	0.0	0.0	Segment_1 Pristine Marine
2017-01-10 02:25:00	10.710156327428278	21.42031265485656	21.42031265485656	16.065234491142412	5.355078163714139	5.355078163714139	0.0	5.355078163714139	0.0	Segment_1 Pristine Marine
2017-01-10 02:30:00	21.445348752225087	26.80668594028135	10.722674376112543	10.722674376112543	0.0	5.361337188056272	0.0	0.0	0.0	Segment_1 Pristine Marine
2017-01-10 02:35:00	25.888407897118448	45.304713819957286	19.41630592283884	0.0	12.944203948559224	0.0	0.0	0.0	0.0	Segment_1 Pristine Marine
2017-01-10 02:40:00	28.22693080925201	14.113465404626005	14.113465404626005	0.0	0.0	0.0	0.0	0.0	0.0	Segment_1 Pristine Marine
2017-01-10 02:45:00	5.358635072538747	37.51044550777122	21.434540290154988	0.0	10.717270145077494	10.717270145077494	5.358635072538747	5.358635072538747	0.0	Segment_1 Pristine Marine
2017-01-10 02:50:00	21.427388362983702	21.427388362983702	5.356847090745927	0.0	10.713694181491851	0.0	0.0	0.0	0.0	Segment_1 Pristine Marine
2017-01-10 02:55:00	16.064377158521097	21.4191695446948	5.3547923861737	0.0	0.0	10.7095847723474	0.0	0.0	0.0	Segment_1 Pristine Marine
2017-01-10 03:00:00	21.43754552345368	16.07815914259026	5.35938638086342	10.71877276172684	0.0	5.35938638086342	0.0	0.0	0.0	Segment_1 Pristine Marine
2017-01-10 03:05:00	16.057735931991786	10.705157287994522	10.705157287994522	5.352578643997261	0.0	10.705157287994522	0.0	0.0	0.0	Segment_1 Pristine Marine
2017-01-10 03:10:00	16.08186339172158	5.3606211305738585	16.08186339172158	5.3606211305738585	5.3606211305738585	5.3606211305738585	0.0	0.0	0.0	Segment_1 Pristine Marine
2017-01-10 03:15:00	21.4358281441037	10.71791407205185	5.358957036025925	0.0	0.0	5.358957036025925	0.0	5.358957036025925	0.0	Segment_1 Pristine Marine
2017-01-10 03:20:00	5.359261148179465	32.155566889076795	16.077783444538394	0.0	10.71852229635893	5.359261148179465	5.359261148179465	0.0	0.0	Segment_1 Pristine Marine
2017-01-10 03:25:00	16.07901794693111	10.71934529795407	0.0	5.359672648977035	5.359672648977035	0.0	5.359672648977035	5.359672648977035	0.0	Segment_1 Pristine Marine
2017-01-10 03:30:00	10.725468101022976	21.450936202045952	0.0	0.0	16.088202151534464	5.362734050511488	5.362734050511488	0.0	0.0	Segment_1 Pristine Marine
2017-01-10 03:35:00	16.097612060580015	16.097612060580015	16.097612060580015	10.73174137372001	10.73174137372001	0.0	0.0	0.0	0.0	Segment_1 Pristine Marine
2017-01-10 03:40:00	10.725718891112423	5.362859445556212	5.362859445556212	10.725718891112423	0.0	10.725718891112423	10.725718891112423	0.0	0.0	Segment_1 Pristine Marine
2017-01-10 03:45:00	16.07966211039678	0.0	10.71977474026452	5.3598873701322605	0.0	5.3598873701322605	0.0	0.0	0.0	Segment_1 Pristine Marine
2017-01-10 03:50:00	16.093846776356653	5.3646155921188825	0.0	16.093846776356653	16.093846776356653	0.0	0.0	5.3646155921188825	0.0	Segment_1 Pristine Marine
2017-01-10 03:55:00	32.1495569841767	10.716518994725565	10.716518994725565	5.358259497362782	5.358259497362782	0.0	0.0	0.0	0.0	Segment_1 Pristine Marine
2017-01-10 04:00:00	16.22248002975277	5.407493343250923	5.407493343250923	0.0	5.407493343250923	16.22248002975277	0.0	0.0	0.0	Segment_1 Pristine Marine
2017-01-10 04:05:00	5.372586442358661	16.11775932707598	5.372586442358661	10.745172884717322	0.0	0.0	0.0	5.372586442358661	0.0	Segment_1 Pristine Marine
2017-01-10 04:10:00	5.408495267290657	10.816990534581315	21.633981069162637	0.0	0.0	5.408495267290657	0.0	0.0	0.0	Segment_1 Pristine Marine
2017-01-10 04:15:00	0.0	10.773474323163507	16.160211484745265	5.386737161581753	0.0	5.386737161581753	0.0	0.0	0.0	Segment_1 Pristine Marine
2017-01-10 04:20:00	10.78650324938072	0.0	0.0	5.39325162469036	0.0	0.0	0.0	0.0	0.0	Segment_1 Pristine Marine
2017-01-10 04:25:00	10.770800053924512	5.385400026962256	0.0	0.0	5.385400026962256	0.0	5.385400026962256	0.0	0.0	Segment_1 Pristine Marine
2017-01-10 04:30:00	0.0	16.168240271351625	0.0	16.168240271351625	5.389413423783876	5.389413423783876	0.0	0.0	0.0	Segment_1 Pristine Marine
2017-01-10 04:35:00	5.522388091723714	0.0	5.522388091723714	0.0	5.522388091723714	5.522388091723714	0.0	0.0	0.0	Segment_1 Pristine Marine
2017-01-10 04:40:00	5.563012459070209	27.81506229535105	11.126024918140418	5.563012459070209	0.0	5.563012459070209	0.0	0.0	0.0	Segment_1 Pristine Marine
2017-01-10 04:45:00	5.5596989404567925	11.119397880913585	16.679096821370372	0.0	5.5596989404567925	0.0	0.0	0.0	0.0	Segment_1 Pristine Marine
2017-01-10 04:50:00	22.25081623269755	5.562704058174387	0.0	5.562704058174387	5.562704058174387	0.0	5.562704058174387	0.0	0.0	Segment_1 Pristine Marine
2017-01-10 04:55:00	16.668706587045	5.556235529015001	0.0	0.0	5.556235529015001	0.0	0.0	0.0	0.0	Segment_1 Pristine Marine
2017-01-10 05:00:00	16.717421473046308	0.0	0.0	5.572473824348768	0.0	0.0	0.0	0.0	0.0	Segment_1 Pristine Marine
2017-01-10 05:05:00	27.828465657582	16.697079394549206	11.131386263032802	0.0	11.131386263032802	0.0	0.0	0.0	0.0	Segment_1 Pristine Marine
2017-01-10 05:10:00	11.087758941115956	11.087758941115956	11.087758941115956	11.087758941115956	5.543879470557978	5.543879470557978	0.0	0.0	0.0	Segment_1 Pristine Marine
2017-01-10 05:15:00	11.092738553853884	16.639107830780823	0.0	5.546369276926942	5.546369276926942	0.0	0.0	0.0	0.0	Segment_1 Pristine Marine
2017-01-10 05:20:00	11.215250741444823	0.0	0.0	5.607625370722412	0.0	5.607625370722412	5.607625370722412	0.0	0.0	Segment_1 Pristine Marine
2017-01-10 05:25:00	11.128531378866231	5.564265689433116	5.564265689433116	16.692797068299345	0.0	0.0	5.564265689433116	0.0	0.0	Segment_1 Pristine Marine
2017-01-10 05:30:00	22.190843473735647	22.190843473735647	0.0	11.095421736867824	0.0	0.0	0.0	0.0	0.0	Segment_1 Pristine Marine
2017-01-10 05:35:00	11.155518259809167	0.0	11.155518259809167	0.0	5.5777591299045834	0.0	0.0	5.5777591299045834	0.0	Segment_1 Pristine Marine
2017-01-10 05:40:00	5.559872224373356	5.559872224373356	11.119744448746712	0.0	5.559872224373356	0.0	0.0	0.0	0.0	Segment_1 Pristine Marine
2017-01-10 05:45:00	5.565442311636657	5.565442311636657	0.0	0.0	5.565442311636657	5.565442311636657	0.0	0.0	0.0	Segment_1 Pristine Marine
2017-01-10 05:50:00	0.0	11.090209883934033	0.0	0.0	0.0	5.545104941967017	0.0	0.0	0.0	Segment_1 Pristine Marine
2017-01-10 05:55:00	22.2424929847302	22.2424929847302	0.0	0.0	0.0	0.0	0.0	0.0	0.0	Segment_1 Pristine Marine
2017-01-10 06:00:00	33.24146724719602	27.701222705996685	5.540244541199337	5.540244541199337	0.0	0.0	0.0	0.0	0.0	Segment_1 Pristine Marine
2017-01-10 06:05:00	0.0	5.5513748003562435	16.65412440106873	11.102749600712487	0.0	0.0	0.0	0.0	0.0	Segment_1 Pristine Marine
2017-01-10 06:10:00	5.550914145173572	5.550914145173572	0.0	5.550914145173572	5.550914145173572	0.0	0.0	5.550914145173572	0.0	Segment_1 Pristine Marine
2017-01-10 06:15:00	16.072793693251633	16.072793693251633	10.715195795501092	5.357597897750546	5.357597897750546	0.0	0.0	0.0	0.0	Segment_1 Pristine Marine
2017-01-10 06:20:00	21.454304404718933	10.727152202359466	0.0	0.0	5.363576101179733	0.0	0.0	0.0	0.0	Segment_1 Pristine Marine
2017-01-10 06:25:00	21.427960341518226	16.070970256138672	0.0	10.713980170759113	5.3569900853795565	0.0	5.3569900853795565	0.0	0.0	Segment_1 Pristine Marine
2017-01-10 06:30:00	16.081648606036403	5.360549535345468	10.721099070690936	0.0	0.0	5.360549535345468	0.0	0.0	0.0	Segment_1 Pristine Marine
2017-01-10 06:35:00	10.72776147564616	10.72776147564616	16.091642213469243	5.36388073782308	5.36388073782308	0.0	0.0	0.0	0.0	Segment_1 Pristine Marine
2017-01-10 06:40:00	0.0	26.9796718275316	5.39593436550632	5.39593436550632	16.187803096518962	0.0	0.0	0.0	0.0	Segment_1 Pristine Marine
2017-01-10 06:45:00	10.721278059359557	32.163834178078666	32.163834178078666	10.721278059359557	16.081917089039333	5.360639029679779	10.721278059359557	0.0	0.0	Segment_1 Pristine Marine
2017-01-10 06:50:00	21.469582080916666	37.57176864160416	32.204373121374985	0.0	16.102186560687493	0.0	0.0	0.0	0.0	Segment_1 Pristine Marine
2017-01-10 06:55:00	64.27508782279712	21.425029274265707	10.712514637132854	10.712514637132854	5.356257318566427	16.06877195569928	10.712514637132854	0.0	0.0	Segment_1 Pristine Marine
2017-01-10 07:00:00	16.074563895608822	16.074563895608822	10.716375930405881	37.50731575642058	10.716375930405881	10.716375930405881	0.0	0.0	0.0	Segment_1 Pristine Marine
2017-01-10 07:05:00	32.14215501138485	26.78512917615404	10.714051670461618	5.357025835230809	5.357025835230809	0.0	5.357025835230809	0.0	0.0	Segment_1 Pristine Marine
2017-01-10 07:10:00	16.082829998308636	16.082829998308636	32.16565999661727	5.360943332769545	10.72188666553909	0.0	5.360943332769545	5.360943332769545	0.0	Segment_1 Pristine Marine
2017-01-10 07:15:00	16.089545750657187	21.452727667542923	21.452727667542923	0.0	16.089545750657187	5.363181916885731	0.0	0.0	0.0	Segment_1 Pristine Marine
2017-01-10 07:20:00	5.360102108492646	21.44040843397059	0.0	10.720204216985293	10.720204216985293	5.360102108492646	0.0	5.360102108492646	0.0	Segment_1 Pristine Marine
2017-01-10 07:25:00	21.43196504644357	5.357991261610894	10.715982523221788	5.357991261610894	5.357991261610894	0.0	0.0	5.357991261610894	0.0	Segment_1 Pristine Marine
2017-01-10 07:30:00	32.157284417486636	16.078642208743318	10.719094805828881	10.719094805828881	16.078642208743318	0.0	5.3595474029144405	0.0	0.0	Segment_1 Pristine Marine
2017-01-10 07:35:00	16.07027316892935	10.713515445952902	21.427030891905805	5.356757722976451	0.0	5.356757722976451	5.356757722976451	0.0	0.0	Segment_1 Pristine Marine
2017-01-10 07:40:00	5.3545780730341415	42.83662458427313	37.48204651123899	5.3545780730341415	10.709156146068283	16.063734219102425	0.0	0.0	0.0	Segment_1 Pristine Marine
2017-01-10 07:45:00	21.439692634656527	10.719846317328264	26.799615793320665	5.359923158664132	5.359923158664132	26.799615793320665	10.719846317328264	0.0	0.0	Segment_1 Pristine Marine
2017-01-10 07:50:00	53.56775596291801	26.783877981459003	21.427102385167203	5.356775596291801	10.7135511925836	5.356775596291801	5.356775596291801	0.0	0.0	Segment_1 Pristine Marine
2017-01-10 07:55:00	37.55356398793281	32.188769132513826	16.094384566256913	42.918358843351776	10.729589710837944	5.364794855418972	0.0	5.364794855418972	0.0	Segment_1 Pristine Marine
2017-01-10 08:00:00	37.516957063955005	21.438261179402854	10.719130589701427	16.078695884552143	0.0	26.79782647425357	10.719130589701427	0.0	0.0	Segment_1 Pristine Marine
2017-01-10 08:05:00	21.428389345459145	10.714194672729572	16.07129200909436	16.07129200909436	10.714194672729572	16.07129200909436	10.714194672729572	5.357097336364786	0.0	Segment_1 Pristine Marine
2017-01-10 08:10:00	48.218059262372854	21.430248561054608	16.072686420790948	16.072686420790948	21.430248561054608	10.715124280527304	0.0	0.0	0.0	Segment_1 Pristine Marine
2017-01-10 08:15:00	26.8019422653683	21.44155381229464	10.72077690614732	5.36038845307366	21.44155381229464	0.0	0.0	0.0	0.0	Segment_1 Pristine Marine
2017-01-10 08:20:00	42.82705445237068	10.70676361309267	21.41352722618534	21.41352722618534	5.353381806546335	5.353381806546335	0.0	0.0	0.0	Segment_1 Pristine Marine
2017-01-10 08:25:00	21.438404316326558	37.517207553571474	16.07880323724492	16.07880323724492	10.719202158163279	0.0	0.0	0.0	0.0	Segment_1 Pristine Marine
2017-01-10 08:30:00	16.102509564817655	16.102509564817655	16.102509564817655	5.3675031882725515	10.735006376545103	10.735006376545103	0.0	0.0	0.0	Segment_1 Pristine Marine
2017-01-10 08:35:00	42.84562726751981	16.06711022531993	16.06711022531993	5.355703408439976	10.711406816879952	5.355703408439976	0.0	0.0	0.0	Segment_1 Pristine Marine
2017-01-10 08:40:00	26.80283716986638	37.52397203781293	10.721134867946553	16.081702301919826	5.3605674339732765	16.081702301919826	5.3605674339732765	0.0	0.0	Segment_1 Pristine Marine
2017-01-10 08:45:00	21.452297688534703	32.178446532802056	10.726148844267351	16.089223266401028	10.726148844267351	10.726148844267351	0.0	5.363074422133676	0.0	Segment_1 Pristine Marine
2017-01-10 08:50:00	26.785218551676827	48.21339339301829	5.3570437103353665	5.3570437103353665	16.071131131006098	16.071131131006098	0.0	0.0	0.0	Segment_1 Pristine Marine
2017-01-10 08:55:00	16.08997574977527	42.90660199940071	21.45330099970036	21.45330099970036	10.726650499850178	21.45330099970036	0.0	0.0	0.0	Segment_1 Pristine Marine
2017-01-10 09:00:00	26.794427426204336	42.871083881926936	21.435541940963468	26.794427426204336	0.0	26.794427426204336	0.0	0.0	0.0	Segment_1 Pristine Marine
2017-01-10 09:05:00	26.830519202733853	26.830519202733853	10.732207681093543	42.92883072437417	16.098311521640316	0.0	5.366103840546772	5.366103840546772	0.0	Segment_1 Pristine Marine
2017-01-10 09:10:00	37.48654744746321	21.420884255693267	5.355221063923317	26.77610531961658	10.710442127846633	10.710442127846633	5.355221063923317	0.0	0.0	Segment_1 Pristine Marine
2017-01-10 09:15:00	21.41881234778955	32.128218521684325	21.41881234778955	21.41881234778955	16.064109260842162	0.0	5.354703086947388	0.0	0.0	Segment_1 Pristine Marine
2017-01-10 09:20:00	42.82648323647674	48.179793641036326	26.766552022797967	26.766552022797967	10.706620809119183	10.706620809119183	16.059931213678773	0.0	0.0	Segment_1 Pristine Marine
2017-01-10 09:25:00	26.76646277180257	32.11975532616308	21.41317021744205	32.11975532616308	16.05987766308154	16.05987766308154	5.353292554360514	0.0	0.0	Segment_1 Pristine Marine
2017-01-10 09:30:00	26.771461744325862	21.417169395460693	5.3542923488651715	42.834338790921386	26.771461744325862	5.3542923488651715	5.3542923488651715	0.0	0.0	Segment_1 Pristine Marine
2017-01-10 09:35:00	16.08669758690149	21.44893011586865	21.44893011586865	10.724465057934326	21.44893011586865	21.44893011586865	0.0	5.362232528967163	0.0	Segment_1 Pristine Marine
2017-01-10 09:40:00	10.722817608652095	32.16845282595629	5.361408804326048	21.44563521730419	5.361408804326048	21.44563521730419	5.361408804326048	5.361408804326048	0.0	Segment_1 Pristine Marine
2017-01-10 09:45:00	10.715088523398382	32.14526557019515	26.78772130849596	32.14526557019515	5.357544261699191	16.072632785097575	10.715088523398382	0.0	0.0	Segment_1 Pristine Marine
2017-01-10 09:50:00	26.765034836819172	26.765034836819172	32.118041804183	16.0590209020915	16.0590209020915	16.0590209020915	5.353006967363834	0.0	0.0	Segment_1 Pristine Marine
2017-01-10 09:55:00	33.262128237467145	66.52425647493429	16.631064118733573	44.349504316622856	22.174752158311428	5.543688039577859	11.087376079155717	0.0	0.0	Segment_1 Pristine Marine
2017-01-10 10:00:00	48.3280485808143	21.479132702584128	16.1093495269381	10.739566351292067	10.739566351292067	10.739566351292067	5.369783175646034	0.0	0.0	Segment_1 Pristine Marine
2017-01-10 10:05:00	37.50043214151214	64.28645509973511	16.071613774933773	37.50043214151214	32.143227549867554	5.357204591644591	0.0	5.357204591644591	0.0	Segment_1 Pristine Marine
2017-01-10 10:10:00	58.90468092918165	26.77485496780984	26.77485496780984	10.709941987123935	53.54970993561968	10.709941987123935	5.3549709935619685	0.0	0.0	Segment_1 Pristine Marine
2017-01-10 10:15:00	26.81214772050306	37.53700680870429	21.44971817640245	10.724859088201224	21.44971817640245	5.362429544100612	5.362429544100612	0.0	0.0	Segment_1 Pristine Marine
2017-01-10 10:20:00	58.93180692100007	42.85949594254551	10.714873985636377	16.072310978454563	5.357436992818188	10.714873985636377	5.357436992818188	0.0	0.0	Segment_1 Pristine Marine
2017-01-10 10:25:00	38.87952038368322	44.433737581352254	38.87952038368322	22.216868790676127	11.108434395338064	16.662651593007094	0.0	0.0	0.0	Segment_1 Pristine Marine
2017-01-10 10:30:00	33.19461617288945	22.12974411525963	16.597308086444723	33.19461617288945	16.597308086444723	27.662180144074537	0.0	0.0	0.0	Segment_1 Pristine Marine
2017-01-10 10:35:00	43.01134967483762	69.89344322161114	37.63493096548292	26.88209354677351	37.63493096548292	5.376418709354702	10.752837418709404	5.376418709354702	0.0	Segment_1 Pristine Marine
2017-01-10 10:40:00	58.965060483992005	26.802300219996372	32.162760263995644	16.081380131997822	16.081380131997822	16.081380131997822	5.360460043999273	0.0	0.0	Segment_1 Pristine Marine
2017-01-10 10:45:00	58.93593697965317	10.715624905391484	53.578124526957424	32.14687471617445	5.357812452695742	21.43124981078297	10.715624905391484	0.0	0.0	Segment_1 Pristine Marine
2017-01-10 10:50:00	53.62107163237668	42.896857305901335	42.896857305901335	42.896857305901335	37.53475014266367	10.724214326475334	0.0	16.086321489712997	0.0	Segment_1 Pristine Marine
2017-01-10 10:55:00	21.42931891293032	26.786648641162895	21.42931891293032	5.35732972823258	5.35732972823258	16.071989184697742	10.71465945646516	0.0	0.0	Segment_1 Pristine Marine
2017-01-10 11:00:00	58.93515025718444	53.57740932471314	26.78870466235657	32.146445594827874	26.78870466235657	10.715481864942626	10.715481864942626	5.357740932471313	0.0	Segment_1 Pristine Marine
2017-01-10 11:05:00	85.64297149460292	48.17417146571415	21.41074287365073	53.52685718412682	26.76342859206341	21.41074287365073	21.41074287365073	0.0	0.0	Segment_1 Pristine Marine
2017-01-10 11:10:00	48.190399028600524	53.54488780955613	58.89937659051174	42.8359102476449	10.708977561911226	5.354488780955613	10.708977561911226	5.354488780955613	0.0	Segment_1 Pristine Marine
2017-01-10 11:15:00	58.90900368935203	48.19827574583349	21.421455887037105	16.06609191527783	37.48754780231494	16.06609191527783	5.355363971759276	5.355363971759276	0.0	Segment_1 Pristine Marine
2017-01-10 11:20:00	32.133577279564726	53.55596213260788	16.066788639782363	21.422384853043148	32.133577279564726	5.355596213260788	26.77798106630394	5.355596213260788	0.0	Segment_1 Pristine Marine
2017-01-10 11:25:00	42.88625781464261	53.60782226830325	21.443128907321306	21.443128907321306	42.88625781464261	32.16469336098195	10.721564453660653	5.3607822268303265	0.0	Segment_1 Pristine Marine
2017-01-10 11:30:00	58.99184801167834	32.17737164273364	16.08868582136682	21.45158109515576	5.36289527378894	16.08868582136682	21.45158109515576	10.72579054757788	0.0	Segment_1 Pristine Marine
2017-01-10 11:35:00	26.76806938079101	26.76806938079101	26.76806938079101	32.12168325694922	5.353613876158203	16.06084162847461	5.353613876158203	0.0	0.0	Segment_1 Pristine Marine
2017-01-10 11:40:00	37.56046712431914	16.09734305327963	5.365781017759877	5.365781017759877	26.828905088799385	32.19468610655926	10.731562035519756	5.365781017759877	0.0	Segment_1 Pristine Marine
2017-01-10 11:45:00	21.428889871768426	21.428889871768426	10.714444935884213	26.78611233971053	16.07166740382632	16.07166740382632	10.714444935884213	5.3572224679421065	0.0	Segment_1 Pristine Marine
2017-01-10 11:50:00	42.8381962087213	42.8381962087213	32.12864715654098	26.773872630450807	10.709549052180325	5.3547745260901625	16.06432357827049	10.709549052180325	0.0	Segment_1 Pristine Marine
2017-01-10 11:55:00	5.353239004477506	32.11943402686504	16.05971701343252	16.05971701343252	16.05971701343252	16.05971701343252	0.0	10.706478008955012	0.0	Segment_1 Pristine Marine
2017-01-10 12:00:00	5.353006967363834	16.0590209020915	21.412027869455336	0.0	26.765034836819172	0.0	5.353006967363834	0.0	0.0	Segment_1 Pristine Marine
2017-01-10 12:05:00	21.42045555220582	21.42045555220582	16.065341664154364	5.355113888051455	37.485797216360176	16.065341664154364	5.355113888051455	5.355113888051455	0.0	Segment_1 Pristine Marine
2017-01-10 12:10:00	16.059931213678773	26.766552022797967	48.179793641036326	16.059931213678773	5.3533104045595925	10.706620809119183	0.0	5.3533104045595925	0.0	Segment_1 Pristine Marine
2017-01-10 12:15:00	37.47317283191715	42.82648323647674	37.47317283191715	58.88641445015553	21.41324161823837	5.3533104045595925	5.3533104045595925	5.3533104045595925	0.0	Segment_1 Pristine Marine
2017-01-10 12:20:00	32.119112733994946	32.119112733994946	21.4127418226633	16.059556366997473	10.70637091133165	10.70637091133165	0.0	10.70637091133165	0.0	Segment_1 Pristine Marine
2017-01-10 12:25:00	21.419240985505517	16.064430739129133	21.419240985505517	16.064430739129133	16.064430739129133	26.77405123188189	0.0	0.0	0.0	Segment_1 Pristine Marine
2017-01-10 12:30:00	10.71340820749206	48.210336933714274	5.35670410374603	26.78352051873015	16.07011231123809	10.71340820749206	21.42681641498412	0.0	0.0	Segment_1 Pristine Marine
2017-01-10 12:35:00	37.476421860657894	16.06132365456767	16.06132365456767	26.768872757612783	10.707549103045112	26.768872757612783	0.0	5.353774551522556	0.0	Segment_1 Pristine Marine
2017-01-10 12:40:00	37.46580212516598	32.113544678713694	26.76128723226141	16.056772339356847	21.40902978580913	5.352257446452282	5.352257446452282	16.056772339356847	0.0	Segment_1 Pristine Marine
2017-01-10 12:45:00	21.428317843609413	32.142476765414116	26.785397304511765	21.428317843609413	16.071238382707058	26.785397304511765	16.071238382707058	5.357079460902353	0.0	Segment_1 Pristine Marine
2017-01-10 12:50:00	32.12307579534853	21.415383863565687	26.76922982945711	32.12307579534853	26.76922982945711	16.061537897674263	5.353845965891422	5.353845965891422	0.0	Segment_1 Pristine Marine
2017-01-10 12:55:00	21.41659799286088	16.062448494645658	10.708298996430438	26.770747491076087	16.062448494645658	10.708298996430438	0.0	0.0	0.0	Segment_1 Pristine Marine
2017-01-10 13:00:00	16.067324622830302	32.134649245660604	5.355774874276769	32.134649245660604	26.77887437138384	16.067324622830302	10.711549748553537	0.0	0.0	Segment_1 Pristine Marine
2017-01-10 13:05:00	16.06711022531993	37.489923859079845	26.778517042199887	16.06711022531993	21.422813633759905	10.711406816879952	5.355703408439976	5.355703408439976	0.0	Segment_1 Pristine Marine
2017-01-10 13:10:00	37.467800674341824	42.82034362781923	42.82034362781923	26.762714767387017	26.762714767387017	16.05762886043221	5.352542953477403	0.0	0.0	Segment_1 Pristine Marine
2017-01-10 13:15:00	16.065234491142412	26.775390818570692	37.48554714599897	26.775390818570692	32.130468982284825	5.355078163714139	5.355078163714139	21.42031265485656	0.0	Segment_1 Pristine Marine
2017-01-10 13:20:00	21.415026792912084	42.83005358582417	21.415026792912084	10.707513396456042	16.061270094684065	21.415026792912084	5.353756698228021	0.0	0.0	Segment_1 Pristine Marine
2017-01-10 13:25:00	26.762714767387017	21.410171813909614	16.05762886043221	5.352542953477403	16.05762886043221	0.0	10.705085906954807	5.352542953477403	0.0	Segment_1 Pristine Marine
2017-01-10 13:30:00	10.72217309235657	5.361086546178285	5.361086546178285	21.44434618471314	16.083259638534855	10.72217309235657	0.0	0.0	0.0	Segment_1 Pristine Marine
2017-01-10 13:35:00	5.3606211305738585	10.72124226114772	16.08186339172158	0.0	0.0	0.0	5.3606211305738585	0.0	0.0	Segment_1 Pristine Marine
2017-01-10 13:40:00	21.422956564479865	16.067217423359896	0.0	16.067217423359896	16.067217423359896	5.355739141119966	0.0	0.0	0.0	Segment_1 Pristine Marine
2017-01-10 13:45:00	21.467572505871143	26.83446563233893	5.366893126467786	32.20135875880671	26.83446563233893	10.733786252935571	10.733786252935571	5.366893126467786	0.0	Segment_1 Pristine Marine
2017-01-10 13:50:00	0.0	16.056504695259378	16.056504695259378	5.352168231753126	10.704336463506252	5.352168231753126	10.704336463506252	0.0	0.0	Segment_1 Pristine Marine
2017-01-10 13:55:00	0.0	11.01635606968718	5.50817803484359	0.0	0.0	5.50817803484359	5.50817803484359	0.0	0.0	Segment_1 Pristine Marine
2017-01-10 14:00:00	16.191503613591827	21.588671484789103	10.794335742394551	5.397167871197276	10.794335742394551	5.397167871197276	10.794335742394551	0.0	0.0	Segment_1 Pristine Marine
2017-01-10 14:05:00	26.76949763959186	21.41559811167349	0.0	10.707799055836745	5.353899527918372	10.707799055836745	21.41559811167349	5.353899527918372	0.0	Segment_1 Pristine Marine
2017-01-10 14:10:00	26.840297709917955	26.840297709917955	5.368059541983591	0.0	5.368059541983591	21.472238167934364	0.0	0.0	0.0	Segment_1 Pristine Marine
2017-01-10 14:15:00	16.07247188016525	21.429962506886998	0.0	0.0	26.78745313360875	5.3574906267217495	16.07247188016525	0.0	0.0	Segment_1 Pristine Marine
2017-01-10 14:20:00	10.712586117276162	16.06887917591424	0.0	5.356293058638081	5.356293058638081	10.712586117276162	5.356293058638081	5.356293058638081	0.0	Segment_1 Pristine Marine
2017-01-10 14:25:00	26.765034836819172	26.765034836819172	10.706013934727668	5.353006967363834	5.353006967363834	16.0590209020915	10.706013934727668	5.353006967363834	0.0	Segment_1 Pristine Marine
2017-01-10 14:30:00	0.0	10.712478897418913	10.712478897418913	0.0	0.0	10.712478897418913	5.356239448709457	0.0	0.0	Segment_1 Pristine Marine
2017-01-10 14:35:00	21.42016975941384	10.71008487970692	10.71008487970692	5.35504243985346	10.71008487970692	5.35504243985346	5.35504243985346	0.0	0.0	Segment_1 Pristine Marine
2017-01-10 14:40:00	16.06920084514453	32.13840169028906	5.3564002817148415	10.712800563429683	10.712800563429683	10.712800563429683	0.0	0.0	0.0	Segment_1 Pristine Marine
2017-01-10 14:45:00	16.104986360398442	21.473315147197926	16.104986360398442	5.3683287867994816	32.209972720796884	10.736657573598961	0.0	0.0	0.0	Segment_1 Pristine Marine
2017-01-10 14:50:00	5.362232528967163	0.0	10.724465057934326	16.08669758690149	10.724465057934326	5.362232528967163	5.362232528967163	0.0	0.0	Segment_1 Pristine Marine
2017-01-10 14:55:00	38.406896570400136	10.973399020114323	10.973399020114323	21.946798040228646	10.973399020114323	10.973399020114323	27.433497550285807	0.0	0.0	Segment_1 Pristine Marine
2017-01-10 15:00:00	16.261861761424687	21.68248234856625	5.4206205871415625	16.261861761424687	16.261861761424687	5.4206205871415625	10.841241174283123	0.0	0.0	Segment_1 Pristine Marine
2017-01-10 15:05:00	21.421384431450686	10.710692215725343	10.710692215725343	16.066038323588018	10.710692215725343	16.066038323588018	5.355346107862672	5.355346107862672	0.0	Segment_1 Pristine Marine
2017-01-10 15:10:00	48.25155129398553	26.80641738554752	10.722566954219008	21.445133908438013	16.083850431328507	5.361283477109503	16.083850431328507	5.361283477109503	0.0	Segment_1 Pristine Marine
2017-01-10 15:15:00	21.4113853522734	48.175617042615144	21.4113853522734	21.4113853522734	16.05853901420505	21.4113853522734	0.0	0.0	0.0	Segment_1 Pristine Marine
2017-01-10 15:20:00	48.2309353092146	16.07697843640487	26.794964060674783	26.794964060674783	21.435971248539825	0.0	16.07697843640487	10.717985624269913	0.0	Segment_1 Pristine Marine
2017-01-10 15:25:00	26.791923416191768	32.15030809943013	26.791923416191768	16.075154049715067	0.0	0.0	5.358384683238356	0.0	0.0	Segment_1 Pristine Marine
2017-01-10 15:30:00	32.15138118210509	16.075690591052545	5.358563530350847	5.358563530350847	10.717127060701694	26.792817651754238	21.434254121403388	5.358563530350847	0.0	Segment_1 Pristine Marine
2017-01-10 15:35:00	32.167056350666556	26.805880292222128	32.167056350666556	26.805880292222128	16.083528175333278	5.361176058444427	0.0	0.0	0.0	Segment_1 Pristine Marine
2017-01-10 15:40:00	21.422599241255984	26.778249051569983	10.711299620627992	10.711299620627992	5.355649810313996	16.066949430941985	16.066949430941985	0.0	0.0	Segment_1 Pristine Marine
2017-01-10 15:45:00	5.3576515348758464	32.14590920925508	21.430606139503386	37.50356074413093	16.07295460462754	10.715303069751693	0.0	5.3576515348758464	0.0	Segment_1 Pristine Marine
2017-01-10 15:50:00	10.709906264573954	26.774765661434888	10.709906264573954	5.354953132286977	10.709906264573954	21.419812529147908	10.709906264573954	0.0	0.0	Segment_1 Pristine Marine
2017-01-10 15:55:00	32.12468272046235	16.062341360231176	10.708227573487449	10.708227573487449	5.354113786743724	16.062341360231176	0.0	10.708227573487449	0.0	Segment_1 Pristine Marine
2017-01-10 16:00:00	5.355363971759276	26.776819858796387	10.710727943518553	16.06609191527783	32.13218383055566	16.06609191527783	5.355363971759276	10.710727943518553	0.0	Segment_1 Pristine Marine
2017-01-10 16:05:00	16.058164232509412	10.70544282167294	5.352721410836471	21.41088564334588	5.352721410836471	16.058164232509412	21.41088564334588	5.352721410836471	0.0	Segment_1 Pristine Marine
2017-01-10 16:10:00	21.418240857520754	0.0	0.0	5.3545602143801885	16.063680643140565	5.3545602143801885	0.0	5.3545602143801885	0.0	Segment_1 Pristine Marine
2017-01-10 16:15:00	0.0	5.352489418590039	0.0	10.704978837180075	5.352489418590039	21.409957674360157	21.409957674360157	10.704978837180075	0.0	Segment_1 Pristine Marine
2017-01-10 16:20:00	16.093577894883882	26.82262982480647	32.187155789767765	16.093577894883882	10.729051929922587	21.45810385984517	0.0	0.0	0.0	Segment_1 Pristine Marine
2017-01-10 16:25:00	16.096105735490042	21.461474313986727	16.096105735490042	16.096105735490042	10.730737156993364	21.461474313986727	5.365368578496682	21.461474313986727	0.0	Segment_1 Pristine Marine
2017-01-10 16:30:00	37.55143080455761	10.728980229873603	16.093470344810406	0.0	16.093470344810406	0.0	16.093470344810406	5.3644901149368005	0.0	Segment_1 Pristine Marine
2017-01-10 16:35:00	26.82191283869105	26.82191283869105	5.364382567738208	16.09314770321463	5.364382567738208	10.72876513547642	10.72876513547642	0.0	0.0	Segment_1 Pristine Marine
2017-01-10 16:40:00	21.415812364068177	16.061859273051134	10.707906182034089	10.707906182034089	32.12371854610227	21.415812364068177	5.353953091017044	0.0	0.0	Segment_1 Pristine Marine
2017-01-10 16:45:00	32.12950446056668	21.419669640377787	5.354917410094447	5.354917410094447	10.709834820188894	0.0	16.06475223028334	10.709834820188894	0.0	Segment_1 Pristine Marine
2017-01-10 16:50:00	26.78816827857376	21.430534622859007	26.78816827857376	16.07290096714425	48.21870290143276	37.50343559000326	5.357633655714752	0.0	0.0	Segment_1 Pristine Marine
2017-01-10 16:55:00	48.175617042615144	26.76423169034175	37.46992436647845	5.35284633806835	16.05853901420505	21.4113853522734	10.7056926761367	5.35284633806835	0.0	Segment_1 Pristine Marine
2017-01-10 17:00:00	32.12982596137181	37.484796954933785	21.419883974247874	21.419883974247874	21.419883974247874	26.77485496780984	16.064912980685904	0.0	0.0	Segment_1 Pristine Marine
2017-01-10 17:05:00	16.103963243781713	10.735975495854477	10.735975495854477	10.735975495854477	0.0	5.367987747927239	0.0	0.0	0.0	Segment_1 Pristine Marine
2017-01-10 17:10:00	42.962432594873455	48.332736669232645	16.11091222307755	10.740608148718367	10.740608148718367	16.11091222307755	5.370304074359184	0.0	0.0	Segment_1 Pristine Marine
2017-01-10 17:15:00	21.428818366578366	26.78602295822296	16.071613774933773	16.071613774933773	21.428818366578366	21.428818366578366	0.0	0.0	0.0	Segment_1 Pristine Marine
2017-01-10 17:20:00	21.40831608011236	21.40831608011236	0.0	16.056237060084268	0.0	5.352079020028088	16.056237060084268	0.0	0.0	Segment_1 Pristine Marine
2017-01-10 17:25:00	16.07413471983833	21.43217962645111	5.358044906612777	5.358044906612777	10.716089813225556	5.358044906612777	5.358044906612777	0.0	0.0	Segment_1 Pristine Marine
2017-01-10 17:30:00	16.056932930098245	10.704621953398831	0.0	5.352310976699416	21.409243906797663	10.704621953398831	0.0	0.0	0.0	Segment_1 Pristine Marine
2017-01-10 17:35:00	21.46915142602068	0.0	10.73457571301034	5.36728785650517	10.73457571301034	10.73457571301034	10.73457571301034	0.0	0.0	Segment_1 Pristine Marine
2017-01-10 17:40:00	10.719452655305943	26.798631638264855	5.359726327652972	10.719452655305943	16.079178982958915	21.438905310611887	0.0	0.0	0.0	Segment_1 Pristine Marine
2017-01-10 17:45:00	26.857270008127237	42.97163201300358	26.857270008127237	21.48581600650179	5.371454001625447	5.371454001625447	5.371454001625447	0.0	0.0	Segment_1 Pristine Marine
2017-01-10 17:50:00	16.38874328276966	43.703315420719086	16.38874328276966	10.925828855179772	5.462914427589886	5.462914427589886	0.0	0.0	0.0	Segment_1 Pristine Marine
2017-01-10 17:55:00	27.272070306613163	5.454414061322632	10.908828122645264	10.908828122645264	21.817656245290532	16.363242183967902	10.908828122645264	16.363242183967902	0.0	Segment_1 Pristine Marine
2017-01-10 18:00:00	10.711621215820779	26.779053039551954	37.490674255372724	10.711621215820779	10.711621215820779	0.0	5.3558106079103895	5.3558106079103895	0.0	Segment_1 Pristine Marine
2017-01-10 18:05:00	37.53337120254086	10.723820343583103	5.3619101717915525	0.0	5.3619101717915525	0.0	5.3619101717915525	10.723820343583103	0.0	Segment_1 Pristine Marine
2017-01-10 18:10:00	21.426101522920668	16.0695761421905	10.713050761460334	37.49567766511117	16.0695761421905	5.356525380730167	16.0695761421905	16.0695761421905	0.0	Segment_1 Pristine Marine
2017-01-10 18:15:00	21.45394603500897	16.090459526256726	5.363486508752243	0.0	10.726973017504486	10.726973017504486	5.363486508752243	10.726973017504486	0.0	Segment_1 Pristine Marine
2017-01-10 18:20:00	26.770658212099622	5.354131642419923	5.354131642419923	26.770658212099622	16.062394927259774	0.0	0.0	0.0	0.0	Segment_1 Pristine Marine
2017-01-10 18:25:00	37.48204651123899	32.12746843820485	16.063734219102425	21.418312292136566	32.12746843820485	0.0	10.709156146068283	0.0	0.0	Segment_1 Pristine Marine
2017-01-10 18:30:00	16.062234227245824	16.062234227245824	5.354078075748608	32.12446845449165	16.062234227245824	0.0	5.354078075748608	10.708156151497215	0.0	Segment_1 Pristine Marine
2017-01-10 18:35:00	26.77190817196158	10.708763268784633	16.063144903176948	16.063144903176948	32.126289806353896	21.417526537569266	5.3543816343923165	5.3543816343923165	0.0	Segment_1 Pristine Marine
2017-01-10 18:40:00	16.073115519225368	21.430820692300497	26.788525865375618	10.715410346150248	10.715410346150248	10.715410346150248	10.715410346150248	0.0	0.0	Segment_1 Pristine Marine
2017-01-10 18:45:00	10.71923794275259	5.359618971376295	5.359618971376295	16.078856914128888	5.359618971376295	5.359618971376295	10.71923794275259	5.359618971376295	0.0	Segment_1 Pristine Marine
2017-01-10 18:50:00	5.362554924905226	26.812774624526128	10.725109849810453	0.0	16.08766477471568	5.362554924905226	10.725109849810453	0.0	0.0	Segment_1 Pristine Marine
2017-01-10 18:55:00	10.715052766508107	21.430105533016214	16.072579149762163	5.357526383254053	5.357526383254053	10.715052766508107	0.0	0.0	0.0	Segment_1 Pristine Marine
2017-01-10 19:00:00	16.061537897674263	26.76922982945711	5.353845965891422	32.12307579534853	16.061537897674263	21.415383863565687	0.0	0.0	0.0	Segment_1 Pristine Marine
2017-01-10 19:05:00	16.088632078838213	5.362877359612737	10.725754719225474	10.725754719225474	10.725754719225474	10.725754719225474	10.725754719225474	0.0	0.0	Segment_1 Pristine Marine
2017-01-10 19:10:00	21.41088564334588	16.058164232509412	26.76360705418236	10.70544282167294	5.352721410836471	21.41088564334588	5.352721410836471	5.352721410836471	0.0	Segment_1 Pristine Marine
2017-01-10 19:15:00	16.07697843640487	42.87194249707965	0.0	16.07697843640487	5.358992812134956	5.358992812134956	16.07697843640487	0.0	0.0	Segment_1 Pristine Marine
2017-01-10 19:20:00	21.44420296843504	10.72210148421752	10.72210148421752	10.72210148421752	16.08315222632628	26.8052537105438	5.36105074210876	5.36105074210876	0.0	Segment_1 Pristine Marine
2017-01-10 19:25:00	10.708227573487449	26.770568933718625	5.354113786743724	5.354113786743724	26.770568933718625	10.708227573487449	0.0	5.354113786743724	0.0	Segment_1 Pristine Marine
2017-01-10 19:30:00	42.83048206775072	26.7690512923442	16.061430775406524	5.35381025846884	16.061430775406524	21.41524103387536	5.35381025846884	5.35381025846884	0.0	Segment_1 Pristine Marine
2017-01-10 19:35:00	26.79120807071884	16.0747248424313	16.0747248424313	0.0	16.0747248424313	16.0747248424313	21.43296645657507	5.3582416141437665	0.0	Segment_1 Pristine Marine
2017-01-10 19:40:00	21.40781651443713	16.055862385827847	21.40781651443713	10.703908257218565	5.3519541286092815	5.3519541286092815	10.703908257218565	5.3519541286092815	0.0	Segment_1 Pristine Marine
2017-01-10 19:45:00	64.26994169887216	16.06748542471804	16.06748542471804	26.779142374530068	26.779142374530068	16.06748542471804	10.711656949812024	10.711656949812024	0.0	Segment_1 Pristine Marine
2017-01-10 19:50:00	21.40931528141229	10.704657640706145	37.4663017424715	42.818630562824566	0.0	10.704657640706145	0.0	16.056986461059214	0.0	Segment_1 Pristine Marine
2017-01-10 19:55:00	64.28945844800069	26.787274353333625	26.787274353333625	48.21709383600052	21.429819482666897	16.072364612000168	0.0	0.0	0.0	Segment_1 Pristine Marine
2017-01-10 20:00:00	48.20888927245574	21.426173009980328	16.06962975748525	16.06962975748525	10.713086504990166	21.426173009980328	5.356543252495083	0.0	0.0	Segment_1 Pristine Marine
2017-01-10 20:05:00										Segment_1 Pristine Marine
2017-01-10 20:10:00										Segment_1 Pristine Marine
2017-01-10 20:15:00										Segment_1 Pristine Marine
2017-01-10 20:20:00										Segment_1 Pristine Marine
2017-01-10 20:25:00										Segment_1 Pristine Marine
2017-01-10 20:30:00										Segment_1 Pristine Marine
2017-01-10 20:35:00	21.42896137743569	21.42896137743569	16.07172103307677	16.07172103307677	10.714480688717847	26.78620172179462	5.357240344358924	5.357240344358924	0.0	Segment_1 Pristine Marine
2017-01-10 20:40:00	32.165552589788646	32.165552589788646	5.3609254316314425	21.44370172652577	16.082776294894327	10.721850863262882	5.3609254316314425	5.3609254316314425	0.0	Segment_1 Pristine Marine
2017-01-10 20:45:00	42.84562726751981	16.06711022531993	21.422813633759905	21.422813633759905	10.711406816879952	16.06711022531993	16.06711022531993	0.0	0.0	Segment_1 Pristine Marine
2017-01-10 20:50:00	26.767266052189054	21.413812841751245	26.767266052189054	37.47417247306468	5.353453210437811	32.12071926262687	26.767266052189054	5.353453210437811	0.0	Segment_1 Pristine Marine
2017-01-10 20:55:00	26.77360473277188	16.064162839663123	5.354720946554376	21.418883786217503	21.418883786217503	26.77360473277188	10.709441893108751	0.0	0.0	Segment_1 Pristine Marine
2017-01-10 21:00:00	26.785039801227693	26.785039801227693	10.714015920491077	16.071023880736615	32.14204776147323	32.14204776147323	5.3570079602455385	10.714015920491077	0.0	Segment_1 Pristine Marine
2017-01-10 21:05:00	32.130040298816425	21.420026865877613	26.77503358234702	16.065020149408213	16.065020149408213	26.77503358234702	16.065020149408213	10.710013432938807	0.0	Segment_1 Pristine Marine
2017-01-10 21:10:00	16.058646097902738	32.117292195805476	21.411528130536986	26.76441016317123	16.058646097902738	26.76441016317123	5.352882032634247	10.705764065268493	0.0	Segment_1 Pristine Marine
2017-01-10 21:15:00	32.11954112591682	42.82605483455576	32.11954112591682	42.82605483455576	16.05977056295841	10.70651370863894	16.05977056295841	0.0	0.0	Segment_1 Pristine Marine
2017-01-10 21:20:00	16.06850391142179	21.42467188189572	26.780839852369645	26.780839852369645	26.780839852369645	21.42467188189572	0.0	10.71233594094786	0.0	Segment_1 Pristine Marine
2017-01-10 21:25:00	37.46655155612122	37.46655155612122	53.52364508017317	42.818916064138534	42.818916064138534	48.17128057215585	37.46655155612122	5.352364508017317	0.0	Segment_1 Pristine Marine
2017-01-10 21:30:00	21.414027058425773	10.707013529212887	16.060520293819337	48.181560881458	32.121040587638674	21.414027058425773	21.414027058425773	0.0	0.0	Segment_1 Pristine Marine
2017-01-10 21:35:00	32.13186228256193	32.13186228256193	10.710620760853976	16.065931141280966	26.776551902134944	5.355310380426988	21.421241521707948	10.710620760853976	0.0	Segment_1 Pristine Marine
2017-01-10 21:40:00	21.451079508275004	21.451079508275004	16.088309631206254	32.17661926241251	10.725539754137502	16.088309631206254	0.0	0.0	0.0	Segment_1 Pristine Marine
2017-01-10 21:45:00	32.126825537383624	21.417883691589086	21.417883691589086	10.70894184579454	21.417883691589086	37.4812964602809	5.354470922897272	5.354470922897272	0.0	Segment_1 Pristine Marine
2017-01-10 21:50:00	26.78012509862962	32.136150118355545	21.42410007890369	10.712050039451848	10.712050039451848	5.356025019725924	0.0	10.712050039451848	0.0	Segment_1 Pristine Marine
2017-01-10 21:55:00	10.719452655305943	16.079178982958915	5.359726327652972	16.079178982958915	37.518084293570794	26.798631638264855	0.0	0.0	0.0	Segment_1 Pristine Marine
2017-01-10 22:00:00	32.132505384985	16.0662526924925	37.48792294914917	5.355417564164167	26.77708782082084	10.710835128328334	10.710835128328334	0.0	0.0	Segment_1 Pristine Marine
2017-01-10 22:05:00	37.491674830493054	80.33930320819941	37.491674830493054	16.067860641639882	37.491674830493054	16.067860641639882	16.067860641639882	0.0	0.0	Segment_1 Pristine Marine
2017-01-10 22:10:00	48.173529014937785	48.173529014937785	21.410457339972343	5.3526143349930875	32.11568600995852	10.705228669986171	5.3526143349930875	10.705228669986171	0.0	Segment_1 Pristine Marine
2017-01-10 22:15:00	37.477171716532155	26.769408368951545	16.061645021370925	5.353881673790309	42.831053390322474	10.707763347580618	10.707763347580618	0.0	0.0	Segment_1 Pristine Marine
2017-01-10 22:20:00	69.63250670531825	42.85077335711892	21.42538667855946	21.42538667855946	37.494426687479056	26.781733348199324	26.781733348199324	0.0	0.0	Segment_1 Pristine Marine
2017-01-10 22:25:00	26.763785518681345	37.469299726153885	42.822056829890144	37.469299726153885	48.174813933626425	32.116542622417604	26.763785518681345	0.0	0.0	Segment_1 Pristine Marine
2017-01-10 22:30:00										Segment_1 Pristine Marine
2017-01-10 22:35:00										Segment_1 Pristine Marine
2017-01-10 22:40:00										Segment_1 Pristine Marine
2017-01-10 22:45:00										Segment_1 Pristine Marine
2017-01-10 22:50:00										Segment_1 Pristine Marine
2017-01-10 22:55:00	37.491299608564255	26.779499720403038	42.84719955264486	10.711799888161217	37.491299608564255	10.711799888161217	5.3558999440806065	0.0	0.0	Segment_1 Pristine Marine
2017-01-10 23:00:00	26.765838031499985	32.11900563779999	26.765838031499985	16.05950281889999	16.05950281889999	5.353167606299998	10.706335212599996	5.353167606299998	0.0	Segment_1 Pristine Marine
2017-01-10 23:05:00	21.419812529147908	74.96934385201767	37.48467192600884	26.774765661434888	48.1945781905828	21.419812529147908	5.354953132286977	0.0	0.0	Segment_1 Pristine Marine
2017-01-10 23:10:00	10.70901327826615	21.4180265565323	53.54506639133076	26.77253319566538	32.12703983479845	16.063519917399226	10.70901327826615	0.0	0.0	Segment_1 Pristine Marine
2017-01-10 23:15:00	32.15503019907322	42.87337359876429	26.79585849922768	10.718343399691072	48.23254529860982	10.718343399691072	0.0	5.359171699845536	0.0	Segment_1 Pristine Marine
2017-01-10 23:20:00	48.18445300908533	53.53828112120592	16.061484336361776	32.12296867272355	21.415312448482368	53.53828112120592	26.76914056060296	0.0	0.0	Segment_1 Pristine Marine
2017-01-10 23:25:00	91.0281308407227	53.54595931807218	32.1275755908433	26.77297965903609	21.418383727228868	5.354595931807217	10.709191863614434	10.709191863614434	0.0	Segment_1 Pristine Marine
2017-01-10 23:30:00	85.65725074930214	48.18220354648245	26.767890859156925	37.47504720281968	32.1214690309883	16.06073451549415	21.414312687325534	5.353578171831384	0.0	Segment_1 Pristine Marine
2017-01-10 23:35:00	21.41081425826031	37.468924951955536	32.11622138739046	21.41081425826031	10.705407129130156	26.76351782282539	0.0	10.705407129130156	0.0	Segment_1 Pristine Marine
2017-01-10 23:40:00	74.97234465631601	32.13100485270686	32.13100485270686	21.420669901804573	42.841339803609145	10.710334950902286	10.710334950902286	0.0	0.0	Segment_1 Pristine Marine
2017-01-10 23:45:00	69.60510412671626	42.833910231825385	26.77119389489087	16.062716336934518	58.896626568759906	32.125432673869035	10.708477557956346	10.708477557956346	0.0	Segment_1 Pristine Marine
2017-01-10 23:50:00	85.64297149460292	58.87954290253951	32.1161143104761	37.468800028888786	42.82148574730146	16.05805715523805	16.05805715523805	0.0	0.0	Segment_1 Pristine Marine
2017-01-10 23:55:00	90.9941403204065	80.28894734153516	53.525964894356775	53.525964894356775	48.17336840492109	37.46817542604974	10.705192978871354	5.352596489435677	0.0	Segment_1 Pristine Marine
2017-01-11 00:00:00	74.96409302247798	91.02782724158041	64.2549368764097	48.19120265730728	64.2549368764097	48.19120265730728	21.418312292136566	0.0	0.0	Segment_1 Pristine Marine
2017-01-11 00:05:00	96.34384592592392	85.6389741563768	64.22923061728261	48.17192296296196	64.22923061728261	58.87679473250906	32.114615308641305	10.7048717695471	0.0	Segment_1 Pristine Marine
2017-01-11 00:10:00	74.95109413345774	69.59744455249647	58.89014539057394	53.536495809612674	64.24379497153521	37.47554706672887	53.536495809612674	5.3536495809612665	0.0	Segment_1 Pristine Marine
2017-01-11 00:15:00	42.851202253718746	58.920403098863275	21.425601126859373	32.13840169028906	53.56400281714843	32.13840169028906	32.13840169028906	5.3564002817148415	0.0	Segment_1 Pristine Marine
2017-01-11 00:20:00	58.88523635665754	42.82562644120548	32.11921983090411	37.472423136054786	37.472423136054786	16.059609915452054	10.70640661030137	10.70640661030137	0.0	Segment_1 Pristine Marine
2017-01-11 00:25:00	69.60139018322158	37.47767163711932	10.707906182034089	42.831624728136354	69.60139018322158	32.12371854610227	10.707906182034089	0.0	0.0	Segment_1 Pristine Marine
2017-01-11 00:30:00	53.537924049361614	64.24550885923392	42.830339239489284	32.12275442961696	48.18413164442545	32.12275442961696	10.707584809872321	10.707584809872321	0.0	Segment_1 Pristine Marine
2017-01-11 00:35:00										Segment_1 Pristine Marine
2017-01-11 00:40:00										Segment_1 Pristine Marine
2017-01-11 00:45:00										Segment_1 Pristine Marine
2017-01-11 00:50:00	69.61949940221473	58.90880718648938	32.132076647176035	48.198114970764045	48.198114970764045	32.132076647176035	21.421384431450686	10.710692215725343	0.0	Segment_1 Pristine Marine
2017-01-11 00:55:00	37.47142358823261	53.53060512604659	26.76530256302329	26.76530256302329	37.47142358823261	26.76530256302329	16.059181537813974	5.353060512604658	0.0	Segment_1 Pristine Marine
2017-01-11 01:00:00	64.29332030813819	48.21999023110365	64.29332030813819	32.146660154069096	37.504436846413945	64.29332030813819	26.788883461724247	0.0	0.0	Segment_1 Pristine Marine
2017-01-11 01:05:00	74.9733449777999	48.19715034287136	69.61810605081419	37.48667248889995	21.42095570794283	42.84191141588565	16.065716780957118	10.710477853971415	0.0	Segment_1 Pristine Marine
2017-01-11 01:10:00	69.61346194892063	69.61346194892063	16.06464506513553	26.774408441892554	37.48417181864957	16.06464506513553	10.709763376757019	10.709763376757019	0.0	Segment_1 Pristine Marine
2017-01-11 01:15:00	58.882095004438106	64.23501273211427	10.705835455352382	37.470424093733335	32.117506366057135	16.058753183028568	10.705835455352382	5.352917727676191	0.0	Segment_1 Pristine Marine
2017-01-11 01:20:00	37.50581366127615	10.715946760364616	21.43189352072923	26.789866900911537	21.43189352072923	5.357973380182306	26.789866900911537	0.0	0.0	Segment_1 Pristine Marine
2017-01-11 01:25:00										Segment_1 Pristine Marine
2017-01-11 01:30:00										Segment_1 Pristine Marine
2017-01-11 01:35:00										Segment_1 Pristine Marine
2017-01-11 01:40:00										Segment_1 Pristine Marine
2017-01-11 01:45:00										Segment_1 Pristine Marine
2017-01-11 01:50:00										Segment_1 Pristine Marine
2017-01-11 01:55:00										Segment_1 Pristine Marine
2017-01-11 02:00:00										Segment_1 Pristine Marine
2017-01-11 02:05:00										Segment_1 Pristine Marine
2017-01-11 02:10:00										Segment_1 Pristine Marine
2017-01-11 02:15:00										Segment_1 Pristine Marine
2017-01-11 02:20:00										Segment_1 Pristine Marine
2017-01-11 02:25:00										Segment_1 Pristine Marine
2017-01-11 02:30:00										Segment_1 Pristine Marine
2017-01-11 02:35:00										Segment_1 Pristine Marine
2017-01-11 02:40:00										Segment_1 Pristine Marine
2017-01-11 02:45:00										Segment_1 Pristine Marine
2017-01-11 02:50:00										Segment_1 Pristine Marine
2017-01-11 02:55:00										Segment_1 Pristine Marine
2017-01-11 03:00:00										Segment_1 Pristine Marine
2017-01-11 03:05:00										Segment_1 Pristine Marine
2017-01-11 03:10:00										Segment_1 Pristine Marine
2017-01-11 03:15:00										Segment_1 Pristine Marine
2017-01-11 03:20:00										Segment_1 Pristine Marine
2017-01-11 03:25:00	32.13368447295598	32.13368447295598	21.422456315303982	26.778070394129983	10.711228157651991	26.778070394129983	10.711228157651991	5.3556140788259965	0.0	Segment_1 Pristine Marine
2017-01-11 03:30:00	16.2126234519172	16.2126234519172	32.4252469038344	24.3189351778758	24.3189351778758	8.1063117259586	0.0	0.0	0.0	Segment_1 Pristine Marine
2017-01-11 03:35:00										Segment_1 Pristine Marine
2017-01-11 03:40:00										Segment_1 Pristine Marine
2017-01-11 03:45:00										Segment_1 Pristine Marine
2017-01-11 03:50:00										Segment_1 Pristine Marine
2017-01-11 03:55:00										Segment_1 Pristine Marine
2017-01-11 04:00:00	63.997861120370025	31.998930560185013	25.599144448148014	12.799572224074007	19.199358336111004	25.599144448148014	25.599144448148014	0.0	0.0	Segment_1 Pristine Marine
2017-01-11 04:05:00	21.42431450144891	21.42431450144891	32.13647175217337	21.42431450144891	10.712157250724458	5.356078625362229	5.356078625362229	0.0	0.0	Segment_1 Pristine Marine
2017-01-11 04:10:00	21.412884619018318	26.766105773772892	37.47254808328205	10.706442309509155	16.059663464263735	21.412884619018318	0.0	0.0	0.0	Segment_1 Pristine Marine
2017-01-11 04:15:00	42.844340938242595	16.066627851840973	0.0	10.711085234560649	26.77771308640162	10.711085234560649	10.711085234560649	0.0	0.0
2017-01-11 04:20:00	42.8360531130646	21.4180265565323	21.4180265565323	10.70901327826615	16.063519917399226	21.4180265565323	5.354506639133075	0.0	0.0
2017-01-11 04:25:00	32.139473978296124	21.426315985530753	5.356578996382688	10.713157992765376	10.713157992765376	26.782894981913444	16.069736989148062	0.0	0.0	Segment_1 Pristine Marine
2017-01-11 04:30:00	26.77262248714828	37.481671482007584	5.354524497429655	5.354524497429655	21.41809798971862	5.354524497429655	16.063573492288967	5.354524497429655	0.0	Segment_1 Pristine Marine
2017-01-11 04:35:00	21.41724082292953	26.771551028661914	0.0	16.06293061719715	16.06293061719715	16.06293061719715	26.771551028661914	0.0	0.0	Segment_1 Pristine Marine
2017-01-11 04:40:00	53.54917410094447	21.419669640377787	26.774587050472235	16.06475223028334	5.354917410094447	10.709834820188894	21.419669640377787	10.709834820188894	0.0	Segment_1 Pristine Marine
2017-01-11 04:45:00	53.56453894863046	21.425815579452184	21.425815579452184	42.85163115890437	32.13872336917828	21.425815579452184	5.356453894863046	5.356453894863046	0.0	Segment_1 Pristine Marine
2017-01-11 04:50:00	26.835811271430305	16.101486762858187	32.202973525716374	5.367162254286061	37.57013578000241	21.468649017144244	16.101486762858187	0.0	0.0	Segment_1 Pristine Marine
2017-01-11 04:55:00	16.663804586028167	27.77300764338028	5.554601528676057	22.218406114704226	27.77300764338028	16.663804586028167	5.554601528676057	5.554601528676057	0.0	Segment_1 Pristine Marine
2017-01-11 05:00:00	26.77985707581311	37.491799906138354	21.42388566065049	0.0	42.84777132130098	26.77985707581311	16.067914245487867	0.0	0.0	Segment_1 Pristine Marine
2017-01-11 05:05:00	26.770568933718625	21.416455146974897	21.416455146974897	16.062341360231176	16.062341360231176	21.416455146974897	10.708227573487449	5.354113786743724	0.0	Segment_1 Pristine Marine
2017-01-11 05:10:00	10.707441983992334	16.061162975988502	16.061162975988502	16.061162975988502	10.707441983992334	26.768604959980834	26.768604959980834	0.0	0.0	Segment_1 Pristine Marine
2017-01-11 05:15:00	16.067646229824422	21.42352830643256	5.3558820766081405	5.3558820766081405	42.84705661286512	21.42352830643256	5.3558820766081405	0.0	0.0	Segment_1 Pristine Marine
2017-01-11 05:20:00	21.458749184005164	5.364687296001291	26.823436480006453	16.094061888003875	32.18812377600775	10.729374592002582	10.729374592002582	0.0	0.0	Segment_1 Pristine Marine
2017-01-11 05:25:00	16.088202151534464	16.088202151534464	21.450936202045952	5.362734050511488	26.81367025255744	53.62734050511488	10.725468101022976	5.362734050511488	0.0	Segment_1 Pristine Marine
2017-01-11 05:30:00	10.711085234560649	16.066627851840973	42.844340938242595	26.77771308640162	26.77771308640162	16.066627851840973	0.0	5.355542617280324	0.0	Segment_1 Pristine Marine
2017-01-11 05:35:00	16.097934881208715	16.097934881208715	21.46391317494496	16.097934881208715	32.19586976241743	5.365978293736238	10.731956587472476	5.365978293736238	0.0	Segment_1 Pristine Marine
2017-01-11 05:40:00	16.062877046595517	26.771461744325862	16.062877046595517	10.708584697730343	16.062877046595517	16.062877046595517	10.708584697730343	10.708584697730343	0.0	Segment_1 Pristine Marine
2017-01-11 05:45:00	32.11579308401694	10.70526436133898	5.35263218066949	10.70526436133898	16.05789654200847	21.41052872267796	21.41052872267796	5.35263218066949	0.0	Segment_1 Pristine Marine
2017-01-11 05:50:00	32.17704918971619	10.725683063238733	16.088524594858097	5.362841531619367	16.088524594858097	10.725683063238733	5.362841531619367	10.725683063238733	0.0	Segment_1 Pristine Marine
2017-01-11 05:55:00	26.799884211790317	32.159861054148394	5.359976842358066	5.359976842358066	10.719953684716131	16.079930527074193	10.719953684716131	5.359976842358066	0.0	Segment_1 Pristine Marine
2017-01-11 06:00:00	16.072632785097575	48.21789835529273	21.430177046796764	10.715088523398382	26.78772130849596	16.072632785097575	5.357544261699191	5.357544261699191	0.0	Segment_1 Pristine Marine
2017-01-11 06:05:00	38.300872488122096	0.0	21.88621285035548	10.94310642517774	16.414659637766608	10.94310642517774	10.94310642517774	5.47155321258887	0.0	Segment_1 Pristine Marine
2017-01-11 06:10:00	32.81791096349493	21.87860730899662	10.93930365449831	5.469651827249155	27.348259136245776	16.408955481747466	27.348259136245776	0.0	0.0	Segment_1 Pristine Marine
2017-01-11 06:15:00	21.49437382911649	5.373593457279124	5.373593457279124	10.747186914558249	26.867967286395608	10.747186914558249	5.373593457279124	0.0	0.0	Segment_1 Pristine Marine
2017-01-11 06:20:00	16.058271311208802	21.411028414945072	21.411028414945072	32.116542622417604	21.411028414945072	26.763785518681345	16.058271311208802	21.411028414945072	0.0	Segment_1 Pristine Marine
2017-01-11 06:25:00	26.81107309609166	26.81107309609166	0.0	10.724429238436665	21.44885847687333	26.81107309609166	16.086643857654998	0.0	0.0	Segment_1 Pristine Marine
2017-01-11 06:30:00	21.42681641498412	32.14022462247618	16.07011231123809	10.71340820749206	16.07011231123809	26.78352051873015	10.71340820749206	0.0	0.0	Segment_1 Pristine Marine
2017-01-11 06:35:00	21.41931242679279	21.41931242679279	16.06448432009459	10.709656213396396	10.709656213396396	37.483796746887386	16.06448432009459	0.0	0.0	Segment_1 Pristine Marine
2017-01-11 06:40:00	21.443558518855554	16.082668889141665	16.082668889141665	16.082668889141665	16.082668889141665	42.88711703771111	5.3608896297138875	0.0	0.0	Segment_1 Pristine Marine
2017-01-11 06:45:00	21.419669640377787	16.06475223028334	26.774587050472235	16.06475223028334	16.06475223028334	5.354917410094447	0.0	21.419669640377787	0.0	Segment_1 Pristine Marine
2017-01-11 06:50:00	10.72650716489553	5.363253582447765	16.089760747343295	16.089760747343295	5.363253582447765	16.089760747343295	0.0	0.0	0.0	Segment_1 Pristine Marine
2017-01-11 06:55:00	5.357293974325199	16.071881922975592	26.786469871625986	5.357293974325199	10.714587948650397	10.714587948650397	10.714587948650397	5.357293974325199	0.0	Segment_1 Pristine Marine
2017-01-11 07:00:00	26.770479655933105	16.062287793559857	21.41638372474648	10.70819186237324	21.41638372474648	21.41638372474648	10.70819186237324	5.35409593118662	0.0	Segment_1 Pristine Marine
2017-01-11 07:05:00	16.066038323588018	21.421384431450686	21.421384431450686	26.776730539313355	16.066038323588018	21.421384431450686	21.421384431450686	0.0	0.0	Segment_1 Pristine Marine
2017-01-11 07:10:00	37.537759091019204	26.812685065013717	21.450148052010977	21.450148052010977	16.08761103900823	10.725074026005489	5.362537013002744	0.0	0.0	Segment_1 Pristine Marine
2017-01-11 07:15:00	37.47929647114172	21.416740840652412	5.354185210163101	16.062555630489307	16.062555630489307	5.354185210163101	0.0	0.0	0.0	Segment_1 Pristine Marine
2017-01-11 07:20:00	26.781018546766127	32.13722225611935	5.356203709353227	5.356203709353227	21.424814837412907	5.356203709353227	0.0	5.356203709353227	0.0	Segment_1 Pristine Marine
2017-01-11 07:25:00	32.126289806353896	42.83505307513853	10.708763268784633	26.77190817196158	32.126289806353896	32.126289806353896	16.063144903176948	0.0	0.0	Segment_1 Pristine Marine
2017-01-11 07:30:00	21.451437782224847	37.540016118893476	10.725718891112423	10.725718891112423	26.814297227781054	21.451437782224847	21.451437782224847	0.0	0.0	Segment_1 Pristine Marine
2017-01-11 07:35:00	37.52635271429024	16.082722591838678	16.082722591838678	5.360907530612892	26.80453765306445	10.721815061225783	16.082722591838678	0.0	0.0	Segment_1 Pristine Marine
2017-01-11 07:40:00	21.410314575989045	37.46805050798083	26.76289321998631	5.352578643997261	16.057735931991786	26.76289321998631	5.352578643997261	10.705157287994522	0.0	Segment_1 Pristine Marine
2017-01-11 07:45:00	32.15964631865576	5.359941053109294	16.07982315932788	16.07982315932788	21.439764212437176	16.07982315932788	16.07982315932788	10.719882106218588	0.0	Segment_1 Pristine Marine
2017-01-11 07:50:00	32.18005900256217	26.81671583546848	16.090029501281087	16.090029501281087	10.726686334187391	0.0	21.453372668374783	0.0	0.0	Segment_1 Pristine Marine
2017-01-11 07:55:00	37.48192150066132	21.418240857520754	16.063680643140565	10.709120428760377	16.063680643140565	5.3545602143801885	37.48192150066132	0.0	0.0	Segment_1 Pristine Marine
2017-01-11 08:00:00	26.77405123188189	26.77405123188189	26.77405123188189	21.419240985505517	16.064430739129133	10.709620492752755	0.0	0.0	0.0	Segment_1 Pristine Marine
2017-01-11 08:05:00	21.41759796742031	32.12639695113047	10.708798983710157	5.3543994918550775	5.3543994918550775	0.0	0.0	0.0	0.0	Segment_1 Pristine Marine
2017-01-11 08:10:00	5.3647410751710085	21.458964300684034	5.3647410751710085	42.91792860136807	16.094223225513023	10.729482150342017	5.3647410751710085	0.0	0.0	Segment_1 Pristine Marine
2017-01-11 08:15:00	26.81573042411461	5.3631460848229215	21.452584339291693	16.089438254468767	21.452584339291693	21.452584339291693	10.726292169645843	5.3631460848229215	0.0	Segment_1 Pristine Marine
2017-01-11 08:20:00	48.27073353268713	5.363414836965236	16.090244510895708	5.363414836965236	26.817074184826183	16.090244510895708	10.726829673930473	5.363414836965236	0.0	Segment_1 Pristine Marine
2017-01-11 08:25:00	10.714194672729572	10.714194672729572	21.428389345459145	26.78548668182393	21.428389345459145	5.357097336364786	16.07129200909436	5.357097336364786	0.0	Segment_1 Pristine Marine
2017-01-11 08:30:00	21.42388566065049	10.711942830325246	5.355971415162623	5.355971415162623	21.42388566065049	26.77985707581311	5.355971415162623	0.0	0.0	Segment_1 Pristine Marine
2017-01-11 08:35:00	48.24043580060508	32.16029053373672	26.800242111447268	32.16029053373672	26.800242111447268	21.44019368915781	5.360048422289453	5.360048422289453	0.0	Segment_1 Pristine Marine
2017-01-11 08:40:00	32.174362332542714	26.811968610452258	10.724787444180905	21.44957488836181	21.44957488836181	32.174362332542714	5.362393722090451	5.362393722090451	0.0	Segment_1 Pristine Marine
2017-01-11 08:45:00	16.077085766165006	26.795142943608347	10.718057177443338	10.718057177443338	42.87222870977335	16.077085766165006	10.718057177443338	16.077085766165006	0.0	Segment_1 Pristine Marine
2017-01-11 08:50:00	21.42474335941585	21.42474335941585	32.13711503912377	5.3561858398539615	37.49330087897773	26.78092919926981	5.3561858398539615	5.3561858398539615	0.0	Segment_1 Pristine Marine
2017-01-11 08:55:00	32.124896989291315	26.770747491076087	16.062448494645658	5.354149498215219	10.708298996430438	10.708298996430438	21.41659799286088	0.0	0.0	Segment_1 Pristine Marine
2017-01-11 09:00:00	26.773694031402513	16.064216418841504	0.0	21.418955225122012	5.354738806280502	10.709477612561004	16.064216418841504	5.354738806280502	0.0	Segment_1 Pristine Marine
2017-01-11 09:05:00										Segment_1 Pristine Marine
2017-01-11 09:10:00										Segment_1 Pristine Marine
2017-01-11 09:15:00	27.51257233698279	27.51257233698279	11.005028934793117	16.507543402189675	0.0	5.502514467396559	5.502514467396559	0.0	0.0	Segment_1 Pristine Marine
2017-01-11 09:20:00	10.713586939452837	21.427173878905677	5.356793469726418	26.78396734863209	21.427173878905677	5.356793469726418	10.713586939452837	0.0	0.0	Segment_1 Pristine Marine
2017-01-11 09:25:00	37.48554714599897	37.48554714599897	10.710156327428278	16.065234491142412	16.065234491142412	21.42031265485656	5.355078163714139	0.0	0.0	Segment_1 Pristine Marine
2017-01-11 09:30:00	32.14837673111271	21.432251154075146	21.432251154075146	0.0	16.074188365556356	37.5064395196315	10.716125577037573	0.0	0.0	Segment_1 Pristine Marine
2017-01-11 09:35:00	42.85849480975385	16.0719355536577	5.357311851219233	5.357311851219233	21.429247404876925	0.0	16.0719355536577	0.0	0.0	Segment_1 Pristine Marine
2017-01-11 09:40:00	16.06887917591424	10.712586117276162	10.712586117276162	16.06887917591424	16.06887917591424	26.781465293190408	5.356293058638081	5.356293058638081	0.0	Segment_1 Pristine Marine
2017-01-11 09:45:00	37.46767575877172	26.762625541979798	26.762625541979798	0.0	16.05757532518788	10.70505021679192	10.70505021679192	21.41010043358384	0.0	Segment_1 Pristine Marine
2017-01-11 09:50:00	42.86092621338386	32.14569466003791	16.072847330018956	10.715231553345966	10.715231553345966	21.43046310669193	16.072847330018956	0.0	0.0	Segment_1 Pristine Marine
2017-01-11 09:55:00	26.766105773772892	10.706442309509155	16.059663464263735	16.059663464263735	10.706442309509155	32.11932692852747	26.766105773772892	0.0	0.0	Segment_1 Pristine Marine
2017-01-11 10:00:00	21.42038410329287	5.355096025823218	10.710192051646436	16.065288077469653	32.130576154939305	26.77548012911609	26.77548012911609	5.355096025823218	0.0	Segment_1 Pristine Marine
2017-01-11 10:05:00	21.42345683701955	21.42345683701955	5.355864209254888	16.06759262776466	42.8469136740391	16.06759262776466	10.711728418509775	5.355864209254888	0.0	Segment_1 Pristine Marine
2017-01-11 10:10:00	5.428960793034764	16.286882379104295	32.57376475820859	27.144803965173825	16.286882379104295	27.144803965173825	5.428960793034764	5.428960793034764	0.0	Segment_1 Pristine Marine
2017-01-11 10:15:00	16.435552764278352	43.82814070474228	21.914070352371134	16.435552764278352	21.914070352371134	54.78517588092785	16.435552764278352	5.478517588092783	0.0	Segment_1 Pristine Marine
2017-01-11 10:20:00	21.435899696082927	0.0	16.076924772062196	21.435899696082927	16.076924772062196	48.23077431618658	21.435899696082927	0.0	0.0	Segment_1 Pristine Marine
2017-01-11 10:25:00	16.065877550663732	26.77646258443955	26.77646258443955	26.77646258443955	32.131755101327464	16.065877550663732	42.842340135103285	5.355292516887911	0.0	Segment_1 Pristine Marine
2017-01-11 10:30:00	26.79657409306539	21.43725927445231	21.43725927445231	0.0	26.79657409306539	10.718629637226154	0.0	5.359314818613077	0.0	Segment_1 Pristine Marine
2017-01-11 10:35:00	42.84719955264486	32.13539966448364	26.779499720403038	16.06769983224182	26.779499720403038	5.3558999440806065	5.3558999440806065	5.3558999440806065	0.0	Segment_1 Pristine Marine
2017-01-11 10:40:00	53.5548902237257	26.77744511186285	16.06646706711771	5.35548902237257	16.06646706711771	10.71097804474514	5.35548902237257	5.35548902237257	0.0	Segment_1 Pristine Marine
2017-01-11 10:45:00	26.78995630805447	16.07397378483268	10.715982523221788	21.43196504644357	16.07397378483268	16.07397378483268	10.715982523221788	5.357991261610894	0.0	Segment_1 Pristine Marine
2017-01-11 10:50:00	26.776730539313355	5.355346107862672	10.710692215725343	21.421384431450686	21.421384431450686	5.355346107862672	10.710692215725343	5.355346107862672	0.0	Segment_1 Pristine Marine
2017-01-11 10:55:00	21.42967646035588	21.42967646035588	10.71483823017794	21.42967646035588	16.07225734526691	16.07225734526691	5.35741911508897	5.35741911508897	0.0	Segment_1 Pristine Marine
2017-01-11 11:00:00	21.89382368129916	21.89382368129916	5.473455920324789	21.89382368129916	16.42036776097437	16.42036776097437	0.0	5.473455920324789	0.0	Segment_1 Pristine Marine
2017-01-11 11:05:00	21.79122621573641	10.895613107868206	16.343419661802304	16.343419661802304	21.79122621573641	10.895613107868206	5.447806553934103	0.0	0.0	Segment_1 Pristine Marine
2017-01-11 11:10:00	42.831053390322474	21.415526695161237	10.707763347580618	26.769408368951545	21.415526695161237	16.061645021370925	0.0	5.353881673790309	0.0	Segment_1 Pristine Marine
2017-01-11 11:15:00	42.84448385990364	21.42224192995182	5.355560482487955	5.355560482487955	16.066681447463864	16.066681447463864	16.066681447463864	0.0	0.0	Segment_1 Pristine Marine
2017-01-11 11:20:00	32.148484023264906	10.716161341088304	16.074242011632453	10.716161341088304	21.432322682176608	5.358080670544152	10.716161341088304	0.0	0.0	Segment_1 Pristine Marine
2017-01-11 11:25:00	21.420812803920363	5.355203200980091	16.065609602940267	26.776016004900452	10.71040640196018	16.065609602940267	16.065609602940267	0.0	0.0	Segment_1 Pristine Marine
2017-01-11 11:30:00	10.714123171118427	10.714123171118427	10.714123171118427	26.78530792779607	16.071184756677642	26.78530792779607	0.0	10.714123171118427	0.0	Segment_1 Pristine Marine
2017-01-11 11:35:00	21.422313391259106	48.200205130332975	5.3555783478147765	5.3555783478147765	10.711156695629553	5.3555783478147765	5.3555783478147765	10.711156695629553	0.0	Segment_1 Pristine Marine
2017-01-11 11:40:00	26.786916799942368	5.357383359988475	0.0	21.4295334399539	16.07215007996543	16.07215007996543	10.71476671997695	0.0	0.0	Segment_1 Pristine Marine
2017-01-11 11:45:00	21.42352830643256	26.779410383040698	21.42352830643256	5.3558820766081405	16.067646229824422	0.0	5.3558820766081405	5.3558820766081405	0.0	Segment_1 Pristine Marine
2017-01-11 11:50:00	21.4127418226633	32.119112733994946	10.70637091133165	10.70637091133165	5.353185455665825	16.059556366997473	0.0	0.0	0.0	Segment_1 Pristine Marine
2017-01-11 11:55:00	5.358635072538747	32.151810435232484	10.717270145077494	21.434540290154988	32.151810435232484	5.358635072538747	5.358635072538747	0.0	0.0	Segment_1 Pristine Marine
2017-01-11 12:00:00	16.058003617137867	16.058003617137867	10.705335744758576	16.058003617137867	10.705335744758576	10.705335744758576	10.705335744758576	5.352667872379287	0.0	Segment_1 Pristine Marine
2017-01-11 12:05:00	37.51019510844206	5.3585993012060085	16.075797903618028	16.075797903618028	26.792996506030043	26.792996506030043	10.717198602412015	0.0	0.0	Segment_1 Pristine Marine
2017-01-11 12:10:00	26.76619502238753	21.412956017910023	26.76619502238753	10.706478008955012	16.05971701343252	10.706478008955012	0.0	10.706478008955012	0.0	Segment_1 Pristine Marine
2017-01-11 12:15:00	37.491299608564255	16.06769983224182	16.06769983224182	16.06769983224182	0.0	5.3558999440806065	5.3558999440806065	0.0	0.0	Segment_1 Pristine Marine
2017-01-11 12:20:00	26.87876309041427	16.127257854248562	10.751505236165707	21.503010472331415	16.127257854248562	0.0	0.0	5.375752618082855	0.0	Segment_1 Pristine Marine
2017-01-11 12:25:00	21.434254121403388	26.792817651754238	5.358563530350847	10.717127060701694	5.358563530350847	0.0	0.0	5.358563530350847	0.0	Segment_1 Pristine Marine
2017-01-11 12:30:00	5.3681492872546634	26.840746436273317	5.3681492872546634	5.3681492872546634	10.736298574509323	0.0	0.0	5.3681492872546634	0.0	Segment_1 Pristine Marine
2017-01-11 12:35:00	10.713765677377292	37.49817987082053	42.85506270950917	10.713765677377292	21.427531354754585	0.0	0.0	5.356882838688646	0.0	Segment_1 Pristine Marine
2017-01-11 12:40:00	32.125111260978606	32.125111260978606	5.354185210163101	16.062555630489307	10.708370420326203	16.062555630489307	10.708370420326203	0.0	0.0	Segment_1 Pristine Marine
2017-01-11 12:45:00	21.47482309967966	21.47482309967966	37.580940424439405	21.47482309967966	16.106117324759747	5.368705774919915	5.368705774919915	0.0	0.0	Segment_1 Pristine Marine
2017-01-11 12:50:00	5.356114363049223	10.712228726098443	10.712228726098443	10.712228726098443	16.068343089147668	16.068343089147668	0.0	5.356114363049223	0.0	Segment_1 Pristine Marine
2017-01-11 12:55:00	16.066574256575652	21.422099008767532	10.711049504383768	10.711049504383768	16.066574256575652	10.711049504383768	5.355524752191884	0.0	0.0	Segment_1 Pristine Marine
2017-01-11 13:00:00	32.15234701776032	16.07617350888016	10.717449005920107	10.717449005920107	10.717449005920107	0.0	5.358724502960054	0.0	0.0	Segment_1 Pristine Marine
2017-01-11 13:05:00	10.727008853996589	16.090513280994884	10.727008853996589	26.81752213499147	16.090513280994884	10.727008853996589	5.363504426998294	0.0	0.0	Segment_1 Pristine Marine
2017-01-11 13:10:00	16.74171126676636	5.580570422255453	11.161140844510903	16.74171126676636	11.161140844510903	5.580570422255453	11.161140844510903	0.0	0.0	Segment_1 Pristine Marine
2017-01-11 13:15:00	37.501808662353454	42.85920989983251	21.429604949916254	5.357401237479063	21.429604949916254	5.357401237479063	0.0	5.357401237479063	0.0	Segment_1 Pristine Marine
2017-01-11 13:20:00										Segment_1 Pristine Marine
2017-01-11 13:25:00										Segment_1 Pristine Marine
2017-01-11 13:30:00										Segment_1 Pristine Marine
2017-01-11 13:35:00										Segment_1 Pristine Marine
2017-01-11 13:40:00										Segment_1 Pristine Marine
2017-01-11 13:45:00	32.145372841581896	42.860497122109216	53.57562140263651	10.715124280527304	42.860497122109216	16.072686420790948	5.357562140263652	5.357562140263652	0.0	Segment_1 Pristine Marine
2017-01-11 13:50:00	69.60046175927401	32.12329004274185	5.353881673790309	42.831053390322474	21.415526695161237	26.769408368951545	5.353881673790309	21.415526695161237	5.353881673790309	Segment_1 Pristine Marine
2017-01-11 13:55:00	37.54804330549572	69.73208042449204	5.364006186499387	32.18403711899633	26.820030932496945	21.456024745997556	5.364006186499387	0.0	0.0	Segment_1 Pristine Marine
2017-01-11 14:00:00	53.527927971120796	53.527927971120796	26.763963985560398	10.705585594224159	32.11675678267248	10.705585594224159	10.705585594224159	5.3527927971120794	0.0	Segment_1 Pristine Marine
2017-01-11 14:05:00	42.82819692987275	26.767623081170477	26.767623081170477	26.767623081170477	10.707049232468188	5.353524616234094	0.0	10.707049232468188	0.0	Segment_1 Pristine Marine
2017-01-11 14:10:00	42.81691763488976	42.81691763488976	16.05634411308366	16.05634411308366	26.76057352180609	0.0	0.0	0.0	0.0	Segment_1 Pristine Marine
2017-01-11 14:15:00	37.467800674341824	37.467800674341824	26.762714767387017	10.705085906954807	16.05762886043221	21.410171813909614	16.05762886043221	16.05762886043221	0.0	Segment_1 Pristine Marine
2017-01-11 14:20:00	42.81620395536469	48.16822944978527	32.11215296652352	37.4641784609441	5.3520254944205865	10.704050988841173	0.0	5.3520254944205865	0.0	Segment_1 Pristine Marine
2017-01-11 14:25:00	59.0299044697234	37.56448466255125	59.0299044697234	21.465419807172147	10.732709903586072	10.732709903586072	0.0	10.732709903586072	0.0	Segment_1 Pristine Marine
2017-01-11 14:30:00	58.99914000700266	48.272023642093075	21.454232729819147	16.090674547364358	37.54490727718351	5.363558182454788	5.363558182454788	0.0	0.0	Segment_1 Pristine Marine
2017-01-11 14:35:00	85.65725074930214	37.47504720281968	32.1214690309883	26.767890859156925	32.1214690309883	16.06073451549415	10.707156343662767	10.707156343662767	0.0	Segment_1 Pristine Marine
2017-01-11 14:40:00	26.773426137297648	21.41874090983812	26.773426137297648	32.12811136475718	21.41874090983812	16.06405568237859	5.35468522745953	0.0	0.0	Segment_1 Pristine Marine
2017-01-11 14:45:00	64.31886317206147	16.079715793015367	32.159431586030735	21.439621057353822	26.799526321692287	5.3599052643384555	10.719810528676911	0.0	0.0	Segment_1 Pristine Marine
2017-01-11 14:50:00	58.90448445515675	42.839625058295816	21.419812529147908	21.419812529147908	21.419812529147908	0.0	0.0	0.0	0.0	Segment_1 Pristine Marine
2017-01-11 14:55:00	48.19120265730728	53.54578073034143	5.3545780730341415	0.0	10.709156146068283	5.3545780730341415	5.3545780730341415	0.0	0.0	Segment_1 Pristine Marine
2017-01-11 15:00:00	48.33338337349786	37.59263151272056	59.07413523427516	16.111127791165952	37.59263151272056	26.851879651943253	0.0	0.0	0.0	Segment_1 Pristine Marine
2017-01-11 15:05:00	42.840053731755226	74.97009403057166	16.065020149408213	10.710013432938807	16.065020149408213	21.420026865877613	5.355006716469403	5.355006716469403	0.0	Segment_1 Pristine Marine
2017-01-11 15:10:00	42.83748181967624	48.192167047135776	42.83748181967624	42.83748181967624	37.48279659221671	10.70937045491906	21.41874090983812	10.70937045491906	0.0	Segment_1 Pristine Marine
2017-01-11 15:15:00	75.0324112303487	32.15674767014944	48.23512150522417	5.359457945024908	5.359457945024908	10.718915890049816	21.437831780099632	0.0	0.0	Segment_1 Pristine Marine
2017-01-11 15:20:00	37.467051193414854	32.114615308641305	32.114615308641305	26.762179423867757	32.114615308641305	26.762179423867757	16.057307654320653	5.35243588477355	0.0	Segment_1 Pristine Marine
2017-01-11 15:25:00	42.85935292071176	85.71870584142351	42.85935292071176	26.78709557544485	16.07225734526691	16.07225734526691	0.0	5.35741911508897	0.0	Segment_1 Pristine Marine
2017-01-11 15:30:00	64.22580467004232	42.81720311336154	16.05645116751058	16.05645116751058	32.11290233502116	5.352150389170193	10.704300778340386	0.0	0.0	Segment_1 Pristine Marine
2017-01-11 15:35:00	21.412242050418637	58.883665638651244	32.118363075627954	26.76530256302329	5.353060512604658	26.76530256302329	16.059181537813974	0.0	0.0	Segment_1 Pristine Marine
2017-01-11 15:40:00	21.427030891905805	53.56757722976451	37.497304060835155	10.713515445952902	37.497304060835155	16.07027316892935	0.0	0.0	0.0	Segment_1 Pristine Marine
2017-01-11 15:45:00	42.92739591806912	59.025169387345045	37.561471428310476	26.829622448793202	32.19554693855184	10.73184897951728	5.36592448975864	0.0	0.0	Segment_1 Pristine Marine
2017-01-11 15:50:00	37.48542211206954	37.48542211206954	32.13036181034532	48.19554271551798	37.48542211206954	10.71012060344844	5.3550603017242215	5.3550603017242215	0.0	Segment_1 Pristine Marine
2017-01-11 15:55:00	101.72951899309895	53.54185210163102	42.833481681304825	26.77092605081551	26.77092605081551	16.062555630489307	10.708370420326203	0.0	0.0	Segment_1 Pristine Marine
2017-01-11 16:00:00	64.34421143852298	58.98219381864607	48.25815857889224	32.17210571926149	21.44807047950766	32.17210571926149	10.72403523975383	5.362017619876915	5.362017619876915	Segment_1 Pristine Marine
2017-01-11 16:05:00	64.30490867283022	80.3811358410378	48.22868150462267	10.717484778805039	32.15245433641511	32.15245433641511	26.7937119470126	0.0	5.35874238940252	Segment_1 Pristine Marine
2017-01-11 16:10:00	80.30367257747075	53.53578171831385	48.18220354648245	32.1214690309883	32.1214690309883	32.1214690309883	10.707156343662767	5.353578171831384	5.353578171831384	Segment_1 Pristine Marine
2017-01-11 16:15:00	74.94884478336985	69.59535587027203	42.82791130478278	16.060466739293542	26.76744456548924	21.41395565239139	16.060466739293542	0.0	0.0	Segment_1 Pristine Marine
2017-01-11 16:20:00	58.95187262997413	32.155566889076795	37.514828037256265	10.71852229635893	48.233350333615206	21.43704459271786	21.43704459271786	0.0	0.0	Segment_1 Pristine Marine
2017-01-11 16:25:00	64.25386537146736	58.89937659051174	58.89937659051174	42.8359102476449	32.12693268573368	26.772443904778065	0.0	10.708977561911226	0.0	Segment_1 Pristine Marine
2017-01-11 16:30:00	69.57540367192065	42.81563302887425	10.703908257218565	16.055862385827847	32.111724771655695	21.40781651443713	21.40781651443713	10.703908257218565	0.0	Segment_1 Pristine Marine
2017-01-11 16:35:00	53.52828490963919	80.2924273644588	53.52828490963919	26.764142454819595	21.41131396385568	10.705656981927838	21.41131396385568	16.058485472891753	0.0	Segment_1 Pristine Marine
2017-01-11 16:40:00	58.940067617232344	75.01463151284116	32.149127791217644	42.865503721623526	53.5818796520294	16.074563895608822	5.358187965202941	0.0	0.0	Segment_1 Pristine Marine
2017-01-11 16:45:00	96.40041026066595	58.91136182596254	37.489048434703435	26.777891739073876	32.13347008688865	10.711156695629553	0.0	0.0	0.0	Segment_1 Pristine Marine
2017-01-11 16:50:00	64.32101055566507	58.96092634269299	32.160505277832534	42.880673703776715	37.52058949080463	21.440336851888357	0.0	0.0	0.0	Segment_1 Pristine Marine
2017-01-11 16:55:00	96.35219784172286	58.881898681052846	42.82319904076571	32.11739928057428	32.11739928057428	26.764499400478567	0.0	10.705799760191423	0.0	Segment_1 Pristine Marine
2017-01-11 17:00:00	74.9735950623418	42.842054321338175	64.26308148200725	32.131540741003626	48.19731111150544	32.131540741003626	10.710513580334544	10.710513580334544	0.0	Segment_1 Pristine Marine
2017-01-11 17:05:00	85.69125453503962	37.489923859079845	26.778517042199887	16.06711022531993	16.06711022531993	37.489923859079845	5.355703408439976	0.0	0.0	Segment_1 Pristine Marine
2017-01-11 17:10:00	91.02873804508283	48.19168484739679	26.773158248553766	58.900948146818294	32.12778989826453	37.482421547975285	16.063894949132266	0.0	0.0	Segment_1 Pristine Marine
2017-01-11 17:15:00	112.6354744205126	53.63594020024409	32.181564120146454	42.90875216019528	37.54515814017086	16.090782060073227	10.72718804004882	0.0	0.0	Segment_1 Pristine Marine
2017-01-11 17:20:00	101.7169677084478	74.94934462727733	48.18172154610685	37.474672313638656	26.767623081170477	16.060573848702287	5.353524616234094	5.353524616234094	0.0	Segment_1 Pristine Marine
2017-01-11 17:25:00	123.10971925702057	90.9941403204065	90.9941403204065	37.46817542604974	26.762982447178388	21.410385957742708	16.057789468307032	10.705192978871354	0.0	Segment_1 Pristine Marine
2017-01-11 17:30:00	69.64412447666601	80.35860516538385	42.85792275487139	48.21516309923031	58.92964378794816	26.78620172179462	10.714480688717847	5.357240344358924	0.0	Segment_1 Pristine Marine
2017-01-11 17:35:00	117.77636335758268	107.06942123416607	32.120826370249816	53.534710617083036	48.18123955537472	16.060413185124908	16.060413185124908	0.0	0.0	Segment_1 Pristine Marine
2017-01-11 17:40:00	123.19843958185007	96.41617010753485	37.49517726404133	48.20808505376743	32.13872336917828	26.78226947431523	32.13872336917828	0.0	0.0	Segment_1 Pristine Marine
2017-01-11 17:45:00	107.05121597355672	80.28841198016755	37.467925590744855	37.467925590744855	16.05768239603351	26.76280399338918	16.05768239603351	10.705121597355673	0.0	Segment_1 Pristine Marine
2017-01-11 17:50:00	91.0727819550158	91.0727819550158	48.21500221147896	48.21500221147896	37.50055727559475	21.428889871768426	10.714444935884213	10.714444935884213	5.3572224679421065	Segment_1 Pristine Marine
2017-01-11 17:55:00	101.71018451969995	74.94434648819997	69.59117888189998	37.472173244099984	32.11900563779999	16.05950281889999	0.0	0.0	0.0	Segment_1 Pristine Marine
2017-01-11 18:00:00	53.57544261699192	91.07825244888626	64.2905311403903	37.502809831894346	48.21789835529273	21.430177046796764	5.357544261699191	0.0	5.357544261699191	Segment_1 Pristine Marine
2017-01-11 18:05:00	90.99353357752321	107.05121597355672	58.87816878545621	32.11536479206702	37.467925590744855	10.705121597355673	0.0	16.05768239603351	0.0	Segment_1 Pristine Marine
2017-01-11 18:10:00	85.93665103728273	64.45248827796205	48.33936620847154	5.371040689830172	26.855203449150853	37.597284828811205	10.742081379660345	5.371040689830172	0.0	Segment_1 Pristine Marine
2017-01-11 18:15:00	101.73121535022429	58.897019413287744	32.12564695270241	26.77137246058534	32.12564695270241	16.062823476351205	37.479921444819475	5.354274492117068	0.0
2017-01-11 18:20:00	107.09191863614436	53.54595931807218	53.54595931807218	53.54595931807218	53.54595931807218	53.54595931807218	37.482171522650525	21.418383727228868	0.0
2017-01-11 18:25:00	53.5211470436122	80.2817205654183	42.81691763488976	42.81691763488976	42.81691763488976	21.40845881744488	16.05634411308366	0.0	0.0	Segment_1 Pristine Marine
2017-01-11 18:30:00	58.87954290253951	101.70102864984098	69.58491433936486	32.1161143104761	32.1161143104761	32.1161143104761	16.05805715523805	5.3526857184126815	0.0	Segment_1 Pristine Marine
2017-01-11 18:35:00	80.32054630421082	80.32054630421082	69.61114013031604	37.48292160863171	42.8376246955791	37.48292160863171	21.41881234778955	0.0	5.354703086947388	Segment_1 Pristine Marine
2017-01-11 18:40:00	107.07977600689823	69.60185440448386	21.415955201379646	26.769944001724557	32.12393280206948	5.353988800344911	16.061966401034738	5.353988800344911	0.0	Segment_1 Pristine Marine
2017-01-11 18:45:00	123.20624980370762	58.92472816699061	37.497554288084935	37.497554288084935	32.140760818358515	10.713586939452837	5.356793469726418	5.356793469726418	0.0	Segment_1 Pristine Marine
2017-01-11 18:50:00	96.37404816138704	91.01993437464331	21.416455146974897	53.54113786743725	21.416455146974897	21.416455146974897	5.354113786743724	0.0	0.0	Segment_1 Pristine Marine
2017-01-11 18:55:00	101.70916711941736	85.64982494266725	32.11868435350022	48.17802653025034	42.824912471333626	10.706228117833406	16.05934217675011	5.353114058916703	0.0	Segment_1 Pristine Marine
2017-01-11 19:00:00	69.60788984445465	112.44351436411905	80.31679597437075	21.4178122598322	32.1267183897483	21.4178122598322	21.4178122598322	10.7089061299161	0.0	Segment_1 Pristine Marine
2017-01-11 19:05:00	123.36884479244006	107.27725634125221	59.00249098768872	42.910902536500885	59.00249098768872	32.183176902375656	0.0	0.0	5.363862817062611	Segment_1 Pristine Marine
2017-01-11 19:10:00	123.23379901705056	75.01187766255252	112.51781649382878	80.36986892416341	37.50593883127626	37.50593883127626	32.14794756966536	21.43196504644357	0.0	Segment_1 Pristine Marine
2017-01-11 19:15:00	80.36825962244454	96.44191154693348	42.863071798637094	37.50518782380746	21.431535899318547	42.863071798637094	26.789419874148184	5.357883974829637	5.357883974829637	Segment_1 Pristine Marine
2017-01-11 19:20:00	107.06727911742166	107.06727911742166	58.887003514581906	48.18027560283975	32.1201837352265	5.3533639558710835	5.3533639558710835	5.3533639558710835	0.0	Segment_1 Pristine Marine
2017-01-11 19:25:00	139.14338579428014	96.33003631911706	80.27503026593087	42.81334947516313	16.055006053186172	16.055006053186172	5.351668684395391	5.351668684395391	0.0	Segment_1 Pristine Marine
2017-01-11 19:30:00	80.3779163995988	91.0949719195453	58.94380535970579	37.50969431981277	16.075583279919762	21.43411103989301	16.075583279919762	0.0	0.0	Segment_1 Pristine Marine
2017-01-11 19:35:00	107.16626295472125	58.941444625096686	53.583131477360624	26.791565738680312	48.22481832962457	26.791565738680312	5.3583131477360615	0.0	0.0	Segment_1 Pristine Marine
2017-01-11 19:40:00	101.81304689865593	96.45446548293718	64.30297698862479	53.58581415718732	16.075744247156198	21.43432566287493	5.3585814157187315	5.3585814157187315	0.0	Segment_1 Pristine Marine
2017-01-11 19:45:00	123.31240249949909	69.69831445623862	53.614088043260466	21.44563521730419	58.97549684758653	26.80704402163024	0.0	0.0	0.0	Segment_1 Pristine Marine
2017-01-11 19:50:00	128.4477554706487	90.98382679170948	74.92785735787841	58.87188792404731	64.22387773532435	32.111938867662175	10.703979622554057	21.407959245108113	0.0	Segment_1 Pristine Marine
2017-01-11 19:55:00	96.39430068574272	53.55238926985707	48.19715034287136	37.48667248889995	37.48667248889995	48.19715034287136	10.710477853971415	5.355238926985708	0.0	Segment_1 Pristine Marine
2017-01-11 20:00:00	101.7169677084478	48.18172154610685	58.88877077857504	48.18172154610685	32.121147697404574	5.353524616234094	5.353524616234094	5.353524616234094	0.0	Segment_1 Pristine Marine
2017-01-11 20:05:00	101.6966208559412	90.99171339742108	37.46717610482044	53.524537292600634	26.762268646300317	16.057361187780188	10.704907458520124	10.704907458520124	0.0	Segment_1 Pristine Marine
2017-01-11 20:10:00	133.9538049959806	48.22336979855301	69.65597859790991	48.22336979855301	21.43260879935689	5.358152199839222	5.358152199839222	5.358152199839222	5.358152199839222	Segment_1 Pristine Marine
2017-01-11 20:15:00	74.94084818746667	64.23501273211427	58.882095004438106	37.470424093733335	21.411670910704764	21.411670910704764	0.0	5.352917727676191	0.0	Segment_1 Pristine Marine
2017-01-11 20:20:00	112.45326561198337	101.7434307917945	37.48442187066114	48.19425669085002	37.48442187066114	32.12950446056668	21.419669640377787	10.709834820188894	0.0	Segment_1 Pristine Marine
2017-01-11 20:25:00	91.05455172062322	74.98610141698383	32.13690060727878	32.13690060727878	32.13690060727878	21.424600404852523	16.06845030363939	0.0	0.0	Segment_1 Pristine Marine
2017-01-11 20:30:00	80.30768948837131	37.47692176123995	48.18461369302278	64.24615159069705	16.061537897674263	10.707691931782843	16.061537897674263	21.415383863565687	0.0	Segment_1 Pristine Marine
2017-01-11 20:35:00	101.79130286354557	91.07642887790921	75.00411789945464	69.64668090663646	53.57436992818189	21.429747971272754	10.714873985636377	0.0	0.0	Segment_1 Pristine Marine
2017-01-11 20:40:00	80.2835940491177	69.57911484256867	32.11343761964708	53.52239603274514	64.22687523929416	10.704479206549028	21.408958413098052	0.0	5.352239603274514	Segment_1 Pristine Marine
2017-01-11 20:45:00	80.2793119291392	74.92735780052993	32.111724771655695	48.16758715748353	80.2793119291392	21.40781651443713	16.055862385827847	10.703908257218565	5.3519541286092815	Segment_1 Pristine Marine
2017-01-11 20:50:00	85.6681061678091	64.25107962585683	26.771283177440342	37.479796448416494	37.479796448416494	10.708513270976141	16.062769906464208	5.3542566354880705	0.0	Segment_1 Pristine Marine
2017-01-11 20:55:00	32.115578936614064	101.69933329927784	26.762982447178388	32.115578936614064	42.820771915485416	26.762982447178388	5.352596489435677	0.0	5.352596489435677	Segment_1 Pristine Marine
2017-01-11 21:00:00	75.01838708911018	64.30147464780872	58.94301842715801	42.867649765205826	32.15073732390437	16.075368661952186	10.716912441301456	10.716912441301456	0.0	Segment_1 Pristine Marine
2017-01-11 21:05:00	133.86445182585354	74.96409302247798	42.83662458427313	64.2549368764097	42.83662458427313	37.48204651123899	10.709156146068283	5.3545780730341415	0.0	Segment_1 Pristine Marine
2017-01-11 21:10:00	58.95895790772303	69.67876843639992	53.599052643384574	48.23914737904611	64.31886317206147	26.799526321692287	10.719810528676911	10.719810528676911	0.0	Segment_1 Pristine Marine
2017-01-11 21:15:00	80.34385977849641	69.63134514136354	64.27508782279712	26.781286592832128	32.13754391139856	10.712514637132854	26.781286592832128	0.0	0.0	Segment_1 Pristine Marine
2017-01-11 21:20:00	64.24250961576962	85.65667948769283	48.18188221182722	21.414169871923207	32.12125480788481	10.707084935961603	10.707084935961603	0.0	0.0	Segment_1 Pristine Marine
2017-01-11 21:25:00	91.04635049602543	37.48967373365753	37.48967373365753	21.42267070494716	10.71133535247358	37.48967373365753	10.71133535247358	5.35566767623679	0.0	Segment_1 Pristine Marine
2017-01-11 21:30:00	74.93735021331003	58.87934659617215	53.526678723792884	48.17401085141358	58.87934659617215	21.41067148951715	10.705335744758576	5.352667872379287	0.0	Segment_1 Pristine Marine
2017-01-11 21:35:00	42.83805332900611	32.12853999675458	26.773783330628813	10.709513332251527	16.06426999837729	21.41902666450305	5.354756666125764	5.354756666125764	0.0	Segment_1 Pristine Marine
2017-01-11 21:40:00	48.2488122186396	42.8878330832352	26.804895677022003	26.804895677022003	26.804895677022003	26.804895677022003	16.0829374062132	5.3609791354044	0.0	Segment_1 Pristine Marine
2017-01-11 21:45:00	48.183167576165246	32.1221117174435	53.536852862405844	16.06105585872175	5.353685286240585	5.353685286240585	5.353685286240585	5.353685286240585	0.0	Segment_1 Pristine Marine
2017-01-11 21:50:00	64.31199250795795	53.59332708996496	16.077998126989492	32.155996253978984	16.077998126989492	10.718665417992993	5.359332708996496	5.359332708996496	0.0	Segment_1 Pristine Marine
2017-01-11 21:55:00	53.6655226997445	16.09965680992335	16.09965680992335	48.29897042977005	21.4662090798978	16.09965680992335	21.4662090798978	5.36655226997445	0.0	Segment_1 Pristine Marine
2017-01-11 22:00:00	37.46555232151001	21.408887040862858	21.408887040862858	26.76110880107857	37.46555232151001	16.056665280647152	5.3522217602157145	0.0	0.0	Segment_1 Pristine Marine
2017-01-11 22:05:00	26.76958691082757	32.123504292993076	21.415669528662054	16.061752146496538	32.123504292993076	37.4774216751586	5.3539173821655135	5.3539173821655135	0.0	Segment_1 Pristine Marine
2017-01-11 22:10:00	69.5730843912961	42.81420577925914	37.46243005685175	5.3517757224073925	16.055327167222178	5.3517757224073925	5.3517757224073925	5.3517757224073925	5.3517757224073925	Segment_1 Pristine Marine
2017-01-11 22:15:00	107.08513270976137	42.834053083904564	26.771283177440342	48.188309719392635	10.708513270976141	16.062769906464208	10.708513270976141	0.0	0.0	Segment_1 Pristine Marine
2017-01-11 22:20:00	48.172725975563644	48.172725975563644	26.762625541979798	21.41010043358384	37.46767575877172	21.41010043358384	0.0	0.0	0.0	Segment_1 Pristine Marine
2017-01-11 22:25:00	64.23437022350153	64.23437022350153	16.058592555875382	16.058592555875382	42.82291348233435	42.82291348233435	10.705728370583588	0.0	0.0	Segment_1 Pristine Marine
2017-01-11 22:30:00	48.17401085141358	21.41067148951715	16.058003617137867	5.352667872379287	16.058003617137867	16.058003617137867	10.705335744758576	0.0	0.0	Segment_1 Pristine Marine
2017-01-11 22:35:00	48.21741564049575	37.50243438705225	32.1449437603305	26.78745313360875	26.78745313360875	5.3574906267217495	5.3574906267217495	0.0	0.0	Segment_1 Pristine Marine
2017-01-11 22:40:00	64.25879459012286	37.484296844238344	69.61369413929978	16.064698647530715	42.83919639341524	16.064698647530715	16.064698647530715	0.0	0.0	Segment_1 Pristine Marine
2017-01-11 22:45:00	74.94109805525959	26.76467787687843	37.470549027629794	16.058806726127056	21.411742301502738	0.0	21.411742301502738	0.0	0.0	Segment_1 Pristine Marine
2017-01-11 22:50:00	26.798542173207633	32.158250607849155	21.438833738566107	16.079125303924574	21.438833738566107	10.719416869283053	5.359708434641527	0.0	5.359708434641527	Segment_1 Pristine Marine
2017-01-11 22:55:00	53.52293133164731	53.52293133164731	26.76146566582365	21.40917253265892	16.056879399494193	37.466051932153114	21.40917253265892	5.35229313316473	0.0	Segment_1 Pristine Marine
2017-01-11 23:00:00	42.817488595640185	42.817488595640185	26.76093037227512	21.408744297820093	10.704372148910046	16.05655822336507	0.0	5.352186074455023	0.0	Segment_1 Pristine Marine
2017-01-11 23:05:00	10.704372148910046	64.22623289346028	0.0	48.16967467009521	5.352186074455023	16.05655822336507	16.05655822336507	5.352186074455023	0.0	Segment_1 Pristine Marine
2017-01-11 23:10:00	38.2553707350496	38.2553707350496	10.930105924299884	10.930105924299884	21.860211848599768	32.79031777289965	5.465052962149942	0.0	0.0	Segment_1 Pristine Marine
2017-01-11 23:15:00	91.05060279842888	16.067753435016858	58.915095928395154	5.355917811672287	37.49142468170601	37.49142468170601	21.42367124668915	0.0	0.0	Segment_1 Pristine Marine
2017-01-11 23:20:00	48.17802653025034	48.17802653025034	32.11868435350022	10.706228117833406	16.05934217675011	21.412456235666813	32.11868435350022	5.353114058916703	0.0	Segment_1 Pristine Marine
2017-01-11 23:25:00	69.59999755658848	58.892305624805644	32.12307579534853	32.12307579534853	26.76922982945711	5.353845965891422	0.0	0.0	0.0	Segment_1 Pristine Marine
2017-01-11 23:30:00	37.49530236305663	48.20824589535852	21.42588706460379	42.85177412920758	26.782358830754728	16.06941529845284	5.356471766150947	0.0	0.0	Segment_1 Pristine Marine
2017-01-11 23:35:00	37.49430159430687	21.42531519674678	26.78164399593348	26.78164399593348	21.42531519674678	16.068986397560085	0.0	5.356328799186695	0.0	Segment_1 Pristine Marine
2017-01-11 23:40:00	48.61602332606722	32.410682217378145	16.205341108689073	16.205341108689073	16.205341108689073	10.803560739126045	10.803560739126045	0.0	0.0	Segment_1 Pristine Marine
2017-01-11 23:45:00	11.050515842335193	5.525257921167596	0.0	11.050515842335193	11.050515842335193	5.525257921167596	5.525257921167596	0.0	5.525257921167596	Segment_1 Pristine Marine
2017-01-11 23:50:00	21.4662090798978	0.0	26.83276134987225	5.36655226997445	16.09965680992335	5.36655226997445	0.0	5.36655226997445	5.36655226997445	Segment_1 Pristine Marine
2017-01-11 23:55:00	69.63064822159193	10.712407418706453	26.781018546766127	5.356203709353227	16.068611128059676	10.712407418706453	5.356203709353227	0.0	0.0	Segment_1 Pristine Marine
2017-01-12 00:00:00	37.472173244099984	37.472173244099984	0.0	21.412670425199988	16.05950281889999	16.05950281889999	5.353167606299998	5.353167606299998	0.0	Segment_1 Pristine Marine
2017-01-12 00:05:00	21.41474114496233	32.1221117174435	5.353685286240585	5.353685286240585	21.41474114496233	5.353685286240585	10.70737057248117	5.353685286240585	0.0	Segment_1 Pristine Marine
2017-01-12 00:10:00	48.2090501194133	26.78280562189628	21.426244497517022	16.069683373137767	16.069683373137767	16.069683373137767	5.356561124379256	0.0	0.0	Segment_1 Pristine Marine
2017-01-12 00:15:00	48.183328251529566	26.768515695294205	16.061109417176525	0.0	32.12221883435305	16.061109417176525	10.707406278117682	0.0	0.0	Segment_1 Pristine Marine
2017-01-12 00:20:00	64.33046074721321	0.0	10.721743457868866	16.082615186803302	5.360871728934433	16.082615186803302	10.721743457868866	0.0	0.0	Segment_1 Pristine Marine
2017-01-12 00:25:00	21.44943160223553	16.087073701676648	10.724715801117766	10.724715801117766	5.362357900558883	21.44943160223553	5.362357900558883	5.362357900558883	0.0	Segment_1 Pristine Marine
2017-01-12 00:30:00	26.768872757612783	21.415098206090224	26.768872757612783	26.768872757612783	10.707549103045112	10.707549103045112	10.707549103045112	16.06132365456767	0.0	Segment_1 Pristine Marine
2017-01-12 00:35:00	16.062555630489307	26.77092605081551	16.062555630489307	10.708370420326203	16.062555630489307	5.354185210163101	10.708370420326203	5.354185210163101	0.0	Segment_1 Pristine Marine
2017-01-12 00:40:00	32.160612650955876	5.360102108492646	32.160612650955876	10.720204216985293	16.080306325477938	10.720204216985293	5.360102108492646	0.0	0.0	Segment_1 Pristine Marine
2017-01-12 00:45:00	26.77360473277188	21.418883786217503	5.354720946554376	5.354720946554376	5.354720946554376	5.354720946554376	0.0	0.0	0.0	Segment_1 Pristine Marine
2017-01-12 00:50:00	32.18070403571582	21.45380269047721	10.726901345238606	0.0	10.726901345238606	0.0	5.363450672619303	0.0	0.0	Segment_1 Pristine Marine
2017-01-12 00:55:00	26.847030181032675	21.47762414482614	10.73881207241307	5.369406036206535	10.73881207241307	10.73881207241307	16.108218108619607	0.0	0.0	Segment_1 Pristine Marine
2017-01-12 01:00:00	42.92266173767453	32.1919963032559	26.826663586046585	5.365332717209316	0.0	0.0	10.730665434418633	5.365332717209316	0.0	Segment_1 Pristine Marine
2017-01-12 01:05:00	10.714945497269154	32.14483649180746	10.714945497269154	5.357472748634577	5.357472748634577	0.0	5.357472748634577	5.357472748634577	0.0	Segment_1 Pristine Marine
2017-01-12 01:10:00	5.357919736612657	10.715839473225314	10.715839473225314	10.715839473225314	10.715839473225314	5.357919736612657	0.0	0.0	0.0	Segment_1 Pristine Marine
2017-01-12 01:15:00	10.730952330470297	10.730952330470297	21.461904660940593	5.365476165235148	5.365476165235148	16.096428495705446	5.365476165235148	0.0	0.0	Segment_1 Pristine Marine
2017-01-12 01:20:00	16.07300824246882	10.715338828312547	10.715338828312547	0.0	5.357669414156273	5.357669414156273	5.357669414156273	0.0	0.0	Segment_1 Pristine Marine
2017-01-12 01:25:00	10.723390577078113	10.723390577078113	10.723390577078113	0.0	26.80847644269528	0.0	10.723390577078113	0.0	0.0	Segment_1 Pristine Marine
2017-01-12 01:30:00	10.752333310815716	10.752333310815716	5.376166655407856	5.376166655407856	16.128499966223572	5.376166655407856	5.376166655407856	10.752333310815716	0.0	Segment_1 Pristine Marine
2017-01-12 01:35:00	16.093362796174386	5.364454265391462	10.728908530782924	16.093362796174386	5.364454265391462	0.0	5.364454265391462	0.0	0.0	Segment_1 Pristine Marine
2017-01-12 01:40:00	5.353935236531741	5.353935236531741	5.353935236531741	0.0	10.707870473063481	5.353935236531741	0.0	10.707870473063481	0.0	Segment_1 Pristine Marine
2017-01-12 01:45:00	26.861673737996483	21.489338990397183	10.744669495198591	16.11700424279789	5.372334747599296	0.0	5.372334747599296	0.0	0.0	Segment_1 Pristine Marine
2017-01-12 01:50:00	26.83572155795891	16.101432934775342	5.367144311591781	0.0	16.101432934775342	5.367144311591781	0.0	0.0	0.0	Segment_1 Pristine Marine
2017-01-12 01:55:00	21.421455887037105	21.421455887037105	10.710727943518553	5.355363971759276	0.0	16.06609191527783	16.06609191527783	0.0	0.0	Segment_1 Pristine Marine
2017-01-12 02:00:00	21.442770910858886	10.72138545542944	0.0	16.082078183144162	16.082078183144162	5.360692727714722	5.360692727714722	0.0	0.0	Segment_1 Pristine Marine
2017-01-12 02:05:00	0.0	16.06845030363939	5.356150101213131	5.356150101213131	32.13690060727878	0.0	10.71230020242626	0.0	0.0	Segment_1 Pristine Marine
2017-01-12 02:10:00	16.113229882383866	10.742153254922576	16.113229882383866	10.742153254922576	10.742153254922576	16.113229882383866	5.3710766274612896	5.3710766274612896	0.0	Segment_1 Pristine Marine
2017-01-12 02:15:00	32.143978369395484	42.85863782586064	5.35732972823258	0.0	16.071989184697742	5.35732972823258	5.35732972823258	5.35732972823258	5.35732972823258	Segment_1 Pristine Marine
2017-01-12 02:20:00	16.125961941365574	10.750641294243717	16.125961941365574	5.375320647121859	10.750641294243717	0.0	0.0	0.0	0.0	Segment_1 Pristine Marine
2017-01-12 02:25:00	10.713300971178032	16.06995145676705	5.356650485589016	10.713300971178032	5.356650485589016	5.356650485589016	0.0	0.0	0.0	Segment_1 Pristine Marine
2017-01-12 02:30:00	16.062555630489307	58.89603731179413	21.416740840652412	5.354185210163101	16.062555630489307	0.0	5.354185210163101	0.0	5.354185210163101	Segment_1 Pristine Marine
2017-01-12 02:35:00	32.12778989826453	10.70926329942151	0.0	21.41852659884302	5.354631649710755	16.063894949132266	5.354631649710755	10.70926329942151	5.354631649710755	Segment_1 Pristine Marine
2017-01-12 02:40:00	37.56737279905594	26.833837713611388	21.467070170889112	5.366767542722278	5.366767542722278	5.366767542722278	5.366767542722278	0.0	0.0	Segment_1 Pristine Marine
2017-01-12 02:45:00	26.82702220131717	21.461617761053734	42.923235522107476	10.730808880526867	10.730808880526867	5.3654044402634335	0.0	0.0	0.0	Segment_1 Pristine Marine
2017-01-12 02:50:00	69.82072596384937	37.595775518995815	10.741650148284519	10.741650148284519	26.854125370711287	5.370825074142259	5.370825074142259	21.483300296569038	5.370825074142259	Segment_1 Pristine Marine
2017-01-12 02:55:00	53.79661509616349	64.55593811539619	21.518646038465395	32.27796905769809	10.759323019232696	0.0	16.138984528849047	5.379661509616349	5.379661509616349	Segment_1 Pristine Marine
2017-01-12 03:00:00	69.68435189474654	58.96368237247785	5.360334761134348	5.360334761134348	21.4413390445374	21.4413390445374	21.4413390445374	10.7206695222687	5.360334761134348	Segment_1 Pristine Marine
2017-01-12 03:05:00	37.51908633231882	58.958564236501005	37.51908633231882	16.079608428136638	26.799347380227733	5.359869476045546	0.0	0.0	0.0
2017-01-12 03:10:00	48.19489969460498	32.129933129736656	10.709977709912216	5.354988854956108	21.41995541982444	10.709977709912216	5.354988854956108	0.0	0.0
2017-01-12 03:15:00	53.55346107862671	42.842768862901366	16.066038323588018	10.710692215725343	37.48742275503871	16.066038323588018	21.421384431450686	10.710692215725343	0.0	Segment_1 Pristine Marine
2017-01-12 03:20:00	48.21226728397638	21.427674348433946	26.784592935542435	5.3569185871084875	32.14151152265092	0.0	0.0	5.3569185871084875	0.0	Segment_1 Pristine Marine
2017-01-12 03:25:00	69.60974711349382	26.77297965903609	5.354595931807217	16.06378779542165	10.709191863614434	5.354595931807217	5.354595931807217	5.354595931807217	0.0	Segment_1 Pristine Marine
2017-01-12 03:30:00	37.48254656188851	21.418598035364862	32.1278970530473	10.709299017682431	5.3546495088412165	26.77324754420608	16.06394852652365	0.0	0.0	Segment_1 Pristine Marine
2017-01-12 03:35:00	21.436758357093808	42.873516714187616	10.718379178546904	5.359189589273452	32.15513753564071	26.795947946367264	5.359189589273452	0.0	0.0	Segment_1 Pristine Marine
2017-01-12 03:40:00	10.709727655398524	16.064591483097782	26.774319138496303	32.129182966195565	5.354863827699262	16.064591483097782	16.064591483097782	0.0	0.0	Segment_1 Pristine Marine
2017-01-12 03:45:00	42.85720770774281	5.357150963467851	32.142905780807105	10.714301926935702	26.785754817339253	10.714301926935702	5.357150963467851	0.0	0.0	Segment_1 Pristine Marine
2017-01-12 03:50:00	64.3480798796708	21.449359959890266	10.724679979945133	16.0870199699177	42.89871991978053	5.362339989972567	16.0870199699177	0.0	5.362339989972567	Segment_1 Pristine Marine
2017-01-12 03:55:00	37.57365288905942	21.47065879374824	16.102994095311182	0.0	16.102994095311182	5.3676646984370615	0.0	0.0	0.0	Segment_1 Pristine Marine
2017-01-12 04:00:00	37.58961376137158	10.739889646106167	26.849724115265413	10.739889646106167	37.58961376137158	5.369944823053084	10.739889646106167	0.0	0.0	Segment_1 Pristine Marine
2017-01-12 04:05:00	37.54139554732421	26.815282533803007	16.0891695202818	10.726113013521203	21.452226027042407	0.0	10.726113013521203	0.0	0.0	Segment_1 Pristine Marine
2017-01-12 04:10:00	16.083259638534855	26.80543273089142	5.361086546178285	5.361086546178285	5.361086546178285	0.0	0.0	0.0	0.0	Segment_1 Pristine Marine
2017-01-12 04:15:00	21.42109861387201	5.355274653468004	26.77637326734002	0.0	5.355274653468004	0.0	5.355274653468004	5.355274653468004	0.0	Segment_1 Pristine Marine
2017-01-12 04:20:00	48.18573851059293	26.769854728107184	32.123825673728625	16.061912836864312	10.707941891242877	0.0	5.3539709456214375	0.0	0.0	Segment_1 Pristine Marine
2017-01-12 04:25:00	26.843977709002033	5.368795541800406	0.0	10.737591083600812	26.843977709002033	0.0	0.0	0.0	0.0	Segment_1 Pristine Marine
2017-01-12 04:30:00	16.090782060073227	0.0	10.72718804004882	0.0	5.36359402002441	0.0	5.36359402002441	0.0	0.0	Segment_1 Pristine Marine
2017-01-12 04:35:00	10.713229481494658	5.356614740747329	16.069844222241983	5.356614740747329	16.069844222241983	0.0	5.356614740747329	0.0	0.0	Segment_1 Pristine Marine
2017-01-12 04:40:00	26.863112003390412	10.745244801356163	5.3726224006780825	10.745244801356163	10.745244801356163	5.3726224006780825	0.0	0.0	0.0	Segment_1 Pristine Marine
2017-01-12 04:45:00	21.421670256656668	10.710835128328334	10.710835128328334	5.355417564164167	16.0662526924925	0.0	0.0	0.0	0.0	Segment_1 Pristine Marine
2017-01-12 04:50:00	5.355167475451143	16.06550242635343	5.355167475451143	0.0	10.710334950902286	5.355167475451143	0.0	0.0	0.0	Segment_1 Pristine Marine
2017-01-12 04:55:00	32.16737860343339	21.444919068955603	16.083689301716696	32.16737860343339	5.361229767238898	0.0	0.0	5.361229767238898	0.0	Segment_1 Pristine Marine
2017-01-12 05:00:00	26.762625541979798	10.70505021679192	10.70505021679192	5.35252510839596	0.0	5.35252510839596	0.0	5.35252510839596	0.0	Segment_1 Pristine Marine
2017-01-12 05:05:00	26.793622514800266	26.793622514800266	32.15234701776032	5.358724502960054	10.717449005920107	10.717449005920107	0.0	5.358724502960054	0.0	Segment_1 Pristine Marine
2017-01-12 05:10:00	5.35598928323117	16.06796784969351	16.06796784969351	16.06796784969351	5.35598928323117	0.0	0.0	0.0	0.0	Segment_1 Pristine Marine
2017-01-12 05:15:00	26.799257910391546	26.799257910391546	10.719703164156616	16.07955474623493	0.0	0.0	0.0	0.0	0.0	Segment_1 Pristine Marine
2017-01-12 05:20:00	21.452727667542923	10.726363833771462	10.726363833771462	16.089545750657187	5.363181916885731	5.363181916885731	0.0	0.0	0.0	Segment_1 Pristine Marine
2017-01-12 05:25:00	37.50205894972732	26.787184964090944	0.0	16.072310978454563	26.787184964090944	5.357436992818188	5.357436992818188	0.0	0.0	Segment_1 Pristine Marine
2017-01-12 05:30:00	26.795142943608347	21.43611435488668	5.359028588721669	5.359028588721669	5.359028588721669	0.0	0.0	0.0	0.0	Segment_1 Pristine Marine
2017-01-12 05:35:00	16.062769906464208	16.062769906464208	16.062769906464208	21.417026541952282	10.708513270976141	5.3542566354880705	5.3542566354880705	0.0	0.0	Segment_1 Pristine Marine
2017-01-12 05:40:00	58.8925020175946	0.0	21.415455279125307	10.707727639562654	0.0	5.353863819781327	0.0	0.0	0.0	Segment_1 Pristine Marine
2017-01-12 05:45:00	32.17661926241251	37.53938913948126	16.088309631206254	10.725539754137502	10.725539754137502	21.451079508275004	5.362769877068751	0.0	0.0	Segment_1 Pristine Marine
2017-01-12 05:50:00	42.864931479623706	5.358116434952963	21.432465739811853	0.0	5.358116434952963	32.148698609717776	5.358116434952963	0.0	0.0	Segment_1 Pristine Marine
2017-01-12 05:55:00	26.784861053164317	10.713944421265724	5.356972210632862	5.356972210632862	10.713944421265724	10.713944421265724	0.0	5.356972210632862	0.0	Segment_1 Pristine Marine
2017-01-12 06:00:00	21.40952940811163	26.761911760139537	26.761911760139537	21.40952940811163	5.352382352027908	5.352382352027908	0.0	0.0	0.0	Segment_1 Pristine Marine
2017-01-12 06:05:00	26.781197243547282	10.712478897418913	5.356239448709457	10.712478897418913	5.356239448709457	5.356239448709457	0.0	0.0	0.0	Segment_1 Pristine Marine
2017-01-12 06:10:00	26.767355308541518	21.41388424683321	26.767355308541518	21.41388424683321	10.706942123416605	0.0	5.353471061708302	0.0	0.0	Segment_1 Pristine Marine
2017-01-12 06:15:00	64.27916242206454	16.069790605516136	10.713193737010755	5.3565968685053775	5.3565968685053775	0.0	16.069790605516136	0.0	0.0	Segment_1 Pristine Marine
2017-01-12 06:20:00	21.426887906814272	21.426887906814272	16.070165930110704	10.713443953407136	5.356721976703568	0.0	10.713443953407136	0.0	0.0	Segment_1 Pristine Marine
2017-01-12 06:25:00	21.426530452434164	5.356632613108541	10.713265226217082	10.713265226217082	10.713265226217082	0.0	0.0	10.713265226217082	0.0	Segment_1 Pristine Marine
2017-01-12 06:30:00	26.78066116035782	32.13679339242938	5.356132232071563	26.78066116035782	0.0	10.712264464143127	10.712264464143127	0.0	0.0	Segment_1 Pristine Marine
2017-01-12 06:35:00	26.796305740897328	10.71852229635893	10.71852229635893	5.359261148179465	21.43704459271786	10.71852229635893	16.077783444538394	5.359261148179465	0.0	Segment_1 Pristine Marine
2017-01-12 06:40:00	16.063894949132266	21.41852659884302	5.354631649710755	10.70926329942151	0.0	10.70926329942151	0.0	0.0	5.354631649710755	Segment_1 Pristine Marine
2017-01-12 06:45:00	26.777802412439776	10.71112096497591	10.71112096497591	5.355560482487955	0.0	5.355560482487955	16.066681447463864	0.0	0.0	Segment_1 Pristine Marine
2017-01-12 06:50:00	32.13025463912076	16.06512731956038	5.35504243985346	0.0	16.06512731956038	5.35504243985346	5.35504243985346	0.0	0.0	Segment_1 Pristine Marine
2017-01-12 06:55:00	21.41795512382245	16.06346634286684	16.06346634286684	16.06346634286684	0.0	5.354488780955613	21.41795512382245	0.0	0.0	Segment_1 Pristine Marine
2017-01-12 07:00:00	21.411885084526894	16.058913813395172	10.705942542263447	21.411885084526894	0.0	16.058913813395172	5.352971271131723	0.0	0.0	Segment_1 Pristine Marine
2017-01-12 07:05:00	21.44971817640245	21.44971817640245	5.362429544100612	5.362429544100612	5.362429544100612	10.724859088201224	0.0	0.0	0.0	Segment_1 Pristine Marine
2017-01-12 07:10:00	21.44191176811788	21.44191176811788	5.36047794202947	5.36047794202947	5.36047794202947	10.72095588405894	0.0	5.36047794202947	0.0	Segment_1 Pristine Marine
2017-01-12 07:15:00	21.415383863565687	32.12307579534853	10.707691931782843	21.415383863565687	26.76922982945711	5.353845965891422	0.0	5.353845965891422	0.0	Segment_1 Pristine Marine
2017-01-12 07:20:00	16.065234491142412	16.065234491142412	16.065234491142412	5.355078163714139	16.065234491142412	16.065234491142412	10.710156327428278	5.355078163714139	5.355078163714139	Segment_1 Pristine Marine
2017-01-12 07:25:00	16.08197078671568	21.442627715620905	16.08197078671568	5.360656928905226	5.360656928905226	5.360656928905226	5.360656928905226	21.442627715620905	0.0	Segment_1 Pristine Marine
2017-01-12 07:30:00	32.125539812928416	32.125539812928416	21.417026541952282	21.417026541952282	16.062769906464208	5.3542566354880705	10.708513270976141	10.708513270976141	0.0	Segment_1 Pristine Marine
2017-01-12 07:35:00	53.53917382165514	5.3539173821655135	37.4774216751586	5.3539173821655135	5.3539173821655135	10.707834764331027	5.3539173821655135	10.707834764331027	0.0	Segment_1 Pristine Marine
2017-01-12 07:40:00	32.11440117694483	37.466801373102314	10.704800392314946	5.352400196157473	10.704800392314946	5.352400196157473	0.0	0.0	0.0	Segment_1 Pristine Marine
2017-01-12 07:45:00	10.718164508994828	53.590822544974145	10.718164508994828	5.359082254497414	10.718164508994828	5.359082254497414	16.077246763492244	21.436329017989657	0.0	Segment_1 Pristine Marine
2017-01-12 07:50:00	32.1392595149705	26.78271626247541	26.78271626247541	21.426173009980328	16.06962975748525	16.06962975748525	10.713086504990166	10.713086504990166	0.0	Segment_1 Pristine Marine
2017-01-12 07:55:00	58.9097897139124	10.710870857074985	21.42174171414997	5.3554354285374925	0.0	26.777177142687453	10.710870857074985	10.710870857074985	0.0	Segment_1 Pristine Marine
2017-01-12 08:00:00	48.245912360147045	16.08197078671568	10.721313857810452	10.721313857810452	5.360656928905226	0.0	0.0	0.0	0.0	Segment_1 Pristine Marine
2017-01-12 08:05:00	16.062877046595517	48.18863113978655	16.062877046595517	0.0	26.771461744325862	10.708584697730343	10.708584697730343	5.3542923488651715	0.0	Segment_1 Pristine Marine
2017-01-12 08:10:00	21.430606139503386	37.50356074413093	10.715303069751693	5.3576515348758464	10.715303069751693	16.07295460462754	0.0	5.3576515348758464	0.0	Segment_1 Pristine Marine
2017-01-12 08:15:00	53.56847090745928	26.78423545372963	5.356847090745927	10.713694181491851	21.427388362983702	0.0	0.0	10.713694181491851	0.0	Segment_1 Pristine Marine
2017-01-12 08:20:00	21.42381418885317	42.84762837770634	32.135721283279764	5.355953547213293	16.067860641639882	10.711907094426586	0.0	16.067860641639882	0.0	Segment_1 Pristine Marine
2017-01-12 08:25:00	21.438046477601052	10.719023238800526	10.719023238800526	26.797558097001318	10.719023238800526	21.438046477601052	16.078534858200793	10.719023238800526	5.359511619400263	Segment_1 Pristine Marine
2017-01-12 08:30:00	69.65993086845947	21.433824882602913	16.075368661952186	16.075368661952186	16.075368661952186	0.0	5.358456220650728	5.358456220650728	0.0	Segment_1 Pristine Marine
2017-01-12 08:35:00	37.47529713310743	5.353613876158203	16.06084162847461	26.76806938079101	16.06084162847461	0.0	10.707227752316406	10.707227752316406	0.0	Segment_1 Pristine Marine
2017-01-12 08:40:00	26.76369628613435	26.76369628613435	10.705478514453738	0.0	21.410957028907475	16.058217771680606	5.352739257226869	5.352739257226869	0.0	Segment_1 Pristine Marine
2017-01-12 08:45:00	10.707227752316406	10.707227752316406	10.707227752316406	10.707227752316406	5.353613876158203	16.06084162847461	0.0	10.707227752316406	0.0	Segment_1 Pristine Marine
2017-01-12 08:50:00	26.787542524641204	26.787542524641204	10.71501700985648	21.430034019712966	10.71501700985648	10.71501700985648	5.357508504928242	0.0	0.0	Segment_1 Pristine Marine
2017-01-12 08:55:00	21.45043464532253	16.087825983991902	16.087825983991902	10.725217322661267	5.362608661330634	10.725217322661267	32.175651967983804	0.0	0.0	Segment_1 Pristine Marine
2017-01-12 09:00:00	37.47129864850419	32.118255984432174	10.706085328144054	16.059127992216087	16.059127992216087	21.412170656288108	10.706085328144054	0.0	0.0	Segment_1 Pristine Marine
2017-01-12 09:05:00	37.478171571043866	16.062073530447368	10.70804902029825	26.770122550745622	10.70804902029825	16.062073530447368	10.70804902029825	0.0	0.0	Segment_1 Pristine Marine
2017-01-12 09:10:00	16.068128664456403	21.42417155260854	26.78021444076068	16.068128664456403	10.71208577630427	21.42417155260854	5.356042888152135	16.068128664456403	5.356042888152135	Segment_1 Pristine Marine
2017-01-12 09:15:00	10.714015920491077	32.14204776147323	26.785039801227693	5.3570079602455385	10.714015920491077	26.785039801227693	5.3570079602455385	5.3570079602455385	0.0	Segment_1 Pristine Marine
2017-01-12 09:20:00	53.53435359286368	16.060306077859106	10.706870718572738	10.706870718572738	10.706870718572738	5.353435359286369	16.060306077859106	0.0	0.0	Segment_1 Pristine Marine
2017-01-12 09:25:00	42.853775813628545	21.426887906814272	26.783609883517837	10.713443953407136	32.14033186022141	32.14033186022141	0.0	5.356721976703568	5.356721976703568	Segment_1 Pristine Marine
2017-01-12 09:30:00	37.55356398793281	21.459179421675888	21.459179421675888	10.729589710837944	5.364794855418972	0.0	10.729589710837944	0.0	0.0	Segment_1 Pristine Marine
2017-01-12 09:35:00	64.27616003567839	16.069040008919597	26.781733348199324	42.85077335711892	10.71269333927973	16.069040008919597	5.356346669639865	5.356346669639865	0.0	Segment_1 Pristine Marine
2017-01-12 09:40:00	32.17124614032021	58.980617923920384	21.447497426880137	10.723748713440068	5.361874356720034	21.447497426880137	0.0	0.0	0.0	Segment_1 Pristine Marine
2017-01-12 09:45:00	26.784950426897783	64.28388102455467	21.427960341518226	26.784950426897783	16.070970256138672	5.3569900853795565	5.3569900853795565	10.713980170759113	0.0	Segment_1 Pristine Marine
2017-01-12 09:50:00	42.88525543124181	21.442627715620905	16.08197078671568	16.08197078671568	5.360656928905226	5.360656928905226	0.0	10.721313857810452	0.0	Segment_1 Pristine Marine
2017-01-12 09:55:00	32.136257328912805	48.204385993369215	32.136257328912805	21.42417155260854	0.0	10.71208577630427	10.71208577630427	0.0	0.0	Segment_1 Pristine Marine
2017-01-12 10:00:00	48.18638128706875	37.47829655660903	5.354042365229861	16.062127095689586	10.708084730459722	5.354042365229861	0.0	5.354042365229861	0.0	Segment_1 Pristine Marine
2017-01-12 10:05:00	16.066359879089998	26.77726646515	21.42181317212	21.42181317212	21.42181317212	0.0	0.0	0.0	0.0	Segment_1 Pristine Marine
2017-01-12 10:10:00	64.3921699638489	48.294127472886665	32.19608498192445	10.73202832730815	10.73202832730815	10.73202832730815	10.73202832730815	0.0	0.0	Segment_1 Pristine Marine
2017-01-12 10:15:00	58.87856138379246	53.525964894356775	5.352596489435677	10.705192978871354	21.410385957742708	5.352596489435677	5.352596489435677	10.705192978871354	0.0	Segment_1 Pristine Marine
2017-01-12 10:20:00	53.552032009800904	53.552032009800904	42.841625607840726	26.776016004900452	26.776016004900452	5.355203200980091	5.355203200980091	5.355203200980091	0.0	Segment_1 Pristine Marine
2017-01-12 10:25:00	69.70413384172807	32.171138696182176	5.361856449363699	10.723712898727397	0.0	10.723712898727397	5.361856449363699	0.0	0.0	Segment_1 Pristine Marine
2017-01-12 10:30:00	48.167908301493256	37.463928678939205	37.463928678939205	21.407959245108113	16.055969433831088	10.703979622554057	0.0	5.351989811277028	0.0	Segment_1 Pristine Marine
2017-01-12 10:35:00	69.65481625074422	48.22256509666907	26.790313942593926	16.074188365556356	26.790313942593926	0.0	0.0	0.0	0.0	Segment_1 Pristine Marine
2017-01-12 10:40:00	21.411670910704764	37.470424093733335	21.411670910704764	10.705835455352382	16.058753183028568	5.352917727676191	0.0	0.0	0.0	Segment_1 Pristine Marine
2017-01-12 10:45:00	58.897805118065406	16.063037759472387	32.126075518944766	0.0	10.708691839648257	5.354345919824128	5.354345919824128	0.0	0.0	Segment_1 Pristine Marine
2017-01-12 10:50:00	48.25187355858996	42.890554274302175	16.083957852863318	0.0	16.083957852863318	21.445277137151088	0.0	5.361319284287774	0.0	Segment_1 Pristine Marine
2017-01-12 10:55:00	42.84376926113354	48.199240418775226	10.710942315283383	16.066413472925078	0.0	10.710942315283383	0.0	0.0	0.0	Segment_1 Pristine Marine
2017-01-12 11:00:00	53.57276097550467	64.2873131706056	37.500932682853275	16.0718282926514	5.357276097550467	26.786380487752336	5.357276097550467	5.357276097550467	0.0	Segment_1 Pristine Marine
2017-01-12 11:05:00	91.19816032961222	69.73976966382111	37.55218366513444	10.729195332895557	16.093792999343332	5.364597666447779	16.093792999343332	5.364597666447779	0.0	Segment_1 Pristine Marine
2017-01-12 11:10:00	96.3486641621714	58.87973921021585	21.41081425826031	21.41081425826031	26.76351782282539	5.352703564565077	10.705407129130156	0.0	0.0	Segment_1 Pristine Marine
2017-01-12 11:15:00	26.80033158785513	75.04092844599438	26.80033158785513	10.720132635142052	5.360066317571026	21.440265270284105	16.08019895271308	5.360066317571026	0.0	Segment_1 Pristine Marine
2017-01-12 11:20:00	101.7617594555547	74.98234907251397	16.067646229824422	16.067646229824422	16.067646229824422	5.3558820766081405	16.067646229824422	16.067646229824422	0.0	Segment_1 Pristine Marine
2017-01-12 11:25:00	80.32778007234052	37.48629736709224	32.1311120289362	37.48629736709224	32.1311120289362	42.84148270524828	10.710370676312069	16.0655560144681	5.355185338156034	Segment_1 Pristine Marine
2017-01-12 11:30:00	58.88916351831221	48.18204287861906	32.121361919079376	26.767801599232808	32.121361919079376	5.353560319846563	0.0	5.353560319846563	0.0	Segment_1 Pristine Marine
2017-01-12 11:35:00	69.6580709205688	58.941444625096686	42.86650518188849	32.149878886416374	16.074939443208187	5.3583131477360615	5.3583131477360615	5.3583131477360615	0.0	Segment_1 Pristine Marine
2017-01-12 11:40:00	26.77280107190094	58.900162358182065	21.418240857520754	26.77280107190094	21.418240857520754	10.709120428760377	10.709120428760377	10.709120428760377	0.0	Segment_1 Pristine Marine
2017-01-12 11:45:00	37.46830034495161	85.6418293598894	37.46830034495161	26.763071674965435	21.410457339972343	16.05784300497926	5.3526143349930875	10.705228669986171	0.0	Segment_1 Pristine Marine
2017-01-12 11:50:00	32.12179037100122	32.12179037100122	32.12179037100122	10.707263457000408	26.768158642501017	16.06089518550061	0.0	10.707263457000408	0.0	Segment_1 Pristine Marine
2017-01-12 11:55:00	80.33662311415152	64.26929849132121	32.134649245660604	26.77887437138384	26.77887437138384	21.42309949710707	16.067324622830302	5.355774874276769	0.0	Segment_1 Pristine Marine
2017-01-12 12:00:00	21.409957674360157	42.819915348720315	26.762447092950197	16.057468255770114	16.057468255770114	10.704978837180075	10.704978837180075	0.0	0.0	Segment_1 Pristine Marine
2017-01-12 12:05:00	42.817488595640185	64.22623289346028	37.46530252118517	21.408744297820093	21.408744297820093	16.05655822336507	10.704372148910046	0.0	5.352186074455023	Segment_1 Pristine Marine
2017-01-12 12:10:00	80.29376591514288	48.17625954908572	16.058753183028568	32.117506366057135	26.764588638380953	26.764588638380953	10.705835455352382	10.705835455352382	0.0	Segment_1 Pristine Marine
2017-01-12 12:15:00	32.1109754581143	80.27743864528573	48.16646318717145	5.351829243019049	16.05548772905715	16.05548772905715	16.05548772905715	10.703658486038098	0.0	Segment_1 Pristine Marine
2017-01-12 12:20:00	48.20229547119352	42.846484863283116	10.711621215820779	21.423242431641558	48.20229547119352	21.423242431641558	10.711621215820779	5.3558106079103895	0.0	Segment_1 Pristine Marine
2017-01-12 12:25:00	74.93535151754344	64.23030130075152	42.82020086716768	10.70505021679192	16.05757532518788	26.762625541979798	5.35252510839596	5.35252510839596	0.0	Segment_1 Pristine Marine
2017-01-12 12:30:00	48.20985437030116	37.496553399123115	37.496553399123115	5.356650485589016	37.496553399123115	16.06995145676705	10.713300971178032	0.0	0.0	Segment_1 Pristine Marine
2017-01-12 12:35:00	69.61137230520688	48.19248851898938	53.54720946554376	10.709441893108751	37.48304662588063	42.837767572435006	10.709441893108751	5.354720946554376	0.0	Segment_1 Pristine Marine
2017-01-12 12:40:00	69.61369413929978	32.12939729506143	26.77449774588453	21.41959819670762	21.41959819670762	32.12939729506143	10.70979909835381	5.354899549176905	0.0	Segment_1 Pristine Marine
2017-01-12 12:45:00	48.17368962602541	74.93685052937286	26.763160903347448	37.46842526468643	37.46842526468643	26.763160903347448	10.70526436133898	0.0	0.0	Segment_1 Pristine Marine
2017-01-12 12:50:00	21.45193938586085	42.90387877172171	10.725969692930427	26.814924232326067	21.45193938586085	0.0	5.3629848464652135	0.0	0.0	Segment_1 Pristine Marine
2017-01-12 12:55:00	74.93884930510542	53.527749503646724	21.411099801458693	26.763874751823373	10.705549900729343	26.763874751823373	32.116649702188035	16.058324851094014	5.3527749503646715	Segment_1 Pristine Marine
2017-01-12 13:00:00	48.233350333615206	21.43704459271786	32.155566889076795	26.796305740897328	48.233350333615206	0.0	10.71852229635893	5.359261148179465	0.0	Segment_1 Pristine Marine
2017-01-12 13:05:00	74.93585118148971	48.173047188100526	26.76280399338918	10.705121597355673	21.410243194711352	5.352560798677836	0.0	5.352560798677836	0.0	Segment_1 Pristine Marine
2017-01-12 13:10:00	58.890930911957845	48.1834889279655	37.476046943973174	21.414883967984668	16.061162975988502	16.061162975988502	21.414883967984668	10.707441983992334	5.353720991996167	Segment_1 Pristine Marine
2017-01-12 13:15:00	53.535424679808024	42.828339743846406	21.414169871923207	16.060627403942405	26.767712339904012	21.414169871923207	16.060627403942405	10.707084935961603	0.0	Segment_1 Pristine Marine
2017-01-12 13:20:00	37.482171522650525	48.19136338626495	16.06378779542165	0.0	26.77297965903609	5.354595931807217	10.709191863614434	10.709191863614434	0.0	Segment_1 Pristine Marine
2017-01-12 13:25:00	58.90684222996258	32.13100485270686	16.06550242635343	16.06550242635343	16.06550242635343	5.355167475451143	21.420669901804573	0.0	0.0	Segment_1 Pristine Marine
2017-01-12 13:30:00	58.8962337294726	32.125218397894145	16.062609198947072	21.416812265262767	21.416812265262767	37.47942146420984	0.0	10.708406132631383	0.0	Segment_1 Pristine Marine
2017-01-12 13:35:00	48.174653315041816	37.46917480058809	32.11643554336121	42.82191405781495	21.410957028907475	21.410957028907475	0.0	0.0	0.0	Segment_1 Pristine Marine
2017-01-12 13:40:00	69.60812199766453	64.25365107476725	26.772354614486357	21.417883691589086	48.190238306075436	0.0	5.354470922897272	5.354470922897272	0.0	Segment_1 Pristine Marine
2017-01-12 13:45:00	42.83191040275929	32.12393280206948	26.769944001724557	21.415955201379646	16.061966401034738	5.353988800344911	10.707977600689823	5.353988800344911	0.0	Segment_1 Pristine Marine
2017-01-12 13:50:00	53.56471766150947	16.06941529845284	16.06941529845284	10.712943532301894	10.712943532301894	0.0	5.356471766150947	10.712943532301894	0.0	Segment_1 Pristine Marine
2017-01-12 13:55:00	32.1201837352265	26.766819779355416	26.766819779355416	10.706727911742163	32.1201837352265	26.766819779355416	26.766819779355416	5.3533639558710835	0.0	Segment_1 Pristine Marine
2017-01-12 14:00:00	80.32081419831562	26.77360473277188	37.48304662588063	10.709441893108751	5.354720946554376	16.064162839663123	0.0	10.709441893108751	0.0	Segment_1 Pristine Marine
2017-01-12 14:05:00	53.56257318566427	21.425029274265707	21.425029274265707	26.781286592832128	32.13754391139856	0.0	16.06877195569928	5.356257318566427	0.0	Segment_1 Pristine Marine
2017-01-12 14:10:00	64.31091909928571	32.155459549642856	64.31091909928571	32.155459549642856	10.718486516547618	37.514702807916656	10.718486516547618	10.718486516547618	0.0	Segment_1 Pristine Marine
2017-01-12 14:15:00	32.1170780284101	48.175617042615144	32.1170780284101	37.46992436647845	21.4113853522734	21.4113853522734	5.35284633806835	5.35284633806835	0.0	Segment_1 Pristine Marine
2017-01-12 14:20:00	48.177544613441924	48.177544613441924	32.118363075627954	16.059181537813974	5.353060512604658	16.059181537813974	5.353060512604658	0.0	0.0	Segment_1 Pristine Marine
2017-01-12 14:25:00	53.56185839853961	32.13711503912377	10.712371679707925	21.42474335941585	32.13711503912377	0.0	5.3561858398539615	5.3561858398539615	0.0	Segment_1 Pristine Marine
2017-01-12 14:30:00	21.418955225122012	10.709477612561004	21.418955225122012	32.12843283768301	32.12843283768301	21.418955225122012	10.709477612561004	5.354738806280502	0.0	Segment_1 Pristine Marine
2017-01-12 14:35:00	42.921657651828696	5.365207206478587	26.82603603239293	21.460828825914348	32.191243238871515	10.730414412957174	16.095621619435757	0.0	0.0	Segment_1 Pristine Marine
2017-01-12 14:40:00	32.14001014913252	37.496678507321285	26.78334179094377	10.713336716377507	21.426673432755013	16.07000507456626	0.0	0.0	5.356668358188753	Segment_1 Pristine Marine
2017-01-12 14:45:00	48.196346515788754	26.775748064327093	5.355149612865418	16.065448838596257	32.130897677192515	26.775748064327093	5.355149612865418	0.0	0.0	Segment_1 Pristine Marine
2017-01-12 14:50:00	53.54667368090807	32.128004208544844	16.064002104272422	5.354667368090809	32.128004208544844	16.064002104272422	10.709334736181617	5.354667368090809	0.0	Segment_1 Pristine Marine
2017-01-12 14:55:00	42.85649268447371	32.142369513355284	42.85649268447371	5.357061585559213	21.428246342236854	32.142369513355284	5.357061585559213	0.0	0.0	Segment_1 Pristine Marine
2017-01-12 15:00:00	37.503185284253824	42.86078318200437	5.357597897750546	37.503185284253824	42.86078318200437	10.715195795501092	10.715195795501092	0.0	0.0	Segment_1 Pristine Marine
2017-01-12 15:05:00	69.60556839752189	91.02266636599016	21.417097968468273	21.417097968468273	26.77137246058534	10.708548984234136	16.062823476351205	5.354274492117068	0.0	Segment_1 Pristine Marine
2017-01-12 15:10:00	26.78378861488225	21.427030891905805	21.427030891905805	37.497304060835155	16.07027316892935	10.713515445952902	5.356757722976451	10.713515445952902	0.0	Segment_1 Pristine Marine
2017-01-12 15:15:00	26.79290707859366	26.79290707859366	26.79290707859366	26.79290707859366	26.79290707859366	32.1514884943124	10.717162831437463	5.3585814157187315	0.0	Segment_1 Pristine Marine
2017-01-12 15:20:00	32.12371854610227	26.769765455085224	16.061859273051134	0.0	26.769765455085224	16.061859273051134	5.353953091017044	0.0	0.0	Segment_1 Pristine Marine
2017-01-12 15:25:00	32.12221883435305	21.414812556235365	37.475921973411886	16.061109417176525	10.707406278117682	21.414812556235365	26.768515695294205	0.0	0.0	Segment_1 Pristine Marine
2017-01-12 15:30:00	37.50531298963031	26.78950927830736	16.07370556698442	21.43160742264589	10.715803711322943	16.07370556698442	0.0	5.3579018556614715	0.0	Segment_1 Pristine Marine
2017-01-12 15:35:00	37.47917147890728	37.47917147890728	16.06250206238883	21.41666941651844	21.41666941651844	16.06250206238883	10.70833470825922	5.35416735412961	0.0	Segment_1 Pristine Marine
2017-01-12 15:40:00	42.82062915197809	26.76289321998631	16.057735931991786	5.352578643997261	16.057735931991786	16.057735931991786	10.705157287994522	10.705157287994522	0.0	Segment_1 Pristine Marine
2017-01-12 15:45:00	42.853203884712144	48.20985437030116	21.426601942356072	5.356650485589016	10.713300971178032	16.06995145676705	0.0	0.0	0.0	Segment_1 Pristine Marine
2017-01-12 15:50:00	21.412456235666813	26.765570294583522	37.47179841241692	42.824912471333626	10.706228117833406	16.05934217675011	5.353114058916703	0.0	0.0	Segment_1 Pristine Marine
2017-01-12 15:55:00	37.47454735224511	26.767533823032217	21.414027058425773	16.060520293819337	26.767533823032217	10.707013529212887	10.707013529212887	0.0	0.0	Segment_1 Pristine Marine
2017-01-12 16:00:00	74.94859486391624	37.47429743195812	37.47429743195812	21.41388424683321	42.82776849366642	10.706942123416605	16.060413185124908	10.706942123416605	0.0	Segment_1 Pristine Marine
2017-01-12 16:05:00	37.46755084403454	42.820058107468036	21.410029053734018	10.705014526867009	5.3525072634335045	0.0	10.705014526867009	0.0	0.0	Segment_1 Pristine Marine
2017-01-12 16:10:00	69.63064822159193	37.49342596547258	5.356203709353227	16.068611128059676	26.781018546766127	26.781018546766127	10.712407418706453	5.356203709353227	0.0	Segment_1 Pristine Marine
2017-01-12 16:15:00	69.57517173689986	37.46355401217684	5.351936287453835	26.759681437269176	10.70387257490767	16.055808862361506	16.055808862361506	5.351936287453835	0.0	Segment_1 Pristine Marine
2017-01-12 16:20:00	26.77092605081551	21.416740840652412	10.708370420326203	21.416740840652412	37.47929647114172	10.708370420326203	5.354185210163101	0.0	0.0	Segment_1 Pristine Marine
2017-01-12 16:25:00	21.421598799640094	16.06619909973007	21.421598799640094	21.421598799640094	26.776998499550114	26.776998499550114	5.355399699910024	0.0	0.0	Segment_1 Pristine Marine
2017-01-12 16:30:00	32.161364282894816	10.72045476096494	21.44090952192988	10.72045476096494	16.080682141447408	32.161364282894816	0.0	0.0	0.0	Segment_1 Pristine Marine
2017-01-12 16:35:00	32.11622138739046	48.1743320810857	32.11622138739046	21.41081425826031	5.352703564565077	5.352703564565077	0.0	0.0	0.0	Segment_1 Pristine Marine
2017-01-12 16:40:00	16.064162839663123	37.48304662588063	16.064162839663123	32.128325679326245	26.77360473277188	16.064162839663123	0.0	0.0	0.0	Segment_1 Pristine Marine
2017-01-12 16:45:00	37.46205542006328	21.40688881146473	16.05516660859855	10.703444405732368	16.05516660859855	16.05516660859855	5.351722202866184	16.05516660859855	0.0	Segment_1 Pristine Marine
2017-01-12 16:50:00	48.20084829282596	37.48954867219797	0.0	21.422599241255984	37.48954867219797	16.066949430941985	26.778249051569983	5.355649810313996	5.355649810313996	Segment_1 Pristine Marine
2017-01-12 16:55:00	32.1109754581143	26.75914621509525	26.75914621509525	16.05548772905715	21.407316972076195	32.1109754581143	5.351829243019049	0.0	0.0	Segment_1 Pristine Marine
2017-01-12 17:00:00	74.96909379583593	21.419741084524556	5.354935271131137	26.77467635565569	26.77467635565569	26.77467635565569	21.419741084524556	0.0	0.0
2017-01-12 17:05:00	48.187345483936966	21.41659799286088	26.770747491076087	21.41659799286088	10.708298996430438	10.708298996430438	21.41659799286088	5.354149498215219	0.0
2017-01-12 17:10:00	37.485797216360176	21.42045555220582	16.065341664154364	16.065341664154364	21.42045555220582	37.485797216360176	10.71022777610291	0.0	0.0	Segment_1 Pristine Marine
2017-01-12 17:15:00	58.87954290253951	21.41074287365073	16.05805715523805	32.1161143104761	32.1161143104761	37.468800028888786	16.05805715523805	10.705371436825363	0.0	Segment_1 Pristine Marine
2017-01-12 17:20:00	26.793980247231694	21.435184197785357	5.3587960494463385	5.3587960494463385	32.152776296678034	32.152776296678034	10.717592098892675	0.0	0.0	Segment_1 Pristine Marine
2017-01-12 17:25:00	42.825769238036635	53.532211547545785	21.412884619018318	21.412884619018318	21.412884619018318	37.47254808328205	16.059663464263735	21.412884619018318	0.0	Segment_1 Pristine Marine
2017-01-12 17:30:00	58.9111653073675	21.42224192995182	21.42224192995182	16.066681447463864	16.066681447463864	10.71112096497591	0.0	5.355560482487955	0.0	Segment_1 Pristine Marine
2017-01-12 17:35:00	37.52823240911098	21.444704233777703	42.889408467555405	16.083528175333278	32.167056350666556	5.361176058444427	0.0	0.0	0.0	Segment_1 Pristine Marine
2017-01-12 17:40:00	37.49955622631647	16.071238382707058	16.071238382707058	5.357079460902353	37.49955622631647	5.357079460902353	10.714158921804707	0.0	0.0	Segment_1 Pristine Marine
2017-01-12 17:45:00	58.88072076823288	26.763963985560398	21.411171188448318	10.705585594224159	0.0	26.763963985560398	10.705585594224159	0.0	0.0	Segment_1 Pristine Marine
2017-01-12 17:50:00	26.775658751994282	21.420527001595424	32.13079050239314	0.0	32.13079050239314	26.775658751994282	16.06539525119657	5.355131750398856	0.0	Segment_1 Pristine Marine
2017-01-12 17:55:00	37.47379760138442	37.47379760138442	16.060198972021894	16.060198972021894	32.1203979440438	16.060198972021894	10.706799314681264	10.706799314681264	0.0	Segment_1 Pristine Marine
2017-01-12 18:00:00	42.83976794849575	16.064912980685904	5.3549709935619685	21.419883974247874	26.77485496780984	10.709941987123935	0.0	10.709941987123935	0.0	Segment_1 Pristine Marine
2017-01-12 18:05:00	37.464303353195575	32.11226001702478	10.704086672341594	10.704086672341594	16.05613000851239	10.704086672341594	5.352043336170797	5.352043336170797	0.0	Segment_1 Pristine Marine
2017-01-12 18:10:00	53.51900605499788	5.351900605499788	21.40760242199915	16.055701816499365	37.46330423849852	21.40760242199915	21.40760242199915	0.0	0.0	Segment_1 Pristine Marine
2017-01-12 18:15:00	69.57424401227988	5.351864924021529	5.351864924021529	21.407459696086114	21.407459696086114	16.055594772064588	0.0	0.0	0.0	Segment_1 Pristine Marine
2017-01-12 18:20:00	26.766016525753425	32.11921983090411	10.70640661030137	0.0	16.059609915452054	21.41281322060274	10.70640661030137	0.0	0.0	Segment_1 Pristine Marine
2017-01-12 18:25:00	37.486172328158005	37.486172328158005	16.06550242635343	21.420669901804573	26.775837377255723	32.13100485270686	10.710334950902286	0.0	0.0	Segment_1 Pristine Marine
2017-01-12 18:30:00	32.13883059690568	32.13883059690568	0.0	10.712943532301894	10.712943532301894	26.782358830754728	10.712943532301894	0.0	0.0	Segment_1 Pristine Marine
2017-01-12 18:35:00	32.15256165578632	16.07628082789316	21.435041103857547	16.07628082789316	26.79380137982193	21.435041103857547	5.358760275964387	5.358760275964387	0.0	Segment_1 Pristine Marine
2017-01-12 18:40:00	21.41395565239139	16.060466739293542	10.706977826195695	16.060466739293542	21.41395565239139	10.706977826195695	0.0	0.0	0.0	Segment_1 Pristine Marine
2017-01-12 18:45:00	32.15417153233001	16.077085766165006	10.718057177443338	16.077085766165006	16.077085766165006	16.077085766165006	5.359028588721669	0.0	0.0	Segment_1 Pristine Marine
2017-01-12 18:50:00	37.51057070868949	16.075958875152637	16.075958875152637	26.793264791921057	16.075958875152637	5.358652958384211	0.0	5.358652958384211	0.0	Segment_1 Pristine Marine
2017-01-12 18:55:00	21.453587677271127	16.09019075795334	26.816984596588906	21.453587677271127	26.816984596588906	21.453587677271127	16.09019075795334	0.0	0.0	Segment_1 Pristine Marine
2017-01-12 19:00:00	42.81363490605589	10.703408726513972	10.703408726513972	26.75852181628493	26.75852181628493	5.351704363256986	0.0	5.351704363256986	0.0	Segment_1 Pristine Marine
2017-01-12 19:05:00	32.123825673728625	10.707941891242877	16.061912836864312	5.3539709456214375	32.123825673728625	0.0	10.707941891242877	0.0	0.0	Segment_1 Pristine Marine
2017-01-12 19:10:00	42.83005358582417	26.768783491140113	26.768783491140113	21.415026792912084	16.061270094684065	10.707513396456042	21.415026792912084	5.353756698228021	0.0	Segment_1 Pristine Marine
2017-01-12 19:15:00	42.85620668184647	16.071077505692426	10.714051670461618	16.071077505692426	26.78512917615404	16.071077505692426	16.071077505692426	5.357025835230809	0.0	Segment_1 Pristine Marine
2017-01-12 19:20:00	37.49980648362559	21.42846084778605	5.357115211946512	0.0	37.49980648362559	32.14269127167908	0.0	5.357115211946512	0.0	Segment_1 Pristine Marine
2017-01-12 19:25:00	26.76235786932779	16.057414721596675	21.409886295462233	5.352471573865558	10.704943147731116	16.057414721596675	0.0	0.0	0.0	Segment_1 Pristine Marine
2017-01-12 19:30:00	10.712478897418913	21.424957794837827	10.712478897418913	16.068718346128367	5.356239448709457	10.712478897418913	26.781197243547282	5.356239448709457	0.0	Segment_1 Pristine Marine
2017-01-12 19:35:00	26.76360705418236	21.41088564334588	5.352721410836471	16.058164232509412	26.76360705418236	16.058164232509412	5.352721410836471	0.0	0.0	Segment_1 Pristine Marine
2017-01-12 19:40:00	21.415812364068177	16.061859273051134	21.415812364068177	5.353953091017044	21.415812364068177	16.061859273051134	10.707906182034089	5.353953091017044	0.0	Segment_1 Pristine Marine
2017-01-12 19:45:00	32.13861614216637	37.495052165860756	16.069308071083185	10.712872047388789	10.712872047388789	26.78218011847197	5.356436023694394	0.0	0.0	Segment_1 Pristine Marine
2017-01-12 19:50:00	48.16871118025281	48.16871118025281	5.352079020028088	37.464553140196635	21.40831608011236	0.0	0.0	0.0	0.0	Segment_1 Pristine Marine
2017-01-12 19:55:00	32.123397167510234	26.76949763959186	10.707799055836745	0.0	10.707799055836745	5.353899527918372	0.0	0.0	0.0	Segment_1 Pristine Marine
2017-01-12 20:00:00	26.78995630805447	32.14794756966536	5.357991261610894	16.07397378483268	5.357991261610894	21.43196504644357	16.07397378483268	5.357991261610894	0.0	Segment_1 Pristine Marine
2017-01-12 20:05:00	10.705335744758576	5.352667872379287	10.705335744758576	37.468675106655006	10.705335744758576	16.058003617137867	5.352667872379287	0.0	0.0	Segment_1 Pristine Marine
2017-01-12 20:10:00	37.48367172463465	21.419240985505517	10.709620492752755	10.709620492752755	16.064430739129133	16.064430739129133	5.3548102463763785	5.3548102463763785	0.0	Segment_1 Pristine Marine
2017-01-12 20:15:00	5.360406350625789	16.081219051877365	21.44162540250316	5.360406350625789	5.360406350625789	10.720812701251578	0.0	0.0	0.0	Segment_1 Pristine Marine
2017-01-12 20:20:00	10.705157287994522	32.115471863983565	26.76289321998631	5.352578643997261	16.057735931991786	16.057735931991786	0.0	0.0	0.0	Segment_1 Pristine Marine
2017-01-12 20:25:00	26.76441016317123	0.0	5.352882032634247	21.411528130536986	16.058646097902738	5.352882032634247	10.705764065268493	5.352882032634247	0.0	Segment_1 Pristine Marine
2017-01-12 20:30:00	5.35606075669757	10.71212151339514	5.35606075669757	10.71212151339514	0.0	10.71212151339514	0.0	0.0	0.0	Segment_1 Pristine Marine
2017-01-12 20:35:00	16.07000507456626	10.713336716377507	0.0	0.0	5.356668358188753	5.356668358188753	0.0	0.0	0.0	Segment_1 Pristine Marine
2017-01-12 20:40:00	42.84519848251197	21.422599241255984	5.355649810313996	5.355649810313996	0.0	0.0	0.0	5.355649810313996	0.0	Segment_1 Pristine Marine
2017-01-12 20:45:00	16.061430775406524	10.70762051693768	21.41524103387536	16.061430775406524	5.35381025846884	0.0	5.35381025846884	0.0	0.0	Segment_1 Pristine Marine
2017-01-12 20:50:00	16.061752146496538	5.3539173821655135	5.3539173821655135	5.3539173821655135	10.707834764331027	21.415669528662054	10.707834764331027	5.3539173821655135	0.0	Segment_1 Pristine Marine
2017-01-12 20:55:00	58.893484001187495	48.185577819153394	5.353953091017044	10.707906182034089	21.415812364068177	26.769765455085224	16.061859273051134	5.353953091017044	0.0	Segment_1 Pristine Marine
2017-01-12 21:00:00	16.07628082789316	16.07628082789316	0.0	10.717520551928773	0.0	0.0	0.0	0.0	0.0	Segment_1 Pristine Marine
2017-01-12 21:05:00	32.21169606624719	5.368616011041199	5.368616011041199	0.0	5.368616011041199	0.0	5.368616011041199	0.0	0.0	Segment_1 Pristine Marine
2017-01-12 21:10:00	53.54363777048667	37.48054643934066	21.417455108194662	21.417455108194662	0.0	10.708727554097331	10.708727554097331	5.3543637770486665	0.0	Segment_1 Pristine Marine
2017-01-12 21:15:00	42.819344323248174	37.46692628284215	10.704836080812044	5.352418040406022	16.057254121218065	16.057254121218065	5.352418040406022	0.0	0.0	Segment_1 Pristine Marine
2017-01-12 21:20:00	32.123825673728625	26.769854728107184	10.707941891242877	10.707941891242877	16.061912836864312	10.707941891242877	10.707941891242877	5.3539709456214375	0.0	Segment_1 Pristine Marine
2017-01-12 21:25:00	21.4180265565323	16.063519917399226	21.4180265565323	5.354506639133075	42.8360531130646	48.19055975219768	10.70901327826615	10.70901327826615	0.0	Segment_1 Pristine Marine
2017-01-12 21:30:00	53.53828112120592	21.415312448482368	16.061484336361776	5.353828112120592	48.18445300908533	0.0	5.353828112120592	5.353828112120592	0.0	Segment_1 Pristine Marine
2017-01-12 21:35:00	42.83262460598886	10.708156151497215	10.708156151497215	26.770390378743038	16.062234227245824	16.062234227245824	5.354078075748608	5.354078075748608	0.0	Segment_1 Pristine Marine
2017-01-12 21:40:00	42.82362738555357	26.764767115970983	16.05886026958259	16.05886026958259	10.705906846388393	16.05886026958259	21.411813692776786	0.0	0.0	Segment_1 Pristine Marine
2017-01-12 21:45:00	37.476671809281896	21.41524103387536	5.35381025846884	16.061430775406524	48.18429232621957	21.41524103387536	10.70762051693768	5.35381025846884	0.0	Segment_1 Pristine Marine
2017-01-12 21:50:00	48.16983525548296	32.113223503655306	42.81763133820707	32.113223503655306	37.465427420931185	16.056611751827653	10.704407834551768	0.0	0.0	Segment_1 Pristine Marine
2017-01-12 21:55:00	64.24315228722315	42.8287681914821	42.8287681914821	26.767980119676317	48.182364215417365	26.767980119676317	10.707192047870524	10.707192047870524	0.0	Segment_1 Pristine Marine
2017-01-12 22:00:00	42.827340066031816	10.706835016507958	16.060252524761932	37.473922557777854	42.827340066031816	16.060252524761932	16.060252524761932	10.706835016507958	0.0	Segment_1 Pristine Marine
2017-01-12 22:05:00	37.46817542604974	42.820771915485416	10.705192978871354	10.705192978871354	48.17336840492109	16.057789468307032	16.057789468307032	0.0	0.0	Segment_1 Pristine Marine
2017-01-12 22:10:00	16.06550242635343	64.26200970541372	37.486172328158005	21.420669901804573	26.775837377255723	10.710334950902286	5.355167475451143	0.0	5.355167475451143	Segment_1 Pristine Marine
2017-01-12 22:15:00	26.769765455085224	21.415812364068177	16.061859273051134	26.769765455085224	37.47767163711932	16.061859273051134	10.707906182034089	0.0	0.0	Segment_1 Pristine Marine
2017-01-12 22:20:00	37.46292958422572	48.166623751147355	5.351847083460816	16.05554125038245	5.351847083460816	10.703694166921633	5.351847083460816	5.351847083460816	0.0	Segment_1 Pristine Marine
2017-01-12 22:25:00	58.90055524987939	26.77297965903609	21.418383727228868	16.06378779542165	16.06378779542165	26.77297965903609	5.354595931807217	0.0	0.0	Segment_1 Pristine Marine
2017-01-12 22:30:00	26.771461744325862	32.125754093191034	32.125754093191034	21.417169395460693	32.125754093191034	21.417169395460693	0.0	0.0	0.0	Segment_1 Pristine Marine
[truncated: 25,361 more rows]
