# Supplementary material for: Sources, Occurrence and Characteristics of Fluorescent Biological Aerosol Particles Measured Over the Pristine Southern Ocean
Source: J Geophys Res Atmos. 2021 Jun 9;126(11):e2021JD034811. doi: 10.1029/2021JD034811 (PMC8244095; doi:10.1029/2021JD034811)
Supplement: Supplementary file 2 — Data Set S1 [file JGRD-126-e2021JD034811-s001.zip › Data archive/_Particle_size_distribution_data/PSD_all_flu_3std_clean_9bin_0.5um_14um_12hour_ave.csv]

time_	0.6028570409756517	0.8764012816178796	1.2740652496625366	1.8521678304726774	2.6925824035672523	3.914332103559852	5.69044638955526	8.272466223025312	12.02606838308921	region_label
2017-01-07 00:00:00	35.391126663857435	25.8745113374746	15.167060986495123	17.843992075890682	23.4949905804092	21.413719707434893	14.276175542393442	3.86708162520764	0.0	Segment_1 Pristine Marine
2017-01-07 12:00:00	35.33916477056513	31.323564250007188	23.69393041052009	18.339549991523878	24.095671841171146	16.868416554147576	10.843978261833913	2.2757226105644293	0.0	Segment_1 Pristine Marine
2017-01-08 00:00:00										Segment_1 Pristine Marine
2017-01-08 12:00:00	41.72190746910637	40.871968391405694	26.59164154413572	24.526205836394706	28.473145416803554	15.504941137556228	6.9536495251850745	2.2555729341308135	0.0	Segment_1 Pristine Marine
2017-01-09 00:00:00	67.75609881647306	67.72387860397897	42.04228283653561	33.33037983076973	24.21416780230554	11.247040119744064	5.317335297632575	2.3730395458308386	0.2044446964403395	Segment_1 Pristine Marine
2017-01-09 12:00:00	13.809830043978133	10.262854952740506	8.372526033513644	5.69548412135507	4.2396356175364565	2.481370391673685	0.9444860935011316	0.35411876298951434	0.0	Segment_1 Pristine Marine
2017-01-10 00:00:00	23.812855059222574	22.425719140956268	14.428309807693864	11.997863402143109	9.280479091453527	6.795760614198627	3.246040662290491	1.3429020239396754	0.0	Segment_1 Pristine Marine
2017-01-10 12:00:00	27.038336790846436	25.50742144791716	17.96867356584974	17.325121004270613	18.492261741518004	14.424212955185277	8.58674487742856	3.9486549596540508	0.0	Segment_1 Pristine Marine
2017-01-11 00:00:00	30.886161055328117	26.123735497584292	19.01086574924575	17.97904144393099	23.200668284192098	19.538868948875354	12.403980074223947	4.072395582197412	0.0	Segment_1 Pristine Marine
2017-01-11 12:00:00	65.53863130344772	54.03821279436234	36.87394762362456	29.057367050147445	28.23763145574393	17.99239259714488	9.54449481031544	4.260873086552125	0.6659684177571659	Segment_1 Pristine Marine
2017-01-12 00:00:00	34.33871319079673	26.752729647633323	16.75353327562113	12.22492265819415	13.056128081086715	8.941929344186823	6.26427621898551	3.923950538995683	0.4906794335127384	Segment_1 Pristine Marine
2017-01-12 12:00:00	40.76336807258255	29.449920416135676	19.684536116900478	16.969342507104063	22.5884039759263	17.157783474939926	8.786167953678	3.6953432544588374	0.22624061732936446	Segment_1 Pristine Marine
2017-01-13 00:00:00	50.8421280197082	36.62408915768738	25.760520481555936	19.725377432285605	21.121834902071157	11.691872361418069	5.2426518716022485	1.2446148399914758	0.0	Segment_1 Pristine Marine
2017-01-13 12:00:00	122.84526873252156	97.52106836878286	65.48224984575255	49.50484385836466	40.245934288487256	17.598607791660868	7.328816463624713	2.1503469856799775	0.21937675503841048	Segment_1 Pristine Marine
2017-01-14 00:00:00	95.06146971125727	69.33975756990964	41.91656800884775	32.44888872819816	36.49820753839189	21.54488686988279	9.07504149716366	1.827876312542086	0.0	Segment_1 Pristine Marine
2017-01-14 12:00:00	84.64394095009344	58.90285415492326	32.80334029515086	25.97995519670514	27.209210384995416	15.150792331836142	7.138273781558904	1.5465798869364005	0.03966737796906087	Segment_1 Pristine Marine
2017-01-15 00:00:00	97.98403774801592	70.89820234931345	40.2256649846562	28.58890566502666	26.697171547386656	9.94031349984746	3.312745820048408	0.539360705373227	0.03851662056452403	Segment_1 Pristine Marine
2017-01-15 12:00:00	94.83240566026585	69.01119622992636	45.03453612837037	39.323450617166955	37.838149167887885	19.870936689085042	7.435716282022175	1.5476281388750428	0.0	Segment_1 Pristine Marine
2017-01-16 00:00:00										Segment_1 Pristine Marine
2017-01-16 12:00:00	190.9252003492336	147.98136977995262	95.75920886736233	72.08860575404053	58.40720202711221	31.64227380908478	11.895514230509175	3.925425482546236	0.0	Segment_1 Pristine Marine
2017-01-17 00:00:00	252.2744568719034	223.83224942090067	146.48832731575337	99.48186491882126	76.27788182528151	32.96284789151383	15.351976803128155	4.760641440936782	0.0	Segment_1 Pristine Marine
2017-01-17 12:00:00										Segment_1 Pristine Marine
2017-01-18 00:00:00										Segment_1 Pristine Marine
2017-01-18 12:00:00										Segment_1 Pristine Marine
2017-01-19 00:00:00										Segment_1 Pristine Marine
2017-01-19 12:00:00										Segment_1 Pristine Marine
2017-01-20 00:00:00										Segment_1 Pristine Marine
2017-01-20 12:00:00										Segment_1 Pristine Marine
2017-01-21 00:00:00										Segment_1 Pristine Marine
2017-01-21 12:00:00										Segment_1 Pristine Marine
2017-01-22 00:00:00										Segment_1 Pristine Marine
2017-01-22 12:00:00	7.701372751741257	7.700113126489208	5.0217128545755045	6.025183094822263	6.694515646299615	5.355695701822836	3.011769551981307	2.008420464789794	0.0	Segment_1 Pristine Marine
2017-01-23 00:00:00	33.40431775715301	29.61901192116717	20.70898262261954	18.887674580107422	20.01426497462295	9.26750627860007	1.5271414418562745	0.0	0.0	Segment_1 Pristine Marine
2017-01-23 12:00:00	31.61344654533132	36.14187602433518	34.47260665166799	30.606343621665857	30.00439142755329	12.504451401009947	6.131488129879462	1.725344135564053	0.0	Segment_1 Pristine Marine
2017-01-24 00:00:00	97.83418771454826	101.82966829443795	69.06868772441105	58.39821107785928	53.573355979050795	36.38140125486196	21.67789924485938	7.276228540721185	0.37698804237694733	Segment_1 Pristine Marine
2017-01-24 12:00:00	136.89288399090844	168.60001137413474	111.29867849216774	87.8310936512431	67.9720730258957	34.973288509310905	18.872877482259355	7.860761862193122	1.5949905036701522	Segment_1 Pristine Marine
2017-01-25 00:00:00	80.98099155865326	70.34935045934846	42.30071452645559	32.64851131314372	33.85423570567913	20.584336812056648	13.42069944476228	2.8651275262461104	0.0	Segment_1 Pristine Marine
2017-01-25 12:00:00	13.716415799679789	16.464763185391874	10.69084442689098	7.367089991873491	5.551778620151144	3.09759577519032	1.9644363268647826	0.490670514566384	0.11323023850230252	Segment_1 Pristine Marine
2017-01-26 00:00:00	13.03255567517171	14.633432618111554	9.118455627340522	7.209545244130011	6.261147574664399	3.162888628157619	1.8277136109107104	0.611582629319537	0.03826607998539935	Segment_1 Pristine Marine
2017-01-26 12:00:00	12.83414529159978	14.072178273984765	8.742049781039155	7.498268724849389	7.188800682378716	4.38868512813056	3.028534651318223	1.048409514887429	0.03879443281521886	Segment_1 Pristine Marine
2017-01-27 00:00:00	9.158525042448792	9.792030519136533	5.9855466637544374	4.293858959899368	3.853981672940974	2.401058355338276	1.3269891423426077	0.6971309383239233	0.12657500997192997	Segment_1 Pristine Marine
2017-01-27 12:00:00	27.297020176007468	22.703254991359	13.51892641829158	7.908125913975998	7.653751671468773	3.8258841164616912	2.2958016130485666	0.0	0.0	Segment_1 Pristine Marine
2017-02-01 00:00:00	6.074840007159597	7.07972103674004	4.679766762509817	3.9854277166675804	5.480793562810643	3.98774854823781	2.090915752301815	0.596852789695797	0.0	Segment_2 Pristine Marine
2017-02-01 12:00:00	27.5211813794124	27.060161804365947	13.757938408006146	9.061432960730658	9.675510674753848	5.282876408134005	2.8179135302022797	0.8867162838408534	0.19265561991344626	Segment_2 Pristine Marine
2017-02-02 00:00:00	33.28943631757789	38.23129393002447	20.37375187389649	15.499771268661759	14.94095935785197	8.243914525462262	3.974425191812083	1.3809516180346921	0.12564551132397234	Segment_2 Pristine Marine
2017-02-02 12:00:00	59.78265425884134	58.89002561052928	34.79848053101498	25.875603120830707	14.276150282321948	8.030260325143853	1.7848089803883618	0.0	0.0	Segment_2 Pristine Marine
2017-02-03 00:00:00										Segment_2 Pristine Marine
2017-02-03 12:00:00										Segment_2 Pristine Marine
2017-02-04 00:00:00										Segment_2 Pristine Marine
2017-02-04 12:00:00										Segment_2 Pristine Marine
2017-02-05 00:00:00	12.780977693440592	12.37198282139596	8.24462050046191	3.7117135531990195	3.7122193058471327	1.648650814311715	2.474640052417373	0.4118823786844055	0.4118823786844055	Segment_2 Pristine Marine
2017-02-05 12:00:00	29.4456482303459	32.17176880024031	18.728683296444597	17.433399100666566	14.793079584532615	9.079870091480108	7.369532167861213	3.6531527482603305	1.6535546082229866	Segment_2 Pristine Marine
2017-02-06 00:00:00										Segment_2 Pristine Marine
2017-02-06 12:00:00										Segment_2 Pristine Marine
2017-02-07 00:00:00										Segment_2 Pristine Marine
2017-02-07 12:00:00	12.94342116501821	14.418663233299386	8.66169944577443	7.577632308900611	5.164115418641311	2.3620227117640002	2.11544378071775	0.590618021453809	0.19669142025178699	Segment_2 Pristine Marine
2017-02-08 00:00:00	13.62354594988683	24.79125084259357	14.966403588643637	13.178756126205132	13.401231213250183	7.81808175425094	4.468432627076801	2.0102216965205284	0.4463630737113871	Segment_2 Pristine Marine
2017-02-08 12:00:00	5.438484434060896	3.762589840650217	3.8110827895156874	4.860164939477045	8.110289035794182	4.838951909114392	1.0830917029292941	1.0908420458686174	0.0	Segment_2 Pristine Marine
2017-02-09 00:00:00	19.114880992512422	24.094433555249715	14.44018863297402	11.289240253706408	11.780356183502924	7.144317679221522	3.421763643454279	1.2929279671652385	0.30445810609484003	Segment_2 Pristine Marine
2017-02-09 12:00:00	16.138833777163093	18.848525463732354	11.368413197399827	10.43168914395012	10.361325708388375	4.025950441482477	1.1188946542239124	0.4092252512760377	0.26135129869433454	Segment_2 Pristine Marine
2017-02-10 00:00:00	17.40494959195265	20.33333176878126	11.82712266408518	8.73202972132146	8.26522418864274	4.849776450819884	1.960685013687299	1.0029888036050614	0.5674578977169864	Segment_2 Pristine Marine
2017-02-10 12:00:00	18.768271231437016	22.97692736936002	12.212963511252278	9.172147295170841	12.26058611055446	7.175544651129404	2.4525946151219915	0.6359965654107862	0.0	Segment_2 Pristine Marine
2017-02-11 00:00:00										Segment_2 Pristine Marine
2017-02-11 12:00:00										Segment_2 Pristine Marine
2017-02-12 00:00:00										Segment_2 Pristine Marine
2017-02-12 12:00:00										Segment_2 Pristine Marine
2017-02-13 00:00:00										Segment_2 Pristine Marine
2017-02-13 12:00:00	14.006094308858803	17.300956733241513	11.328835050168541	10.917915705511469	26.364115108399183	26.77417026579117	21.214536411185602	16.6832861460341	4.324877239232391	Segment_2 Pristine Marine
2017-02-14 00:00:00	12.348135836271554	15.54680604332092	11.678643928142838	12.348535964868155	22.09344775176514	21.42436726838731	19.414959902092217	10.637119722512432	2.38019630334179	Segment_2 Pristine Marine
2017-02-14 12:00:00	14.600116009090964	17.279383699294506	11.92213267955362	11.649101215893943	15.0254229031762	13.70597261476414	9.90093599696685	4.348267502192188	1.0480258453098839	Segment_2 Pristine Marine
2017-02-15 00:00:00	14.757774000082632	18.58485471298276	12.04873024440219	10.060248805751703	9.599256193495311	6.847076317609049	4.035272017942831	1.9926240176216463	0.4611797659582535	Segment_2 Pristine Marine
2017-02-15 12:00:00	10.737904752813037	16.103542868957422	14.316749783157462	12.528587035577745	10.738479689515655	3.5788450303444264	0.0	1.7884502159310254	0.0	Segment_2 Pristine Marine
2017-02-16 00:00:00	5.217917092778471	7.587444780774169	5.37002253048374	3.954607736945963	3.633595618991972	1.8974022821446572	1.7391759987897468	0.6347090723320178	0.3163928963890374	Segment_2 Pristine Marine
2017-02-16 12:00:00	13.350744892038993	16.62117294661213	11.16659792017262	9.480528106853013	8.990851855367572	4.239597072784144	3.369663594786697	2.2462331953734864	0.612684024804843	Segment_2 Pristine Marine
2017-02-17 00:00:00	11.289939875489372	12.87920804522286	5.4800338352841	4.579208720134759	4.198413659646145	3.452952507794729	1.1718620522499121	0.3186626266607598	0.05328861689971448	Segment_2 Pristine Marine
2017-02-17 12:00:00	18.165536027836904	22.350938939402084	9.604994404242312	8.655991853783208	3.5723358560758802	2.3615994486313943	0.5401134994996549	0.1351508113078407	0.0	Segment_2 Pristine Marine
2017-02-18 00:00:00	21.57450460060605	27.21236420865818	15.971816932364808	14.975857245189246	10.978225501771814	5.114736387476694	3.368517637351857	2.243779251999982	0.7482770437622613	Segment_2 Pristine Marine
2017-02-18 12:00:00	32.323428935593725	41.548124832720326	28.420991978593573	22.44252704484838	19.543996719555114	10.722936507512113	7.377925573740228	2.3274143454943355	0.6148926875443181	Segment_2 Pristine Marine
2017-02-19 00:00:00	23.24152444915363	27.250682519555895	18.231619495255575	15.725334544488714	14.107523100623176	9.713653617381572	7.130011181818452	2.5053432442026384	0.46244763614507495	Segment_2 Pristine Marine
2017-02-19 12:00:00	45.549697743520866	16.083367052178154	24.09727144555644	13.386932086694676	8.029778183498737	8.037715078558964	2.680561175363026	5.357153903195938	0.0	Segment_2 Pristine Marine
2017-02-27 00:00:00										Segment_3 Pristine Marine
2017-02-27 12:00:00	43.83894049687926	45.17925040469399	37.98896735526385	31.299641217875305	22.422012158958886	11.543670806964291	6.692111556555869	3.178895996667291	0.3347409977773934	Segment_3 Pristine Marine
2017-02-28 00:00:00	55.490218798605106	56.27494005038483	38.90827058207749	27.941207325609373	26.635266578236557	13.709884772721843	8.61725378393671	3.1338718169442497	0.0	Segment_3 Pristine Marine
2017-02-28 12:00:00	22.630101182301566	20.017119430228707	11.602259307807563	11.55814887575436	10.406732383826366	9.299384156705402	8.10553109416851	4.383998593483989	0.5312940785647027	Segment_3 Pristine Marine
2017-03-01 00:00:00	29.166346394095992	29.72428158932052	19.56901029937885	14.58245271587473	11.942625190086957	6.623394976538221	3.275220487262463	0.96844069453751	0.11166576449610471	Segment_3 Pristine Marine
2017-03-01 12:00:00	144.65711222979752	160.1808358593324	99.15092902096654	80.84298617740674	44.75823144073394	21.09323298960584	6.745495449485561	1.1777490322670199	0.0	Segment_3 Pristine Marine
2017-03-02 00:00:00										Segment_3 Pristine Marine
2017-03-02 12:00:00										Segment_3 Pristine Marine
2017-03-03 00:00:00										Segment_3 Pristine Marine
2017-03-03 12:00:00										Segment_3 Pristine Marine
2017-03-04 00:00:00										Segment_3 Pristine Marine
2017-03-04 12:00:00										Segment_3 Pristine Marine
2017-03-05 00:00:00										Segment_3 Pristine Marine
2017-03-05 12:00:00										Segment_3 Pristine Marine
2017-03-06 00:00:00										Segment_3 Pristine Marine
2017-03-06 12:00:00										Segment_3 Pristine Marine
2017-03-07 00:00:00										Segment_3 Pristine Marine
2017-03-07 12:00:00										Segment_3 Pristine Marine
2017-03-08 00:00:00										Segment_3 Pristine Marine
2017-03-08 12:00:00	50.58423989954728	54.374590107132484	33.91691363399644	26.827869747834566	17.466183924392197	8.946988454729992	3.799424019179157	1.0550545350583527	0.29544088936111207	Segment_3 Pristine Marine
2017-03-09 00:00:00	9.182964906451764	9.628097289085021	6.979031836758752	5.408533753663694	4.47682154527097	1.6783117117518258	1.009431596715178	0.6337962851604577	0.14916298574266512	Segment_3 Pristine Marine
2017-03-09 12:00:00	16.394301021781377	19.223801719366538	11.233444123665128	9.004467364238062	7.337989650532835	4.201990112324957	2.1752674384970794	1.5669458099345899	0.30364045085435615	Segment_3 Pristine Marine
2017-03-10 00:00:00	16.238999280736152	16.621612024453942	9.948504470400033	9.307984281172054	5.237401472736167	2.8830415559767926	2.0947396394676696	0.5232494010243662	1.1771401775919734	Segment_3 Pristine Marine
2017-03-10 12:00:00										Segment_3 Pristine Marine
2017-03-11 00:00:00										Segment_3 Pristine Marine
2017-03-11 12:00:00										Segment_3 Pristine Marine
2017-03-12 00:00:00										Segment_3 Pristine Marine
2017-03-12 12:00:00										Segment_3 Pristine Marine
2017-03-13 00:00:00										Segment_3 Pristine Marine
2017-03-13 12:00:00	11.328324210091083	15.502866714536795	7.75075937027856	7.750657564209527	6.160165291706943	2.5858006487461473	1.787190290171913	0.7946003092444395	0.5978558217971772	Segment_3 Pristine Marine
2017-03-14 00:00:00	24.975988672597392	22.44479783155274	14.625944679293141	14.8411606920129	13.54059459819884	8.181727110476249	4.054989739869862	2.3169233128101405	1.0135472824116905	Segment_3 Pristine Marine
2017-03-14 12:00:00	9.231602404213366	11.474076811743075	7.985101630847168	8.602589848689473	8.480879565290676	6.358841905787431	5.488068902159407	1.1213040282949644	0.8724141877286503	Segment_3 Pristine Marine
2017-03-15 00:00:00	13.616030057919417	16.146195458775576	9.862098214872995	8.576095037538428	9.632647648177315	6.420285529563483	4.630549399702305	2.0638466929442356	0.550085631535732	Segment_3 Pristine Marine
2017-03-15 12:00:00	26.72686551607103	26.689690020023	15.461260467592288	12.20830087015905	9.011993171354517	4.036103341082487	1.0840887163573505	0.2949497253965659	0.04921599899223144	Segment_3 Pristine Marine
2017-03-16 00:00:00	79.24044908385292	73.65713158290413	48.093643952711574	35.33479785088966	30.5695653753042	16.53839704544641	7.9809349616279395	2.0959455978271584	0.17481445159737774	Segment_3 Pristine Marine
2017-03-16 12:00:00	145.34576990204081	126.58317312905186	83.45992293216142	69.64016568284617	59.88683843905225	31.249716843584572	11.99560037971101	2.8222005714225102	0.04150628066459211	Segment_3 Pristine Marine
2017-03-17 00:00:00	215.18392262310317	200.5668680181824	131.3322594261839	96.75106136913557	74.14531511501974	32.236924812801306	12.568191782053253	2.6026619541651566	0.03717489899767934	Segment_3 Pristine Marine
2017-03-17 12:00:00										Segment_3 Pristine Marine
