# Supplementary material for: Sources, Occurrence and Characteristics of Fluorescent Biological Aerosol Particles Measured Over the Pristine Southern Ocean
Source: J Geophys Res Atmos. 2021 Jun 9;126(11):e2021JD034811. doi: 10.1029/2021JD034811 (PMC8244095; doi:10.1029/2021JD034811)
Supplement: Supplementary file 2 — Data Set S1 [file JGRD-126-e2021JD034811-s001.zip › Data archive/_Particle_size_distribution_data/PSD_all_flu_9std_clean_5min_9bin_0.5um_14um.csv]

time_	0.6028570409756517	0.8764012816178796	1.2740652496625366	1.8521678304726774	2.6925824035672523	3.914332103559852	5.69044638955526	8.272466223025312	12.02606838308921	region_label
2017-01-06 00:00:00	0.0	0.0	0.0	5.359923158664132	10.719846317328264	5.359923158664132	0.0	0.0	0.0	Terrestrially-infl
2017-01-06 00:05:00	10.709156146068283	0.0	0.0	0.0	0.0	0.0	0.0	0.0	0.0	Terrestrially-infl
2017-01-06 00:10:00	0.0	5.353185455665825	5.353185455665825	0.0	0.0	0.0	5.353185455665825	0.0	0.0	Terrestrially-infl
2017-01-06 00:15:00	0.0	0.0	0.0	0.0	5.359225368487588	16.07767610546276	5.359225368487588	0.0	0.0	Terrestrially-infl
2017-01-06 00:20:00	0.0	5.356882838688646	0.0	0.0	5.356882838688646	0.0	10.713765677377292	0.0	0.0	Terrestrially-infl
2017-01-06 00:25:00	5.3539709456214375	0.0	0.0	0.0	0.0	0.0	5.3539709456214375	0.0	0.0	Terrestrially-infl
2017-01-06 00:30:00	5.354667368090809	5.354667368090809	0.0	0.0	5.354667368090809	5.354667368090809	0.0	10.709334736181617	0.0	Terrestrially-infl
2017-01-06 00:35:00	0.0	5.356632613108541	0.0	0.0	0.0	5.356632613108541	0.0	0.0	0.0	Terrestrially-infl
2017-01-06 00:40:00	10.710942315283383	5.355471157641691	0.0	0.0	0.0	0.0	0.0	0.0	0.0	Terrestrially-infl
2017-01-06 00:45:00	10.714230423893024	5.357115211946512	0.0	0.0	0.0	0.0	5.357115211946512	0.0	0.0	Terrestrially-infl
2017-01-06 00:50:00	10.730270977394909	0.0	0.0	0.0	0.0	5.365135488697455	0.0	0.0	0.0	Terrestrially-infl
2017-01-06 00:55:00	5.360316864060267	5.360316864060267	5.360316864060267	0.0	0.0	0.0	0.0	0.0	0.0	Terrestrially-infl
2017-01-06 01:00:00	5.352560798677836	0.0	5.352560798677836	0.0	0.0	0.0	5.352560798677836	0.0	0.0	Terrestrially-infl
2017-01-06 01:05:00	0.0	0.0	0.0	0.0	0.0	0.0	5.352935575375684	0.0	0.0	Terrestrially-infl
2017-01-06 01:10:00	5.355167475451143	0.0	0.0	0.0	5.355167475451143	0.0	10.710334950902286	0.0	0.0	Terrestrially-infl
2017-01-06 01:15:00	5.356007151418936	0.0	10.712014302837872	0.0	0.0	0.0	5.356007151418936	0.0	0.0	Terrestrially-infl
2017-01-06 01:20:00	5.353845965891422	0.0	0.0	0.0	5.353845965891422	0.0	0.0	0.0	0.0	Terrestrially-infl
2017-01-06 01:25:00	0.0	5.358992812134956	0.0	0.0	0.0	0.0	5.358992812134956	10.717985624269913	0.0	Terrestrially-infl
2017-01-06 01:30:00	0.0	5.353988800344911	0.0	0.0	10.707977600689823	0.0	5.353988800344911	0.0	0.0	Terrestrially-infl
2017-01-06 01:35:00	0.0	0.0	0.0	5.352721410836471	0.0	0.0	0.0	0.0	0.0	Terrestrially-infl
2017-01-06 01:40:00	0.0	0.0	5.356864964657648	0.0	0.0	5.356864964657648	0.0	0.0	0.0	Terrestrially-infl
2017-01-06 01:45:00	5.357240344358924	10.714480688717847	0.0	0.0	0.0	0.0	0.0	0.0	0.0	Terrestrially-infl
2017-01-06 01:50:00	10.705478514453738	0.0	0.0	0.0	0.0	0.0	5.352739257226869	5.352739257226869	0.0	Terrestrially-infl
2017-01-06 01:55:00	5.354703086947388	0.0	0.0	0.0	5.354703086947388	0.0	5.354703086947388	10.709406173894775	0.0	Terrestrially-infl
2017-01-06 02:00:00	5.3546495088412165	5.3546495088412165	0.0	0.0	0.0	5.3546495088412165	5.3546495088412165	0.0	0.0	Terrestrially-infl
2017-01-06 02:05:00	0.0	0.0	0.0	0.0	0.0	0.0	0.0	0.0	0.0	Terrestrially-infl
2017-01-06 02:10:00	5.3605853327206106	0.0	5.3605853327206106	0.0	0.0	5.3605853327206106	5.3605853327206106	5.3605853327206106	0.0	Terrestrially-infl
2017-01-06 02:15:00	5.35197196988368	0.0	5.35197196988368	0.0	0.0	5.35197196988368	0.0	0.0	0.0	Terrestrially-infl
2017-01-06 02:20:00	0.0	0.0	0.0	0.0	0.0	5.352989119188269	0.0	10.705978238376538	0.0	Terrestrially-infl
2017-01-06 02:25:00	0.0	0.0	0.0	0.0	5.3620892543262615	5.3620892543262615	5.3620892543262615	5.3620892543262615	0.0	Terrestrially-infl
2017-01-06 02:30:00	5.355828474906012	0.0	0.0	0.0	0.0	0.0	0.0	0.0	0.0	Terrestrially-infl
2017-01-06 02:35:00	0.0	10.70526436133898	0.0	0.0	0.0	5.35263218066949	5.35263218066949	0.0	0.0	Terrestrially-infl
2017-01-06 02:40:00	0.0	5.359100143328181	0.0	0.0	5.359100143328181	0.0	5.359100143328181	0.0	0.0	Terrestrially-infl
2017-01-06 02:45:00	5.364292948366706	5.364292948366706	0.0	0.0	0.0	5.364292948366706	0.0	5.364292948366706	0.0	Terrestrially-infl
2017-01-06 02:50:00	0.0	10.71476671997695	0.0	0.0	0.0	10.71476671997695	0.0	0.0	0.0	Terrestrially-infl
2017-01-06 02:55:00	10.709299017682431	5.3546495088412165	0.0	0.0	0.0	0.0	0.0	0.0	0.0	Terrestrially-infl
2017-01-06 03:00:00	5.3555068872226315	0.0	0.0	0.0	0.0	0.0	0.0	5.3555068872226315	0.0	Terrestrially-infl
2017-01-06 03:05:00	26.77262248714828	0.0	0.0	0.0	0.0	0.0	0.0	0.0	0.0	Terrestrially-infl
2017-01-06 03:10:00	5.356078625362229	5.356078625362229	0.0	0.0	0.0	0.0	0.0	0.0	0.0	Terrestrially-infl
2017-01-06 03:15:00	0.0	0.0	5.353845965891422	0.0	0.0	0.0	0.0	0.0	0.0	Terrestrially-infl
2017-01-06 03:20:00	0.0	5.3585993012060085	0.0	0.0	0.0	0.0	5.3585993012060085	10.717198602412015	0.0	Terrestrially-infl
2017-01-06 03:25:00	0.0	0.0	0.0	5.3543816343923165	5.3543816343923165	0.0	0.0	0.0	0.0	Terrestrially-infl
2017-01-06 03:30:00	16.05682586924706	0.0	0.0	0.0	0.0	5.35227528974902	5.35227528974902	10.70455057949804	0.0	Terrestrially-infl
2017-01-06 03:35:00	0.0	0.0	0.0	0.0	0.0	0.0	0.0	5.358491990073216	0.0	Terrestrially-infl
2017-01-06 03:40:00	0.0	0.0	0.0	0.0	0.0	10.713801425677856	0.0	0.0	0.0	Terrestrially-infl
2017-01-06 03:45:00	0.0	10.70422940872244	10.70422940872244	0.0	5.35211470436122	0.0	0.0	0.0	0.0	Terrestrially-infl
2017-01-06 03:50:00	0.0	0.0	0.0	0.0	5.358152199839222	5.358152199839222	5.358152199839222	0.0	0.0	Terrestrially-infl
2017-01-06 03:55:00	5.356328799186695	0.0	0.0	0.0	0.0	0.0	0.0	5.356328799186695	0.0	Terrestrially-infl
2017-01-06 04:00:00	10.706620809119183	5.3533104045595925	5.3533104045595925	0.0	10.706620809119183	0.0	5.3533104045595925	0.0	0.0	Terrestrially-infl
2017-01-06 04:05:00	5.3537924049361605	0.0	0.0	0.0	0.0	0.0	5.3537924049361605	0.0	0.0	Terrestrially-infl
2017-01-06 04:10:00	0.0	0.0	16.055327167222178	0.0	5.3517757224073925	5.3517757224073925	5.3517757224073925	5.3517757224073925	0.0	Terrestrially-infl
2017-01-06 04:15:00	10.716340164922796	5.358170082461398	0.0	0.0	0.0	0.0	0.0	0.0	0.0	Terrestrially-infl
2017-01-06 04:20:00	10.704193724270352	0.0	0.0	0.0	0.0	0.0	0.0	0.0	0.0	Terrestrially-infl
2017-01-06 04:25:00	0.0	0.0	5.359618971376295	0.0	0.0	0.0	0.0	0.0	0.0	Terrestrially-infl
2017-01-06 04:30:00	5.353328254877714	5.353328254877714	5.353328254877714	0.0	0.0	0.0	0.0	5.353328254877714	0.0	Terrestrially-infl
2017-01-06 04:35:00	5.352150389170193	5.352150389170193	0.0	0.0	0.0	0.0	0.0	5.352150389170193	0.0	Terrestrially-infl
2017-01-06 04:40:00	5.35409593118662	0.0	0.0	0.0	5.35409593118662	0.0	0.0	10.70819186237324	0.0	Terrestrially-infl
2017-01-06 04:45:00	0.0	0.0	0.0	0.0	0.0	5.359332708996496	5.359332708996496	0.0	0.0	Terrestrially-infl
2017-01-06 04:50:00	5.354113786743724	0.0	5.354113786743724	0.0	0.0	5.354113786743724	10.708227573487449	0.0	0.0	Terrestrially-infl
2017-01-06 04:55:00	10.708441845174763	0.0	5.354220922587381	0.0	10.708441845174763	0.0	26.771104612936906	16.062662767762145	0.0	Terrestrially-infl
2017-01-06 05:00:00	0.0	0.0	0.0	0.0	0.0	10.71501700985648	0.0	0.0	0.0	Terrestrially-infl
2017-01-06 05:05:00	5.355328244085242	0.0	0.0	0.0	0.0	0.0	16.065984732255725	0.0	0.0	Terrestrially-infl
2017-01-06 05:10:00	0.0	0.0	0.0	5.352400196157473	10.704800392314946	0.0	5.352400196157473	0.0	0.0	Terrestrially-infl
2017-01-06 05:15:00	0.0	5.35200765278933	5.35200765278933	0.0	5.35200765278933	5.35200765278933	5.35200765278933	0.0	0.0	Terrestrially-infl
2017-01-06 05:20:00	0.0	5.360424248297434	0.0	0.0	0.0	5.360424248297434	10.720848496594868	0.0	0.0	Terrestrially-infl
2017-01-06 05:25:00	16.084226412978143	5.361408804326048	10.722817608652095	5.361408804326048	0.0	0.0	0.0	0.0	0.0	Terrestrially-infl
2017-01-06 05:30:00	5.355685542278784	0.0	0.0	0.0	5.355685542278784	0.0	0.0	0.0	0.0	Terrestrially-infl
2017-01-06 05:35:00	0.0	5.355363971759276	0.0	5.355363971759276	0.0	5.355363971759276	0.0	0.0	0.0	Terrestrially-infl
2017-01-06 05:40:00	5.355542617280324	0.0	0.0	0.0	0.0	5.355542617280324	16.066627851840973	0.0	0.0	Terrestrially-infl
2017-01-06 05:45:00	0.0	16.067860641639882	0.0	5.355953547213293	0.0	10.711907094426586	5.355953547213293	0.0	0.0	Terrestrially-infl
2017-01-06 05:50:00	5.3595474029144405	5.3595474029144405	0.0	0.0	5.3595474029144405	5.3595474029144405	0.0	5.3595474029144405	0.0	Terrestrially-infl
2017-01-06 05:55:00	5.354845967139157	5.354845967139157	0.0	5.354845967139157	0.0	5.354845967139157	5.354845967139157	0.0	0.0	Terrestrially-infl
2017-01-06 06:00:00	10.714480688717847	0.0	5.357240344358924	0.0	0.0	0.0	0.0	0.0	0.0	Terrestrially-infl
2017-01-06 06:05:00	5.352346664125707	5.352346664125707	0.0	5.352346664125707	0.0	0.0	5.352346664125707	5.352346664125707	0.0	Terrestrially-infl
2017-01-06 06:10:00	5.356436023694394	0.0	0.0	0.0	0.0	5.356436023694394	0.0	5.356436023694394	0.0	Terrestrially-infl
2017-01-06 06:15:00	5.355078163714139	0.0	0.0	0.0	0.0	0.0	5.355078163714139	5.355078163714139	0.0	Terrestrially-infl
2017-01-06 06:20:00										Terrestrially-infl
2017-01-06 06:25:00										Terrestrially-infl
2017-01-06 06:30:00										Terrestrially-infl
2017-01-06 06:35:00										Terrestrially-infl
2017-01-06 06:40:00										Terrestrially-infl
2017-01-06 06:45:00										Terrestrially-infl
2017-01-06 06:50:00										Terrestrially-infl
2017-01-06 06:55:00										Terrestrially-infl
2017-01-06 07:00:00										Terrestrially-infl
2017-01-06 07:05:00										Terrestrially-infl
2017-01-06 07:10:00										Terrestrially-infl
2017-01-06 07:15:00										Terrestrially-infl
2017-01-06 07:20:00										Terrestrially-infl
2017-01-06 07:25:00										Terrestrially-infl
2017-01-06 07:30:00										Terrestrially-infl
2017-01-06 07:35:00										Terrestrially-infl
2017-01-06 07:40:00										Terrestrially-infl
2017-01-06 07:45:00										Terrestrially-infl
2017-01-06 07:50:00										Terrestrially-infl
2017-01-06 07:55:00	48.19168484739679	16.063894949132266	10.70926329942151	0.0	0.0	10.70926329942151	16.063894949132266	5.354631649710755	0.0	Terrestrially-infl
2017-01-06 08:00:00	32.120505049523864	21.413670033015908	16.060252524761932	0.0	5.353417508253979	16.060252524761932	0.0	0.0	0.0	Terrestrially-infl
2017-01-06 08:05:00	16.062180661289073	0.0	10.708120440859384	0.0	0.0	21.416240881718767	0.0	10.708120440859384	0.0	Terrestrially-infl
2017-01-06 08:10:00	5.3522217602157145	5.3522217602157145	0.0	0.0	10.704443520431429	5.3522217602157145	5.3522217602157145	0.0	0.0	Terrestrially-infl
2017-01-06 08:15:00	5.353203305150685	5.353203305150685	0.0	0.0	0.0	5.353203305150685	0.0	0.0	0.0	Terrestrially-infl
2017-01-06 08:20:00	10.703908257218565	0.0	5.3519541286092815	0.0	16.055862385827847	32.111724771655695	5.3519541286092815	10.703908257218565	0.0	Terrestrially-infl
2017-01-06 08:25:00	5.353524616234094	5.353524616234094	5.353524616234094	0.0	0.0	0.0	10.707049232468188	5.353524616234094	0.0	Terrestrially-infl
2017-01-06 08:30:00	10.711942830325246	10.711942830325246	0.0	5.355971415162623	5.355971415162623	0.0	0.0	5.355971415162623	0.0	Terrestrially-infl
2017-01-06 08:35:00	26.765213320360136	5.353042664072027	0.0	5.353042664072027	0.0	0.0	5.353042664072027	0.0	0.0	Terrestrially-infl
2017-01-06 08:40:00	21.40917253265892	5.35229313316473	0.0	0.0	5.35229313316473	0.0	5.35229313316473	5.35229313316473	0.0	Terrestrially-infl
2017-01-06 08:45:00	5.3578660941171465	5.3578660941171465	0.0	0.0	16.073598282351437	5.3578660941171465	0.0	0.0	0.0	Terrestrially-infl
2017-01-06 08:50:00	0.0	0.0	0.0	0.0	5.353542467980802	0.0	5.353542467980802	0.0	0.0	Terrestrially-infl
2017-01-06 08:55:00	16.056022958367983	5.35200765278933	0.0	0.0	16.056022958367983	5.35200765278933	0.0	10.70401530557866	0.0	Terrestrially-infl
2017-01-06 09:00:00	16.064109260842162	5.354703086947388	5.354703086947388	0.0	0.0	0.0	5.354703086947388	0.0	0.0	Terrestrially-infl
2017-01-06 09:05:00	0.0	0.0	0.0	0.0	10.710549306936008	10.710549306936008	16.065823960404014	0.0	0.0	Terrestrially-infl
2017-01-06 09:10:00	0.0	0.0	0.0	0.0	5.3520254944205865	10.704050988841173	5.3520254944205865	5.3520254944205865	0.0	Terrestrially-infl
2017-01-06 09:15:00	5.4578073206593265	0.0	5.4578073206593265	5.4578073206593265	5.4578073206593265	0.0	0.0	10.915614641318653	0.0	Terrestrially-infl
2017-01-06 09:20:00	5.388201543292287	5.388201543292287	5.388201543292287	0.0	0.0	16.164604629876862	5.388201543292287	0.0	0.0	Terrestrially-infl
2017-01-06 09:25:00	5.3525072634335045	0.0	0.0	0.0	0.0	0.0	10.705014526867009	0.0	0.0	Terrestrially-infl
2017-01-06 09:30:00	5.35243588477355	0.0	5.35243588477355	0.0	0.0	10.7048717695471	16.057307654320653	0.0	0.0	Terrestrially-infl
2017-01-06 09:35:00	21.40860155668077	0.0	0.0	0.0	5.352150389170193	10.704300778340386	10.704300778340386	0.0	0.0	Terrestrially-infl
2017-01-06 09:40:00	16.05795007939467	5.3526500264648895	5.3526500264648895	0.0	0.0	10.705300052929779	5.3526500264648895	5.3526500264648895	0.0	Terrestrially-infl
2017-01-06 09:45:00	16.059127992216087	10.706085328144054	0.0	0.0	0.0	5.353042664072027	5.353042664072027	10.706085328144054	0.0	Terrestrially-infl
2017-01-06 09:50:00	10.705478514453738	0.0	0.0	5.352739257226869	10.705478514453738	5.352739257226869	0.0	0.0	0.0	Terrestrially-infl
2017-01-06 09:55:00	0.0	5.353899527918372	0.0	0.0	0.0	16.061698583755113	10.707799055836745	5.353899527918372	0.0	Terrestrially-infl
2017-01-06 10:00:00	5.355328244085242	5.355328244085242	0.0	5.355328244085242	0.0	10.710656488170484	5.355328244085242	10.710656488170484	0.0	Terrestrially-infl
2017-01-06 10:05:00	0.0	10.704086672341594	0.0	10.704086672341594	0.0	5.352043336170797	16.05613000851239	10.704086672341594	0.0	Terrestrially-infl
2017-01-06 10:10:00	5.352328820353073	0.0	5.352328820353073	0.0	5.352328820353073	21.40931528141229	10.704657640706145	0.0	0.0	Terrestrially-infl
2017-01-06 10:15:00	0.0	10.706870718572738	5.353435359286369	5.353435359286369	0.0	0.0	5.353435359286369	5.353435359286369	0.0	Terrestrially-infl
2017-01-06 10:20:00	10.709727655398524	5.354863827699262	10.709727655398524	0.0	10.709727655398524	10.709727655398524	5.354863827699262	0.0	0.0	Terrestrially-infl
2017-01-06 10:25:00	16.056665280647152	0.0	0.0	0.0	5.3522217602157145	0.0	0.0	5.3522217602157145	0.0	Terrestrially-infl
2017-01-06 10:30:00	10.70394393976736	0.0	0.0	5.35197196988368	0.0	5.35197196988368	0.0	0.0	0.0	Terrestrially-infl
2017-01-06 10:35:00	0.0	5.355131750398856	5.355131750398856	0.0	5.355131750398856	0.0	0.0	0.0	0.0	Terrestrially-infl
2017-01-06 10:40:00	5.352739257226869	10.705478514453738	0.0	0.0	5.352739257226869	10.705478514453738	0.0	5.352739257226869	0.0	Terrestrially-infl
2017-01-06 10:45:00	21.416455146974897	5.354113786743724	0.0	0.0	0.0	16.062341360231176	5.354113786743724	5.354113786743724	0.0	Terrestrially-infl
2017-01-06 10:50:00	0.0	10.707656224241184	5.353828112120592	5.353828112120592	0.0	10.707656224241184	0.0	5.353828112120592	0.0	Terrestrially-infl
2017-01-06 10:55:00	5.352596489435677	5.352596489435677	0.0	0.0	10.705192978871354	16.057789468307032	0.0	0.0	0.0	Terrestrially-infl
2017-01-06 11:00:00	5.3569364614973285	0.0	0.0	0.0	5.3569364614973285	10.713872922994657	16.070809384491987	0.0	0.0	Terrestrially-infl
2017-01-06 11:05:00	0.0	0.0	0.0	0.0	0.0	5.35211470436122	0.0	0.0	0.0	Terrestrially-infl
2017-01-06 11:10:00	5.3516330060095205	5.3516330060095205	0.0	0.0	0.0	0.0	0.0	0.0	0.0	Terrestrially-infl
2017-01-06 11:15:00	5.352703564565077	0.0	0.0	0.0	5.352703564565077	5.352703564565077	0.0	5.352703564565077	0.0	Terrestrially-infl
2017-01-06 11:20:00	10.71212151339514	5.35606075669757	0.0	5.35606075669757	16.068182270092713	16.068182270092713	0.0	0.0	0.0	Terrestrially-infl
2017-01-06 11:25:00	10.70394393976736	5.35197196988368	0.0	0.0	0.0	5.35197196988368	5.35197196988368	0.0	0.0	Terrestrially-infl
2017-01-06 11:30:00	0.0	0.0	0.0	5.353435359286369	10.706870718572738	5.353435359286369	16.060306077859106	0.0	0.0	Terrestrially-infl
2017-01-06 11:35:00	10.709620492752755	5.3548102463763785	0.0	0.0	10.709620492752755	5.3548102463763785	0.0	0.0	0.0	Terrestrially-infl
2017-01-06 11:40:00	16.056932930098245	0.0	0.0	0.0	0.0	0.0	5.352310976699416	0.0	0.0	Terrestrially-infl
2017-01-06 11:45:00	10.707549103045112	5.353774551522556	5.353774551522556	0.0	0.0	5.353774551522556	5.353774551522556	0.0	0.0	Terrestrially-infl
2017-01-06 11:50:00	5.354238778978173	5.354238778978173	5.354238778978173	0.0	10.708477557956346	5.354238778978173	10.708477557956346	0.0	0.0	Terrestrially-infl
2017-01-06 11:55:00	10.70926329942151	0.0	0.0	5.354631649710755	5.354631649710755	0.0	10.70926329942151	10.70926329942151	0.0	Terrestrially-infl
2017-01-06 12:00:00	0.0	5.353149757053203	0.0	5.353149757053203	5.353149757053203	0.0	0.0	10.706299514106409	0.0	Terrestrially-infl
2017-01-06 12:05:00	0.0	0.0	0.0	0.0	0.0	0.0	0.0	21.420026865877613	0.0	Terrestrially-infl
2017-01-06 12:10:00	10.714373430932756	0.0	0.0	0.0	5.357186715466378	5.357186715466378	16.071560146399136	0.0	0.0	Terrestrially-infl
2017-01-06 12:15:00	10.712514637132854	5.356257318566427	0.0	0.0	0.0	10.712514637132854	0.0	10.712514637132854	0.0	Terrestrially-infl
2017-01-06 12:20:00	10.70422940872244	5.35211470436122	16.05634411308366	10.70422940872244	0.0	0.0	0.0	0.0	0.0	Terrestrially-infl
2017-01-06 12:25:00	10.704907458520124	0.0	5.352453729260064	0.0	5.352453729260064	5.352453729260064	10.704907458520124	0.0	0.0	Terrestrially-infl
2017-01-06 12:30:00	5.3525072634335045	5.3525072634335045	0.0	0.0	0.0	0.0	0.0	0.0	0.0	Terrestrially-infl
2017-01-06 12:35:00	16.063734219102425	5.3545780730341415	0.0	5.3545780730341415	0.0	0.0	0.0	0.0	0.0	Terrestrially-infl
2017-01-06 12:40:00	0.0	0.0	0.0	0.0	16.058164232509412	5.352721410836471	0.0	5.352721410836471	0.0	Terrestrially-infl
2017-01-06 12:45:00	0.0	0.0	5.353471061708302	0.0	10.706942123416605	0.0	16.060413185124908	0.0	0.0	Terrestrially-infl
2017-01-06 12:50:00	5.354667368090809	21.41866947236323	10.709334736181617	0.0	0.0	10.709334736181617	10.709334736181617	0.0	0.0	Terrestrially-infl
2017-01-06 12:55:00	10.703587124984676	0.0	0.0	5.351793562492338	5.351793562492338	10.703587124984676	0.0	0.0	0.0	Terrestrially-infl
2017-01-06 13:00:00	0.0	5.351579489322684	5.351579489322684	0.0	10.703158978645368	0.0	0.0	0.0	0.0	Terrestrially-infl
2017-01-06 13:05:00	16.056665280647152	0.0	5.3522217602157145	0.0	0.0	5.3522217602157145	0.0	0.0	0.0	Terrestrially-infl
2017-01-06 13:10:00	0.0	5.354470922897272	0.0	5.354470922897272	0.0	10.70894184579454	0.0	0.0	0.0	Terrestrially-infl
2017-01-06 13:15:00	5.351936287453835	5.351936287453835	0.0	0.0	0.0	10.70387257490767	5.351936287453835	0.0	0.0	Terrestrially-infl
2017-01-06 13:20:00	16.065823960404014	5.355274653468004	0.0	5.355274653468004	0.0	10.710549306936008	5.355274653468004	0.0	0.0	Terrestrially-infl
2017-01-06 13:25:00	5.354845967139157	0.0	5.354845967139157	5.354845967139157	0.0	0.0	0.0	0.0	0.0	Terrestrially-infl
2017-01-06 13:30:00	0.0	0.0	5.353060512604658	16.059181537813974	0.0	0.0	16.059181537813974	0.0	0.0	Terrestrially-infl
2017-01-06 13:35:00	16.063573492288967	0.0	0.0	0.0	5.354524497429655	5.354524497429655	0.0	5.354524497429655	0.0	Terrestrially-infl
2017-01-06 13:40:00	5.35409593118662	5.35409593118662	0.0	5.35409593118662	0.0	0.0	10.70819186237324	0.0	0.0	Terrestrially-infl
2017-01-06 13:45:00	0.0	10.71133535247358	0.0	0.0	5.35566767623679	5.35566767623679	0.0	10.71133535247358	0.0	Terrestrially-infl
2017-01-06 13:50:00	10.705228669986171	5.3526143349930875	5.3526143349930875	0.0	16.05784300497926	16.05784300497926	5.3526143349930875	0.0	0.0	Terrestrially-infl
2017-01-06 13:55:00	5.353006967363834	0.0	0.0	0.0	0.0	21.412027869455336	5.353006967363834	0.0	0.0	Terrestrially-infl
2017-01-06 14:00:00	5.353560319846563	0.0	0.0	0.0	10.707120639693127	0.0	5.353560319846563	5.353560319846563	0.0	Terrestrially-infl
2017-01-06 14:05:00	10.707977600689823	0.0	0.0	0.0	0.0	0.0	16.061966401034738	0.0	0.0	Terrestrially-infl
2017-01-06 14:10:00	5.351650845142991	0.0	0.0	5.351650845142991	0.0	10.703301690285985	0.0	0.0	0.0	Terrestrially-infl
2017-01-06 14:15:00	10.70505021679192	0.0	0.0	10.70505021679192	0.0	0.0	10.70505021679192	5.35252510839596	0.0	Terrestrially-infl
2017-01-06 14:20:00	10.711692684041687	5.355846342020843	0.0	5.355846342020843	0.0	5.355846342020843	5.355846342020843	0.0	0.0	Terrestrially-infl
2017-01-06 14:25:00	16.058806726127056	5.352935575375684	0.0	0.0	5.352935575375684	0.0	0.0	0.0	0.0	Terrestrially-infl
2017-01-06 14:30:00	10.706478008955012	5.353239004477506	0.0	5.353239004477506	0.0	16.05971701343252	0.0	0.0	0.0	Terrestrially-infl
2017-01-06 14:35:00	0.0	5.352953423194196	0.0	0.0	5.352953423194196	0.0	0.0	0.0	0.0	Terrestrially-infl
2017-01-06 14:40:00	5.357472748634577	5.357472748634577	10.714945497269154	5.357472748634577	0.0	0.0	5.357472748634577	0.0	0.0	Terrestrially-infl
2017-01-06 14:45:00	10.706478008955012	0.0	0.0	0.0	0.0	10.706478008955012	0.0	10.706478008955012	0.0	Terrestrially-infl
2017-01-06 14:50:00	0.0	0.0	0.0	0.0	0.0	5.35227528974902	16.05682586924706	0.0	0.0	Terrestrially-infl
2017-01-06 14:55:00	0.0	0.0	0.0	5.3526500264648895	5.3526500264648895	5.3526500264648895	5.3526500264648895	0.0	0.0	Terrestrially-infl
2017-01-06 15:00:00	21.427531354754585	5.356882838688646	0.0	0.0	10.713765677377292	0.0	0.0	0.0	0.0	Terrestrially-infl
2017-01-06 15:05:00	26.771729599120647	5.354345919824128	0.0	0.0	5.354345919824128	0.0	0.0	0.0	0.0	Terrestrially-infl
2017-01-06 15:10:00	5.3528998800957135	10.705799760191423	0.0	0.0	0.0	0.0	0.0	0.0	0.0	Terrestrially-infl
2017-01-06 15:15:00	5.353292554360514	5.353292554360514	0.0	0.0	0.0	0.0	0.0	5.353292554360514	0.0	Terrestrially-infl
2017-01-06 15:20:00	10.703729848043057	5.351864924021529	5.351864924021529	5.351864924021529	5.351864924021529	5.351864924021529	0.0	0.0	0.0	Terrestrially-infl
2017-01-06 15:25:00	10.707513396456042	16.061270094684065	0.0	5.353756698228021	0.0	0.0	0.0	0.0	0.0	Terrestrially-infl
2017-01-06 15:30:00	10.704729016034634	0.0	0.0	0.0	5.352364508017317	5.352364508017317	0.0	5.352364508017317	0.0	Terrestrially-infl
2017-01-06 15:35:00	16.058967357564807	16.058967357564807	0.0	0.0	0.0	0.0	0.0	0.0	0.0	Terrestrially-infl
2017-01-06 15:40:00	10.705157287994522	0.0	5.352578643997261	0.0	5.352578643997261	5.352578643997261	5.352578643997261	5.352578643997261	0.0	Terrestrially-infl
2017-01-06 15:45:00	10.706335212599996	0.0	5.353167606299998	0.0	0.0	5.353167606299998	5.353167606299998	0.0	0.0	Terrestrially-infl
2017-01-06 15:50:00	5.3528998800957135	10.705799760191423	0.0	0.0	0.0	5.3528998800957135	5.3528998800957135	0.0	0.0	Terrestrially-infl
2017-01-06 15:55:00										Terrestrially-infl
2017-01-06 16:00:00										Terrestrially-infl
2017-01-06 16:05:00										Terrestrially-infl
2017-01-06 16:10:00
2017-01-06 16:15:00
2017-01-06 16:20:00
2017-01-06 16:25:00										Terrestrially-infl
2017-01-06 16:30:00										Terrestrially-infl
2017-01-06 16:35:00										Terrestrially-infl
2017-01-06 16:40:00										Terrestrially-infl
2017-01-06 16:45:00										Terrestrially-infl
2017-01-06 16:50:00										Terrestrially-infl
2017-01-06 16:55:00										Terrestrially-infl
2017-01-06 17:00:00										Terrestrially-infl
2017-01-06 17:05:00										Terrestrially-infl
2017-01-06 17:10:00										Terrestrially-infl
2017-01-06 17:15:00										Terrestrially-infl
2017-01-06 17:20:00										Terrestrially-infl
2017-01-06 17:25:00										Terrestrially-infl
2017-01-06 17:30:00										Terrestrially-infl
2017-01-06 17:35:00										Terrestrially-infl
2017-01-06 17:40:00										Terrestrially-infl
2017-01-06 17:45:00										Terrestrially-infl
2017-01-06 17:50:00										Terrestrially-infl
2017-01-06 17:55:00										Terrestrially-infl
2017-01-06 18:00:00										Terrestrially-infl
2017-01-06 18:05:00	10.704907458520124	5.352453729260064	10.704907458520124	0.0	5.352453729260064	0.0	0.0	0.0	0.0	Terrestrially-infl
2017-01-06 18:10:00	0.0	10.70544282167294	0.0	0.0	0.0	10.70544282167294	0.0	0.0	0.0	Terrestrially-infl
2017-01-06 18:15:00	10.707406278117682	0.0	0.0	0.0	0.0	0.0	0.0	0.0	0.0	Terrestrially-infl
2017-01-06 18:20:00	0.0	5.353845965891422	0.0	0.0	0.0	0.0	0.0	0.0	0.0	Terrestrially-infl
2017-01-06 18:25:00	10.703444405732368	5.351722202866184	0.0	5.351722202866184	0.0	0.0	0.0	0.0	0.0	Terrestrially-infl
2017-01-06 18:30:00	5.3533104045595925	0.0	0.0	0.0	0.0	0.0	0.0	0.0	0.0	Terrestrially-infl
2017-01-06 18:35:00	0.0	0.0	0.0	0.0	0.0	0.0	0.0	0.0	0.0	Terrestrially-infl
2017-01-06 18:40:00	10.70762051693768	0.0	0.0	5.35381025846884	0.0	10.70762051693768	0.0	0.0	0.0	Terrestrially-infl
2017-01-06 18:45:00	10.703979622554057	0.0	5.351989811277028	5.351989811277028	0.0	5.351989811277028	0.0	0.0	0.0	Terrestrially-infl
2017-01-06 18:50:00	0.0	5.353114058916703	0.0	0.0	5.353114058916703	0.0	0.0	0.0	0.0	Terrestrially-infl
2017-01-06 18:55:00	0.0	5.353006967363834	10.706013934727668	5.353006967363834	5.353006967363834	0.0	0.0	0.0	0.0	Terrestrially-infl
2017-01-06 19:00:00	0.0	5.355381835775059	0.0	0.0	0.0	5.355381835775059	5.355381835775059	0.0	0.0	Terrestrially-infl
2017-01-06 19:05:00										Terrestrially-infl
2017-01-06 19:10:00										Terrestrially-infl
2017-01-06 19:15:00										Terrestrially-infl
2017-01-06 19:20:00										Terrestrially-infl
2017-01-06 19:25:00										Terrestrially-infl
2017-01-06 19:30:00										Terrestrially-infl
2017-01-06 19:35:00										Terrestrially-infl
2017-01-06 19:40:00										Terrestrially-infl
2017-01-06 19:45:00										Terrestrially-infl
2017-01-06 19:50:00										Terrestrially-infl
2017-01-06 19:55:00										Terrestrially-infl
2017-01-06 20:00:00										Terrestrially-infl
2017-01-06 20:05:00										Terrestrially-infl
2017-01-06 20:10:00										Terrestrially-infl
2017-01-06 20:15:00										Terrestrially-infl
2017-01-06 20:20:00										Terrestrially-infl
2017-01-06 20:25:00										Terrestrially-infl
2017-01-06 20:30:00										Terrestrially-infl
2017-01-06 20:35:00										Terrestrially-infl
2017-01-06 20:40:00										Terrestrially-infl
2017-01-06 20:45:00										Terrestrially-infl
2017-01-06 20:50:00										Terrestrially-infl
2017-01-06 20:55:00										Terrestrially-infl
2017-01-06 21:00:00										Terrestrially-infl
2017-01-06 21:05:00										Terrestrially-infl
2017-01-06 21:10:00										Terrestrially-infl
2017-01-06 21:15:00										Terrestrially-infl
2017-01-06 21:20:00										Terrestrially-infl
2017-01-06 21:25:00										Terrestrially-infl
2017-01-06 21:30:00										Terrestrially-infl
2017-01-06 21:35:00										Terrestrially-infl
2017-01-06 21:40:00										Terrestrially-infl
2017-01-06 21:45:00										Terrestrially-infl
2017-01-06 21:50:00	5.352578643997261	0.0	10.705157287994522	5.352578643997261	5.352578643997261	0.0	5.352578643997261	0.0	0.0	Terrestrially-infl
2017-01-06 21:55:00	0.0	5.362841531619367	10.725683063238733	5.362841531619367	0.0	0.0	5.362841531619367	0.0	0.0	Terrestrially-infl
2017-01-06 22:00:00	10.708263284839846	0.0	0.0	5.354131642419923	0.0	5.354131642419923	0.0	0.0	0.0	Terrestrially-infl
2017-01-06 22:05:00	0.0	5.354845967139157	5.354845967139157	0.0	10.709691934278316	0.0	0.0	5.354845967139157	0.0	Terrestrially-infl
2017-01-06 22:10:00	5.354506639133075	0.0	5.354506639133075	21.4180265565323	0.0	10.70901327826615	0.0	10.70901327826615	0.0	Terrestrially-infl
2017-01-06 22:15:00	10.705085906954807	10.705085906954807	16.05762886043221	16.05762886043221	10.705085906954807	0.0	0.0	0.0	0.0	Terrestrially-infl
2017-01-06 22:20:00	16.06201996556242	10.708013310374945	10.708013310374945	5.354006655187472	0.0	0.0	0.0	0.0	0.0	Terrestrially-infl
2017-01-06 22:25:00	0.0	10.71008487970692	5.35504243985346	10.71008487970692	0.0	0.0	0.0	0.0	0.0	Terrestrially-infl
2017-01-06 22:30:00	10.716805134824751	0.0	0.0	0.0	0.0	0.0	0.0	0.0	0.0	Terrestrially-infl
2017-01-06 22:35:00	0.0	0.0	0.0	0.0	0.0	0.0	0.0	0.0	0.0	Terrestrially-infl
2017-01-06 22:40:00	0.0	0.0	0.0	0.0	0.0	0.0	0.0	0.0	0.0	Terrestrially-infl
2017-01-06 22:45:00	0.0	0.0	0.0	0.0	0.0	5.357526383254053	0.0	0.0	0.0	Terrestrially-infl
2017-01-06 22:50:00	0.0	0.0	0.0	0.0	0.0	0.0	0.0	0.0	0.0	Terrestrially-infl
2017-01-06 22:55:00	0.0	0.0	0.0	0.0	0.0	0.0	0.0	0.0	0.0	Terrestrially-infl
2017-01-06 23:00:00	0.0	0.0	0.0	0.0	0.0	0.0	0.0	0.0	0.0	Terrestrially-infl
2017-01-06 23:05:00	21.421027160669087	0.0	0.0	0.0	0.0	0.0	0.0	0.0	0.0	Terrestrially-infl
2017-01-06 23:10:00	0.0	5.359744220783887	0.0	0.0	0.0	0.0	0.0	0.0	0.0	Terrestrially-infl
2017-01-06 23:15:00	0.0	0.0	0.0	0.0	0.0	0.0	0.0	0.0	0.0	Terrestrially-infl
2017-01-06 23:20:00	5.366803423192699	0.0	0.0	0.0	0.0	0.0	0.0	0.0	0.0	Terrestrially-infl
2017-01-06 23:25:00	5.359690541749547	0.0	0.0	0.0	0.0	0.0	0.0	0.0	0.0	Terrestrially-infl
2017-01-06 23:30:00	0.0	0.0	0.0	0.0	5.3558999440806065	0.0	0.0	0.0	0.0	Terrestrially-infl
2017-01-06 23:35:00	5.357347605365233	0.0	0.0	0.0	0.0	0.0	0.0	0.0	0.0	Terrestrially-infl
2017-01-06 23:40:00	0.0	0.0	0.0	0.0	7.9468931594158425	0.0	0.0	0.0	0.0	Terrestrially-infl
2017-01-06 23:45:00										Terrestrially-infl
2017-01-06 23:50:00										Terrestrially-infl
2017-01-06 23:55:00										Terrestrially-infl
2017-01-07 00:00:00										Terrestrially-infl
2017-01-07 00:05:00										Terrestrially-infl
2017-01-07 00:10:00										Terrestrially-infl
2017-01-07 00:15:00										Terrestrially-infl
2017-01-07 00:20:00										Terrestrially-infl
2017-01-07 00:25:00										Terrestrially-infl
2017-01-07 00:30:00										Terrestrially-infl
2017-01-07 00:35:00										Terrestrially-infl
2017-01-07 00:40:00										Terrestrially-infl
2017-01-07 00:45:00										Terrestrially-infl
2017-01-07 00:50:00										Terrestrially-infl
2017-01-07 00:55:00										Terrestrially-infl
2017-01-07 01:00:00										Terrestrially-infl
2017-01-07 01:05:00										Terrestrially-infl
2017-01-07 01:10:00										Terrestrially-infl
2017-01-07 01:15:00										Terrestrially-infl
2017-01-07 01:20:00										Terrestrially-infl
2017-01-07 01:25:00										Terrestrially-infl
2017-01-07 01:30:00	0.0	0.0	0.0	0.0	0.0	332.73847536535266	0.0	0.0	0.0	Terrestrially-infl
2017-01-07 01:35:00	0.0	0.0	0.0	0.0	0.0	0.0	5.354131642419923	0.0	0.0	Terrestrially-infl
2017-01-07 01:40:00	0.0	0.0	0.0	0.0	0.0	0.0	0.0	0.0	0.0	Terrestrially-infl
2017-01-07 01:45:00	0.0	0.0	0.0	0.0	5.3558106079103895	0.0	0.0	0.0	0.0	Terrestrially-infl
2017-01-07 01:50:00	0.0	0.0	0.0	0.0	0.0	0.0	0.0	0.0	0.0	Terrestrially-infl
2017-01-07 01:55:00	0.0	0.0	0.0	0.0	0.0	0.0	0.0	0.0	0.0	Terrestrially-infl
2017-01-07 02:00:00	5.354024510149125	0.0	5.354024510149125	0.0	0.0	0.0	0.0	0.0	0.0	Terrestrially-infl
2017-01-07 02:05:00	5.355471157641691	5.355471157641691	0.0	0.0	0.0	0.0	0.0	0.0	0.0	Terrestrially-infl
2017-01-07 02:10:00	0.0	0.0	0.0	0.0	0.0	0.0	0.0	0.0	0.0	Terrestrially-infl
2017-01-07 02:15:00	5.353631728500203	0.0	0.0	0.0	0.0	0.0	0.0	0.0	0.0	Terrestrially-infl
2017-01-07 02:20:00	0.0	0.0	0.0	0.0	0.0	0.0	0.0	0.0	0.0	Terrestrially-infl
2017-01-07 02:25:00	0.0	0.0	0.0	0.0	0.0	0.0	0.0	0.0	0.0	Terrestrially-infl
2017-01-07 02:30:00	0.0	0.0	0.0	0.0	0.0	0.0	5.3629848464652135	0.0	0.0	Terrestrially-infl
2017-01-07 02:35:00	0.0	0.0	0.0	0.0	0.0	0.0	5.353453210437811	0.0	0.0	Terrestrially-infl
2017-01-07 02:40:00	0.0	5.365942424297954	0.0	5.365942424297954	10.731884848595907	0.0	0.0	0.0	0.0	Terrestrially-infl
2017-01-07 02:45:00	0.0	0.0	0.0	0.0	0.0	0.0	0.0	0.0	0.0	Terrestrially-infl
2017-01-07 02:50:00	0.0	0.0	0.0	0.0	0.0	0.0	0.0	0.0	0.0	Terrestrially-infl
2017-01-07 02:55:00	0.0	0.0	0.0	0.0	0.0	5.3548102463763785	0.0	0.0	0.0	Terrestrially-infl
2017-01-07 03:00:00	10.707941891242877	0.0	0.0	0.0	0.0	0.0	0.0	0.0	0.0	Terrestrially-infl
2017-01-07 03:05:00	5.3545423558453615	5.3545423558453615	0.0	0.0	0.0	0.0	0.0	0.0	0.0	Terrestrially-infl
2017-01-07 03:10:00	5.3569185871084875	5.3569185871084875	0.0	0.0	0.0	0.0	5.3569185871084875	0.0	0.0	Terrestrially-infl
2017-01-07 03:15:00	0.0	0.0	0.0	0.0	10.7048717695471	0.0	5.35243588477355	0.0	0.0	Terrestrially-infl
2017-01-07 03:20:00	5.356078625362229	0.0	0.0	0.0	5.356078625362229	0.0	5.356078625362229	5.356078625362229	0.0	Terrestrially-infl
2017-01-07 03:25:00	0.0	0.0	0.0	0.0	0.0	0.0	0.0	0.0	0.0	Terrestrially-infl
2017-01-07 03:30:00	0.0	10.710620760853976	0.0	0.0	0.0	0.0	0.0	5.355310380426988	0.0	Terrestrially-infl
2017-01-07 03:35:00	5.3555068872226315	5.3555068872226315	0.0	5.3555068872226315	0.0	10.711013774445263	0.0	0.0	0.0	Terrestrially-infl
2017-01-07 03:40:00	0.0	0.0	0.0	0.0	0.0	5.354220922587381	0.0	0.0	0.0	Terrestrially-infl
2017-01-07 03:45:00	0.0	0.0	0.0	0.0	0.0	0.0	0.0	5.355256790167272	0.0	Terrestrially-infl
2017-01-07 03:50:00	0.0	0.0	5.355971415162623	5.355971415162623	5.355971415162623	0.0	5.355971415162623	0.0	0.0	Terrestrially-infl
2017-01-07 03:55:00	5.3550245781018555	0.0	0.0	0.0	0.0	0.0	0.0	0.0	0.0	Terrestrially-infl
2017-01-07 04:00:00	5.3655478921245345	10.731095784249069	0.0	0.0	0.0	0.0	10.731095784249069	0.0	0.0	Terrestrially-infl
2017-01-07 04:05:00	0.0	0.0	0.0	0.0	10.710835128328334	0.0	10.710835128328334	5.355417564164167	0.0	Terrestrially-infl
2017-01-07 04:10:00	0.0	0.0	0.0	0.0	0.0	5.360316864060267	5.360316864060267	0.0	0.0	Terrestrially-infl
2017-01-07 04:15:00	0.0	0.0	0.0	0.0	0.0	5.354524497429655	0.0	0.0	0.0	Terrestrially-infl
2017-01-07 04:20:00	5.356632613108541	0.0	0.0	0.0	0.0	0.0	5.356632613108541	0.0	0.0	Terrestrially-infl
2017-01-07 04:25:00	0.0	0.0	0.0	5.538543502585036	0.0	5.538543502585036	0.0	0.0	0.0	Terrestrially-infl
2017-01-07 04:30:00	5.380562981807972	0.0	0.0	0.0	0.0	5.380562981807972	0.0	5.380562981807972	0.0	Terrestrially-infl
2017-01-07 04:35:00	0.0	0.0	0.0	0.0	0.0	0.0	0.0	0.0	0.0	Terrestrially-infl
2017-01-07 04:40:00	5.356150101213131	0.0	0.0	0.0	0.0	5.356150101213131	0.0	0.0	0.0	Terrestrially-infl
2017-01-07 04:45:00	10.704193724270352	0.0	0.0	0.0	0.0	5.352096862135176	0.0	0.0	0.0	Terrestrially-infl
2017-01-07 04:50:00	0.0	0.0	0.0	5.36164157041704	0.0	5.36164157041704	0.0	0.0	0.0	Terrestrially-infl
2017-01-07 04:55:00	0.0	0.0	0.0	0.0	0.0	0.0	0.0	0.0	0.0	Terrestrially-infl
2017-01-07 05:00:00	0.0	0.0	0.0	0.0	0.0	5.357079460902353	10.714158921804707	0.0	0.0	Terrestrially-infl
2017-01-07 05:05:00	10.710799399820047	0.0	0.0	0.0	0.0	0.0	0.0	0.0	0.0	Terrestrially-infl
2017-01-07 05:10:00	0.0	0.0	0.0	5.431164686429138	0.0	0.0	0.0	0.0	0.0	Terrestrially-infl
2017-01-07 05:15:00	0.0	0.0	0.0	0.0	0.0	0.0	0.0	0.0	0.0	Terrestrially-infl
2017-01-07 05:20:00	0.0	0.0	0.0	0.0	0.0	0.0	0.0	0.0	0.0	Terrestrially-infl
2017-01-07 05:25:00	5.354613790699423	0.0	0.0	0.0	0.0	0.0	0.0	0.0	0.0	Terrestrially-infl
2017-01-07 05:30:00	0.0	0.0	0.0	0.0	0.0	0.0	0.0	0.0	0.0	Terrestrially-infl
2017-01-07 05:35:00	0.0	0.0	5.364974130699938	0.0	5.364974130699938	0.0	0.0	0.0	0.0	Terrestrially-infl
2017-01-07 05:40:00	0.0	0.0	0.0	0.0	0.0	0.0	0.0	0.0	0.0	Terrestrially-infl
2017-01-07 05:45:00	0.0	0.0	0.0	0.0	5.351615166994984	0.0	0.0	0.0	0.0	Terrestrially-infl
2017-01-07 05:50:00	0.0	0.0	0.0	0.0	0.0	0.0	0.0	5.356471766150947	0.0	Terrestrially-infl
2017-01-07 05:55:00	0.0	0.0	0.0	0.0	0.0	0.0	5.356382410903938	0.0	0.0	Terrestrially-infl
2017-01-07 06:00:00	0.0	0.0	0.0	0.0	0.0	5.357973380182306	0.0	0.0	0.0	Terrestrially-infl
2017-01-07 06:05:00	0.0	0.0	0.0	0.0	0.0	0.0	0.0	0.0	0.0	Terrestrially-infl
2017-01-07 06:10:00	5.352917727676191	0.0	0.0	0.0	0.0	0.0	0.0	0.0	0.0	Terrestrially-infl
2017-01-07 06:15:00	0.0	0.0	0.0	0.0	0.0	0.0	0.0	5.365942424297954	0.0
2017-01-07 06:20:00	0.0	0.0	0.0	0.0	5.356614740747329	0.0	0.0	0.0	0.0
2017-01-07 06:25:00	0.0	0.0	0.0	0.0	0.0	5.354524497429655	0.0	0.0	0.0	Terrestrially-infl
2017-01-07 06:30:00	5.353988800344911	0.0	0.0	0.0	0.0	0.0	0.0	0.0	0.0	Terrestrially-infl
2017-01-07 06:35:00	0.0	5.363701535606797	0.0	0.0	0.0	0.0	0.0	0.0	0.0	Terrestrially-infl
2017-01-07 06:40:00	5.353774551522556	0.0	0.0	0.0	5.353774551522556	0.0	0.0	0.0	0.0	Terrestrially-infl
2017-01-07 06:45:00	0.0	0.0	0.0	0.0	0.0	5.356257318566427	0.0	0.0	0.0	Terrestrially-infl
2017-01-07 06:50:00	0.0	0.0	0.0	0.0	5.355078163714139	0.0	0.0	0.0	0.0	Terrestrially-infl
2017-01-07 06:55:00	0.0	0.0	0.0	0.0	0.0	0.0	5.353453210437811	0.0	0.0	Terrestrially-infl
2017-01-07 07:00:00	0.0	5.3554354285374925	0.0	0.0	0.0	0.0	0.0	5.3554354285374925	0.0	Terrestrially-infl
2017-01-07 07:05:00	0.0	0.0	0.0	0.0	0.0	5.356042888152135	5.356042888152135	0.0	0.0	Terrestrially-infl
2017-01-07 07:10:00	0.0	0.0	0.0	0.0	0.0	0.0	5.357150963467851	0.0	0.0	Terrestrially-infl
2017-01-07 07:15:00	0.0	0.0	0.0	0.0	10.70804902029825	0.0	0.0	0.0	0.0	Terrestrially-infl
2017-01-07 07:20:00	10.705085906954807	0.0	0.0	0.0	0.0	0.0	0.0	0.0	0.0	Terrestrially-infl
2017-01-07 07:25:00	0.0	0.0	0.0	0.0	0.0	0.0	0.0	5.3550245781018555	0.0	Terrestrially-infl
2017-01-07 07:30:00	0.0	0.0	0.0	0.0	0.0	0.0	5.35229313316473	0.0	0.0	Terrestrially-infl
2017-01-07 07:35:00	0.0	0.0	0.0	0.0	5.3543816343923165	0.0	0.0	0.0	0.0	Terrestrially-infl
2017-01-07 07:40:00	5.353114058916703	5.353114058916703	0.0	0.0	0.0	5.353114058916703	0.0	0.0	0.0	Terrestrially-infl
2017-01-07 07:45:00	0.0	0.0	0.0	0.0	0.0	10.7048717695471	0.0	0.0	0.0	Terrestrially-infl
2017-01-07 07:50:00	0.0	0.0	0.0	0.0	0.0	5.355399699910024	5.355399699910024	0.0	0.0	Terrestrially-infl
2017-01-07 07:55:00	5.353399657340632	5.353399657340632	0.0	0.0	0.0	0.0	0.0	0.0	0.0	Terrestrially-infl
2017-01-07 08:00:00	0.0	5.360710627298769	0.0	0.0	0.0	0.0	0.0	0.0	0.0	Terrestrially-infl
2017-01-07 08:05:00	0.0	0.0	0.0	0.0	0.0	0.0	0.0	0.0	0.0	Terrestrially-infl
2017-01-07 08:10:00	10.704086672341594	0.0	0.0	0.0	0.0	0.0	0.0	0.0	0.0	Terrestrially-infl
2017-01-07 08:15:00	0.0	0.0	0.0	0.0	0.0	0.0	5.355203200980091	0.0	0.0	Terrestrially-infl
2017-01-07 08:20:00	0.0	0.0	0.0	0.0	5.354595931807217	0.0	0.0	5.354595931807217	0.0	Terrestrially-infl
2017-01-07 08:25:00	0.0	0.0	0.0	0.0	5.355703408439976	0.0	0.0	5.355703408439976	0.0	Terrestrially-infl
2017-01-07 08:30:00	5.353685286240585	5.353685286240585	0.0	0.0	0.0	0.0	0.0	0.0	0.0	Terrestrially-infl
2017-01-07 08:35:00	0.0	0.0	0.0	0.0	5.3542923488651715	0.0	0.0	0.0	0.0	Terrestrially-infl
2017-01-07 08:40:00	0.0	0.0	0.0	0.0	0.0	0.0	5.352953423194196	0.0	0.0	Terrestrially-infl
2017-01-07 08:45:00	5.356793469726418	0.0	0.0	0.0	0.0	0.0	0.0	0.0	0.0	Terrestrially-infl
2017-01-07 08:50:00	5.354488780955613	0.0	0.0	0.0	5.354488780955613	5.354488780955613	0.0	0.0	0.0	Terrestrially-infl
2017-01-07 08:55:00	0.0	0.0	0.0	0.0	0.0	10.705157287994522	0.0	5.352578643997261	0.0	Terrestrially-infl
2017-01-07 09:00:00	0.0	0.0	0.0	0.0	0.0	0.0	0.0	0.0	0.0	Terrestrially-infl
2017-01-07 09:05:00	0.0	5.353203305150685	0.0	0.0	0.0	0.0	0.0	0.0	0.0	Terrestrially-infl
2017-01-07 09:10:00	0.0	0.0	0.0	0.0	0.0	5.355185338156034	0.0	5.355185338156034	0.0	Terrestrially-infl
2017-01-07 09:15:00	10.708441845174763	5.354220922587381	0.0	0.0	5.354220922587381	0.0	0.0	0.0	0.0	Terrestrially-infl
2017-01-07 09:20:00	0.0	0.0	0.0	0.0	5.35252510839596	5.35252510839596	0.0	0.0	0.0	Terrestrially-infl
2017-01-07 09:25:00	0.0	5.353131907925438	0.0	0.0	0.0	0.0	10.706263815850876	0.0	0.0	Terrestrially-infl
2017-01-07 09:30:00	0.0	5.351900605499788	0.0	0.0	0.0	0.0	5.351900605499788	5.351900605499788	0.0	Terrestrially-infl
2017-01-07 09:35:00	0.0	0.0	0.0	0.0	0.0	5.352364508017317	0.0	0.0	0.0	Terrestrially-infl
2017-01-07 09:40:00	0.0	0.0	5.353167606299998	0.0	0.0	0.0	5.353167606299998	0.0	0.0	Terrestrially-infl
2017-01-07 09:45:00	0.0	0.0	0.0	5.3526143349930875	0.0	0.0	10.705228669986171	5.3526143349930875	0.0	Segment_1 Pristine Marine
2017-01-07 09:50:00	5.354417349436953	0.0	5.354417349436953	0.0	0.0	0.0	5.354417349436953	0.0	0.0	Segment_1 Pristine Marine
2017-01-07 09:55:00	0.0	5.35252510839596	0.0	0.0	0.0	0.0	0.0	0.0	0.0	Segment_1 Pristine Marine
2017-01-07 10:00:00	5.353435359286369	0.0	5.353435359286369	0.0	0.0	0.0	0.0	5.353435359286369	0.0	Segment_1 Pristine Marine
2017-01-07 10:05:00	0.0	0.0	0.0	0.0	0.0	0.0	5.3536495809612665	0.0	0.0	Segment_1 Pristine Marine
2017-01-07 10:10:00	0.0	0.0	0.0	0.0	5.355828474906012	10.711656949812024	10.711656949812024	0.0	0.0	Segment_1 Pristine Marine
2017-01-07 10:15:00	5.3526500264648895	0.0	5.3526500264648895	0.0	0.0	0.0	5.3526500264648895	0.0	0.0	Segment_1 Pristine Marine
2017-01-07 10:20:00	0.0	0.0	0.0	0.0	5.351864924021529	0.0	0.0	0.0	0.0	Segment_1 Pristine Marine
2017-01-07 10:25:00	5.353560319846563	0.0	0.0	5.353560319846563	0.0	5.353560319846563	0.0	0.0	0.0	Segment_1 Pristine Marine
2017-01-07 10:30:00	5.353399657340632	5.353399657340632	0.0	0.0	0.0	5.353399657340632	0.0	0.0	0.0	Segment_1 Pristine Marine
2017-01-07 10:35:00	0.0	5.352703564565077	0.0	0.0	0.0	5.352703564565077	16.05811069369523	0.0	0.0	Segment_1 Pristine Marine
2017-01-07 10:40:00	0.0	0.0	0.0	0.0	0.0	0.0	16.06962975748525	10.713086504990166	0.0	Segment_1 Pristine Marine
2017-01-07 10:45:00	0.0	5.352186074455023	0.0	0.0	5.352186074455023	5.352186074455023	5.352186074455023	0.0	0.0	Segment_1 Pristine Marine
2017-01-07 10:50:00	0.0	0.0	0.0	0.0	5.351882764701185	0.0	10.70376552940237	0.0	0.0	Segment_1 Pristine Marine
2017-01-07 10:55:00	5.352079020028088	5.352079020028088	0.0	0.0	5.352079020028088	0.0	5.352079020028088	0.0	0.0	Segment_1 Pristine Marine
2017-01-07 11:00:00	0.0	0.0	0.0	0.0	0.0	10.706692210629756	0.0	0.0	0.0	Segment_1 Pristine Marine
2017-01-07 11:05:00	0.0	0.0	0.0	0.0	10.708870414275882	0.0	0.0	0.0	0.0	Segment_1 Pristine Marine
2017-01-07 11:10:00	0.0	0.0	0.0	0.0	0.0	5.353328254877714	0.0	0.0	0.0	Segment_1 Pristine Marine
2017-01-07 11:15:00	10.715910997746144	0.0	5.357955498873072	0.0	0.0	5.357955498873072	0.0	0.0	0.0	Terrestrially-infl
2017-01-07 11:20:00	0.0	0.0	0.0	0.0	5.353988800344911	0.0	0.0	0.0	0.0	Terrestrially-infl
2017-01-07 11:25:00	5.3542923488651715	0.0	0.0	0.0	10.708584697730343	0.0	0.0	0.0	0.0	Terrestrially-infl
2017-01-07 11:30:00	0.0	5.353274704280472	0.0	0.0	0.0	0.0	16.05982411284141	5.353274704280472	0.0	Terrestrially-infl
2017-01-07 11:35:00	0.0	10.710549306936008	0.0	0.0	0.0	5.355274653468004	5.355274653468004	0.0	0.0	Terrestrially-infl
2017-01-07 11:40:00	0.0	0.0	0.0	5.357633655714752	5.357633655714752	5.357633655714752	5.357633655714752	0.0	0.0	Terrestrially-infl
2017-01-07 11:45:00	5.3532211547545785	0.0	0.0	5.3532211547545785	0.0	5.3532211547545785	5.3532211547545785	0.0	0.0	Terrestrially-infl
2017-01-07 11:50:00	5.352096862135176	0.0	0.0	0.0	5.352096862135176	10.704193724270352	10.704193724270352	0.0	0.0	Terrestrially-infl
2017-01-07 11:55:00	0.0	0.0	0.0	0.0	0.0	16.057789468307032	5.352596489435677	0.0	0.0	Terrestrially-infl
2017-01-07 12:00:00	5.357293974325199	0.0	0.0	0.0	5.357293974325199	0.0	0.0	0.0	0.0	Terrestrially-infl
2017-01-07 12:05:00	0.0	5.354345919824128	0.0	0.0	5.354345919824128	5.354345919824128	0.0	0.0	0.0	Terrestrially-infl
2017-01-07 12:10:00	0.0	0.0	5.353935236531741	0.0	0.0	0.0	5.353935236531741	5.353935236531741	0.0	Terrestrially-infl
2017-01-07 12:15:00	0.0	10.713372461815519	0.0	5.356686230907759	0.0	0.0	5.356686230907759	0.0	0.0	Terrestrially-infl
2017-01-07 12:20:00	0.0	0.0	0.0	5.352542953477403	5.352542953477403	0.0	5.352542953477403	5.352542953477403	0.0	Terrestrially-infl
2017-01-07 12:25:00	0.0	0.0	0.0	0.0	0.0	5.355739141119966	0.0	10.711478282239932	0.0	Terrestrially-infl
2017-01-07 12:30:00	5.352471573865558	0.0	0.0	0.0	0.0	0.0	0.0	0.0	0.0	Terrestrially-infl
2017-01-07 12:35:00	0.0	0.0	0.0	0.0	0.0	0.0	0.0	0.0	0.0	Terrestrially-infl
2017-01-07 12:40:00	0.0	5.355953547213293	0.0	0.0	0.0	5.355953547213293	0.0	0.0	0.0	Terrestrially-infl
2017-01-07 12:45:00	5.354988854956108	0.0	0.0	5.354988854956108	0.0	0.0	5.354988854956108	0.0	0.0	Terrestrially-infl
2017-01-07 12:50:00	0.0	5.3533104045595925	0.0	0.0	5.3533104045595925	0.0	0.0	0.0	0.0	Terrestrially-infl
2017-01-07 12:55:00	0.0	0.0	5.352667872379287	0.0	0.0	0.0	10.705335744758576	5.352667872379287	0.0	Terrestrially-infl
2017-01-07 13:00:00	5.3545602143801885	5.3545602143801885	0.0	0.0	0.0	0.0	5.3545602143801885	0.0	0.0	Terrestrially-infl
2017-01-07 13:05:00	5.3530248156584195	0.0	0.0	0.0	0.0	10.706049631316839	5.3530248156584195	5.3530248156584195	0.0	Terrestrially-infl
2017-01-07 13:10:00	5.355524752191884	0.0	0.0	0.0	5.355524752191884	5.355524752191884	5.355524752191884	0.0	0.0	Terrestrially-infl
2017-01-07 13:15:00	0.0	0.0	0.0	0.0	5.354595931807217	10.709191863614434	0.0	0.0	0.0	Terrestrially-infl
2017-01-07 13:20:00	0.0	0.0	5.35416735412961	0.0	0.0	5.35416735412961	5.35416735412961	0.0	0.0	Terrestrially-infl
2017-01-07 13:25:00	0.0	5.356293058638081	5.356293058638081	0.0	5.356293058638081	0.0	5.356293058638081	0.0	0.0	Terrestrially-infl
2017-01-07 13:30:00										Terrestrially-infl
2017-01-07 13:35:00										Terrestrially-infl
2017-01-07 13:40:00										Terrestrially-infl
2017-01-07 13:45:00										Terrestrially-infl
2017-01-07 13:50:00										Terrestrially-infl
2017-01-07 13:55:00										Terrestrially-infl
2017-01-07 14:00:00										Terrestrially-infl
2017-01-07 14:05:00										Segment_1 Pristine Marine
2017-01-07 14:10:00										Segment_1 Pristine Marine
2017-01-07 14:15:00										Segment_1 Pristine Marine
2017-01-07 14:20:00										Segment_1 Pristine Marine
2017-01-07 14:25:00										Segment_1 Pristine Marine
2017-01-07 14:30:00										Segment_1 Pristine Marine
2017-01-07 14:35:00										Segment_1 Pristine Marine
2017-01-07 14:40:00										Segment_1 Pristine Marine
2017-01-07 14:45:00										Segment_1 Pristine Marine
2017-01-07 14:50:00										Segment_1 Pristine Marine
2017-01-07 14:55:00										Segment_1 Pristine Marine
2017-01-07 15:00:00										Segment_1 Pristine Marine
2017-01-07 15:05:00	0.0	0.0	0.0	0.0	0.0	0.0	0.0	0.0	0.0	Segment_1 Pristine Marine
2017-01-07 15:10:00	0.0	5.3530962100269965	0.0	0.0	5.3530962100269965	10.706192420053993	5.3530962100269965	0.0	0.0	Segment_1 Pristine Marine
2017-01-07 15:15:00	0.0	0.0	0.0	0.0	5.356418152644995	0.0	5.356418152644995	0.0	0.0	Segment_1 Pristine Marine
2017-01-07 15:20:00	0.0	0.0	0.0	0.0	0.0	5.3549709935619685	5.3549709935619685	0.0	0.0	Segment_1 Pristine Marine
2017-01-07 15:25:00	0.0	0.0	0.0	0.0	0.0	0.0	0.0	0.0	0.0	Segment_1 Pristine Marine
2017-01-07 15:30:00	0.0	0.0	0.0	0.0	0.0	21.418312292136566	0.0	0.0	0.0	Segment_1 Pristine Marine
2017-01-07 15:35:00	0.0	0.0	10.721278059359557	0.0	5.360639029679779	0.0	0.0	0.0	0.0	Segment_1 Pristine Marine
2017-01-07 15:40:00	10.714623702438466	0.0	0.0	0.0	0.0	0.0	0.0	0.0	0.0	Segment_1 Pristine Marine
2017-01-07 15:45:00	0.0	0.0	0.0	0.0	0.0	0.0	0.0	0.0	0.0	Segment_1 Pristine Marine
2017-01-07 15:50:00	5.353239004477506	0.0	0.0	0.0	5.353239004477506	0.0	0.0	5.353239004477506	0.0	Segment_1 Pristine Marine
2017-01-07 15:55:00	5.355221063923317	5.355221063923317	0.0	0.0	0.0	0.0	5.355221063923317	0.0	0.0	Segment_1 Pristine Marine
2017-01-07 16:00:00	0.0	0.0	0.0	0.0	0.0	5.357168839407466	0.0	0.0	0.0	Segment_1 Pristine Marine
2017-01-07 16:05:00	0.0	0.0	5.352667872379287	0.0	0.0	0.0	0.0	0.0	0.0	Segment_1 Pristine Marine
2017-01-07 16:10:00	0.0	0.0	5.354417349436953	0.0	0.0	5.354417349436953	0.0	0.0	0.0	Segment_1 Pristine Marine
2017-01-07 16:15:00	0.0	0.0	0.0	0.0	0.0	0.0	5.3558106079103895	0.0	0.0	Segment_1 Pristine Marine
2017-01-07 16:20:00	0.0	0.0	0.0	0.0	5.355328244085242	0.0	0.0	0.0	0.0	Segment_1 Pristine Marine
2017-01-07 16:25:00	0.0	0.0	0.0	0.0	0.0	0.0	0.0	0.0	0.0	Segment_1 Pristine Marine
2017-01-07 16:30:00	0.0	0.0	5.3536495809612665	0.0	0.0	0.0	0.0	0.0	0.0	Segment_1 Pristine Marine
2017-01-07 16:35:00	0.0	0.0	0.0	0.0	0.0	5.357758812348413	0.0	0.0	0.0	Segment_1 Pristine Marine
2017-01-07 16:40:00	0.0	0.0	0.0	0.0	0.0	0.0	0.0	0.0	0.0	Segment_1 Pristine Marine
2017-01-07 16:45:00	0.0	5.354631649710755	0.0	0.0	5.354631649710755	5.354631649710755	0.0	0.0	0.0	Segment_1 Pristine Marine
2017-01-07 16:50:00	0.0	0.0	0.0	0.0	0.0	0.0	5.355703408439976	0.0	0.0	Segment_1 Pristine Marine
2017-01-07 16:55:00	0.0	0.0	0.0	0.0	0.0	5.354113786743724	0.0	0.0	0.0	Segment_1 Pristine Marine
2017-01-07 17:00:00	0.0	0.0	5.35670410374603	0.0	0.0	5.35670410374603	5.35670410374603	0.0	0.0	Segment_1 Pristine Marine
2017-01-07 17:05:00	0.0	0.0	0.0	0.0	0.0	10.705656981927838	5.352828490963919	0.0	0.0	Segment_1 Pristine Marine
2017-01-07 17:10:00	0.0	0.0	0.0	0.0	5.354703086947388	5.354703086947388	10.709406173894775	0.0	0.0	Segment_1 Pristine Marine
2017-01-07 17:15:00	0.0	0.0	0.0	0.0	0.0	10.719023238800526	0.0	0.0	0.0	Segment_1 Pristine Marine
2017-01-07 17:20:00	0.0	0.0	0.0	0.0	0.0	0.0	5.356257318566427	0.0	0.0	Segment_1 Pristine Marine
2017-01-07 17:25:00	5.354828106698197	0.0	0.0	0.0	0.0	5.354828106698197	5.354828106698197	0.0	0.0	Segment_1 Pristine Marine
2017-01-07 17:30:00	10.710513580334544	10.710513580334544	0.0	0.0	0.0	10.710513580334544	5.355256790167272	0.0	0.0	Segment_1 Pristine Marine
2017-01-07 17:35:00	10.7048717695471	0.0	0.0	0.0	0.0	10.7048717695471	5.35243588477355	0.0	0.0	Segment_1 Pristine Marine
2017-01-07 17:40:00	0.0	0.0	0.0	0.0	0.0	5.356239448709457	0.0	0.0	0.0	Segment_1 Pristine Marine
2017-01-07 17:45:00	0.0	0.0	0.0	0.0	10.707049232468188	0.0	0.0	0.0	0.0	Segment_1 Pristine Marine
2017-01-07 17:50:00	0.0	5.35284633806835	0.0	0.0	5.35284633806835	0.0	5.35284633806835	0.0	0.0	Segment_1 Pristine Marine
2017-01-07 17:55:00	0.0	0.0	5.353488913097848	5.353488913097848	5.353488913097848	10.706977826195695	5.353488913097848	0.0	0.0	Segment_1 Pristine Marine
2017-01-07 18:00:00	10.70904899485931	0.0	0.0	0.0	0.0	0.0	0.0	0.0	0.0	Segment_1 Pristine Marine
2017-01-07 18:05:00	0.0	0.0	0.0	0.0	0.0	5.351864924021529	10.703729848043057	5.351864924021529	0.0	Segment_1 Pristine Marine
2017-01-07 18:10:00	5.3554354285374925	0.0	0.0	0.0	0.0	0.0	5.3554354285374925	10.710870857074985	0.0	Segment_1 Pristine Marine
2017-01-07 18:15:00	5.35263218066949	10.70526436133898	5.35263218066949	0.0	5.35263218066949	5.35263218066949	0.0	0.0	0.0	Segment_1 Pristine Marine
2017-01-07 18:20:00	32.11739928057428	5.3528998800957135	5.3528998800957135	0.0	0.0	5.3528998800957135	5.3528998800957135	5.3528998800957135	0.0	Segment_1 Pristine Marine
2017-01-07 18:25:00	37.466801373102314	16.057200588472416	10.704800392314946	10.704800392314946	0.0	10.704800392314946	0.0	0.0	0.0	Terrestrially-infl
2017-01-07 18:30:00	32.119862427357546	10.706620809119183	5.3533104045595925	0.0	5.3533104045595925	10.706620809119183	10.706620809119183	0.0	0.0	Terrestrially-infl
2017-01-07 18:35:00	5.351936287453835	5.351936287453835	5.351936287453835	0.0	0.0	0.0	5.351936287453835	0.0	0.0	Terrestrially-infl
2017-01-07 18:40:00	10.713801425677856	10.713801425677856	0.0	0.0	5.356900712838928	5.356900712838928	0.0	0.0	0.0	Terrestrially-infl
2017-01-07 18:45:00	16.066038323588018	5.355346107862672	5.355346107862672	0.0	0.0	5.355346107862672	0.0	0.0	0.0	Terrestrially-infl
2017-01-07 18:50:00	10.703979622554057	0.0	0.0	0.0	0.0	5.351989811277028	0.0	0.0	0.0	Terrestrially-infl
2017-01-07 18:55:00	0.0	0.0	0.0	0.0	16.063680643140565	0.0	0.0	0.0	0.0	Terrestrially-infl
2017-01-07 19:00:00	5.3550245781018555	5.3550245781018555	0.0	0.0	0.0	0.0	0.0	0.0	0.0	Terrestrially-infl
2017-01-07 19:05:00	0.0	0.0	0.0	0.0	0.0	5.352703564565077	5.352703564565077	0.0	0.0	Terrestrially-infl
2017-01-07 19:10:00	5.358170082461398	0.0	0.0	5.358170082461398	0.0	5.358170082461398	0.0	0.0	0.0	Terrestrially-infl
2017-01-07 19:15:00	16.061966401034738	0.0	0.0	0.0	0.0	5.353988800344911	0.0	0.0	0.0	Terrestrially-infl
2017-01-07 19:20:00	0.0	0.0	0.0	0.0	0.0	5.3543637770486665	5.3543637770486665	0.0	0.0	Terrestrially-infl
2017-01-07 19:25:00	0.0	5.353292554360514	5.353292554360514	0.0	5.353292554360514	0.0	0.0	0.0	0.0	Terrestrially-infl
2017-01-07 19:30:00	5.356132232071563	0.0	0.0	0.0	5.356132232071563	0.0	0.0	0.0	0.0	Terrestrially-infl
2017-01-07 19:35:00	0.0	5.354274492117068	0.0	0.0	0.0	5.354274492117068	5.354274492117068	0.0	0.0	Terrestrially-infl
2017-01-07 19:40:00	5.354935271131137	5.354935271131137	0.0	0.0	0.0	0.0	5.354935271131137	0.0	0.0	Terrestrially-infl
2017-01-07 19:45:00	0.0	0.0	0.0	0.0	0.0	5.35606075669757	5.35606075669757	0.0	0.0	Terrestrially-infl
2017-01-07 19:50:00	0.0	0.0	0.0	0.0	0.0	0.0	0.0	0.0	0.0	Terrestrially-infl
2017-01-07 19:55:00	0.0	0.0	0.0	5.354024510149125	0.0	0.0	0.0	0.0	0.0	Terrestrially-infl
2017-01-07 20:00:00	0.0	0.0	0.0	0.0	0.0	0.0	0.0	0.0	0.0	Terrestrially-infl
2017-01-07 20:05:00										Terrestrially-infl
2017-01-07 20:10:00										Terrestrially-infl
2017-01-07 20:15:00										Terrestrially-infl
2017-01-07 20:20:00										Terrestrially-infl
2017-01-07 20:25:00										Terrestrially-infl
2017-01-07 20:30:00										Terrestrially-infl
2017-01-07 20:35:00										Terrestrially-infl
2017-01-07 20:40:00										Terrestrially-infl
2017-01-07 20:45:00										Terrestrially-infl
2017-01-07 20:50:00										Terrestrially-infl
2017-01-07 20:55:00										Terrestrially-infl
2017-01-07 21:00:00										Terrestrially-infl
2017-01-07 21:05:00										Terrestrially-infl
2017-01-07 21:10:00	16.054791984298106	5.35159732809937	0.0	5.35159732809937	0.0	5.35159732809937	16.054791984298106	5.35159732809937	0.0	Terrestrially-infl
2017-01-07 21:15:00	10.712192988292225	0.0	10.712192988292225	0.0	5.356096494146112	0.0	0.0	0.0	0.0	Terrestrially-infl
2017-01-07 21:20:00	16.062555630489307	0.0	0.0	0.0	0.0	5.354185210163101	0.0	5.354185210163101	0.0	Terrestrially-infl
2017-01-07 21:25:00	10.713729929315296	10.713729929315296	0.0	0.0	0.0	0.0	10.713729929315296	5.356864964657648	0.0	Terrestrially-infl
2017-01-07 21:30:00	5.359976842358066	0.0	0.0	0.0	5.359976842358066	0.0	0.0	5.359976842358066	0.0	Terrestrially-infl
2017-01-07 21:35:00	21.41052872267796	10.70526436133898	5.35263218066949	5.35263218066949	0.0	10.70526436133898	0.0	10.70526436133898	0.0	Terrestrially-infl
2017-01-07 21:40:00	10.705085906954807	0.0	0.0	0.0	5.352542953477403	0.0	0.0	0.0	0.0	Terrestrially-infl
2017-01-07 21:45:00	16.063091331145998	0.0	5.3543637770486665	5.3543637770486665	5.3543637770486665	0.0	10.708727554097331	0.0	0.0	Terrestrially-infl
2017-01-07 21:50:00	21.416169460919445	0.0	5.354042365229861	5.354042365229861	0.0	0.0	0.0	0.0	0.0	Terrestrially-infl
2017-01-07 21:55:00	21.42174171414997	0.0	0.0	0.0	0.0	0.0	16.066306285612473	0.0	0.0	Terrestrially-infl
2017-01-07 22:00:00	5.353863819781327	0.0	0.0	5.353863819781327	0.0	0.0	0.0	0.0	0.0	Terrestrially-infl
2017-01-07 22:05:00	5.352578643997261	10.705157287994522	0.0	0.0	5.352578643997261	0.0	0.0	0.0	0.0	Terrestrially-infl
2017-01-07 22:10:00	0.0	10.715839473225314	0.0	0.0	5.357919736612657	0.0	0.0	0.0	0.0	Terrestrially-infl
2017-01-07 22:15:00	0.0	0.0	0.0	0.0	10.707691931782843	0.0	5.353845965891422	0.0	0.0	Terrestrially-infl
2017-01-07 22:20:00	0.0	0.0	0.0	0.0	0.0	5.352186074455023	0.0	0.0	0.0	Terrestrially-infl
2017-01-07 22:25:00	0.0	5.353881673790309	0.0	0.0	0.0	5.353881673790309	0.0	0.0	0.0	Terrestrially-infl
2017-01-07 22:30:00	0.0	0.0	0.0	0.0	0.0	0.0	0.0	0.0	0.0	Terrestrially-infl
2017-01-07 22:35:00										Terrestrially-infl
2017-01-07 22:40:00										Terrestrially-infl
2017-01-07 22:45:00										Terrestrially-infl
2017-01-07 22:50:00										Terrestrially-infl
2017-01-07 22:55:00										Terrestrially-infl
2017-01-07 23:00:00										Terrestrially-infl
2017-01-07 23:05:00										Terrestrially-infl
2017-01-07 23:10:00										Terrestrially-infl
2017-01-07 23:15:00										Terrestrially-infl
2017-01-07 23:20:00										Terrestrially-infl
2017-01-07 23:25:00	0.0	0.0	0.0	0.0	0.0	0.0	0.0	0.0	0.0	Terrestrially-infl
2017-01-07 23:30:00	0.0	0.0	0.0	0.0	0.0	5.353078361256316	5.353078361256316	0.0	0.0	Terrestrially-infl
2017-01-07 23:35:00	0.0	0.0	0.0	0.0	0.0	5.353506764606443	0.0	0.0	0.0	Terrestrially-infl
2017-01-07 23:40:00	0.0	0.0	0.0	0.0	0.0	0.0	0.0	0.0	0.0	Terrestrially-infl
2017-01-07 23:45:00	5.36115815575207	0.0	5.36115815575207	0.0	0.0	0.0	10.72231631150414	0.0	0.0	Terrestrially-infl
2017-01-07 23:50:00	0.0	0.0	0.0	0.0	5.354042365229861	0.0	0.0	0.0	0.0	Terrestrially-infl
2017-01-07 23:55:00	0.0	0.0	0.0	0.0	0.0	0.0	0.0	0.0	0.0	Terrestrially-infl
2017-01-08 00:00:00	0.0	5.355381835775059	0.0	0.0	0.0	0.0	0.0	0.0	0.0	Terrestrially-infl
2017-01-08 00:05:00	16.061859273051134	10.707906182034089	0.0	0.0	5.353953091017044	0.0	10.707906182034089	0.0	0.0	Terrestrially-infl
2017-01-08 00:10:00	16.065716780957118	16.065716780957118	5.355238926985708	0.0	0.0	0.0	0.0	0.0	0.0	Terrestrially-infl
2017-01-08 00:15:00	0.0	16.069308071083185	5.356436023694394	0.0	0.0	0.0	0.0	0.0	0.0	Terrestrially-infl
2017-01-08 00:20:00	26.78870466235657	5.357740932471313	5.357740932471313	5.357740932471313	0.0	0.0	0.0	5.357740932471313	0.0	Terrestrially-infl
2017-01-08 00:25:00	10.705799760191423	16.058699640287138	5.3528998800957135	0.0	0.0	0.0	0.0	0.0	0.0	Terrestrially-infl
2017-01-08 00:30:00	16.063305621413825	0.0	0.0	0.0	0.0	0.0	0.0	5.354435207137941	0.0	Terrestrially-infl
2017-01-08 00:35:00	16.063305621413825	5.354435207137941	5.354435207137941	0.0	0.0	0.0	0.0	0.0	0.0	Terrestrially-infl
2017-01-08 00:40:00	5.359296928349099	10.718593856698199	5.359296928349099	0.0	0.0	5.359296928349099	0.0	0.0	0.0	Terrestrially-infl
2017-01-08 00:45:00	5.522445079176332	5.522445079176332	0.0	0.0	0.0	0.0	5.522445079176332	0.0	0.0	Terrestrially-infl
2017-01-08 00:50:00	0.0	0.0	0.0	0.0	0.0	0.0	5.358205848063848	0.0	0.0	Terrestrially-infl
2017-01-08 00:55:00	5.353703139058841	0.0	0.0	0.0	0.0	0.0	0.0	0.0	0.0	Terrestrially-infl
2017-01-08 01:00:00	16.07370556698442	10.715803711322943	5.3579018556614715	0.0	0.0	0.0	0.0	0.0	0.0	Terrestrially-infl
2017-01-08 01:05:00	5.352989119188269	5.352989119188269	0.0	0.0	0.0	0.0	0.0	0.0	0.0	Terrestrially-infl
2017-01-08 01:10:00	0.0	0.0	0.0	5.359583186906447	0.0	0.0	0.0	0.0	0.0	Terrestrially-infl
2017-01-08 01:15:00	0.0	0.0	0.0	0.0	0.0	5.366014163654075	0.0	0.0	0.0	Terrestrially-infl
2017-01-08 01:20:00	0.0	0.0	0.0	0.0	0.0	10.725468101022976	0.0	0.0	0.0	Terrestrially-infl
2017-01-08 01:25:00	0.0	0.0	0.0	0.0	0.0	5.3533639558710835	0.0	0.0	0.0	Terrestrially-infl
2017-01-08 01:30:00	0.0	0.0	0.0	0.0	5.359690541749547	0.0	0.0	0.0	0.0	Terrestrially-infl
2017-01-08 01:35:00	0.0	0.0	0.0	0.0	0.0	0.0	0.0	0.0	0.0	Terrestrially-infl
2017-01-08 01:40:00	0.0	5.3583489152484525	0.0	0.0	0.0	10.716697830496905	5.3583489152484525	0.0	0.0	Terrestrially-infl
2017-01-08 01:45:00	0.0	0.0	0.0	0.0	0.0	0.0	5.355757007638762	0.0	0.0	Terrestrially-infl
2017-01-08 01:50:00	0.0	0.0	0.0	0.0	0.0	0.0	0.0	0.0	0.0	Terrestrially-infl
2017-01-08 01:55:00	0.0	0.0	0.0	0.0	0.0	5.357150963467851	0.0	0.0	0.0	Terrestrially-infl
2017-01-08 02:00:00	0.0	5.353720991996167	0.0	0.0	0.0	0.0	0.0	0.0	0.0	Terrestrially-infl
2017-01-08 02:05:00	0.0	5.365978293736238	0.0	0.0	0.0	0.0	0.0	0.0	0.0	Terrestrially-infl
2017-01-08 02:10:00	0.0	5.360191587887879	0.0	0.0	0.0	0.0	0.0	0.0	0.0	Terrestrially-infl
2017-01-08 02:15:00	0.0	0.0	0.0	0.0	0.0	0.0	0.0	0.0	0.0	Terrestrially-infl
2017-01-08 02:20:00	0.0	0.0	0.0	0.0	0.0	0.0	5.358813936366425	0.0	0.0	Terrestrially-infl
2017-01-08 02:25:00	0.0	0.0	0.0	0.0	5.369567660907871	0.0	0.0	0.0	0.0	Terrestrially-infl
2017-01-08 02:30:00	0.0	0.0	0.0	0.0	0.0	0.0	0.0	0.0	0.0	Terrestrially-infl
2017-01-08 02:35:00	0.0	0.0	0.0	5.35877816264566	0.0	5.35877816264566	5.35877816264566	0.0	0.0	Terrestrially-infl
2017-01-08 02:40:00	0.0	0.0	0.0	0.0	5.3572582208950426	0.0	5.3572582208950426	5.3572582208950426	0.0	Terrestrially-infl
2017-01-08 02:45:00										Terrestrially-infl
2017-01-08 02:50:00										Terrestrially-infl
2017-01-08 02:55:00										Terrestrially-infl
2017-01-08 03:00:00										Terrestrially-infl
2017-01-08 03:05:00										Terrestrially-infl
2017-01-08 03:10:00										Terrestrially-infl
2017-01-08 03:15:00										Terrestrially-infl
2017-01-08 03:20:00										Terrestrially-infl
2017-01-08 03:25:00										Terrestrially-infl
2017-01-08 03:30:00										Terrestrially-infl
2017-01-08 03:35:00										Terrestrially-infl
2017-01-08 03:40:00										Terrestrially-infl
2017-01-08 03:45:00										Terrestrially-infl
2017-01-08 03:50:00										Terrestrially-infl
2017-01-08 03:55:00										Terrestrially-infl
2017-01-08 04:00:00										Terrestrially-infl
2017-01-08 04:05:00										Terrestrially-infl
2017-01-08 04:10:00										Terrestrially-infl
2017-01-08 04:15:00										Terrestrially-infl
2017-01-08 04:20:00										Terrestrially-infl
2017-01-08 04:25:00										Terrestrially-infl
2017-01-08 04:30:00										Terrestrially-infl
2017-01-08 04:35:00										Terrestrially-infl
2017-01-08 04:40:00										Terrestrially-infl
2017-01-08 04:45:00										Terrestrially-infl
2017-01-08 04:50:00										Terrestrially-infl
2017-01-08 04:55:00										Terrestrially-infl
2017-01-08 05:00:00										Terrestrially-infl
2017-01-08 05:05:00										Terrestrially-infl
2017-01-08 05:10:00										Terrestrially-infl
2017-01-08 05:15:00										Terrestrially-infl
2017-01-08 05:20:00										Terrestrially-infl
2017-01-08 05:25:00										Terrestrially-infl
2017-01-08 05:30:00										Terrestrially-infl
2017-01-08 05:35:00										Terrestrially-infl
2017-01-08 05:40:00										Terrestrially-infl
2017-01-08 05:45:00										Terrestrially-infl
2017-01-08 05:50:00										Terrestrially-infl
2017-01-08 05:55:00										Terrestrially-infl
2017-01-08 06:00:00										Terrestrially-infl
2017-01-08 06:05:00										Terrestrially-infl
2017-01-08 06:10:00	53.65332717209317	42.92266173767453	42.92266173767453	10.730665434418633	0.0	0.0	0.0	5.365332717209316	0.0	Terrestrially-infl
2017-01-08 06:15:00	85.65268086976822	48.17963298924462	21.41317021744205	5.353292554360514	0.0	0.0	0.0	0.0	0.0	Terrestrially-infl
2017-01-08 06:20:00	176.6545310078999	80.29751409449997	32.11900563779999	5.353167606299998	0.0	5.353167606299998	21.412670425199988	5.353167606299998	0.0	Terrestrially-infl
2017-01-08 06:25:00	42.82705445237068	32.12029083927801	5.353381806546335	5.353381806546335	10.70676361309267	0.0	16.060145419639007	5.353381806546335	0.0	Terrestrially-infl
2017-01-08 06:30:00	58.942821697304176	32.150630016711375	21.433753344474248	5.358438336118562	5.358438336118562	10.716876672237124	0.0	5.358438336118562	0.0	Terrestrially-infl
2017-01-08 06:35:00	58.896822990368754	58.896822990368754	16.062769906464208	5.3542566354880705	16.062769906464208	5.3542566354880705	10.708513270976141	5.3542566354880705	0.0	Terrestrially-infl
2017-01-08 06:40:00	69.59790872112758	69.59790872112758	21.41474114496233	0.0	5.353685286240585	10.70737057248117	10.70737057248117	0.0	0.0	Terrestrially-infl
2017-01-08 06:45:00	91.01204287634151	53.536495809612674	21.414598323845066	5.3536495809612665	10.707299161922533	0.0	16.060948742883802	0.0	0.0	Terrestrially-infl
2017-01-08 06:50:00	117.8093618583633	69.61462291630559	37.484796954933785	16.064912980685904	10.709941987123935	0.0	16.064912980685904	10.709941987123935	0.0	Terrestrially-infl
2017-01-08 06:55:00	80.32054630421082	85.6752493911582	21.41881234778955	10.709406173894775	16.064109260842162	5.354703086947388	16.064109260842162	0.0	0.0	Terrestrially-infl
2017-01-08 07:00:00	101.78349086938536	74.99836169323132	21.428103340923236	10.714051670461618	5.357025835230809	5.357025835230809	0.0	5.357025835230809	0.0	Terrestrially-infl
2017-01-08 07:05:00	176.612719981493	90.9823102934964	26.75950302749894	16.055701816499365	0.0	5.351900605499788	10.703801210999575	0.0	0.0	Terrestrially-infl
2017-01-08 07:10:00	64.22580467004232	53.521503891701926	53.521503891701926	10.704300778340386	0.0	10.704300778340386	10.704300778340386	21.40860155668077	0.0	Terrestrially-infl
2017-01-08 07:15:00	133.83900799616407	85.65696511754501	26.767801599232808	26.767801599232808	5.353560319846563	10.707120639693127	0.0	0.0	0.0	Terrestrially-infl
2017-01-08 07:20:00	192.7256008715225	42.82791130478278	37.474422391684925	0.0	16.060466739293542	10.706977826195695	16.060466739293542	0.0	0.0	Terrestrially-infl
2017-01-08 07:25:00	139.42456522834414	80.43724917019854	32.17489966807941	16.087449834039706	16.087449834039706	0.0	5.3624832780132365	5.3624832780132365	0.0	Terrestrially-infl
2017-01-08 07:30:00	123.143795742218	37.47854653024026	21.41631230299443	21.41631230299443	0.0	0.0	16.062234227245824	10.708156151497215	0.0	Terrestrially-infl
2017-01-08 07:35:00	101.70543682584764	26.764588638380953	21.411670910704764	5.352917727676191	5.352917727676191	5.352917727676191	10.705835455352382	0.0	0.0	Terrestrially-infl
2017-01-08 07:40:00	69.59187501180952	37.47254808328205	21.412884619018318	10.706442309509155	0.0	0.0	16.059663464263735	0.0	0.0	Terrestrially-infl
2017-01-08 07:45:00	53.542566354880684	69.6053362613449	10.708513270976141	5.3542566354880705	10.708513270976141	5.3542566354880705	16.062769906464208	5.3542566354880705	0.0	Terrestrially-infl
2017-01-08 07:50:00	80.30501150312091	64.24400920249671	21.414669734165575	10.707334867082787	0.0	5.353667433541394	0.0	10.707334867082787	0.0	Terrestrially-infl
2017-01-08 07:55:00	74.94534606268508	80.29858506716259	53.53239004477506	10.706478008955012	5.353239004477506	10.706478008955012	5.353239004477506	0.0	0.0	Terrestrially-infl
2017-01-08 08:00:00	64.22794584423686	26.76164410176536	5.352328820353073	5.352328820353073	10.704657640706145	5.352328820353073	5.352328820353073	0.0	0.0	Terrestrially-infl
2017-01-08 08:05:00	128.45546344078596	117.75084148738712	80.28466465049124	32.11386586019649	26.761554883497077	16.056932930098245	10.704621953398831	0.0	0.0	Terrestrially-infl
2017-01-08 08:10:00	69.58491433936486	42.82148574730146	21.41074287365073	10.705371436825363	32.1161143104761	0.0	16.05805715523805	0.0	0.0	Terrestrially-infl
2017-01-08 08:15:00	69.5916429669589	53.53203305150685	32.11921983090411	10.70640661030137	21.41281322060274	0.0	5.353203305150685	5.353203305150685	0.0	Terrestrially-infl
2017-01-08 08:20:00	101.68611150449594	58.870906660497674	16.055701816499365	16.055701816499365	16.055701816499365	0.0	5.351900605499788	0.0	0.0	Terrestrially-infl
2017-01-08 08:25:00	123.1918633209004	85.69868752758288	5.35616797047393	21.42467188189572	0.0	5.35616797047393	10.71233594094786	0.0	0.0	Terrestrially-infl
2017-01-08 08:30:00	58.93259355421064	32.145051029569444	37.502559534497685	5.357508504928242	0.0	0.0	5.357508504928242	5.357508504928242	0.0	Terrestrially-infl
2017-01-08 08:35:00	133.94128837189618	58.93416688363431	10.715303069751693	21.430606139503386	5.3576515348758464	0.0	5.3576515348758464	0.0	0.0	Terrestrially-infl
2017-01-08 08:40:00	53.523466641257066	26.761733320628533	10.704693328251414	5.352346664125707	0.0	5.352346664125707	5.352346664125707	0.0	0.0	Terrestrially-infl
2017-01-08 08:45:00	0.0	0.0	5.356239448709457	0.0	0.0	0.0	0.0	0.0	0.0	Terrestrially-infl
2017-01-08 08:50:00	0.0	0.0	0.0	0.0	0.0	5.360692727714722	5.360692727714722	0.0	0.0	Terrestrially-infl
2017-01-08 08:55:00	0.0	0.0	0.0	0.0	0.0	5.362877359612737	0.0	0.0	0.0	Terrestrially-infl
2017-01-08 09:00:00	0.0	0.0	0.0	0.0	0.0	0.0	0.0	0.0	0.0	Terrestrially-infl
2017-01-08 09:05:00	0.0	0.0	0.0	0.0	0.0	0.0	0.0	0.0	0.0	Terrestrially-infl
2017-01-08 09:10:00	0.0	0.0	0.0	0.0	0.0	5.359135921347998	0.0	0.0	0.0	Terrestrially-infl
2017-01-08 09:15:00	0.0	0.0	0.0	0.0	0.0	0.0	5.356007151418936	5.356007151418936	0.0	Terrestrially-infl
2017-01-08 09:20:00	0.0	0.0	0.0	0.0	5.357454870666724	0.0	0.0	0.0	0.0	Terrestrially-infl
2017-01-08 09:25:00	0.0	0.0	0.0	0.0	0.0	5.356239448709457	5.356239448709457	0.0	0.0	Terrestrially-infl
2017-01-08 09:30:00	0.0	0.0	5.360460043999273	0.0	0.0	5.360460043999273	0.0	0.0	0.0	Terrestrially-infl
2017-01-08 09:35:00	5.36121186418784	0.0	0.0	0.0	0.0	0.0	10.722423728375679	0.0	0.0	Terrestrially-infl
2017-01-08 09:40:00	0.0	0.0	0.0	0.0	0.0	0.0	0.0	0.0	0.0	Terrestrially-infl
2017-01-08 09:45:00	0.0	5.352828490963919	0.0	0.0	0.0	0.0	0.0	0.0	0.0	Terrestrially-infl
2017-01-08 09:50:00	0.0	0.0	0.0	0.0	0.0	5.352810643978496	0.0	0.0	0.0	Terrestrially-infl
2017-01-08 09:55:00	0.0	0.0	0.0	0.0	0.0	0.0	0.0	0.0	0.0	Terrestrially-infl
2017-01-08 10:00:00	0.0	0.0	0.0	0.0	0.0	0.0	5.352364508017317	0.0	0.0	Terrestrially-infl
2017-01-08 10:05:00	96.37661943878527	42.834053083904564	16.062769906464208	0.0	10.708513270976141	5.3542566354880705	0.0	0.0	0.0	Terrestrially-infl
2017-01-08 10:10:00	160.8385043132851	64.33540172531403	26.80641738554752	32.167700862657014	5.361283477109503	5.361283477109503	21.445133908438013	5.361283477109503	0.0	Terrestrially-infl
2017-01-08 10:15:00	80.28894734153516	64.23115787322813	37.46817542604974	10.705192978871354	10.705192978871354	5.352596489435677	5.352596489435677	10.705192978871354	0.0	Terrestrially-infl
2017-01-08 10:20:00	117.78225459115632	117.78225459115632	26.7686942252628	5.353738845052559	10.707477690105119	5.353738845052559	10.707477690105119	0.0	0.0	Terrestrially-infl
2017-01-08 10:25:00	69.60115807491262	42.831481892253926	21.415740946126963	10.707870473063481	5.353935236531741	10.707870473063481	42.831481892253926	10.707870473063481	0.0	Terrestrially-infl
2017-01-08 10:30:00	235.70048554595317	144.634388857744	69.63877982039527	26.784146084767407	10.713658433906962	5.356829216953481	0.0	5.356829216953481	0.0	Terrestrially-infl
2017-01-08 10:35:00	139.17818115145968	64.236083608366	26.765034836819172	10.706013934727668	16.0590209020915	5.353006967363834	16.0590209020915	5.353006967363834	0.0	Terrestrially-infl
2017-01-08 10:40:00	149.89119192094518	91.005366523431	42.82605483455576	16.05977056295841	10.70651370863894	16.05977056295841	16.05977056295841	0.0	0.0	Terrestrially-infl
2017-01-08 10:45:00	123.14051044023	107.0787047306348	26.7696761826587	5.353935236531741	5.353935236531741	26.7696761826587	10.707870473063481	16.06180570959522	0.0	Terrestrially-infl
2017-01-08 10:50:00	91.01659549681374	85.66267811464824	10.707834764331027	16.061752146496538	5.3539173821655135	5.3539173821655135	5.3539173821655135	10.707834764331027	0.0	Terrestrially-infl
2017-01-08 10:55:00	160.61645021370927	69.60046175927401	26.769408368951545	5.353881673790309	5.353881673790309	10.707763347580618	16.061645021370925	10.707763347580618	0.0	Terrestrially-infl
2017-01-08 11:00:00	0.0	0.0	0.0	0.0	0.0	0.0	0.0	5.369585619808644	0.0	Terrestrially-infl
2017-01-08 11:05:00	0.0	0.0	0.0	0.0	0.0	0.0	5.358044906612777	0.0	0.0	Terrestrially-infl
2017-01-08 11:10:00	0.0	0.0	0.0	0.0	0.0	0.0	0.0	5.360746426825472	0.0	Terrestrially-infl
2017-01-08 11:15:00	0.0	0.0	0.0	0.0	0.0	0.0	0.0	0.0	0.0	Terrestrially-infl
2017-01-08 11:20:00	0.0	0.0	0.0	0.0	0.0	0.0	5.355328244085242	0.0	0.0	Terrestrially-infl
2017-01-08 11:25:00	0.0	0.0	0.0	0.0	5.36359402002441	0.0	5.36359402002441	0.0	0.0	Terrestrially-infl
2017-01-08 11:30:00	0.0	0.0	0.0	0.0	5.3527927971120794	0.0	0.0	0.0	0.0	Terrestrially-infl
2017-01-08 11:35:00	0.0	0.0	0.0	0.0	0.0	0.0	0.0	0.0	0.0	Terrestrially-infl
2017-01-08 11:40:00	0.0	0.0	0.0	0.0	5.369908900566023	0.0	0.0	5.369908900566023	0.0	Terrestrially-infl
2017-01-08 11:45:00	0.0	0.0	0.0	0.0	0.0	0.0	0.0	0.0	0.0	Terrestrially-infl
2017-01-08 11:50:00	5.36115815575207	0.0	0.0	0.0	0.0	0.0	0.0	0.0	0.0	Terrestrially-infl
2017-01-08 11:55:00	0.0	0.0	5.364275024851737	0.0	0.0	0.0	0.0	0.0	0.0	Terrestrially-infl
2017-01-08 12:00:00	0.0	0.0	0.0	0.0	0.0	0.0	0.0	0.0	0.0	Terrestrially-infl
2017-01-08 12:05:00	0.0	0.0	0.0	0.0	0.0	0.0	0.0	0.0	0.0	Terrestrially-infl
2017-01-08 12:10:00	0.0	0.0	0.0	0.0	0.0	0.0	0.0	0.0	0.0	Terrestrially-infl
2017-01-08 12:15:00	0.0	0.0	0.0	0.0	0.0	0.0	0.0	0.0	0.0	Terrestrially-infl
2017-01-08 12:20:00	0.0	0.0	0.0	0.0	0.0	0.0	0.0	0.0	0.0
2017-01-08 12:25:00	0.0	0.0	0.0	0.0	0.0	0.0	5.393831450699574	0.0	0.0
2017-01-08 12:30:00	5.542903310757816	0.0	0.0	0.0	5.542903310757816	0.0	0.0	0.0	0.0
2017-01-08 12:35:00	0.0	0.0	0.0	0.0	0.0	0.0	0.0	0.0	0.0	Terrestrially-infl
2017-01-08 12:40:00	0.0	0.0	0.0	0.0	0.0	0.0	0.0	0.0	0.0	Terrestrially-infl
2017-01-08 12:45:00	0.0	5.3595474029144405	0.0	0.0	5.3595474029144405	0.0	0.0	0.0	0.0	Terrestrially-infl
2017-01-08 12:50:00	0.0	0.0	0.0	0.0	0.0	5.353488913097848	0.0	0.0	0.0	Terrestrially-infl
2017-01-08 12:55:00	0.0	0.0	0.0	0.0	0.0	0.0	0.0	0.0	0.0	Terrestrially-infl
2017-01-08 13:00:00	0.0	5.353703139058841	0.0	0.0	0.0	0.0	0.0	0.0	0.0	Terrestrially-infl
2017-01-08 13:05:00	0.0	0.0	0.0	0.0	0.0	5.356721976703568	10.713443953407136	0.0	0.0	Terrestrially-infl
2017-01-08 13:10:00	0.0	0.0	0.0	5.361838542126971	5.361838542126971	5.361838542126971	0.0	0.0	0.0	Terrestrially-infl
2017-01-08 13:15:00	0.0	0.0	0.0	0.0	0.0	0.0	0.0	5.353239004477506	0.0	Terrestrially-infl
2017-01-08 13:20:00	5.357204591644591	0.0	0.0	5.357204591644591	0.0	5.357204591644591	0.0	0.0	0.0	Terrestrially-infl
2017-01-08 13:25:00	0.0	0.0	0.0	0.0	0.0	5.356293058638081	10.712586117276162	5.356293058638081	0.0	Terrestrially-infl
2017-01-08 13:30:00	0.0	0.0	0.0	0.0	0.0	0.0	0.0	0.0	0.0	Terrestrially-infl
2017-01-08 13:35:00	0.0	0.0	0.0	0.0	0.0	5.354113786743724	0.0	0.0	0.0	Terrestrially-infl
2017-01-08 13:40:00	0.0	0.0	0.0	0.0	0.0	0.0	0.0	0.0	0.0	Terrestrially-infl
2017-01-08 13:45:00	5.357937617683191	0.0	0.0	0.0	0.0	0.0	0.0	5.357937617683191	0.0	Terrestrially-infl
2017-01-08 13:50:00	0.0	0.0	0.0	0.0	0.0	0.0	0.0	0.0	0.0	Terrestrially-infl
2017-01-08 13:55:00	0.0	5.353881673790309	0.0	0.0	0.0	10.707763347580618	5.353881673790309	0.0	0.0	Terrestrially-infl
2017-01-08 14:00:00	5.353060512604658	5.353060512604658	0.0	5.353060512604658	0.0	0.0	5.353060512604658	0.0	0.0	Terrestrially-infl
2017-01-08 14:05:00	0.0	0.0	0.0	0.0	0.0	0.0	0.0	0.0	0.0	Terrestrially-infl
2017-01-08 14:10:00	150.22580178140043	91.20852251013598	42.921657651828696	10.730414412957174	5.365207206478587	5.365207206478587	0.0	5.365207206478587	0.0	Terrestrially-infl
2017-01-08 14:15:00	85.66153545426275	16.061537897674263	10.707691931782843	0.0	0.0	5.353845965891422	5.353845965891422	0.0	0.0	Terrestrially-infl
2017-01-08 14:20:00	58.867570609093065	16.054791984298106	10.70319465619874	10.70319465619874	10.70319465619874	0.0	5.35159732809937	0.0	0.0	Terrestrially-infl
2017-01-08 14:25:00	26.765034836819172	32.118041804183	5.353006967363834	0.0	5.353006967363834	5.353006967363834	5.353006967363834	0.0	0.0	Terrestrially-infl
2017-01-08 14:30:00	90.9829168867152	58.87129916199218	26.759681437269176	21.40774514981534	26.759681437269176	5.351936287453835	5.351936287453835	0.0	0.0	Terrestrially-infl
2017-01-08 14:35:00	74.92910628039327	48.16871118025281	10.704158040056177	21.40831608011236	0.0	5.352079020028088	5.352079020028088	5.352079020028088	0.0	Terrestrially-infl
2017-01-08 14:40:00	139.243643556989	42.84419801753507	5.355524752191884	10.711049504383768	0.0	0.0	5.355524752191884	5.355524752191884	0.0	Terrestrially-infl
2017-01-08 14:45:00	107.0833470825922	69.60417560368494	10.70833470825922	5.35416735412961	0.0	5.35416735412961	5.35416735412961	0.0	0.0	Terrestrially-infl
2017-01-08 14:50:00	10.704050988841173	5.3520254944205865	0.0	5.3520254944205865	5.3520254944205865	0.0	5.3520254944205865	0.0	0.0	Terrestrially-infl
2017-01-08 14:55:00	10.706585108721027	5.353292554360514	10.706585108721027	0.0	0.0	5.353292554360514	0.0	0.0	0.0	Terrestrially-infl
2017-01-08 15:00:00	21.411742301502738	0.0	0.0	0.0	0.0	0.0	0.0	0.0	0.0	Terrestrially-infl
2017-01-08 15:05:00	0.0	0.0	0.0	0.0	0.0	0.0	0.0	0.0	0.0	Terrestrially-infl
2017-01-08 15:10:00	0.0	0.0	0.0	0.0	0.0	0.0	0.0	0.0	0.0	Terrestrially-infl
2017-01-08 15:15:00	5.3527927971120794	0.0	0.0	0.0	0.0	0.0	0.0	5.3527927971120794	0.0	Terrestrially-infl
2017-01-08 15:20:00	0.0	0.0	0.0	0.0	0.0	0.0	5.353667433541394	0.0	0.0	Terrestrially-infl
2017-01-08 15:25:00	0.0	0.0	0.0	0.0	0.0	0.0	10.718880107610724	0.0	0.0	Terrestrially-infl
2017-01-08 15:30:00	0.0	0.0	5.3605853327206106	5.3605853327206106	0.0	0.0	0.0	0.0	0.0	Terrestrially-infl
2017-01-08 15:35:00	0.0	0.0	0.0	0.0	5.353346105314878	0.0	10.706692210629756	0.0	0.0	Terrestrially-infl
2017-01-08 15:40:00	0.0	5.353756698228021	0.0	0.0	0.0	0.0	5.353756698228021	0.0	0.0	Terrestrially-infl
2017-01-08 15:45:00	32.14548011368461	0.0	5.357580018947437	10.715160037894874	0.0	10.715160037894874	0.0	0.0	0.0	Terrestrially-infl
2017-01-08 15:50:00	10.706335212599996	5.353167606299998	0.0	0.0	0.0	0.0	0.0	0.0	0.0	Terrestrially-infl
2017-01-08 15:55:00	10.70901327826615	10.70901327826615	0.0	0.0	0.0	5.354506639133075	0.0	0.0	0.0	Terrestrially-infl
2017-01-08 16:00:00	58.91096879008357	37.488798320962275	26.77771308640162	5.355542617280324	0.0	5.355542617280324	5.355542617280324	5.355542617280324	0.0	Terrestrially-infl
2017-01-08 16:05:00	112.41914364157078	74.94609576104719	5.353292554360514	0.0	0.0	5.353292554360514	0.0	0.0	0.0	Terrestrially-infl
2017-01-08 16:10:00	16.05789654200847	10.70526436133898	0.0	0.0	0.0	5.35263218066949	0.0	0.0	0.0	Terrestrially-infl
2017-01-08 16:15:00	10.706656509755428	0.0	0.0	5.353328254877714	0.0	5.353328254877714	0.0	0.0	0.0	Terrestrially-infl
2017-01-08 16:20:00	5.354595931807217	0.0	0.0	0.0	0.0	0.0	10.709191863614434	0.0	0.0	Terrestrially-infl
2017-01-08 16:25:00	0.0	0.0	0.0	5.35211470436122	0.0	0.0	5.35211470436122	0.0	0.0	Terrestrially-infl
2017-01-08 16:30:00	42.830767727131374	10.707691931782843	10.707691931782843	5.353845965891422	0.0	0.0	5.353845965891422	0.0	0.0	Terrestrially-infl
2017-01-08 16:35:00	48.18605989668725	10.708013310374945	0.0	0.0	0.0	5.354006655187472	0.0	0.0	0.0	Terrestrially-infl
2017-01-08 16:40:00	0.0	0.0	0.0	0.0	0.0	0.0	0.0	0.0	0.0	Terrestrially-infl
2017-01-08 16:45:00	0.0	0.0	0.0	5.3570079602455385	0.0	0.0	5.3570079602455385	0.0	0.0	Terrestrially-infl
2017-01-08 16:50:00	26.76369628613435	0.0	0.0	0.0	0.0	0.0	0.0	0.0	0.0	Terrestrially-infl
2017-01-08 16:55:00	48.18220354648245	5.353578171831384	0.0	5.353578171831384	0.0	0.0	0.0	5.353578171831384	0.0	Terrestrially-infl
2017-01-08 17:00:00	0.0	0.0	0.0	0.0	0.0	5.354845967139157	0.0	0.0	0.0	Terrestrially-infl
2017-01-08 17:05:00	0.0	0.0	0.0	0.0	0.0	0.0	0.0	0.0	0.0	Terrestrially-infl
2017-01-08 17:10:00	5.354435207137941	0.0	0.0	0.0	0.0	0.0	0.0	0.0	0.0	Terrestrially-infl
2017-01-08 17:15:00	0.0	0.0	0.0	0.0	0.0	0.0	0.0	0.0	0.0	Terrestrially-infl
2017-01-08 17:20:00	0.0	0.0	5.355935679383182	0.0	0.0	0.0	0.0	0.0	0.0	Terrestrially-infl
2017-01-08 17:25:00	0.0	0.0	0.0	0.0	0.0	5.358921260394563	0.0	0.0	0.0	Terrestrially-infl
2017-01-08 17:30:00	10.7089061299161	5.35445306495805	0.0	5.35445306495805	0.0	0.0	0.0	0.0	0.0	Terrestrially-infl
2017-01-08 17:35:00	0.0	0.0	0.0	0.0	0.0	0.0	0.0	0.0	0.0	Terrestrially-infl
2017-01-08 17:40:00	5.356239448709457	0.0	10.712478897418913	0.0	0.0	0.0	0.0	0.0	0.0	Terrestrially-infl
2017-01-08 17:45:00	0.0	0.0	0.0	0.0	0.0	5.355935679383182	5.355935679383182	0.0	0.0	Terrestrially-infl
2017-01-08 17:50:00	0.0	0.0	0.0	0.0	0.0	5.355453293029999	0.0	0.0	0.0	Terrestrially-infl
2017-01-08 17:55:00	0.0	0.0	0.0	5.352757103736268	0.0	0.0	0.0	0.0	0.0	Terrestrially-infl
2017-01-08 18:00:00	5.354988854956108	0.0	0.0	0.0	0.0	0.0	10.709977709912216	0.0	0.0	Terrestrially-infl
2017-01-08 18:05:00	0.0	0.0	5.359797900893463	0.0	5.359797900893463	0.0	5.359797900893463	0.0	0.0	Terrestrially-infl
2017-01-08 18:10:00	0.0	0.0	0.0	0.0	0.0	0.0	0.0	0.0	0.0	Terrestrially-infl
2017-01-08 18:15:00	0.0	0.0	0.0	0.0	0.0	5.352828490963919	0.0	0.0	0.0	Terrestrially-infl
2017-01-08 18:20:00	0.0	0.0	0.0	0.0	0.0	5.355864209254888	0.0	0.0	0.0	Terrestrially-infl
2017-01-08 18:25:00	0.0	0.0	0.0	0.0	5.353042664072027	0.0	0.0	0.0	0.0	Terrestrially-infl
2017-01-08 18:30:00	0.0	0.0	5.355453293029999	0.0	0.0	0.0	0.0	0.0	0.0	Terrestrially-infl
2017-01-08 18:35:00	0.0	0.0	5.358527759973255	0.0	5.358527759973255	0.0	10.71705551994651	0.0	0.0	Terrestrially-infl
2017-01-08 18:40:00	5.359780007404132	0.0	0.0	0.0	0.0	5.359780007404132	0.0	0.0	0.0	Terrestrially-infl
2017-01-08 18:45:00	0.0	0.0	0.0	0.0	5.355096025823218	5.355096025823218	0.0	0.0	0.0	Terrestrially-infl
2017-01-08 18:50:00	10.719846317328264	5.359923158664132	0.0	0.0	0.0	0.0	0.0	0.0	0.0	Terrestrially-infl
2017-01-08 18:55:00	5.352667872379287	0.0	0.0	0.0	0.0	5.352667872379287	0.0	5.352667872379287	0.0	Terrestrially-infl
2017-01-08 19:00:00	10.718271842695996	0.0	10.718271842695996	0.0	0.0	5.359135921347998	0.0	0.0	0.0	Terrestrially-infl
2017-01-08 19:05:00	0.0	0.0	0.0	0.0	0.0	0.0	0.0	0.0	0.0	Terrestrially-infl
2017-01-08 19:10:00	5.355917811672287	5.355917811672287	5.355917811672287	0.0	0.0	0.0	10.711835623344577	0.0	0.0	Terrestrially-infl
2017-01-08 19:15:00	5.353560319846563	10.707120639693127	16.060680959539688	5.353560319846563	0.0	10.707120639693127	0.0	0.0	0.0	Segment_1 Pristine Marine
2017-01-08 19:20:00	5.354149498215219	0.0	0.0	0.0	16.062448494645658	16.062448494645658	0.0	0.0	0.0	Segment_1 Pristine Marine
2017-01-08 19:25:00	5.3590643657860735	0.0	0.0	0.0	10.718128731572149	0.0	0.0	0.0	0.0	Segment_1 Pristine Marine
2017-01-08 19:30:00	5.356864964657648	0.0	0.0	0.0	0.0	0.0	0.0	0.0	0.0	Segment_1 Pristine Marine
2017-01-08 19:35:00	5.355096025823218	5.355096025823218	0.0	0.0	0.0	0.0	0.0	5.355096025823218	0.0	Segment_1 Pristine Marine
2017-01-08 19:40:00	0.0	0.0	5.352703564565077	0.0	0.0	0.0	0.0	0.0	0.0	Segment_1 Pristine Marine
2017-01-08 19:45:00	0.0	0.0	0.0	0.0	5.359690541749547	5.359690541749547	0.0	0.0	0.0	Segment_1 Pristine Marine
2017-01-08 19:50:00	0.0	0.0	0.0	0.0	5.352043336170797	0.0	5.352043336170797	0.0	0.0	Segment_1 Pristine Marine
2017-01-08 19:55:00	0.0	0.0	0.0	5.353631728500203	0.0	0.0	0.0	0.0	0.0	Segment_1 Pristine Marine
2017-01-08 20:00:00	0.0	0.0	0.0	0.0	0.0	0.0	5.354060220429692	0.0	0.0	Segment_1 Pristine Marine
2017-01-08 20:05:00	0.0	0.0	0.0	0.0	5.3543637770486665	5.3543637770486665	5.3543637770486665	0.0	0.0	Segment_1 Pristine Marine
2017-01-08 20:10:00	0.0	0.0	0.0	0.0	0.0	5.352096862135176	10.704193724270352	0.0	0.0	Segment_1 Pristine Marine
2017-01-08 20:15:00	0.0	0.0	0.0	5.356042888152135	0.0	0.0	0.0	0.0	0.0	Segment_1 Pristine Marine
2017-01-08 20:20:00	0.0	0.0	0.0	0.0	5.353845965891422	0.0	0.0	0.0	0.0	Segment_1 Pristine Marine
2017-01-08 20:25:00	0.0	0.0	0.0	5.353471061708302	5.353471061708302	0.0	0.0	0.0	0.0	Segment_1 Pristine Marine
2017-01-08 20:30:00	0.0	0.0	0.0	0.0	0.0	5.35325685431947	0.0	0.0	0.0	Segment_1 Pristine Marine
2017-01-08 20:35:00	0.0	0.0	5.3545602143801885	0.0	5.3545602143801885	0.0	0.0	0.0	0.0	Segment_1 Pristine Marine
2017-01-08 20:40:00	0.0	0.0	0.0	0.0	10.70458626632946	0.0	5.35229313316473	0.0	0.0	Segment_1 Pristine Marine
2017-01-08 20:45:00	0.0	0.0	0.0	5.356221578971723	0.0	0.0	0.0	0.0	0.0	Segment_1 Pristine Marine
2017-01-08 20:50:00	0.0	0.0	0.0	0.0	0.0	5.3602452769590165	5.3602452769590165	0.0	0.0	Segment_1 Pristine Marine
2017-01-08 20:55:00	0.0	0.0	0.0	0.0	0.0	0.0	5.354310205732382	5.354310205732382	0.0	Segment_1 Pristine Marine
2017-01-08 21:00:00	0.0	0.0	0.0	0.0	0.0	5.3527749503646715	0.0	0.0	0.0	Segment_1 Pristine Marine
2017-01-08 21:05:00	0.0	0.0	0.0	5.357150963467851	0.0	0.0	0.0	0.0	0.0	Segment_1 Pristine Marine
2017-01-08 21:10:00	0.0	5.354238778978173	0.0	0.0	0.0	0.0	0.0	0.0	0.0	Segment_1 Pristine Marine
2017-01-08 21:15:00	0.0	5.365476165235148	0.0	0.0	5.365476165235148	0.0	0.0	0.0	0.0	Segment_1 Pristine Marine
2017-01-08 21:20:00	0.0	0.0	0.0	0.0	5.355185338156034	5.355185338156034	0.0	0.0	0.0	Segment_1 Pristine Marine
2017-01-08 21:25:00	0.0	0.0	0.0	0.0	0.0	0.0	0.0	0.0	0.0	Segment_1 Pristine Marine
2017-01-08 21:30:00	0.0	0.0	5.356114363049223	0.0	0.0	0.0	0.0	0.0	0.0	Segment_1 Pristine Marine
2017-01-08 21:35:00	0.0	0.0	0.0	0.0	0.0	5.356418152644995	0.0	0.0	0.0	Segment_1 Pristine Marine
2017-01-08 21:40:00	0.0	0.0	0.0	0.0	0.0	5.352310976699416	5.352310976699416	0.0	0.0	Segment_1 Pristine Marine
2017-01-08 21:45:00	0.0	0.0	0.0	0.0	0.0	0.0	5.354917410094447	0.0	0.0	Segment_1 Pristine Marine
2017-01-08 21:50:00	0.0	0.0	0.0	0.0	5.3569900853795565	5.3569900853795565	0.0	0.0	0.0	Segment_1 Pristine Marine
2017-01-08 21:55:00	0.0	0.0	0.0	0.0	0.0	0.0	0.0	0.0	0.0	Segment_1 Pristine Marine
2017-01-08 22:00:00	0.0	5.368239035526575	0.0	0.0	0.0	0.0	5.368239035526575	0.0	0.0	Segment_1 Pristine Marine
2017-01-08 22:05:00	5.353899527918372	0.0	0.0	0.0	0.0	0.0	5.353899527918372	0.0	0.0	Segment_1 Pristine Marine
2017-01-08 22:10:00	0.0	0.0	0.0	0.0	0.0	5.3569364614973285	0.0	0.0	0.0	Segment_1 Pristine Marine
2017-01-08 22:15:00	0.0	0.0	0.0	0.0	5.354435207137941	0.0	0.0	0.0	0.0	Segment_1 Pristine Marine
2017-01-08 22:20:00	0.0	0.0	0.0	0.0	5.353506764606443	0.0	0.0	0.0	0.0	Segment_1 Pristine Marine
2017-01-08 22:25:00	5.354131642419923	5.354131642419923	0.0	0.0	0.0	0.0	0.0	0.0	0.0	Segment_1 Pristine Marine
2017-01-08 22:30:00	5.357848213524001	0.0	0.0	0.0	0.0	10.715696427048002	0.0	0.0	0.0	Segment_1 Pristine Marine
2017-01-08 22:35:00	0.0	0.0	0.0	0.0	5.370843041455048	0.0	5.370843041455048	0.0	0.0	Segment_1 Pristine Marine
2017-01-08 22:40:00	0.0	0.0	0.0	5.352882032634247	0.0	5.352882032634247	0.0	0.0	0.0	Segment_1 Pristine Marine
2017-01-08 22:45:00	0.0	0.0	0.0	0.0	0.0	5.355149612865418	0.0	5.355149612865418	0.0	Segment_1 Pristine Marine
2017-01-08 22:50:00	5.354703086947388	0.0	0.0	0.0	5.354703086947388	5.354703086947388	0.0	0.0	0.0	Segment_1 Pristine Marine
2017-01-08 22:55:00	0.0	0.0	5.35874238940252	0.0	0.0	10.717484778805039	0.0	0.0	0.0	Segment_1 Pristine Marine
2017-01-08 23:00:00	0.0	0.0	0.0	0.0	0.0	0.0	5.359654756323992	0.0	0.0	Segment_1 Pristine Marine
2017-01-08 23:05:00	0.0	0.0	0.0	0.0	5.361086546178285	0.0	0.0	0.0	0.0	Segment_1 Pristine Marine
2017-01-08 23:10:00	5.3602452769590165	0.0	0.0	0.0	0.0	0.0	0.0	5.3602452769590165	0.0	Segment_1 Pristine Marine
2017-01-08 23:15:00	0.0	0.0	5.359189589273452	0.0	0.0	0.0	0.0	0.0	0.0	Segment_1 Pristine Marine
2017-01-08 23:20:00	0.0	5.3547745260901625	0.0	0.0	5.3547745260901625	0.0	0.0	5.3547745260901625	0.0	Segment_1 Pristine Marine
2017-01-08 23:25:00	0.0	0.0	0.0	0.0	0.0	0.0	5.3582773807011685	0.0	0.0	Segment_1 Pristine Marine
2017-01-08 23:30:00	5.358027024826127	0.0	0.0	0.0	0.0	0.0	0.0	0.0	0.0	Segment_1 Pristine Marine
2017-01-08 23:35:00	0.0	0.0	0.0	5.35325685431947	0.0	16.05977056295841	5.35325685431947	0.0	0.0	Segment_1 Pristine Marine
2017-01-08 23:40:00	5.352542953477403	0.0	0.0	0.0	5.352542953477403	0.0	0.0	0.0	0.0	Segment_1 Pristine Marine
2017-01-08 23:45:00	0.0	0.0	0.0	0.0	0.0	5.35741911508897	5.35741911508897	0.0	0.0	Segment_1 Pristine Marine
2017-01-08 23:50:00	5.3543994918550775	0.0	0.0	0.0	0.0	5.3543994918550775	0.0	0.0	0.0	Segment_1 Pristine Marine
2017-01-08 23:55:00	0.0	0.0	0.0	0.0	0.0	0.0	0.0	0.0	0.0	Segment_1 Pristine Marine
2017-01-09 00:00:00	0.0	0.0	0.0	0.0	0.0	0.0	0.0	0.0	0.0	Segment_1 Pristine Marine
2017-01-09 00:05:00	5.356453894863046	0.0	5.356453894863046	0.0	0.0	5.356453894863046	0.0	0.0	0.0	Segment_1 Pristine Marine
2017-01-09 00:10:00	0.0	0.0	0.0	0.0	5.35229313316473	0.0	0.0	0.0	0.0	Segment_1 Pristine Marine
2017-01-09 00:15:00	0.0	0.0	0.0	0.0	5.354042365229861	5.354042365229861	0.0	0.0	0.0	Segment_1 Pristine Marine
2017-01-09 00:20:00	0.0	0.0	0.0	0.0	10.714301926935702	5.357150963467851	0.0	0.0	0.0	Segment_1 Pristine Marine
2017-01-09 00:25:00	0.0	0.0	5.356847090745927	0.0	5.356847090745927	0.0	0.0	0.0	0.0	Segment_1 Pristine Marine
2017-01-09 00:30:00	0.0	0.0	0.0	5.35999473716168	5.35999473716168	0.0	5.35999473716168	0.0	0.0	Segment_1 Pristine Marine
2017-01-09 00:35:00	5.353774551522556	10.707549103045112	0.0	0.0	0.0	16.06132365456767	0.0	0.0	0.0	Segment_1 Pristine Marine
2017-01-09 00:40:00	0.0	10.709763376757019	0.0	0.0	0.0	0.0	0.0	0.0	0.0	Segment_1 Pristine Marine
2017-01-09 00:45:00	0.0	0.0	0.0	0.0	0.0	0.0	0.0	0.0	0.0	Segment_1 Pristine Marine
2017-01-09 00:50:00	0.0	0.0	0.0	0.0	0.0	0.0	5.354595931807217	0.0	0.0	Segment_1 Pristine Marine
2017-01-09 00:55:00	0.0	0.0	0.0	0.0	0.0	0.0	0.0	0.0	0.0	Segment_1 Pristine Marine
2017-01-09 01:00:00	0.0	0.0	0.0	0.0	0.0	0.0	0.0	5.352971271131723	0.0	Segment_1 Pristine Marine
2017-01-09 01:05:00	0.0	0.0	0.0	0.0	0.0	0.0	0.0	0.0	0.0	Segment_1 Pristine Marine
2017-01-09 01:10:00	0.0	0.0	0.0	0.0	0.0	0.0	0.0	0.0	0.0	Segment_1 Pristine Marine
2017-01-09 01:15:00	5.352989119188269	10.705978238376538	0.0	0.0	0.0	0.0	0.0	0.0	0.0	Segment_1 Pristine Marine
2017-01-09 01:20:00	5.359744220783887	0.0	5.359744220783887	0.0	0.0	0.0	0.0	0.0	0.0	Segment_1 Pristine Marine
2017-01-09 01:25:00	5.3539173821655135	0.0	0.0	5.3539173821655135	0.0	0.0	0.0	0.0	0.0	Segment_1 Pristine Marine
2017-01-09 01:30:00										Segment_1 Pristine Marine
2017-01-09 01:35:00										Segment_1 Pristine Marine
2017-01-09 01:40:00										Segment_1 Pristine Marine
2017-01-09 01:45:00										Segment_1 Pristine Marine
2017-01-09 01:50:00										Segment_1 Pristine Marine
2017-01-09 01:55:00										Segment_1 Pristine Marine
2017-01-09 02:00:00										Segment_1 Pristine Marine
2017-01-09 02:05:00										Segment_1 Pristine Marine
2017-01-09 02:10:00										Segment_1 Pristine Marine
2017-01-09 02:15:00										Segment_1 Pristine Marine
2017-01-09 02:20:00										Segment_1 Pristine Marine
2017-01-09 02:25:00										Segment_1 Pristine Marine
2017-01-09 02:30:00										Segment_1 Pristine Marine
2017-01-09 02:35:00	0.0	0.0	0.0	0.0	0.0	0.0	10.708763268784633	0.0	0.0	Segment_1 Pristine Marine
2017-01-09 02:40:00	0.0	0.0	0.0	0.0	5.356203709353227	0.0	5.356203709353227	0.0	0.0	Segment_1 Pristine Marine
2017-01-09 02:45:00	5.3596010790816395	5.3596010790816395	0.0	0.0	0.0	5.3596010790816395	0.0	0.0	0.0	Segment_1 Pristine Marine
2017-01-09 02:50:00	5.356721976703568	5.356721976703568	0.0	0.0	0.0	5.356721976703568	5.356721976703568	5.356721976703568	0.0	Segment_1 Pristine Marine
2017-01-09 02:55:00	0.0	0.0	0.0	0.0	5.355524752191884	16.066574256575652	0.0	0.0	0.0	Segment_1 Pristine Marine
2017-01-09 03:00:00	0.0	0.0	0.0	0.0	0.0	0.0	0.0	0.0	0.0	Segment_1 Pristine Marine
2017-01-09 03:05:00	0.0	5.352828490963919	0.0	0.0	0.0	0.0	0.0	0.0	0.0	Segment_1 Pristine Marine
2017-01-09 03:10:00	0.0	0.0	5.357508504928242	5.357508504928242	0.0	0.0	0.0	5.357508504928242	0.0	Segment_1 Pristine Marine
2017-01-09 03:15:00	0.0	0.0	0.0	0.0	0.0	0.0	0.0	0.0	0.0	Segment_1 Pristine Marine
2017-01-09 03:20:00	5.356221578971723	0.0	0.0	0.0	0.0	5.356221578971723	10.712443157943444	0.0	0.0	Segment_1 Pristine Marine
2017-01-09 03:25:00	0.0	0.0	0.0	0.0	0.0	0.0	0.0	0.0	0.0	Segment_1 Pristine Marine
2017-01-09 03:30:00	0.0	0.0	0.0	0.0	10.706478008955012	5.353239004477506	0.0	0.0	0.0	Segment_1 Pristine Marine
2017-01-09 03:35:00	0.0	0.0	5.569825264231313	0.0	11.139650528462626	5.569825264231313	0.0	0.0	0.0	Segment_1 Pristine Marine
2017-01-09 03:40:00	5.367539078580257	0.0	0.0	0.0	0.0	0.0	5.367539078580257	0.0	0.0	Segment_1 Pristine Marine
2017-01-09 03:45:00	0.0	0.0	0.0	0.0	0.0	0.0	0.0	0.0	0.0	Segment_1 Pristine Marine
2017-01-09 03:50:00	5.3554354285374925	5.3554354285374925	0.0	0.0	0.0	0.0	0.0	0.0	0.0	Segment_1 Pristine Marine
2017-01-09 03:55:00	5.353845965891422	0.0	0.0	0.0	0.0	0.0	0.0	0.0	0.0	Segment_1 Pristine Marine
2017-01-09 04:00:00	5.355346107862672	5.355346107862672	0.0	5.355346107862672	0.0	0.0	5.355346107862672	0.0	0.0	Segment_1 Pristine Marine
2017-01-09 04:05:00	0.0	0.0	0.0	0.0	0.0	0.0	0.0	5.357168839407466	0.0	Segment_1 Pristine Marine
2017-01-09 04:10:00	0.0	10.704479206549028	0.0	0.0	0.0	0.0	0.0	5.352239603274514	0.0	Segment_1 Pristine Marine
2017-01-09 04:15:00	10.713837174216973	0.0	0.0	0.0	0.0	5.3569185871084875	0.0	0.0	0.0	Segment_1 Pristine Marine
2017-01-09 04:20:00	0.0	0.0	5.3536495809612665	0.0	0.0	0.0	0.0	0.0	0.0	Segment_1 Pristine Marine
2017-01-09 04:25:00	0.0	0.0	0.0	0.0	0.0	16.060145419639007	0.0	0.0	0.0	Segment_1 Pristine Marine
2017-01-09 04:30:00	0.0	0.0	0.0	0.0	5.351650845142991	0.0	0.0	0.0	0.0	Segment_1 Pristine Marine
2017-01-09 04:35:00	5.3576515348758464	0.0	0.0	0.0	0.0	5.3576515348758464	0.0	0.0	0.0	Segment_1 Pristine Marine
2017-01-09 04:40:00	5.358062788518787	0.0	0.0	0.0	10.716125577037573	5.358062788518787	10.716125577037573	0.0	0.0	Segment_1 Pristine Marine
2017-01-09 04:45:00	0.0	0.0	0.0	0.0	0.0	10.714337678814932	0.0	0.0	0.0	Segment_1 Pristine Marine
2017-01-09 04:50:00	10.719094805828881	0.0	0.0	5.3595474029144405	0.0	10.719094805828881	0.0	0.0	0.0	Segment_1 Pristine Marine
2017-01-09 04:55:00	0.0	0.0	0.0	0.0	5.355078163714139	5.355078163714139	10.710156327428278	16.065234491142412	0.0	Segment_1 Pristine Marine
2017-01-09 05:00:00	0.0	0.0	0.0	0.0	5.3558999440806065	0.0	5.3558999440806065	0.0	0.0	Segment_1 Pristine Marine
2017-01-09 05:05:00	0.0	0.0	0.0	0.0	0.0	0.0	5.3572224679421065	0.0	0.0	Segment_1 Pristine Marine
2017-01-09 05:10:00	5.359636863790412	0.0	0.0	5.359636863790412	0.0	0.0	0.0	0.0	0.0	Segment_1 Pristine Marine
2017-01-09 05:15:00	0.0	0.0	0.0	5.35598928323117	0.0	5.35598928323117	0.0	0.0	0.0	Segment_1 Pristine Marine
2017-01-09 05:20:00	0.0	0.0	0.0	0.0	0.0	0.0	0.0	0.0	0.0	Segment_1 Pristine Marine
2017-01-09 05:25:00	0.0	5.353738845052559	0.0	0.0	0.0	0.0	0.0	0.0	0.0	Segment_1 Pristine Marine
2017-01-09 05:30:00	0.0	0.0	0.0	0.0	0.0	0.0	0.0	0.0	0.0	Segment_1 Pristine Marine
2017-01-09 05:35:00	10.714444935884213	0.0	0.0	0.0	0.0	5.3572224679421065	0.0	0.0	5.3572224679421065	Segment_1 Pristine Marine
2017-01-09 05:40:00	0.0	0.0	0.0	0.0	0.0	0.0	5.352721410836471	5.352721410836471	0.0	Segment_1 Pristine Marine
2017-01-09 05:45:00	0.0	0.0	0.0	0.0	0.0	5.356310928852767	0.0	0.0	0.0	Segment_1 Pristine Marine
2017-01-09 05:50:00	5.35445306495805	0.0	0.0	0.0	0.0	0.0	5.35445306495805	0.0	0.0	Segment_1 Pristine Marine
2017-01-09 05:55:00	5.353006967363834	0.0	0.0	0.0	0.0	0.0	0.0	0.0	0.0	Segment_1 Pristine Marine
2017-01-09 06:00:00	10.70979909835381	0.0	0.0	0.0	0.0	5.354899549176905	0.0	0.0	0.0	Segment_1 Pristine Marine
2017-01-09 06:05:00	5.354417349436953	0.0	0.0	0.0	0.0	0.0	0.0	5.354417349436953	0.0	Segment_1 Pristine Marine
2017-01-09 06:10:00	10.710192051646436	0.0	0.0	0.0	0.0	0.0	0.0	5.355096025823218	0.0	Segment_1 Pristine Marine
2017-01-09 06:15:00	5.354524497429655	0.0	0.0	0.0	5.354524497429655	5.354524497429655	0.0	0.0	0.0	Segment_1 Pristine Marine
2017-01-09 06:20:00	5.362160890689653	0.0	0.0	0.0	0.0	0.0	0.0	0.0	0.0	Segment_1 Pristine Marine
2017-01-09 06:25:00	0.0	5.355542617280324	0.0	0.0	5.355542617280324	0.0	0.0	0.0	0.0	Segment_1 Pristine Marine
2017-01-09 06:30:00	5.3520254944205865	0.0	0.0	0.0	5.3520254944205865	0.0	5.3520254944205865	0.0	0.0	Segment_1 Pristine Marine
2017-01-09 06:35:00	5.353596023935262	5.353596023935262	0.0	0.0	0.0	0.0	0.0	5.353596023935262	0.0	Segment_1 Pristine Marine
2017-01-09 06:40:00	0.0	0.0	0.0	0.0	0.0	0.0	0.0	0.0	0.0	Segment_1 Pristine Marine
2017-01-09 06:45:00	0.0	0.0	0.0	5.356436023694394	0.0	0.0	0.0	0.0	5.356436023694394	Segment_1 Pristine Marine
2017-01-09 06:50:00	0.0	0.0	5.353667433541394	0.0	0.0	0.0	5.353667433541394	0.0	0.0	Segment_1 Pristine Marine
2017-01-09 06:55:00	0.0	5.35284633806835	0.0	0.0	0.0	0.0	10.7056926761367	0.0	0.0	Segment_1 Pristine Marine
2017-01-09 07:00:00	0.0	0.0	0.0	0.0	0.0	0.0	5.3572224679421065	0.0	0.0	Segment_1 Pristine Marine
2017-01-09 07:05:00	5.351757882441385	5.351757882441385	0.0	0.0	0.0	5.351757882441385	0.0	0.0	0.0	Segment_1 Pristine Marine
2017-01-09 07:10:00	0.0	0.0	0.0	0.0	0.0	0.0	0.0	5.358438336118562	0.0	Segment_1 Pristine Marine
2017-01-09 07:15:00	0.0	0.0	0.0	0.0	5.355917811672287	5.355917811672287	0.0	0.0	0.0	Segment_1 Pristine Marine
2017-01-09 07:20:00	0.0	0.0	0.0	0.0	0.0	0.0	0.0	5.353881673790309	0.0	Segment_1 Pristine Marine
2017-01-09 07:25:00	0.0	0.0	0.0	0.0	5.3517757224073925	0.0	0.0	0.0	0.0	Segment_1 Pristine Marine
2017-01-09 07:30:00	0.0	0.0	0.0	0.0	0.0	0.0	0.0	0.0	0.0	Segment_1 Pristine Marine
2017-01-09 07:35:00	5.356954336005453	0.0	0.0	0.0	0.0	0.0	0.0	0.0	0.0	Segment_1 Pristine Marine
2017-01-09 07:40:00	0.0	0.0	0.0	0.0	0.0	5.3556140788259965	0.0	0.0	0.0	Segment_1 Pristine Marine
2017-01-09 07:45:00	0.0	0.0	0.0	0.0	0.0	5.356436023694394	0.0	5.356436023694394	0.0	Segment_1 Pristine Marine
2017-01-09 07:50:00	0.0	0.0	0.0	0.0	0.0	0.0	0.0	0.0	0.0	Segment_1 Pristine Marine
2017-01-09 07:55:00	0.0	0.0	0.0	0.0	0.0	0.0	0.0	0.0	0.0	Segment_1 Pristine Marine
2017-01-09 08:00:00	5.366067969430013	0.0	0.0	0.0	5.366067969430013	0.0	0.0	0.0	0.0	Segment_1 Pristine Marine
2017-01-09 08:05:00	0.0	0.0	0.0	0.0	5.3545780730341415	10.709156146068283	0.0	0.0	0.0	Segment_1 Pristine Marine
2017-01-09 08:10:00	0.0	0.0	0.0	0.0	0.0	5.357615776672983	0.0	0.0	0.0	Segment_1 Pristine Marine
2017-01-09 08:15:00	0.0	0.0	0.0	0.0	0.0	0.0	0.0	0.0	0.0	Segment_1 Pristine Marine
2017-01-09 08:20:00	0.0	0.0	0.0	0.0	0.0	0.0	0.0	0.0	0.0	Segment_1 Pristine Marine
2017-01-09 08:25:00	5.355256790167272	0.0	0.0	0.0	0.0	0.0	0.0	0.0	0.0	Segment_1 Pristine Marine
2017-01-09 08:30:00	0.0	0.0	5.365332717209316	0.0	0.0	0.0	0.0	0.0	0.0	Segment_1 Pristine Marine
2017-01-09 08:35:00	0.0	0.0	10.71197856646234	0.0	0.0	0.0	0.0	0.0	0.0	Segment_1 Pristine Marine
2017-01-09 08:40:00	0.0	0.0	0.0	0.0	0.0	0.0	0.0	0.0	0.0	Segment_1 Pristine Marine
2017-01-09 08:45:00	0.0	0.0	0.0	0.0	0.0	0.0	0.0	0.0	0.0	Segment_1 Pristine Marine
2017-01-09 08:50:00	0.0	5.359010700368602	0.0	0.0	0.0	0.0	5.359010700368602	0.0	0.0	Segment_1 Pristine Marine
2017-01-09 08:55:00	0.0	0.0	0.0	0.0	0.0	0.0	5.3547923861737	0.0	0.0	Segment_1 Pristine Marine
2017-01-09 09:00:00	0.0	0.0	0.0	0.0	0.0	0.0	5.359923158664132	0.0	0.0	Segment_1 Pristine Marine
2017-01-09 09:05:00	0.0	0.0	0.0	0.0	0.0	0.0	0.0	5.35325685431947	0.0	Segment_1 Pristine Marine
2017-01-09 09:10:00	0.0	0.0	0.0	0.0	0.0	0.0	5.356471766150947	0.0	0.0	Segment_1 Pristine Marine
2017-01-09 09:15:00	0.0	0.0	0.0	0.0	0.0	0.0	0.0	5.365458233812441	0.0	Segment_1 Pristine Marine
2017-01-09 09:20:00	0.0	5.362751963730284	0.0	0.0	0.0	5.362751963730284	0.0	0.0	0.0	Segment_1 Pristine Marine
2017-01-09 09:25:00	0.0	0.0	0.0	0.0	5.356364540212279	0.0	0.0	0.0	0.0	Segment_1 Pristine Marine
2017-01-09 09:30:00	0.0	0.0	0.0	0.0	0.0	0.0	0.0	0.0	0.0	Segment_1 Pristine Marine
2017-01-09 09:35:00	0.0	0.0	5.353703139058841	0.0	0.0	0.0	0.0	0.0	0.0	Segment_1 Pristine Marine
2017-01-09 09:40:00	0.0	0.0	0.0	0.0	0.0	5.358134317336413	0.0	0.0	0.0	Segment_1 Pristine Marine
2017-01-09 09:45:00	0.0	0.0	0.0	0.0	0.0	10.718665417992993	0.0	0.0	0.0	Segment_1 Pristine Marine
2017-01-09 09:50:00	0.0	0.0	0.0	0.0	0.0	0.0	0.0	0.0	0.0	Segment_1 Pristine Marine
2017-01-09 09:55:00	0.0	0.0	0.0	0.0	0.0	0.0	0.0	0.0	0.0	Segment_1 Pristine Marine
2017-01-09 10:00:00	0.0	0.0	0.0	0.0	0.0	5.361355091944344	0.0	0.0	0.0	Segment_1 Pristine Marine
2017-01-09 10:05:00	0.0	0.0	0.0	0.0	0.0	0.0	5.3636836160437324	0.0	0.0	Segment_1 Pristine Marine
2017-01-09 10:10:00	0.0	0.0	0.0	0.0	0.0	0.0	5.360424248297434	0.0	0.0	Segment_1 Pristine Marine
2017-01-09 10:15:00	0.0	5.3558106079103895	0.0	0.0	0.0	0.0	0.0	0.0	0.0	Segment_1 Pristine Marine
2017-01-09 10:20:00	5.352560798677836	0.0	0.0	0.0	0.0	0.0	0.0	0.0	0.0	Segment_1 Pristine Marine
2017-01-09 10:25:00	0.0	0.0	0.0	0.0	5.352703564565077	0.0	0.0	0.0	0.0	Segment_1 Pristine Marine
2017-01-09 10:30:00	0.0	0.0	0.0	0.0	0.0	5.357526383254053	0.0	0.0	0.0	Segment_1 Pristine Marine
2017-01-09 10:35:00	0.0	0.0	0.0	0.0	0.0	5.359780007404132	0.0	0.0	0.0	Segment_1 Pristine Marine
2017-01-09 10:40:00	0.0	0.0	0.0	0.0	0.0	0.0	0.0	0.0	0.0	Segment_1 Pristine Marine
2017-01-09 10:45:00	5.364400491971847	0.0	0.0	0.0	0.0	0.0	0.0	0.0	0.0	Segment_1 Pristine Marine
2017-01-09 10:50:00	0.0	0.0	0.0	0.0	0.0	0.0	0.0	0.0	0.0	Segment_1 Pristine Marine
2017-01-09 10:55:00	0.0	0.0	0.0	0.0	0.0	0.0	0.0	0.0	0.0	Segment_1 Pristine Marine
2017-01-09 11:00:00	0.0	0.0	0.0	0.0	0.0	0.0	0.0	0.0	0.0	Segment_1 Pristine Marine
2017-01-09 11:05:00	5.377427161530254	0.0	0.0	0.0	0.0	0.0	5.377427161530254	0.0	0.0	Segment_1 Pristine Marine
2017-01-09 11:10:00	0.0	5.363432754732412	0.0	0.0	0.0	0.0	5.363432754732412	0.0	0.0	Segment_1 Pristine Marine
2017-01-09 11:15:00	0.0	5.352882032634247	0.0	0.0	0.0	0.0	0.0	0.0	0.0	Segment_1 Pristine Marine
2017-01-09 11:20:00	0.0	0.0	0.0	0.0	0.0	0.0	0.0	0.0	0.0	Segment_1 Pristine Marine
2017-01-09 11:25:00	0.0	0.0	0.0	0.0	5.356900712838928	0.0	0.0	5.356900712838928	0.0	Segment_1 Pristine Marine
2017-01-09 11:30:00	0.0	0.0	0.0	0.0	5.359028588721669	0.0	0.0	0.0	0.0	Segment_1 Pristine Marine
2017-01-09 11:35:00	0.0	0.0	0.0	0.0	0.0	0.0	5.3621250722686975	0.0	0.0	Segment_1 Pristine Marine
2017-01-09 11:40:00	0.0	0.0	0.0	0.0	5.360710627298769	0.0	0.0	0.0	0.0	Segment_1 Pristine Marine
2017-01-09 11:45:00	0.0	0.0	0.0	0.0	0.0	0.0	0.0	0.0	0.0	Segment_1 Pristine Marine
2017-01-09 11:50:00	0.0	0.0	0.0	0.0	10.727152202359466	0.0	0.0	0.0	0.0	Segment_1 Pristine Marine
2017-01-09 11:55:00	0.0	0.0	0.0	0.0	0.0	0.0	0.0	0.0	0.0	Segment_1 Pristine Marine
2017-01-09 12:00:00	0.0	0.0	0.0	5.3619280795067334	0.0	0.0	0.0	0.0	0.0	Segment_1 Pristine Marine
2017-01-09 12:05:00	0.0	0.0	0.0	0.0	0.0	0.0	0.0	0.0	0.0	Segment_1 Pristine Marine
2017-01-09 12:10:00	5.362537013002744	0.0	0.0	0.0	0.0	0.0	0.0	0.0	0.0	Segment_1 Pristine Marine
2017-01-09 12:15:00	0.0	0.0	0.0	0.0	0.0	0.0	0.0	0.0	0.0	Segment_1 Pristine Marine
2017-01-09 12:20:00	0.0	0.0	0.0	0.0	0.0	0.0	0.0	0.0	0.0	Segment_1 Pristine Marine
2017-01-09 12:25:00	0.0	0.0	0.0	0.0	0.0	0.0	0.0	0.0	0.0	Segment_1 Pristine Marine
2017-01-09 12:30:00	0.0	0.0	0.0	0.0	0.0	5.368759634687987	0.0	0.0	0.0	Segment_1 Pristine Marine
2017-01-09 12:35:00	0.0	0.0	0.0	0.0	0.0	0.0	5.35883182340592	0.0	0.0	Segment_1 Pristine Marine
2017-01-09 12:40:00	0.0	0.0	0.0	0.0	0.0	0.0	0.0	0.0	0.0	Segment_1 Pristine Marine
2017-01-09 12:45:00	0.0	5.377247053039618	0.0	0.0	0.0	0.0	5.377247053039618	0.0	0.0	Segment_1 Pristine Marine
2017-01-09 12:50:00	0.0	5.361784821134456	0.0	0.0	0.0	0.0	0.0	0.0	0.0	Segment_1 Pristine Marine
2017-01-09 12:55:00	0.0	0.0	0.0	0.0	0.0	0.0	0.0	0.0	0.0	Segment_1 Pristine Marine
2017-01-09 13:00:00	0.0	0.0	0.0	0.0	0.0	0.0	0.0	0.0	0.0	Segment_1 Pristine Marine
2017-01-09 13:05:00										Segment_1 Pristine Marine
2017-01-09 13:10:00										Segment_1 Pristine Marine
2017-01-09 13:15:00										Segment_1 Pristine Marine
2017-01-09 13:20:00	5.358223731044124	0.0	0.0	0.0	0.0	0.0	0.0	0.0	0.0	Segment_1 Pristine Marine
2017-01-09 13:25:00	0.0	0.0	0.0	0.0	0.0	0.0	0.0	0.0	0.0	Segment_1 Pristine Marine
2017-01-09 13:30:00	5.355453293029999	0.0	5.355453293029999	0.0	0.0	5.355453293029999	0.0	0.0	0.0	Segment_1 Pristine Marine
2017-01-09 13:35:00	5.3733236841257455	0.0	0.0	0.0	0.0	0.0	0.0	0.0	0.0	Segment_1 Pristine Marine
2017-01-09 13:40:00	0.0	0.0	0.0	0.0	0.0	0.0	0.0	0.0	0.0	Segment_1 Pristine Marine
2017-01-09 13:45:00	0.0	0.0	0.0	0.0	0.0	0.0	0.0	0.0	0.0	Segment_1 Pristine Marine
2017-01-09 13:50:00	10.742908003250896	0.0	0.0	0.0	0.0	0.0	0.0	0.0	0.0	Segment_1 Pristine Marine
2017-01-09 13:55:00	0.0	0.0	0.0	0.0	0.0	0.0	0.0	0.0	0.0	Segment_1 Pristine Marine
2017-01-09 14:00:00	0.0	0.0	0.0	0.0	0.0	0.0	5.35772305271355	0.0	0.0	Segment_1 Pristine Marine
2017-01-09 14:05:00	0.0	0.0	0.0	0.0	0.0	0.0	0.0	0.0	0.0	Segment_1 Pristine Marine
2017-01-09 14:10:00	0.0	0.0	0.0	0.0	0.0	0.0	0.0	0.0	0.0	Segment_1 Pristine Marine
2017-01-09 14:15:00	0.0	0.0	0.0	0.0	0.0	0.0	0.0	0.0	0.0	Segment_1 Pristine Marine
2017-01-09 14:20:00	0.0	5.361766914376165	0.0	0.0	0.0	0.0	0.0	5.361766914376165	0.0	Segment_1 Pristine Marine
2017-01-09 14:25:00	0.0	0.0	0.0	0.0	0.0	0.0	0.0	0.0	0.0	Segment_1 Pristine Marine
2017-01-09 14:30:00	0.0	0.0	0.0	0.0	5.36164157041704	0.0	0.0	0.0	0.0	Segment_1 Pristine Marine
2017-01-09 14:35:00	0.0	0.0	0.0	0.0	0.0	5.354417349436953	0.0	0.0	0.0	Segment_1 Pristine Marine
2017-01-09 14:40:00	5.361355091944344	0.0	0.0	0.0	0.0	0.0	0.0	0.0	0.0	Segment_1 Pristine Marine
2017-01-09 14:45:00	0.0	0.0	0.0	0.0	0.0	0.0	0.0	0.0	0.0	Segment_1 Pristine Marine
2017-01-09 14:50:00	0.0	0.0	0.0	0.0	0.0	0.0	0.0	0.0	0.0	Segment_1 Pristine Marine
2017-01-09 14:55:00	0.0	0.0	0.0	0.0	0.0	0.0	0.0	0.0	0.0	Segment_1 Pristine Marine
2017-01-09 15:00:00	0.0	0.0	0.0	0.0	0.0	5.370735239381479	0.0	0.0	0.0	Segment_1 Pristine Marine
2017-01-09 15:05:00	0.0	0.0	0.0	0.0	0.0	0.0	0.0	0.0	0.0	Segment_1 Pristine Marine
2017-01-09 15:10:00	0.0	0.0	0.0	0.0	0.0	0.0	0.0	0.0	0.0	Segment_1 Pristine Marine
2017-01-09 15:15:00	0.0	0.0	5.363289415947012	0.0	0.0	0.0	0.0	0.0	0.0	Segment_1 Pristine Marine
2017-01-09 15:20:00	0.0	0.0	0.0	0.0	0.0	0.0	0.0	0.0	0.0	Segment_1 Pristine Marine
2017-01-09 15:25:00	5.361713194818929	0.0	0.0	0.0	5.361713194818929	0.0	0.0	0.0	0.0	Segment_1 Pristine Marine
2017-01-09 15:30:00	0.0	0.0	0.0	0.0	0.0	0.0	0.0	0.0	0.0	Segment_1 Pristine Marine
2017-01-09 15:35:00	0.0	0.0	0.0	0.0	0.0	0.0	0.0	0.0	0.0	Segment_1 Pristine Marine
2017-01-09 15:40:00	0.0	0.0	0.0	0.0	0.0	0.0	0.0	0.0	0.0	Segment_1 Pristine Marine
2017-01-09 15:45:00	0.0	0.0	0.0	0.0	0.0	0.0	0.0	0.0	0.0	Segment_1 Pristine Marine
2017-01-09 15:50:00	0.0	0.0	0.0	0.0	0.0	0.0	0.0	0.0	0.0	Segment_1 Pristine Marine
2017-01-09 15:55:00	0.0	5.359941053109294	0.0	0.0	0.0	5.359941053109294	0.0	0.0	0.0	Segment_1 Pristine Marine
2017-01-09 16:00:00	0.0	0.0	0.0	0.0	0.0	0.0	0.0	0.0	0.0	Segment_1 Pristine Marine
2017-01-09 16:05:00	0.0	0.0	0.0	0.0	0.0	0.0	0.0	0.0	0.0	Segment_1 Pristine Marine
2017-01-09 16:10:00										Segment_1 Pristine Marine
2017-01-09 16:15:00										Segment_1 Pristine Marine
2017-01-09 16:20:00	0.0	0.0	0.0	0.0	0.0	0.0	0.0	0.0	0.0	Segment_1 Pristine Marine
2017-01-09 16:25:00	5.369136683325117	0.0	0.0	0.0	0.0	0.0	0.0	0.0	0.0	Segment_1 Pristine Marine
2017-01-09 16:30:00	0.0	0.0	0.0	0.0	0.0	0.0	0.0	0.0	0.0	Segment_1 Pristine Marine
2017-01-09 16:35:00	0.0	0.0	0.0	0.0	0.0	0.0	0.0	5.3744569134336935	0.0	Segment_1 Pristine Marine
2017-01-09 16:40:00	0.0	0.0	0.0	0.0	0.0	0.0	0.0	0.0	0.0	Segment_1 Pristine Marine
2017-01-09 16:45:00	0.0	0.0	0.0	0.0	0.0	0.0	0.0	0.0	0.0	Segment_1 Pristine Marine
2017-01-09 16:50:00	0.0	0.0	0.0	0.0	0.0	0.0	0.0	0.0	0.0	Segment_1 Pristine Marine
2017-01-09 16:55:00	0.0	0.0	0.0	0.0	0.0	0.0	0.0	0.0	0.0	Segment_1 Pristine Marine
2017-01-09 17:00:00	0.0	0.0	0.0	0.0	0.0	0.0	0.0	0.0	0.0	Segment_1 Pristine Marine
2017-01-09 17:05:00	0.0	0.0	0.0	0.0	0.0	0.0	0.0	0.0	0.0	Segment_1 Pristine Marine
2017-01-09 17:10:00										Segment_1 Pristine Marine
2017-01-09 17:15:00										Segment_1 Pristine Marine
2017-01-09 17:20:00	0.0	0.0	0.0	0.0	0.0	0.0	0.0	0.0	0.0	Segment_1 Pristine Marine
2017-01-09 17:25:00	0.0	0.0	0.0	0.0	0.0	0.0	0.0	0.0	0.0	Segment_1 Pristine Marine
2017-01-09 17:30:00	0.0	0.0	0.0	0.0	0.0	0.0	0.0	0.0	0.0	Segment_1 Pristine Marine
2017-01-09 17:35:00	0.0	5.354863827699262	0.0	0.0	0.0	5.354863827699262	0.0	0.0	0.0	Segment_1 Pristine Marine
2017-01-09 17:40:00	0.0	0.0	0.0	0.0	0.0	0.0	0.0	0.0	0.0	Segment_1 Pristine Marine
2017-01-09 17:45:00	0.0	0.0	0.0	0.0	0.0	0.0	0.0	0.0	0.0	Segment_1 Pristine Marine
2017-01-09 17:50:00	0.0	0.0	0.0	0.0	0.0	5.391458577125406	0.0	0.0	0.0	Segment_1 Pristine Marine
2017-01-09 17:55:00	0.0	0.0	0.0	0.0	0.0	0.0	0.0	0.0	0.0	Segment_1 Pristine Marine
2017-01-09 18:00:00	0.0	0.0	0.0	5.356954336005453	0.0	0.0	0.0	0.0	0.0	Segment_1 Pristine Marine
2017-01-09 18:05:00	0.0	0.0	0.0	0.0	0.0	0.0	0.0	0.0	0.0	Segment_1 Pristine Marine
2017-01-09 18:10:00	0.0	0.0	0.0	5.3629848464652135	0.0	0.0	0.0	0.0	0.0	Segment_1 Pristine Marine
2017-01-09 18:15:00	0.0	0.0	0.0	0.0	0.0	0.0	0.0	0.0	0.0	Segment_1 Pristine Marine
2017-01-09 18:20:00	0.0	0.0	5.356954336005453	0.0	0.0	0.0	0.0	0.0	0.0	Segment_1 Pristine Marine
2017-01-09 18:25:00	0.0	0.0	0.0	0.0	0.0	0.0	0.0	0.0	0.0	Segment_1 Pristine Marine
2017-01-09 18:30:00	5.359243258273809	0.0	0.0	0.0	0.0	5.359243258273809	0.0	0.0	0.0	Segment_1 Pristine Marine
2017-01-09 18:35:00	0.0	0.0	0.0	0.0	0.0	0.0	0.0	0.0	0.0	Segment_1 Pristine Marine
2017-01-09 18:40:00	0.0	0.0	0.0	0.0	0.0	0.0	0.0	0.0	0.0	Segment_1 Pristine Marine
2017-01-09 18:45:00	0.0	0.0	0.0	0.0	0.0	0.0	0.0	0.0	0.0	Segment_1 Pristine Marine
2017-01-09 18:50:00	0.0	0.0	0.0	0.0	0.0	0.0	0.0	0.0	0.0	Segment_1 Pristine Marine
2017-01-09 18:55:00	0.0	0.0	0.0	0.0	0.0	0.0	0.0	0.0	0.0	Segment_1 Pristine Marine
2017-01-09 19:00:00	0.0	0.0	0.0	0.0	0.0	0.0	0.0	0.0	0.0	Segment_1 Pristine Marine
2017-01-09 19:05:00	0.0	0.0	0.0	0.0	0.0	0.0	0.0	0.0	0.0	Segment_1 Pristine Marine
2017-01-09 19:10:00	0.0	0.0	0.0	0.0	0.0	0.0	0.0	0.0	0.0	Segment_1 Pristine Marine
2017-01-09 19:15:00	0.0	0.0	0.0	0.0	0.0	0.0	0.0	5.362071345534488	0.0	Segment_1 Pristine Marine
2017-01-09 19:20:00	0.0	0.0	0.0	0.0	0.0	0.0	0.0	5.35670410374603	0.0	Segment_1 Pristine Marine
2017-01-09 19:25:00	0.0	5.35772305271355	0.0	0.0	0.0	0.0	0.0	0.0	0.0	Segment_1 Pristine Marine
2017-01-09 19:30:00	5.3564896375580995	0.0	0.0	0.0	0.0	0.0	0.0	0.0	0.0	Segment_1 Pristine Marine
2017-01-09 19:35:00	0.0	0.0	0.0	0.0	0.0	0.0	0.0	0.0	0.0	Segment_1 Pristine Marine
2017-01-09 19:40:00	0.0	0.0	0.0	0.0	0.0	0.0	0.0	0.0	0.0	Segment_1 Pristine Marine
2017-01-09 19:45:00	0.0	0.0	0.0	0.0	0.0	0.0	0.0	0.0	0.0	Segment_1 Pristine Marine
2017-01-09 19:50:00	5.354417349436953	0.0	0.0	0.0	0.0	0.0	0.0	0.0	0.0	Segment_1 Pristine Marine
2017-01-09 19:55:00	0.0	0.0	0.0	0.0	0.0	0.0	0.0	0.0	0.0	Segment_1 Pristine Marine
2017-01-09 20:00:00	0.0	0.0	0.0	0.0	0.0	0.0	5.363934500822988	0.0	0.0	Segment_1 Pristine Marine
2017-01-09 20:05:00	5.3761486524588395	0.0	0.0	0.0	0.0	0.0	0.0	0.0	0.0	Segment_1 Pristine Marine
2017-01-09 20:10:00	0.0	0.0	5.364579740896464	0.0	0.0	0.0	0.0	0.0	0.0	Segment_1 Pristine Marine
2017-01-09 20:15:00	0.0	0.0	0.0	0.0	0.0	0.0	0.0	0.0	0.0	Segment_1 Pristine Marine
2017-01-09 20:20:00	0.0	0.0	0.0	0.0	0.0	0.0	5.367413464603097	0.0	0.0	Segment_1 Pristine Marine
2017-01-09 20:25:00	5.360603231587472	5.360603231587472	0.0	0.0	0.0	0.0	0.0	0.0	0.0	Segment_1 Pristine Marine
2017-01-09 20:30:00	0.0	0.0	0.0	0.0	0.0	0.0	5.369154639343132	0.0	0.0	Segment_1 Pristine Marine
2017-01-09 20:35:00	0.0	0.0	0.0	0.0	0.0	0.0	0.0	0.0	0.0	Segment_1 Pristine Marine
2017-01-09 20:40:00	0.0	0.0	0.0	0.0	0.0	0.0	0.0	0.0	0.0	Segment_1 Pristine Marine
2017-01-09 20:45:00	0.0	0.0	0.0	0.0	0.0	0.0	0.0	0.0	0.0	Segment_1 Pristine Marine
2017-01-09 20:50:00	0.0	0.0	0.0	0.0	0.0	0.0	0.0	0.0	0.0	Segment_1 Pristine Marine
2017-01-09 20:55:00	0.0	0.0	0.0	0.0	0.0	0.0	0.0	0.0	0.0	Segment_1 Pristine Marine
2017-01-09 21:00:00	0.0	0.0	0.0	0.0	0.0	0.0	0.0	0.0	0.0	Segment_1 Pristine Marine
2017-01-09 21:05:00	0.0	0.0	0.0	0.0	0.0	0.0	0.0	0.0	0.0	Segment_1 Pristine Marine
2017-01-09 21:10:00	0.0	0.0	0.0	5.3582773807011685	0.0	0.0	0.0	0.0	0.0	Segment_1 Pristine Marine
2017-01-09 21:15:00	0.0	0.0	5.369801135988448	0.0	0.0	0.0	0.0	0.0	0.0	Segment_1 Pristine Marine
2017-01-09 21:20:00	0.0	0.0	0.0	0.0	0.0	0.0	0.0	0.0	0.0	Segment_1 Pristine Marine
2017-01-09 21:25:00	0.0	0.0	0.0	0.0	0.0	0.0	0.0	0.0	0.0	Segment_1 Pristine Marine
2017-01-09 21:30:00	5.3564002817148415	0.0	0.0	0.0	0.0	0.0	0.0	0.0	0.0	Segment_1 Pristine Marine
2017-01-09 21:35:00	0.0	0.0	0.0	0.0	0.0	0.0	0.0	0.0	0.0	Segment_1 Pristine Marine
2017-01-09 21:40:00	0.0	0.0	0.0	0.0	0.0	0.0	0.0	0.0	0.0	Segment_1 Pristine Marine
2017-01-09 21:45:00	0.0	0.0	0.0	0.0	0.0	0.0	0.0	0.0	0.0	Segment_1 Pristine Marine
2017-01-09 21:50:00	0.0	0.0	0.0	0.0	0.0	0.0	0.0	0.0	0.0	Segment_1 Pristine Marine
2017-01-09 21:55:00	0.0	0.0	0.0	0.0	0.0	5.4085863697052465	0.0	0.0	0.0	Segment_1 Pristine Marine
2017-01-09 22:00:00	0.0	0.0	0.0	0.0	0.0	0.0	0.0	0.0	0.0	Segment_1 Pristine Marine
2017-01-09 22:05:00	5.388997343664554	0.0	0.0	0.0	0.0	0.0	0.0	0.0	0.0	Segment_1 Pristine Marine
2017-01-09 22:10:00	0.0	0.0	0.0	0.0	0.0	0.0	0.0	0.0	0.0	Segment_1 Pristine Marine
2017-01-09 22:15:00	0.0	0.0	0.0	0.0	0.0	0.0	0.0	0.0	0.0	Segment_1 Pristine Marine
2017-01-09 22:20:00	0.0	0.0	0.0	0.0	0.0	0.0	0.0	0.0	0.0	Segment_1 Pristine Marine
2017-01-09 22:25:00	0.0	0.0	5.354863827699262	0.0	0.0	5.354863827699262	0.0	0.0	0.0	Segment_1 Pristine Marine
2017-01-09 22:30:00	0.0	0.0	0.0	0.0	0.0	0.0	0.0	0.0	0.0	Segment_1 Pristine Marine
2017-01-09 22:35:00	0.0	0.0	0.0	0.0	5.366839304142896	0.0	0.0	0.0	0.0	Segment_1 Pristine Marine
2017-01-09 22:40:00	0.0	0.0	0.0	0.0	0.0	0.0	0.0	0.0	0.0	Segment_1 Pristine Marine
2017-01-09 22:45:00	0.0	0.0	0.0	0.0	0.0	0.0	0.0	0.0	0.0	Segment_1 Pristine Marine
2017-01-09 22:50:00	0.0	0.0	0.0	0.0	0.0	0.0	0.0	0.0	0.0	Segment_1 Pristine Marine
2017-01-09 22:55:00	0.0	0.0	0.0	0.0	0.0	0.0	0.0	0.0	0.0	Segment_1 Pristine Marine
2017-01-09 23:00:00	0.0	0.0	0.0	0.0	0.0	0.0	0.0	0.0	0.0	Segment_1 Pristine Marine
2017-01-09 23:05:00	0.0	0.0	0.0	0.0	0.0	0.0	0.0	0.0	0.0	Segment_1 Pristine Marine
2017-01-09 23:10:00	0.0	0.0	0.0	0.0	0.0	0.0	0.0	0.0	0.0	Segment_1 Pristine Marine
2017-01-09 23:15:00	5.578107963927614	0.0	0.0	0.0	0.0	0.0	0.0	0.0	0.0	Segment_1 Pristine Marine
2017-01-09 23:20:00	5.589391031834069	5.589391031834069	0.0	0.0	0.0	0.0	5.589391031834069	0.0	0.0	Segment_1 Pristine Marine
2017-01-09 23:25:00	0.0	0.0	0.0	0.0	0.0	0.0	0.0	0.0	0.0	Segment_1 Pristine Marine
2017-01-09 23:30:00	0.0	0.0	0.0	0.0	0.0	0.0	0.0	0.0	0.0	Segment_1 Pristine Marine
2017-01-09 23:35:00	0.0	0.0	0.0	0.0	0.0	0.0	0.0	0.0	0.0	Segment_1 Pristine Marine
2017-01-09 23:40:00	0.0	0.0	0.0	0.0	0.0	0.0	0.0	0.0	0.0	Segment_1 Pristine Marine
2017-01-09 23:45:00	0.0	0.0	0.0	0.0	0.0	0.0	0.0	0.0	0.0	Segment_1 Pristine Marine
2017-01-09 23:50:00	0.0	0.0	0.0	0.0	0.0	0.0	0.0	0.0	0.0	Segment_1 Pristine Marine
2017-01-09 23:55:00	0.0	0.0	0.0	0.0	0.0	0.0	0.0	0.0	0.0	Segment_1 Pristine Marine
2017-01-10 00:00:00	0.0	0.0	0.0	0.0	0.0	0.0	0.0	0.0	0.0	Segment_1 Pristine Marine
2017-01-10 00:05:00	0.0	0.0	0.0	0.0	0.0	0.0	0.0	0.0	0.0	Segment_1 Pristine Marine
2017-01-10 00:10:00	5.36022738048247	0.0	0.0	0.0	0.0	0.0	0.0	0.0	0.0	Segment_1 Pristine Marine
2017-01-10 00:15:00	0.0	0.0	0.0	0.0	0.0	0.0	0.0	0.0	0.0	Segment_1 Pristine Marine
2017-01-10 00:20:00	0.0	0.0	5.372154980066275	0.0	0.0	5.372154980066275	0.0	0.0	0.0	Segment_1 Pristine Marine
2017-01-10 00:25:00	0.0	0.0	0.0	0.0	5.366713722916199	0.0	0.0	0.0	0.0	Segment_1 Pristine Marine
2017-01-10 00:30:00	0.0	0.0	0.0	0.0	0.0	0.0	0.0	0.0	0.0	Segment_1 Pristine Marine
2017-01-10 00:35:00	0.0	0.0	0.0	0.0	0.0	5.3594042717246175	0.0	0.0	0.0	Segment_1 Pristine Marine
2017-01-10 00:40:00	0.0	0.0	5.356042888152135	0.0	0.0	0.0	0.0	0.0	0.0	Segment_1 Pristine Marine
2017-01-10 00:45:00	0.0	0.0	0.0	0.0	0.0	0.0	0.0	0.0	0.0	Segment_1 Pristine Marine
2017-01-10 00:50:00	0.0	0.0	0.0	0.0	0.0	0.0	0.0	0.0	0.0	Segment_1 Pristine Marine
2017-01-10 00:55:00	0.0	0.0	0.0	0.0	0.0	0.0	0.0	0.0	0.0	Segment_1 Pristine Marine
2017-01-10 01:00:00	0.0	0.0	0.0	0.0	0.0	0.0	0.0	0.0	0.0	Segment_1 Pristine Marine
2017-01-10 01:05:00	0.0	0.0	0.0	0.0	0.0	0.0	0.0	0.0	0.0	Segment_1 Pristine Marine
2017-01-10 01:10:00	0.0	0.0	0.0	0.0	0.0	0.0	0.0	0.0	0.0	Segment_1 Pristine Marine
2017-01-10 01:15:00	0.0	0.0	0.0	0.0	0.0	0.0	0.0	0.0	0.0	Segment_1 Pristine Marine
2017-01-10 01:20:00	0.0	0.0	0.0	0.0	0.0	0.0	0.0	0.0	0.0	Segment_1 Pristine Marine
2017-01-10 01:25:00	0.0	0.0	0.0	0.0	0.0	0.0	0.0	0.0	0.0	Segment_1 Pristine Marine
2017-01-10 01:30:00	0.0	0.0	0.0	0.0	0.0	5.352917727676191	0.0	0.0	0.0	Segment_1 Pristine Marine
2017-01-10 01:35:00	0.0	5.355542617280324	0.0	0.0	0.0	0.0	0.0	0.0	0.0	Segment_1 Pristine Marine
2017-01-10 01:40:00	0.0	5.3578660941171465	0.0	0.0	0.0	5.3578660941171465	0.0	0.0	0.0	Segment_1 Pristine Marine
2017-01-10 01:45:00	0.0	0.0	0.0	0.0	0.0	0.0	0.0	0.0	0.0	Segment_1 Pristine Marine
2017-01-10 01:50:00	0.0	0.0	0.0	0.0	0.0	0.0	0.0	0.0	0.0	Segment_1 Pristine Marine
2017-01-10 01:55:00	0.0	5.354738806280502	0.0	0.0	0.0	5.354738806280502	0.0	0.0	0.0	Segment_1 Pristine Marine
2017-01-10 02:00:00	0.0	0.0	0.0	0.0	0.0	0.0	0.0	0.0	0.0	Segment_1 Pristine Marine
2017-01-10 02:05:00	0.0	0.0	0.0	0.0	0.0	0.0	0.0	0.0	0.0	Segment_1 Pristine Marine
2017-01-10 02:10:00	0.0	0.0	0.0	0.0	0.0	0.0	0.0	0.0	0.0	Segment_1 Pristine Marine
2017-01-10 02:15:00	0.0	0.0	0.0	0.0	0.0	0.0	0.0	0.0	0.0	Segment_1 Pristine Marine
2017-01-10 02:20:00	0.0	0.0	0.0	0.0	0.0	0.0	0.0	0.0	0.0	Segment_1 Pristine Marine
2017-01-10 02:25:00	0.0	0.0	0.0	0.0	0.0	5.355078163714139	0.0	0.0	0.0	Segment_1 Pristine Marine
2017-01-10 02:30:00	0.0	0.0	0.0	0.0	0.0	0.0	0.0	0.0	0.0	Segment_1 Pristine Marine
2017-01-10 02:35:00	6.472101974279612	6.472101974279612	0.0	0.0	0.0	0.0	0.0	0.0	0.0	Segment_1 Pristine Marine
2017-01-10 02:40:00	0.0	0.0	0.0	0.0	0.0	0.0	0.0	0.0	0.0	Segment_1 Pristine Marine
2017-01-10 02:45:00	0.0	0.0	5.358635072538747	0.0	0.0	0.0	0.0	0.0	0.0	Segment_1 Pristine Marine
2017-01-10 02:50:00	0.0	0.0	0.0	0.0	0.0	0.0	0.0	0.0	0.0	Segment_1 Pristine Marine
2017-01-10 02:55:00	0.0	0.0	0.0	0.0	0.0	0.0	0.0	0.0	0.0	Segment_1 Pristine Marine
2017-01-10 03:00:00	0.0	0.0	0.0	0.0	0.0	0.0	0.0	0.0	0.0	Segment_1 Pristine Marine
2017-01-10 03:05:00	0.0	0.0	5.352578643997261	0.0	0.0	0.0	0.0	0.0	0.0	Segment_1 Pristine Marine
2017-01-10 03:10:00	0.0	5.3606211305738585	0.0	0.0	0.0	0.0	0.0	0.0	0.0	Segment_1 Pristine Marine
2017-01-10 03:15:00	0.0	0.0	0.0	0.0	0.0	0.0	0.0	0.0	0.0	Segment_1 Pristine Marine
2017-01-10 03:20:00	0.0	0.0	0.0	0.0	0.0	0.0	5.359261148179465	0.0	0.0	Segment_1 Pristine Marine
2017-01-10 03:25:00	0.0	0.0	0.0	0.0	0.0	0.0	0.0	5.359672648977035	0.0	Segment_1 Pristine Marine
2017-01-10 03:30:00	0.0	0.0	0.0	0.0	0.0	0.0	5.362734050511488	0.0	0.0	Segment_1 Pristine Marine
2017-01-10 03:35:00	0.0	5.365870686860005	0.0	0.0	0.0	0.0	0.0	0.0	0.0	Segment_1 Pristine Marine
2017-01-10 03:40:00	0.0	0.0	0.0	0.0	0.0	0.0	5.362859445556212	0.0	0.0	Segment_1 Pristine Marine
2017-01-10 03:45:00	5.3598873701322605	0.0	0.0	0.0	0.0	0.0	0.0	0.0	0.0	Segment_1 Pristine Marine
2017-01-10 03:50:00	0.0	0.0	0.0	5.3646155921188825	0.0	0.0	0.0	0.0	0.0	Segment_1 Pristine Marine
2017-01-10 03:55:00	0.0	0.0	0.0	0.0	0.0	0.0	0.0	0.0	0.0	Segment_1 Pristine Marine
2017-01-10 04:00:00	0.0	0.0	0.0	0.0	0.0	0.0	0.0	0.0	0.0	Segment_1 Pristine Marine
2017-01-10 04:05:00	0.0	0.0	0.0	5.372586442358661	0.0	0.0	0.0	5.372586442358661	0.0	Segment_1 Pristine Marine
2017-01-10 04:10:00	0.0	0.0	0.0	0.0	0.0	0.0	0.0	0.0	0.0	Segment_1 Pristine Marine
2017-01-10 04:15:00	0.0	0.0	0.0	0.0	0.0	0.0	0.0	0.0	0.0	Segment_1 Pristine Marine
2017-01-10 04:20:00	5.39325162469036	0.0	0.0	0.0	0.0	0.0	0.0	0.0	0.0	Segment_1 Pristine Marine
2017-01-10 04:25:00	0.0	0.0	0.0	0.0	0.0	0.0	0.0	0.0	0.0	Segment_1 Pristine Marine
2017-01-10 04:30:00	0.0	0.0	0.0	0.0	0.0	0.0	0.0	0.0	0.0	Segment_1 Pristine Marine
2017-01-10 04:35:00	5.522388091723714	0.0	0.0	0.0	0.0	5.522388091723714	0.0	0.0	0.0	Segment_1 Pristine Marine
2017-01-10 04:40:00	0.0	0.0	5.563012459070209	0.0	0.0	0.0	0.0	0.0	0.0	Segment_1 Pristine Marine
2017-01-10 04:45:00	0.0	0.0	0.0	0.0	0.0	0.0	0.0	0.0	0.0	Segment_1 Pristine Marine
2017-01-10 04:50:00	5.562704058174387	0.0	0.0	0.0	0.0	0.0	0.0	0.0	0.0	Segment_1 Pristine Marine
2017-01-10 04:55:00	0.0	0.0	0.0	0.0	0.0	0.0	0.0	0.0	0.0	Segment_1 Pristine Marine
2017-01-10 05:00:00	0.0	0.0	0.0	0.0	0.0	0.0	0.0	0.0	0.0	Segment_1 Pristine Marine
2017-01-10 05:05:00	0.0	0.0	5.565693131516401	0.0	0.0	0.0	0.0	0.0	0.0	Segment_1 Pristine Marine
2017-01-10 05:10:00	0.0	0.0	0.0	0.0	0.0	5.543879470557978	0.0	0.0	0.0	Segment_1 Pristine Marine
2017-01-10 05:15:00	0.0	0.0	0.0	0.0	0.0	0.0	0.0	0.0	0.0	Segment_1 Pristine Marine
2017-01-10 05:20:00	0.0	0.0	0.0	0.0	0.0	0.0	0.0	0.0	0.0	Segment_1 Pristine Marine
2017-01-10 05:25:00	0.0	0.0	0.0	0.0	0.0	0.0	5.564265689433116	0.0	0.0	Segment_1 Pristine Marine
2017-01-10 05:30:00	0.0	0.0	0.0	0.0	0.0	0.0	0.0	0.0	0.0	Segment_1 Pristine Marine
2017-01-10 05:35:00	5.5777591299045834	0.0	0.0	0.0	0.0	0.0	0.0	0.0	0.0	Segment_1 Pristine Marine
2017-01-10 05:40:00	0.0	0.0	0.0	0.0	0.0	0.0	0.0	0.0	0.0	Segment_1 Pristine Marine
2017-01-10 05:45:00	0.0	0.0	0.0	0.0	0.0	0.0	0.0	0.0	0.0	Segment_1 Pristine Marine
2017-01-10 05:50:00	0.0	0.0	0.0	0.0	0.0	0.0	0.0	0.0	0.0	Segment_1 Pristine Marine
2017-01-10 05:55:00	0.0	5.56062324618255	0.0	0.0	0.0	0.0	0.0	0.0	0.0	Segment_1 Pristine Marine
2017-01-10 06:00:00	0.0	0.0	0.0	0.0	0.0	0.0	0.0	0.0	0.0	Segment_1 Pristine Marine
2017-01-10 06:05:00	0.0	0.0	0.0	0.0	0.0	0.0	0.0	0.0	0.0	Segment_1 Pristine Marine
2017-01-10 06:10:00	0.0	0.0	0.0	0.0	0.0	0.0	0.0	0.0	0.0	Segment_1 Pristine Marine
2017-01-10 06:15:00	0.0	0.0	0.0	0.0	5.357597897750546	0.0	0.0	0.0	0.0	Segment_1 Pristine Marine
2017-01-10 06:20:00	0.0	0.0	0.0	0.0	0.0	0.0	0.0	0.0	0.0	Segment_1 Pristine Marine
2017-01-10 06:25:00	0.0	0.0	0.0	0.0	0.0	0.0	0.0	0.0	0.0	Segment_1 Pristine Marine
2017-01-10 06:30:00	0.0	0.0	0.0	0.0	0.0	0.0	0.0	0.0	0.0	Segment_1 Pristine Marine
2017-01-10 06:35:00	0.0	0.0	0.0	0.0	0.0	0.0	0.0	0.0	0.0	Segment_1 Pristine Marine
2017-01-10 06:40:00	0.0	0.0	0.0	0.0	5.39593436550632	0.0	0.0	0.0	0.0	Segment_1 Pristine Marine
2017-01-10 06:45:00	5.360639029679779	0.0	0.0	0.0	0.0	0.0	0.0	0.0	0.0	Segment_1 Pristine Marine
2017-01-10 06:50:00	0.0	0.0	0.0	0.0	0.0	0.0	0.0	0.0	0.0	Segment_1 Pristine Marine
2017-01-10 06:55:00	0.0	0.0	0.0	0.0	0.0	10.712514637132854	0.0	0.0	0.0	Segment_1 Pristine Marine
2017-01-10 07:00:00	0.0	0.0	0.0	0.0	0.0	0.0	0.0	0.0	0.0	Segment_1 Pristine Marine
2017-01-10 07:05:00	0.0	0.0	0.0	0.0	0.0	0.0	0.0	0.0	0.0	Segment_1 Pristine Marine
2017-01-10 07:10:00	0.0	0.0	5.360943332769545	0.0	0.0	0.0	0.0	0.0	0.0	Segment_1 Pristine Marine
2017-01-10 07:15:00	0.0	0.0	5.363181916885731	0.0	0.0	0.0	0.0	0.0	0.0	Segment_1 Pristine Marine
2017-01-10 07:20:00	0.0	0.0	0.0	0.0	5.360102108492646	0.0	0.0	5.360102108492646	0.0	Segment_1 Pristine Marine
2017-01-10 07:25:00	0.0	0.0	0.0	0.0	0.0	0.0	0.0	0.0	0.0	Segment_1 Pristine Marine
2017-01-10 07:30:00	0.0	0.0	0.0	0.0	0.0	0.0	0.0	0.0	0.0	Segment_1 Pristine Marine
2017-01-10 07:35:00	0.0	0.0	0.0	0.0	0.0	0.0	5.356757722976451	0.0	0.0	Segment_1 Pristine Marine
2017-01-10 07:40:00	0.0	0.0	0.0	0.0	0.0	0.0	0.0	0.0	0.0	Segment_1 Pristine Marine
2017-01-10 07:45:00	0.0	0.0	0.0	0.0	0.0	0.0	0.0	0.0	0.0	Segment_1 Pristine Marine
2017-01-10 07:50:00	10.7135511925836	5.356775596291801	0.0	0.0	5.356775596291801	0.0	5.356775596291801	0.0	0.0	Segment_1 Pristine Marine
2017-01-10 07:55:00	0.0	0.0	0.0	0.0	0.0	0.0	0.0	0.0	0.0	Segment_1 Pristine Marine
2017-01-10 08:00:00	0.0	0.0	0.0	0.0	0.0	0.0	5.3595652948507135	0.0	0.0	Segment_1 Pristine Marine
2017-01-10 08:05:00	0.0	0.0	0.0	0.0	0.0	0.0	5.357097336364786	0.0	0.0	Segment_1 Pristine Marine
2017-01-10 08:10:00	0.0	0.0	0.0	0.0	5.357562140263652	0.0	0.0	0.0	0.0	Segment_1 Pristine Marine
2017-01-10 08:15:00	0.0	0.0	0.0	0.0	5.36038845307366	0.0	0.0	0.0	0.0	Segment_1 Pristine Marine
2017-01-10 08:20:00	0.0	0.0	0.0	5.353381806546335	0.0	0.0	0.0	0.0	0.0	Segment_1 Pristine Marine
2017-01-10 08:25:00	0.0	0.0	0.0	0.0	0.0	0.0	0.0	0.0	0.0	Segment_1 Pristine Marine
2017-01-10 08:30:00	0.0	0.0	0.0	0.0	0.0	5.3675031882725515	0.0	0.0	0.0	Segment_1 Pristine Marine
2017-01-10 08:35:00	0.0	0.0	0.0	0.0	5.355703408439976	5.355703408439976	0.0	0.0	0.0	Segment_1 Pristine Marine
2017-01-10 08:40:00	0.0	0.0	0.0	0.0	0.0	5.3605674339732765	0.0	0.0	0.0	Segment_1 Pristine Marine
2017-01-10 08:45:00	0.0	0.0	0.0	0.0	5.363074422133676	0.0	0.0	0.0	0.0	Segment_1 Pristine Marine
2017-01-10 08:50:00	0.0	0.0	0.0	0.0	5.3570437103353665	0.0	0.0	0.0	0.0	Segment_1 Pristine Marine
2017-01-10 08:55:00	0.0	0.0	0.0	5.363325249925089	0.0	0.0	0.0	0.0	0.0	Segment_1 Pristine Marine
2017-01-10 09:00:00	0.0	0.0	0.0	0.0	0.0	5.358885485240869	0.0	0.0	0.0	Segment_1 Pristine Marine
2017-01-10 09:05:00	0.0	0.0	0.0	0.0	0.0	0.0	0.0	5.366103840546772	0.0	Segment_1 Pristine Marine
2017-01-10 09:10:00	0.0	0.0	0.0	0.0	0.0	10.710442127846633	0.0	0.0	0.0	Segment_1 Pristine Marine
2017-01-10 09:15:00	0.0	5.354703086947388	0.0	0.0	5.354703086947388	0.0	5.354703086947388	0.0	0.0	Segment_1 Pristine Marine
2017-01-10 09:20:00	0.0	0.0	0.0	0.0	0.0	0.0	0.0	0.0	0.0	Segment_1 Pristine Marine
2017-01-10 09:25:00	5.353292554360514	0.0	0.0	0.0	0.0	0.0	5.353292554360514	0.0	0.0	Segment_1 Pristine Marine
2017-01-10 09:30:00	0.0	0.0	0.0	0.0	0.0	0.0	0.0	0.0	0.0	Segment_1 Pristine Marine
2017-01-10 09:35:00	0.0	0.0	0.0	0.0	0.0	0.0	0.0	0.0	0.0	Segment_1 Pristine Marine
2017-01-10 09:40:00	0.0	0.0	0.0	0.0	0.0	0.0	0.0	5.361408804326048	0.0	Segment_1 Pristine Marine
2017-01-10 09:45:00	0.0	5.357544261699191	0.0	0.0	0.0	0.0	5.357544261699191	0.0	0.0	Segment_1 Pristine Marine
2017-01-10 09:50:00	0.0	0.0	0.0	0.0	0.0	0.0	0.0	0.0	0.0	Segment_1 Pristine Marine
2017-01-10 09:55:00	0.0	0.0	0.0	5.543688039577859	0.0	0.0	0.0	0.0	0.0	Segment_1 Pristine Marine
2017-01-10 10:00:00	0.0	0.0	0.0	0.0	0.0	5.369783175646034	0.0	0.0	0.0	Segment_1 Pristine Marine
2017-01-10 10:05:00	0.0	0.0	0.0	0.0	0.0	0.0	0.0	0.0	0.0	Segment_1 Pristine Marine
2017-01-10 10:10:00	0.0	0.0	0.0	0.0	0.0	0.0	0.0	0.0	0.0	Segment_1 Pristine Marine
2017-01-10 10:15:00	0.0	0.0	0.0	0.0	0.0	0.0	0.0	0.0	0.0	Segment_1 Pristine Marine
2017-01-10 10:20:00	0.0	0.0	0.0	0.0	0.0	0.0	0.0	0.0	0.0	Segment_1 Pristine Marine
2017-01-10 10:25:00	0.0	5.554217197669032	0.0	0.0	0.0	0.0	0.0	0.0	0.0	Segment_1 Pristine Marine
2017-01-10 10:30:00	0.0	0.0	0.0	0.0	0.0	0.0	0.0	0.0	0.0	Segment_1 Pristine Marine
2017-01-10 10:35:00	0.0	10.752837418709404	0.0	0.0	0.0	0.0	0.0	0.0	0.0	Segment_1 Pristine Marine
2017-01-10 10:40:00	0.0	0.0	0.0	0.0	0.0	5.360460043999273	0.0	0.0	0.0	Segment_1 Pristine Marine
2017-01-10 10:45:00	0.0	0.0	5.357812452695742	0.0	0.0	0.0	0.0	0.0	0.0	Segment_1 Pristine Marine
2017-01-10 10:50:00	0.0	0.0	5.362107163237667	0.0	5.362107163237667	5.362107163237667	0.0	5.362107163237667	0.0	Segment_1 Pristine Marine
2017-01-10 10:55:00	0.0	0.0	0.0	0.0	0.0	0.0	0.0	0.0	0.0	Segment_1 Pristine Marine
2017-01-10 11:00:00	5.357740932471313	10.715481864942626	0.0	5.357740932471313	0.0	5.357740932471313	5.357740932471313	0.0	0.0	Segment_1 Pristine Marine
2017-01-10 11:05:00	0.0	0.0	0.0	5.3526857184126815	0.0	5.3526857184126815	5.3526857184126815	0.0	0.0	Segment_1 Pristine Marine
2017-01-10 11:10:00	5.354488780955613	0.0	0.0	5.354488780955613	0.0	0.0	0.0	5.354488780955613	0.0	Segment_1 Pristine Marine
2017-01-10 11:15:00	0.0	0.0	0.0	0.0	5.355363971759276	0.0	0.0	5.355363971759276	0.0	Segment_1 Pristine Marine
2017-01-10 11:20:00	0.0	0.0	0.0	0.0	5.355596213260788	0.0	5.355596213260788	0.0	0.0	Segment_1 Pristine Marine
2017-01-10 11:25:00	0.0	0.0	0.0	0.0	10.721564453660653	5.3607822268303265	0.0	0.0	0.0	Segment_1 Pristine Marine
2017-01-10 11:30:00	5.36289527378894	0.0	0.0	0.0	0.0	5.36289527378894	5.36289527378894	5.36289527378894	0.0	Segment_1 Pristine Marine
2017-01-10 11:35:00	0.0	0.0	0.0	0.0	0.0	0.0	0.0	0.0	0.0	Segment_1 Pristine Marine
2017-01-10 11:40:00	0.0	5.365781017759877	0.0	0.0	0.0	10.731562035519756	0.0	5.365781017759877	0.0	Segment_1 Pristine Marine
2017-01-10 11:45:00	0.0	0.0	0.0	0.0	0.0	10.714444935884213	0.0	0.0	0.0	Segment_1 Pristine Marine
2017-01-10 11:50:00	0.0	0.0	5.3547745260901625	0.0	5.3547745260901625	5.3547745260901625	5.3547745260901625	10.709549052180325	0.0	Segment_1 Pristine Marine
2017-01-10 11:55:00	0.0	5.353239004477506	0.0	0.0	0.0	16.05971701343252	0.0	0.0	0.0	Segment_1 Pristine Marine
2017-01-10 12:00:00	0.0	0.0	0.0	0.0	5.353006967363834	0.0	0.0	0.0	0.0	Segment_1 Pristine Marine
2017-01-10 12:05:00	0.0	0.0	0.0	0.0	0.0	0.0	0.0	5.355113888051455	0.0	Segment_1 Pristine Marine
2017-01-10 12:10:00	5.3533104045595925	0.0	0.0	0.0	0.0	5.3533104045595925	0.0	0.0	0.0	Segment_1 Pristine Marine
2017-01-10 12:15:00	0.0	5.3533104045595925	5.3533104045595925	0.0	5.3533104045595925	0.0	0.0	0.0	0.0	Segment_1 Pristine Marine
2017-01-10 12:20:00	5.353185455665825	5.353185455665825	0.0	0.0	0.0	0.0	0.0	5.353185455665825	0.0	Segment_1 Pristine Marine
2017-01-10 12:25:00	0.0	0.0	0.0	0.0	0.0	0.0	0.0	0.0	0.0	Segment_1 Pristine Marine
2017-01-10 12:30:00	0.0	5.35670410374603	0.0	0.0	0.0	0.0	0.0	0.0	0.0	Segment_1 Pristine Marine
2017-01-10 12:35:00	0.0	0.0	0.0	5.353774551522556	0.0	10.707549103045112	0.0	0.0	0.0	Segment_1 Pristine Marine
2017-01-10 12:40:00	5.352257446452282	0.0	5.352257446452282	5.352257446452282	0.0	0.0	0.0	10.704514892904564	0.0	Segment_1 Pristine Marine
2017-01-10 12:45:00	5.357079460902353	0.0	0.0	0.0	0.0	16.071238382707058	0.0	0.0	0.0	Segment_1 Pristine Marine
2017-01-10 12:50:00	5.353845965891422	0.0	0.0	0.0	0.0	5.353845965891422	0.0	0.0	0.0	Segment_1 Pristine Marine
2017-01-10 12:55:00	0.0	0.0	0.0	0.0	0.0	0.0	0.0	0.0	0.0	Segment_1 Pristine Marine
2017-01-10 13:00:00	0.0	5.355774874276769	0.0	10.711549748553537	5.355774874276769	0.0	5.355774874276769	0.0	0.0	Segment_1 Pristine Marine
2017-01-10 13:05:00	5.355703408439976	5.355703408439976	0.0	0.0	5.355703408439976	5.355703408439976	0.0	0.0	0.0	Segment_1 Pristine Marine
2017-01-10 13:10:00	5.352542953477403	5.352542953477403	0.0	0.0	0.0	0.0	0.0	0.0	0.0	Segment_1 Pristine Marine
2017-01-10 13:15:00	0.0	5.355078163714139	5.355078163714139	0.0	5.355078163714139	0.0	0.0	5.355078163714139	0.0	Segment_1 Pristine Marine
2017-01-10 13:20:00	0.0	0.0	0.0	0.0	0.0	0.0	0.0	0.0	0.0	Segment_1 Pristine Marine
2017-01-10 13:25:00	0.0	0.0	0.0	0.0	0.0	0.0	0.0	0.0	0.0	Segment_1 Pristine Marine
2017-01-10 13:30:00	5.361086546178285	0.0	0.0	5.361086546178285	0.0	0.0	0.0	0.0	0.0	Segment_1 Pristine Marine
2017-01-10 13:35:00	0.0	0.0	0.0	0.0	0.0	0.0	0.0	0.0	0.0	Segment_1 Pristine Marine
2017-01-10 13:40:00	0.0	0.0	0.0	0.0	0.0	0.0	0.0	0.0	0.0	Segment_1 Pristine Marine
2017-01-10 13:45:00	0.0	0.0	0.0	5.366893126467786	5.366893126467786	0.0	0.0	0.0	0.0	Segment_1 Pristine Marine
2017-01-10 13:50:00	0.0	0.0	0.0	0.0	0.0	0.0	5.352168231753126	0.0	0.0	Segment_1 Pristine Marine
2017-01-10 13:55:00	0.0	5.50817803484359	0.0	0.0	0.0	0.0	0.0	0.0	0.0	Segment_1 Pristine Marine
2017-01-10 14:00:00	0.0	0.0	0.0	0.0	0.0	0.0	5.397167871197276	0.0	0.0	Segment_1 Pristine Marine
2017-01-10 14:05:00	5.353899527918372	0.0	0.0	0.0	0.0	0.0	10.707799055836745	5.353899527918372	0.0	Segment_1 Pristine Marine
2017-01-10 14:10:00	0.0	0.0	0.0	0.0	0.0	5.368059541983591	0.0	0.0	0.0	Segment_1 Pristine Marine
2017-01-10 14:15:00	5.3574906267217495	0.0	0.0	0.0	0.0	0.0	0.0	0.0	0.0	Segment_1 Pristine Marine
2017-01-10 14:20:00	0.0	0.0	0.0	0.0	0.0	0.0	0.0	5.356293058638081	0.0	Segment_1 Pristine Marine
2017-01-10 14:25:00	0.0	5.353006967363834	0.0	0.0	0.0	0.0	10.706013934727668	5.353006967363834	0.0	Segment_1 Pristine Marine
2017-01-10 14:30:00	0.0	0.0	0.0	0.0	0.0	0.0	0.0	0.0	0.0	Segment_1 Pristine Marine
2017-01-10 14:35:00	0.0	0.0	0.0	0.0	0.0	5.35504243985346	0.0	0.0	0.0	Segment_1 Pristine Marine
2017-01-10 14:40:00	0.0	10.712800563429683	0.0	0.0	5.3564002817148415	5.3564002817148415	0.0	0.0	0.0	Segment_1 Pristine Marine
2017-01-10 14:45:00	0.0	0.0	0.0	0.0	5.3683287867994816	5.3683287867994816	0.0	0.0	0.0	Segment_1 Pristine Marine
2017-01-10 14:50:00	0.0	0.0	0.0	0.0	0.0	5.362232528967163	5.362232528967163	0.0	0.0	Segment_1 Pristine Marine
2017-01-10 14:55:00	0.0	0.0	0.0	5.4866995100571625	0.0	0.0	0.0	0.0	0.0	Segment_1 Pristine Marine
2017-01-10 15:00:00	0.0	0.0	0.0	0.0	0.0	0.0	5.4206205871415625	0.0	0.0	Segment_1 Pristine Marine
2017-01-10 15:05:00	0.0	0.0	0.0	0.0	0.0	0.0	0.0	0.0	0.0	Segment_1 Pristine Marine
2017-01-10 15:10:00	0.0	5.361283477109503	0.0	5.361283477109503	0.0	0.0	5.361283477109503	5.361283477109503	0.0	Segment_1 Pristine Marine
2017-01-10 15:15:00	0.0	0.0	0.0	0.0	5.35284633806835	5.35284633806835	0.0	0.0	0.0	Segment_1 Pristine Marine
2017-01-10 15:20:00	0.0	0.0	5.358992812134956	0.0	0.0	0.0	5.358992812134956	5.358992812134956	0.0	Segment_1 Pristine Marine
2017-01-10 15:25:00	0.0	0.0	0.0	0.0	0.0	0.0	0.0	0.0	0.0	Segment_1 Pristine Marine
2017-01-10 15:30:00	10.717127060701694	0.0	5.358563530350847	0.0	0.0	0.0	5.358563530350847	0.0	0.0	Segment_1 Pristine Marine
2017-01-10 15:35:00	0.0	0.0	0.0	0.0	5.361176058444427	5.361176058444427	0.0	0.0	0.0	Segment_1 Pristine Marine
2017-01-10 15:40:00	0.0	5.355649810313996	0.0	0.0	0.0	0.0	5.355649810313996	0.0	0.0	Segment_1 Pristine Marine
2017-01-10 15:45:00	0.0	5.3576515348758464	0.0	0.0	0.0	0.0	0.0	0.0	0.0	Segment_1 Pristine Marine
2017-01-10 15:50:00	0.0	0.0	0.0	0.0	0.0	0.0	0.0	0.0	0.0	Segment_1 Pristine Marine
2017-01-10 15:55:00	0.0	0.0	0.0	0.0	0.0	5.354113786743724	0.0	0.0	0.0	Segment_1 Pristine Marine
2017-01-10 16:00:00	0.0	0.0	0.0	0.0	0.0	0.0	5.355363971759276	5.355363971759276	0.0	Segment_1 Pristine Marine
2017-01-10 16:05:00	0.0	0.0	0.0	5.352721410836471	0.0	0.0	0.0	0.0	0.0	Segment_1 Pristine Marine
2017-01-10 16:10:00	0.0	0.0	0.0	0.0	0.0	5.3545602143801885	0.0	0.0	0.0	Segment_1 Pristine Marine
2017-01-10 16:15:00	0.0	0.0	0.0	5.352489418590039	0.0	0.0	0.0	5.352489418590039	0.0	Segment_1 Pristine Marine
2017-01-10 16:20:00	0.0	0.0	0.0	0.0	0.0	0.0	0.0	0.0	0.0	Segment_1 Pristine Marine
2017-01-10 16:25:00	0.0	0.0	0.0	0.0	0.0	10.730737156993364	0.0	10.730737156993364	0.0	Segment_1 Pristine Marine
2017-01-10 16:30:00	5.3644901149368005	0.0	0.0	0.0	5.3644901149368005	0.0	0.0	5.3644901149368005	0.0	Segment_1 Pristine Marine
2017-01-10 16:35:00	5.364382567738208	0.0	0.0	0.0	0.0	0.0	0.0	0.0	0.0	Segment_1 Pristine Marine
2017-01-10 16:40:00	0.0	0.0	0.0	0.0	5.353953091017044	5.353953091017044	5.353953091017044	0.0	0.0	Segment_1 Pristine Marine
2017-01-10 16:45:00	0.0	0.0	0.0	0.0	0.0	0.0	0.0	0.0	0.0	Segment_1 Pristine Marine
2017-01-10 16:50:00	0.0	0.0	0.0	0.0	0.0	5.357633655714752	0.0	0.0	0.0	Segment_1 Pristine Marine
2017-01-10 16:55:00	0.0	0.0	0.0	0.0	0.0	0.0	0.0	0.0	0.0	Segment_1 Pristine Marine
2017-01-10 17:00:00	0.0	0.0	0.0	0.0	0.0	5.3549709935619685	5.3549709935619685	0.0	0.0	Segment_1 Pristine Marine
2017-01-10 17:05:00	0.0	0.0	0.0	0.0	0.0	0.0	0.0	0.0	0.0	Segment_1 Pristine Marine
2017-01-10 17:10:00	0.0	0.0	0.0	0.0	0.0	0.0	5.370304074359184	0.0	0.0	Segment_1 Pristine Marine
2017-01-10 17:15:00	0.0	0.0	0.0	5.357204591644591	0.0	5.357204591644591	0.0	0.0	0.0	Segment_1 Pristine Marine
2017-01-10 17:20:00	0.0	0.0	0.0	0.0	0.0	0.0	5.352079020028088	0.0	0.0	Segment_1 Pristine Marine
2017-01-10 17:25:00	0.0	0.0	0.0	0.0	0.0	0.0	0.0	0.0	0.0	Segment_1 Pristine Marine
2017-01-10 17:30:00	0.0	0.0	0.0	0.0	5.352310976699416	0.0	0.0	0.0	0.0	Segment_1 Pristine Marine
2017-01-10 17:35:00	5.36728785650517	0.0	0.0	0.0	0.0	0.0	0.0	0.0	0.0	Segment_1 Pristine Marine
2017-01-10 17:40:00	0.0	0.0	0.0	0.0	0.0	16.079178982958915	0.0	0.0	0.0	Segment_1 Pristine Marine
2017-01-10 17:45:00	0.0	0.0	0.0	0.0	0.0	0.0	0.0	0.0	0.0	Segment_1 Pristine Marine
2017-01-10 17:50:00	0.0	0.0	0.0	0.0	5.462914427589886	0.0	0.0	0.0	0.0	Segment_1 Pristine Marine
2017-01-10 17:55:00	0.0	0.0	0.0	0.0	0.0	0.0	0.0	0.0	0.0	Segment_1 Pristine Marine
2017-01-10 18:00:00	0.0	0.0	0.0	0.0	0.0	0.0	0.0	0.0	0.0	Segment_1 Pristine Marine
2017-01-10 18:05:00	0.0	0.0	0.0	0.0	5.3619101717915525	0.0	0.0	5.3619101717915525	0.0	Segment_1 Pristine Marine
2017-01-10 18:10:00	0.0	0.0	0.0	0.0	0.0	5.356525380730167	5.356525380730167	5.356525380730167	0.0	Segment_1 Pristine Marine
2017-01-10 18:15:00	0.0	0.0	0.0	0.0	0.0	5.363486508752243	0.0	10.726973017504486	0.0	Segment_1 Pristine Marine
2017-01-10 18:20:00	0.0	0.0	0.0	0.0	0.0	0.0	0.0	0.0	0.0	Segment_1 Pristine Marine
2017-01-10 18:25:00	5.3545780730341415	0.0	0.0	0.0	10.709156146068283	0.0	0.0	0.0	0.0	Segment_1 Pristine Marine
2017-01-10 18:30:00	0.0	0.0	0.0	0.0	5.354078075748608	0.0	0.0	0.0	0.0	Segment_1 Pristine Marine
2017-01-10 18:35:00	0.0	0.0	0.0	0.0	0.0	10.708763268784633	0.0	0.0	0.0	Segment_1 Pristine Marine
2017-01-10 18:40:00	0.0	5.357705173075124	0.0	0.0	0.0	0.0	5.357705173075124	0.0	0.0	Segment_1 Pristine Marine
2017-01-10 18:45:00	0.0	0.0	0.0	0.0	0.0	5.359618971376295	5.359618971376295	0.0	0.0	Segment_1 Pristine Marine
2017-01-10 18:50:00	0.0	0.0	0.0	0.0	0.0	0.0	0.0	0.0	0.0	Segment_1 Pristine Marine
2017-01-10 18:55:00	0.0	0.0	0.0	0.0	0.0	0.0	0.0	0.0	0.0	Segment_1 Pristine Marine
2017-01-10 19:00:00	0.0	5.353845965891422	0.0	0.0	0.0	5.353845965891422	0.0	0.0	0.0	Segment_1 Pristine Marine
2017-01-10 19:05:00	0.0	0.0	0.0	0.0	0.0	0.0	10.725754719225474	0.0	0.0	Segment_1 Pristine Marine
2017-01-10 19:10:00	0.0	0.0	0.0	0.0	0.0	0.0	5.352721410836471	5.352721410836471	0.0	Segment_1 Pristine Marine
2017-01-10 19:15:00	0.0	5.358992812134956	0.0	0.0	5.358992812134956	0.0	0.0	0.0	0.0	Segment_1 Pristine Marine
2017-01-10 19:20:00	0.0	0.0	0.0	0.0	0.0	5.36105074210876	0.0	5.36105074210876	0.0	Segment_1 Pristine Marine
2017-01-10 19:25:00	0.0	0.0	0.0	0.0	0.0	5.354113786743724	0.0	0.0	0.0	Segment_1 Pristine Marine
2017-01-10 19:30:00	0.0	0.0	0.0	0.0	0.0	0.0	5.35381025846884	0.0	0.0	Segment_1 Pristine Marine
2017-01-10 19:35:00	0.0	0.0	5.3582416141437665	0.0	0.0	5.3582416141437665	5.3582416141437665	0.0	0.0	Segment_1 Pristine Marine
2017-01-10 19:40:00	0.0	0.0	0.0	0.0	0.0	0.0	0.0	0.0	0.0	Segment_1 Pristine Marine
2017-01-10 19:45:00	0.0	0.0	0.0	0.0	0.0	0.0	5.355828474906012	5.355828474906012	0.0	Segment_1 Pristine Marine
2017-01-10 19:50:00	5.352328820353073	0.0	10.704657640706145	0.0	0.0	0.0	0.0	10.704657640706145	0.0	Segment_1 Pristine Marine
2017-01-10 19:55:00	0.0	0.0	0.0	0.0	5.357454870666724	0.0	0.0	0.0	0.0	Segment_1 Pristine Marine
2017-01-10 20:00:00	0.0	0.0	5.356543252495083	5.356543252495083	0.0	0.0	0.0	0.0	0.0	Segment_1 Pristine Marine
2017-01-10 20:05:00										Segment_1 Pristine Marine
2017-01-10 20:10:00										Segment_1 Pristine Marine
2017-01-10 20:15:00										Segment_1 Pristine Marine
2017-01-10 20:20:00										Segment_1 Pristine Marine
2017-01-10 20:25:00										Segment_1 Pristine Marine
2017-01-10 20:30:00										Segment_1 Pristine Marine
2017-01-10 20:35:00	0.0	0.0	0.0	0.0	0.0	10.714480688717847	0.0	0.0	0.0	Segment_1 Pristine Marine
2017-01-10 20:40:00	0.0	0.0	0.0	0.0	0.0	5.3609254316314425	0.0	5.3609254316314425	0.0	Segment_1 Pristine Marine
2017-01-10 20:45:00	0.0	5.355703408439976	0.0	0.0	10.711406816879952	0.0	0.0	0.0	0.0	Segment_1 Pristine Marine
2017-01-10 20:50:00	5.353453210437811	0.0	0.0	5.353453210437811	5.353453210437811	10.706906420875622	10.706906420875622	0.0	0.0	Segment_1 Pristine Marine
2017-01-10 20:55:00	5.354720946554376	0.0	0.0	0.0	0.0	5.354720946554376	0.0	0.0	0.0	Segment_1 Pristine Marine
2017-01-10 21:00:00	5.3570079602455385	0.0	0.0	0.0	0.0	5.3570079602455385	0.0	10.714015920491077	0.0	Segment_1 Pristine Marine
2017-01-10 21:05:00	16.065020149408213	0.0	0.0	0.0	10.710013432938807	5.355006716469403	0.0	5.355006716469403	0.0	Segment_1 Pristine Marine
2017-01-10 21:10:00	0.0	0.0	0.0	0.0	5.352882032634247	5.352882032634247	0.0	0.0	0.0	Segment_1 Pristine Marine
2017-01-10 21:15:00	0.0	0.0	0.0	5.35325685431947	5.35325685431947	0.0	0.0	0.0	0.0	Segment_1 Pristine Marine
2017-01-10 21:20:00	0.0	0.0	0.0	0.0	5.35616797047393	0.0	0.0	10.71233594094786	0.0	Segment_1 Pristine Marine
2017-01-10 21:25:00	0.0	0.0	0.0	0.0	0.0	21.409458032069267	21.409458032069267	0.0	0.0	Segment_1 Pristine Marine
2017-01-10 21:30:00	5.353506764606443	0.0	0.0	0.0	5.353506764606443	0.0	5.353506764606443	0.0	0.0	Segment_1 Pristine Marine
2017-01-10 21:35:00	0.0	0.0	0.0	0.0	0.0	0.0	0.0	5.355310380426988	0.0	Segment_1 Pristine Marine
2017-01-10 21:40:00	0.0	0.0	0.0	0.0	5.362769877068751	5.362769877068751	0.0	0.0	0.0	Segment_1 Pristine Marine
2017-01-10 21:45:00	5.354470922897272	0.0	0.0	0.0	0.0	0.0	0.0	0.0	0.0	Segment_1 Pristine Marine
2017-01-10 21:50:00	0.0	0.0	0.0	0.0	0.0	0.0	0.0	0.0	0.0	Segment_1 Pristine Marine
2017-01-10 21:55:00	0.0	0.0	0.0	0.0	0.0	5.359726327652972	0.0	0.0	0.0	Segment_1 Pristine Marine
2017-01-10 22:00:00	0.0	0.0	0.0	0.0	0.0	0.0	0.0	0.0	0.0	Segment_1 Pristine Marine
2017-01-10 22:05:00	5.355953547213293	5.355953547213293	5.355953547213293	0.0	10.711907094426586	0.0	5.355953547213293	0.0	0.0	Segment_1 Pristine Marine
2017-01-10 22:10:00	5.3526143349930875	5.3526143349930875	0.0	0.0	0.0	0.0	5.3526143349930875	5.3526143349930875	0.0	Segment_1 Pristine Marine
2017-01-10 22:15:00	5.353881673790309	0.0	0.0	0.0	5.353881673790309	0.0	5.353881673790309	0.0	0.0	Segment_1 Pristine Marine
2017-01-10 22:20:00	5.356346669639865	0.0	0.0	0.0	5.356346669639865	5.356346669639865	5.356346669639865	0.0	0.0	Segment_1 Pristine Marine
2017-01-10 22:25:00	0.0	10.705514207472536	0.0	0.0	5.352757103736268	0.0	0.0	0.0	0.0	Segment_1 Pristine Marine
2017-01-10 22:30:00										Segment_1 Pristine Marine
2017-01-10 22:35:00										Segment_1 Pristine Marine
2017-01-10 22:40:00										Segment_1 Pristine Marine
2017-01-10 22:45:00										Segment_1 Pristine Marine
2017-01-10 22:50:00										Segment_1 Pristine Marine
2017-01-10 22:55:00	0.0	0.0	0.0	0.0	0.0	0.0	0.0	0.0	0.0	Segment_1 Pristine Marine
2017-01-10 23:00:00	0.0	0.0	0.0	0.0	0.0	0.0	5.353167606299998	5.353167606299998	0.0	Segment_1 Pristine Marine
2017-01-10 23:05:00	0.0	0.0	0.0	0.0	5.354953132286977	5.354953132286977	0.0	0.0	0.0	Segment_1 Pristine Marine
2017-01-10 23:10:00	0.0	0.0	5.354506639133075	0.0	0.0	5.354506639133075	0.0	0.0	0.0	Segment_1 Pristine Marine
2017-01-10 23:15:00	0.0	0.0	5.359171699845536	0.0	16.07751509953661	5.359171699845536	0.0	0.0	0.0	Segment_1 Pristine Marine
2017-01-10 23:20:00	0.0	0.0	0.0	0.0	0.0	5.353828112120592	0.0	0.0	0.0	Segment_1 Pristine Marine
2017-01-10 23:25:00	0.0	0.0	0.0	5.354595931807217	0.0	0.0	5.354595931807217	0.0	0.0	Segment_1 Pristine Marine
2017-01-10 23:30:00	10.707156343662767	16.06073451549415	0.0	5.353578171831384	5.353578171831384	0.0	0.0	5.353578171831384	0.0	Segment_1 Pristine Marine
2017-01-10 23:35:00	5.352703564565077	0.0	0.0	0.0	5.352703564565077	5.352703564565077	0.0	5.352703564565077	0.0	Segment_1 Pristine Marine
2017-01-10 23:40:00	0.0	0.0	5.355167475451143	0.0	0.0	0.0	0.0	0.0	0.0	Segment_1 Pristine Marine
2017-01-10 23:45:00	5.354238778978173	0.0	0.0	5.354238778978173	0.0	0.0	0.0	5.354238778978173	0.0	Segment_1 Pristine Marine
2017-01-10 23:50:00	5.3526857184126815	0.0	5.3526857184126815	0.0	5.3526857184126815	0.0	5.3526857184126815	0.0	0.0	Segment_1 Pristine Marine
2017-01-10 23:55:00	0.0	0.0	0.0	0.0	0.0	0.0	5.352596489435677	0.0	0.0	Segment_1 Pristine Marine
2017-01-11 00:00:00	5.3545780730341415	0.0	0.0	10.709156146068283	0.0	5.3545780730341415	5.3545780730341415	0.0	0.0	Segment_1 Pristine Marine
2017-01-11 00:05:00	5.35243588477355	0.0	0.0	5.35243588477355	0.0	16.057307654320653	10.7048717695471	5.35243588477355	0.0	Segment_1 Pristine Marine
2017-01-11 00:10:00	0.0	5.3536495809612665	0.0	0.0	5.3536495809612665	5.3536495809612665	5.3536495809612665	5.3536495809612665	0.0	Segment_1 Pristine Marine
2017-01-11 00:15:00	0.0	0.0	0.0	5.3564002817148415	5.3564002817148415	16.06920084514453	10.712800563429683	0.0	0.0	Segment_1 Pristine Marine
2017-01-11 00:20:00	10.70640661030137	0.0	0.0	0.0	0.0	5.353203305150685	5.353203305150685	5.353203305150685	0.0	Segment_1 Pristine Marine
2017-01-11 00:25:00	5.353953091017044	5.353953091017044	0.0	0.0	0.0	0.0	5.353953091017044	0.0	0.0	Segment_1 Pristine Marine
2017-01-11 00:30:00	5.3537924049361605	0.0	5.3537924049361605	0.0	0.0	0.0	5.3537924049361605	0.0	0.0	Segment_1 Pristine Marine
2017-01-11 00:35:00										Segment_1 Pristine Marine
2017-01-11 00:40:00										Segment_1 Pristine Marine
2017-01-11 00:45:00										Segment_1 Pristine Marine
2017-01-11 00:50:00	10.710692215725343	5.355346107862672	0.0	0.0	0.0	5.355346107862672	10.710692215725343	5.355346107862672	0.0	Segment_1 Pristine Marine
2017-01-11 00:55:00	0.0	0.0	0.0	5.353060512604658	0.0	0.0	5.353060512604658	0.0	0.0	Segment_1 Pristine Marine
2017-01-11 01:00:00	10.715553384689699	0.0	0.0	5.357776692344848	0.0	5.357776692344848	0.0	0.0	0.0	Segment_1 Pristine Marine
2017-01-11 01:05:00	5.355238926985708	10.710477853971415	5.355238926985708	0.0	0.0	5.355238926985708	0.0	0.0	0.0	Segment_1 Pristine Marine
2017-01-11 01:10:00	0.0	0.0	0.0	0.0	0.0	0.0	5.3548816883785095	0.0	0.0	Segment_1 Pristine Marine
2017-01-11 01:15:00	10.705835455352382	5.352917727676191	0.0	10.705835455352382	0.0	10.705835455352382	0.0	0.0	0.0	Segment_1 Pristine Marine
2017-01-11 01:20:00	0.0	0.0	0.0	5.357973380182306	0.0	0.0	10.715946760364616	0.0	0.0	Segment_1 Pristine Marine
2017-01-11 01:25:00										Segment_1 Pristine Marine
2017-01-11 01:30:00										Segment_1 Pristine Marine
2017-01-11 01:35:00										Segment_1 Pristine Marine
2017-01-11 01:40:00										Segment_1 Pristine Marine
2017-01-11 01:45:00										Segment_1 Pristine Marine
2017-01-11 01:50:00										Segment_1 Pristine Marine
2017-01-11 01:55:00										Segment_1 Pristine Marine
2017-01-11 02:00:00										Segment_1 Pristine Marine
2017-01-11 02:05:00										Segment_1 Pristine Marine
2017-01-11 02:10:00										Segment_1 Pristine Marine
2017-01-11 02:15:00										Segment_1 Pristine Marine
2017-01-11 02:20:00										Segment_1 Pristine Marine
2017-01-11 02:25:00										Segment_1 Pristine Marine
2017-01-11 02:30:00										Segment_1 Pristine Marine
2017-01-11 02:35:00										Segment_1 Pristine Marine
2017-01-11 02:40:00										Segment_1 Pristine Marine
2017-01-11 02:45:00										Segment_1 Pristine Marine
2017-01-11 02:50:00										Segment_1 Pristine Marine
2017-01-11 02:55:00										Segment_1 Pristine Marine
2017-01-11 03:00:00										Segment_1 Pristine Marine
2017-01-11 03:05:00										Segment_1 Pristine Marine
2017-01-11 03:10:00										Segment_1 Pristine Marine
2017-01-11 03:15:00										Segment_1 Pristine Marine
2017-01-11 03:20:00										Segment_1 Pristine Marine
2017-01-11 03:25:00	5.3556140788259965	5.3556140788259965	0.0	0.0	0.0	5.3556140788259965	5.3556140788259965	0.0	0.0	Segment_1 Pristine Marine
2017-01-11 03:30:00	0.0	0.0	0.0	0.0	0.0	0.0	0.0	0.0	0.0	Segment_1 Pristine Marine
2017-01-11 03:35:00										Segment_1 Pristine Marine
2017-01-11 03:40:00										Segment_1 Pristine Marine
2017-01-11 03:45:00										Segment_1 Pristine Marine
2017-01-11 03:50:00										Segment_1 Pristine Marine
2017-01-11 03:55:00										Segment_1 Pristine Marine
2017-01-11 04:00:00	19.199358336111004	0.0	6.399786112037003	0.0	6.399786112037003	12.799572224074007	6.399786112037003	0.0	0.0	Segment_1 Pristine Marine
2017-01-11 04:05:00	0.0	10.712157250724458	5.356078625362229	0.0	5.356078625362229	0.0	0.0	0.0	0.0	Segment_1 Pristine Marine
2017-01-11 04:10:00	10.706442309509155	0.0	0.0	0.0	0.0	5.3532211547545785	0.0	0.0	0.0	Segment_1 Pristine Marine
2017-01-11 04:15:00	16.066627851840973	0.0	0.0	0.0	0.0	0.0	0.0	0.0	0.0
2017-01-11 04:20:00	10.70901327826615	0.0	5.354506639133075	0.0	0.0	0.0	0.0	0.0	0.0
2017-01-11 04:25:00	5.356578996382688	0.0	0.0	0.0	0.0	0.0	5.356578996382688	0.0	0.0	Segment_1 Pristine Marine
2017-01-11 04:30:00	5.354524497429655	10.70904899485931	0.0	0.0	5.354524497429655	0.0	5.354524497429655	0.0	0.0	Segment_1 Pristine Marine
2017-01-11 04:35:00	0.0	5.354310205732382	0.0	0.0	0.0	5.354310205732382	10.708620411464764	0.0	0.0	Segment_1 Pristine Marine
2017-01-11 04:40:00	5.354917410094447	0.0	0.0	0.0	0.0	0.0	0.0	5.354917410094447	0.0	Segment_1 Pristine Marine
2017-01-11 04:45:00	21.425815579452184	0.0	0.0	0.0	0.0	10.712907789726092	0.0	0.0	0.0	Segment_1 Pristine Marine
2017-01-11 04:50:00	0.0	0.0	5.367162254286061	0.0	0.0	21.468649017144244	5.367162254286061	0.0	0.0	Segment_1 Pristine Marine
2017-01-11 04:55:00	5.554601528676057	0.0	0.0	0.0	0.0	5.554601528676057	0.0	5.554601528676057	0.0	Segment_1 Pristine Marine
2017-01-11 05:00:00	0.0	16.067914245487867	0.0	0.0	10.711942830325246	0.0	5.355971415162623	0.0	0.0	Segment_1 Pristine Marine
2017-01-11 05:05:00	5.354113786743724	0.0	5.354113786743724	0.0	0.0	0.0	5.354113786743724	0.0	0.0	Segment_1 Pristine Marine
2017-01-11 05:10:00	5.353720991996167	0.0	0.0	0.0	0.0	0.0	0.0	0.0	0.0	Segment_1 Pristine Marine
2017-01-11 05:15:00	0.0	0.0	0.0	0.0	0.0	5.3558820766081405	0.0	0.0	0.0	Segment_1 Pristine Marine
2017-01-11 05:20:00	10.729374592002582	0.0	0.0	0.0	0.0	0.0	5.364687296001291	0.0	0.0	Segment_1 Pristine Marine
2017-01-11 05:25:00	0.0	5.362734050511488	5.362734050511488	0.0	0.0	16.088202151534464	0.0	0.0	0.0	Segment_1 Pristine Marine
2017-01-11 05:30:00	0.0	5.355542617280324	0.0	0.0	0.0	0.0	0.0	0.0	0.0	Segment_1 Pristine Marine
2017-01-11 05:35:00	0.0	0.0	0.0	0.0	5.365978293736238	0.0	0.0	0.0	0.0	Segment_1 Pristine Marine
2017-01-11 05:40:00	5.3542923488651715	5.3542923488651715	0.0	0.0	5.3542923488651715	5.3542923488651715	0.0	5.3542923488651715	0.0	Segment_1 Pristine Marine
2017-01-11 05:45:00	5.35263218066949	0.0	0.0	5.35263218066949	5.35263218066949	0.0	5.35263218066949	0.0	0.0	Segment_1 Pristine Marine
2017-01-11 05:50:00	10.725683063238733	5.362841531619367	0.0	0.0	5.362841531619367	0.0	0.0	5.362841531619367	0.0	Segment_1 Pristine Marine
2017-01-11 05:55:00	10.719953684716131	0.0	0.0	0.0	0.0	5.359976842358066	0.0	0.0	0.0	Segment_1 Pristine Marine
2017-01-11 06:00:00	5.357544261699191	0.0	0.0	0.0	5.357544261699191	10.715088523398382	0.0	5.357544261699191	0.0	Segment_1 Pristine Marine
2017-01-11 06:05:00	5.47155321258887	0.0	0.0	0.0	0.0	5.47155321258887	0.0	0.0	0.0	Segment_1 Pristine Marine
2017-01-11 06:10:00	0.0	0.0	0.0	0.0	0.0	0.0	16.408955481747466	0.0	0.0	Segment_1 Pristine Marine
2017-01-11 06:15:00	0.0	0.0	0.0	0.0	0.0	0.0	0.0	0.0	0.0	Segment_1 Pristine Marine
2017-01-11 06:20:00	5.352757103736268	0.0	0.0	0.0	5.352757103736268	0.0	5.352757103736268	5.352757103736268	0.0	Segment_1 Pristine Marine
2017-01-11 06:25:00	10.724429238436665	0.0	0.0	0.0	10.724429238436665	5.362214619218332	5.362214619218332	0.0	0.0	Segment_1 Pristine Marine
2017-01-11 06:30:00	5.35670410374603	5.35670410374603	0.0	0.0	0.0	5.35670410374603	5.35670410374603	0.0	0.0	Segment_1 Pristine Marine
2017-01-11 06:35:00	0.0	0.0	0.0	0.0	0.0	5.354828106698197	0.0	0.0	0.0	Segment_1 Pristine Marine
2017-01-11 06:40:00	0.0	0.0	0.0	0.0	0.0	5.3608896297138875	5.3608896297138875	0.0	0.0	Segment_1 Pristine Marine
2017-01-11 06:45:00	5.354917410094447	0.0	0.0	0.0	0.0	5.354917410094447	0.0	5.354917410094447	0.0	Segment_1 Pristine Marine
2017-01-11 06:50:00	0.0	0.0	0.0	0.0	0.0	0.0	0.0	0.0	0.0	Segment_1 Pristine Marine
2017-01-11 06:55:00	0.0	0.0	0.0	0.0	0.0	5.357293974325199	5.357293974325199	0.0	0.0	Segment_1 Pristine Marine
2017-01-11 07:00:00	5.35409593118662	0.0	0.0	0.0	0.0	5.35409593118662	10.70819186237324	5.35409593118662	0.0	Segment_1 Pristine Marine
2017-01-11 07:05:00	10.710692215725343	0.0	0.0	0.0	0.0	10.710692215725343	5.355346107862672	0.0	0.0	Segment_1 Pristine Marine
2017-01-11 07:10:00	5.362537013002744	0.0	0.0	0.0	0.0	0.0	0.0	0.0	0.0	Segment_1 Pristine Marine
2017-01-11 07:15:00	10.708370420326203	0.0	0.0	0.0	0.0	0.0	0.0	0.0	0.0	Segment_1 Pristine Marine
2017-01-11 07:20:00	10.712407418706453	0.0	0.0	0.0	5.356203709353227	0.0	0.0	0.0	0.0	Segment_1 Pristine Marine
2017-01-11 07:25:00	16.063144903176948	16.063144903176948	5.3543816343923165	0.0	0.0	0.0	5.3543816343923165	0.0	0.0	Segment_1 Pristine Marine
2017-01-11 07:30:00	0.0	0.0	0.0	0.0	5.362859445556212	0.0	0.0	0.0	0.0	Segment_1 Pristine Marine
2017-01-11 07:35:00	5.360907530612892	0.0	0.0	0.0	5.360907530612892	5.360907530612892	10.721815061225783	0.0	0.0	Segment_1 Pristine Marine
2017-01-11 07:40:00	5.352578643997261	10.705157287994522	0.0	0.0	10.705157287994522	5.352578643997261	0.0	5.352578643997261	0.0	Segment_1 Pristine Marine
2017-01-11 07:45:00	5.359941053109294	0.0	0.0	5.359941053109294	0.0	0.0	5.359941053109294	5.359941053109294	0.0	Segment_1 Pristine Marine
2017-01-11 07:50:00	16.090029501281087	0.0	0.0	0.0	0.0	0.0	0.0	0.0	0.0	Segment_1 Pristine Marine
2017-01-11 07:55:00	5.3545602143801885	5.3545602143801885	0.0	0.0	0.0	0.0	10.709120428760377	0.0	0.0	Segment_1 Pristine Marine
2017-01-11 08:00:00	10.709620492752755	5.3548102463763785	5.3548102463763785	5.3548102463763785	0.0	5.3548102463763785	0.0	0.0	0.0	Segment_1 Pristine Marine
2017-01-11 08:05:00	10.708798983710157	16.063198475565233	0.0	0.0	0.0	0.0	0.0	0.0	0.0	Segment_1 Pristine Marine
2017-01-11 08:10:00	0.0	0.0	0.0	5.3647410751710085	0.0	0.0	0.0	0.0	0.0	Segment_1 Pristine Marine
2017-01-11 08:15:00	0.0	0.0	0.0	0.0	0.0	0.0	5.3631460848229215	5.3631460848229215	0.0	Segment_1 Pristine Marine
2017-01-11 08:20:00	16.090244510895708	0.0	0.0	0.0	0.0	5.363414836965236	10.726829673930473	0.0	0.0	Segment_1 Pristine Marine
2017-01-11 08:25:00	5.357097336364786	0.0	0.0	0.0	10.714194672729572	0.0	0.0	5.357097336364786	0.0	Segment_1 Pristine Marine
2017-01-11 08:30:00	10.711942830325246	0.0	0.0	0.0	0.0	0.0	0.0	0.0	0.0	Segment_1 Pristine Marine
2017-01-11 08:35:00	0.0	5.360048422289453	10.720096844578906	0.0	0.0	5.360048422289453	5.360048422289453	0.0	0.0	Segment_1 Pristine Marine
2017-01-11 08:40:00	10.724787444180905	5.362393722090451	0.0	0.0	0.0	5.362393722090451	5.362393722090451	0.0	0.0	Segment_1 Pristine Marine
2017-01-11 08:45:00	0.0	0.0	0.0	0.0	0.0	5.359028588721669	0.0	5.359028588721669	0.0	Segment_1 Pristine Marine
2017-01-11 08:50:00	10.712371679707925	0.0	0.0	0.0	0.0	0.0	5.3561858398539615	5.3561858398539615	0.0	Segment_1 Pristine Marine
2017-01-11 08:55:00	5.354149498215219	5.354149498215219	0.0	0.0	0.0	0.0	5.354149498215219	0.0	0.0	Segment_1 Pristine Marine
2017-01-11 09:00:00	5.354738806280502	5.354738806280502	0.0	0.0	0.0	0.0	0.0	5.354738806280502	0.0	Segment_1 Pristine Marine
2017-01-11 09:05:00										Segment_1 Pristine Marine
2017-01-11 09:10:00										Segment_1 Pristine Marine
2017-01-11 09:15:00	5.502514467396559	5.502514467396559	0.0	0.0	0.0	0.0	0.0	0.0	0.0	Segment_1 Pristine Marine
2017-01-11 09:20:00	5.356793469726418	10.713586939452837	0.0	5.356793469726418	0.0	0.0	5.356793469726418	0.0	0.0	Segment_1 Pristine Marine
2017-01-11 09:25:00	5.355078163714139	16.065234491142412	0.0	0.0	0.0	0.0	0.0	0.0	0.0	Segment_1 Pristine Marine
2017-01-11 09:30:00	5.358062788518787	5.358062788518787	0.0	0.0	0.0	5.358062788518787	0.0	0.0	0.0	Segment_1 Pristine Marine
2017-01-11 09:35:00	0.0	0.0	0.0	0.0	0.0	0.0	10.714623702438466	0.0	0.0	Segment_1 Pristine Marine
2017-01-11 09:40:00	10.712586117276162	0.0	0.0	0.0	5.356293058638081	10.712586117276162	5.356293058638081	0.0	0.0	Segment_1 Pristine Marine
2017-01-11 09:45:00	10.70505021679192	0.0	0.0	0.0	0.0	0.0	5.35252510839596	5.35252510839596	0.0	Segment_1 Pristine Marine
2017-01-11 09:50:00	21.43046310669193	5.357615776672983	0.0	0.0	0.0	10.715231553345966	10.715231553345966	0.0	0.0	Segment_1 Pristine Marine
2017-01-11 09:55:00	16.059663464263735	0.0	0.0	0.0	0.0	10.706442309509155	0.0	0.0	0.0	Segment_1 Pristine Marine
2017-01-11 10:00:00	5.355096025823218	0.0	0.0	0.0	5.355096025823218	0.0	16.065288077469653	0.0	0.0	Segment_1 Pristine Marine
2017-01-11 10:05:00	5.355864209254888	0.0	0.0	0.0	0.0	0.0	0.0	0.0	0.0	Segment_1 Pristine Marine
2017-01-11 10:10:00	0.0	0.0	0.0	0.0	0.0	0.0	0.0	0.0	0.0	Segment_1 Pristine Marine
2017-01-11 10:15:00	5.478517588092783	0.0	0.0	0.0	5.478517588092783	5.478517588092783	5.478517588092783	0.0	0.0	Segment_1 Pristine Marine
2017-01-11 10:20:00	0.0	0.0	0.0	0.0	0.0	10.717949848041464	0.0	0.0	0.0	Segment_1 Pristine Marine
2017-01-11 10:25:00	5.355292516887911	5.355292516887911	5.355292516887911	0.0	16.065877550663732	0.0	5.355292516887911	0.0	0.0	Segment_1 Pristine Marine
2017-01-11 10:30:00	5.359314818613077	0.0	0.0	0.0	0.0	0.0	0.0	0.0	0.0	Segment_1 Pristine Marine
2017-01-11 10:35:00	16.06769983224182	10.711799888161217	0.0	0.0	0.0	0.0	0.0	5.3558999440806065	0.0	Segment_1 Pristine Marine
2017-01-11 10:40:00	10.71097804474514	0.0	0.0	0.0	0.0	0.0	0.0	0.0	0.0	Segment_1 Pristine Marine
2017-01-11 10:45:00	0.0	0.0	0.0	0.0	5.357991261610894	5.357991261610894	5.357991261610894	5.357991261610894	0.0	Segment_1 Pristine Marine
2017-01-11 10:50:00	0.0	0.0	0.0	0.0	0.0	0.0	0.0	0.0	0.0	Segment_1 Pristine Marine
2017-01-11 10:55:00	10.71483823017794	0.0	0.0	5.35741911508897	0.0	0.0	0.0	0.0	0.0	Segment_1 Pristine Marine
2017-01-11 11:00:00	5.473455920324789	0.0	0.0	5.473455920324789	0.0	0.0	0.0	0.0	0.0	Segment_1 Pristine Marine
2017-01-11 11:05:00	10.895613107868206	0.0	0.0	0.0	0.0	0.0	0.0	0.0	0.0	Segment_1 Pristine Marine
2017-01-11 11:10:00	5.353881673790309	5.353881673790309	0.0	0.0	0.0	0.0	0.0	0.0	0.0	Segment_1 Pristine Marine
2017-01-11 11:15:00	21.42224192995182	0.0	0.0	0.0	0.0	5.355560482487955	0.0	0.0	0.0	Segment_1 Pristine Marine
2017-01-11 11:20:00	0.0	0.0	0.0	0.0	0.0	0.0	5.358080670544152	0.0	0.0	Segment_1 Pristine Marine
2017-01-11 11:25:00	5.355203200980091	0.0	0.0	0.0	0.0	5.355203200980091	5.355203200980091	0.0	0.0	Segment_1 Pristine Marine
2017-01-11 11:30:00	0.0	0.0	0.0	0.0	0.0	5.357061585559213	0.0	0.0	0.0	Segment_1 Pristine Marine
2017-01-11 11:35:00	0.0	0.0	0.0	0.0	0.0	0.0	5.3555783478147765	0.0	0.0	Segment_1 Pristine Marine
2017-01-11 11:40:00	10.71476671997695	0.0	0.0	0.0	0.0	0.0	0.0	0.0	0.0	Segment_1 Pristine Marine
2017-01-11 11:45:00	0.0	5.3558820766081405	0.0	0.0	0.0	0.0	5.3558820766081405	0.0	0.0	Segment_1 Pristine Marine
2017-01-11 11:50:00	0.0	5.353185455665825	0.0	0.0	0.0	0.0	0.0	0.0	0.0	Segment_1 Pristine Marine
2017-01-11 11:55:00	0.0	5.358635072538747	0.0	0.0	5.358635072538747	0.0	0.0	0.0	0.0	Segment_1 Pristine Marine
2017-01-11 12:00:00	5.352667872379287	0.0	0.0	0.0	0.0	0.0	0.0	0.0	0.0	Segment_1 Pristine Marine
2017-01-11 12:05:00	5.3585993012060085	5.3585993012060085	0.0	0.0	0.0	10.717198602412015	0.0	0.0	0.0	Segment_1 Pristine Marine
2017-01-11 12:10:00	10.706478008955012	0.0	0.0	0.0	0.0	5.353239004477506	0.0	5.353239004477506	0.0	Segment_1 Pristine Marine
2017-01-11 12:15:00	5.3558999440806065	0.0	0.0	0.0	0.0	0.0	0.0	0.0	0.0	Segment_1 Pristine Marine
2017-01-11 12:20:00	5.375752618082855	0.0	0.0	5.375752618082855	0.0	0.0	0.0	5.375752618082855	0.0	Segment_1 Pristine Marine
2017-01-11 12:25:00	5.358563530350847	5.358563530350847	0.0	0.0	0.0	0.0	0.0	5.358563530350847	0.0	Segment_1 Pristine Marine
2017-01-11 12:30:00	0.0	0.0	0.0	0.0	0.0	0.0	0.0	0.0	0.0	Segment_1 Pristine Marine
2017-01-11 12:35:00	5.356882838688646	5.356882838688646	0.0	0.0	0.0	0.0	0.0	5.356882838688646	0.0	Segment_1 Pristine Marine
2017-01-11 12:40:00	5.354185210163101	5.354185210163101	0.0	0.0	0.0	5.354185210163101	5.354185210163101	0.0	0.0	Segment_1 Pristine Marine
2017-01-11 12:45:00	0.0	0.0	0.0	0.0	0.0	0.0	5.368705774919915	0.0	0.0	Segment_1 Pristine Marine
2017-01-11 12:50:00	0.0	5.356114363049223	0.0	0.0	0.0	0.0	0.0	0.0	0.0	Segment_1 Pristine Marine
2017-01-11 12:55:00	10.711049504383768	0.0	0.0	0.0	5.355524752191884	5.355524752191884	5.355524752191884	0.0	0.0	Segment_1 Pristine Marine
2017-01-11 13:00:00	0.0	5.358724502960054	0.0	0.0	5.358724502960054	0.0	5.358724502960054	0.0	0.0	Segment_1 Pristine Marine
2017-01-11 13:05:00	0.0	0.0	0.0	0.0	0.0	0.0	0.0	0.0	0.0	Segment_1 Pristine Marine
2017-01-11 13:10:00	5.580570422255453	0.0	0.0	0.0	0.0	5.580570422255453	5.580570422255453	0.0	0.0	Segment_1 Pristine Marine
2017-01-11 13:15:00	0.0	0.0	0.0	0.0	0.0	0.0	0.0	0.0	0.0	Segment_1 Pristine Marine
2017-01-11 13:20:00										Segment_1 Pristine Marine
2017-01-11 13:25:00										Segment_1 Pristine Marine
2017-01-11 13:30:00										Segment_1 Pristine Marine
2017-01-11 13:35:00										Segment_1 Pristine Marine
2017-01-11 13:40:00										Segment_1 Pristine Marine
2017-01-11 13:45:00	10.715124280527304	5.357562140263652	0.0	5.357562140263652	0.0	0.0	5.357562140263652	0.0	0.0	Segment_1 Pristine Marine
2017-01-11 13:50:00	0.0	5.353881673790309	0.0	0.0	0.0	5.353881673790309	0.0	10.707763347580618	0.0	Segment_1 Pristine Marine
2017-01-11 13:55:00	0.0	5.364006186499387	0.0	0.0	0.0	0.0	5.364006186499387	0.0	0.0	Segment_1 Pristine Marine
2017-01-11 14:00:00	16.05837839133624	10.705585594224159	0.0	0.0	0.0	0.0	0.0	0.0	0.0	Segment_1 Pristine Marine
2017-01-11 14:05:00	5.353524616234094	0.0	0.0	0.0	0.0	0.0	0.0	0.0	0.0	Segment_1 Pristine Marine
2017-01-11 14:10:00	0.0	0.0	0.0	0.0	0.0	0.0	0.0	0.0	0.0	Segment_1 Pristine Marine
2017-01-11 14:15:00	10.705085906954807	0.0	0.0	0.0	0.0	5.352542953477403	0.0	0.0	0.0	Segment_1 Pristine Marine
2017-01-11 14:20:00	16.05607648326176	10.704050988841173	0.0	0.0	0.0	0.0	0.0	5.3520254944205865	0.0	Segment_1 Pristine Marine
2017-01-11 14:25:00	0.0	0.0	0.0	0.0	0.0	0.0	0.0	0.0	0.0	Segment_1 Pristine Marine
2017-01-11 14:30:00	21.454232729819147	0.0	0.0	0.0	0.0	0.0	0.0	0.0	0.0	Segment_1 Pristine Marine
2017-01-11 14:35:00	16.06073451549415	5.353578171831384	0.0	0.0	0.0	0.0	0.0	5.353578171831384	0.0	Segment_1 Pristine Marine
2017-01-11 14:40:00	5.35468522745953	5.35468522745953	0.0	0.0	0.0	0.0	0.0	0.0	0.0	Segment_1 Pristine Marine
2017-01-11 14:45:00	10.719810528676911	0.0	0.0	0.0	0.0	0.0	0.0	0.0	0.0	Segment_1 Pristine Marine
2017-01-11 14:50:00	5.354953132286977	0.0	0.0	0.0	0.0	0.0	0.0	0.0	0.0	Segment_1 Pristine Marine
2017-01-11 14:55:00	5.3545780730341415	5.3545780730341415	0.0	0.0	0.0	0.0	0.0	0.0	0.0	Segment_1 Pristine Marine
2017-01-11 15:00:00	0.0	0.0	0.0	0.0	0.0	0.0	0.0	0.0	0.0	Segment_1 Pristine Marine
2017-01-11 15:05:00	0.0	16.065020149408213	0.0	0.0	0.0	5.355006716469403	0.0	5.355006716469403	0.0	Segment_1 Pristine Marine
2017-01-11 15:10:00	10.70937045491906	10.70937045491906	0.0	0.0	0.0	0.0	10.70937045491906	5.35468522745953	0.0	Segment_1 Pristine Marine
2017-01-11 15:15:00	10.718915890049816	5.359457945024908	0.0	5.359457945024908	0.0	0.0	10.718915890049816	0.0	0.0	Segment_1 Pristine Marine
2017-01-11 15:20:00	0.0	0.0	0.0	5.35243588477355	0.0	0.0	0.0	5.35243588477355	0.0	Segment_1 Pristine Marine
2017-01-11 15:25:00	5.35741911508897	5.35741911508897	0.0	0.0	0.0	0.0	0.0	5.35741911508897	0.0	Segment_1 Pristine Marine
2017-01-11 15:30:00	5.352150389170193	0.0	0.0	0.0	0.0	0.0	5.352150389170193	0.0	0.0	Segment_1 Pristine Marine
2017-01-11 15:35:00	5.353060512604658	0.0	0.0	5.353060512604658	0.0	0.0	5.353060512604658	0.0	0.0	Segment_1 Pristine Marine
2017-01-11 15:40:00	5.356757722976451	0.0	0.0	0.0	5.356757722976451	0.0	0.0	0.0	0.0	Segment_1 Pristine Marine
2017-01-11 15:45:00	0.0	0.0	0.0	0.0	0.0	0.0	0.0	0.0	0.0	Segment_1 Pristine Marine
2017-01-11 15:50:00	10.71012060344844	0.0	5.3550603017242215	0.0	5.3550603017242215	5.3550603017242215	0.0	0.0	0.0	Segment_1 Pristine Marine
2017-01-11 15:55:00	10.708370420326203	5.354185210163101	0.0	0.0	5.354185210163101	0.0	0.0	0.0	0.0	Segment_1 Pristine Marine
2017-01-11 16:00:00	5.362017619876915	10.72403523975383	0.0	0.0	16.086052859630744	0.0	0.0	0.0	5.362017619876915	Segment_1 Pristine Marine
2017-01-11 16:05:00	10.717484778805039	5.35874238940252	5.35874238940252	0.0	5.35874238940252	10.717484778805039	5.35874238940252	0.0	0.0	Segment_1 Pristine Marine
2017-01-11 16:10:00	5.353578171831384	0.0	0.0	0.0	5.353578171831384	10.707156343662767	0.0	5.353578171831384	0.0	Segment_1 Pristine Marine
2017-01-11 16:15:00	5.353488913097848	5.353488913097848	0.0	0.0	0.0	0.0	5.353488913097848	0.0	0.0	Segment_1 Pristine Marine
2017-01-11 16:20:00	5.359261148179465	5.359261148179465	0.0	0.0	0.0	5.359261148179465	5.359261148179465	0.0	0.0	Segment_1 Pristine Marine
2017-01-11 16:25:00	10.708977561911226	5.354488780955613	0.0	0.0	5.354488780955613	10.708977561911226	0.0	10.708977561911226	0.0	Segment_1 Pristine Marine
2017-01-11 16:30:00	10.703908257218565	5.3519541286092815	0.0	0.0	0.0	0.0	0.0	0.0	0.0	Segment_1 Pristine Marine
2017-01-11 16:35:00	16.058485472891753	16.058485472891753	0.0	0.0	5.352828490963919	0.0	5.352828490963919	0.0	0.0	Segment_1 Pristine Marine
2017-01-11 16:40:00	5.358187965202941	0.0	0.0	0.0	16.074563895608822	0.0	0.0	0.0	0.0	Segment_1 Pristine Marine
2017-01-11 16:45:00	16.066735043444325	0.0	0.0	0.0	0.0	0.0	0.0	0.0	0.0	Segment_1 Pristine Marine
2017-01-11 16:50:00	10.720168425944179	16.080252638916267	0.0	5.360084212972089	0.0	0.0	0.0	0.0	0.0	Segment_1 Pristine Marine
2017-01-11 16:55:00	16.058699640287138	10.705799760191423	0.0	0.0	0.0	0.0	0.0	5.3528998800957135	0.0	Segment_1 Pristine Marine
2017-01-11 17:00:00	10.710513580334544	5.355256790167272	5.355256790167272	0.0	0.0	0.0	5.355256790167272	10.710513580334544	0.0	Segment_1 Pristine Marine
2017-01-11 17:05:00	10.711406816879952	5.355703408439976	0.0	0.0	0.0	5.355703408439976	0.0	0.0	0.0	Segment_1 Pristine Marine
2017-01-11 17:10:00	16.063894949132266	0.0	0.0	0.0	5.354631649710755	10.70926329942151	5.354631649710755	0.0	0.0	Segment_1 Pristine Marine
2017-01-11 17:15:00	10.72718804004882	0.0	0.0	5.36359402002441	0.0	0.0	5.36359402002441	0.0	0.0	Segment_1 Pristine Marine
2017-01-11 17:20:00	0.0	10.707049232468188	0.0	0.0	0.0	0.0	0.0	0.0	0.0	Segment_1 Pristine Marine
2017-01-11 17:25:00	10.705192978871354	10.705192978871354	0.0	0.0	0.0	5.352596489435677	5.352596489435677	5.352596489435677	0.0	Segment_1 Pristine Marine
2017-01-11 17:30:00	10.714480688717847	5.357240344358924	0.0	0.0	5.357240344358924	5.357240344358924	0.0	5.357240344358924	0.0	Segment_1 Pristine Marine
2017-01-11 17:35:00	16.060413185124908	5.353471061708302	0.0	0.0	10.706942123416605	0.0	10.706942123416605	0.0	0.0	Segment_1 Pristine Marine
2017-01-11 17:40:00	5.356453894863046	16.06936168458914	0.0	0.0	5.356453894863046	5.356453894863046	5.356453894863046	0.0	0.0	Segment_1 Pristine Marine
2017-01-11 17:45:00	0.0	0.0	0.0	0.0	0.0	0.0	0.0	0.0	0.0	Segment_1 Pristine Marine
2017-01-11 17:50:00	10.714444935884213	5.3572224679421065	0.0	5.3572224679421065	0.0	0.0	0.0	0.0	0.0	Segment_1 Pristine Marine
2017-01-11 17:55:00	10.706335212599996	0.0	5.353167606299998	5.353167606299998	0.0	0.0	0.0	0.0	0.0	Segment_1 Pristine Marine
2017-01-11 18:00:00	10.715088523398382	5.357544261699191	0.0	0.0	5.357544261699191	0.0	0.0	0.0	5.357544261699191	Segment_1 Pristine Marine
2017-01-11 18:05:00	0.0	10.705121597355673	0.0	0.0	0.0	0.0	0.0	5.352560798677836	0.0	Segment_1 Pristine Marine
2017-01-11 18:10:00	5.371040689830172	5.371040689830172	0.0	0.0	0.0	0.0	0.0	0.0	0.0	Segment_1 Pristine Marine
2017-01-11 18:15:00	5.354274492117068	0.0	0.0	0.0	5.354274492117068	0.0	21.417097968468273	0.0	0.0
2017-01-11 18:20:00	0.0	5.354595931807217	5.354595931807217	0.0	0.0	10.709191863614434	5.354595931807217	10.709191863614434	0.0
2017-01-11 18:25:00	0.0	10.70422940872244	0.0	0.0	0.0	0.0	5.35211470436122	0.0	0.0	Segment_1 Pristine Marine
2017-01-11 18:30:00	10.705371436825363	0.0	0.0	0.0	5.3526857184126815	5.3526857184126815	0.0	0.0	0.0	Segment_1 Pristine Marine
2017-01-11 18:35:00	16.064109260842162	5.354703086947388	0.0	16.064109260842162	0.0	5.354703086947388	5.354703086947388	0.0	0.0	Segment_1 Pristine Marine
2017-01-11 18:40:00	16.061966401034738	0.0	0.0	0.0	0.0	0.0	0.0	0.0	0.0	Segment_1 Pristine Marine
2017-01-11 18:45:00	5.356793469726418	0.0	0.0	0.0	0.0	0.0	5.356793469726418	0.0	0.0	Segment_1 Pristine Marine
2017-01-11 18:50:00	16.062341360231176	5.354113786743724	0.0	0.0	0.0	5.354113786743724	0.0	0.0	0.0	Segment_1 Pristine Marine
2017-01-11 18:55:00	5.353114058916703	0.0	0.0	0.0	0.0	5.353114058916703	0.0	0.0	0.0	Segment_1 Pristine Marine
2017-01-11 19:00:00	21.4178122598322	5.35445306495805	5.35445306495805	0.0	0.0	0.0	5.35445306495805	0.0	0.0	Segment_1 Pristine Marine
2017-01-11 19:05:00	5.363862817062611	16.091588451187828	0.0	0.0	5.363862817062611	0.0	0.0	0.0	5.363862817062611	Segment_1 Pristine Marine
2017-01-11 19:10:00	10.715982523221788	0.0	0.0	0.0	0.0	0.0	0.0	5.357991261610894	0.0	Segment_1 Pristine Marine
2017-01-11 19:15:00	10.715767949659273	0.0	0.0	0.0	0.0	5.357883974829637	5.357883974829637	0.0	0.0	Segment_1 Pristine Marine
2017-01-11 19:20:00	10.706727911742163	0.0	0.0	0.0	0.0	5.3533639558710835	0.0	0.0	0.0	Segment_1 Pristine Marine
2017-01-11 19:25:00	5.351668684395391	16.055006053186172	0.0	5.351668684395391	0.0	0.0	0.0	5.351668684395391	0.0	Segment_1 Pristine Marine
2017-01-11 19:30:00	0.0	5.358527759973255	0.0	0.0	0.0	5.358527759973255	5.358527759973255	0.0	0.0	Segment_1 Pristine Marine
2017-01-11 19:35:00	5.3583131477360615	0.0	0.0	0.0	0.0	5.3583131477360615	5.3583131477360615	0.0	0.0	Segment_1 Pristine Marine
2017-01-11 19:40:00	10.717162831437463	5.3585814157187315	0.0	0.0	0.0	0.0	0.0	5.3585814157187315	0.0	Segment_1 Pristine Marine
2017-01-11 19:45:00	16.084226412978143	5.361408804326048	0.0	0.0	10.722817608652095	0.0	0.0	0.0	0.0	Segment_1 Pristine Marine
2017-01-11 19:50:00	10.703979622554057	10.703979622554057	0.0	0.0	0.0	5.351989811277028	0.0	16.055969433831088	0.0	Segment_1 Pristine Marine
2017-01-11 19:55:00	5.355238926985708	5.355238926985708	0.0	0.0	0.0	10.710477853971415	0.0	0.0	0.0	Segment_1 Pristine Marine
2017-01-11 20:00:00	10.707049232468188	5.353524616234094	0.0	0.0	0.0	0.0	0.0	0.0	0.0	Segment_1 Pristine Marine
2017-01-11 20:05:00	5.352453729260064	0.0	0.0	5.352453729260064	0.0	0.0	5.352453729260064	5.352453729260064	0.0	Segment_1 Pristine Marine
2017-01-11 20:10:00	21.43260879935689	5.358152199839222	0.0	0.0	0.0	0.0	0.0	0.0	0.0	Segment_1 Pristine Marine
2017-01-11 20:15:00	16.058753183028568	5.352917727676191	0.0	0.0	0.0	0.0	0.0	5.352917727676191	0.0	Segment_1 Pristine Marine
2017-01-11 20:20:00	5.354917410094447	10.709834820188894	0.0	10.709834820188894	10.709834820188894	0.0	5.354917410094447	5.354917410094447	0.0	Segment_1 Pristine Marine
2017-01-11 20:25:00	16.06845030363939	5.356150101213131	5.356150101213131	0.0	0.0	5.356150101213131	5.356150101213131	0.0	0.0	Segment_1 Pristine Marine
2017-01-11 20:30:00	5.353845965891422	5.353845965891422	5.353845965891422	0.0	0.0	0.0	0.0	10.707691931782843	0.0	Segment_1 Pristine Marine
2017-01-11 20:35:00	5.357436992818188	0.0	0.0	5.357436992818188	0.0	5.357436992818188	10.714873985636377	0.0	0.0	Segment_1 Pristine Marine
2017-01-11 20:40:00	0.0	5.352239603274514	0.0	10.704479206549028	0.0	5.352239603274514	16.05671880982354	0.0	0.0	Segment_1 Pristine Marine
2017-01-11 20:45:00	10.703908257218565	0.0	0.0	0.0	0.0	16.055862385827847	5.3519541286092815	0.0	0.0	Segment_1 Pristine Marine
2017-01-11 20:50:00	21.417026541952282	5.3542566354880705	0.0	5.3542566354880705	0.0	0.0	5.3542566354880705	5.3542566354880705	0.0	Segment_1 Pristine Marine
2017-01-11 20:55:00	5.352596489435677	10.705192978871354	0.0	0.0	5.352596489435677	5.352596489435677	0.0	0.0	5.352596489435677	Segment_1 Pristine Marine
2017-01-11 21:00:00	5.358456220650728	0.0	0.0	0.0	0.0	0.0	0.0	5.358456220650728	0.0	Segment_1 Pristine Marine
2017-01-11 21:05:00	26.772890365170714	0.0	0.0	0.0	0.0	5.3545780730341415	5.3545780730341415	0.0	0.0	Segment_1 Pristine Marine
2017-01-11 21:10:00	5.3599052643384555	10.719810528676911	0.0	0.0	5.3599052643384555	0.0	0.0	5.3599052643384555	0.0	Segment_1 Pristine Marine
2017-01-11 21:15:00	16.06877195569928	0.0	5.356257318566427	0.0	0.0	0.0	10.712514637132854	0.0	0.0	Segment_1 Pristine Marine
2017-01-11 21:20:00	5.353542467980802	0.0	0.0	0.0	0.0	0.0	10.707084935961603	0.0	0.0	Segment_1 Pristine Marine
2017-01-11 21:25:00	10.71133535247358	0.0	0.0	0.0	0.0	0.0	5.35566767623679	5.35566767623679	0.0	Segment_1 Pristine Marine
2017-01-11 21:30:00	16.058003617137867	5.352667872379287	0.0	0.0	0.0	0.0	0.0	5.352667872379287	0.0	Segment_1 Pristine Marine
2017-01-11 21:35:00	5.354756666125764	0.0	0.0	0.0	5.354756666125764	5.354756666125764	0.0	0.0	0.0	Segment_1 Pristine Marine
2017-01-11 21:40:00	5.3609791354044	0.0	0.0	0.0	5.3609791354044	0.0	5.3609791354044	0.0	0.0	Segment_1 Pristine Marine
2017-01-11 21:45:00	0.0	0.0	5.353685286240585	0.0	0.0	0.0	0.0	5.353685286240585	0.0	Segment_1 Pristine Marine
2017-01-11 21:50:00	5.359332708996496	0.0	0.0	0.0	0.0	5.359332708996496	0.0	0.0	0.0	Segment_1 Pristine Marine
2017-01-11 21:55:00	0.0	5.36655226997445	0.0	0.0	0.0	5.36655226997445	5.36655226997445	0.0	0.0	Segment_1 Pristine Marine
2017-01-11 22:00:00	10.704443520431429	0.0	0.0	5.3522217602157145	0.0	5.3522217602157145	0.0	0.0	0.0	Segment_1 Pristine Marine
2017-01-11 22:05:00	5.3539173821655135	0.0	5.3539173821655135	0.0	5.3539173821655135	5.3539173821655135	0.0	5.3539173821655135	0.0	Segment_1 Pristine Marine
2017-01-11 22:10:00	10.703551444814783	5.3517757224073925	0.0	0.0	0.0	0.0	0.0	0.0	5.3517757224073925	Segment_1 Pristine Marine
2017-01-11 22:15:00	37.479796448416494	0.0	0.0	0.0	0.0	5.3542566354880705	5.3542566354880705	0.0	0.0	Segment_1 Pristine Marine
2017-01-11 22:20:00	16.05757532518788	5.35252510839596	0.0	5.35252510839596	0.0	0.0	0.0	0.0	0.0	Segment_1 Pristine Marine
2017-01-11 22:25:00	0.0	5.352864185291794	0.0	0.0	5.352864185291794	5.352864185291794	5.352864185291794	0.0	0.0	Segment_1 Pristine Marine
2017-01-11 22:30:00	10.705335744758576	0.0	0.0	0.0	0.0	5.352667872379287	0.0	0.0	0.0	Segment_1 Pristine Marine
2017-01-11 22:35:00	16.07247188016525	5.3574906267217495	0.0	0.0	0.0	0.0	0.0	0.0	0.0	Segment_1 Pristine Marine
2017-01-11 22:40:00	0.0	5.354899549176905	0.0	0.0	10.70979909835381	0.0	0.0	0.0	0.0	Segment_1 Pristine Marine
2017-01-11 22:45:00	5.352935575375684	0.0	0.0	0.0	0.0	0.0	0.0	0.0	0.0	Segment_1 Pristine Marine
2017-01-11 22:50:00	5.359708434641527	0.0	0.0	0.0	0.0	0.0	5.359708434641527	0.0	0.0	Segment_1 Pristine Marine
2017-01-11 22:55:00	5.35229313316473	5.35229313316473	0.0	0.0	0.0	5.35229313316473	0.0	5.35229313316473	0.0	Segment_1 Pristine Marine
2017-01-11 23:00:00	5.352186074455023	5.352186074455023	0.0	0.0	0.0	0.0	0.0	0.0	0.0	Segment_1 Pristine Marine
2017-01-11 23:05:00	0.0	10.704372148910046	0.0	0.0	0.0	0.0	0.0	5.352186074455023	0.0	Segment_1 Pristine Marine
2017-01-11 23:10:00	5.465052962149942	0.0	0.0	0.0	0.0	5.465052962149942	0.0	0.0	0.0	Segment_1 Pristine Marine
2017-01-11 23:15:00	21.42367124668915	0.0	5.355917811672287	0.0	5.355917811672287	0.0	0.0	0.0	0.0	Segment_1 Pristine Marine
2017-01-11 23:20:00	0.0	5.353114058916703	0.0	0.0	0.0	0.0	5.353114058916703	0.0	0.0	Segment_1 Pristine Marine
2017-01-11 23:25:00	10.707691931782843	0.0	0.0	5.353845965891422	0.0	0.0	0.0	0.0	0.0	Segment_1 Pristine Marine
2017-01-11 23:30:00	10.712943532301894	0.0	5.356471766150947	0.0	0.0	0.0	0.0	0.0	0.0	Segment_1 Pristine Marine
2017-01-11 23:35:00	0.0	0.0	0.0	0.0	0.0	0.0	0.0	0.0	0.0	Segment_1 Pristine Marine
2017-01-11 23:40:00	10.803560739126045	0.0	0.0	0.0	5.401780369563022	5.401780369563022	0.0	0.0	0.0	Segment_1 Pristine Marine
2017-01-11 23:45:00	0.0	5.525257921167596	0.0	0.0	0.0	0.0	0.0	0.0	5.525257921167596	Segment_1 Pristine Marine
2017-01-11 23:50:00	10.7331045399489	0.0	0.0	0.0	0.0	0.0	0.0	5.36655226997445	5.36655226997445	Segment_1 Pristine Marine
2017-01-11 23:55:00	16.068611128059676	5.356203709353227	0.0	0.0	0.0	0.0	0.0	0.0	0.0	Segment_1 Pristine Marine
2017-01-12 00:00:00	21.412670425199988	16.05950281889999	0.0	0.0	0.0	0.0	0.0	0.0	0.0	Segment_1 Pristine Marine
2017-01-12 00:05:00	5.353685286240585	0.0	0.0	0.0	5.353685286240585	0.0	0.0	5.353685286240585	0.0	Segment_1 Pristine Marine
2017-01-12 00:10:00	5.356561124379256	0.0	0.0	0.0	5.356561124379256	0.0	0.0	0.0	0.0	Segment_1 Pristine Marine
2017-01-12 00:15:00	10.707406278117682	0.0	0.0	0.0	5.353703139058841	5.353703139058841	5.353703139058841	0.0	0.0	Segment_1 Pristine Marine
2017-01-12 00:20:00	0.0	0.0	0.0	0.0	0.0	0.0	5.360871728934433	0.0	0.0	Segment_1 Pristine Marine
2017-01-12 00:25:00	5.362357900558883	0.0	5.362357900558883	0.0	0.0	5.362357900558883	0.0	5.362357900558883	0.0	Segment_1 Pristine Marine
2017-01-12 00:30:00	10.707549103045112	0.0	0.0	0.0	0.0	0.0	0.0	10.707549103045112	0.0	Segment_1 Pristine Marine
2017-01-12 00:35:00	0.0	0.0	0.0	5.354185210163101	0.0	0.0	0.0	0.0	0.0	Segment_1 Pristine Marine
2017-01-12 00:40:00	5.360102108492646	0.0	0.0	0.0	0.0	5.360102108492646	5.360102108492646	0.0	0.0	Segment_1 Pristine Marine
2017-01-12 00:45:00	5.354720946554376	0.0	5.354720946554376	0.0	0.0	0.0	0.0	0.0	0.0	Segment_1 Pristine Marine
2017-01-12 00:50:00	5.363450672619303	0.0	0.0	0.0	5.363450672619303	0.0	0.0	0.0	0.0	Segment_1 Pristine Marine
2017-01-12 00:55:00	16.108218108619607	10.73881207241307	0.0	0.0	0.0	0.0	0.0	0.0	0.0	Segment_1 Pristine Marine
2017-01-12 01:00:00	0.0	0.0	5.365332717209316	0.0	0.0	0.0	5.365332717209316	0.0	0.0	Segment_1 Pristine Marine
2017-01-12 01:05:00	5.357472748634577	0.0	0.0	0.0	0.0	0.0	5.357472748634577	0.0	0.0	Segment_1 Pristine Marine
2017-01-12 01:10:00	0.0	0.0	0.0	0.0	0.0	0.0	0.0	0.0	0.0	Segment_1 Pristine Marine
2017-01-12 01:15:00	0.0	0.0	0.0	0.0	0.0	5.365476165235148	0.0	0.0	0.0	Segment_1 Pristine Marine
2017-01-12 01:20:00	0.0	0.0	0.0	0.0	0.0	0.0	0.0	0.0	0.0	Segment_1 Pristine Marine
2017-01-12 01:25:00	5.361695288539057	0.0	0.0	0.0	5.361695288539057	0.0	0.0	0.0	0.0	Segment_1 Pristine Marine
2017-01-12 01:30:00	10.752333310815716	0.0	0.0	0.0	0.0	0.0	0.0	5.376166655407856	0.0	Segment_1 Pristine Marine
2017-01-12 01:35:00	0.0	0.0	0.0	0.0	5.364454265391462	0.0	0.0	0.0	0.0	Segment_1 Pristine Marine
2017-01-12 01:40:00	0.0	0.0	0.0	0.0	0.0	0.0	0.0	0.0	0.0	Segment_1 Pristine Marine
2017-01-12 01:45:00	5.372334747599296	10.744669495198591	0.0	0.0	0.0	0.0	5.372334747599296	0.0	0.0	Segment_1 Pristine Marine
2017-01-12 01:50:00	5.367144311591781	0.0	0.0	0.0	5.367144311591781	0.0	0.0	0.0	0.0	Segment_1 Pristine Marine
2017-01-12 01:55:00	5.355363971759276	0.0	0.0	0.0	0.0	0.0	0.0	0.0	0.0	Segment_1 Pristine Marine
2017-01-12 02:00:00	0.0	0.0	0.0	0.0	0.0	0.0	0.0	0.0	0.0	Segment_1 Pristine Marine
2017-01-12 02:05:00	0.0	0.0	0.0	0.0	5.356150101213131	0.0	0.0	0.0	0.0	Segment_1 Pristine Marine
2017-01-12 02:10:00	0.0	0.0	0.0	0.0	0.0	5.3710766274612896	0.0	5.3710766274612896	0.0	Segment_1 Pristine Marine
2017-01-12 02:15:00	0.0	5.35732972823258	0.0	0.0	0.0	5.35732972823258	5.35732972823258	0.0	0.0	Segment_1 Pristine Marine
2017-01-12 02:20:00	5.375320647121859	0.0	0.0	0.0	0.0	0.0	0.0	0.0	0.0	Segment_1 Pristine Marine
2017-01-12 02:25:00	5.356650485589016	0.0	0.0	0.0	5.356650485589016	0.0	0.0	0.0	0.0	Segment_1 Pristine Marine
2017-01-12 02:30:00	0.0	0.0	5.354185210163101	0.0	0.0	0.0	0.0	0.0	0.0	Segment_1 Pristine Marine
2017-01-12 02:35:00	0.0	0.0	0.0	0.0	0.0	5.354631649710755	0.0	5.354631649710755	0.0	Segment_1 Pristine Marine
2017-01-12 02:40:00	10.733535085444556	0.0	0.0	0.0	0.0	0.0	5.366767542722278	0.0	0.0	Segment_1 Pristine Marine
2017-01-12 02:45:00	0.0	0.0	0.0	0.0	0.0	0.0	0.0	0.0	0.0	Segment_1 Pristine Marine
2017-01-12 02:50:00	5.370825074142259	0.0	0.0	0.0	0.0	0.0	0.0	0.0	5.370825074142259	Segment_1 Pristine Marine
2017-01-12 02:55:00	0.0	10.759323019232696	0.0	0.0	0.0	0.0	5.379661509616349	0.0	0.0	Segment_1 Pristine Marine
2017-01-12 03:00:00	5.360334761134348	5.360334761134348	0.0	0.0	0.0	0.0	0.0	5.360334761134348	0.0	Segment_1 Pristine Marine
2017-01-12 03:05:00	10.719738952091092	0.0	5.359869476045546	0.0	5.359869476045546	0.0	0.0	0.0	0.0
2017-01-12 03:10:00	5.354988854956108	0.0	0.0	0.0	0.0	0.0	0.0	0.0	0.0
2017-01-12 03:15:00	0.0	10.710692215725343	0.0	0.0	5.355346107862672	0.0	5.355346107862672	0.0	0.0	Segment_1 Pristine Marine
2017-01-12 03:20:00	16.07075576132546	5.3569185871084875	5.3569185871084875	0.0	0.0	0.0	0.0	0.0	0.0	Segment_1 Pristine Marine
2017-01-12 03:25:00	5.354595931807217	0.0	0.0	0.0	0.0	0.0	5.354595931807217	0.0	0.0	Segment_1 Pristine Marine
2017-01-12 03:30:00	10.709299017682431	0.0	5.3546495088412165	0.0	0.0	5.3546495088412165	0.0	0.0	0.0	Segment_1 Pristine Marine
2017-01-12 03:35:00	5.359189589273452	10.718379178546904	0.0	0.0	0.0	0.0	5.359189589273452	0.0	0.0	Segment_1 Pristine Marine
2017-01-12 03:40:00	0.0	0.0	0.0	0.0	0.0	0.0	0.0	0.0	0.0	Segment_1 Pristine Marine
2017-01-12 03:45:00	10.714301926935702	0.0	5.357150963467851	0.0	0.0	0.0	0.0	0.0	0.0	Segment_1 Pristine Marine
2017-01-12 03:50:00	10.724679979945133	0.0	0.0	0.0	0.0	0.0	5.362339989972567	0.0	5.362339989972567	Segment_1 Pristine Marine
2017-01-12 03:55:00	0.0	0.0	0.0	0.0	0.0	0.0	0.0	0.0	0.0	Segment_1 Pristine Marine
2017-01-12 04:00:00	10.739889646106167	0.0	0.0	0.0	0.0	0.0	5.369944823053084	0.0	0.0	Segment_1 Pristine Marine
2017-01-12 04:05:00	0.0	0.0	0.0	0.0	0.0	0.0	0.0	0.0	0.0	Segment_1 Pristine Marine
2017-01-12 04:10:00	0.0	0.0	0.0	0.0	0.0	0.0	0.0	0.0	0.0	Segment_1 Pristine Marine
2017-01-12 04:15:00	0.0	5.355274653468004	0.0	0.0	5.355274653468004	0.0	0.0	0.0	0.0	Segment_1 Pristine Marine
2017-01-12 04:20:00	5.3539709456214375	5.3539709456214375	0.0	0.0	5.3539709456214375	0.0	5.3539709456214375	0.0	0.0	Segment_1 Pristine Marine
2017-01-12 04:25:00	0.0	0.0	0.0	0.0	0.0	0.0	0.0	0.0	0.0	Segment_1 Pristine Marine
2017-01-12 04:30:00	5.36359402002441	0.0	0.0	0.0	0.0	0.0	0.0	0.0	0.0	Segment_1 Pristine Marine
2017-01-12 04:35:00	0.0	0.0	0.0	0.0	0.0	0.0	5.356614740747329	0.0	0.0	Segment_1 Pristine Marine
2017-01-12 04:40:00	0.0	0.0	0.0	0.0	5.3726224006780825	5.3726224006780825	0.0	0.0	0.0	Segment_1 Pristine Marine
2017-01-12 04:45:00	5.355417564164167	0.0	0.0	0.0	5.355417564164167	0.0	0.0	0.0	0.0	Segment_1 Pristine Marine
2017-01-12 04:50:00	5.355167475451143	5.355167475451143	0.0	0.0	5.355167475451143	0.0	0.0	0.0	0.0	Segment_1 Pristine Marine
2017-01-12 04:55:00	16.083689301716696	0.0	0.0	0.0	0.0	0.0	0.0	5.361229767238898	0.0	Segment_1 Pristine Marine
2017-01-12 05:00:00	10.70505021679192	0.0	0.0	0.0	0.0	5.35252510839596	0.0	5.35252510839596	0.0	Segment_1 Pristine Marine
2017-01-12 05:05:00	5.358724502960054	0.0	0.0	0.0	0.0	0.0	0.0	0.0	0.0	Segment_1 Pristine Marine
2017-01-12 05:10:00	0.0	0.0	0.0	0.0	0.0	0.0	0.0	0.0	0.0	Segment_1 Pristine Marine
2017-01-12 05:15:00	0.0	5.359851582078308	0.0	0.0	0.0	0.0	0.0	0.0	0.0	Segment_1 Pristine Marine
2017-01-12 05:20:00	10.726363833771462	0.0	0.0	0.0	0.0	0.0	0.0	0.0	0.0	Segment_1 Pristine Marine
2017-01-12 05:25:00	5.357436992818188	0.0	0.0	0.0	0.0	0.0	0.0	0.0	0.0	Segment_1 Pristine Marine
2017-01-12 05:30:00	16.077085766165006	0.0	0.0	0.0	0.0	0.0	0.0	0.0	0.0	Segment_1 Pristine Marine
2017-01-12 05:35:00	10.708513270976141	5.3542566354880705	0.0	5.3542566354880705	0.0	0.0	0.0	0.0	0.0	Segment_1 Pristine Marine
2017-01-12 05:40:00	16.06159145934398	0.0	10.707727639562654	0.0	0.0	0.0	0.0	0.0	0.0	Segment_1 Pristine Marine
2017-01-12 05:45:00	5.362769877068751	0.0	5.362769877068751	0.0	0.0	5.362769877068751	0.0	0.0	0.0	Segment_1 Pristine Marine
2017-01-12 05:50:00	5.358116434952963	0.0	5.358116434952963	0.0	0.0	5.358116434952963	0.0	0.0	0.0	Segment_1 Pristine Marine
2017-01-12 05:55:00	5.356972210632862	0.0	5.356972210632862	0.0	0.0	0.0	0.0	5.356972210632862	0.0	Segment_1 Pristine Marine
2017-01-12 06:00:00	5.352382352027908	5.352382352027908	0.0	0.0	0.0	0.0	0.0	0.0	0.0	Segment_1 Pristine Marine
2017-01-12 06:05:00	5.356239448709457	0.0	0.0	0.0	5.356239448709457	0.0	0.0	0.0	0.0	Segment_1 Pristine Marine
2017-01-12 06:10:00	16.060413185124908	0.0	5.353471061708302	0.0	0.0	0.0	0.0	0.0	0.0	Segment_1 Pristine Marine
2017-01-12 06:15:00	16.069790605516136	5.3565968685053775	0.0	0.0	0.0	0.0	5.3565968685053775	0.0	0.0	Segment_1 Pristine Marine
2017-01-12 06:20:00	5.356721976703568	5.356721976703568	0.0	5.356721976703568	5.356721976703568	0.0	0.0	0.0	0.0	Segment_1 Pristine Marine
2017-01-12 06:25:00	0.0	0.0	0.0	0.0	0.0	0.0	0.0	5.356632613108541	0.0	Segment_1 Pristine Marine
2017-01-12 06:30:00	10.712264464143127	0.0	0.0	0.0	0.0	0.0	5.356132232071563	0.0	0.0	Segment_1 Pristine Marine
2017-01-12 06:35:00	0.0	0.0	0.0	0.0	0.0	0.0	5.359261148179465	0.0	0.0	Segment_1 Pristine Marine
2017-01-12 06:40:00	16.063894949132266	0.0	0.0	0.0	0.0	0.0	0.0	0.0	0.0	Segment_1 Pristine Marine
2017-01-12 06:45:00	0.0	0.0	0.0	0.0	0.0	0.0	5.355560482487955	0.0	0.0	Segment_1 Pristine Marine
2017-01-12 06:50:00	10.71008487970692	5.35504243985346	0.0	0.0	0.0	0.0	0.0	0.0	0.0	Segment_1 Pristine Marine
2017-01-12 06:55:00	5.354488780955613	0.0	5.354488780955613	0.0	0.0	0.0	5.354488780955613	0.0	0.0	Segment_1 Pristine Marine
2017-01-12 07:00:00	5.352971271131723	0.0	0.0	0.0	0.0	0.0	5.352971271131723	0.0	0.0	Segment_1 Pristine Marine
2017-01-12 07:05:00	5.362429544100612	0.0	0.0	0.0	0.0	0.0	0.0	0.0	0.0	Segment_1 Pristine Marine
2017-01-12 07:10:00	16.08143382608841	10.72095588405894	0.0	0.0	0.0	5.36047794202947	0.0	0.0	0.0	Segment_1 Pristine Marine
2017-01-12 07:15:00	5.353845965891422	0.0	5.353845965891422	5.353845965891422	0.0	0.0	0.0	5.353845965891422	0.0	Segment_1 Pristine Marine
2017-01-12 07:20:00	5.355078163714139	5.355078163714139	0.0	0.0	0.0	0.0	0.0	5.355078163714139	0.0	Segment_1 Pristine Marine
2017-01-12 07:25:00	10.721313857810452	0.0	0.0	0.0	0.0	0.0	0.0	10.721313857810452	0.0	Segment_1 Pristine Marine
2017-01-12 07:30:00	5.3542566354880705	10.708513270976141	0.0	0.0	5.3542566354880705	0.0	5.3542566354880705	0.0	0.0	Segment_1 Pristine Marine
2017-01-12 07:35:00	21.415669528662054	5.3539173821655135	10.707834764331027	0.0	0.0	0.0	0.0	0.0	0.0	Segment_1 Pristine Marine
2017-01-12 07:40:00	16.057200588472416	5.352400196157473	0.0	0.0	0.0	0.0	0.0	0.0	0.0	Segment_1 Pristine Marine
2017-01-12 07:45:00	5.359082254497414	5.359082254497414	0.0	5.359082254497414	0.0	0.0	0.0	0.0	0.0	Segment_1 Pristine Marine
2017-01-12 07:50:00	16.06962975748525	0.0	5.356543252495083	0.0	0.0	0.0	5.356543252495083	5.356543252495083	0.0	Segment_1 Pristine Marine
2017-01-12 07:55:00	16.066306285612473	0.0	5.3554354285374925	0.0	0.0	5.3554354285374925	0.0	0.0	0.0	Segment_1 Pristine Marine
2017-01-12 08:00:00	16.08197078671568	0.0	0.0	0.0	0.0	0.0	0.0	0.0	0.0	Segment_1 Pristine Marine
2017-01-12 08:05:00	5.3542923488651715	5.3542923488651715	0.0	0.0	0.0	0.0	0.0	0.0	0.0	Segment_1 Pristine Marine
2017-01-12 08:10:00	10.715303069751693	0.0	0.0	0.0	0.0	0.0	0.0	0.0	0.0	Segment_1 Pristine Marine
2017-01-12 08:15:00	5.356847090745927	0.0	0.0	0.0	0.0	0.0	0.0	5.356847090745927	0.0	Segment_1 Pristine Marine
2017-01-12 08:20:00	10.711907094426586	10.711907094426586	0.0	5.355953547213293	0.0	0.0	0.0	5.355953547213293	0.0	Segment_1 Pristine Marine
2017-01-12 08:25:00	0.0	0.0	0.0	0.0	5.359511619400263	5.359511619400263	0.0	0.0	0.0	Segment_1 Pristine Marine
2017-01-12 08:30:00	21.433824882602913	0.0	0.0	0.0	0.0	0.0	0.0	0.0	0.0	Segment_1 Pristine Marine
2017-01-12 08:35:00	0.0	0.0	10.707227752316406	0.0	0.0	0.0	0.0	0.0	0.0	Segment_1 Pristine Marine
2017-01-12 08:40:00	5.352739257226869	0.0	0.0	0.0	0.0	5.352739257226869	5.352739257226869	0.0	0.0	Segment_1 Pristine Marine
2017-01-12 08:45:00	0.0	5.353613876158203	0.0	0.0	0.0	5.353613876158203	0.0	0.0	0.0	Segment_1 Pristine Marine
2017-01-12 08:50:00	5.357508504928242	0.0	0.0	0.0	0.0	0.0	0.0	0.0	0.0	Segment_1 Pristine Marine
2017-01-12 08:55:00	5.362608661330634	0.0	0.0	0.0	0.0	5.362608661330634	10.725217322661267	0.0	0.0	Segment_1 Pristine Marine
2017-01-12 09:00:00	5.353042664072027	0.0	5.353042664072027	0.0	5.353042664072027	5.353042664072027	0.0	0.0	0.0	Segment_1 Pristine Marine
2017-01-12 09:05:00	10.70804902029825	10.70804902029825	5.354024510149125	0.0	0.0	0.0	0.0	0.0	0.0	Segment_1 Pristine Marine
2017-01-12 09:10:00	5.356042888152135	0.0	0.0	0.0	0.0	0.0	0.0	5.356042888152135	0.0	Segment_1 Pristine Marine
2017-01-12 09:15:00	0.0	5.3570079602455385	5.3570079602455385	0.0	0.0	5.3570079602455385	0.0	0.0	0.0	Segment_1 Pristine Marine
2017-01-12 09:20:00	21.413741437145475	0.0	0.0	0.0	0.0	0.0	5.353435359286369	0.0	0.0	Segment_1 Pristine Marine
2017-01-12 09:25:00	0.0	0.0	5.356721976703568	0.0	0.0	0.0	0.0	0.0	5.356721976703568	Segment_1 Pristine Marine
2017-01-12 09:30:00	5.364794855418972	5.364794855418972	0.0	0.0	0.0	0.0	5.364794855418972	0.0	0.0	Segment_1 Pristine Marine
2017-01-12 09:35:00	0.0	0.0	0.0	5.356346669639865	0.0	0.0	0.0	0.0	0.0	Segment_1 Pristine Marine
2017-01-12 09:40:00	0.0	10.723748713440068	0.0	0.0	0.0	0.0	0.0	0.0	0.0	Segment_1 Pristine Marine
2017-01-12 09:45:00	5.3569900853795565	0.0	0.0	5.3569900853795565	0.0	0.0	5.3569900853795565	0.0	0.0	Segment_1 Pristine Marine
2017-01-12 09:50:00	5.360656928905226	5.360656928905226	0.0	5.360656928905226	5.360656928905226	0.0	0.0	0.0	0.0	Segment_1 Pristine Marine
2017-01-12 09:55:00	0.0	10.71208577630427	5.356042888152135	0.0	0.0	0.0	5.356042888152135	0.0	0.0	Segment_1 Pristine Marine
2017-01-12 10:00:00	0.0	5.354042365229861	0.0	0.0	0.0	5.354042365229861	0.0	0.0	0.0	Segment_1 Pristine Marine
2017-01-12 10:05:00	0.0	0.0	0.0	0.0	0.0	0.0	0.0	0.0	0.0	Segment_1 Pristine Marine
2017-01-12 10:10:00	10.73202832730815	0.0	0.0	0.0	0.0	0.0	0.0	0.0	0.0	Segment_1 Pristine Marine
2017-01-12 10:15:00	5.352596489435677	0.0	0.0	0.0	5.352596489435677	0.0	0.0	0.0	0.0	Segment_1 Pristine Marine
2017-01-12 10:20:00	10.71040640196018	5.355203200980091	0.0	5.355203200980091	0.0	0.0	0.0	0.0	0.0	Segment_1 Pristine Marine
2017-01-12 10:25:00	16.085569348091088	5.361856449363699	0.0	0.0	0.0	0.0	0.0	0.0	0.0	Segment_1 Pristine Marine
2017-01-12 10:30:00	10.703979622554057	0.0	0.0	0.0	0.0	0.0	0.0	0.0	0.0	Segment_1 Pristine Marine
2017-01-12 10:35:00	5.358062788518787	10.716125577037573	0.0	0.0	0.0	0.0	0.0	0.0	0.0	Segment_1 Pristine Marine
2017-01-12 10:40:00	0.0	0.0	0.0	0.0	0.0	0.0	0.0	0.0	0.0	Segment_1 Pristine Marine
2017-01-12 10:45:00	10.708691839648257	5.354345919824128	0.0	0.0	0.0	0.0	0.0	0.0	0.0	Segment_1 Pristine Marine
2017-01-12 10:50:00	5.361319284287774	0.0	0.0	0.0	0.0	5.361319284287774	0.0	0.0	0.0	Segment_1 Pristine Marine
2017-01-12 10:55:00	5.355471157641691	10.710942315283383	0.0	0.0	0.0	0.0	0.0	0.0	0.0	Segment_1 Pristine Marine
2017-01-12 11:00:00	0.0	0.0	5.357276097550467	0.0	0.0	5.357276097550467	0.0	0.0	0.0	Segment_1 Pristine Marine
2017-01-12 11:05:00	5.364597666447779	5.364597666447779	5.364597666447779	0.0	0.0	0.0	5.364597666447779	0.0	0.0	Segment_1 Pristine Marine
2017-01-12 11:10:00	5.352703564565077	5.352703564565077	0.0	0.0	0.0	5.352703564565077	0.0	0.0	0.0	Segment_1 Pristine Marine
2017-01-12 11:15:00	5.360066317571026	0.0	0.0	0.0	0.0	5.360066317571026	5.360066317571026	0.0	0.0	Segment_1 Pristine Marine
2017-01-12 11:20:00	16.067646229824422	5.3558820766081405	0.0	5.3558820766081405	0.0	0.0	5.3558820766081405	0.0	0.0	Segment_1 Pristine Marine
2017-01-12 11:25:00	21.420741352624137	0.0	0.0	10.710370676312069	0.0	10.710370676312069	0.0	5.355185338156034	5.355185338156034	Segment_1 Pristine Marine
2017-01-12 11:30:00	32.121361919079376	0.0	0.0	0.0	5.353560319846563	0.0	0.0	0.0	0.0	Segment_1 Pristine Marine
2017-01-12 11:35:00	16.074939443208187	0.0	0.0	0.0	5.3583131477360615	0.0	0.0	0.0	0.0	Segment_1 Pristine Marine
2017-01-12 11:40:00	0.0	5.3545602143801885	0.0	0.0	0.0	0.0	0.0	5.3545602143801885	0.0	Segment_1 Pristine Marine
2017-01-12 11:45:00	0.0	10.705228669986171	0.0	0.0	5.3526143349930875	0.0	0.0	0.0	0.0	Segment_1 Pristine Marine
2017-01-12 11:50:00	5.353631728500203	0.0	0.0	0.0	5.353631728500203	0.0	0.0	5.353631728500203	0.0	Segment_1 Pristine Marine
2017-01-12 11:55:00	21.42309949710707	0.0	0.0	0.0	0.0	0.0	0.0	0.0	0.0	Segment_1 Pristine Marine
2017-01-12 12:00:00	0.0	0.0	0.0	0.0	0.0	0.0	0.0	0.0	0.0	Segment_1 Pristine Marine
2017-01-12 12:05:00	16.05655822336507	0.0	0.0	0.0	0.0	0.0	5.352186074455023	0.0	0.0	Segment_1 Pristine Marine
2017-01-12 12:10:00	10.705835455352382	10.705835455352382	0.0	0.0	5.352917727676191	0.0	0.0	10.705835455352382	0.0	Segment_1 Pristine Marine
2017-01-12 12:15:00	0.0	5.351829243019049	5.351829243019049	0.0	0.0	5.351829243019049	0.0	5.351829243019049	0.0	Segment_1 Pristine Marine
2017-01-12 12:20:00	10.711621215820779	5.3558106079103895	0.0	0.0	0.0	0.0	0.0	5.3558106079103895	0.0	Segment_1 Pristine Marine
2017-01-12 12:25:00	5.35252510839596	0.0	0.0	0.0	0.0	5.35252510839596	5.35252510839596	5.35252510839596	0.0	Segment_1 Pristine Marine
2017-01-12 12:30:00	5.356650485589016	0.0	0.0	0.0	5.356650485589016	0.0	5.356650485589016	0.0	0.0	Segment_1 Pristine Marine
2017-01-12 12:35:00	16.064162839663123	5.354720946554376	0.0	0.0	0.0	0.0	10.709441893108751	5.354720946554376	0.0	Segment_1 Pristine Marine
2017-01-12 12:40:00	10.70979909835381	5.354899549176905	5.354899549176905	0.0	0.0	0.0	0.0	5.354899549176905	0.0	Segment_1 Pristine Marine
2017-01-12 12:45:00	16.05789654200847	16.05789654200847	0.0	0.0	0.0	5.35263218066949	5.35263218066949	0.0	0.0	Segment_1 Pristine Marine
2017-01-12 12:50:00	0.0	0.0	0.0	0.0	0.0	0.0	0.0	0.0	0.0	Segment_1 Pristine Marine
2017-01-12 12:55:00	0.0	16.058324851094014	0.0	5.3527749503646715	0.0	0.0	10.705549900729343	0.0	0.0	Segment_1 Pristine Marine
2017-01-12 13:00:00	10.71852229635893	0.0	5.359261148179465	0.0	5.359261148179465	0.0	5.359261148179465	0.0	0.0	Segment_1 Pristine Marine
2017-01-12 13:05:00	10.705121597355673	10.705121597355673	5.352560798677836	0.0	0.0	0.0	0.0	5.352560798677836	0.0	Segment_1 Pristine Marine
2017-01-12 13:10:00	5.353720991996167	5.353720991996167	0.0	0.0	0.0	5.353720991996167	5.353720991996167	0.0	0.0	Segment_1 Pristine Marine
2017-01-12 13:15:00	5.353542467980802	10.707084935961603	0.0	0.0	0.0	10.707084935961603	0.0	0.0	0.0	Segment_1 Pristine Marine
2017-01-12 13:20:00	10.709191863614434	5.354595931807217	10.709191863614434	0.0	5.354595931807217	0.0	5.354595931807217	0.0	0.0	Segment_1 Pristine Marine
2017-01-12 13:25:00	16.06550242635343	0.0	5.355167475451143	0.0	0.0	0.0	0.0	0.0	0.0	Segment_1 Pristine Marine
2017-01-12 13:30:00	10.708406132631383	10.708406132631383	0.0	0.0	0.0	0.0	0.0	5.354203066315692	0.0	Segment_1 Pristine Marine
2017-01-12 13:35:00	10.705478514453738	0.0	5.352739257226869	0.0	10.705478514453738	0.0	0.0	0.0	0.0	Segment_1 Pristine Marine
2017-01-12 13:40:00	10.70894184579454	5.354470922897272	5.354470922897272	0.0	5.354470922897272	0.0	5.354470922897272	5.354470922897272	0.0	Segment_1 Pristine Marine
2017-01-12 13:45:00	10.707977600689823	0.0	0.0	0.0	0.0	0.0	0.0	0.0	0.0	Segment_1 Pristine Marine
2017-01-12 13:50:00	21.42588706460379	5.356471766150947	0.0	0.0	0.0	0.0	0.0	5.356471766150947	0.0	Segment_1 Pristine Marine
2017-01-12 13:55:00	10.706727911742163	5.3533639558710835	0.0	5.3533639558710835	0.0	5.3533639558710835	10.706727911742163	0.0	0.0	Segment_1 Pristine Marine
2017-01-12 14:00:00	26.77360473277188	0.0	0.0	0.0	0.0	0.0	0.0	5.354720946554376	0.0	Segment_1 Pristine Marine
2017-01-12 14:05:00	10.712514637132854	0.0	0.0	5.356257318566427	5.356257318566427	0.0	0.0	5.356257318566427	0.0	Segment_1 Pristine Marine
2017-01-12 14:10:00	10.718486516547618	5.359243258273809	0.0	0.0	5.359243258273809	10.718486516547618	5.359243258273809	0.0	0.0	Segment_1 Pristine Marine
2017-01-12 14:15:00	10.7056926761367	5.35284633806835	0.0	0.0	0.0	5.35284633806835	0.0	0.0	0.0	Segment_1 Pristine Marine
2017-01-12 14:20:00	5.353060512604658	16.059181537813974	0.0	0.0	0.0	0.0	0.0	0.0	0.0	Segment_1 Pristine Marine
2017-01-12 14:25:00	10.712371679707925	5.3561858398539615	0.0	0.0	5.3561858398539615	0.0	5.3561858398539615	0.0	0.0	Segment_1 Pristine Marine
2017-01-12 14:30:00	10.709477612561004	0.0	0.0	0.0	0.0	0.0	5.354738806280502	0.0	0.0	Segment_1 Pristine Marine
2017-01-12 14:35:00	5.365207206478587	5.365207206478587	0.0	5.365207206478587	0.0	0.0	0.0	0.0	0.0	Segment_1 Pristine Marine
2017-01-12 14:40:00	16.07000507456626	16.07000507456626	0.0	0.0	0.0	5.356668358188753	0.0	0.0	0.0	Segment_1 Pristine Marine
2017-01-12 14:45:00	5.355149612865418	5.355149612865418	0.0	0.0	0.0	0.0	0.0	0.0	0.0	Segment_1 Pristine Marine
2017-01-12 14:50:00	10.709334736181617	0.0	0.0	0.0	0.0	5.354667368090809	5.354667368090809	0.0	0.0	Segment_1 Pristine Marine
2017-01-12 14:55:00	5.357061585559213	10.714123171118427	0.0	0.0	0.0	0.0	0.0	0.0	0.0	Segment_1 Pristine Marine
2017-01-12 15:00:00	10.715195795501092	10.715195795501092	0.0	0.0	0.0	0.0	10.715195795501092	0.0	0.0	Segment_1 Pristine Marine
2017-01-12 15:05:00	16.062823476351205	16.062823476351205	5.354274492117068	0.0	0.0	0.0	0.0	0.0	0.0	Segment_1 Pristine Marine
2017-01-12 15:10:00	10.713515445952902	5.356757722976451	0.0	0.0	0.0	0.0	5.356757722976451	5.356757722976451	0.0	Segment_1 Pristine Marine
2017-01-12 15:15:00	5.3585814157187315	5.3585814157187315	0.0	0.0	5.3585814157187315	0.0	0.0	0.0	0.0	Segment_1 Pristine Marine
2017-01-12 15:20:00	10.707906182034089	5.353953091017044	0.0	0.0	0.0	5.353953091017044	0.0	0.0	0.0	Segment_1 Pristine Marine
2017-01-12 15:25:00	5.353703139058841	0.0	0.0	0.0	0.0	0.0	0.0	0.0	0.0	Segment_1 Pristine Marine
2017-01-12 15:30:00	0.0	5.3579018556614715	0.0	0.0	0.0	0.0	0.0	5.3579018556614715	0.0	Segment_1 Pristine Marine
2017-01-12 15:35:00	16.06250206238883	0.0	0.0	10.70833470825922	0.0	5.35416735412961	0.0	0.0	0.0	Segment_1 Pristine Marine
2017-01-12 15:40:00	5.352578643997261	5.352578643997261	0.0	0.0	0.0	0.0	5.352578643997261	5.352578643997261	0.0	Segment_1 Pristine Marine
2017-01-12 15:45:00	16.06995145676705	5.356650485589016	0.0	0.0	0.0	0.0	0.0	0.0	0.0	Segment_1 Pristine Marine
2017-01-12 15:50:00	5.353114058916703	10.706228117833406	0.0	10.706228117833406	0.0	5.353114058916703	0.0	0.0	0.0	Segment_1 Pristine Marine
2017-01-12 15:55:00	10.707013529212887	5.353506764606443	0.0	0.0	0.0	0.0	0.0	0.0	0.0	Segment_1 Pristine Marine
2017-01-12 16:00:00	21.41388424683321	0.0	5.353471061708302	0.0	5.353471061708302	5.353471061708302	5.353471061708302	10.706942123416605	0.0	Segment_1 Pristine Marine
2017-01-12 16:05:00	5.3525072634335045	0.0	0.0	0.0	0.0	0.0	0.0	0.0	0.0	Segment_1 Pristine Marine
2017-01-12 16:10:00	16.068611128059676	10.712407418706453	0.0	0.0	0.0	5.356203709353227	0.0	5.356203709353227	0.0	Segment_1 Pristine Marine
2017-01-12 16:15:00	26.759681437269176	5.351936287453835	0.0	0.0	0.0	0.0	5.351936287453835	5.351936287453835	0.0	Segment_1 Pristine Marine
2017-01-12 16:20:00	5.354185210163101	0.0	5.354185210163101	0.0	0.0	0.0	5.354185210163101	0.0	0.0	Segment_1 Pristine Marine
2017-01-12 16:25:00	5.355399699910024	10.710799399820047	0.0	0.0	0.0	0.0	5.355399699910024	0.0	0.0	Segment_1 Pristine Marine
2017-01-12 16:30:00	10.72045476096494	5.36022738048247	5.36022738048247	0.0	0.0	5.36022738048247	0.0	0.0	0.0	Segment_1 Pristine Marine
2017-01-12 16:35:00	5.352703564565077	5.352703564565077	10.705407129130156	0.0	0.0	0.0	0.0	0.0	0.0	Segment_1 Pristine Marine
2017-01-12 16:40:00	5.354720946554376	10.709441893108751	0.0	0.0	0.0	5.354720946554376	0.0	0.0	0.0	Segment_1 Pristine Marine
2017-01-12 16:45:00	10.703444405732368	0.0	0.0	0.0	5.351722202866184	0.0	0.0	0.0	0.0	Segment_1 Pristine Marine
2017-01-12 16:50:00	10.711299620627992	5.355649810313996	0.0	0.0	5.355649810313996	5.355649810313996	5.355649810313996	0.0	0.0	Segment_1 Pristine Marine
2017-01-12 16:55:00	10.703658486038098	0.0	0.0	5.351829243019049	0.0	0.0	0.0	0.0	0.0	Segment_1 Pristine Marine
2017-01-12 17:00:00	16.064805813393413	0.0	0.0	0.0	5.354935271131137	5.354935271131137	5.354935271131137	0.0	0.0
2017-01-12 17:05:00	26.770747491076087	5.354149498215219	0.0	0.0	0.0	0.0	5.354149498215219	0.0	0.0
2017-01-12 17:10:00	21.42045555220582	5.355113888051455	0.0	5.355113888051455	0.0	0.0	0.0	0.0	0.0	Segment_1 Pristine Marine
2017-01-12 17:15:00	10.705371436825363	0.0	5.3526857184126815	5.3526857184126815	16.05805715523805	5.3526857184126815	5.3526857184126815	5.3526857184126815	0.0	Segment_1 Pristine Marine
2017-01-12 17:20:00	5.3587960494463385	0.0	0.0	0.0	0.0	5.3587960494463385	0.0	0.0	0.0	Segment_1 Pristine Marine
2017-01-12 17:25:00	10.706442309509155	5.3532211547545785	0.0	0.0	0.0	5.3532211547545785	0.0	5.3532211547545785	0.0	Segment_1 Pristine Marine
2017-01-12 17:30:00	10.71112096497591	0.0	5.355560482487955	0.0	0.0	0.0	0.0	0.0	0.0	Segment_1 Pristine Marine
2017-01-12 17:35:00	0.0	0.0	0.0	5.361176058444427	5.361176058444427	0.0	0.0	0.0	0.0	Segment_1 Pristine Marine
2017-01-12 17:40:00	5.357079460902353	5.357079460902353	0.0	0.0	0.0	0.0	0.0	0.0	0.0	Segment_1 Pristine Marine
2017-01-12 17:45:00	21.411171188448318	5.3527927971120794	5.3527927971120794	0.0	0.0	10.705585594224159	0.0	0.0	0.0	Segment_1 Pristine Marine
2017-01-12 17:50:00	10.710263500797712	5.355131750398856	0.0	0.0	5.355131750398856	0.0	5.355131750398856	0.0	0.0	Segment_1 Pristine Marine
2017-01-12 17:55:00	5.353399657340632	10.706799314681264	0.0	0.0	0.0	0.0	5.353399657340632	0.0	0.0	Segment_1 Pristine Marine
2017-01-12 18:00:00	16.064912980685904	5.3549709935619685	0.0	0.0	0.0	5.3549709935619685	0.0	5.3549709935619685	0.0	Segment_1 Pristine Marine
2017-01-12 18:05:00	5.352043336170797	5.352043336170797	0.0	0.0	0.0	0.0	0.0	0.0	0.0	Segment_1 Pristine Marine
2017-01-12 18:10:00	10.703801210999575	5.351900605499788	0.0	0.0	10.703801210999575	0.0	5.351900605499788	0.0	0.0	Segment_1 Pristine Marine
2017-01-12 18:15:00	42.81491939217223	5.351864924021529	0.0	0.0	0.0	5.351864924021529	0.0	0.0	0.0	Segment_1 Pristine Marine
2017-01-12 18:20:00	5.353203305150685	0.0	0.0	0.0	0.0	0.0	0.0	0.0	0.0	Segment_1 Pristine Marine
2017-01-12 18:25:00	10.710334950902286	0.0	0.0	0.0	0.0	5.355167475451143	5.355167475451143	0.0	0.0	Segment_1 Pristine Marine
2017-01-12 18:30:00	16.06941529845284	5.356471766150947	0.0	0.0	0.0	0.0	0.0	0.0	0.0	Segment_1 Pristine Marine
2017-01-12 18:35:00	0.0	5.358760275964387	5.358760275964387	0.0	0.0	5.358760275964387	0.0	0.0	0.0	Segment_1 Pristine Marine
2017-01-12 18:40:00	0.0	5.353488913097848	0.0	0.0	0.0	0.0	0.0	0.0	0.0	Segment_1 Pristine Marine
2017-01-12 18:45:00	16.077085766165006	5.359028588721669	0.0	0.0	0.0	5.359028588721669	0.0	0.0	0.0	Segment_1 Pristine Marine
2017-01-12 18:50:00	16.075958875152637	5.358652958384211	0.0	5.358652958384211	0.0	5.358652958384211	0.0	0.0	0.0	Segment_1 Pristine Marine
2017-01-12 18:55:00	5.363396919317782	10.726793838635563	5.363396919317782	0.0	0.0	10.726793838635563	10.726793838635563	0.0	0.0	Segment_1 Pristine Marine
2017-01-12 19:00:00	5.351704363256986	0.0	0.0	0.0	0.0	0.0	0.0	0.0	0.0	Segment_1 Pristine Marine
2017-01-12 19:05:00	10.707941891242877	5.3539709456214375	0.0	0.0	0.0	0.0	5.3539709456214375	0.0	0.0	Segment_1 Pristine Marine
2017-01-12 19:10:00	5.353756698228021	0.0	5.353756698228021	0.0	0.0	0.0	0.0	5.353756698228021	0.0	Segment_1 Pristine Marine
2017-01-12 19:15:00	5.357025835230809	0.0	0.0	0.0	0.0	0.0	5.357025835230809	5.357025835230809	0.0	Segment_1 Pristine Marine
2017-01-12 19:20:00	16.07134563583954	0.0	0.0	0.0	0.0	0.0	0.0	0.0	0.0	Segment_1 Pristine Marine
2017-01-12 19:25:00	5.352471573865558	5.352471573865558	0.0	0.0	0.0	0.0	0.0	0.0	0.0	Segment_1 Pristine Marine
2017-01-12 19:30:00	5.356239448709457	0.0	0.0	0.0	5.356239448709457	0.0	0.0	5.356239448709457	0.0	Segment_1 Pristine Marine
2017-01-12 19:35:00	5.352721410836471	10.70544282167294	0.0	0.0	0.0	0.0	0.0	0.0	0.0	Segment_1 Pristine Marine
2017-01-12 19:40:00	0.0	0.0	0.0	0.0	0.0	5.353953091017044	0.0	5.353953091017044	0.0	Segment_1 Pristine Marine
2017-01-12 19:45:00	10.712872047388789	0.0	0.0	0.0	0.0	0.0	0.0	0.0	0.0	Segment_1 Pristine Marine
2017-01-12 19:50:00	10.704158040056177	5.352079020028088	0.0	0.0	0.0	0.0	0.0	0.0	0.0	Segment_1 Pristine Marine
2017-01-12 19:55:00	16.061698583755113	0.0	0.0	0.0	0.0	0.0	0.0	0.0	0.0	Segment_1 Pristine Marine
2017-01-12 20:00:00	10.715982523221788	5.357991261610894	0.0	0.0	0.0	0.0	10.715982523221788	0.0	0.0	Segment_1 Pristine Marine
2017-01-12 20:05:00	5.352667872379287	0.0	0.0	0.0	0.0	0.0	0.0	0.0	0.0	Segment_1 Pristine Marine
2017-01-12 20:10:00	5.3548102463763785	0.0	0.0	0.0	0.0	5.3548102463763785	5.3548102463763785	0.0	0.0	Segment_1 Pristine Marine
2017-01-12 20:15:00	0.0	0.0	0.0	0.0	0.0	0.0	0.0	0.0	0.0	Segment_1 Pristine Marine
2017-01-12 20:20:00	0.0	0.0	0.0	0.0	0.0	0.0	0.0	0.0	0.0	Segment_1 Pristine Marine
2017-01-12 20:25:00	0.0	0.0	0.0	0.0	0.0	0.0	10.705764065268493	0.0	0.0	Segment_1 Pristine Marine
2017-01-12 20:30:00	0.0	0.0	5.35606075669757	0.0	0.0	0.0	0.0	0.0	0.0	Segment_1 Pristine Marine
2017-01-12 20:35:00	0.0	5.356668358188753	0.0	0.0	0.0	0.0	0.0	0.0	0.0	Segment_1 Pristine Marine
2017-01-12 20:40:00	5.355649810313996	0.0	0.0	0.0	0.0	0.0	0.0	5.355649810313996	0.0	Segment_1 Pristine Marine
2017-01-12 20:45:00	5.35381025846884	5.35381025846884	0.0	0.0	0.0	0.0	0.0	0.0	0.0	Segment_1 Pristine Marine
2017-01-12 20:50:00	10.707834764331027	0.0	0.0	0.0	0.0	0.0	0.0	0.0	0.0	Segment_1 Pristine Marine
2017-01-12 20:55:00	21.415812364068177	5.353953091017044	0.0	0.0	5.353953091017044	16.061859273051134	0.0	5.353953091017044	0.0	Segment_1 Pristine Marine
2017-01-12 21:00:00	5.358760275964387	5.358760275964387	0.0	0.0	0.0	0.0	0.0	0.0	0.0	Segment_1 Pristine Marine
2017-01-12 21:05:00	10.7372320220824	0.0	0.0	0.0	0.0	0.0	0.0	0.0	0.0	Segment_1 Pristine Marine
2017-01-12 21:10:00	10.708727554097331	5.3543637770486665	0.0	0.0	0.0	0.0	0.0	5.3543637770486665	0.0	Segment_1 Pristine Marine
2017-01-12 21:15:00	10.704836080812044	5.352418040406022	0.0	0.0	0.0	5.352418040406022	5.352418040406022	0.0	0.0	Segment_1 Pristine Marine
2017-01-12 21:20:00	10.707941891242877	5.3539709456214375	0.0	0.0	0.0	0.0	10.707941891242877	0.0	0.0	Segment_1 Pristine Marine
2017-01-12 21:25:00	10.70901327826615	5.354506639133075	0.0	0.0	5.354506639133075	0.0	5.354506639133075	0.0	0.0	Segment_1 Pristine Marine
2017-01-12 21:30:00	5.353828112120592	5.353828112120592	0.0	0.0	5.353828112120592	0.0	5.353828112120592	0.0	0.0	Segment_1 Pristine Marine
2017-01-12 21:35:00	16.062234227245824	0.0	0.0	0.0	0.0	10.708156151497215	5.354078075748608	0.0	0.0	Segment_1 Pristine Marine
2017-01-12 21:40:00	21.411813692776786	5.352953423194196	5.352953423194196	16.05886026958259	5.352953423194196	0.0	5.352953423194196	0.0	0.0	Segment_1 Pristine Marine
2017-01-12 21:45:00	16.061430775406524	5.35381025846884	0.0	5.35381025846884	0.0	5.35381025846884	10.70762051693768	5.35381025846884	0.0	Segment_1 Pristine Marine
2017-01-12 21:50:00	32.113223503655306	5.352203917275884	0.0	0.0	0.0	5.352203917275884	0.0	0.0	0.0	Segment_1 Pristine Marine
2017-01-12 21:55:00	37.475172167546845	10.707192047870524	0.0	0.0	0.0	5.353596023935262	5.353596023935262	5.353596023935262	0.0	Segment_1 Pristine Marine
2017-01-12 22:00:00	21.413670033015908	5.353417508253979	0.0	0.0	0.0	5.353417508253979	0.0	5.353417508253979	0.0	Segment_1 Pristine Marine
2017-01-12 22:05:00	5.352596489435677	0.0	0.0	0.0	10.705192978871354	0.0	0.0	0.0	0.0	Segment_1 Pristine Marine
2017-01-12 22:10:00	5.355167475451143	5.355167475451143	0.0	0.0	0.0	5.355167475451143	0.0	0.0	5.355167475451143	Segment_1 Pristine Marine
2017-01-12 22:15:00	10.707906182034089	5.353953091017044	0.0	0.0	5.353953091017044	0.0	10.707906182034089	0.0	0.0	Segment_1 Pristine Marine
2017-01-12 22:20:00	10.703694166921633	5.351847083460816	0.0	0.0	0.0	0.0	0.0	5.351847083460816	0.0	Segment_1 Pristine Marine
2017-01-12 22:25:00	37.482171522650525	0.0	0.0	0.0	5.354595931807217	0.0	0.0	0.0	0.0	Segment_1 Pristine Marine
2017-01-12 22:30:00	10.708584697730343	0.0	16.062877046595517	0.0	0.0	0.0	0.0	0.0	0.0	Segment_1 Pristine Marine
[truncated: 25,361 more rows]
