# Supplementary material for: Sources, Occurrence and Characteristics of Fluorescent Biological Aerosol Particles Measured Over the Pristine Southern Ocean
Source: J Geophys Res Atmos. 2021 Jun 9;126(11):e2021JD034811. doi: 10.1029/2021JD034811 (PMC8244095; doi:10.1029/2021JD034811)
Supplement: Supplementary file 2 — Data Set S1 [file JGRD-126-e2021JD034811-s001.zip › Data archive/_Particle_size_distribution_data/PSD_all_flu_9std_clean_9bin_0.5um_14um_12hour_ave.csv]

time_	0.6028570409756517	0.8764012816178796	1.2740652496625366	1.8521678304726774	2.6925824035672523	3.914332103559852	5.69044638955526	8.272466223025312	12.02606838308921	region_label
2017-01-07 00:00:00	1.7844189851335273	1.4868274124880434	0.8922501519549006	0.594787480824425	2.081817315132651	2.676862612862599	5.05629853620707	1.1899520110705346	0.0	Segment_1 Pristine Marine
2017-01-07 12:00:00	2.5431953278014925	1.2046118270874664	1.2049434484936536	0.1338372228274462	1.6063518010469136	3.8821120317773334	2.677183442829007	0.6692218666417433	0.0	Segment_1 Pristine Marine
2017-01-08 00:00:00										Segment_1 Pristine Marine
2017-01-08 12:00:00	1.2214830244255441	0.7519136283116898	0.751613878600178	0.7515125864491314	2.161275124634379	2.6306551494648276	1.5975496100333875	0.46981711662228415	0.0	Segment_1 Pristine Marine
2017-01-09 00:00:00	1.5949077813414156	0.9402219295727542	0.45144053750218005	0.32716317790647725	1.2708197191133321	1.8007335927048858	1.3087334786011486	0.7358934910778163	0.08178365260791222	Segment_1 Pristine Marine
2017-01-09 12:00:00	0.7080616747810083	0.31476876631747364	0.23478059671216522	0.15649740615093846	0.1174466720392618	0.3918125724828372	0.2757933982902363	0.1566058341393458	0.0	Segment_1 Pristine Marine
2017-01-10 00:00:00	0.5329925513418552	0.6433190555838251	0.4122703928265269	0.2990452261275447	0.6328819808344429	1.1560485898061081	0.5967260336888542	0.44673652155821436	0.0	Segment_1 Pristine Marine
2017-01-10 12:00:00	1.3691305028186562	1.007758900124291	0.5637227815384401	0.6855761355434687	1.692282438226223	2.2555573398761712	1.6920665944093287	1.4499098691052503	0.0	Segment_1 Pristine Marine
2017-01-11 00:00:00	5.790463025952566	2.4312536714106074	0.6049396981768324	0.794559550125067	1.4988387971315422	3.2476428936354376	3.337025795630733	1.0928679173329408	0.0	Segment_1 Pristine Marine
2017-01-11 12:00:00	8.173443470923717	3.871365851134062	0.4690724509814042	0.8991618216936724	1.447044063643243	2.0744604354148635	2.0737080744233434	1.641733563396588	0.27503362847900603	Segment_1 Pristine Marine
2017-01-12 00:00:00	6.565067880190469	2.263991679936812	1.0561863575047639	0.49034855794212545	0.9809326698285784	1.0188420870648163	1.283247567597923	0.8678321389436195	0.1510216364716509	Segment_1 Pristine Marine
2017-01-12 12:00:00	10.7845742999487	4.44968907193863	1.3576046414537524	0.6788233228066852	1.395211251865442	2.451050742732706	2.1494212520185427	1.3951451041699892	0.037712447010219315	Segment_1 Pristine Marine
2017-01-13 00:00:00	9.279293610770818	2.6779500628629043	0.9429305512733674	0.905233333723194	2.036567439223186	2.3759835478841076	1.4331439289084014	0.4148448514182757	0.0	Segment_1 Pristine Marine
2017-01-13 12:00:00	34.937889949958524	24.27238107697699	17.073720351481118	8.865721409159626	6.583640727317467	3.8620762379778526	2.0625708554841027	1.097195411008082	0.0	Segment_1 Pristine Marine
2017-01-14 00:00:00	25.332522958984843	10.119767316349165	2.807250820004944	2.3502491850187517	4.243949610207101	4.439840252023491	2.742116500732058	0.9138888548209155	0.0	Segment_1 Pristine Marine
2017-01-14 12:00:00	22.72582115540061	8.170185150081382	2.538222512582003	1.3482981551590663	2.7369261472999082	3.2524808354390577	2.022343050892686	0.7534871590037246	0.03966737796906087	Segment_1 Pristine Marine
2017-01-15 00:00:00	18.530406180595097	6.319601449094898	1.8103742334091544	1.9660221155038582	3.004993072427035	2.0811603484840058	1.0398998938847512	0.42376338559811816	0.03851662056452403	Segment_1 Pristine Marine
2017-01-15 12:00:00	23.144337813330736	9.340408810019044	4.1048260689778555	4.462219068292422	5.413802724907313	5.295418465121872	3.0333685153180108	0.5952983158171972	0.0	Segment_1 Pristine Marine
2017-01-16 00:00:00										Segment_1 Pristine Marine
2017-01-16 12:00:00	26.408779401964633	11.063027785221099	6.18566059304189	4.7584590683998345	7.613118804011884	8.208065656616382	4.758178156435987	1.9032751475924334	0.0	Segment_1 Pristine Marine
2017-01-17 00:00:00	16.304239744744343	8.210934556989354	4.283616376731412	4.402679886673961	7.973422654608504	6.307379428724864	5.117280789987954	2.0232258869744473	0.0	Segment_1 Pristine Marine
2017-01-17 12:00:00										Segment_1 Pristine Marine
2017-01-18 00:00:00										Segment_1 Pristine Marine
2017-01-18 12:00:00										Segment_1 Pristine Marine
2017-01-19 00:00:00										Segment_1 Pristine Marine
2017-01-19 12:00:00										Segment_1 Pristine Marine
2017-01-20 00:00:00										Segment_1 Pristine Marine
2017-01-20 12:00:00										Segment_1 Pristine Marine
2017-01-21 00:00:00										Segment_1 Pristine Marine
2017-01-21 12:00:00										Segment_1 Pristine Marine
2017-01-22 00:00:00										Segment_1 Pristine Marine
2017-01-22 12:00:00	0.6697626234859089	0.0	0.0	0.33467564039852365	1.004051583508637	1.6733627091223848	1.6733482002825746	0.6692095769107913	0.0	Segment_1 Pristine Marine
2017-01-23 00:00:00	2.0378350702855172	1.7474538958888048	2.281371607423131	3.2685814763062266	5.306963829775028	2.447366242704453	0.5316160527850893	0.0	0.0	Segment_1 Pristine Marine
2017-01-23 12:00:00	2.380534515535672	1.4879325377654904	1.6096225833260547	2.264241104561836	3.2729288722735856	2.8563582220084363	2.442352624019861	0.6545042225554556	0.0	Segment_1 Pristine Marine
2017-01-24 00:00:00	3.92084293554928	2.9028405916228412	2.0357762045283905	2.450526428235305	4.938728235497734	6.823785579058671	5.46651635691839	3.280032592303149	0.2261905644065335	Segment_1 Pristine Marine
2017-01-24 12:00:00	1.632846617133512	1.8229127561783713	1.139327599858561	0.7215166911476433	2.164379578714896	3.7213590411162127	3.493562807600055	2.2025980246889003	0.5696873348764475	Segment_1 Pristine Marine
2017-01-25 00:00:00	5.278022593623124	4.524268803185554	1.8849059146506562	1.5079330539355156	2.412722769320814	2.33745677441088	2.789590521877135	1.206493262441477	0.0	Segment_1 Pristine Marine
2017-01-25 12:00:00	1.0944843775103723	1.3958938642629297	1.0938327690773848	0.7556763333150858	0.49051578346031094	0.4150267877386645	0.22658848946942642	0.18881658907341353	0.0	Segment_1 Pristine Marine
2017-01-26 00:00:00	0.4944746068273102	0.3801890917756904	0.1143437389867195	0.19048070037858408	0.23080744838338568	0.6100757036897874	0.4946440815312951	0.3042045427855608	0.0	Segment_1 Pristine Marine
2017-01-26 12:00:00	0.46793795829026025	0.2721138773537765	0.3109136329668831	0.07765477339167468	0.5435205263637203	0.6993120731281912	0.660480046885755	0.34954407055644193	0.03879443281521886	Segment_1 Pristine Marine
2017-01-27 00:00:00	0.6316601900717497	0.8860679967757803	0.19071611871578012	0.0	0.3164772186133091	0.3793429915291172	0.31596160919073235	0.37989587802232266	0.06350719436289316	Segment_1 Pristine Marine
2017-01-27 12:00:00	1.2750657626588615	1.0209384656912137	0.5103649442111445	0.2548439144221992	0.7656881628991072	1.019852816826749	1.0198873496134084	0.0	0.0	Segment_1 Pristine Marine
2017-02-01 00:00:00	0.19898580653012468	0.0994261295289209	0.09939388727724247	0.0995956617129995	0.39815788002064073	0.4972675932706834	0.49732229369402287	0.29891344084649113	0.0	Segment_2 Pristine Marine
2017-02-01 12:00:00	1.194484391672116	0.3852925498902889	0.3852197115749227	0.3852654495154766	0.5396082486997795	0.7319974884189642	0.848343347476627	0.30857018949401577	0.0	Segment_2 Pristine Marine
2017-02-02 00:00:00	0.9202837085510727	1.5079340669794736	0.7111158585617467	0.5439173299760185	0.5856730305157068	1.7570328010750964	1.1295187119460945	0.7951446832112072	0.041899438820086454	Segment_2 Pristine Marine
2017-02-02 12:00:00	5.353182903447926	3.569204132455519	0.0	0.8921886513209064	0.0	0.0	0.8920904922462339	0.0	0.0	Segment_2 Pristine Marine
2017-02-03 00:00:00										Segment_2 Pristine Marine
2017-02-03 12:00:00										Segment_2 Pristine Marine
2017-02-04 00:00:00										Segment_2 Pristine Marine
2017-02-04 12:00:00										Segment_2 Pristine Marine
2017-02-05 00:00:00	0.4124160618712345	1.23781592273097	0.0	0.0	0.0	0.4118823786844055	1.2366128844754951	0.0	0.0	Segment_2 Pristine Marine
2017-02-05 12:00:00	1.0719951598889963	1.0738170226814376	0.5715111008405959	0.3571144148154332	0.9282776576720558	0.9287780479146905	1.0026091204940977	0.7913096008472374	0.43163828788445985	Segment_2 Pristine Marine
2017-02-06 00:00:00										Segment_2 Pristine Marine
2017-02-06 12:00:00										Segment_2 Pristine Marine
2017-02-07 00:00:00										Segment_2 Pristine Marine
2017-02-07 12:00:00	0.2462668762724268	0.39384197498190715	0.0	0.19677059007906098	0.14747785769735006	0.1969386095453225	0.29508176670727576	0.0491499780308737	0.0	Segment_2 Pristine Marine
2017-02-08 00:00:00	0.2232459106525613	0.6697176815521315	0.8939191825069202	0.6707388440919454	0.22333758785386026	0.892866405395717	0.6698562979671981	0.44672588951305264	0.22329062183419715	Segment_2 Pristine Marine
2017-02-08 12:00:00	0.0	0.0	0.0	0.0	0.0	1.072152930813162	0.5454210229343087	0.5454210229343087	0.0	Segment_2 Pristine Marine
2017-02-09 00:00:00	0.5325069291526088	0.759866736579794	0.49371609133702093	0.3432466334231029	0.5329413802168114	0.6459600608839786	0.7608069625005597	0.6463494574223608	0.11460439216056374	Segment_2 Pristine Marine
2017-02-09 12:00:00	0.7837824930515656	0.4135543225908538	0.34315570668072887	0.2231469383003145	0.5216972355333304	0.5239585469481438	0.260403988198476	0.07461786935293938	0.037200202895510286	Segment_2 Pristine Marine
2017-02-10 00:00:00	0.6100898300320428	0.39326420588975197	0.3055707633643937	0.21765025859050224	0.4357385515898086	0.6101311008766389	0.43572500021178495	0.5232967127618784	0.08711062037880074	Segment_2 Pristine Marine
2017-02-10 12:00:00	0.6352827230639677	0.8448480451783622	1.0120443846402214	0.2722482262547867	0.3632400437983087	1.1813576831284247	0.9992798425109606	0.45412006814286743	0.0	Segment_2 Pristine Marine
2017-02-11 00:00:00										Segment_2 Pristine Marine
2017-02-11 12:00:00										Segment_2 Pristine Marine
2017-02-12 00:00:00										Segment_2 Pristine Marine
2017-02-12 12:00:00										Segment_2 Pristine Marine
2017-02-13 00:00:00										Segment_2 Pristine Marine
2017-02-13 12:00:00	0.20589380786451944	1.2357729159015796	0.6179184825454491	0.4117965437909443	1.0299781227713356	3.500523804207106	7.00317644635961	5.561496502092454	2.4714647047241622	Segment_2 Pristine Marine
2017-02-14 00:00:00	0.29751429233369386	0.3718459745839631	0.5205441847954115	0.2975137919937975	0.8183300784532781	2.008800847195972	4.537683951764432	3.347204315259913	1.0414164052816988	Segment_2 Pristine Marine
2017-02-14 12:00:00	0.3105921810810614	0.34941834573198793	0.03895642486480625	0.34937594902897656	0.5438040108945742	1.6695778877485579	2.290680919607546	2.0186860668336406	0.5045277776190423	Segment_2 Pristine Marine
2017-02-15 00:00:00	0.10201936713209345	0.2550901186548462	0.051090552760849096	0.10207049547997779	0.3062550374061793	0.3065219825242093	0.8168260504709652	0.25516700286265065	0.20404313371432525	Segment_2 Pristine Marine
2017-02-15 12:00:00	0.0	0.0	0.0	0.0	0.0	0.0	0.0	0.0	0.0	Segment_2 Pristine Marine
2017-02-16 00:00:00	0.15800138603885483	0.15799715663913555	0.0	0.0	0.0	0.3175483577763706	0.31555507887049844	0.15756536670417962	0.0	Segment_2 Pristine Marine
2017-02-16 12:00:00	0.3067631986283363	0.15307194779495142	0.10241867019349783	0.05100006396637527	0.45968315856592773	0.5611585126556203	0.816183880769425	0.7656794734536266	0.0	Segment_2 Pristine Marine
2017-02-17 00:00:00	0.8014225782746645	0.21288498719353155	0.05301827690236789	0.0	0.05300784559342733	0.3731600126166207	0.053231868409452494	0.10628677578670355	0.0	Segment_2 Pristine Marine
2017-02-17 12:00:00	0.47532193584438476	0.20099306325033575	0.0	0.0	0.2682373581193612	0.47104832946505876	0.20405327218845554	0.06819871167691657	0.0	Segment_2 Pristine Marine
2017-02-18 00:00:00	0.3740777144420134	0.9967271288200525	0.37409051320672576	0.24932538791809056	0.8719844987033174	0.7484939567078723	0.7521662031412892	0.3744707604215056	0.0	Segment_2 Pristine Marine
2017-02-18 12:00:00	0.5709115366191788	0.7466905912235237	0.39516923080308886	0.4831511802605854	0.8342587227605524	0.8781626548029774	1.1856752435052793	0.6586087135659595	0.21969197724772718	Segment_2 Pristine Marine
2017-02-19 00:00:00	0.8094105526643046	0.4622299693460476	0.23123122594434267	0.19260857656676436	0.9635636707809275	1.11785267184538	1.0790425186510133	0.7324343408319149	0.07701937417579818	Segment_2 Pristine Marine
2017-02-19 12:00:00	0.0	0.0	0.0	2.6765927278329125	2.6765927278329125	0.0	0.0	0.0	0.0	Segment_2 Pristine Marine
2017-02-27 00:00:00										Segment_3 Pristine Marine
2017-02-27 12:00:00	1.6728108089479652	2.00791249332014	1.339233519667202	1.3389155134943067	1.6730462663687873	2.342297192393361	1.3385553441825675	1.6729882124752753	0.0	Segment_3 Pristine Marine
2017-02-28 00:00:00	3.655953531579256	2.4806009109614355	1.1751461755612382	0.9139694179096873	1.8279240109172161	2.2198014465574807	1.827879244360898	1.04444305305456	0.0	Segment_3 Pristine Marine
2017-02-28 12:00:00	1.195708568750803	0.8858957320551595	0.2656582931170354	0.2214355080683936	0.3984319618631373	1.5058140731868415	1.727104928931014	0.7970590516794228	0.08849907958847704	Segment_3 Pristine Marine
2017-03-01 00:00:00	3.8684187208021967	4.798901295927676	4.092473768002762	1.7855269836638976	1.3022468302211432	1.079035692762958	0.669838873217965	0.29803259282778366	0.11166576449610471	Segment_3 Pristine Marine
2017-03-01 12:00:00	18.63036481933315	31.79888218692682	22.164186323390812	21.52231305713447	9.637317712950386	4.925430383764305	2.034575737956982	0.4282791302653458	0.0	Segment_3 Pristine Marine
2017-03-02 00:00:00										Segment_3 Pristine Marine
2017-03-02 12:00:00										Segment_3 Pristine Marine
2017-03-03 00:00:00										Segment_3 Pristine Marine
2017-03-03 12:00:00										Segment_3 Pristine Marine
2017-03-04 00:00:00										Segment_3 Pristine Marine
2017-03-04 12:00:00										Segment_3 Pristine Marine
2017-03-05 00:00:00										Segment_3 Pristine Marine
2017-03-05 12:00:00										Segment_3 Pristine Marine
2017-03-06 00:00:00										Segment_3 Pristine Marine
2017-03-06 12:00:00										Segment_3 Pristine Marine
2017-03-07 00:00:00										Segment_3 Pristine Marine
2017-03-07 12:00:00										Segment_3 Pristine Marine
2017-03-08 00:00:00										Segment_3 Pristine Marine
2017-03-08 12:00:00	1.1835308943163685	0.5906706983975301	0.16867252190991172	0.33755094228125804	0.46389650336728877	0.8030272572587025	1.0138953177087384	0.5066239511570159	0.12650988560346008	Segment_3 Pristine Marine
2017-03-09 00:00:00	0.523759703542399	0.33569789622468016	0.2983294857765483	0.1496468997093614	0.14972820663046382	0.1494590641655019	0.11207825344746422	0.29831710255707244	0.037489658726238335	Segment_3 Pristine Marine
2017-03-09 12:00:00	0.45491834611277604	0.6577384476025827	0.35390308278655114	0.10148998672000455	0.4553460087965275	0.659841617477482	0.30349359689187794	0.45532611559186237	0.0	Segment_3 Pristine Marine
2017-03-10 00:00:00	1.176970416662072	1.0467425848186076	0.0	0.13055592188078244	0.39520947389330613	0.26164153027973	0.13067268338896187	0.130808441093242	0.391994132471378	Segment_3 Pristine Marine
2017-03-10 12:00:00										Segment_3 Pristine Marine
2017-03-11 00:00:00										Segment_3 Pristine Marine
2017-03-11 12:00:00										Segment_3 Pristine Marine
2017-03-12 00:00:00										Segment_3 Pristine Marine
2017-03-12 12:00:00										Segment_3 Pristine Marine
2017-03-13 00:00:00										Segment_3 Pristine Marine
2017-03-13 12:00:00	0.19877249054807078	0.3973703787487879	0.39920910860137626	0.19821721940820478	0.19971114843423446	0.20042266917164256	0.39729143882476775	0.0	0.1984335249287083	Segment_3 Pristine Marine
2017-03-14 00:00:00	1.447314733744077	0.6516274105074873	0.362244508182795	0.07244276117254228	0.6518909453559724	0.7966697860650921	0.4349725983267883	0.578969016037109	0.2894248294235774	Segment_3 Pristine Marine
2017-03-14 12:00:00	0.4992005104686741	0.1245387784988638	0.12461526094536578	0.12461401319563667	0.7474048546572387	0.8724233708941794	1.7459379878438333	0.24900945670455818	0.37382835424923566	Segment_3 Pristine Marine
2017-03-15 00:00:00	0.8701948749629851	0.6413493633274865	0.5040699945328014	0.22901392603096024	0.7789248768647001	1.0995419793359031	1.284098235453591	1.1017389343160386	0.18329209019487125	Segment_3 Pristine Marine
2017-03-15 12:00:00	3.9357285886026876	4.723204785685504	4.034236849609226	2.4148161347223995	1.6729254928755504	0.8371390048495546	0.24643759955133848	0.14740210324085312	0.04921599899223144	Segment_3 Pristine Marine
2017-03-16 00:00:00	1.8058669774439522	1.5714985468351994	1.8043344901335117	1.978724266606575	3.3762369005237836	2.681088332213355	2.328130721014459	0.8150561922587262	0.1166204737072536	Segment_3 Pristine Marine
2017-03-16 12:00:00	5.063254823614035	4.565377733011745	3.485722073557201	4.357365749211013	7.47041089891969	6.05916091551093	3.6108638163477127	1.2864561652506068	0.0	Segment_3 Pristine Marine
2017-03-17 00:00:00	4.3134602456169	4.759788211602388	3.0491359246474454	4.387927398631116	7.621691911189619	6.395020265853862	4.238576314507432	1.0781900240309485	0.03717489899767934	Segment_3 Pristine Marine
2017-03-17 12:00:00										Segment_3 Pristine Marine
