# Supplementary material for: Sources, Occurrence and Characteristics of Fluorescent Biological Aerosol Particles Measured Over the Pristine Southern Ocean
Source: J Geophys Res Atmos. 2021 Jun 9;126(11):e2021JD034811. doi: 10.1029/2021JD034811 (PMC8244095; doi:10.1029/2021JD034811)
Supplement: Supplementary file 2 — Data Set S1 [file JGRD-126-e2021JD034811-s001.zip › Data archive/_Particle_size_distribution_data/PSD_B_3std_clean_5min_9bin_0.5um_14um.csv]

time_	0.6028570409756517	0.8764012816178796	1.2740652496625366	1.8521678304726774	2.6925824035672523	3.914332103559852	5.69044638955526	8.272466223025312	12.02606838308921	region_label
2017-01-06 00:00:00	16.079769475992393	16.079769475992393	10.719846317328264	5.359923158664132	10.719846317328264	5.359923158664132	5.359923158664132	0.0	0.0	Terrestrially-infl
2017-01-06 00:05:00	0.0	10.709156146068283	0.0	5.3545780730341415	10.709156146068283	0.0	0.0	0.0	0.0	Terrestrially-infl
2017-01-06 00:10:00	16.059556366997473	16.059556366997473	5.353185455665825	0.0	0.0	0.0	0.0	10.70637091133165	0.0	Terrestrially-infl
2017-01-06 00:15:00	0.0	0.0	5.359225368487588	0.0	10.718450736975177	0.0	0.0	5.359225368487588	0.0	Terrestrially-infl
2017-01-06 00:20:00	0.0	0.0	5.356882838688646	5.356882838688646	10.713765677377292	10.713765677377292	0.0	0.0	0.0	Terrestrially-infl
2017-01-06 00:25:00	10.707941891242877	5.3539709456214375	0.0	10.707941891242877	0.0	5.3539709456214375	0.0	0.0	0.0	Terrestrially-infl
2017-01-06 00:30:00	16.064002104272422	0.0	0.0	5.354667368090809	5.354667368090809	0.0	16.064002104272422	5.354667368090809	0.0	Terrestrially-infl
2017-01-06 00:35:00	5.356632613108541	0.0	0.0	0.0	5.356632613108541	5.356632613108541	0.0	0.0	0.0	Terrestrially-infl
2017-01-06 00:40:00	0.0	0.0	5.355471157641691	5.355471157641691	10.710942315283383	0.0	16.066413472925078	10.710942315283383	0.0	Terrestrially-infl
2017-01-06 00:45:00	5.357115211946512	0.0	0.0	0.0	5.357115211946512	10.714230423893024	0.0	0.0	0.0	Terrestrially-infl
2017-01-06 00:50:00	0.0	16.095406466092363	10.730270977394909	0.0	5.365135488697455	10.730270977394909	0.0	0.0	0.0	Terrestrially-infl
2017-01-06 00:55:00	0.0	5.360316864060267	0.0	5.360316864060267	0.0	5.360316864060267	5.360316864060267	0.0	0.0	Terrestrially-infl
2017-01-06 01:00:00	0.0	5.352560798677836	5.352560798677836	0.0	5.352560798677836	0.0	5.352560798677836	0.0	0.0	Terrestrially-infl
2017-01-06 01:05:00	0.0	0.0	5.352935575375684	0.0	0.0	0.0	0.0	0.0	0.0	Terrestrially-infl
2017-01-06 01:10:00	5.355167475451143	10.710334950902286	0.0	5.355167475451143	0.0	5.355167475451143	5.355167475451143	0.0	0.0	Terrestrially-infl
2017-01-06 01:15:00	0.0	5.356007151418936	5.356007151418936	0.0	10.712014302837872	0.0	0.0	0.0	0.0	Terrestrially-infl
2017-01-06 01:20:00	5.353845965891422	5.353845965891422	5.353845965891422	0.0	16.061537897674263	5.353845965891422	0.0	5.353845965891422	0.0	Terrestrially-infl
2017-01-06 01:25:00	0.0	16.07697843640487	0.0	0.0	0.0	5.358992812134956	5.358992812134956	0.0	0.0	Terrestrially-infl
2017-01-06 01:30:00	10.707977600689823	5.353988800344911	0.0	0.0	10.707977600689823	0.0	0.0	5.353988800344911	0.0	Terrestrially-infl
2017-01-06 01:35:00	0.0	0.0	0.0	16.058164232509412	0.0	0.0	0.0	0.0	0.0	Terrestrially-infl
2017-01-06 01:40:00	5.356864964657648	0.0	5.356864964657648	0.0	5.356864964657648	0.0	0.0	0.0	0.0	Terrestrially-infl
2017-01-06 01:45:00	10.714480688717847	0.0	0.0	0.0	0.0	0.0	0.0	0.0	0.0	Terrestrially-infl
2017-01-06 01:50:00	5.352739257226869	0.0	0.0	10.705478514453738	10.705478514453738	5.352739257226869	5.352739257226869	0.0	0.0	Terrestrially-infl
2017-01-06 01:55:00	0.0	5.354703086947388	0.0	0.0	5.354703086947388	0.0	5.354703086947388	0.0	0.0	Terrestrially-infl
2017-01-06 02:00:00	0.0	0.0	10.709299017682431	0.0	5.3546495088412165	10.709299017682431	0.0	0.0	0.0	Terrestrially-infl
2017-01-06 02:05:00	0.0	0.0	0.0	0.0	5.357436992818188	5.357436992818188	0.0	0.0	0.0	Terrestrially-infl
2017-01-06 02:10:00	10.721170665441221	0.0	0.0	0.0	0.0	5.3605853327206106	5.3605853327206106	0.0	0.0	Terrestrially-infl
2017-01-06 02:15:00	21.40788787953472	0.0	21.40788787953472	5.35197196988368	0.0	5.35197196988368	5.35197196988368	0.0	0.0	Terrestrially-infl
2017-01-06 02:20:00	5.352989119188269	5.352989119188269	0.0	5.352989119188269	21.411956476753076	0.0	5.352989119188269	0.0	0.0	Terrestrially-infl
2017-01-06 02:25:00	0.0	10.724178508652523	5.3620892543262615	16.086267762978785	5.3620892543262615	10.724178508652523	0.0	0.0	0.0	Terrestrially-infl
2017-01-06 02:30:00	5.355828474906012	5.355828474906012	5.355828474906012	0.0	5.355828474906012	10.711656949812024	0.0	0.0	0.0	Terrestrially-infl
2017-01-06 02:35:00	0.0	0.0	10.70526436133898	5.35263218066949	10.70526436133898	10.70526436133898	0.0	5.35263218066949	0.0	Terrestrially-infl
2017-01-06 02:40:00	5.359100143328181	10.718200286656362	5.359100143328181	0.0	5.359100143328181	5.359100143328181	5.359100143328181	0.0	0.0	Terrestrially-infl
2017-01-06 02:45:00	37.550050638566944	10.728585896733412	5.364292948366706	16.092878845100113	0.0	10.728585896733412	0.0	5.364292948366706	0.0	Terrestrially-infl
2017-01-06 02:50:00	0.0	16.07215007996543	5.357383359988475	10.71476671997695	10.71476671997695	0.0	5.357383359988475	0.0	0.0	Terrestrially-infl
2017-01-06 02:55:00	32.1278970530473	10.709299017682431	0.0	0.0	10.709299017682431	10.709299017682431	0.0	0.0	0.0	Terrestrially-infl
2017-01-06 03:00:00	21.42202754889053	16.066520661667898	21.42202754889053	10.711013774445263	5.3555068872226315	5.3555068872226315	10.711013774445263	5.3555068872226315	0.0	Terrestrially-infl
2017-01-06 03:05:00	26.77262248714828	5.354524497429655	5.354524497429655	5.354524497429655	5.354524497429655	5.354524497429655	0.0	0.0	0.0	Terrestrially-infl
2017-01-06 03:10:00	0.0	10.712157250724458	5.356078625362229	10.712157250724458	5.356078625362229	0.0	0.0	0.0	0.0	Terrestrially-infl
2017-01-06 03:15:00	16.061537897674263	10.707691931782843	16.061537897674263	10.707691931782843	0.0	5.353845965891422	10.707691931782843	0.0	0.0	Terrestrially-infl
2017-01-06 03:20:00	16.075797903618028	10.717198602412015	5.3585993012060085	5.3585993012060085	0.0	10.717198602412015	5.3585993012060085	0.0	0.0	Terrestrially-infl
2017-01-06 03:25:00	10.708763268784633	5.3543816343923165	5.3543816343923165	26.77190817196158	10.708763268784633	0.0	16.063144903176948	0.0	0.0	Terrestrially-infl
2017-01-06 03:30:00	32.11365173849412	10.70455057949804	5.35227528974902	16.05682586924706	21.40910115899608	16.05682586924706	5.35227528974902	0.0	0.0	Terrestrially-infl
2017-01-06 03:35:00	37.50944393051251	16.07547597021965	5.358491990073216	10.716983980146432	21.433967960292865	5.358491990073216	0.0	0.0	0.0	Terrestrially-infl
2017-01-06 03:40:00	0.0	21.42760285135571	21.42760285135571	16.070702138516786	5.356900712838928	0.0	0.0	0.0	0.0	Terrestrially-infl
2017-01-06 03:45:00	21.40845881744488	0.0	5.35211470436122	0.0	10.70422940872244	5.35211470436122	0.0	0.0	0.0	Terrestrially-infl
2017-01-06 03:50:00	32.14891319903534	32.14891319903534	26.79076099919612	0.0	16.07445659951767	10.716304399678444	5.358152199839222	0.0	0.0	Terrestrially-infl
2017-01-06 03:55:00	21.42531519674678	16.068986397560085	16.068986397560085	32.13797279512017	16.068986397560085	16.068986397560085	10.71265759837339	0.0	0.0	Terrestrially-infl
2017-01-06 04:00:00	53.533104045595934	42.82648323647674	10.706620809119183	5.3533104045595925	5.3533104045595925	21.41324161823837	5.3533104045595925	0.0	0.0	Terrestrially-infl
2017-01-06 04:05:00	74.95309366910625	64.24550885923392	21.415169619744642	10.707584809872321	5.3537924049361605	0.0	0.0	0.0	0.0	Terrestrially-infl
2017-01-06 04:10:00	74.9248601137035	37.46243005685175	48.165981501666536	16.055327167222178	10.703551444814783	5.3517757224073925	21.40710288962957	0.0	0.0	Terrestrially-infl
2017-01-06 04:15:00	37.50719057722978	26.79085041230699	37.50719057722978	42.865360659691184	32.149020494768386	5.358170082461398	10.716340164922796	0.0	0.0	Terrestrially-infl
2017-01-06 04:20:00	32.11258117281105	26.760484310675878	16.056290586405527	16.056290586405527	16.056290586405527	5.352096862135176	5.352096862135176	0.0	0.0	Terrestrially-infl
2017-01-06 04:25:00	37.51733279963407	48.236570742386654	21.43847588550518	42.87695177101036	21.43847588550518	0.0	0.0	5.359618971376295	0.0	Terrestrially-infl
2017-01-06 04:30:00	32.119969529266285	26.766641274388572	26.766641274388572	16.059984764633146	5.353328254877714	16.059984764633146	0.0	0.0	0.0	Terrestrially-infl
2017-01-06 04:35:00	21.40860155668077	53.521503891701926	21.40860155668077	5.352150389170193	26.76075194585097	5.352150389170193	0.0	0.0	0.0	Terrestrially-infl
2017-01-06 04:40:00	69.60324710542606	16.062287793559857	26.770479655933105	21.41638372474648	26.770479655933105	10.70819186237324	5.35409593118662	0.0	0.0	Terrestrially-infl
2017-01-06 04:45:00	42.87466167197197	48.233994380968454	16.077998126989492	5.359332708996496	10.718665417992993	0.0	0.0	0.0	0.0	Terrestrially-infl
2017-01-06 04:50:00	48.18702408069353	48.18702408069353	16.062341360231176	16.062341360231176	16.062341360231176	5.354113786743724	0.0	0.0	0.0	Terrestrially-infl
2017-01-06 04:55:00	48.18798830328643	32.12532553552429	26.771104612936906	10.708441845174763	37.47954645811167	5.354220922587381	5.354220922587381	5.354220922587381	0.0	Terrestrially-infl
2017-01-06 05:00:00	37.502559534497685	42.86006803942593	37.502559534497685	16.072525514784722	26.787542524641204	26.787542524641204	21.430034019712966	10.71501700985648	0.0	Terrestrially-infl
2017-01-06 05:05:00	21.421312976340968	64.2639389290229	21.421312976340968	26.77664122042621	10.710656488170484	5.355328244085242	5.355328244085242	0.0	0.0	Terrestrially-infl
2017-01-06 05:10:00	21.40960078462989	0.0	21.40960078462989	26.762000980787363	16.057200588472416	16.057200588472416	10.704800392314946	0.0	0.0	Terrestrially-infl
2017-01-06 05:15:00	26.760038263946647	53.520076527893295	10.70401530557866	21.40803061115732	26.760038263946647	10.70401530557866	10.70401530557866	0.0	0.0	Terrestrially-infl
2017-01-06 05:20:00	32.162545489784605	32.162545489784605	32.162545489784605	5.360424248297434	21.441696993189737	0.0	0.0	0.0	0.0	Terrestrially-infl
2017-01-06 05:25:00	16.084226412978143	21.44563521730419	32.16845282595629	37.529861630282326	16.084226412978143	5.361408804326048	16.084226412978143	5.361408804326048	0.0	Terrestrially-infl
2017-01-06 05:30:00	37.489798795951494	32.13411325367271	21.422742169115136	16.067056626836354	16.067056626836354	5.355685542278784	16.067056626836354	0.0	0.0	Terrestrially-infl
2017-01-06 05:35:00	32.13218383055566	37.48754780231494	32.13218383055566	16.06609191527783	32.13218383055566	21.421455887037105	0.0	5.355363971759276	0.0	Terrestrially-infl
2017-01-06 05:40:00	42.844340938242595	21.422170469121294	42.844340938242595	16.066627851840973	26.77771308640162	16.066627851840973	0.0	0.0	0.0	Terrestrially-infl
2017-01-06 05:45:00	26.77976773606647	26.77976773606647	5.355953547213293	21.42381418885317	10.711907094426586	0.0	0.0	0.0	0.0	Terrestrially-infl
2017-01-06 05:50:00	37.51683182040108	42.876379223315524	16.078642208743318	10.719094805828881	10.719094805828881	5.3595474029144405	0.0	5.3595474029144405	0.0	Terrestrially-infl
2017-01-06 05:55:00	42.83876773711326	32.12907580283494	16.06453790141747	21.41938386855663	16.06453790141747	16.06453790141747	0.0	0.0	0.0	Terrestrially-infl
2017-01-06 06:00:00	53.57240344358924	48.21516309923031	26.78620172179462	21.42896137743569	16.07172103307677	5.357240344358924	0.0	0.0	0.0	Terrestrially-infl
2017-01-06 06:05:00	21.40938665650283	10.704693328251414	5.352346664125707	26.761733320628533	16.05703999237712	10.704693328251414	0.0	0.0	0.0	Terrestrially-infl
2017-01-06 06:10:00	64.27723228433274	32.13861614216637	26.78218011847197	10.712872047388789	0.0	0.0	5.356436023694394	0.0	0.0	Terrestrially-infl
2017-01-06 06:15:00	37.48554714599897	10.710156327428278	16.065234491142412	16.065234491142412	0.0	21.42031265485656	0.0	5.355078163714139	0.0	Terrestrially-infl
2017-01-06 06:20:00										Terrestrially-infl
2017-01-06 06:25:00										Terrestrially-infl
2017-01-06 06:30:00										Terrestrially-infl
2017-01-06 06:35:00										Terrestrially-infl
2017-01-06 06:40:00										Terrestrially-infl
2017-01-06 06:45:00										Terrestrially-infl
2017-01-06 06:50:00										Terrestrially-infl
2017-01-06 06:55:00										Terrestrially-infl
2017-01-06 07:00:00										Terrestrially-infl
2017-01-06 07:05:00										Terrestrially-infl
2017-01-06 07:10:00										Terrestrially-infl
2017-01-06 07:15:00										Terrestrially-infl
2017-01-06 07:20:00										Terrestrially-infl
2017-01-06 07:25:00										Terrestrially-infl
2017-01-06 07:30:00										Terrestrially-infl
2017-01-06 07:35:00										Terrestrially-infl
2017-01-06 07:40:00										Terrestrially-infl
2017-01-06 07:45:00										Terrestrially-infl
2017-01-06 07:50:00										Terrestrially-infl
2017-01-06 07:55:00	48.19168484739679	58.900948146818294	37.482421547975285	16.063894949132266	10.70926329942151	16.063894949132266	0.0	0.0	0.0	Terrestrially-infl
2017-01-06 08:00:00	42.827340066031816	42.827340066031816	26.767087541269888	10.706835016507958	10.706835016507958	16.060252524761932	5.353417508253979	5.353417508253979	0.0	Terrestrially-infl
2017-01-06 08:05:00	58.8946624247266	42.832481763437535	37.478421543007826	42.832481763437535	21.416240881718767	26.770301102148448	21.416240881718767	0.0	0.0	Terrestrially-infl
2017-01-06 08:10:00	32.113330561294305	32.113330561294305	26.76110880107857	16.056665280647152	26.76110880107857	21.408887040862858	10.704443520431429	5.3522217602157145	0.0	Terrestrially-infl
2017-01-06 08:15:00	37.472423136054786	48.17882974635617	32.11921983090411	32.11921983090411	16.059609915452054	26.766016525753425	16.059609915452054	10.70640661030137	0.0	Terrestrially-infl
2017-01-06 08:20:00	58.8714954147021	26.75977064304641	16.055862385827847	64.22344954331139	26.75977064304641	37.463678900264966	5.3519541286092815	5.3519541286092815	0.0	Terrestrially-infl
2017-01-06 08:25:00	69.59582001104323	48.18172154610685	48.18172154610685	42.82819692987275	26.767623081170477	16.060573848702287	5.353524616234094	5.353524616234094	0.0	Terrestrially-infl
2017-01-06 08:30:00	74.98359981227671	80.33957122743935	53.55971415162622	42.84777132130098	37.491799906138354	10.711942830325246	10.711942830325246	0.0	0.0	Terrestrially-infl
2017-01-06 08:35:00	58.8834693047923	48.177383976648244	37.47129864850419	32.118255984432174	42.824341312576216	26.765213320360136	10.706085328144054	0.0	0.0	Terrestrially-infl
2017-01-06 08:40:00	69.57981073114149	64.22751759797677	21.40917253265892	16.056879399494193	53.52293133164731	26.76146566582365	10.70458626632946	0.0	0.0	Terrestrially-infl
2017-01-06 08:45:00	69.65225922352289	48.22079484705432	48.22079484705432	53.578660941171464	32.147196564702874	26.789330470585732	0.0	0.0	0.0	Terrestrially-infl
2017-01-06 08:50:00	53.535424679808024	53.535424679808024	10.707084935961603	16.060627403942405	32.12125480788481	16.060627403942405	10.707084935961603	5.353542467980802	0.0	Terrestrially-infl
2017-01-06 08:55:00	58.87208418068262	48.16806887510396	37.464053569525305	16.056022958367983	21.40803061115732	5.35200765278933	5.35200765278933	5.35200765278933	0.0	Terrestrially-infl
2017-01-06 09:00:00	21.41881234778955	58.90173395642127	26.773515434736943	26.773515434736943	21.41881234778955	16.064109260842162	10.709406173894775	0.0	0.0	Terrestrially-infl
2017-01-06 09:05:00	80.32911980202006	64.26329584161606	32.13164792080803	16.065823960404014	21.42109861387201	5.355274653468004	16.065823960404014	0.0	0.0	Terrestrially-infl
2017-01-06 09:10:00	21.408101977682346	74.9283569218882	32.11215296652352	53.52025494420586	32.11215296652352	37.4641784609441	10.704050988841173	5.3520254944205865	0.0	Terrestrially-infl
2017-01-06 09:15:00	87.3249171305492	43.66245856527461	43.66245856527461	27.289036603296623	54.578073206593245	21.831229282637306	0.0	0.0	0.0	Terrestrially-infl
2017-01-06 09:20:00	59.27021697621515	64.65841851950745	48.493813889630594	48.493813889630594	26.941007716461435	5.388201543292287	21.55280617316915	0.0	0.0	Terrestrially-infl
2017-01-06 09:25:00	80.28760895150259	64.23008716120206	26.76253631716753	48.172565370901545	42.820058107468036	32.11504358060103	21.410029053734018	0.0	0.0	Terrestrially-infl
2017-01-06 09:30:00	74.93410238682971	58.87679473250906	21.4097435390942	16.057307654320653	42.8194870781884	26.762179423867757	5.35243588477355	5.35243588477355	0.0	Terrestrially-infl
2017-01-06 09:35:00	42.81720311336154	48.16935350253174	26.76075194585097	10.704300778340386	26.76075194585097	10.704300778340386	21.40860155668077	5.352150389170193	0.0	Terrestrially-infl
2017-01-06 09:40:00	85.64240042343823	58.87915029111379	42.821200211719116	16.05795007939467	37.46855018525422	21.410600105859558	10.705300052929779	0.0	0.0	Terrestrially-infl
2017-01-06 09:45:00	53.53042664072027	69.58955463293637	53.53042664072027	16.059127992216087	48.177383976648244	16.059127992216087	16.059127992216087	0.0	0.0	Terrestrially-infl
2017-01-06 09:50:00	42.82191405781495	26.76369628613435	26.76369628613435	26.76369628613435	16.058217771680606	10.705478514453738	10.705478514453738	0.0	0.0	Terrestrially-infl
2017-01-06 09:55:00	80.30849291877557	32.123397167510234	32.123397167510234	21.41559811167349	16.061698583755113	21.41559811167349	10.707799055836745	5.353899527918372	0.0	Terrestrially-infl
2017-01-06 10:00:00	80.32992366127863	53.553282440852406	53.553282440852406	42.842625952681935	64.2639389290229	16.065984732255725	10.710656488170484	0.0	0.0	Terrestrially-infl
2017-01-06 10:05:00	58.872476697878774	69.57656337022037	26.760216680853986	42.816346689366384	32.11226001702478	53.52043336170797	21.408173344683192	5.352043336170797	0.0	Terrestrially-infl
2017-01-06 10:10:00	69.58027466458994	42.818630562824566	53.52328820353072	21.40931528141229	16.056986461059214	10.704657640706145	21.40931528141229	0.0	0.0	Terrestrially-infl
2017-01-06 10:15:00	69.59465967072279	58.887788952150046	37.47404751500458	26.76717679643184	32.12061215571821	16.060306077859106	5.353435359286369	0.0	0.0	Terrestrially-infl
2017-01-06 10:20:00	64.25836593239113	26.774319138496303	32.129182966195565	32.129182966195565	26.774319138496303	16.064591483097782	10.709727655398524	0.0	0.0	Terrestrially-infl
2017-01-06 10:25:00	69.57888288280431	53.522217602157156	32.113330561294305	32.113330561294305	37.46555232151001	10.704443520431429	5.3522217602157145	0.0	0.0	Terrestrially-infl
2017-01-06 10:30:00	48.16774772895312	58.871691668720466	26.759859849418397	21.40788787953472	48.16774772895312	16.055915909651038	10.70394393976736	5.35197196988368	0.0	Terrestrially-infl
2017-01-06 10:35:00	48.19618575358971	64.26158100478628	26.775658751994282	42.84105400319085	32.13079050239314	10.710263500797712	0.0	0.0	0.0	Terrestrially-infl
2017-01-06 10:40:00	58.88013182949556	48.174653315041816	21.410957028907475	26.76369628613435	16.058217771680606	16.058217771680606	21.410957028907475	5.352739257226869	0.0	Terrestrially-infl
2017-01-06 10:45:00	85.66582058789959	32.12468272046235	37.47879650720608	42.832910293949794	48.18702408069353	16.062341360231176	16.062341360231176	5.354113786743724	0.0	Terrestrially-infl
2017-01-06 10:50:00	74.95359356968828	64.2459373454471	26.76914056060296	16.061484336361776	32.12296867272355	10.707656224241184	5.353828112120592	0.0	0.0	Terrestrially-infl
2017-01-06 10:55:00	48.17336840492109	53.525964894356775	32.115578936614064	42.820771915485416	26.762982447178388	26.762982447178388	10.705192978871354	0.0	0.0	Terrestrially-infl
2017-01-06 11:00:00	42.85549169197863	42.85549169197863	48.21242815347596	53.56936461497329	21.427745845989314	10.713872922994657	10.713872922994657	0.0	0.0	Terrestrially-infl
2017-01-06 11:05:00	58.87326174797342	37.46480293052854	26.76057352180609	53.5211470436122	10.70422940872244	16.05634411308366	10.70422940872244	0.0	0.0	Terrestrially-infl
2017-01-06 11:10:00	53.516330060095214	58.86796306610473	21.40653202403808	32.10979803605713	42.81306404807616	26.758165030047607	5.3516330060095205	5.3516330060095205	0.0	Terrestrially-infl
2017-01-06 11:15:00	64.23244277478092	48.1743320810857	37.468924951955536	26.76351782282539	16.05811069369523	16.05811069369523	0.0	0.0	0.0	Terrestrially-infl
2017-01-06 11:20:00	48.20454681027813	26.78030378348785	5.35606075669757	26.78030378348785	26.78030378348785	16.068182270092713	5.35606075669757	0.0	0.0	Terrestrially-infl
2017-01-06 11:25:00	21.40788787953472	26.759859849418397	37.46380378918576	16.055915909651038	16.055915909651038	21.40788787953472	0.0	10.70394393976736	0.0	Terrestrially-infl
2017-01-06 11:30:00	58.887788952150046	91.0084011078683	16.060306077859106	21.413741437145475	42.82748287429095	0.0	5.353435359286369	5.353435359286369	0.0	Terrestrially-infl
2017-01-06 11:35:00	85.67696394202207	58.90291271014015	16.064430739129133	32.128861478258266	37.48367172463465	32.128861478258266	16.064430739129133	0.0	0.0	Terrestrially-infl
2017-01-06 11:40:00	48.17079879029474	53.52310976699415	42.818487813595326	10.704621953398831	26.761554883497077	26.761554883497077	16.056932930098245	0.0	0.0	Terrestrially-infl
2017-01-06 11:45:00	96.36794192740601	74.95284372131579	32.12264730913534	32.12264730913534	21.415098206090224	21.415098206090224	10.707549103045112	10.707549103045112	0.0	Terrestrially-infl
2017-01-06 11:50:00	58.896626568759906	42.833910231825385	37.47967145284722	32.125432673869035	32.125432673869035	10.708477557956346	16.062716336934518	0.0	0.0	Terrestrially-infl
2017-01-06 11:55:00	53.54631649710755	80.31947474566131	64.25557979652906	48.19168484739679	26.773158248553766	10.70926329942151	5.354631649710755	0.0	0.0	Terrestrially-infl
2017-01-06 12:00:00	48.17834781347883	26.76574878526602	32.118898542319215	32.118898542319215	16.059449271159608	10.706299514106409	0.0	5.353149757053203	0.0	Terrestrially-infl
2017-01-06 12:05:00	64.26008059763285	37.48504701528583	48.19506044822464	10.710013432938807	37.48504701528583	5.355006716469403	5.355006716469403	5.355006716469403	0.0	Terrestrially-infl
2017-01-06 12:10:00	75.0006140165293	16.071560146399136	42.85749372373103	21.428746861865516	42.85749372373103	21.428746861865516	10.714373430932756	0.0	0.0	Terrestrially-infl
2017-01-06 12:15:00	91.05637441562928	53.56257318566427	21.425029274265707	16.06877195569928	32.13754391139856	21.425029274265707	21.425029274265707	5.356257318566427	0.0	Terrestrially-infl
2017-01-06 12:20:00	64.22537645233464	42.81691763488976	37.46480293052854	32.11268822616732	32.11268822616732	32.11268822616732	10.70422940872244	0.0	0.0	Terrestrially-infl
2017-01-06 12:25:00	48.17208356334056	48.17208356334056	32.114722375560376	21.40981491704025	32.114722375560376	26.762268646300317	0.0	10.704907458520124	0.0	Terrestrially-infl
2017-01-06 12:30:00	58.87757989776856	80.28760895150259	32.11504358060103	16.057521790300516	32.11504358060103	10.705014526867009	5.3525072634335045	5.3525072634335045	0.0	Terrestrially-infl
2017-01-06 12:35:00	64.2549368764097	42.83662458427313	26.772890365170714	32.12746843820485	48.19120265730728	16.063734219102425	5.3545780730341415	0.0	0.0	Terrestrially-infl
2017-01-06 12:40:00	64.23265693003765	53.52721410836472	21.41088564334588	53.52721410836472	42.82177128669176	10.70544282167294	5.352721410836471	0.0	0.0	Terrestrially-infl
2017-01-06 12:45:00	64.24165274049963	101.71595017245777	26.767355308541518	32.120826370249816	26.767355308541518	16.060413185124908	10.706942123416605	0.0	0.0	Terrestrially-infl
2017-01-06 12:50:00	21.41866947236323	85.67467788945292	16.064002104272422	10.709334736181617	32.128004208544844	16.064002104272422	0.0	0.0	0.0	Terrestrially-infl
2017-01-06 12:55:00	42.8143484999387	69.5733163124004	32.11076137495403	64.22152274990806	21.40717424996935	26.75896781246169	10.703587124984676	0.0	0.0	Terrestrially-infl
2017-01-06 13:00:00	48.16421540390415	42.81263591458147	37.46105642525879	21.406317957290735	10.703158978645368	37.46105642525879	5.351579489322684	0.0	0.0	Terrestrially-infl
2017-01-06 13:05:00	53.522217602157156	37.46555232151001	69.57888288280431	10.704443520431429	42.817774081725716	5.3522217602157145	16.056665280647152	0.0	0.0	Terrestrially-infl
2017-01-06 13:10:00	69.60812199766453	42.83576738317817	42.83576738317817	26.772354614486357	37.4812964602809	0.0	0.0	0.0	0.0	Terrestrially-infl
2017-01-06 13:15:00	48.167426587084506	26.759681437269176	10.70387257490767	32.11161772472301	16.055808862361506	5.351936287453835	10.70387257490767	5.351936287453835	0.0	Terrestrially-infl
2017-01-06 13:20:00	64.26329584161606	42.84219722774403	53.55274653468004	26.77637326734002	10.710549306936008	16.065823960404014	0.0	0.0	0.0	Terrestrially-infl
2017-01-06 13:25:00	48.19361370425242	53.548459671391576	10.709691934278316	21.41938386855663	10.709691934278316	5.354845967139157	5.354845967139157	0.0	0.0	Terrestrially-infl
2017-01-06 13:30:00	80.29590768906988	10.706121025209317	32.118363075627954	42.824484100837275	16.059181537813974	16.059181537813974	10.706121025209317	0.0	0.0	Terrestrially-infl
2017-01-06 13:35:00	69.60881846658552	48.19072047686689	37.481671482007584	48.19072047686689	32.12714698457793	5.354524497429655	5.354524497429655	0.0	0.0	Terrestrially-infl
2017-01-06 13:40:00	48.186863380679576	42.83276744949296	37.47867151830635	37.47867151830635	32.124575587119715	10.70819186237324	0.0	0.0	0.0	Terrestrially-infl
2017-01-06 13:45:00	64.26801211484148	64.26801211484148	42.84534140989432	26.77833838118395	26.77833838118395	0.0	0.0	0.0	0.0	Terrestrially-infl
2017-01-06 13:50:00	37.46830034495161	10.705228669986171	42.820914679944686	21.410457339972343	58.878757684923954	53.52614334993087	10.705228669986171	0.0	0.0	Terrestrially-infl
2017-01-06 13:55:00	53.530069673638344	42.82405573891067	10.706013934727668	16.0590209020915	16.0590209020915	16.0590209020915	0.0	5.353006967363834	0.0	Terrestrially-infl
2017-01-06 14:00:00	42.82848255877251	21.414241279386253	37.47492223892594	21.414241279386253	16.060680959539688	16.060680959539688	5.353560319846563	5.353560319846563	0.0	Terrestrially-infl
2017-01-06 14:05:00	69.60185440448386	26.769944001724557	10.707977600689823	32.12393280206948	42.83191040275929	10.707977600689823	16.061966401034738	0.0	0.0	Terrestrially-infl
2017-01-06 14:10:00	64.2198101417159	42.81320676114393	42.81320676114393	21.40660338057197	26.75825422571496	37.46155591600094	10.703301690285985	0.0	0.0	Terrestrially-infl
2017-01-06 14:15:00	32.11515065037576	21.41010043358384	26.762625541979798	16.05757532518788	10.70505021679192	16.05757532518788	5.35252510839596	0.0	0.0	Terrestrially-infl
2017-01-06 14:20:00	69.62600244627097	37.49092439414591	21.423385368083373	48.202617078187586	10.711692684041687	21.423385368083373	0.0	10.711692684041687	0.0	Terrestrially-infl
2017-01-06 14:25:00	42.823484603005475	58.882291329132535	16.058806726127056	26.76467787687843	16.058806726127056	10.705871150751369	5.352935575375684	0.0	0.0	Terrestrially-infl
2017-01-06 14:30:00	58.88562904925256	37.47267303134254	16.05971701343252	10.706478008955012	16.05971701343252	5.353239004477506	5.353239004477506	5.353239004477506	0.0	Terrestrially-infl
2017-01-06 14:35:00	42.82362738555357	42.82362738555357	16.05886026958259	26.764767115970983	26.764767115970983	16.05886026958259	26.764767115970983	0.0	0.0	Terrestrially-infl
2017-01-06 14:40:00	80.36209122951865	42.859781989076616	42.859781989076616	26.78736374317288	26.78736374317288	26.78736374317288	10.714945497269154	0.0	0.0	Terrestrially-infl
2017-01-06 14:45:00	64.23886805373007	48.17915104029755	26.76619502238753	37.47267303134254	48.17915104029755	5.353239004477506	16.05971701343252	0.0	0.0	Terrestrially-infl
2017-01-06 14:50:00	64.22730347698824	26.761376448745104	32.11365173849412	10.70455057949804	32.11365173849412	21.40910115899608	5.35227528974902	0.0	0.0	Terrestrially-infl
2017-01-06 14:55:00	37.46855018525422	53.526500264648895	16.05795007939467	26.763250132324448	26.763250132324448	5.3526500264648895	10.705300052929779	0.0	0.0	Terrestrially-infl
2017-01-06 15:00:00	74.99635974164106	53.56882838688647	16.070648516065937	37.49817987082053	32.141297032131874	5.356882838688646	0.0	5.356882838688646	0.0	Terrestrially-infl
2017-01-06 15:05:00	42.83476735859303	74.9608428775378	37.4804214387689	26.771729599120647	26.771729599120647	26.771729599120647	5.354345919824128	5.354345919824128	0.0	Terrestrially-infl
2017-01-06 15:10:00	96.35219784172286	26.764499400478567	21.411599520382854	32.11739928057428	26.764499400478567	16.058699640287138	16.058699640287138	0.0	0.0	Terrestrially-infl
2017-01-06 15:15:00	21.41317021744205	42.82634043488411	26.76646277180257	10.706585108721027	26.76646277180257	10.706585108721027	0.0	0.0	0.0	Terrestrially-infl
2017-01-06 15:20:00	48.16678431619376	16.055594772064588	10.703729848043057	16.055594772064588	21.407459696086114	0.0	0.0	5.351864924021529	0.0	Terrestrially-infl
2017-01-06 15:25:00	74.95259377519231	48.1838102840522	32.12254018936813	16.061270094684065	16.061270094684065	21.415026792912084	5.353756698228021	0.0	0.0	Terrestrially-infl
2017-01-06 15:30:00	53.52364508017317	48.17128057215585	21.409458032069267	16.05709352405195	26.761822540086584	26.761822540086584	21.409458032069267	5.352364508017317	0.0	Terrestrially-infl
2017-01-06 15:35:00	107.05978238376537	53.52989119188268	53.52989119188268	26.76494559594134	10.705978238376538	16.058967357564807	21.411956476753076	21.411956476753076	0.0	Terrestrially-infl
2017-01-06 15:40:00	85.64125830395618	69.58352237196439	74.93610101596165	37.46805050798083	53.52578643997261	10.705157287994522	21.410314575989045	0.0	0.0	Terrestrially-infl
2017-01-06 15:45:00	53.53167606299997	58.884843669299975	37.472173244099984	16.05950281889999	26.765838031499985	26.765838031499985	10.706335212599996	10.706335212599996	0.0	Terrestrially-infl
2017-01-06 15:50:00	58.881898681052846	64.23479856114855	21.411599520382854	21.411599520382854	21.411599520382854	0.0	16.058699640287138	10.705799760191423	0.0	Terrestrially-infl
2017-01-06 15:55:00										Terrestrially-infl
2017-01-06 16:00:00										Terrestrially-infl
2017-01-06 16:05:00										Terrestrially-infl
2017-01-06 16:10:00
2017-01-06 16:15:00
2017-01-06 16:20:00
2017-01-06 16:25:00										Terrestrially-infl
2017-01-06 16:30:00										Terrestrially-infl
2017-01-06 16:35:00										Terrestrially-infl
2017-01-06 16:40:00										Terrestrially-infl
2017-01-06 16:45:00										Terrestrially-infl
2017-01-06 16:50:00										Terrestrially-infl
2017-01-06 16:55:00										Terrestrially-infl
2017-01-06 17:00:00										Terrestrially-infl
2017-01-06 17:05:00										Terrestrially-infl
2017-01-06 17:10:00										Terrestrially-infl
2017-01-06 17:15:00										Terrestrially-infl
2017-01-06 17:20:00										Terrestrially-infl
2017-01-06 17:25:00										Terrestrially-infl
2017-01-06 17:30:00										Terrestrially-infl
2017-01-06 17:35:00										Terrestrially-infl
2017-01-06 17:40:00										Terrestrially-infl
2017-01-06 17:45:00										Terrestrially-infl
2017-01-06 17:50:00										Terrestrially-infl
2017-01-06 17:55:00										Terrestrially-infl
2017-01-06 18:00:00										Terrestrially-infl
2017-01-06 18:05:00	80.28680593890094	42.8196298340805	37.46717610482044	0.0	37.46717610482044	5.352453729260064	5.352453729260064	0.0	0.0	Terrestrially-infl
2017-01-06 18:10:00	32.116328465018825	32.116328465018825	21.41088564334588	21.41088564334588	26.76360705418236	21.41088564334588	0.0	0.0	0.0	Terrestrially-infl
2017-01-06 18:15:00	53.53703139058841	48.183328251529566	26.768515695294205	16.061109417176525	26.768515695294205	10.707406278117682	5.353703139058841	0.0	0.0	Terrestrially-infl
2017-01-06 18:20:00	32.12307579534853	37.47692176123995	5.353845965891422	0.0	26.76922982945711	16.061537897674263	0.0	0.0	0.0	Terrestrially-infl
2017-01-06 18:25:00	48.16549982579565	21.40688881146473	10.703444405732368	16.05516660859855	26.75861101433092	10.703444405732368	0.0	0.0	0.0	Terrestrially-infl
2017-01-06 18:30:00	48.179793641036326	32.119862427357546	37.47317283191715	21.41324161823837	16.059931213678773	16.059931213678773	0.0	0.0	0.0	Terrestrially-infl
2017-01-06 18:35:00	26.76441016317123	32.117292195805476	5.352882032634247	32.117292195805476	16.058646097902738	10.705764065268493	0.0	0.0	0.0	Terrestrially-infl
2017-01-06 18:40:00	58.89191284315725	32.12286155081305	26.7690512923442	42.83048206775072	21.41524103387536	0.0	0.0	0.0	0.0	Terrestrially-infl
2017-01-06 18:45:00	53.51989811277028	48.167908301493256	16.055969433831088	32.111938867662175	0.0	5.351989811277028	5.351989811277028	0.0	0.0	Terrestrially-infl
2017-01-06 18:50:00	64.23736870700044	16.05934217675011	21.412456235666813	10.706228117833406	21.412456235666813	5.353114058916703	5.353114058916703	0.0	0.0	Terrestrially-infl
2017-01-06 18:55:00	10.706013934727668	32.118041804183	16.0590209020915	16.0590209020915	16.0590209020915	0.0	0.0	0.0	0.0	Terrestrially-infl
2017-01-06 19:00:00	42.843054686200475	42.843054686200475	32.132291014650356	16.066145507325178	10.710763671550119	10.710763671550119	0.0	0.0	0.0	Terrestrially-infl
2017-01-06 19:05:00										Terrestrially-infl
2017-01-06 19:10:00										Terrestrially-infl
2017-01-06 19:15:00										Terrestrially-infl
2017-01-06 19:20:00										Terrestrially-infl
2017-01-06 19:25:00										Terrestrially-infl
2017-01-06 19:30:00										Terrestrially-infl
2017-01-06 19:35:00										Terrestrially-infl
2017-01-06 19:40:00										Terrestrially-infl
2017-01-06 19:45:00										Terrestrially-infl
2017-01-06 19:50:00										Terrestrially-infl
2017-01-06 19:55:00										Terrestrially-infl
2017-01-06 20:00:00										Terrestrially-infl
2017-01-06 20:05:00										Terrestrially-infl
2017-01-06 20:10:00										Terrestrially-infl
2017-01-06 20:15:00										Terrestrially-infl
2017-01-06 20:20:00										Terrestrially-infl
2017-01-06 20:25:00										Terrestrially-infl
2017-01-06 20:30:00										Terrestrially-infl
2017-01-06 20:35:00										Terrestrially-infl
2017-01-06 20:40:00										Terrestrially-infl
2017-01-06 20:45:00										Terrestrially-infl
2017-01-06 20:50:00										Terrestrially-infl
2017-01-06 20:55:00										Terrestrially-infl
2017-01-06 21:00:00										Terrestrially-infl
2017-01-06 21:05:00										Terrestrially-infl
2017-01-06 21:10:00										Terrestrially-infl
2017-01-06 21:15:00										Terrestrially-infl
2017-01-06 21:20:00										Terrestrially-infl
2017-01-06 21:25:00										Terrestrially-infl
2017-01-06 21:30:00										Terrestrially-infl
2017-01-06 21:35:00										Terrestrially-infl
2017-01-06 21:40:00										Terrestrially-infl
2017-01-06 21:45:00										Terrestrially-infl
2017-01-06 21:50:00	10.705157287994522	16.057735931991786	5.352578643997261	21.410314575989045	5.352578643997261	5.352578643997261	5.352578643997261	0.0	0.0	Terrestrially-infl
2017-01-06 21:55:00	10.725683063238733	16.088524594858097	16.088524594858097	10.725683063238733	5.362841531619367	0.0	5.362841531619367	0.0	0.0	Terrestrially-infl
2017-01-06 22:00:00	26.770658212099622	5.354131642419923	10.708263284839846	10.708263284839846	5.354131642419923	0.0	0.0	0.0	0.0	Terrestrially-infl
2017-01-06 22:05:00	10.709691934278316	0.0	5.354845967139157	10.709691934278316	0.0	0.0	0.0	0.0	0.0	Terrestrially-infl
2017-01-06 22:10:00	5.354506639133075	5.354506639133075	16.063519917399226	16.063519917399226	5.354506639133075	0.0	0.0	0.0	0.0	Terrestrially-infl
2017-01-06 22:15:00	10.705085906954807	10.705085906954807	10.705085906954807	16.05762886043221	5.352542953477403	5.352542953477403	0.0	0.0	0.0	Terrestrially-infl
2017-01-06 22:20:00	10.708013310374945	32.12403993112484	10.708013310374945	16.06201996556242	5.354006655187472	10.708013310374945	5.354006655187472	0.0	0.0	Terrestrially-infl
2017-01-06 22:25:00	26.775212199267298	0.0	5.35504243985346	5.35504243985346	10.71008487970692	5.35504243985346	0.0	0.0	0.0	Terrestrially-infl
2017-01-06 22:30:00	32.150415404474266	5.3584025674123765	21.433610269649503	0.0	0.0	5.3584025674123765	5.3584025674123765	0.0	0.0	Terrestrially-infl
2017-01-06 22:35:00	5.3601378998922495	5.3601378998922495	0.0	10.720275799784496	0.0	0.0	5.3601378998922495	0.0	0.0	Terrestrially-infl
2017-01-06 22:40:00	0.0	0.0	5.3533104045595925	0.0	0.0	0.0	5.3533104045595925	0.0	0.0	Terrestrially-infl
2017-01-06 22:45:00	10.715052766508107	5.357526383254053	0.0	0.0	0.0	0.0	0.0	0.0	0.0	Terrestrially-infl
2017-01-06 22:50:00	0.0	5.357436992818188	0.0	0.0	0.0	0.0	0.0	0.0	0.0	Terrestrially-infl
2017-01-06 22:55:00	5.358044906612777	0.0	5.358044906612777	0.0	5.358044906612777	0.0	0.0	0.0	0.0	Terrestrially-infl
2017-01-06 23:00:00	5.4216823089292685	5.4216823089292685	5.4216823089292685	0.0	5.4216823089292685	0.0	0.0	0.0	0.0	Terrestrially-infl
2017-01-06 23:05:00	10.710513580334544	0.0	0.0	0.0	0.0	0.0	0.0	0.0	0.0	Terrestrially-infl
2017-01-06 23:10:00	5.359744220783887	5.359744220783887	0.0	0.0	5.359744220783887	0.0	0.0	0.0	0.0	Terrestrially-infl
2017-01-06 23:15:00	10.774486555157685	5.387243277578842	0.0	0.0	0.0	0.0	0.0	0.0	0.0	Terrestrially-infl
2017-01-06 23:20:00	5.366803423192699	5.366803423192699	10.733606846385397	0.0	5.366803423192699	0.0	0.0	0.0	0.0	Terrestrially-infl
2017-01-06 23:25:00	5.359690541749547	0.0	5.359690541749547	0.0	5.359690541749547	0.0	0.0	0.0	0.0	Terrestrially-infl
2017-01-06 23:30:00	0.0	0.0	0.0	0.0	0.0	0.0	0.0	0.0	0.0	Terrestrially-infl
2017-01-06 23:35:00	0.0	0.0	0.0	0.0	0.0	0.0	0.0	0.0	0.0	Terrestrially-infl
2017-01-06 23:40:00	7.9468931594158425	0.0	0.0	7.9468931594158425	0.0	0.0	0.0	0.0	0.0	Terrestrially-infl
2017-01-06 23:45:00										Terrestrially-infl
2017-01-06 23:50:00										Terrestrially-infl
2017-01-06 23:55:00										Terrestrially-infl
2017-01-07 00:00:00										Terrestrially-infl
2017-01-07 00:05:00										Terrestrially-infl
2017-01-07 00:10:00										Terrestrially-infl
2017-01-07 00:15:00										Terrestrially-infl
2017-01-07 00:20:00										Terrestrially-infl
2017-01-07 00:25:00										Terrestrially-infl
2017-01-07 00:30:00										Terrestrially-infl
2017-01-07 00:35:00										Terrestrially-infl
2017-01-07 00:40:00										Terrestrially-infl
2017-01-07 00:45:00										Terrestrially-infl
2017-01-07 00:50:00										Terrestrially-infl
2017-01-07 00:55:00										Terrestrially-infl
2017-01-07 01:00:00										Terrestrially-infl
2017-01-07 01:05:00										Terrestrially-infl
2017-01-07 01:10:00										Terrestrially-infl
2017-01-07 01:15:00										Terrestrially-infl
2017-01-07 01:20:00										Terrestrially-infl
2017-01-07 01:25:00										Terrestrially-infl
2017-01-07 01:30:00	0.0	0.0	0.0	0.0	0.0	0.0	0.0	0.0	0.0	Terrestrially-infl
2017-01-07 01:35:00	16.062394927259774	5.354131642419923	5.354131642419923	5.354131642419923	0.0	0.0	0.0	0.0	0.0	Terrestrially-infl
2017-01-07 01:40:00	10.72493073317875	0.0	0.0	0.0	16.087396099768124	5.362465366589375	0.0	0.0	0.0	Terrestrially-infl
2017-01-07 01:45:00	0.0	5.3558106079103895	0.0	10.711621215820779	16.067431823731173	0.0	0.0	0.0	0.0	Terrestrially-infl
2017-01-07 01:50:00	10.705157287994522	0.0	5.352578643997261	0.0	0.0	0.0	0.0	0.0	0.0	Terrestrially-infl
2017-01-07 01:55:00	5.3643646436243495	0.0	5.3643646436243495	5.3643646436243495	0.0	0.0	0.0	0.0	0.0	Terrestrially-infl
2017-01-07 02:00:00	0.0	0.0	16.062073530447368	5.354024510149125	5.354024510149125	0.0	0.0	0.0	0.0	Terrestrially-infl
2017-01-07 02:05:00	5.355471157641691	16.066413472925078	0.0	0.0	0.0	0.0	0.0	0.0	0.0	Terrestrially-infl
2017-01-07 02:10:00	0.0	5.3654044402634335	0.0	10.730808880526867	0.0	0.0	0.0	0.0	0.0	Terrestrially-infl
2017-01-07 02:15:00	0.0	10.707263457000408	5.353631728500203	5.353631728500203	0.0	5.353631728500203	0.0	0.0	0.0	Terrestrially-infl
2017-01-07 02:20:00	0.0	0.0	0.0	0.0	0.0	0.0	0.0	0.0	0.0	Terrestrially-infl
2017-01-07 02:25:00	5.36250118955675	0.0	5.36250118955675	10.7250023791135	10.7250023791135	0.0	0.0	0.0	0.0	Terrestrially-infl
2017-01-07 02:30:00	5.3629848464652135	0.0	16.08895453939564	0.0	0.0	0.0	0.0	0.0	0.0	Terrestrially-infl
2017-01-07 02:35:00	10.706906420875622	10.706906420875622	0.0	0.0	5.353453210437811	0.0	0.0	0.0	0.0	Terrestrially-infl
2017-01-07 02:40:00	10.731884848595907	5.365942424297954	0.0	0.0	5.365942424297954	0.0	0.0	0.0	0.0	Terrestrially-infl
2017-01-07 02:45:00	5.354613790699423	5.354613790699423	5.354613790699423	5.354613790699423	5.354613790699423	0.0	0.0	0.0	0.0	Terrestrially-infl
2017-01-07 02:50:00	16.064216418841504	5.354738806280502	5.354738806280502	5.354738806280502	5.354738806280502	0.0	5.354738806280502	0.0	0.0	Terrestrially-infl
2017-01-07 02:55:00	16.064430739129133	5.3548102463763785	5.3548102463763785	5.3548102463763785	5.3548102463763785	0.0	0.0	0.0	0.0	Terrestrially-infl
2017-01-07 03:00:00	16.061912836864312	16.061912836864312	5.3539709456214375	0.0	5.3539709456214375	0.0	0.0	0.0	0.0	Terrestrially-infl
2017-01-07 03:05:00	5.3545423558453615	10.709084711690725	5.3545423558453615	0.0	5.3545423558453615	0.0	0.0	0.0	0.0	Terrestrially-infl
2017-01-07 03:10:00	5.3569185871084875	0.0	5.3569185871084875	0.0	5.3569185871084875	0.0	0.0	0.0	0.0	Terrestrially-infl
2017-01-07 03:15:00	0.0	5.35243588477355	5.35243588477355	16.057307654320653	0.0	10.7048717695471	10.7048717695471	0.0	0.0	Terrestrially-infl
2017-01-07 03:20:00	10.712157250724458	0.0	5.356078625362229	16.068235876086685	10.712157250724458	0.0	21.42431450144891	0.0	0.0	Terrestrially-infl
2017-01-07 03:25:00	0.0	10.711585482067953	5.3557927410339765	0.0	16.067378223101926	10.711585482067953	0.0	0.0	0.0	Terrestrially-infl
2017-01-07 03:30:00	5.355310380426988	0.0	5.355310380426988	0.0	0.0	0.0	0.0	0.0	0.0	Terrestrially-infl
2017-01-07 03:35:00	0.0	0.0	5.3555068872226315	5.3555068872226315	5.3555068872226315	0.0	0.0	0.0	0.0	Terrestrially-infl
2017-01-07 03:40:00	5.354220922587381	0.0	5.354220922587381	0.0	5.354220922587381	0.0	0.0	0.0	0.0	Terrestrially-infl
2017-01-07 03:45:00	5.355256790167272	21.421027160669087	5.355256790167272	5.355256790167272	5.355256790167272	5.355256790167272	0.0	5.355256790167272	0.0	Terrestrially-infl
2017-01-07 03:50:00	5.355971415162623	16.067914245487867	10.711942830325246	21.42388566065049	5.355971415162623	21.42388566065049	5.355971415162623	0.0	0.0	Terrestrially-infl
2017-01-07 03:55:00	5.3550245781018555	26.775122890509273	0.0	16.065073734305564	5.3550245781018555	26.775122890509273	10.710049156203711	0.0	0.0	Terrestrially-infl
2017-01-07 04:00:00	0.0	10.731095784249069	5.3655478921245345	5.3655478921245345	10.731095784249069	5.3655478921245345	0.0	5.3655478921245345	0.0	Terrestrially-infl
2017-01-07 04:05:00	10.710835128328334	5.355417564164167	5.355417564164167	0.0	5.355417564164167	0.0	5.355417564164167	0.0	0.0	Terrestrially-infl
2017-01-07 04:10:00	16.080950592180802	0.0	0.0	5.360316864060267	5.360316864060267	0.0	10.720633728120534	0.0	0.0	Terrestrially-infl
2017-01-07 04:15:00	0.0	5.354524497429655	5.354524497429655	5.354524497429655	5.354524497429655	0.0	5.354524497429655	0.0	0.0	Terrestrially-infl
2017-01-07 04:20:00	0.0	21.426530452434164	5.356632613108541	0.0	10.713265226217082	5.356632613108541	0.0	0.0	0.0	Terrestrially-infl
2017-01-07 04:25:00	5.538543502585036	0.0	0.0	0.0	5.538543502585036	5.538543502585036	0.0	0.0	0.0	Terrestrially-infl
2017-01-07 04:30:00	10.761125963615944	5.380562981807972	0.0	0.0	5.380562981807972	10.761125963615944	5.380562981807972	5.380562981807972	0.0	Terrestrially-infl
2017-01-07 04:35:00	0.0	0.0	5.352310976699416	5.352310976699416	0.0	0.0	0.0	0.0	0.0	Terrestrially-infl
2017-01-07 04:40:00	0.0	0.0	5.356150101213131	0.0	0.0	5.356150101213131	5.356150101213131	0.0	0.0	Terrestrially-infl
2017-01-07 04:45:00	0.0	10.704193724270352	16.056290586405527	0.0	5.352096862135176	5.352096862135176	0.0	0.0	0.0	Terrestrially-infl
2017-01-07 04:50:00	0.0	0.0	0.0	0.0	0.0	5.36164157041704	0.0	0.0	0.0	Terrestrially-infl
2017-01-07 04:55:00	0.0	0.0	5.3574906267217495	16.07247188016525	10.714981253443499	5.3574906267217495	0.0	0.0	0.0	Terrestrially-infl
2017-01-07 05:00:00	5.357079460902353	0.0	0.0	0.0	10.714158921804707	0.0	0.0	0.0	0.0	Terrestrially-infl
2017-01-07 05:05:00	10.710799399820047	0.0	0.0	0.0	0.0	10.710799399820047	0.0	0.0	0.0	Terrestrially-infl
2017-01-07 05:10:00	0.0	0.0	5.431164686429138	0.0	0.0	5.431164686429138	0.0	5.431164686429138	0.0	Terrestrially-infl
2017-01-07 05:15:00	5.495545420631363	0.0	0.0	0.0	5.495545420631363	0.0	0.0	0.0	0.0	Terrestrially-infl
2017-01-07 05:20:00	0.0	0.0	0.0	0.0	0.0	0.0	5.354274492117068	0.0	0.0	Terrestrially-infl
2017-01-07 05:25:00	5.354613790699423	0.0	0.0	5.354613790699423	5.354613790699423	0.0	0.0	0.0	0.0	Terrestrially-infl
2017-01-07 05:30:00	0.0	5.356757722976451	5.356757722976451	0.0	0.0	0.0	0.0	0.0	0.0	Terrestrially-infl
2017-01-07 05:35:00	0.0	0.0	5.364974130699938	0.0	0.0	0.0	0.0	0.0	0.0	Terrestrially-infl
2017-01-07 05:40:00	0.0	10.716411696127695	0.0	5.358205848063848	0.0	0.0	0.0	0.0	0.0	Terrestrially-infl
2017-01-07 05:45:00	0.0	0.0	0.0	0.0	5.351615166994984	5.351615166994984	5.351615166994984	0.0	0.0	Terrestrially-infl
2017-01-07 05:50:00	10.712943532301894	0.0	0.0	10.712943532301894	5.356471766150947	0.0	0.0	0.0	0.0	Terrestrially-infl
2017-01-07 05:55:00	0.0	0.0	0.0	5.356382410903938	0.0	5.356382410903938	0.0	0.0	0.0	Terrestrially-infl
2017-01-07 06:00:00	0.0	0.0	0.0	5.357973380182306	10.715946760364616	0.0	5.357973380182306	0.0	0.0	Terrestrially-infl
2017-01-07 06:05:00	0.0	0.0	0.0	0.0	0.0	0.0	5.357544261699191	0.0	0.0	Terrestrially-infl
2017-01-07 06:10:00	10.705835455352382	0.0	0.0	0.0	5.352917727676191	5.352917727676191	0.0	0.0	0.0	Terrestrially-infl
2017-01-07 06:15:00	0.0	0.0	5.365942424297954	0.0	0.0	5.365942424297954	0.0	0.0	0.0
2017-01-07 06:20:00	0.0	0.0	0.0	0.0	0.0	0.0	0.0	0.0	0.0
2017-01-07 06:25:00	0.0	5.354524497429655	0.0	0.0	0.0	0.0	0.0	0.0	0.0	Terrestrially-infl
2017-01-07 06:30:00	0.0	0.0	0.0	0.0	0.0	0.0	0.0	0.0	0.0	Terrestrially-infl
2017-01-07 06:35:00	0.0	5.363701535606797	0.0	0.0	5.363701535606797	10.727403071213594	0.0	0.0	0.0	Terrestrially-infl
2017-01-07 06:40:00	0.0	0.0	10.707549103045112	0.0	0.0	0.0	0.0	0.0	0.0	Terrestrially-infl
2017-01-07 06:45:00	5.356257318566427	5.356257318566427	0.0	0.0	10.712514637132854	5.356257318566427	5.356257318566427	0.0	0.0	Terrestrially-infl
2017-01-07 06:50:00	5.355078163714139	10.710156327428278	0.0	5.355078163714139	10.710156327428278	10.710156327428278	0.0	0.0	0.0	Terrestrially-infl
2017-01-07 06:55:00	0.0	0.0	5.353453210437811	0.0	10.706906420875622	0.0	0.0	0.0	0.0	Terrestrially-infl
2017-01-07 07:00:00	0.0	5.3554354285374925	0.0	16.066306285612473	10.710870857074985	5.3554354285374925	0.0	0.0	0.0	Terrestrially-infl
2017-01-07 07:05:00	5.356042888152135	5.356042888152135	5.356042888152135	5.356042888152135	5.356042888152135	5.356042888152135	0.0	10.71208577630427	0.0	Terrestrially-infl
2017-01-07 07:10:00	10.714301926935702	0.0	5.357150963467851	0.0	0.0	0.0	5.357150963467851	0.0	0.0	Terrestrially-infl
2017-01-07 07:15:00	5.354024510149125	0.0	0.0	10.70804902029825	5.354024510149125	0.0	0.0	0.0	0.0	Terrestrially-infl
2017-01-07 07:20:00	5.352542953477403	5.352542953477403	0.0	0.0	0.0	10.705085906954807	0.0	0.0	0.0	Terrestrially-infl
2017-01-07 07:25:00	5.3550245781018555	5.3550245781018555	0.0	0.0	5.3550245781018555	5.3550245781018555	0.0	0.0	0.0	Terrestrially-infl
2017-01-07 07:30:00	0.0	0.0	0.0	0.0	10.70458626632946	0.0	0.0	0.0	0.0	Terrestrially-infl
2017-01-07 07:35:00	0.0	0.0	0.0	5.3543816343923165	5.3543816343923165	5.3543816343923165	0.0	0.0	0.0	Terrestrially-infl
2017-01-07 07:40:00	0.0	10.706228117833406	0.0	5.353114058916703	10.706228117833406	10.706228117833406	5.353114058916703	0.0	0.0	Terrestrially-infl
2017-01-07 07:45:00	10.7048717695471	0.0	0.0	5.35243588477355	0.0	0.0	5.35243588477355	0.0	0.0	Terrestrially-infl
2017-01-07 07:50:00	0.0	10.710799399820047	0.0	0.0	0.0	5.355399699910024	0.0	0.0	0.0	Terrestrially-infl
2017-01-07 07:55:00	0.0	5.353399657340632	0.0	5.353399657340632	0.0	0.0	0.0	0.0	0.0	Terrestrially-infl
2017-01-07 08:00:00	0.0	0.0	5.360710627298769	5.360710627298769	5.360710627298769	0.0	5.360710627298769	0.0	0.0	Terrestrially-infl
2017-01-07 08:05:00	0.0	0.0	5.355524752191884	0.0	0.0	0.0	5.355524752191884	0.0	0.0	Terrestrially-infl
2017-01-07 08:10:00	10.704086672341594	10.704086672341594	5.352043336170797	5.352043336170797	0.0	0.0	5.352043336170797	0.0	0.0	Terrestrially-infl
2017-01-07 08:15:00	0.0	5.355203200980091	0.0	0.0	10.71040640196018	5.355203200980091	0.0	0.0	0.0	Terrestrially-infl
2017-01-07 08:20:00	0.0	5.354595931807217	0.0	0.0	10.709191863614434	10.709191863614434	0.0	0.0	0.0	Terrestrially-infl
2017-01-07 08:25:00	10.711406816879952	0.0	0.0	0.0	16.06711022531993	5.355703408439976	5.355703408439976	0.0	0.0	Terrestrially-infl
2017-01-07 08:30:00	5.353685286240585	5.353685286240585	0.0	0.0	10.70737057248117	10.70737057248117	0.0	0.0	0.0	Terrestrially-infl
2017-01-07 08:35:00	5.3542923488651715	10.708584697730343	5.3542923488651715	10.708584697730343	5.3542923488651715	10.708584697730343	10.708584697730343	0.0	0.0	Terrestrially-infl
2017-01-07 08:40:00	0.0	0.0	0.0	5.352953423194196	0.0	0.0	0.0	0.0	0.0	Terrestrially-infl
2017-01-07 08:45:00	16.070380409179258	0.0	10.713586939452837	0.0	0.0	0.0	0.0	0.0	0.0	Terrestrially-infl
2017-01-07 08:50:00	5.354488780955613	0.0	5.354488780955613	0.0	5.354488780955613	5.354488780955613	0.0	0.0	0.0	Terrestrially-infl
2017-01-07 08:55:00	0.0	0.0	5.352578643997261	0.0	5.352578643997261	10.705157287994522	5.352578643997261	0.0	0.0	Terrestrially-infl
2017-01-07 09:00:00	10.705157287994522	5.352578643997261	0.0	10.705157287994522	0.0	0.0	5.352578643997261	0.0	0.0	Terrestrially-infl
2017-01-07 09:05:00	10.70640661030137	16.059609915452054	10.70640661030137	16.059609915452054	0.0	10.70640661030137	16.059609915452054	0.0	0.0	Terrestrially-infl
2017-01-07 09:10:00	10.710370676312069	0.0	0.0	0.0	16.0655560144681	0.0	0.0	0.0	0.0	Terrestrially-infl
2017-01-07 09:15:00	5.354220922587381	16.062662767762145	0.0	0.0	0.0	21.416883690349525	5.354220922587381	0.0	0.0	Terrestrially-infl
2017-01-07 09:20:00	10.70505021679192	5.35252510839596	0.0	5.35252510839596	16.05757532518788	5.35252510839596	0.0	0.0	0.0	Terrestrially-infl
2017-01-07 09:25:00	0.0	10.706263815850876	16.059395723776323	5.353131907925438	5.353131907925438	10.706263815850876	0.0	0.0	0.0	Terrestrially-infl
2017-01-07 09:30:00	16.055701816499365	10.703801210999575	0.0	0.0	5.351900605499788	0.0	0.0	0.0	0.0	Terrestrially-infl
2017-01-07 09:35:00	5.352364508017317	5.352364508017317	0.0	5.352364508017317	10.704729016034634	10.704729016034634	0.0	5.352364508017317	0.0	Terrestrially-infl
2017-01-07 09:40:00	10.706335212599996	26.765838031499985	21.412670425199988	5.353167606299998	21.412670425199988	0.0	0.0	0.0	0.0	Terrestrially-infl
2017-01-07 09:45:00	0.0	0.0	5.3526143349930875	10.705228669986171	10.705228669986171	5.3526143349930875	0.0	0.0	0.0	Segment_1 Pristine Marine
2017-01-07 09:50:00	5.354417349436953	5.354417349436953	10.708834698873906	10.708834698873906	5.354417349436953	16.063252048310858	16.063252048310858	0.0	0.0	Segment_1 Pristine Marine
2017-01-07 09:55:00	10.70505021679192	0.0	5.35252510839596	21.41010043358384	26.762625541979798	10.70505021679192	5.35252510839596	0.0	0.0	Segment_1 Pristine Marine
2017-01-07 10:00:00	21.413741437145475	5.353435359286369	10.706870718572738	10.706870718572738	10.706870718572738	0.0	10.706870718572738	0.0	0.0	Segment_1 Pristine Marine
2017-01-07 10:05:00	0.0	5.3536495809612665	5.3536495809612665	5.3536495809612665	21.414598323845066	5.3536495809612665	5.3536495809612665	0.0	0.0	Segment_1 Pristine Marine
2017-01-07 10:10:00	0.0	10.711656949812024	5.355828474906012	5.355828474906012	5.355828474906012	0.0	0.0	5.355828474906012	0.0	Segment_1 Pristine Marine
2017-01-07 10:15:00	21.410600105859558	10.705300052929779	5.3526500264648895	0.0	10.705300052929779	0.0	16.05795007939467	0.0	0.0	Segment_1 Pristine Marine
2017-01-07 10:20:00	10.703729848043057	5.351864924021529	10.703729848043057	0.0	0.0	0.0	0.0	0.0	0.0	Segment_1 Pristine Marine
2017-01-07 10:25:00	5.353560319846563	5.353560319846563	0.0	5.353560319846563	0.0	5.353560319846563	10.707120639693127	5.353560319846563	0.0	Segment_1 Pristine Marine
2017-01-07 10:30:00	5.353399657340632	0.0	0.0	16.060198972021894	10.706799314681264	5.353399657340632	0.0	0.0	0.0	Segment_1 Pristine Marine
2017-01-07 10:35:00	10.705407129130156	10.705407129130156	0.0	5.352703564565077	10.705407129130156	21.41081425826031	0.0	0.0	0.0	Segment_1 Pristine Marine
2017-01-07 10:40:00	5.356543252495083	5.356543252495083	0.0	5.356543252495083	5.356543252495083	5.356543252495083	0.0	5.356543252495083	0.0	Segment_1 Pristine Marine
2017-01-07 10:45:00	0.0	10.704372148910046	10.704372148910046	5.352186074455023	0.0	0.0	0.0	5.352186074455023	0.0	Segment_1 Pristine Marine
2017-01-07 10:50:00	21.40753105880474	5.351882764701185	0.0	5.351882764701185	10.70376552940237	5.351882764701185	0.0	0.0	0.0	Segment_1 Pristine Marine
2017-01-07 10:55:00	10.704158040056177	5.352079020028088	0.0	0.0	10.704158040056177	16.056237060084268	0.0	0.0	0.0	Segment_1 Pristine Marine
2017-01-07 11:00:00	5.353346105314878	10.706692210629756	5.353346105314878	10.706692210629756	0.0	5.353346105314878	0.0	0.0	0.0	Segment_1 Pristine Marine
2017-01-07 11:05:00	5.354435207137941	0.0	0.0	0.0	0.0	5.354435207137941	0.0	0.0	0.0	Segment_1 Pristine Marine
2017-01-07 11:10:00	5.353328254877714	5.353328254877714	0.0	10.706656509755428	10.706656509755428	21.413313019510856	10.706656509755428	0.0	0.0	Segment_1 Pristine Marine
2017-01-07 11:15:00	5.357955498873072	26.789777494365364	5.357955498873072	0.0	5.357955498873072	0.0	10.715910997746144	0.0	0.0	Terrestrially-infl
2017-01-07 11:20:00	0.0	0.0	10.707977600689823	0.0	0.0	10.707977600689823	5.353988800344911	0.0	0.0	Terrestrially-infl
2017-01-07 11:25:00	10.708584697730343	0.0	0.0	0.0	10.708584697730343	0.0	0.0	0.0	0.0	Terrestrially-infl
2017-01-07 11:30:00	5.353274704280472	5.353274704280472	10.706549408560944	5.353274704280472	0.0	21.413098817121888	5.353274704280472	0.0	0.0	Terrestrially-infl
2017-01-07 11:35:00	5.355274653468004	26.77637326734002	21.42109861387201	0.0	0.0	10.710549306936008	10.710549306936008	0.0	0.0	Terrestrially-infl
2017-01-07 11:40:00	0.0	10.715267311429503	10.715267311429503	0.0	21.430534622859007	0.0	10.715267311429503	5.357633655714752	0.0	Terrestrially-infl
2017-01-07 11:45:00	10.706442309509155	0.0	5.3532211547545785	10.706442309509155	32.11932692852747	32.11932692852747	10.706442309509155	0.0	0.0	Terrestrially-infl
2017-01-07 11:50:00	10.704193724270352	0.0	5.352096862135176	0.0	16.056290586405527	5.352096862135176	0.0	5.352096862135176	0.0	Terrestrially-infl
2017-01-07 11:55:00	0.0	5.352596489435677	0.0	0.0	10.705192978871354	16.057789468307032	16.057789468307032	0.0	0.0	Terrestrially-infl
2017-01-07 12:00:00	5.357293974325199	0.0	10.714587948650397	0.0	32.143763845951185	0.0	0.0	0.0	0.0	Terrestrially-infl
2017-01-07 12:05:00	5.354345919824128	10.708691839648257	10.708691839648257	10.708691839648257	5.354345919824128	10.708691839648257	5.354345919824128	0.0	0.0	Terrestrially-infl
2017-01-07 12:10:00	0.0	5.353935236531741	16.06180570959522	5.353935236531741	21.415740946126963	21.415740946126963	0.0	0.0	0.0	Terrestrially-infl
2017-01-07 12:15:00	21.426744923631038	21.426744923631038	5.356686230907759	10.713372461815519	16.07005869272328	16.07005869272328	0.0	5.356686230907759	0.0	Terrestrially-infl
2017-01-07 12:20:00	5.352542953477403	10.705085906954807	16.05762886043221	10.705085906954807	16.05762886043221	10.705085906954807	5.352542953477403	0.0	0.0	Terrestrially-infl
2017-01-07 12:25:00	5.355739141119966	0.0	5.355739141119966	16.067217423359896	21.422956564479865	16.067217423359896	0.0	0.0	0.0	Terrestrially-infl
2017-01-07 12:30:00	10.704943147731116	0.0	10.704943147731116	5.352471573865558	5.352471573865558	0.0	16.057414721596675	0.0	0.0	Terrestrially-infl
2017-01-07 12:35:00	5.35284633806835	0.0	5.35284633806835	5.35284633806835	10.7056926761367	0.0	5.35284633806835	0.0	0.0	Terrestrially-infl
2017-01-07 12:40:00	5.355953547213293	10.711907094426586	10.711907094426586	10.711907094426586	10.711907094426586	26.77976773606647	0.0	0.0	0.0	Terrestrially-infl
2017-01-07 12:45:00	16.064966564868328	21.41995541982444	26.774944274780545	5.354988854956108	10.709977709912216	10.709977709912216	10.709977709912216	5.354988854956108	0.0	Terrestrially-infl
2017-01-07 12:50:00	16.059931213678773	21.41324161823837	10.706620809119183	5.3533104045595925	21.41324161823837	10.706620809119183	5.3533104045595925	5.3533104045595925	0.0	Terrestrially-infl
2017-01-07 12:55:00	0.0	5.352667872379287	21.41067148951715	5.352667872379287	10.705335744758576	5.352667872379287	5.352667872379287	0.0	0.0	Terrestrially-infl
2017-01-07 13:00:00	5.3545602143801885	10.709120428760377	5.3545602143801885	10.709120428760377	16.063680643140565	16.063680643140565	0.0	0.0	0.0	Terrestrially-infl
2017-01-07 13:05:00	16.059074446975263	16.059074446975263	0.0	5.3530248156584195	0.0	5.3530248156584195	5.3530248156584195	0.0	0.0	Terrestrially-infl
2017-01-07 13:10:00	16.066574256575652	16.066574256575652	5.355524752191884	5.355524752191884	0.0	5.355524752191884	16.066574256575652	0.0	0.0	Terrestrially-infl
2017-01-07 13:15:00	10.709191863614434	16.06378779542165	0.0	10.709191863614434	21.418383727228868	10.709191863614434	10.709191863614434	0.0	0.0	Terrestrially-infl
2017-01-07 13:20:00	0.0	10.70833470825922	5.35416735412961	10.70833470825922	16.06250206238883	16.06250206238883	0.0	0.0	0.0	Terrestrially-infl
2017-01-07 13:25:00	10.712586117276162	16.06887917591424	16.06887917591424	0.0	21.425172234552324	37.49405141046657	5.356293058638081	0.0	0.0	Terrestrially-infl
2017-01-07 13:30:00										Terrestrially-infl
2017-01-07 13:35:00										Terrestrially-infl
2017-01-07 13:40:00										Terrestrially-infl
2017-01-07 13:45:00										Terrestrially-infl
2017-01-07 13:50:00										Terrestrially-infl
2017-01-07 13:55:00										Terrestrially-infl
2017-01-07 14:00:00										Terrestrially-infl
2017-01-07 14:05:00										Segment_1 Pristine Marine
2017-01-07 14:10:00										Segment_1 Pristine Marine
2017-01-07 14:15:00										Segment_1 Pristine Marine
2017-01-07 14:20:00										Segment_1 Pristine Marine
2017-01-07 14:25:00										Segment_1 Pristine Marine
2017-01-07 14:30:00										Segment_1 Pristine Marine
2017-01-07 14:35:00										Segment_1 Pristine Marine
2017-01-07 14:40:00										Segment_1 Pristine Marine
2017-01-07 14:45:00										Segment_1 Pristine Marine
2017-01-07 14:50:00										Segment_1 Pristine Marine
2017-01-07 14:55:00										Segment_1 Pristine Marine
2017-01-07 15:00:00										Segment_1 Pristine Marine
2017-01-07 15:05:00	5.355292516887911	10.710585033775821	10.710585033775821	16.065877550663732	21.421170067551643	5.355292516887911	5.355292516887911	0.0	0.0	Segment_1 Pristine Marine
2017-01-07 15:10:00	5.3530962100269965	16.059288630080992	16.059288630080992	5.3530962100269965	21.412384840107986	16.059288630080992	0.0	0.0	0.0	Segment_1 Pristine Marine
2017-01-07 15:15:00	21.42567261057998	16.069254457934985	0.0	0.0	0.0	10.71283630528999	10.71283630528999	0.0	0.0	Segment_1 Pristine Marine
2017-01-07 15:20:00	5.3549709935619685	5.3549709935619685	16.064912980685904	16.064912980685904	32.12982596137181	5.3549709935619685	10.709941987123935	0.0	0.0	Segment_1 Pristine Marine
2017-01-07 15:25:00	5.355471157641691	5.355471157641691	10.710942315283383	5.355471157641691	16.066413472925078	21.42188463056677	5.355471157641691	0.0	0.0	Segment_1 Pristine Marine
2017-01-07 15:30:00	5.3545780730341415	10.709156146068283	0.0	5.3545780730341415	21.418312292136566	16.063734219102425	5.3545780730341415	0.0	0.0	Segment_1 Pristine Marine
2017-01-07 15:35:00	0.0	0.0	10.721278059359557	0.0	0.0	10.721278059359557	10.721278059359557	0.0	0.0	Segment_1 Pristine Marine
2017-01-07 15:40:00	10.714623702438466	0.0	5.357311851219233	10.714623702438466	0.0	5.357311851219233	0.0	0.0	0.0	Segment_1 Pristine Marine
2017-01-07 15:45:00	5.353988800344911	5.353988800344911	5.353988800344911	5.353988800344911	16.061966401034738	0.0	0.0	0.0	0.0	Segment_1 Pristine Marine
2017-01-07 15:50:00	10.706478008955012	16.05971701343252	21.412956017910023	21.412956017910023	0.0	0.0	10.706478008955012	0.0	0.0	Segment_1 Pristine Marine
2017-01-07 15:55:00	10.710442127846633	5.355221063923317	5.355221063923317	10.710442127846633	10.710442127846633	0.0	5.355221063923317	0.0	0.0	Segment_1 Pristine Marine
2017-01-07 16:00:00	21.428675357629864	5.357168839407466	10.714337678814932	5.357168839407466	0.0	0.0	21.428675357629864	5.357168839407466	0.0	Segment_1 Pristine Marine
2017-01-07 16:05:00	5.352667872379287	0.0	0.0	5.352667872379287	5.352667872379287	5.352667872379287	0.0	0.0	0.0	Segment_1 Pristine Marine
2017-01-07 16:10:00	5.354417349436953	5.354417349436953	10.708834698873906	5.354417349436953	10.708834698873906	16.063252048310858	5.354417349436953	0.0	0.0	Segment_1 Pristine Marine
2017-01-07 16:15:00	16.067431823731173	0.0	5.3558106079103895	16.067431823731173	16.067431823731173	0.0	5.3558106079103895	5.3558106079103895	0.0	Segment_1 Pristine Marine
2017-01-07 16:20:00	10.710656488170484	10.710656488170484	10.710656488170484	5.355328244085242	5.355328244085242	0.0	10.710656488170484	0.0	0.0	Segment_1 Pristine Marine
2017-01-07 16:25:00	21.416955115912693	10.708477557956346	5.354238778978173	16.062716336934518	32.125432673869035	5.354238778978173	10.708477557956346	0.0	0.0	Segment_1 Pristine Marine
2017-01-07 16:30:00	21.414598323845066	32.121897485767605	10.707299161922533	10.707299161922533	10.707299161922533	5.3536495809612665	0.0	5.3536495809612665	0.0	Segment_1 Pristine Marine
2017-01-07 16:35:00	16.073276437045234	5.357758812348413	0.0	10.715517624696826	10.715517624696826	16.073276437045234	5.357758812348413	0.0	0.0	Segment_1 Pristine Marine
2017-01-07 16:40:00	10.706620809119183	5.3533104045595925	10.706620809119183	21.41324161823837	16.059931213678773	5.3533104045595925	0.0	0.0	0.0	Segment_1 Pristine Marine
2017-01-07 16:45:00	5.354631649710755	0.0	32.12778989826453	5.354631649710755	0.0	5.354631649710755	0.0	0.0	0.0	Segment_1 Pristine Marine
2017-01-07 16:50:00	26.778517042199887	21.422813633759905	10.711406816879952	10.711406816879952	10.711406816879952	10.711406816879952	5.355703408439976	0.0	0.0	Segment_1 Pristine Marine
2017-01-07 16:55:00	0.0	26.770568933718625	5.354113786743724	0.0	10.708227573487449	10.708227573487449	5.354113786743724	5.354113786743724	0.0	Segment_1 Pristine Marine
2017-01-07 17:00:00	26.78352051873015	42.85363282996824	21.42681641498412	5.35670410374603	10.71340820749206	21.42681641498412	0.0	0.0	0.0	Segment_1 Pristine Marine
2017-01-07 17:05:00	21.41131396385568	0.0	16.058485472891753	5.352828490963919	10.705656981927838	5.352828490963919	10.705656981927838	0.0	0.0	Segment_1 Pristine Marine
2017-01-07 17:10:00	10.709406173894775	37.48292160863171	16.064109260842162	10.709406173894775	10.709406173894775	10.709406173894775	0.0	5.354703086947388	0.0	Segment_1 Pristine Marine
2017-01-07 17:15:00	16.078534858200793	10.719023238800526	10.719023238800526	16.078534858200793	10.719023238800526	5.359511619400263	10.719023238800526	0.0	0.0	Segment_1 Pristine Marine
2017-01-07 17:20:00	53.56257318566427	21.425029274265707	21.425029274265707	5.356257318566427	21.425029274265707	10.712514637132854	5.356257318566427	0.0	0.0	Segment_1 Pristine Marine
2017-01-07 17:25:00	37.483796746887386	32.12896864018918	10.709656213396396	16.06448432009459	16.06448432009459	10.709656213396396	0.0	0.0	0.0	Segment_1 Pristine Marine
2017-01-07 17:30:00	37.4867975311709	26.77628395083636	32.131540741003626	5.355256790167272	26.77628395083636	5.355256790167272	10.710513580334544	5.355256790167272	0.0	Segment_1 Pristine Marine
2017-01-07 17:35:00	74.93410238682971	32.114615308641305	32.114615308641305	26.762179423867757	32.114615308641305	5.35243588477355	0.0	0.0	0.0	Segment_1 Pristine Marine
2017-01-07 17:40:00	37.49367614096619	32.137436692256735	58.918633935804	21.424957794837827	21.424957794837827	26.781197243547282	16.068718346128367	0.0	0.0	Segment_1 Pristine Marine
2017-01-07 17:45:00	69.59582001104323	37.474672313638656	26.767623081170477	10.707049232468188	21.414098464936377	5.353524616234094	0.0	0.0	0.0	Segment_1 Pristine Marine
2017-01-07 17:50:00	69.58700239488853	26.76423169034175	16.05853901420505	21.4113853522734	5.35284633806835	0.0	10.7056926761367	0.0	0.0	Segment_1 Pristine Marine
2017-01-07 17:55:00	48.18140021788063	48.18140021788063	21.41395565239139	5.353488913097848	5.353488913097848	10.706977826195695	5.353488913097848	0.0	0.0	Segment_1 Pristine Marine
2017-01-07 18:00:00	10.70904899485931	32.12714698457793	21.41809798971862	32.12714698457793	37.481671482007584	10.70904899485931	10.70904899485931	0.0	0.0	Segment_1 Pristine Marine
2017-01-07 18:05:00	48.16678431619376	58.87051416423682	10.703729848043057	10.703729848043057	16.055594772064588	0.0	0.0	0.0	0.0	Segment_1 Pristine Marine
2017-01-07 18:10:00	48.19891885683742	53.554354285374906	26.777177142687453	21.42174171414997	10.710870857074985	0.0	10.710870857074985	0.0	0.0	Segment_1 Pristine Marine
2017-01-07 18:15:00	42.82105744535592	32.11579308401694	42.82105744535592	37.46842526468643	37.46842526468643	5.35263218066949	0.0	5.35263218066949	0.0	Segment_1 Pristine Marine
2017-01-07 18:20:00	53.52899880095713	42.82319904076571	32.11739928057428	26.764499400478567	16.058699640287138	10.705799760191423	10.705799760191423	0.0	0.0	Segment_1 Pristine Marine
2017-01-07 18:25:00	48.17160176541725	32.11440117694483	16.057200588472416	26.762000980787363	16.057200588472416	5.352400196157473	5.352400196157473	0.0	0.0	Terrestrially-infl
2017-01-07 18:30:00	5.3533104045595925	10.706620809119183	21.41324161823837	21.41324161823837	16.059931213678773	5.3533104045595925	0.0	5.3533104045595925	0.0	Terrestrially-infl
2017-01-07 18:35:00	32.11161772472301	16.055808862361506	10.70387257490767	10.70387257490767	26.759681437269176	5.351936287453835	0.0	0.0	0.0	Terrestrially-infl
2017-01-07 18:40:00	10.713801425677856	0.0	21.42760285135571	16.070702138516786	5.356900712838928	16.070702138516786	5.356900712838928	0.0	0.0	Terrestrially-infl
2017-01-07 18:45:00	10.710692215725343	10.710692215725343	32.132076647176035	0.0	10.710692215725343	0.0	10.710692215725343	0.0	0.0	Terrestrially-infl
2017-01-07 18:50:00	16.055969433831088	16.055969433831088	10.703979622554057	5.351989811277028	10.703979622554057	10.703979622554057	0.0	0.0	0.0	Terrestrially-infl
2017-01-07 18:55:00	16.063680643140565	10.709120428760377	10.709120428760377	10.709120428760377	10.709120428760377	10.709120428760377	5.3545602143801885	0.0	0.0	Terrestrially-infl
2017-01-07 19:00:00	26.775122890509273	5.3550245781018555	5.3550245781018555	21.420098312407422	0.0	16.065073734305564	10.710049156203711	0.0	0.0	Terrestrially-infl
2017-01-07 19:05:00	16.05811069369523	0.0	0.0	5.352703564565077	5.352703564565077	10.705407129130156	0.0	0.0	0.0	Terrestrially-infl
2017-01-07 19:10:00	10.716340164922796	21.432680329845592	5.358170082461398	5.358170082461398	0.0	5.358170082461398	0.0	0.0	0.0	Terrestrially-infl
2017-01-07 19:15:00	0.0	10.707977600689823	0.0	0.0	5.353988800344911	21.415955201379646	5.353988800344911	5.353988800344911	0.0	Terrestrially-infl
2017-01-07 19:20:00	10.708727554097331	0.0	10.708727554097331	5.3543637770486665	5.3543637770486665	0.0	5.3543637770486665	0.0	0.0	Terrestrially-infl
2017-01-07 19:25:00	10.706585108721027	21.41317021744205	0.0	0.0	10.706585108721027	10.706585108721027	0.0	0.0	0.0	Terrestrially-infl
2017-01-07 19:30:00	21.424528928286254	0.0	10.712264464143127	0.0	16.06839669621469	0.0	0.0	0.0	0.0	Terrestrially-infl
2017-01-07 19:35:00	10.708548984234136	5.354274492117068	5.354274492117068	0.0	0.0	10.708548984234136	0.0	0.0	0.0	Terrestrially-infl
2017-01-07 19:40:00	5.354935271131137	5.354935271131137	0.0	5.354935271131137	5.354935271131137	5.354935271131137	0.0	0.0	0.0	Terrestrially-infl
2017-01-07 19:45:00	0.0	0.0	0.0	10.71212151339514	5.35606075669757	5.35606075669757	0.0	0.0	0.0	Terrestrially-infl
2017-01-07 19:50:00	0.0	0.0	0.0	0.0	5.3634685906259145	0.0	0.0	0.0	0.0	Terrestrially-infl
2017-01-07 19:55:00	0.0	5.354024510149125	0.0	0.0	5.354024510149125	0.0	0.0	0.0	0.0	Terrestrially-infl
2017-01-07 20:00:00	5.374672820831735	0.0	0.0	5.374672820831735	0.0	5.374672820831735	0.0	0.0	0.0	Terrestrially-infl
2017-01-07 20:05:00										Terrestrially-infl
2017-01-07 20:10:00										Terrestrially-infl
2017-01-07 20:15:00										Terrestrially-infl
2017-01-07 20:20:00										Terrestrially-infl
2017-01-07 20:25:00										Terrestrially-infl
2017-01-07 20:30:00										Terrestrially-infl
2017-01-07 20:35:00										Terrestrially-infl
2017-01-07 20:40:00										Terrestrially-infl
2017-01-07 20:45:00										Terrestrially-infl
2017-01-07 20:50:00										Terrestrially-infl
2017-01-07 20:55:00										Terrestrially-infl
2017-01-07 21:00:00										Terrestrially-infl
2017-01-07 21:05:00										Terrestrially-infl
2017-01-07 21:10:00	0.0	10.70319465619874	10.70319465619874	0.0	5.35159732809937	0.0	0.0	0.0	0.0	Terrestrially-infl
2017-01-07 21:15:00	0.0	0.0	10.712192988292225	5.356096494146112	10.712192988292225	5.356096494146112	5.356096494146112	0.0	0.0	Terrestrially-infl
2017-01-07 21:20:00	5.354185210163101	5.354185210163101	10.708370420326203	10.708370420326203	0.0	0.0	5.354185210163101	5.354185210163101	0.0	Terrestrially-infl
2017-01-07 21:25:00	5.356864964657648	5.356864964657648	10.713729929315296	0.0	10.713729929315296	0.0	0.0	0.0	0.0	Terrestrially-infl
2017-01-07 21:30:00	0.0	0.0	5.359976842358066	5.359976842358066	0.0	10.719953684716131	0.0	0.0	0.0	Terrestrially-infl
2017-01-07 21:35:00	5.35263218066949	0.0	0.0	0.0	0.0	0.0	0.0	0.0	0.0	Terrestrially-infl
2017-01-07 21:40:00	0.0	0.0	5.352542953477403	5.352542953477403	0.0	0.0	0.0	0.0	0.0	Terrestrially-infl
2017-01-07 21:45:00	5.3543637770486665	0.0	10.708727554097331	0.0	0.0	5.3543637770486665	5.3543637770486665	10.708727554097331	0.0	Terrestrially-infl
2017-01-07 21:50:00	0.0	5.354042365229861	0.0	0.0	0.0	0.0	0.0	0.0	0.0	Terrestrially-infl
2017-01-07 21:55:00	0.0	0.0	5.3554354285374925	0.0	5.3554354285374925	5.3554354285374925	0.0	0.0	0.0	Terrestrially-infl
2017-01-07 22:00:00	5.353863819781327	0.0	5.353863819781327	5.353863819781327	0.0	0.0	0.0	0.0	0.0	Terrestrially-infl
2017-01-07 22:05:00	0.0	0.0	5.352578643997261	0.0	5.352578643997261	0.0	0.0	0.0	0.0	Terrestrially-infl
2017-01-07 22:10:00	16.07375920983797	10.715839473225314	0.0	5.357919736612657	0.0	0.0	0.0	0.0	0.0	Terrestrially-infl
2017-01-07 22:15:00	10.707691931782843	5.353845965891422	0.0	5.353845965891422	5.353845965891422	5.353845965891422	0.0	0.0	0.0	Terrestrially-infl
2017-01-07 22:20:00	5.352186074455023	10.704372148910046	10.704372148910046	0.0	10.704372148910046	5.352186074455023	0.0	0.0	0.0	Terrestrially-infl
2017-01-07 22:25:00	5.353881673790309	5.353881673790309	10.707763347580618	0.0	0.0	0.0	0.0	0.0	0.0	Terrestrially-infl
2017-01-07 22:30:00	5.352310976699416	5.352310976699416	0.0	10.704621953398831	5.352310976699416	0.0	0.0	0.0	0.0	Terrestrially-infl
2017-01-07 22:35:00										Terrestrially-infl
2017-01-07 22:40:00										Terrestrially-infl
2017-01-07 22:45:00										Terrestrially-infl
2017-01-07 22:50:00										Terrestrially-infl
2017-01-07 22:55:00										Terrestrially-infl
2017-01-07 23:00:00										Terrestrially-infl
2017-01-07 23:05:00										Terrestrially-infl
2017-01-07 23:10:00										Terrestrially-infl
2017-01-07 23:15:00										Terrestrially-infl
2017-01-07 23:20:00										Terrestrially-infl
2017-01-07 23:25:00	5.355471157641691	5.355471157641691	0.0	5.355471157641691	0.0	5.355471157641691	0.0	0.0	0.0	Terrestrially-infl
2017-01-07 23:30:00	5.353078361256316	5.353078361256316	0.0	5.353078361256316	0.0	0.0	0.0	0.0	0.0	Terrestrially-infl
2017-01-07 23:35:00	16.060520293819337	5.353506764606443	0.0	5.353506764606443	0.0	0.0	0.0	0.0	0.0	Terrestrially-infl
2017-01-07 23:40:00	21.429604949916254	5.357401237479063	0.0	10.714802474958127	10.714802474958127	5.357401237479063	0.0	5.357401237479063	0.0	Terrestrially-infl
2017-01-07 23:45:00	10.72231631150414	10.72231631150414	5.36115815575207	0.0	5.36115815575207	0.0	0.0	0.0	0.0	Terrestrially-infl
2017-01-07 23:50:00	5.354042365229861	5.354042365229861	10.708084730459722	10.708084730459722	5.354042365229861	5.354042365229861	0.0	0.0	0.0	Terrestrially-infl
2017-01-07 23:55:00	32.118363075627954	0.0	5.353060512604658	0.0	10.706121025209317	0.0	5.353060512604658	0.0	0.0	Terrestrially-infl
2017-01-08 00:00:00	0.0	10.710763671550119	5.355381835775059	5.355381835775059	5.355381835775059	5.355381835775059	10.710763671550119	0.0	0.0	Terrestrially-infl
2017-01-08 00:05:00	5.353953091017044	0.0	16.061859273051134	5.353953091017044	5.353953091017044	0.0	0.0	0.0	0.0	Terrestrially-infl
2017-01-08 00:10:00	10.710477853971415	5.355238926985708	0.0	5.355238926985708	5.355238926985708	0.0	0.0	0.0	0.0	Terrestrially-infl
2017-01-08 00:15:00	5.356436023694394	26.78218011847197	5.356436023694394	5.356436023694394	5.356436023694394	0.0	0.0	0.0	0.0	Terrestrially-infl
2017-01-08 00:20:00	10.715481864942626	5.357740932471313	5.357740932471313	0.0	5.357740932471313	0.0	5.357740932471313	0.0	0.0	Terrestrially-infl
2017-01-08 00:25:00	5.3528998800957135	16.058699640287138	0.0	5.3528998800957135	16.058699640287138	0.0	0.0	5.3528998800957135	0.0	Terrestrially-infl
2017-01-08 00:30:00	16.063305621413825	5.354435207137941	10.708870414275882	0.0	5.354435207137941	0.0	0.0	0.0	0.0	Terrestrially-infl
2017-01-08 00:35:00	5.354435207137941	5.354435207137941	5.354435207137941	5.354435207137941	0.0	0.0	0.0	0.0	0.0	Terrestrially-infl
2017-01-08 00:40:00	5.359296928349099	5.359296928349099	0.0	5.359296928349099	0.0	0.0	0.0	0.0	0.0	Terrestrially-infl
2017-01-08 00:45:00	5.522445079176332	11.044890158352663	5.522445079176332	5.522445079176332	0.0	5.522445079176332	0.0	0.0	0.0	Terrestrially-infl
2017-01-08 00:50:00	5.358205848063848	10.716411696127695	0.0	16.074617544191543	0.0	0.0	0.0	0.0	0.0	Terrestrially-infl
2017-01-08 00:55:00	5.353703139058841	0.0	5.353703139058841	5.353703139058841	0.0	10.707406278117682	5.353703139058841	0.0	0.0	Terrestrially-infl
2017-01-08 01:00:00	0.0	5.3579018556614715	10.715803711322943	5.3579018556614715	0.0	0.0	0.0	0.0	0.0	Terrestrially-infl
2017-01-08 01:05:00	0.0	0.0	5.352989119188269	0.0	10.705978238376538	5.352989119188269	0.0	0.0	0.0	Terrestrially-infl
2017-01-08 01:10:00	5.359583186906447	10.719166373812897	5.359583186906447	10.719166373812897	0.0	5.359583186906447	0.0	0.0	0.0	Terrestrially-infl
2017-01-08 01:15:00	16.098042490962225	5.366014163654075	0.0	0.0	0.0	5.366014163654075	0.0	0.0	0.0	Terrestrially-infl
2017-01-08 01:20:00	5.362734050511488	0.0	5.362734050511488	5.362734050511488	0.0	0.0	0.0	0.0	0.0	Terrestrially-infl
2017-01-08 01:25:00	5.3533639558710835	5.3533639558710835	0.0	5.3533639558710835	10.706727911742163	0.0	0.0	0.0	0.0	Terrestrially-infl
2017-01-08 01:30:00	5.359690541749547	16.07907162524864	0.0	5.359690541749547	0.0	5.359690541749547	0.0	0.0	0.0	Terrestrially-infl
2017-01-08 01:35:00	5.3569900853795565	16.070970256138672	5.3569900853795565	5.3569900853795565	0.0	5.3569900853795565	0.0	0.0	0.0	Terrestrially-infl
2017-01-08 01:40:00	0.0	0.0	5.3583489152484525	10.716697830496905	0.0	0.0	5.3583489152484525	0.0	0.0	Terrestrially-infl
2017-01-08 01:45:00	5.355757007638762	0.0	5.355757007638762	10.711514015277524	0.0	10.711514015277524	0.0	0.0	0.0	Terrestrially-infl
2017-01-08 01:50:00	5.363719455289594	0.0	5.363719455289594	5.363719455289594	10.727438910579188	5.363719455289594	5.363719455289594	0.0	0.0	Terrestrially-infl
2017-01-08 01:55:00	0.0	5.357150963467851	10.714301926935702	0.0	10.714301926935702	0.0	0.0	0.0	0.0	Terrestrially-infl
2017-01-08 02:00:00	0.0	0.0	0.0	0.0	0.0	0.0	0.0	0.0	0.0	Terrestrially-infl
2017-01-08 02:05:00	0.0	0.0	10.731956587472476	5.365978293736238	0.0	0.0	0.0	0.0	0.0	Terrestrially-infl
2017-01-08 02:10:00	0.0	0.0	0.0	0.0	0.0	10.720383175775758	5.360191587887879	0.0	0.0	Terrestrially-infl
2017-01-08 02:15:00	5.360692727714722	0.0	0.0	0.0	0.0	5.360692727714722	0.0	0.0	0.0	Terrestrially-infl
2017-01-08 02:20:00	0.0	5.358813936366425	0.0	10.71762787273285	0.0	0.0	0.0	0.0	0.0	Terrestrially-infl
2017-01-08 02:25:00	21.478270643631483	5.369567660907871	5.369567660907871	0.0	0.0	0.0	5.369567660907871	0.0	0.0	Terrestrially-infl
2017-01-08 02:30:00	10.722996654707753	10.722996654707753	10.722996654707753	5.3614983273538765	10.722996654707753	21.445993309415506	5.3614983273538765	0.0	0.0	Terrestrially-infl
2017-01-08 02:35:00	5.35877816264566	16.076334487936982	16.076334487936982	5.35877816264566	10.71755632529132	10.71755632529132	0.0	0.0	0.0	Terrestrially-infl
2017-01-08 02:40:00	5.3572582208950426	5.3572582208950426	10.714516441790083	0.0	10.714516441790083	5.3572582208950426	5.3572582208950426	0.0	0.0	Terrestrially-infl
2017-01-08 02:45:00										Terrestrially-infl
2017-01-08 02:50:00										Terrestrially-infl
2017-01-08 02:55:00										Terrestrially-infl
2017-01-08 03:00:00										Terrestrially-infl
2017-01-08 03:05:00										Terrestrially-infl
2017-01-08 03:10:00										Terrestrially-infl
2017-01-08 03:15:00										Terrestrially-infl
2017-01-08 03:20:00										Terrestrially-infl
2017-01-08 03:25:00										Terrestrially-infl
2017-01-08 03:30:00										Terrestrially-infl
2017-01-08 03:35:00										Terrestrially-infl
2017-01-08 03:40:00										Terrestrially-infl
2017-01-08 03:45:00										Terrestrially-infl
2017-01-08 03:50:00										Terrestrially-infl
2017-01-08 03:55:00										Terrestrially-infl
2017-01-08 04:00:00										Terrestrially-infl
2017-01-08 04:05:00										Terrestrially-infl
2017-01-08 04:10:00										Terrestrially-infl
2017-01-08 04:15:00										Terrestrially-infl
2017-01-08 04:20:00										Terrestrially-infl
2017-01-08 04:25:00										Terrestrially-infl
2017-01-08 04:30:00										Terrestrially-infl
2017-01-08 04:35:00										Terrestrially-infl
2017-01-08 04:40:00										Terrestrially-infl
2017-01-08 04:45:00										Terrestrially-infl
2017-01-08 04:50:00										Terrestrially-infl
2017-01-08 04:55:00										Terrestrially-infl
2017-01-08 05:00:00										Terrestrially-infl
2017-01-08 05:05:00										Terrestrially-infl
2017-01-08 05:10:00										Terrestrially-infl
2017-01-08 05:15:00										Terrestrially-infl
2017-01-08 05:20:00										Terrestrially-infl
2017-01-08 05:25:00										Terrestrially-infl
2017-01-08 05:30:00										Terrestrially-infl
2017-01-08 05:35:00										Terrestrially-infl
2017-01-08 05:40:00										Terrestrially-infl
2017-01-08 05:45:00										Terrestrially-infl
2017-01-08 05:50:00										Terrestrially-infl
2017-01-08 05:55:00										Terrestrially-infl
2017-01-08 06:00:00										Terrestrially-infl
2017-01-08 06:05:00										Terrestrially-infl
2017-01-08 06:10:00	0.0	0.0	5.365332717209316	0.0	0.0	0.0	0.0	0.0	0.0	Terrestrially-infl
2017-01-08 06:15:00	0.0	0.0	0.0	0.0	0.0	0.0	0.0	0.0	0.0	Terrestrially-infl
2017-01-08 06:20:00	10.706335212599996	5.353167606299998	0.0	0.0	5.353167606299998	5.353167606299998	5.353167606299998	0.0	0.0	Terrestrially-infl
2017-01-08 06:25:00	0.0	5.353381806546335	0.0	0.0	5.353381806546335	0.0	16.060145419639007	0.0	0.0	Terrestrially-infl
2017-01-08 06:30:00	0.0	10.716876672237124	0.0	5.358438336118562	5.358438336118562	0.0	5.358438336118562	0.0	0.0	Terrestrially-infl
2017-01-08 06:35:00	0.0	0.0	0.0	0.0	5.3542566354880705	0.0	0.0	5.3542566354880705	0.0	Terrestrially-infl
2017-01-08 06:40:00	5.353685286240585	10.70737057248117	0.0	5.353685286240585	5.353685286240585	5.353685286240585	0.0	0.0	0.0	Terrestrially-infl
2017-01-08 06:45:00	5.3536495809612665	0.0	0.0	5.3536495809612665	5.3536495809612665	5.3536495809612665	0.0	10.707299161922533	0.0	Terrestrially-infl
2017-01-08 06:50:00	0.0	0.0	10.709941987123935	0.0	0.0	10.709941987123935	10.709941987123935	0.0	0.0	Terrestrially-infl
2017-01-08 06:55:00	0.0	10.709406173894775	5.354703086947388	5.354703086947388	5.354703086947388	5.354703086947388	5.354703086947388	0.0	0.0	Terrestrially-infl
2017-01-08 07:00:00	16.071077505692426	0.0	21.428103340923236	0.0	0.0	10.714051670461618	0.0	0.0	0.0	Terrestrially-infl
2017-01-08 07:05:00	16.055701816499365	5.351900605499788	10.703801210999575	0.0	10.703801210999575	0.0	5.351900605499788	0.0	0.0	Terrestrially-infl
2017-01-08 07:10:00	10.704300778340386	5.352150389170193	10.704300778340386	5.352150389170193	5.352150389170193	10.704300778340386	5.352150389170193	0.0	0.0	Terrestrially-infl
2017-01-08 07:15:00	21.414241279386253	0.0	5.353560319846563	0.0	5.353560319846563	0.0	0.0	0.0	0.0	Terrestrially-infl
2017-01-08 07:20:00	10.706977826195695	5.353488913097848	0.0	0.0	10.706977826195695	0.0	5.353488913097848	0.0	0.0	Terrestrially-infl
2017-01-08 07:25:00	21.449933112052946	16.087449834039706	10.724966556026473	0.0	10.724966556026473	0.0	0.0	0.0	0.0	Terrestrially-infl
2017-01-08 07:30:00	26.770390378743038	10.708156151497215	16.062234227245824	5.354078075748608	0.0	0.0	0.0	0.0	0.0	Terrestrially-infl
2017-01-08 07:35:00	21.411670910704764	0.0	0.0	0.0	16.058753183028568	16.058753183028568	21.411670910704764	0.0	0.0	Terrestrially-infl
2017-01-08 07:40:00	5.3532211547545785	5.3532211547545785	5.3532211547545785	10.706442309509155	5.3532211547545785	5.3532211547545785	16.059663464263735	0.0	0.0	Terrestrially-infl
2017-01-08 07:45:00	10.708513270976141	10.708513270976141	5.3542566354880705	5.3542566354880705	21.417026541952282	10.708513270976141	5.3542566354880705	0.0	0.0	Terrestrially-infl
2017-01-08 07:50:00	16.061002300624178	16.061002300624178	5.353667433541394	0.0	5.353667433541394	0.0	16.061002300624178	5.353667433541394	0.0	Terrestrially-infl
2017-01-08 07:55:00	21.412956017910023	16.05971701343252	26.76619502238753	26.76619502238753	26.76619502238753	16.05971701343252	5.353239004477506	10.706478008955012	0.0	Terrestrially-infl
2017-01-08 08:00:00	26.76164410176536	10.704657640706145	5.352328820353073	5.352328820353073	16.056986461059214	10.704657640706145	5.352328820353073	5.352328820353073	0.0	Terrestrially-infl
2017-01-08 08:05:00	32.11386586019649	48.17079879029474	26.761554883497077	16.056932930098245	16.056932930098245	5.352310976699416	16.056932930098245	5.352310976699416	0.0	Terrestrially-infl
2017-01-08 08:10:00	37.468800028888786	42.82148574730146	48.17417146571415	58.87954290253951	42.82148574730146	10.705371436825363	5.3526857184126815	0.0	0.0	Terrestrially-infl
2017-01-08 08:15:00	48.17882974635617	53.53203305150685	10.70640661030137	26.766016525753425	16.059609915452054	10.70640661030137	21.41281322060274	5.353203305150685	0.0	Terrestrially-infl
2017-01-08 08:20:00	32.11140363299873	37.46330423849852	10.703801210999575	16.055701816499365	5.351900605499788	10.703801210999575	5.351900605499788	0.0	0.0	Terrestrially-infl
2017-01-08 08:25:00	21.42467188189572	32.13700782284358	21.42467188189572	16.06850391142179	5.35616797047393	10.71233594094786	5.35616797047393	10.71233594094786	0.0	Terrestrially-infl
2017-01-08 08:30:00	16.072525514784722	21.430034019712966	21.430034019712966	16.072525514784722	10.71501700985648	0.0	16.072525514784722	5.357508504928242	0.0	Terrestrially-infl
2017-01-08 08:35:00	21.430606139503386	21.430606139503386	21.430606139503386	21.430606139503386	10.715303069751693	5.3576515348758464	10.715303069751693	0.0	0.0	Terrestrially-infl
2017-01-08 08:40:00	10.704693328251414	5.352346664125707	5.352346664125707	26.761733320628533	5.352346664125707	10.704693328251414	16.05703999237712	0.0	0.0	Terrestrially-infl
2017-01-08 08:45:00	21.424957794837827	0.0	5.356239448709457	10.712478897418913	5.356239448709457	10.712478897418913	0.0	5.356239448709457	0.0	Terrestrially-infl
2017-01-08 08:50:00	0.0	0.0	0.0	0.0	5.360692727714722	0.0	0.0	0.0	0.0	Terrestrially-infl
2017-01-08 08:55:00	5.362877359612737	0.0	5.362877359612737	0.0	10.725754719225474	0.0	0.0	0.0	0.0	Terrestrially-infl
2017-01-08 09:00:00	0.0	0.0	0.0	5.362859445556212	5.362859445556212	0.0	0.0	0.0	0.0	Terrestrially-infl
2017-01-08 09:05:00	0.0	5.359618971376295	5.359618971376295	5.359618971376295	0.0	0.0	0.0	0.0	0.0	Terrestrially-infl
2017-01-08 09:10:00	0.0	0.0	0.0	0.0	0.0	0.0	5.359135921347998	0.0	0.0	Terrestrially-infl
2017-01-08 09:15:00	0.0	5.356007151418936	5.356007151418936	0.0	5.356007151418936	0.0	5.356007151418936	0.0	0.0	Terrestrially-infl
2017-01-08 09:20:00	5.357454870666724	0.0	5.357454870666724	0.0	0.0	0.0	0.0	0.0	0.0	Terrestrially-infl
2017-01-08 09:25:00	5.356239448709457	0.0	0.0	5.356239448709457	0.0	0.0	0.0	0.0	0.0	Terrestrially-infl
2017-01-08 09:30:00	0.0	0.0	5.360460043999273	5.360460043999273	0.0	0.0	0.0	0.0	0.0	Terrestrially-infl
2017-01-08 09:35:00	5.36121186418784	5.36121186418784	0.0	0.0	0.0	0.0	0.0	0.0	0.0	Terrestrially-infl
2017-01-08 09:40:00	0.0	5.355185338156034	5.355185338156034	0.0	5.355185338156034	0.0	0.0	5.355185338156034	0.0	Terrestrially-infl
2017-01-08 09:45:00	5.352828490963919	5.352828490963919	0.0	5.352828490963919	5.352828490963919	5.352828490963919	0.0	0.0	0.0	Terrestrially-infl
2017-01-08 09:50:00	0.0	10.705621287956992	5.352810643978496	0.0	0.0	5.352810643978496	0.0	0.0	0.0	Terrestrially-infl
2017-01-08 09:55:00	0.0	5.355596213260788	0.0	0.0	5.355596213260788	0.0	10.711192426521576	5.355596213260788	0.0	Terrestrially-infl
2017-01-08 10:00:00	5.352364508017317	0.0	0.0	0.0	5.352364508017317	0.0	0.0	0.0	0.0	Terrestrially-infl
2017-01-08 10:05:00	5.3542566354880705	0.0	5.3542566354880705	21.417026541952282	5.3542566354880705	0.0	0.0	0.0	0.0	Terrestrially-infl
2017-01-08 10:10:00	10.722566954219008	21.445133908438013	0.0	10.722566954219008	21.445133908438013	16.083850431328507	10.722566954219008	5.361283477109503	0.0	Terrestrially-infl
2017-01-08 10:15:00	10.705192978871354	10.705192978871354	16.057789468307032	10.705192978871354	5.352596489435677	16.057789468307032	16.057789468307032	5.352596489435677	0.0	Terrestrially-infl
2017-01-08 10:20:00	16.06121653515768	26.7686942252628	0.0	10.707477690105119	0.0	0.0	0.0	5.353738845052559	0.0	Terrestrially-infl
2017-01-08 10:25:00	0.0	0.0	5.353935236531741	5.353935236531741	10.707870473063481	10.707870473063481	5.353935236531741	5.353935236531741	0.0	Terrestrially-infl
2017-01-08 10:30:00	0.0	21.427316867813932	0.0	0.0	10.713658433906962	0.0	5.356829216953481	0.0	0.0	Terrestrially-infl
2017-01-08 10:35:00	5.353006967363834	21.412027869455336	0.0	21.412027869455336	16.0590209020915	5.353006967363834	5.353006967363834	0.0	0.0	Terrestrially-infl
2017-01-08 10:40:00	16.05977056295841	10.70651370863894	16.05977056295841	21.41302741727788	5.35325685431947	5.35325685431947	0.0	0.0	0.0	Terrestrially-infl
2017-01-08 10:45:00	0.0	10.707870473063481	21.415740946126963	0.0	10.707870473063481	10.707870473063481	0.0	0.0	0.0	Terrestrially-infl
2017-01-08 10:50:00	0.0	5.3539173821655135	5.3539173821655135	0.0	5.3539173821655135	5.3539173821655135	16.061752146496538	0.0	0.0	Terrestrially-infl
2017-01-08 10:55:00	10.707763347580618	5.353881673790309	10.707763347580618	5.353881673790309	5.353881673790309	0.0	0.0	0.0	0.0	Terrestrially-infl
2017-01-08 11:00:00	5.369585619808644	5.369585619808644	0.0	0.0	5.369585619808644	10.739171239617288	0.0	0.0	0.0	Terrestrially-infl
2017-01-08 11:05:00	5.358044906612777	5.358044906612777	5.358044906612777	5.358044906612777	10.716089813225556	10.716089813225556	0.0	5.358044906612777	0.0	Terrestrially-infl
2017-01-08 11:10:00	0.0	0.0	0.0	5.360746426825472	0.0	5.360746426825472	0.0	0.0	0.0	Terrestrially-infl
2017-01-08 11:15:00	0.0	0.0	0.0	0.0	0.0	0.0	5.365153417962988	0.0	0.0	Terrestrially-infl
2017-01-08 11:20:00	5.355328244085242	5.355328244085242	0.0	0.0	10.710656488170484	0.0	0.0	0.0	0.0	Terrestrially-infl
2017-01-08 11:25:00	0.0	0.0	5.36359402002441	5.36359402002441	10.72718804004882	5.36359402002441	0.0	0.0	0.0	Terrestrially-infl
2017-01-08 11:30:00	5.3527927971120794	0.0	0.0	10.705585594224159	10.705585594224159	0.0	0.0	0.0	0.0	Terrestrially-infl
2017-01-08 11:35:00	5.361193961256349	0.0	5.361193961256349	0.0	5.361193961256349	5.361193961256349	0.0	0.0	0.0	Terrestrially-infl
2017-01-08 11:40:00	0.0	0.0	0.0	5.369908900566023	10.739817801132046	5.369908900566023	0.0	0.0	0.0	Terrestrially-infl
2017-01-08 11:45:00	0.0	10.710942315283383	5.355471157641691	0.0	5.355471157641691	10.710942315283383	5.355471157641691	0.0	0.0	Terrestrially-infl
2017-01-08 11:50:00	10.72231631150414	0.0	0.0	10.72231631150414	0.0	5.36115815575207	16.08347446725621	0.0	0.0	Terrestrially-infl
2017-01-08 11:55:00	0.0	10.728550049703474	0.0	0.0	0.0	0.0	5.364275024851737	0.0	0.0	Terrestrially-infl
2017-01-08 12:00:00	5.357240344358924	5.357240344358924	0.0	0.0	0.0	5.357240344358924	0.0	0.0	0.0	Terrestrially-infl
2017-01-08 12:05:00	5.357615776672983	0.0	0.0	5.357615776672983	5.357615776672983	10.715231553345966	5.357615776672983	0.0	0.0	Terrestrially-infl
2017-01-08 12:10:00	5.362537013002744	10.725074026005489	0.0	10.725074026005489	0.0	5.362537013002744	0.0	0.0	0.0	Terrestrially-infl
2017-01-08 12:15:00	0.0	5.351650845142991	5.351650845142991	0.0	5.351650845142991	0.0	0.0	0.0	0.0	Terrestrially-infl
2017-01-08 12:20:00	0.0	5.357544261699191	10.715088523398382	5.357544261699191	5.357544261699191	5.357544261699191	0.0	0.0	0.0
2017-01-08 12:25:00	5.393831450699574	5.393831450699574	0.0	5.393831450699574	5.393831450699574	16.181494352098714	0.0	0.0	0.0
2017-01-08 12:30:00	5.542903310757816	11.085806621515632	5.542903310757816	5.542903310757816	5.542903310757816	16.628709932273452	0.0	0.0	0.0
2017-01-08 12:35:00	0.0	5.355471157641691	5.355471157641691	10.710942315283383	10.710942315283383	5.355471157641691	0.0	0.0	0.0	Terrestrially-infl
2017-01-08 12:40:00	10.725181498138339	10.725181498138339	5.362590749069169	5.362590749069169	5.362590749069169	5.362590749069169	0.0	0.0	0.0	Terrestrially-infl
2017-01-08 12:45:00	0.0	0.0	5.3595474029144405	0.0	5.3595474029144405	10.719094805828881	0.0	0.0	0.0	Terrestrially-infl
2017-01-08 12:50:00	5.353488913097848	5.353488913097848	5.353488913097848	5.353488913097848	0.0	5.353488913097848	0.0	0.0	0.0	Terrestrially-infl
2017-01-08 12:55:00	0.0	0.0	5.353953091017044	10.707906182034089	5.353953091017044	0.0	10.707906182034089	0.0	0.0	Terrestrially-infl
2017-01-08 13:00:00	10.707406278117682	16.061109417176525	0.0	10.707406278117682	5.353703139058841	0.0	0.0	0.0	0.0	Terrestrially-infl
2017-01-08 13:05:00	5.356721976703568	5.356721976703568	5.356721976703568	5.356721976703568	5.356721976703568	5.356721976703568	0.0	0.0	0.0	Terrestrially-infl
2017-01-08 13:10:00	10.723677084253943	5.361838542126971	5.361838542126971	0.0	0.0	5.361838542126971	0.0	0.0	0.0	Terrestrially-infl
2017-01-08 13:15:00	26.76619502238753	10.706478008955012	26.76619502238753	10.706478008955012	10.706478008955012	0.0	5.353239004477506	0.0	0.0	Terrestrially-infl
2017-01-08 13:20:00	16.071613774933773	5.357204591644591	5.357204591644591	5.357204591644591	0.0	0.0	0.0	0.0	0.0	Terrestrially-infl
2017-01-08 13:25:00	10.712586117276162	21.425172234552324	10.712586117276162	5.356293058638081	10.712586117276162	0.0	5.356293058638081	0.0	0.0	Terrestrially-infl
2017-01-08 13:30:00	26.768158642501017	16.06089518550061	21.414526914000813	21.414526914000813	21.414526914000813	0.0	0.0	0.0	0.0	Terrestrially-infl
2017-01-08 13:35:00	21.416455146974897	21.416455146974897	5.354113786743724	16.062341360231176	10.708227573487449	0.0	0.0	0.0	0.0	Terrestrially-infl
2017-01-08 13:40:00	26.75977064304641	16.055862385827847	26.75977064304641	16.055862385827847	16.055862385827847	5.3519541286092815	0.0	0.0	0.0	Terrestrially-infl
2017-01-08 13:45:00	42.863500941465524	32.14762570609914	5.357937617683191	16.07381285304957	16.07381285304957	5.357937617683191	5.357937617683191	0.0	0.0	Terrestrially-infl
2017-01-08 13:50:00	10.711799888161217	16.06769983224182	21.42359977632243	16.06769983224182	16.06769983224182	5.3558999440806065	0.0	0.0	0.0	Terrestrially-infl
2017-01-08 13:55:00	21.415526695161237	21.415526695161237	16.061645021370925	16.061645021370925	0.0	16.061645021370925	0.0	0.0	0.0	Terrestrially-infl
2017-01-08 14:00:00	37.47142358823261	16.059181537813974	5.353060512604658	5.353060512604658	21.412242050418637	0.0	0.0	0.0	0.0	Terrestrially-infl
2017-01-08 14:05:00	21.449288318023573	16.086966238517682	10.724644159011786	0.0	10.724644159011786	5.362322079505893	0.0	0.0	0.0	Terrestrially-infl
2017-01-08 14:10:00	59.01727927126446	37.55645044535011	32.191243238871515	26.82603603239293	16.095621619435757	21.460828825914348	10.730414412957174	5.365207206478587	0.0	Terrestrially-infl
2017-01-08 14:15:00	69.59999755658848	48.18461369302278	48.18461369302278	21.415383863565687	64.24615159069705	26.76922982945711	21.415383863565687	0.0	0.0	Terrestrially-infl
2017-01-08 14:20:00	48.16437595289432	64.21916793719242	48.16437595289432	21.40638931239748	26.75798664049685	10.70319465619874	10.70319465619874	0.0	0.0	Terrestrially-infl
2017-01-08 14:25:00	58.88307664100217	32.118041804183	21.412027869455336	10.706013934727668	32.118041804183	16.0590209020915	16.0590209020915	5.353006967363834	0.0	Terrestrially-infl
2017-01-08 14:30:00	85.63098059926136	85.63098059926136	80.27904431180752	37.46355401217684	5.351936287453835	0.0	21.40774514981534	0.0	0.0	Terrestrially-infl
2017-01-08 14:35:00	42.81663216022472	58.87286922030898	42.81663216022472	58.87286922030898	21.40831608011236	5.352079020028088	5.352079020028088	5.352079020028088	0.0	Terrestrially-infl
2017-01-08 14:40:00	91.04392078726202	58.91077227411072	53.555247521918844	26.777623760959422	42.84419801753507	5.355524752191884	5.355524752191884	0.0	0.0	Terrestrially-infl
2017-01-08 14:45:00	42.83333883303688	37.47917147890728	53.5416735412961	21.41666941651844	10.70833470825922	0.0	5.35416735412961	5.35416735412961	0.0	Terrestrially-infl
2017-01-08 14:50:00	26.76012747210293	21.408101977682346	10.704050988841173	10.704050988841173	26.76012747210293	5.3520254944205865	0.0	0.0	0.0	Terrestrially-infl
2017-01-08 14:55:00	0.0	10.706585108721027	16.05987766308154	5.353292554360514	10.706585108721027	5.353292554360514	0.0	0.0	0.0	Terrestrially-infl
2017-01-08 15:00:00	16.058806726127056	10.705871150751369	10.705871150751369	5.352935575375684	10.705871150751369	5.352935575375684	5.352935575375684	0.0	0.0	Terrestrially-infl
2017-01-08 15:05:00	10.70979909835381	16.064698647530715	5.354899549176905	5.354899549176905	16.064698647530715	10.70979909835381	5.354899549176905	0.0	0.0	Terrestrially-infl
2017-01-08 15:10:00	10.716340164922796	10.716340164922796	0.0	10.716340164922796	10.716340164922796	5.358170082461398	0.0	0.0	0.0	Terrestrially-infl
2017-01-08 15:15:00	16.05837839133624	10.705585594224159	10.705585594224159	10.705585594224159	5.3527927971120794	0.0	5.3527927971120794	5.3527927971120794	0.0	Terrestrially-infl
2017-01-08 15:20:00	10.707334867082787	26.768337167706967	10.707334867082787	5.353667433541394	10.707334867082787	5.353667433541394	10.707334867082787	0.0	0.0	Terrestrially-infl
2017-01-08 15:25:00	21.437760215221445	10.718880107610724	5.359440053805361	5.359440053805361	10.718880107610724	5.359440053805361	0.0	0.0	0.0	Terrestrially-infl
2017-01-08 15:30:00	10.721170665441221	10.721170665441221	21.442341330882442	5.3605853327206106	10.721170665441221	21.442341330882442	0.0	0.0	0.0	Terrestrially-infl
2017-01-08 15:35:00	5.353346105314878	0.0	10.706692210629756	16.06003831594463	16.06003831594463	0.0	0.0	0.0	0.0	Terrestrially-infl
2017-01-08 15:40:00	16.061270094684065	16.061270094684065	16.061270094684065	5.353756698228021	10.707513396456042	5.353756698228021	5.353756698228021	0.0	0.0	Terrestrially-infl
2017-01-08 15:45:00	16.072740056842306	16.072740056842306	21.430320075789748	10.715160037894874	10.715160037894874	5.357580018947437	0.0	0.0	0.0	Terrestrially-infl
2017-01-08 15:50:00	10.706335212599996	5.353167606299998	5.353167606299998	5.353167606299998	16.05950281889999	0.0	0.0	0.0	0.0	Terrestrially-infl
2017-01-08 15:55:00	16.063519917399226	21.4180265565323	10.70901327826615	5.354506639133075	0.0	0.0	5.354506639133075	0.0	0.0	Terrestrially-infl
2017-01-08 16:00:00	5.355542617280324	5.355542617280324	10.711085234560649	5.355542617280324	0.0	0.0	0.0	0.0	0.0	Terrestrially-infl
2017-01-08 16:05:00	10.706585108721027	21.41317021744205	0.0	10.706585108721027	5.353292554360514	0.0	0.0	0.0	0.0	Terrestrially-infl
2017-01-08 16:10:00	10.70526436133898	10.70526436133898	5.35263218066949	5.35263218066949	0.0	0.0	0.0	5.35263218066949	0.0	Terrestrially-infl
2017-01-08 16:15:00	5.353328254877714	16.059984764633146	5.353328254877714	5.353328254877714	16.059984764633146	5.353328254877714	0.0	5.353328254877714	0.0	Terrestrially-infl
2017-01-08 16:20:00	0.0	5.354595931807217	5.354595931807217	0.0	5.354595931807217	0.0	0.0	0.0	0.0	Terrestrially-infl
2017-01-08 16:25:00	0.0	10.70422940872244	0.0	0.0	5.35211470436122	0.0	0.0	0.0	0.0	Terrestrially-infl
2017-01-08 16:30:00	10.707691931782843	5.353845965891422	5.353845965891422	0.0	16.061537897674263	0.0	5.353845965891422	0.0	0.0	Terrestrially-infl
2017-01-08 16:35:00	16.06201996556242	5.354006655187472	0.0	10.708013310374945	5.354006655187472	5.354006655187472	0.0	0.0	0.0	Terrestrially-infl
2017-01-08 16:40:00	10.707084935961603	0.0	5.353542467980802	10.707084935961603	5.353542467980802	0.0	0.0	0.0	0.0	Terrestrially-infl
2017-01-08 16:45:00	21.428031840982158	5.3570079602455385	5.3570079602455385	5.3570079602455385	5.3570079602455385	0.0	5.3570079602455385	5.3570079602455385	0.0	Terrestrially-infl
2017-01-08 16:50:00	0.0	0.0	16.058217771680606	0.0	0.0	0.0	0.0	0.0	0.0	Terrestrially-infl
2017-01-08 16:55:00	10.707156343662767	0.0	0.0	0.0	0.0	0.0	0.0	0.0	0.0	Terrestrially-infl
2017-01-08 17:00:00	0.0	5.354845967139157	0.0	5.354845967139157	5.354845967139157	10.709691934278316	0.0	0.0	0.0	Terrestrially-infl
2017-01-08 17:05:00	0.0	5.356221578971723	0.0	16.068664736915167	0.0	5.356221578971723	0.0	0.0	0.0	Terrestrially-infl
2017-01-08 17:10:00	5.354435207137941	0.0	0.0	0.0	10.708870414275882	16.063305621413825	0.0	0.0	0.0	Terrestrially-infl
2017-01-08 17:15:00	10.71022777610291	5.355113888051455	0.0	5.355113888051455	0.0	0.0	0.0	0.0	0.0	Terrestrially-infl
2017-01-08 17:20:00	10.711871358766365	21.42374271753273	0.0	5.355935679383182	5.355935679383182	0.0	10.711871358766365	0.0	0.0	Terrestrially-infl
2017-01-08 17:25:00	5.358921260394563	0.0	0.0	5.358921260394563	10.717842520789127	0.0	0.0	0.0	0.0	Terrestrially-infl
2017-01-08 17:30:00	0.0	0.0	5.35445306495805	0.0	5.35445306495805	0.0	10.7089061299161	0.0	0.0	Terrestrially-infl
2017-01-08 17:35:00	10.713050761460334	10.713050761460334	10.713050761460334	0.0	10.713050761460334	5.356525380730167	0.0	0.0	0.0	Terrestrially-infl
2017-01-08 17:40:00	0.0	0.0	5.356239448709457	5.356239448709457	5.356239448709457	10.712478897418913	0.0	0.0	0.0	Terrestrially-infl
2017-01-08 17:45:00	5.355935679383182	10.711871358766365	5.355935679383182	0.0	10.711871358766365	5.355935679383182	5.355935679383182	0.0	0.0	Terrestrially-infl
2017-01-08 17:50:00	21.42181317212	21.42181317212	5.355453293029999	0.0	10.710906586059998	5.355453293029999	0.0	0.0	0.0	Terrestrially-infl
2017-01-08 17:55:00	10.705514207472536	0.0	16.058271311208802	5.352757103736268	0.0	0.0	0.0	0.0	0.0	Terrestrially-infl
2017-01-08 18:00:00	10.709977709912216	0.0	0.0	5.354988854956108	0.0	0.0	10.709977709912216	0.0	0.0	Terrestrially-infl
2017-01-08 18:05:00	5.359797900893463	0.0	5.359797900893463	0.0	10.719595801786928	0.0	5.359797900893463	0.0	0.0	Terrestrially-infl
2017-01-08 18:10:00	5.3543637770486665	10.708727554097331	0.0	0.0	0.0	10.708727554097331	5.3543637770486665	0.0	0.0	Terrestrially-infl
2017-01-08 18:15:00	0.0	10.705656981927838	5.352828490963919	0.0	0.0	5.352828490963919	5.352828490963919	0.0	0.0	Terrestrially-infl
2017-01-08 18:20:00	21.42345683701955	10.711728418509775	5.355864209254888	5.355864209254888	10.711728418509775	0.0	10.711728418509775	0.0	0.0	Terrestrially-infl
2017-01-08 18:25:00	5.353042664072027	16.059127992216087	5.353042664072027	0.0	0.0	0.0	0.0	0.0	0.0	Terrestrially-infl
2017-01-08 18:30:00	0.0	10.710906586059998	16.066359879089998	0.0	10.710906586059998	5.355453293029999	0.0	0.0	0.0	Terrestrially-infl
2017-01-08 18:35:00	16.075583279919762	10.71705551994651	0.0	10.71705551994651	5.358527759973255	5.358527759973255	5.358527759973255	0.0	0.0	Terrestrially-infl
2017-01-08 18:40:00	16.079340022212396	16.079340022212396	16.079340022212396	0.0	21.439120029616532	5.359780007404132	0.0	0.0	0.0	Terrestrially-infl
2017-01-08 18:45:00	0.0	16.065288077469653	5.355096025823218	16.065288077469653	16.065288077469653	5.355096025823218	5.355096025823218	5.355096025823218	0.0	Terrestrially-infl
2017-01-08 18:50:00	10.719846317328264	16.079769475992393	5.359923158664132	10.719846317328264	32.159538951984786	10.719846317328264	0.0	0.0	0.0	Terrestrially-infl
2017-01-08 18:55:00	10.705335744758576	16.058003617137867	5.352667872379287	0.0	10.705335744758576	5.352667872379287	5.352667872379287	0.0	0.0	Terrestrially-infl
2017-01-08 19:00:00	26.795679606739988	16.07740776404399	26.795679606739988	5.359135921347998	21.436543685391992	5.359135921347998	10.718271842695996	0.0	0.0	Terrestrially-infl
2017-01-08 19:05:00	21.42031265485656	10.710156327428278	5.355078163714139	10.710156327428278	21.42031265485656	0.0	5.355078163714139	0.0	0.0	Terrestrially-infl
2017-01-08 19:10:00	21.42367124668915	10.711835623344577	16.067753435016858	10.711835623344577	21.42367124668915	21.42367124668915	0.0	5.355917811672287	0.0	Terrestrially-infl
2017-01-08 19:15:00	26.767801599232808	32.121361919079376	21.414241279386253	16.060680959539688	26.767801599232808	5.353560319846563	0.0	0.0	0.0	Segment_1 Pristine Marine
2017-01-08 19:20:00	42.83319598572175	26.770747491076087	26.770747491076087	42.83319598572175	16.062448494645658	5.354149498215219	16.062448494645658	0.0	0.0	Segment_1 Pristine Marine
2017-01-08 19:25:00	42.872514926288595	26.795321828930373	21.436257463144294	42.872514926288595	26.795321828930373	16.077193097358222	0.0	0.0	0.0	Segment_1 Pristine Marine
2017-01-08 19:30:00	42.85491971726118	37.49805475260353	21.42745985863059	21.42745985863059	10.713729929315296	16.07059489397294	0.0	0.0	0.0	Segment_1 Pristine Marine
2017-01-08 19:35:00	16.065288077469653	37.48567218076253	16.065288077469653	42.84076820658574	42.84076820658574	5.355096025823218	0.0	0.0	0.0	Segment_1 Pristine Marine
2017-01-08 19:40:00	37.468924951955536	21.41081425826031	26.76351782282539	21.41081425826031	16.05811069369523	10.705407129130156	10.705407129130156	5.352703564565077	0.0	Segment_1 Pristine Marine
2017-01-08 19:45:00	53.59690541749547	37.517833792246826	26.798452708747732	26.798452708747732	16.07907162524864	0.0	5.359690541749547	10.719381083499094	0.0	Segment_1 Pristine Marine
2017-01-08 19:50:00	37.464303353195575	16.05613000851239	16.05613000851239	21.408173344683192	10.704086672341594	5.352043336170797	0.0	0.0	0.0	Segment_1 Pristine Marine
2017-01-08 19:55:00	48.18268555650183	42.829053828001626	21.414526914000813	10.707263457000408	5.353631728500203	0.0	0.0	0.0	0.0	Segment_1 Pristine Marine
2017-01-08 20:00:00	37.478421543007826	16.062180661289073	26.770301102148448	0.0	32.124361322578146	5.354060220429692	0.0	0.0	0.0	Segment_1 Pristine Marine
2017-01-08 20:05:00	42.834910216389325	10.708727554097331	26.77181888524333	16.063091331145998	10.708727554097331	10.708727554097331	5.3543637770486665	5.3543637770486665	0.0	Segment_1 Pristine Marine
2017-01-08 20:10:00	48.16887175921658	53.520968621351756	26.760484310675878	10.704193724270352	10.704193724270352	10.704193724270352	10.704193724270352	5.352096862135176	0.0	Segment_1 Pristine Marine
2017-01-08 20:15:00	21.42417155260854	26.78021444076068	21.42417155260854	26.78021444076068	26.78021444076068	5.356042888152135	10.71208577630427	0.0	0.0	Segment_1 Pristine Marine
2017-01-08 20:20:00	26.76922982945711	21.415383863565687	21.415383863565687	26.76922982945711	16.061537897674263	10.707691931782843	0.0	0.0	0.0	Segment_1 Pristine Marine
2017-01-08 20:25:00	32.120826370249816	48.18123955537472	16.060413185124908	32.120826370249816	26.767355308541518	21.41388424683321	0.0	0.0	0.0	Segment_1 Pristine Marine
2017-01-08 20:30:00	53.53256854319471	32.11954112591682	37.47279798023629	10.70651370863894	26.766284271597353	5.35325685431947	0.0	5.35325685431947	0.0	Segment_1 Pristine Marine
2017-01-08 20:35:00	10.709120428760377	10.709120428760377	5.3545602143801885	5.3545602143801885	10.709120428760377	10.709120428760377	5.3545602143801885	0.0	0.0	Segment_1 Pristine Marine
2017-01-08 20:40:00	5.35229313316473	10.70458626632946	10.70458626632946	10.70458626632946	21.40917253265892	0.0	0.0	0.0	0.0	Segment_1 Pristine Marine
2017-01-08 20:45:00	5.356221578971723	0.0	5.356221578971723	16.068664736915167	0.0	0.0	0.0	0.0	0.0	Segment_1 Pristine Marine
2017-01-08 20:50:00	0.0	5.3602452769590165	5.3602452769590165	10.720490553918037	5.3602452769590165	0.0	0.0	5.3602452769590165	0.0	Segment_1 Pristine Marine
2017-01-08 20:55:00	5.354310205732382	5.354310205732382	16.06293061719715	10.708620411464764	5.354310205732382	16.06293061719715	5.354310205732382	0.0	0.0	Segment_1 Pristine Marine
2017-01-08 21:00:00	10.705549900729343	16.058324851094014	0.0	5.3527749503646715	5.3527749503646715	0.0	5.3527749503646715	0.0	0.0	Segment_1 Pristine Marine
2017-01-08 21:05:00	16.071452890403553	10.714301926935702	16.071452890403553	10.714301926935702	10.714301926935702	10.714301926935702	0.0	0.0	0.0	Segment_1 Pristine Marine
2017-01-08 21:10:00	5.354238778978173	0.0	5.354238778978173	16.062716336934518	10.708477557956346	5.354238778978173	0.0	0.0	0.0	Segment_1 Pristine Marine
2017-01-08 21:15:00	21.461904660940593	5.365476165235148	0.0	5.365476165235148	0.0	5.365476165235148	5.365476165235148	0.0	0.0	Segment_1 Pristine Marine
2017-01-08 21:20:00	10.710370676312069	10.710370676312069	5.355185338156034	5.355185338156034	5.355185338156034	10.710370676312069	0.0	5.355185338156034	0.0	Segment_1 Pristine Marine
2017-01-08 21:25:00	5.351740042594319	10.703480085188637	5.351740042594319	10.703480085188637	16.055220127782952	10.703480085188637	0.0	0.0	0.0	Segment_1 Pristine Marine
2017-01-08 21:30:00	5.356114363049223	16.068343089147668	16.068343089147668	5.356114363049223	0.0	5.356114363049223	0.0	0.0	0.0	Segment_1 Pristine Marine
2017-01-08 21:35:00	16.069254457934985	5.356418152644995	16.069254457934985	10.71283630528999	0.0	0.0	0.0	0.0	0.0	Segment_1 Pristine Marine
2017-01-08 21:40:00	10.704621953398831	5.352310976699416	0.0	0.0	10.704621953398831	0.0	0.0	0.0	0.0	Segment_1 Pristine Marine
2017-01-08 21:45:00	5.354917410094447	0.0	5.354917410094447	5.354917410094447	0.0	0.0	0.0	0.0	0.0	Segment_1 Pristine Marine
2017-01-08 21:50:00	0.0	0.0	0.0	5.3569900853795565	0.0	10.713980170759113	0.0	5.3569900853795565	0.0	Segment_1 Pristine Marine
2017-01-08 21:55:00	5.355399699910024	0.0	5.355399699910024	0.0	5.355399699910024	5.355399699910024	0.0	0.0	0.0	Segment_1 Pristine Marine
2017-01-08 22:00:00	0.0	10.73647807105315	0.0	0.0	5.368239035526575	0.0	0.0	0.0	0.0	Segment_1 Pristine Marine
2017-01-08 22:05:00	0.0	5.353899527918372	0.0	0.0	10.707799055836745	5.353899527918372	0.0	5.353899527918372	0.0	Segment_1 Pristine Marine
2017-01-08 22:10:00	5.3569364614973285	5.3569364614973285	5.3569364614973285	0.0	5.3569364614973285	10.713872922994657	0.0	0.0	0.0	Segment_1 Pristine Marine
2017-01-08 22:15:00	0.0	10.708870414275882	5.354435207137941	5.354435207137941	5.354435207137941	0.0	0.0	0.0	0.0	Segment_1 Pristine Marine
2017-01-08 22:20:00	5.353506764606443	10.707013529212887	5.353506764606443	5.353506764606443	0.0	0.0	5.353506764606443	0.0	0.0	Segment_1 Pristine Marine
2017-01-08 22:25:00	21.416526569679693	21.416526569679693	5.354131642419923	5.354131642419923	64.2495797090391	10.708263284839846	10.708263284839846	0.0	0.0	Segment_1 Pristine Marine
2017-01-08 22:30:00	0.0	16.073544640572006	10.715696427048002	16.073544640572006	16.073544640572006	10.715696427048002	5.357848213524001	0.0	0.0	Segment_1 Pristine Marine
2017-01-08 22:35:00	10.741686082910096	10.741686082910096	16.112529124365143	16.112529124365143	42.966744331640385	16.112529124365143	0.0	5.370843041455048	0.0	Segment_1 Pristine Marine
2017-01-08 22:40:00	5.352882032634247	10.705764065268493	5.352882032634247	10.705764065268493	37.470174228439724	5.352882032634247	0.0	0.0	0.0	Segment_1 Pristine Marine
2017-01-08 22:45:00	0.0	16.065448838596257	10.710299225730836	16.065448838596257	32.130897677192515	21.42059845146167	10.710299225730836	0.0	0.0	Segment_1 Pristine Marine
2017-01-08 22:50:00	5.354703086947388	10.709406173894775	5.354703086947388	32.128218521684325	16.064109260842162	5.354703086947388	5.354703086947388	0.0	0.0	Segment_1 Pristine Marine
2017-01-08 22:55:00	5.35874238940252	16.076227168207556	21.434969557610078	16.076227168207556	5.35874238940252	37.51119672581763	5.35874238940252	0.0	0.0	Segment_1 Pristine Marine
2017-01-08 23:00:00	16.078964268971976	16.078964268971976	5.359654756323992	32.15792853794395	21.438619025295967	5.359654756323992	5.359654756323992	0.0	0.0	Segment_1 Pristine Marine
2017-01-08 23:05:00	16.083259638534855	16.083259638534855	16.083259638534855	26.80543273089142	48.24977891560457	5.361086546178285	0.0	0.0	0.0	Segment_1 Pristine Marine
2017-01-08 23:10:00	10.720490553918037	10.720490553918037	5.3602452769590165	21.44098110783607	10.720490553918037	0.0	5.3602452769590165	0.0	0.0	Segment_1 Pristine Marine
2017-01-08 23:15:00	21.436758357093808	21.436758357093808	16.077568767820356	16.077568767820356	37.514327124914175	21.436758357093808	0.0	0.0	0.0	Segment_1 Pristine Marine
2017-01-08 23:20:00	16.06432357827049	5.3547745260901625	21.41909810436065	0.0	10.709549052180325	5.3547745260901625	5.3547745260901625	0.0	0.0	Segment_1 Pristine Marine
2017-01-08 23:25:00	32.14966428420701	5.3582773807011685	10.71655476140234	26.791386903505845	21.43310952280468	5.3582773807011685	16.074832142103507	0.0	0.0	Segment_1 Pristine Marine
2017-01-08 23:30:00	10.716054049652254	16.074081074478382	32.148162148956764	21.432108099304507	16.074081074478382	21.432108099304507	0.0	0.0	0.0	Segment_1 Pristine Marine
2017-01-08 23:35:00	16.05977056295841	37.47279798023629	0.0	10.70651370863894	5.35325685431947	5.35325685431947	0.0	0.0	0.0	Segment_1 Pristine Marine
2017-01-08 23:40:00	5.352542953477403	26.762714767387017	10.705085906954807	26.762714767387017	32.11525772086442	0.0	0.0	0.0	0.0	Segment_1 Pristine Marine
2017-01-08 23:45:00	48.21677203580072	37.50193380562279	32.14451469053382	5.35741911508897	37.50193380562279	5.35741911508897	0.0	5.35741911508897	0.0	Segment_1 Pristine Marine
2017-01-08 23:50:00	37.480796442985536	32.12639695113047	16.063198475565233	0.0	37.480796442985536	0.0	10.708798983710157	0.0	0.0	Segment_1 Pristine Marine
2017-01-08 23:55:00	32.130468982284825	53.55078163714139	21.42031265485656	32.130468982284825	37.48554714599897	10.710156327428278	5.355078163714139	0.0	0.0	Segment_1 Pristine Marine
2017-01-09 00:00:00	21.427173878905677	64.28152163671703	10.713586939452837	26.78396734863209	21.427173878905677	5.356793469726418	5.356793469726418	5.356793469726418	0.0	Segment_1 Pristine Marine
2017-01-09 00:05:00	53.56453894863046	37.49517726404133	26.78226947431523	10.712907789726092	37.49517726404133	0.0	5.356453894863046	0.0	0.0	Segment_1 Pristine Marine
2017-01-09 00:10:00	37.466051932153114	26.76146566582365	10.70458626632946	10.70458626632946	10.70458626632946	0.0	5.35229313316473	5.35229313316473	0.0	Segment_1 Pristine Marine
2017-01-09 00:15:00	32.124254191379165	64.24850838275833	5.354042365229861	26.770211826149307	21.416169460919445	5.354042365229861	5.354042365229861	0.0	0.0	Segment_1 Pristine Marine
2017-01-09 00:20:00	48.21435867121066	32.142905780807105	21.428603853871405	21.428603853871405	10.714301926935702	10.714301926935702	10.714301926935702	10.714301926935702	0.0	Segment_1 Pristine Marine
2017-01-09 00:25:00	48.21162381671334	32.14108254447556	26.78423545372963	10.713694181491851	21.427388362983702	5.356847090745927	0.0	10.713694181491851	0.0	Segment_1 Pristine Marine
2017-01-09 00:30:00	75.03992632026352	21.43997894864672	16.079984211485037	16.079984211485037	21.43997894864672	21.43997894864672	10.71998947432336	0.0	0.0	Segment_1 Pristine Marine
2017-01-09 00:35:00	37.476421860657894	48.18397096370301	16.06132365456767	21.415098206090224	26.768872757612783	21.415098206090224	0.0	0.0	0.0	Segment_1 Pristine Marine
2017-01-09 00:40:00	42.839053507028076	21.419526753514038	10.709763376757019	21.419526753514038	53.54881688378511	10.709763376757019	5.3548816883785095	0.0	0.0	Segment_1 Pristine Marine
2017-01-09 00:45:00	21.421170067551643	53.5529251688791	21.421170067551643	37.487047618215364	16.065877550663732	16.065877550663732	5.355292516887911	0.0	0.0	Segment_1 Pristine Marine
2017-01-09 00:50:00	42.836767454457735	21.418383727228868	26.77297965903609	5.354595931807217	37.482171522650525	5.354595931807217	10.709191863614434	0.0	0.0	Segment_1 Pristine Marine
2017-01-09 00:55:00	37.475672034789746	21.414669734165575	0.0	10.707334867082787	10.707334867082787	10.707334867082787	10.707334867082787	0.0	0.0	Segment_1 Pristine Marine
2017-01-09 01:00:00	26.764856355658623	37.47079889792207	16.058913813395172	10.705942542263447	16.058913813395172	5.352971271131723	5.352971271131723	0.0	0.0	Segment_1 Pristine Marine
2017-01-09 01:05:00	53.548638276992605	21.419455310797048	26.774319138496303	53.548638276992605	53.548638276992605	5.354863827699262	0.0	0.0	0.0	Segment_1 Pristine Marine
2017-01-09 01:10:00	32.1214690309883	26.767890859156925	48.18220354648245	32.1214690309883	37.47504720281968	5.353578171831384	21.414312687325534	0.0	0.0	Segment_1 Pristine Marine
2017-01-09 01:15:00	21.411956476753076	37.47092383431789	32.11793471512961	21.411956476753076	32.11793471512961	5.352989119188269	5.352989119188269	0.0	0.0	Segment_1 Pristine Marine
2017-01-09 01:20:00	48.23769798705498	10.719488441567774	16.079232662351664	10.719488441567774	5.359744220783887	5.359744220783887	0.0	0.0	0.0	Segment_1 Pristine Marine
2017-01-09 01:25:00	21.415669528662054	37.4774216751586	26.76958691082757	37.4774216751586	37.4774216751586	5.3539173821655135	5.3539173821655135	0.0	0.0	Segment_1 Pristine Marine
2017-01-09 01:30:00										Segment_1 Pristine Marine
2017-01-09 01:35:00										Segment_1 Pristine Marine
2017-01-09 01:40:00										Segment_1 Pristine Marine
2017-01-09 01:45:00										Segment_1 Pristine Marine
2017-01-09 01:50:00										Segment_1 Pristine Marine
2017-01-09 01:55:00										Segment_1 Pristine Marine
2017-01-09 02:00:00										Segment_1 Pristine Marine
2017-01-09 02:05:00										Segment_1 Pristine Marine
2017-01-09 02:10:00										Segment_1 Pristine Marine
2017-01-09 02:15:00										Segment_1 Pristine Marine
2017-01-09 02:20:00										Segment_1 Pristine Marine
2017-01-09 02:25:00										Segment_1 Pristine Marine
2017-01-09 02:30:00										Segment_1 Pristine Marine
2017-01-09 02:35:00	42.83505307513853	37.480671440746214	0.0	37.480671440746214	26.77190817196158	0.0	5.3543816343923165	0.0	0.0	Segment_1 Pristine Marine
2017-01-09 02:40:00	32.13722225611935	32.13722225611935	10.712407418706453	21.424814837412907	16.068611128059676	5.356203709353227	0.0	0.0	0.0	Segment_1 Pristine Marine
2017-01-09 02:45:00	53.5960107908164	32.15760647448984	16.07880323724492	0.0	21.438404316326558	10.719202158163279	0.0	0.0	0.0	Segment_1 Pristine Marine
2017-01-09 02:50:00	32.14033186022141	32.14033186022141	5.356721976703568	10.713443953407136	10.713443953407136	0.0	5.356721976703568	10.713443953407136	0.0	Segment_1 Pristine Marine
2017-01-09 02:55:00	42.84419801753507	26.777623760959422	10.711049504383768	16.066574256575652	37.48867326534319	0.0	5.355524752191884	0.0	0.0	Segment_1 Pristine Marine
2017-01-09 03:00:00	37.52021368989161	26.800152635636874	5.360030527127374	26.800152635636874	21.44012210850949	5.360030527127374	0.0	16.080091581382124	0.0	Segment_1 Pristine Marine
2017-01-09 03:05:00	16.058485472891753	37.46979943674744	10.705656981927838	5.352828490963919	16.058485472891753	5.352828490963919	5.352828490963919	0.0	0.0	Segment_1 Pristine Marine
2017-01-09 03:10:00	26.787542524641204	42.86006803942593	10.71501700985648	21.430034019712966	26.787542524641204	21.430034019712966	0.0	0.0	0.0	Segment_1 Pristine Marine
2017-01-09 03:15:00	80.33742712359019	32.13497084943608	26.779142374530068	10.711656949812024	16.06748542471804	0.0	0.0	0.0	0.0	Segment_1 Pristine Marine
2017-01-09 03:20:00	32.13732947383033	32.13732947383033	5.356221578971723	21.42488631588689	10.712443157943444	0.0	5.356221578971723	0.0	0.0	Segment_1 Pristine Marine
2017-01-09 03:25:00	37.46692628284215	5.352418040406022	5.352418040406022	16.057254121218065	10.704836080812044	0.0	5.352418040406022	0.0	0.0	Segment_1 Pristine Marine
2017-01-09 03:30:00	32.11943402686504	42.825912035820046	10.706478008955012	16.05971701343252	10.706478008955012	0.0	0.0	0.0	0.0	Segment_1 Pristine Marine
2017-01-09 03:35:00	22.279301056925252	55.698252642313136	27.849126321156568	16.709475792693947	22.279301056925252	0.0	5.569825264231313	5.569825264231313	0.0	Segment_1 Pristine Marine
2017-01-09 03:40:00	10.735078157160514	26.83769539290129	26.83769539290129	10.735078157160514	21.470156314321027	10.735078157160514	10.735078157160514	0.0	0.0	Segment_1 Pristine Marine
2017-01-09 03:45:00	16.082829998308636	16.082829998308636	5.360943332769545	16.082829998308636	10.72188666553909	0.0	0.0	0.0	0.0	Segment_1 Pristine Marine
2017-01-09 03:50:00	53.554354285374906	64.26522514244989	16.066306285612473	16.066306285612473	21.42174171414997	5.3554354285374925	0.0	0.0	0.0	Segment_1 Pristine Marine
2017-01-09 03:55:00	74.9538435224799	42.830767727131374	48.18461369302278	21.415383863565687	21.415383863565687	16.061537897674263	10.707691931782843	0.0	0.0	Segment_1 Pristine Marine
2017-01-09 04:00:00	85.68553772580275	74.97484551007742	37.48742275503871	10.710692215725343	5.355346107862672	26.776730539313355	5.355346107862672	0.0	0.0	Segment_1 Pristine Marine
2017-01-09 04:05:00	75.00036375170453	37.500181875852256	42.85735071525973	32.1430130364448	37.500181875852256	21.428675357629864	5.357168839407466	0.0	0.0	Segment_1 Pristine Marine
2017-01-09 04:10:00	48.170156429470616	26.76119801637257	32.11343761964708	10.704479206549028	16.05671880982354	5.352239603274514	10.704479206549028	0.0	0.0	Segment_1 Pristine Marine
2017-01-09 04:15:00	53.56918587108487	21.427674348433946	48.21226728397638	16.07075576132546	26.784592935542435	5.3569185871084875	5.3569185871084875	0.0	0.0	Segment_1 Pristine Marine
2017-01-09 04:20:00	48.1828462286514	64.24379497153521	16.060948742883802	26.768247904806326	10.707299161922533	0.0	10.707299161922533	0.0	0.0	Segment_1 Pristine Marine
2017-01-09 04:25:00	58.88719987200969	42.82705445237068	16.060145419639007	16.060145419639007	10.70676361309267	5.353381806546335	0.0	0.0	0.0	Segment_1 Pristine Marine
2017-01-09 04:30:00	48.16485760628693	21.40660338057197	37.46155591600094	32.10990507085795	21.40660338057197	10.703301690285985	0.0	0.0	0.0	Segment_1 Pristine Marine
2017-01-09 04:35:00	48.21886381388262	42.86121227900677	32.14590920925508	26.788257674379235	21.430606139503386	10.715303069751693	5.3576515348758464	0.0	0.0	Segment_1 Pristine Marine
2017-01-09 04:40:00	32.14837673111271	37.5064395196315	26.790313942593926	26.790313942593926	10.716125577037573	10.716125577037573	0.0	10.716125577037573	0.0	Segment_1 Pristine Marine
2017-01-09 04:45:00	32.1430130364448	26.78584419703733	10.714337678814932	10.714337678814932	10.714337678814932	10.714337678814932	0.0	0.0	0.0	Segment_1 Pristine Marine
2017-01-09 04:50:00	32.157284417486636	26.7977370145722	5.3595474029144405	16.078642208743318	10.719094805828881	10.719094805828881	10.719094805828881	0.0	0.0	Segment_1 Pristine Marine
2017-01-09 04:55:00	42.84062530971311	37.48554714599897	26.775390818570692	37.48554714599897	0.0	10.710156327428278	10.710156327428278	5.355078163714139	0.0	Segment_1 Pristine Marine
2017-01-09 05:00:00	96.40619899345094	58.91489938488668	42.84719955264486	21.42359977632243	16.06769983224182	5.3558999440806065	0.0	0.0	0.0	Segment_1 Pristine Marine
2017-01-09 05:05:00	53.57222467942107	32.14333480765264	32.14333480765264	5.3572224679421065	16.07166740382632	5.3572224679421065	0.0	10.714444935884213	0.0	Segment_1 Pristine Marine
2017-01-09 05:10:00	48.2367317741137	75.03491609306576	21.438547455161647	5.359636863790412	21.438547455161647	5.359636863790412	0.0	0.0	0.0	Segment_1 Pristine Marine
2017-01-09 05:15:00	48.203903549080536	64.27187139877404	32.13593569938702	21.42395713292468	26.779946416155852	10.71197856646234	5.35598928323117	5.35598928323117	0.0	Segment_1 Pristine Marine
2017-01-09 05:20:00	85.62527182916294	69.57053336119489	48.16421540390415	32.1094769359361	21.406317957290735	5.351579489322684	0.0	0.0	0.0	Segment_1 Pristine Marine
2017-01-09 05:25:00	53.5373884505256	74.95234383073584	26.7686942252628	10.707477690105119	16.06121653515768	16.06121653515768	5.353738845052559	5.353738845052559	0.0	Segment_1 Pristine Marine
2017-01-09 05:30:00	37.518084293570794	101.83480022540647	58.956989604182695	48.237536948876745	21.438905310611887	10.719452655305943	10.719452655305943	0.0	5.359726327652972	Segment_1 Pristine Marine
2017-01-09 05:35:00	75.0011145511895	69.6438920832474	32.14333480765264	37.50055727559475	26.78611233971053	5.3572224679421065	0.0	0.0	0.0	Segment_1 Pristine Marine
2017-01-09 05:40:00	90.99626398422001	96.34898539505647	53.52721410836472	32.116328465018825	37.4690498758553	10.70544282167294	0.0	5.352721410836471	0.0	Segment_1 Pristine Marine
2017-01-09 05:45:00	42.850487430822135	64.27573114623321	53.56310928852766	26.78155464426383	26.78155464426383	16.068932786558303	5.356310928852767	0.0	0.0	Segment_1 Pristine Marine
2017-01-09 05:50:00	74.9623429094127	85.6712490393288	37.48117145470635	64.2534367794966	21.4178122598322	5.35445306495805	5.35445306495805	0.0	0.0	Segment_1 Pristine Marine
2017-01-09 05:55:00	80.29510451045749	96.354125412549	53.530069673638344	21.412027869455336	48.1770627062745	16.0590209020915	5.353006967363834	0.0	0.0	Segment_1 Pristine Marine
2017-01-09 06:00:00	85.67839278683049	107.09799098353812	64.25879459012286	69.61369413929978	37.484296844238344	16.064698647530715	0.0	0.0	0.0	Segment_1 Pristine Marine
2017-01-09 06:05:00	58.898590843806474	74.96184289211733	85.67067759099125	85.67067759099125	21.417669397747808	42.835338795495616	0.0	0.0	5.354417349436953	Segment_1 Pristine Marine
2017-01-09 06:10:00	112.45701654228758	117.81211256811079	58.906056284055396	37.48567218076253	48.195864232408965	10.710192051646436	5.355096025823218	0.0	0.0	Segment_1 Pristine Marine
2017-01-09 06:15:00	80.31786746144482	96.38144095373379	64.25429396915587	53.54524497429655	37.481671482007584	5.354524497429655	0.0	5.354524497429655	0.0	Segment_1 Pristine Marine
2017-01-09 06:20:00	107.24321781379308	96.51889603241376	53.62160890689653	37.53512623482757	16.08648267206896	16.08648267206896	10.724321781379306	5.362160890689653	0.0	Segment_1 Pristine Marine
2017-01-09 06:25:00	96.39976711104583	91.04422449376551	96.39976711104583	48.199883555522916	32.133255703681954	16.066627851840973	5.355542617280324	5.355542617280324	0.0	Segment_1 Pristine Marine
2017-01-09 06:30:00	80.28038241630878	117.74456087725288	53.52025494420586	53.52025494420586	26.76012747210293	16.05607648326176	0.0	0.0	0.0	Segment_1 Pristine Marine
2017-01-09 06:35:00	96.36472843083472	74.95034433509367	58.889556263287886	32.12157614361158	21.41438409574105	16.06078807180579	5.353596023935262	0.0	0.0	Segment_1 Pristine Marine
2017-01-09 06:40:00	69.59373142632408	85.65382329393731	69.59373142632408	74.94709538219516	21.413455823484327	0.0	0.0	0.0	0.0	Segment_1 Pristine Marine
2017-01-09 06:45:00	69.63366830802714	85.70297637911031	42.851488189555155	42.851488189555155	26.78218011847197	5.356436023694394	0.0	5.356436023694394	0.0	Segment_1 Pristine Marine
2017-01-09 06:50:00	64.24400920249671	128.48801840499343	64.24400920249671	37.475672034789746	16.061002300624178	5.353667433541394	0.0	0.0	0.0	Segment_1 Pristine Marine
2017-01-09 06:55:00	48.175617042615144	107.056926761367	37.46992436647845	48.175617042615144	21.4113853522734	0.0	0.0	0.0	0.0	Segment_1 Pristine Marine
2017-01-09 07:00:00	91.0727819550158	58.92944714736318	48.21500221147896	32.14333480765264	37.50055727559475	16.07166740382632	5.3572224679421065	0.0	0.0	Segment_1 Pristine Marine
2017-01-09 07:05:00	64.22109458929661	90.97988400150356	26.758789412206927	10.70351576488277	16.055273647324153	5.351757882441385	0.0	0.0	0.0	Segment_1 Pristine Marine
2017-01-09 07:10:00	53.58438336118561	64.30126003342275	32.150630016711375	32.150630016711375	10.716876672237124	0.0	0.0	0.0	0.0	Segment_1 Pristine Marine
2017-01-09 07:15:00	42.8473424933783	42.8473424933783	32.135506870033716	21.42367124668915	26.779589058361434	16.067753435016858	0.0	5.355917811672287	0.0	Segment_1 Pristine Marine
2017-01-09 07:20:00	42.831053390322474	69.60046175927401	48.18493506411278	37.477171716532155	26.769408368951545	5.353881673790309	0.0	0.0	0.0	Segment_1 Pristine Marine
2017-01-09 07:25:00	53.517757224073925	37.46243005685175	53.517757224073925	26.758878612036963	21.40710288962957	16.055327167222178	0.0	0.0	0.0	Segment_1 Pristine Marine
2017-01-09 07:30:00	21.43869059590814	37.51770854283925	21.43869059590814	10.71934529795407	21.43869059590814	5.359672648977035	0.0	5.359672648977035	0.0	Segment_1 Pristine Marine
2017-01-09 07:35:00	42.855634688043615	21.427817344021808	21.427817344021808	16.07086300801636	5.356954336005453	0.0	5.356954336005453	0.0	0.0	Segment_1 Pristine Marine
2017-01-09 07:40:00	26.778070394129983	26.778070394129983	5.3556140788259965	10.711228157651991	5.3556140788259965	0.0	0.0	0.0	0.0	Segment_1 Pristine Marine
2017-01-09 07:45:00	10.712872047388789	21.425744094777578	16.069308071083185	0.0	10.712872047388789	0.0	0.0	0.0	0.0	Segment_1 Pristine Marine
2017-01-09 07:50:00	26.75994905638514	16.055969433831088	10.703979622554057	10.703979622554057	10.703979622554057	0.0	0.0	0.0	0.0	Segment_1 Pristine Marine
2017-01-09 07:55:00	16.075905217616242	21.434540290154988	21.434540290154988	0.0	5.358635072538747	5.358635072538747	0.0	0.0	0.0	Segment_1 Pristine Marine
2017-01-09 08:00:00	26.830339847150068	21.46427187772005	16.09820390829004	0.0	0.0	0.0	0.0	0.0	0.0	Segment_1 Pristine Marine
2017-01-09 08:05:00	42.83662458427313	21.418312292136566	10.709156146068283	10.709156146068283	10.709156146068283	5.3545780730341415	0.0	0.0	0.0	Segment_1 Pristine Marine
2017-01-09 08:10:00	10.715231553345966	5.357615776672983	10.715231553345966	10.715231553345966	10.715231553345966	0.0	0.0	0.0	0.0	Segment_1 Pristine Marine
2017-01-09 08:15:00	26.766819779355416	16.06009186761325	5.3533639558710835	0.0	16.06009186761325	10.706727911742163	0.0	0.0	0.0	Segment_1 Pristine Marine
2017-01-09 08:20:00	10.717949848041464	26.79487462010365	0.0	10.717949848041464	16.076924772062196	0.0	5.358974924020732	0.0	0.0	Segment_1 Pristine Marine
2017-01-09 08:25:00	21.421027160669087	16.065770370501813	5.355256790167272	0.0	0.0	5.355256790167272	0.0	0.0	0.0	Segment_1 Pristine Marine
2017-01-09 08:30:00	10.730665434418633	21.461330868837265	21.461330868837265	21.461330868837265	21.461330868837265	0.0	0.0	0.0	0.0	Segment_1 Pristine Marine
2017-01-09 08:35:00	16.06796784969351	5.35598928323117	10.71197856646234	10.71197856646234	21.42395713292468	10.71197856646234	0.0	0.0	0.0	Segment_1 Pristine Marine
2017-01-09 08:40:00	10.704514892904564	5.352257446452282	10.704514892904564	5.352257446452282	16.056772339356847	0.0	0.0	0.0	0.0	Segment_1 Pristine Marine
2017-01-09 08:45:00	16.079125303924574	5.359708434641527	16.079125303924574	21.438833738566107	0.0	0.0	5.359708434641527	0.0	0.0	Segment_1 Pristine Marine
2017-01-09 08:50:00	10.718021400737204	10.718021400737204	16.077032101105804	16.077032101105804	0.0	0.0	0.0	0.0	0.0	Segment_1 Pristine Marine
2017-01-09 08:55:00	16.064377158521097	5.3547923861737	10.7095847723474	0.0	0.0	0.0	5.3547923861737	0.0	0.0	Segment_1 Pristine Marine
2017-01-09 09:00:00	10.719846317328264	10.719846317328264	5.359923158664132	5.359923158664132	10.719846317328264	5.359923158664132	0.0	0.0	0.0	Segment_1 Pristine Marine
2017-01-09 09:05:00	21.41302741727788	5.35325685431947	10.70651370863894	0.0	10.70651370863894	0.0	0.0	0.0	0.0	Segment_1 Pristine Marine
2017-01-09 09:10:00	5.356471766150947	5.356471766150947	21.42588706460379	5.356471766150947	5.356471766150947	5.356471766150947	0.0	0.0	0.0	Segment_1 Pristine Marine
2017-01-09 09:15:00	21.461832935249763	16.096374701437323	10.730916467624882	16.096374701437323	0.0	5.365458233812441	0.0	0.0	0.0	Segment_1 Pristine Marine
2017-01-09 09:20:00	16.088255891190855	10.725503927460569	5.362751963730284	5.362751963730284	16.088255891190855	0.0	5.362751963730284	0.0	0.0	Segment_1 Pristine Marine
2017-01-09 09:25:00	10.712729080424557	10.712729080424557	5.356364540212279	0.0	5.356364540212279	0.0	0.0	0.0	0.0	Segment_1 Pristine Marine
2017-01-09 09:30:00	21.445062294798927	5.361265573699732	10.722531147399463	10.722531147399463	0.0	5.361265573699732	0.0	0.0	0.0	Segment_1 Pristine Marine
2017-01-09 09:35:00	10.707406278117682	10.707406278117682	10.707406278117682	5.353703139058841	5.353703139058841	5.353703139058841	0.0	0.0	0.0	Segment_1 Pristine Marine
2017-01-09 09:40:00	10.716268634672826	16.074402952009233	10.716268634672826	0.0	0.0	5.358134317336413	0.0	0.0	0.0	Segment_1 Pristine Marine
2017-01-09 09:45:00	0.0	16.077998126989492	16.077998126989492	0.0	0.0	0.0	0.0	0.0	0.0	Segment_1 Pristine Marine
2017-01-09 09:50:00	16.065984732255725	10.710656488170484	5.355328244085242	5.355328244085242	0.0	0.0	0.0	0.0	0.0	Segment_1 Pristine Marine
2017-01-09 09:55:00	10.728908530782924	16.093362796174386	5.364454265391462	10.728908530782924	5.364454265391462	5.364454265391462	0.0	0.0	0.0	Segment_1 Pristine Marine
2017-01-09 10:00:00	16.084065275833034	16.084065275833034	5.361355091944344	0.0	5.361355091944344	5.361355091944344	0.0	0.0	0.0	Segment_1 Pristine Marine
2017-01-09 10:05:00	37.545785312306116	10.727367232087463	10.727367232087463	0.0	0.0	0.0	5.3636836160437324	0.0	0.0	Segment_1 Pristine Marine
2017-01-09 10:10:00	5.360424248297434	10.720848496594868	16.081272744892303	5.360424248297434	0.0	5.360424248297434	5.360424248297434	0.0	0.0	Segment_1 Pristine Marine
2017-01-09 10:15:00	0.0	5.3558106079103895	0.0	10.711621215820779	0.0	0.0	0.0	0.0	0.0	Segment_1 Pristine Marine
2017-01-09 10:20:00	0.0	0.0	0.0	5.352560798677836	10.705121597355673	0.0	0.0	0.0	0.0	Segment_1 Pristine Marine
2017-01-09 10:25:00	10.705407129130156	21.41081425826031	5.352703564565077	5.352703564565077	0.0	5.352703564565077	0.0	0.0	0.0	Segment_1 Pristine Marine
2017-01-09 10:30:00	0.0	5.357526383254053	5.357526383254053	5.357526383254053	0.0	0.0	0.0	0.0	0.0	Segment_1 Pristine Marine
2017-01-09 10:35:00	10.719560014808264	5.359780007404132	5.359780007404132	0.0	0.0	0.0	0.0	0.0	0.0	Segment_1 Pristine Marine
2017-01-09 10:40:00	5.356275188542633	5.356275188542633	0.0	5.356275188542633	0.0	0.0	0.0	0.0	0.0	Segment_1 Pristine Marine
2017-01-09 10:45:00	21.45760196788739	0.0	10.728800983943694	5.364400491971847	5.364400491971847	0.0	5.364400491971847	0.0	0.0	Segment_1 Pristine Marine
2017-01-09 10:50:00	5.355596213260788	5.355596213260788	5.355596213260788	5.355596213260788	0.0	0.0	0.0	0.0	0.0	Segment_1 Pristine Marine
2017-01-09 10:55:00	0.0	10.733570965795034	0.0	5.366785482897517	0.0	0.0	0.0	0.0	0.0	Segment_1 Pristine Marine
2017-01-09 11:00:00	5.379986004804822	5.379986004804822	0.0	5.379986004804822	0.0	0.0	0.0	0.0	0.0	Segment_1 Pristine Marine
2017-01-09 11:05:00	10.754854323060508	0.0	0.0	0.0	0.0	5.377427161530254	0.0	0.0	0.0	Segment_1 Pristine Marine
2017-01-09 11:10:00	0.0	0.0	5.363432754732412	5.363432754732412	10.726865509464824	0.0	0.0	0.0	0.0	Segment_1 Pristine Marine
2017-01-09 11:15:00	0.0	0.0	0.0	0.0	5.352882032634247	0.0	0.0	0.0	0.0	Segment_1 Pristine Marine
2017-01-09 11:20:00	16.076710118274026	5.358903372758009	5.358903372758009	5.358903372758009	0.0	0.0	5.358903372758009	0.0	0.0	Segment_1 Pristine Marine
2017-01-09 11:25:00	0.0	16.070702138516786	0.0	5.356900712838928	5.356900712838928	5.356900712838928	0.0	0.0	0.0	Segment_1 Pristine Marine
2017-01-09 11:30:00	10.718057177443338	10.718057177443338	5.359028588721669	5.359028588721669	10.718057177443338	0.0	0.0	0.0	0.0	Segment_1 Pristine Marine
2017-01-09 11:35:00	5.3621250722686975	16.08637521680609	0.0	5.3621250722686975	0.0	5.3621250722686975	0.0	0.0	0.0	Segment_1 Pristine Marine
2017-01-09 11:40:00	0.0	10.721421254597537	10.721421254597537	5.360710627298769	5.360710627298769	0.0	0.0	0.0	0.0	Segment_1 Pristine Marine
2017-01-09 11:45:00	16.080467387313885	10.72031159154259	0.0	5.360155795771295	5.360155795771295	0.0	0.0	0.0	0.0	Segment_1 Pristine Marine
2017-01-09 11:50:00	5.363576101179733	10.727152202359466	0.0	0.0	0.0	0.0	0.0	0.0	0.0	Segment_1 Pristine Marine
2017-01-09 11:55:00	0.0	0.0	10.711799888161217	5.3558999440806065	0.0	0.0	0.0	0.0	0.0	Segment_1 Pristine Marine
2017-01-09 12:00:00	16.085784238520198	5.3619280795067334	10.723856159013463	0.0	0.0	5.3619280795067334	0.0	0.0	0.0	Segment_1 Pristine Marine
2017-01-09 12:05:00	0.0	16.069790605516136	5.3565968685053775	0.0	0.0	0.0	0.0	0.0	0.0	Segment_1 Pristine Marine
2017-01-09 12:10:00	16.08761103900823	0.0	0.0	10.725074026005489	5.362537013002744	0.0	0.0	0.0	0.0	Segment_1 Pristine Marine
2017-01-09 12:15:00	10.722889226356846	0.0	10.722889226356846	10.722889226356846	0.0	0.0	0.0	0.0	0.0	Segment_1 Pristine Marine
2017-01-09 12:20:00	5.379084725922813	0.0	0.0	5.379084725922813	0.0	5.379084725922813	0.0	0.0	0.0	Segment_1 Pristine Marine
2017-01-09 12:25:00	5.354470922897272	0.0	10.70894184579454	5.354470922897272	10.70894184579454	10.70894184579454	0.0	0.0	0.0	Segment_1 Pristine Marine
2017-01-09 12:30:00	5.368759634687987	0.0	0.0	0.0	5.368759634687987	0.0	0.0	0.0	0.0	Segment_1 Pristine Marine
2017-01-09 12:35:00	0.0	0.0	5.35883182340592	0.0	0.0	0.0	5.35883182340592	0.0	0.0	Segment_1 Pristine Marine
2017-01-09 12:40:00	0.0	5.360549535345468	16.081648606036403	0.0	0.0	5.360549535345468	0.0	0.0	0.0	Segment_1 Pristine Marine
2017-01-09 12:45:00	5.377247053039618	0.0	5.377247053039618	5.377247053039618	0.0	0.0	0.0	0.0	0.0	Segment_1 Pristine Marine
2017-01-09 12:50:00	5.361784821134456	5.361784821134456	0.0	5.361784821134456	10.723569642268911	0.0	0.0	0.0	0.0	Segment_1 Pristine Marine
2017-01-09 12:55:00	16.074563895608822	0.0	5.358187965202941	0.0	0.0	0.0	0.0	0.0	0.0	Segment_1 Pristine Marine
2017-01-09 13:00:00	0.0	5.354756666125764	5.354756666125764	0.0	10.709513332251527	0.0	0.0	0.0	0.0	Segment_1 Pristine Marine
2017-01-09 13:05:00										Segment_1 Pristine Marine
2017-01-09 13:10:00										Segment_1 Pristine Marine
2017-01-09 13:15:00										Segment_1 Pristine Marine
2017-01-09 13:20:00	0.0	0.0	5.358223731044124	5.358223731044124	0.0	0.0	0.0	0.0	0.0	Segment_1 Pristine Marine
2017-01-09 13:25:00	0.0	5.363181916885731	0.0	0.0	5.363181916885731	0.0	0.0	5.363181916885731	0.0	Segment_1 Pristine Marine
2017-01-09 13:30:00	0.0	10.710906586059998	5.355453293029999	21.42181317212	0.0	0.0	0.0	0.0	0.0	Segment_1 Pristine Marine
2017-01-09 13:35:00	5.3733236841257455	5.3733236841257455	5.3733236841257455	5.3733236841257455	0.0	0.0	0.0	0.0	0.0	Segment_1 Pristine Marine
2017-01-09 13:40:00	0.0	5.35606075669757	0.0	0.0	0.0	0.0	0.0	0.0	0.0	Segment_1 Pristine Marine
2017-01-09 13:45:00	0.0	10.712729080424557	0.0	0.0	5.356364540212279	0.0	0.0	0.0	0.0	Segment_1 Pristine Marine
2017-01-09 13:50:00	10.742908003250896	5.371454001625447	0.0	5.371454001625447	10.742908003250896	0.0	5.371454001625447	0.0	0.0	Segment_1 Pristine Marine
2017-01-09 13:55:00	0.0	5.357597897750546	0.0	0.0	0.0	0.0	0.0	0.0	0.0	Segment_1 Pristine Marine
2017-01-09 14:00:00	5.35772305271355	0.0	0.0	16.07316915814065	0.0	5.35772305271355	0.0	0.0	0.0	Segment_1 Pristine Marine
2017-01-09 14:05:00	10.768343787605062	0.0	0.0	5.384171893802531	5.384171893802531	0.0	0.0	0.0	0.0	Segment_1 Pristine Marine
2017-01-09 14:10:00	10.73184897951728	5.36592448975864	0.0	0.0	5.36592448975864	0.0	0.0	0.0	0.0	Segment_1 Pristine Marine
2017-01-09 14:15:00	21.44255611871911	16.081917089039333	0.0	0.0	0.0	0.0	0.0	0.0	0.0	Segment_1 Pristine Marine
2017-01-09 14:20:00	0.0	5.361766914376165	0.0	5.361766914376165	0.0	0.0	0.0	0.0	0.0	Segment_1 Pristine Marine
2017-01-09 14:25:00	10.722244701452103	0.0	5.361122350726052	0.0	5.361122350726052	0.0	0.0	0.0	0.0	Segment_1 Pristine Marine
2017-01-09 14:30:00	5.36164157041704	5.36164157041704	0.0	5.36164157041704	0.0	0.0	0.0	0.0	0.0	Segment_1 Pristine Marine
2017-01-09 14:35:00	10.708834698873906	5.354417349436953	0.0	5.354417349436953	0.0	0.0	0.0	0.0	0.0	Segment_1 Pristine Marine
2017-01-09 14:40:00	0.0	10.722710183888688	5.361355091944344	5.361355091944344	5.361355091944344	0.0	0.0	0.0	0.0	Segment_1 Pristine Marine
2017-01-09 14:45:00	5.367754430506218	5.367754430506218	0.0	0.0	0.0	0.0	0.0	0.0	0.0	Segment_1 Pristine Marine
2017-01-09 14:50:00	5.373413605500475	5.373413605500475	16.120240816501425	0.0	0.0	0.0	0.0	5.373413605500475	0.0	Segment_1 Pristine Marine
2017-01-09 14:55:00	5.362268348823736	10.724536697647473	0.0	0.0	0.0	0.0	0.0	0.0	0.0	Segment_1 Pristine Marine
2017-01-09 15:00:00	5.370735239381479	5.370735239381479	10.741470478762958	5.370735239381479	5.370735239381479	5.370735239381479	0.0	0.0	0.0	Segment_1 Pristine Marine
2017-01-09 15:05:00	5.3569900853795565	16.070970256138672	0.0	0.0	0.0	5.3569900853795565	0.0	0.0	0.0	Segment_1 Pristine Marine
2017-01-09 15:10:00	5.380653145644021	5.380653145644021	0.0	0.0	0.0	0.0	0.0	0.0	0.0	Segment_1 Pristine Marine
2017-01-09 15:15:00	5.363289415947012	0.0	0.0	5.363289415947012	5.363289415947012	5.363289415947012	0.0	0.0	0.0	Segment_1 Pristine Marine
2017-01-09 15:20:00	0.0	5.372047125321064	0.0	0.0	10.744094250642128	0.0	0.0	0.0	0.0	Segment_1 Pristine Marine
2017-01-09 15:25:00	16.085139584456787	0.0	0.0	0.0	10.723426389637858	5.361713194818929	0.0	0.0	0.0	Segment_1 Pristine Marine
2017-01-09 15:30:00	0.0	5.355774874276769	0.0	5.355774874276769	0.0	0.0	0.0	0.0	0.0	Segment_1 Pristine Marine
2017-01-09 15:35:00	5.3647410751710085	10.729482150342017	0.0	10.729482150342017	21.458964300684034	0.0	5.3647410751710085	0.0	0.0	Segment_1 Pristine Marine
2017-01-09 15:40:00	0.0	5.373611443119165	5.373611443119165	0.0	5.373611443119165	5.373611443119165	0.0	0.0	0.0	Segment_1 Pristine Marine
2017-01-09 15:45:00	0.0	5.372676339059723	0.0	0.0	0.0	0.0	0.0	0.0	0.0	Segment_1 Pristine Marine
2017-01-09 15:50:00	0.0	10.721206463174944	5.360603231587472	0.0	0.0	0.0	0.0	0.0	0.0	Segment_1 Pristine Marine
2017-01-09 15:55:00	0.0	5.359941053109294	5.359941053109294	0.0	0.0	0.0	0.0	0.0	0.0	Segment_1 Pristine Marine
2017-01-09 16:00:00	0.0	0.0	5.3767788274227915	0.0	0.0	0.0	0.0	0.0	0.0	Segment_1 Pristine Marine
2017-01-09 16:05:00	5.356364540212279	5.356364540212279	0.0	0.0	0.0	0.0	5.356364540212279	0.0	0.0	Segment_1 Pristine Marine
2017-01-09 16:10:00										Segment_1 Pristine Marine
2017-01-09 16:15:00										Segment_1 Pristine Marine
2017-01-09 16:20:00	5.363665696600406	5.363665696600406	5.363665696600406	5.363665696600406	0.0	0.0	0.0	0.0	0.0	Segment_1 Pristine Marine
2017-01-09 16:25:00	5.369136683325117	5.369136683325117	0.0	5.369136683325117	0.0	0.0	0.0	5.369136683325117	0.0	Segment_1 Pristine Marine
2017-01-09 16:30:00	5.356793469726418	5.356793469726418	10.713586939452837	5.356793469726418	5.356793469726418	5.356793469726418	5.356793469726418	0.0	0.0	Segment_1 Pristine Marine
2017-01-09 16:35:00	10.748913826867387	0.0	5.3744569134336935	0.0	0.0	5.3744569134336935	0.0	0.0	0.0	Segment_1 Pristine Marine
2017-01-09 16:40:00	0.0	0.0	0.0	0.0	0.0	0.0	0.0	0.0	0.0	Segment_1 Pristine Marine
2017-01-09 16:45:00	0.0	0.0	0.0	0.0	0.0	0.0	5.365870686860005	0.0	0.0	Segment_1 Pristine Marine
2017-01-09 16:50:00	5.364956202632671	0.0	0.0	0.0	0.0	0.0	0.0	0.0	0.0	Segment_1 Pristine Marine
2017-01-09 16:55:00	0.0	0.0	10.738165631983321	0.0	0.0	0.0	0.0	0.0	0.0	Segment_1 Pristine Marine
2017-01-09 17:00:00	0.0	0.0	0.0	0.0	5.366354951793037	0.0	0.0	0.0	0.0	Segment_1 Pristine Marine
2017-01-09 17:05:00	5.364454265391462	5.364454265391462	0.0	5.364454265391462	0.0	10.728908530782924	5.364454265391462	0.0	0.0	Segment_1 Pristine Marine
2017-01-09 17:10:00										Segment_1 Pristine Marine
2017-01-09 17:15:00										Segment_1 Pristine Marine
2017-01-09 17:20:00	5.358867597843141	0.0	0.0	0.0	0.0	0.0	0.0	0.0	0.0	Segment_1 Pristine Marine
2017-01-09 17:25:00	0.0	5.35915381053705	0.0	0.0	0.0	0.0	0.0	0.0	0.0	Segment_1 Pristine Marine
2017-01-09 17:30:00	0.0	0.0	0.0	0.0	5.3565968685053775	5.3565968685053775	0.0	0.0	0.0	Segment_1 Pristine Marine
2017-01-09 17:35:00	5.354863827699262	0.0	5.354863827699262	0.0	0.0	0.0	0.0	0.0	0.0	Segment_1 Pristine Marine
2017-01-09 17:40:00	0.0	5.363450672619303	5.363450672619303	5.363450672619303	0.0	0.0	0.0	0.0	0.0	Segment_1 Pristine Marine
2017-01-09 17:45:00	5.363414836965236	0.0	0.0	0.0	10.726829673930473	0.0	0.0	0.0	0.0	Segment_1 Pristine Marine
2017-01-09 17:50:00	0.0	5.391458577125406	0.0	0.0	0.0	0.0	0.0	0.0	0.0	Segment_1 Pristine Marine
2017-01-09 17:55:00	0.0	0.0	10.74114708877005	0.0	0.0	0.0	0.0	0.0	0.0	Segment_1 Pristine Marine
2017-01-09 18:00:00	0.0	5.356954336005453	0.0	5.356954336005453	0.0	0.0	5.356954336005453	0.0	0.0	Segment_1 Pristine Marine
2017-01-09 18:05:00	5.364866564093588	5.364866564093588	0.0	0.0	0.0	0.0	0.0	0.0	0.0	Segment_1 Pristine Marine
2017-01-09 18:10:00	0.0	0.0	0.0	10.725969692930427	5.3629848464652135	0.0	0.0	0.0	0.0	Segment_1 Pristine Marine
2017-01-09 18:15:00	0.0	16.111343365023142	0.0	0.0	5.370447788341048	0.0	0.0	0.0	0.0	Segment_1 Pristine Marine
2017-01-09 18:20:00	0.0	0.0	5.356954336005453	0.0	0.0	0.0	0.0	0.0	0.0	Segment_1 Pristine Marine
2017-01-09 18:25:00	5.362142981419361	10.724285962838724	0.0	0.0	0.0	0.0	0.0	5.362142981419361	0.0	Segment_1 Pristine Marine
2017-01-09 18:30:00	5.359243258273809	0.0	0.0	0.0	0.0	5.359243258273809	0.0	0.0	0.0	Segment_1 Pristine Marine
2017-01-09 18:35:00	0.0	0.0	0.0	16.079393702680388	0.0	0.0	5.359797900893463	0.0	0.0	Segment_1 Pristine Marine
2017-01-09 18:40:00	0.0	0.0	5.361713194818929	5.361713194818929	5.361713194818929	0.0	0.0	0.0	0.0	Segment_1 Pristine Marine
2017-01-09 18:45:00	0.0	0.0	0.0	0.0	0.0	0.0	0.0	0.0	0.0	Segment_1 Pristine Marine
2017-01-09 18:50:00	0.0	0.0	0.0	0.0	0.0	5.372676339059723	5.372676339059723	0.0	0.0	Segment_1 Pristine Marine
2017-01-09 18:55:00	0.0	0.0	5.359618971376295	0.0	0.0	0.0	0.0	0.0	0.0	Segment_1 Pristine Marine
2017-01-09 19:00:00	0.0	0.0	5.363414836965236	5.363414836965236	0.0	0.0	0.0	0.0	0.0	Segment_1 Pristine Marine
2017-01-09 19:05:00	0.0	5.367700590904712	0.0	0.0	0.0	0.0	0.0	0.0	0.0	Segment_1 Pristine Marine
2017-01-09 19:10:00	0.0	5.368077490797745	0.0	0.0	0.0	0.0	0.0	0.0	0.0	Segment_1 Pristine Marine
2017-01-09 19:15:00	10.724142691068977	5.362071345534488	0.0	5.362071345534488	0.0	0.0	0.0	0.0	0.0	Segment_1 Pristine Marine
2017-01-09 19:20:00	0.0	5.35670410374603	5.35670410374603	0.0	5.35670410374603	0.0	0.0	0.0	0.0	Segment_1 Pristine Marine
2017-01-09 19:25:00	5.35772305271355	5.35772305271355	5.35772305271355	0.0	5.35772305271355	0.0	0.0	0.0	0.0	Segment_1 Pristine Marine
2017-01-09 19:30:00	0.0	10.712979275116199	5.3564896375580995	5.3564896375580995	0.0	0.0	0.0	0.0	0.0	Segment_1 Pristine Marine
2017-01-09 19:35:00	10.717377460866665	10.717377460866665	0.0	5.358688730433332	5.358688730433332	5.358688730433332	0.0	0.0	0.0	Segment_1 Pristine Marine
2017-01-09 19:40:00	5.360281070270629	0.0	0.0	5.360281070270629	5.360281070270629	0.0	0.0	0.0	0.0	Segment_1 Pristine Marine
2017-01-09 19:45:00	10.722495340819057	5.361247670409528	0.0	5.361247670409528	0.0	0.0	0.0	0.0	0.0	Segment_1 Pristine Marine
2017-01-09 19:50:00	5.354417349436953	5.354417349436953	10.708834698873906	5.354417349436953	0.0	0.0	0.0	0.0	0.0	Segment_1 Pristine Marine
2017-01-09 19:55:00	0.0	0.0	5.363450672619303	0.0	10.726901345238606	0.0	0.0	0.0	0.0	Segment_1 Pristine Marine
2017-01-09 20:00:00	0.0	5.363934500822988	0.0	0.0	5.363934500822988	0.0	0.0	0.0	0.0	Segment_1 Pristine Marine
2017-01-09 20:05:00	10.752297304917679	0.0	5.3761486524588395	16.128445957376524	0.0	5.3761486524588395	0.0	0.0	0.0	Segment_1 Pristine Marine
2017-01-09 20:10:00	5.364579740896464	5.364579740896464	10.729159481792928	10.729159481792928	5.364579740896464	5.364579740896464	0.0	0.0	0.0	Segment_1 Pristine Marine
2017-01-09 20:15:00	5.379625457011689	0.0	10.759250914023378	10.759250914023378	5.379625457011689	0.0	0.0	0.0	0.0	Segment_1 Pristine Marine
2017-01-09 20:20:00	5.367413464603097	0.0	0.0	0.0	5.367413464603097	5.367413464603097	0.0	0.0	0.0	Segment_1 Pristine Marine
2017-01-09 20:25:00	10.721206463174944	0.0	5.360603231587472	0.0	0.0	0.0	0.0	0.0	0.0	Segment_1 Pristine Marine
2017-01-09 20:30:00	5.369154639343132	0.0	5.369154639343132	0.0	0.0	0.0	0.0	0.0	0.0	Segment_1 Pristine Marine
2017-01-09 20:35:00	5.353863819781327	5.353863819781327	5.353863819781327	10.707727639562654	0.0	0.0	0.0	0.0	0.0	Segment_1 Pristine Marine
2017-01-09 20:40:00	5.3721190280033415	5.3721190280033415	0.0	5.3721190280033415	0.0	0.0	5.3721190280033415	0.0	0.0	Segment_1 Pristine Marine
2017-01-09 20:45:00	16.079769475992393	5.359923158664132	0.0	5.359923158664132	5.359923158664132	5.359923158664132	0.0	0.0	0.0	Segment_1 Pristine Marine
2017-01-09 20:50:00	5.352828490963919	5.352828490963919	0.0	10.705656981927838	0.0	0.0	0.0	0.0	0.0	Segment_1 Pristine Marine
2017-01-09 20:55:00	16.10644048661019	0.0	5.36881349553673	5.36881349553673	0.0	0.0	0.0	0.0	0.0	Segment_1 Pristine Marine
2017-01-09 21:00:00	5.356239448709457	0.0	16.068718346128367	0.0	0.0	0.0	0.0	0.0	0.0	Segment_1 Pristine Marine
2017-01-09 21:05:00	16.084065275833034	0.0	0.0	10.722710183888688	5.361355091944344	0.0	0.0	0.0	0.0	Segment_1 Pristine Marine
2017-01-09 21:10:00	5.3582773807011685	0.0	5.3582773807011685	5.3582773807011685	10.71655476140234	0.0	0.0	0.0	0.0	Segment_1 Pristine Marine
2017-01-09 21:15:00	10.739602271976896	5.369801135988448	0.0	5.369801135988448	0.0	0.0	0.0	0.0	0.0	Segment_1 Pristine Marine
2017-01-09 21:20:00	0.0	10.731275106866214	5.365637553433107	5.365637553433107	5.365637553433107	5.365637553433107	0.0	0.0	0.0	Segment_1 Pristine Marine
2017-01-09 21:25:00	0.0	0.0	0.0	0.0	0.0	0.0	0.0	0.0	0.0	Segment_1 Pristine Marine
2017-01-09 21:30:00	5.3564002817148415	0.0	0.0	0.0	0.0	0.0	0.0	0.0	0.0	Segment_1 Pristine Marine
2017-01-09 21:35:00	5.366731662731619	5.366731662731619	0.0	0.0	0.0	0.0	0.0	0.0	0.0	Segment_1 Pristine Marine
2017-01-09 21:40:00	0.0	0.0	0.0	5.355238926985708	0.0	0.0	0.0	0.0	0.0	Segment_1 Pristine Marine
2017-01-09 21:45:00	5.364776928549844	0.0	0.0	0.0	0.0	0.0	0.0	0.0	0.0	Segment_1 Pristine Marine
2017-01-09 21:50:00	0.0	0.0	5.374852756915244	0.0	0.0	0.0	0.0	0.0	0.0	Segment_1 Pristine Marine
2017-01-09 21:55:00	5.4085863697052465	0.0	0.0	0.0	0.0	5.4085863697052465	0.0	0.0	0.0	Segment_1 Pristine Marine
2017-01-09 22:00:00	5.379391126859463	5.379391126859463	0.0	0.0	0.0	5.379391126859463	0.0	0.0	0.0	Segment_1 Pristine Marine
2017-01-09 22:05:00	0.0	0.0	0.0	5.388997343664554	0.0	0.0	0.0	0.0	0.0	Segment_1 Pristine Marine
2017-01-09 22:10:00	0.0	0.0	0.0	0.0	0.0	0.0	0.0	0.0	0.0	Segment_1 Pristine Marine
2017-01-09 22:15:00	0.0	0.0	0.0	0.0	0.0	0.0	0.0	0.0	0.0	Segment_1 Pristine Marine
2017-01-09 22:20:00	0.0	0.0	0.0	0.0	10.710870857074985	5.3554354285374925	0.0	0.0	0.0	Segment_1 Pristine Marine
2017-01-09 22:25:00	0.0	5.354863827699262	0.0	0.0	0.0	0.0	0.0	0.0	0.0	Segment_1 Pristine Marine
2017-01-09 22:30:00	5.374528880638954	0.0	0.0	0.0	5.374528880638954	0.0	0.0	0.0	0.0	Segment_1 Pristine Marine
2017-01-09 22:35:00	10.733678608285793	0.0	0.0	0.0	0.0	0.0	0.0	0.0	0.0	Segment_1 Pristine Marine
2017-01-09 22:40:00	5.364042030056119	0.0	0.0	0.0	0.0	0.0	0.0	0.0	0.0	Segment_1 Pristine Marine
2017-01-09 22:45:00	0.0	0.0	5.378201765543968	0.0	0.0	0.0	0.0	0.0	0.0	Segment_1 Pristine Marine
2017-01-09 22:50:00	10.711871358766365	0.0	5.355935679383182	0.0	0.0	0.0	0.0	0.0	0.0	Segment_1 Pristine Marine
2017-01-09 22:55:00	0.0	5.3655120284401265	5.3655120284401265	0.0	0.0	0.0	0.0	0.0	0.0	Segment_1 Pristine Marine
2017-01-09 23:00:00	5.575144264771872	0.0	0.0	0.0	0.0	0.0	0.0	0.0	0.0	Segment_1 Pristine Marine
2017-01-09 23:05:00	0.0	22.199895512736386	0.0	0.0	0.0	0.0	0.0	0.0	0.0	Segment_1 Pristine Marine
2017-01-09 23:10:00	5.555543364469405	0.0	0.0	0.0	0.0	0.0	0.0	0.0	0.0	Segment_1 Pristine Marine
2017-01-09 23:15:00	0.0	11.156215927855229	5.578107963927614	5.578107963927614	16.73432389178285	0.0	5.578107963927614	0.0	0.0	Segment_1 Pristine Marine
2017-01-09 23:20:00	16.768173095502206	0.0	0.0	0.0	0.0	0.0	5.589391031834069	0.0	0.0	Segment_1 Pristine Marine
2017-01-09 23:25:00	16.653030326095976	0.0	11.102020217397316	0.0	0.0	0.0	0.0	0.0	0.0	Segment_1 Pristine Marine
2017-01-09 23:30:00	5.559621928849841	11.119243857699683	11.119243857699683	5.559621928849841	5.559621928849841	5.559621928849841	0.0	0.0	0.0	Segment_1 Pristine Marine
2017-01-09 23:35:00	11.07922739428826	5.53961369714413	11.07922739428826	5.53961369714413	0.0	5.53961369714413	0.0	0.0	0.0	Segment_1 Pristine Marine
2017-01-09 23:40:00	0.0	5.578088583114999	11.156177166230002	0.0	0.0	5.578088583114999	0.0	0.0	0.0	Segment_1 Pristine Marine
2017-01-09 23:45:00	5.569419503086847	5.569419503086847	5.569419503086847	11.138839006173693	0.0	0.0	0.0	0.0	0.0	Segment_1 Pristine Marine
2017-01-09 23:50:00	11.09484665981007	5.547423329905035	0.0	5.547423329905035	5.547423329905035	5.547423329905035	0.0	0.0	0.0	Segment_1 Pristine Marine
2017-01-09 23:55:00	16.77418819602718	11.182792130684788	11.182792130684788	0.0	0.0	0.0	0.0	0.0	0.0	Segment_1 Pristine Marine
2017-01-10 00:00:00	11.110202477018387	0.0	16.665303715527582	5.555101238509193	11.110202477018387	0.0	0.0	0.0	0.0	Segment_1 Pristine Marine
2017-01-10 00:05:00	16.50262263209761	0.0	0.0	0.0	5.500874210699203	0.0	5.500874210699203	0.0	0.0	Segment_1 Pristine Marine
2017-01-10 00:10:00	5.36022738048247	5.36022738048247	10.72045476096494	0.0	5.36022738048247	0.0	0.0	0.0	0.0	Segment_1 Pristine Marine
2017-01-10 00:15:00	10.751865252949724	10.751865252949724	0.0	5.375932626474862	0.0	0.0	5.375932626474862	0.0	0.0	Segment_1 Pristine Marine
2017-01-10 00:20:00	5.372154980066275	10.74430996013255	5.372154980066275	5.372154980066275	0.0	0.0	0.0	0.0	0.0	Segment_1 Pristine Marine
2017-01-10 00:25:00	0.0	5.366713722916199	5.366713722916199	5.366713722916199	0.0	0.0	0.0	0.0	0.0	Segment_1 Pristine Marine
2017-01-10 00:30:00	26.82101665994792	10.728406663979168	5.364203331989584	0.0	0.0	0.0	5.364203331989584	0.0	0.0	Segment_1 Pristine Marine
2017-01-10 00:35:00	0.0	0.0	0.0	0.0	0.0	0.0	0.0	0.0	0.0	Segment_1 Pristine Marine
2017-01-10 00:40:00	5.356042888152135	0.0	10.71208577630427	0.0	0.0	0.0	0.0	0.0	0.0	Segment_1 Pristine Marine
2017-01-10 00:45:00	5.370519648216453	10.741039296432906	21.48207859286581	0.0	10.741039296432906	5.370519648216453	0.0	0.0	0.0	Segment_1 Pristine Marine
2017-01-10 00:50:00	5.352703564565077	5.352703564565077	5.352703564565077	0.0	0.0	0.0	0.0	0.0	0.0	Segment_1 Pristine Marine
2017-01-10 00:55:00	16.058324851094014	5.3527749503646715	0.0	0.0	0.0	0.0	0.0	0.0	0.0	Segment_1 Pristine Marine
2017-01-10 01:00:00	5.357186715466378	5.357186715466378	5.357186715466378	0.0	5.357186715466378	0.0	0.0	5.357186715466378	0.0	Segment_1 Pristine Marine
2017-01-10 01:05:00	5.362931102500396	5.362931102500396	0.0	0.0	5.362931102500396	5.362931102500396	0.0	0.0	0.0	Segment_1 Pristine Marine
2017-01-10 01:10:00	0.0	5.358295264158928	10.716590528317855	5.358295264158928	0.0	0.0	0.0	0.0	0.0	Segment_1 Pristine Marine
2017-01-10 01:15:00	0.0	16.069147232711813	5.356382410903938	5.356382410903938	0.0	0.0	0.0	0.0	0.0	Segment_1 Pristine Marine
2017-01-10 01:20:00	5.356775596291801	10.7135511925836	0.0	5.356775596291801	0.0	0.0	0.0	0.0	0.0	Segment_1 Pristine Marine
2017-01-10 01:25:00	10.729518003601047	5.364759001800524	0.0	5.364759001800524	0.0	0.0	5.364759001800524	0.0	0.0	Segment_1 Pristine Marine
2017-01-10 01:30:00	0.0	0.0	0.0	0.0	0.0	0.0	0.0	0.0	0.0	Segment_1 Pristine Marine
2017-01-10 01:35:00	5.355542617280324	5.355542617280324	0.0	0.0	0.0	0.0	0.0	0.0	0.0	Segment_1 Pristine Marine
2017-01-10 01:40:00	5.3578660941171465	5.3578660941171465	0.0	5.3578660941171465	0.0	0.0	0.0	0.0	0.0	Segment_1 Pristine Marine
2017-01-10 01:45:00	5.372856141487321	5.372856141487321	5.372856141487321	0.0	5.372856141487321	0.0	0.0	0.0	0.0	Segment_1 Pristine Marine
2017-01-10 01:50:00	5.357580018947437	10.715160037894874	5.357580018947437	10.715160037894874	0.0	0.0	0.0	0.0	0.0	Segment_1 Pristine Marine
2017-01-10 01:55:00	10.709477612561004	10.709477612561004	0.0	0.0	0.0	0.0	0.0	0.0	0.0	Segment_1 Pristine Marine
2017-01-10 02:00:00	10.729661419033317	5.364830709516657	0.0	5.364830709516657	0.0	0.0	0.0	0.0	0.0	Segment_1 Pristine Marine
2017-01-10 02:05:00	0.0	5.3602452769590165	0.0	0.0	10.720490553918037	0.0	0.0	0.0	0.0	Segment_1 Pristine Marine
2017-01-10 02:10:00	5.355113888051455	0.0	10.71022777610291	0.0	0.0	0.0	0.0	0.0	0.0	Segment_1 Pristine Marine
2017-01-10 02:15:00	5.357937617683191	10.715875235366381	0.0	0.0	5.357937617683191	0.0	0.0	0.0	0.0	Segment_1 Pristine Marine
2017-01-10 02:20:00	0.0	0.0	0.0	5.371651694970929	0.0	0.0	0.0	0.0	0.0	Segment_1 Pristine Marine
2017-01-10 02:25:00	0.0	0.0	10.710156327428278	5.355078163714139	0.0	0.0	0.0	5.355078163714139	0.0	Segment_1 Pristine Marine
2017-01-10 02:30:00	5.361337188056272	10.722674376112543	5.361337188056272	0.0	0.0	0.0	0.0	0.0	0.0	Segment_1 Pristine Marine
2017-01-10 02:35:00	0.0	25.888407897118448	6.472101974279612	0.0	12.944203948559224	0.0	0.0	0.0	0.0	Segment_1 Pristine Marine
2017-01-10 02:40:00	0.0	0.0	0.0	0.0	0.0	0.0	0.0	0.0	0.0	Segment_1 Pristine Marine
2017-01-10 02:45:00	5.358635072538747	10.717270145077494	10.717270145077494	0.0	5.358635072538747	10.717270145077494	5.358635072538747	5.358635072538747	0.0	Segment_1 Pristine Marine
2017-01-10 02:50:00	0.0	21.427388362983702	0.0	0.0	10.713694181491851	0.0	0.0	0.0	0.0	Segment_1 Pristine Marine
2017-01-10 02:55:00	0.0	10.7095847723474	5.3547923861737	0.0	0.0	5.3547923861737	0.0	0.0	0.0	Segment_1 Pristine Marine
2017-01-10 03:00:00	10.71877276172684	5.35938638086342	0.0	5.35938638086342	0.0	5.35938638086342	0.0	0.0	0.0	Segment_1 Pristine Marine
2017-01-10 03:05:00	0.0	0.0	0.0	5.352578643997261	0.0	10.705157287994522	0.0	0.0	0.0	Segment_1 Pristine Marine
2017-01-10 03:10:00	5.3606211305738585	0.0	0.0	0.0	0.0	0.0	0.0	0.0	0.0	Segment_1 Pristine Marine
2017-01-10 03:15:00	0.0	10.71791407205185	0.0	0.0	0.0	5.358957036025925	0.0	5.358957036025925	0.0	Segment_1 Pristine Marine
2017-01-10 03:20:00	0.0	16.077783444538394	0.0	0.0	5.359261148179465	5.359261148179465	5.359261148179465	0.0	0.0	Segment_1 Pristine Marine
2017-01-10 03:25:00	0.0	10.71934529795407	0.0	0.0	0.0	0.0	0.0	0.0	0.0	Segment_1 Pristine Marine
2017-01-10 03:30:00	0.0	5.362734050511488	0.0	0.0	5.362734050511488	0.0	0.0	0.0	0.0	Segment_1 Pristine Marine
2017-01-10 03:35:00	5.365870686860005	5.365870686860005	10.73174137372001	0.0	0.0	0.0	0.0	0.0	0.0	Segment_1 Pristine Marine
2017-01-10 03:40:00	5.362859445556212	0.0	5.362859445556212	0.0	0.0	0.0	0.0	0.0	0.0	Segment_1 Pristine Marine
2017-01-10 03:45:00	5.3598873701322605	0.0	0.0	0.0	0.0	0.0	0.0	0.0	0.0	Segment_1 Pristine Marine
2017-01-10 03:50:00	0.0	0.0	0.0	5.3646155921188825	5.3646155921188825	0.0	0.0	5.3646155921188825	0.0	Segment_1 Pristine Marine
2017-01-10 03:55:00	16.07477849208835	0.0	5.358259497362782	0.0	0.0	0.0	0.0	0.0	0.0	Segment_1 Pristine Marine
2017-01-10 04:00:00	5.407493343250923	0.0	5.407493343250923	0.0	5.407493343250923	16.22248002975277	0.0	0.0	0.0	Segment_1 Pristine Marine
2017-01-10 04:05:00	5.372586442358661	5.372586442358661	0.0	0.0	0.0	0.0	0.0	0.0	0.0	Segment_1 Pristine Marine
2017-01-10 04:10:00	0.0	10.816990534581315	10.816990534581315	0.0	0.0	0.0	0.0	0.0	0.0	Segment_1 Pristine Marine
2017-01-10 04:15:00	0.0	5.386737161581753	5.386737161581753	5.386737161581753	0.0	5.386737161581753	0.0	0.0	0.0	Segment_1 Pristine Marine
2017-01-10 04:20:00	0.0	0.0	0.0	5.39325162469036	0.0	0.0	0.0	0.0	0.0	Segment_1 Pristine Marine
2017-01-10 04:25:00	5.385400026962256	0.0	0.0	0.0	0.0	0.0	5.385400026962256	0.0	0.0	Segment_1 Pristine Marine
2017-01-10 04:30:00	0.0	5.389413423783876	0.0	5.389413423783876	0.0	5.389413423783876	0.0	0.0	0.0	Segment_1 Pristine Marine
2017-01-10 04:35:00	0.0	0.0	0.0	0.0	5.522388091723714	0.0	0.0	0.0	0.0	Segment_1 Pristine Marine
2017-01-10 04:40:00	5.563012459070209	0.0	0.0	0.0	0.0	5.563012459070209	0.0	0.0	0.0	Segment_1 Pristine Marine
2017-01-10 04:45:00	5.5596989404567925	0.0	5.5596989404567925	0.0	0.0	0.0	0.0	0.0	0.0	Segment_1 Pristine Marine
2017-01-10 04:50:00	5.562704058174387	0.0	0.0	0.0	0.0	0.0	0.0	0.0	0.0	Segment_1 Pristine Marine
2017-01-10 04:55:00	0.0	0.0	0.0	0.0	0.0	0.0	0.0	0.0	0.0	Segment_1 Pristine Marine
2017-01-10 05:00:00	0.0	0.0	0.0	0.0	0.0	0.0	0.0	0.0	0.0	Segment_1 Pristine Marine
2017-01-10 05:05:00	5.565693131516401	0.0	5.565693131516401	0.0	5.565693131516401	0.0	0.0	0.0	0.0	Segment_1 Pristine Marine
2017-01-10 05:10:00	5.543879470557978	5.543879470557978	5.543879470557978	0.0	0.0	0.0	0.0	0.0	0.0	Segment_1 Pristine Marine
2017-01-10 05:15:00	5.546369276926942	5.546369276926942	0.0	0.0	0.0	0.0	0.0	0.0	0.0	Segment_1 Pristine Marine
2017-01-10 05:20:00	5.607625370722412	0.0	0.0	0.0	0.0	5.607625370722412	5.607625370722412	0.0	0.0	Segment_1 Pristine Marine
2017-01-10 05:25:00	0.0	0.0	0.0	5.564265689433116	0.0	0.0	0.0	0.0	0.0	Segment_1 Pristine Marine
2017-01-10 05:30:00	0.0	5.547710868433912	0.0	0.0	0.0	0.0	0.0	0.0	0.0	Segment_1 Pristine Marine
2017-01-10 05:35:00	5.5777591299045834	0.0	0.0	0.0	5.5777591299045834	0.0	0.0	0.0	0.0	Segment_1 Pristine Marine
2017-01-10 05:40:00	0.0	0.0	0.0	0.0	0.0	0.0	0.0	0.0	0.0	Segment_1 Pristine Marine
2017-01-10 05:45:00	0.0	0.0	0.0	0.0	5.565442311636657	5.565442311636657	0.0	0.0	0.0	Segment_1 Pristine Marine
2017-01-10 05:50:00	0.0	0.0	0.0	0.0	0.0	0.0	0.0	0.0	0.0	Segment_1 Pristine Marine
2017-01-10 05:55:00	11.121246492365103	5.56062324618255	0.0	0.0	0.0	0.0	0.0	0.0	0.0	Segment_1 Pristine Marine
2017-01-10 06:00:00	11.080489082398676	0.0	5.540244541199337	0.0	0.0	0.0	0.0	0.0	0.0	Segment_1 Pristine Marine
2017-01-10 06:05:00	0.0	0.0	0.0	11.102749600712487	0.0	0.0	0.0	0.0	0.0	Segment_1 Pristine Marine
2017-01-10 06:10:00	0.0	0.0	0.0	5.550914145173572	5.550914145173572	0.0	0.0	5.550914145173572	0.0	Segment_1 Pristine Marine
2017-01-10 06:15:00	5.357597897750546	0.0	5.357597897750546	0.0	0.0	0.0	0.0	0.0	0.0	Segment_1 Pristine Marine
2017-01-10 06:20:00	0.0	0.0	0.0	0.0	0.0	0.0	0.0	0.0	0.0	Segment_1 Pristine Marine
2017-01-10 06:25:00	5.3569900853795565	0.0	0.0	0.0	0.0	0.0	0.0	0.0	0.0	Segment_1 Pristine Marine
2017-01-10 06:30:00	10.721099070690936	0.0	5.360549535345468	0.0	0.0	0.0	0.0	0.0	0.0	Segment_1 Pristine Marine
2017-01-10 06:35:00	5.36388073782308	5.36388073782308	0.0	0.0	5.36388073782308	0.0	0.0	0.0	0.0	Segment_1 Pristine Marine
2017-01-10 06:40:00	0.0	0.0	0.0	0.0	5.39593436550632	0.0	0.0	0.0	0.0	Segment_1 Pristine Marine
2017-01-10 06:45:00	0.0	10.721278059359557	16.081917089039333	0.0	5.360639029679779	0.0	5.360639029679779	0.0	0.0	Segment_1 Pristine Marine
2017-01-10 06:50:00	10.734791040458333	5.3673955202291666	10.734791040458333	0.0	0.0	0.0	0.0	0.0	0.0	Segment_1 Pristine Marine
2017-01-10 06:55:00	21.425029274265707	5.356257318566427	5.356257318566427	0.0	0.0	0.0	5.356257318566427	0.0	0.0	Segment_1 Pristine Marine
2017-01-10 07:00:00	5.358187965202941	5.358187965202941	0.0	26.7909398260147	5.358187965202941	5.358187965202941	0.0	0.0	0.0	Segment_1 Pristine Marine
2017-01-10 07:05:00	10.714051670461618	0.0	0.0	0.0	0.0	0.0	0.0	0.0	0.0	Segment_1 Pristine Marine
2017-01-10 07:10:00	5.360943332769545	5.360943332769545	10.72188666553909	0.0	0.0	0.0	0.0	0.0	0.0	Segment_1 Pristine Marine
2017-01-10 07:15:00	0.0	16.089545750657187	5.363181916885731	0.0	5.363181916885731	0.0	0.0	0.0	0.0	Segment_1 Pristine Marine
2017-01-10 07:20:00	0.0	10.720204216985293	0.0	5.360102108492646	0.0	5.360102108492646	0.0	0.0	0.0	Segment_1 Pristine Marine
2017-01-10 07:25:00	10.715982523221788	5.357991261610894	5.357991261610894	5.357991261610894	0.0	0.0	0.0	5.357991261610894	0.0	Segment_1 Pristine Marine
2017-01-10 07:30:00	5.3595474029144405	10.719094805828881	5.3595474029144405	0.0	10.719094805828881	0.0	0.0	0.0	0.0	Segment_1 Pristine Marine
2017-01-10 07:35:00	0.0	0.0	10.713515445952902	5.356757722976451	0.0	5.356757722976451	0.0	0.0	0.0	Segment_1 Pristine Marine
2017-01-10 07:40:00	0.0	16.063734219102425	5.3545780730341415	5.3545780730341415	10.709156146068283	16.063734219102425	0.0	0.0	0.0	Segment_1 Pristine Marine
2017-01-10 07:45:00	5.359923158664132	5.359923158664132	5.359923158664132	5.359923158664132	0.0	10.719846317328264	0.0	0.0	0.0	Segment_1 Pristine Marine
2017-01-10 07:50:00	16.070326788875402	21.427102385167203	5.356775596291801	5.356775596291801	0.0	5.356775596291801	0.0	0.0	0.0	Segment_1 Pristine Marine
2017-01-10 07:55:00	16.094384566256913	5.364794855418972	10.729589710837944	16.094384566256913	5.364794855418972	0.0	0.0	5.364794855418972	0.0	Segment_1 Pristine Marine
2017-01-10 08:00:00	0.0	5.3595652948507135	10.719130589701427	10.719130589701427	0.0	16.078695884552143	5.3595652948507135	0.0	0.0	Segment_1 Pristine Marine
2017-01-10 08:05:00	10.714194672729572	0.0	10.714194672729572	0.0	10.714194672729572	16.07129200909436	0.0	5.357097336364786	0.0	Segment_1 Pristine Marine
2017-01-10 08:10:00	5.357562140263652	5.357562140263652	10.715124280527304	0.0	10.715124280527304	5.357562140263652	0.0	0.0	0.0	Segment_1 Pristine Marine
2017-01-10 08:15:00	0.0	10.72077690614732	0.0	0.0	0.0	0.0	0.0	0.0	0.0	Segment_1 Pristine Marine
2017-01-10 08:20:00	26.766909032731675	5.353381806546335	0.0	5.353381806546335	0.0	5.353381806546335	0.0	0.0	0.0	Segment_1 Pristine Marine
2017-01-10 08:25:00	10.719202158163279	16.07880323724492	0.0	0.0	10.719202158163279	0.0	0.0	0.0	0.0	Segment_1 Pristine Marine
2017-01-10 08:30:00	0.0	5.3675031882725515	5.3675031882725515	0.0	10.735006376545103	0.0	0.0	0.0	0.0	Segment_1 Pristine Marine
2017-01-10 08:35:00	16.06711022531993	0.0	0.0	0.0	0.0	0.0	0.0	0.0	0.0	Segment_1 Pristine Marine
2017-01-10 08:40:00	5.3605674339732765	0.0	5.3605674339732765	10.721134867946553	5.3605674339732765	5.3605674339732765	0.0	0.0	0.0	Segment_1 Pristine Marine
2017-01-10 08:45:00	5.363074422133676	16.089223266401028	5.363074422133676	5.363074422133676	5.363074422133676	5.363074422133676	0.0	5.363074422133676	0.0	Segment_1 Pristine Marine
2017-01-10 08:50:00	21.428174841341466	16.071131131006098	0.0	5.3570437103353665	0.0	10.714087420670733	0.0	0.0	0.0	Segment_1 Pristine Marine
2017-01-10 08:55:00	0.0	21.45330099970036	0.0	0.0	5.363325249925089	10.726650499850178	0.0	0.0	0.0	Segment_1 Pristine Marine
2017-01-10 09:00:00	10.717770970481737	10.717770970481737	5.358885485240869	10.717770970481737	0.0	5.358885485240869	0.0	0.0	0.0	Segment_1 Pristine Marine
2017-01-10 09:05:00	10.732207681093543	0.0	5.366103840546772	5.366103840546772	10.732207681093543	0.0	5.366103840546772	0.0	0.0	Segment_1 Pristine Marine
2017-01-10 09:10:00	16.065663191769946	0.0	0.0	5.355221063923317	5.355221063923317	0.0	0.0	0.0	0.0	Segment_1 Pristine Marine
2017-01-10 09:15:00	5.354703086947388	16.064109260842162	0.0	5.354703086947388	10.709406173894775	0.0	0.0	0.0	0.0	Segment_1 Pristine Marine
2017-01-10 09:20:00	26.766552022797967	16.059931213678773	5.3533104045595925	10.706620809119183	0.0	5.3533104045595925	5.3533104045595925	0.0	0.0	Segment_1 Pristine Marine
2017-01-10 09:25:00	10.706585108721027	16.05987766308154	0.0	16.05987766308154	10.706585108721027	10.706585108721027	0.0	0.0	0.0	Segment_1 Pristine Marine
2017-01-10 09:30:00	16.062877046595517	5.3542923488651715	0.0	21.417169395460693	5.3542923488651715	5.3542923488651715	0.0	0.0	0.0	Segment_1 Pristine Marine
2017-01-10 09:35:00	16.08669758690149	16.08669758690149	5.362232528967163	5.362232528967163	5.362232528967163	10.724465057934326	0.0	0.0	0.0	Segment_1 Pristine Marine
2017-01-10 09:40:00	0.0	10.722817608652095	0.0	5.361408804326048	0.0	0.0	5.361408804326048	0.0	0.0	Segment_1 Pristine Marine
2017-01-10 09:45:00	0.0	10.715088523398382	0.0	10.715088523398382	0.0	0.0	0.0	0.0	0.0	Segment_1 Pristine Marine
2017-01-10 09:50:00	5.353006967363834	0.0	5.353006967363834	0.0	0.0	5.353006967363834	0.0	0.0	0.0	Segment_1 Pristine Marine
2017-01-10 09:55:00	16.631064118733573	0.0	5.543688039577859	11.087376079155717	16.631064118733573	0.0	5.543688039577859	0.0	0.0	Segment_1 Pristine Marine
2017-01-10 10:00:00	21.479132702584128	0.0	5.369783175646034	5.369783175646034	5.369783175646034	0.0	0.0	0.0	0.0	Segment_1 Pristine Marine
2017-01-10 10:05:00	10.714409183289183	16.071613774933773	5.357204591644591	0.0	5.357204591644591	0.0	0.0	0.0	0.0	Segment_1 Pristine Marine
2017-01-10 10:10:00	16.064912980685904	5.3549709935619685	10.709941987123935	5.3549709935619685	26.77485496780984	0.0	0.0	0.0	0.0	Segment_1 Pristine Marine
2017-01-10 10:15:00	10.724859088201224	0.0	10.724859088201224	0.0	5.362429544100612	0.0	0.0	0.0	0.0	Segment_1 Pristine Marine
2017-01-10 10:20:00	21.429747971272754	5.357436992818188	0.0	5.357436992818188	0.0	0.0	0.0	0.0	0.0	Segment_1 Pristine Marine
2017-01-10 10:25:00	11.108434395338064	16.662651593007094	5.554217197669032	5.554217197669032	5.554217197669032	5.554217197669032	0.0	0.0	0.0	Segment_1 Pristine Marine
2017-01-10 10:30:00	16.597308086444723	5.532436028814908	11.064872057629817	5.532436028814908	0.0	11.064872057629817	0.0	0.0	0.0	Segment_1 Pristine Marine
2017-01-10 10:35:00	0.0	16.129256128064107	5.376418709354702	5.376418709354702	16.129256128064107	0.0	5.376418709354702	0.0	0.0	Segment_1 Pristine Marine
2017-01-10 10:40:00	32.162760263995644	5.360460043999273	16.081380131997822	5.360460043999273	5.360460043999273	0.0	0.0	0.0	0.0	Segment_1 Pristine Marine
2017-01-10 10:45:00	10.715624905391484	5.357812452695742	5.357812452695742	21.43124981078297	5.357812452695742	0.0	5.357812452695742	0.0	0.0	Segment_1 Pristine Marine
2017-01-10 10:50:00	21.448428652950668	16.086321489712997	10.724214326475334	5.362107163237667	10.724214326475334	5.362107163237667	0.0	0.0	0.0	Segment_1 Pristine Marine
2017-01-10 10:55:00	0.0	5.35732972823258	10.71465945646516	5.35732972823258	5.35732972823258	0.0	5.35732972823258	0.0	0.0	Segment_1 Pristine Marine
2017-01-10 11:00:00	10.715481864942626	0.0	16.073222797413937	5.357740932471313	21.430963729885253	5.357740932471313	5.357740932471313	5.357740932471313	0.0	Segment_1 Pristine Marine
2017-01-10 11:05:00	26.76342859206341	26.76342859206341	5.3526857184126815	21.41074287365073	10.705371436825363	5.3526857184126815	0.0	0.0	0.0	Segment_1 Pristine Marine
2017-01-10 11:10:00	21.41795512382245	21.41795512382245	5.354488780955613	10.708977561911226	0.0	5.354488780955613	0.0	0.0	0.0	Segment_1 Pristine Marine
2017-01-10 11:15:00	10.710727943518553	26.776819858796387	5.355363971759276	10.710727943518553	10.710727943518553	10.710727943518553	5.355363971759276	0.0	0.0	Segment_1 Pristine Marine
2017-01-10 11:20:00	21.422384853043148	26.77798106630394	5.355596213260788	10.711192426521576	5.355596213260788	5.355596213260788	0.0	5.355596213260788	0.0	Segment_1 Pristine Marine
2017-01-10 11:25:00	16.082346680490975	10.721564453660653	10.721564453660653	10.721564453660653	5.3607822268303265	0.0	5.3607822268303265	0.0	0.0	Segment_1 Pristine Marine
2017-01-10 11:30:00	10.72579054757788	0.0	0.0	16.08868582136682	0.0	5.36289527378894	5.36289527378894	5.36289527378894	0.0	Segment_1 Pristine Marine
2017-01-10 11:35:00	0.0	10.707227752316406	5.353613876158203	10.707227752316406	0.0	0.0	5.353613876158203	0.0	0.0	Segment_1 Pristine Marine
2017-01-10 11:40:00	10.731562035519756	5.365781017759877	0.0	0.0	10.731562035519756	10.731562035519756	5.365781017759877	0.0	0.0	Segment_1 Pristine Marine
2017-01-10 11:45:00	0.0	5.3572224679421065	0.0	16.07166740382632	5.3572224679421065	0.0	5.3572224679421065	5.3572224679421065	0.0	Segment_1 Pristine Marine
2017-01-10 11:50:00	10.709549052180325	16.06432357827049	10.709549052180325	0.0	0.0	0.0	0.0	0.0	0.0	Segment_1 Pristine Marine
2017-01-10 11:55:00	5.353239004477506	10.706478008955012	0.0	5.353239004477506	0.0	0.0	0.0	0.0	0.0	Segment_1 Pristine Marine
2017-01-10 12:00:00	5.353006967363834	0.0	0.0	0.0	5.353006967363834	0.0	0.0	0.0	0.0	Segment_1 Pristine Marine
2017-01-10 12:05:00	0.0	5.355113888051455	10.71022777610291	0.0	10.71022777610291	10.71022777610291	0.0	0.0	0.0	Segment_1 Pristine Marine
2017-01-10 12:10:00	0.0	0.0	10.706620809119183	5.3533104045595925	0.0	0.0	0.0	5.3533104045595925	0.0	Segment_1 Pristine Marine
2017-01-10 12:15:00	21.41324161823837	16.059931213678773	0.0	10.706620809119183	5.3533104045595925	5.3533104045595925	5.3533104045595925	0.0	0.0	Segment_1 Pristine Marine
2017-01-10 12:20:00	16.059556366997473	5.353185455665825	10.70637091133165	0.0	0.0	0.0	0.0	5.353185455665825	0.0	Segment_1 Pristine Marine
2017-01-10 12:25:00	0.0	0.0	10.709620492752755	5.3548102463763785	5.3548102463763785	10.709620492752755	0.0	0.0	0.0	Segment_1 Pristine Marine
2017-01-10 12:30:00	0.0	5.35670410374603	0.0	5.35670410374603	0.0	0.0	5.35670410374603	0.0	0.0	Segment_1 Pristine Marine
2017-01-10 12:35:00	5.353774551522556	10.707549103045112	5.353774551522556	10.707549103045112	0.0	5.353774551522556	0.0	5.353774551522556	0.0	Segment_1 Pristine Marine
2017-01-10 12:40:00	0.0	10.704514892904564	5.352257446452282	5.352257446452282	16.056772339356847	0.0	0.0	0.0	0.0	Segment_1 Pristine Marine
2017-01-10 12:45:00	5.357079460902353	10.714158921804707	0.0	0.0	10.714158921804707	0.0	0.0	0.0	0.0	Segment_1 Pristine Marine
2017-01-10 12:50:00	5.353845965891422	5.353845965891422	10.707691931782843	16.061537897674263	0.0	0.0	0.0	0.0	0.0	Segment_1 Pristine Marine
2017-01-10 12:55:00	5.354149498215219	0.0	0.0	0.0	16.062448494645658	5.354149498215219	0.0	0.0	0.0	Segment_1 Pristine Marine
2017-01-10 13:00:00	5.355774874276769	16.067324622830302	5.355774874276769	10.711549748553537	10.711549748553537	10.711549748553537	0.0	0.0	0.0	Segment_1 Pristine Marine
2017-01-10 13:05:00	10.711406816879952	5.355703408439976	5.355703408439976	0.0	10.711406816879952	5.355703408439976	0.0	0.0	0.0	Segment_1 Pristine Marine
2017-01-10 13:10:00	5.352542953477403	10.705085906954807	10.705085906954807	10.705085906954807	10.705085906954807	5.352542953477403	5.352542953477403	0.0	0.0	Segment_1 Pristine Marine
2017-01-10 13:15:00	0.0	0.0	16.065234491142412	5.355078163714139	16.065234491142412	5.355078163714139	0.0	10.710156327428278	0.0	Segment_1 Pristine Marine
2017-01-10 13:20:00	10.707513396456042	16.061270094684065	21.415026792912084	0.0	5.353756698228021	5.353756698228021	0.0	0.0	0.0	Segment_1 Pristine Marine
2017-01-10 13:25:00	5.352542953477403	5.352542953477403	5.352542953477403	5.352542953477403	10.705085906954807	0.0	5.352542953477403	5.352542953477403	0.0	Segment_1 Pristine Marine
2017-01-10 13:30:00	5.361086546178285	0.0	0.0	10.72217309235657	10.72217309235657	5.361086546178285	0.0	0.0	0.0	Segment_1 Pristine Marine
2017-01-10 13:35:00	0.0	10.72124226114772	5.3606211305738585	0.0	0.0	0.0	0.0	0.0	0.0	Segment_1 Pristine Marine
2017-01-10 13:40:00	16.067217423359896	5.355739141119966	0.0	5.355739141119966	16.067217423359896	0.0	0.0	0.0	0.0	Segment_1 Pristine Marine
2017-01-10 13:45:00	5.366893126467786	5.366893126467786	0.0	5.366893126467786	5.366893126467786	5.366893126467786	5.366893126467786	0.0	0.0	Segment_1 Pristine Marine
2017-01-10 13:50:00	0.0	0.0	0.0	0.0	0.0	0.0	0.0	0.0	0.0	Segment_1 Pristine Marine
2017-01-10 13:55:00	0.0	0.0	0.0	0.0	0.0	0.0	0.0	0.0	0.0	Segment_1 Pristine Marine
2017-01-10 14:00:00	0.0	10.794335742394551	0.0	0.0	0.0	0.0	5.397167871197276	0.0	0.0	Segment_1 Pristine Marine
2017-01-10 14:05:00	10.707799055836745	5.353899527918372	0.0	0.0	0.0	0.0	5.353899527918372	0.0	0.0	Segment_1 Pristine Marine
2017-01-10 14:10:00	10.736119083967182	0.0	0.0	0.0	5.368059541983591	10.736119083967182	0.0	0.0	0.0	Segment_1 Pristine Marine
2017-01-10 14:15:00	10.714981253443499	0.0	0.0	0.0	16.07247188016525	0.0	16.07247188016525	0.0	0.0	Segment_1 Pristine Marine
2017-01-10 14:20:00	0.0	0.0	0.0	0.0	0.0	0.0	5.356293058638081	0.0	0.0	Segment_1 Pristine Marine
2017-01-10 14:25:00	5.353006967363834	10.706013934727668	0.0	5.353006967363834	5.353006967363834	0.0	0.0	0.0	0.0	Segment_1 Pristine Marine
2017-01-10 14:30:00	0.0	0.0	0.0	0.0	0.0	0.0	5.356239448709457	0.0	0.0	Segment_1 Pristine Marine
2017-01-10 14:35:00	0.0	5.35504243985346	0.0	0.0	5.35504243985346	0.0	0.0	0.0	0.0	Segment_1 Pristine Marine
2017-01-10 14:40:00	5.3564002817148415	5.3564002817148415	5.3564002817148415	5.3564002817148415	0.0	0.0	0.0	0.0	0.0	Segment_1 Pristine Marine
2017-01-10 14:45:00	5.3683287867994816	0.0	5.3683287867994816	5.3683287867994816	5.3683287867994816	5.3683287867994816	0.0	0.0	0.0	Segment_1 Pristine Marine
2017-01-10 14:50:00	0.0	0.0	0.0	0.0	5.362232528967163	0.0	0.0	0.0	0.0	Segment_1 Pristine Marine
2017-01-10 14:55:00	10.973399020114323	5.4866995100571625	0.0	10.973399020114323	0.0	0.0	0.0	0.0	0.0	Segment_1 Pristine Marine
2017-01-10 15:00:00	5.4206205871415625	5.4206205871415625	5.4206205871415625	16.261861761424687	5.4206205871415625	0.0	5.4206205871415625	0.0	0.0	Segment_1 Pristine Marine
2017-01-10 15:05:00	5.355346107862672	5.355346107862672	5.355346107862672	5.355346107862672	5.355346107862672	5.355346107862672	0.0	5.355346107862672	0.0	Segment_1 Pristine Marine
2017-01-10 15:10:00	21.445133908438013	5.361283477109503	5.361283477109503	16.083850431328507	10.722566954219008	0.0	5.361283477109503	0.0	0.0	Segment_1 Pristine Marine
2017-01-10 15:15:00	0.0	21.4113853522734	5.35284633806835	10.7056926761367	5.35284633806835	16.05853901420505	0.0	0.0	0.0	Segment_1 Pristine Marine
2017-01-10 15:20:00	21.435971248539825	0.0	10.717985624269913	5.358992812134956	10.717985624269913	0.0	10.717985624269913	5.358992812134956	0.0	Segment_1 Pristine Marine
2017-01-10 15:25:00	5.358384683238356	5.358384683238356	5.358384683238356	10.716769366476711	0.0	0.0	0.0	0.0	0.0	Segment_1 Pristine Marine
2017-01-10 15:30:00	5.358563530350847	5.358563530350847	5.358563530350847	5.358563530350847	5.358563530350847	16.075690591052545	10.717127060701694	5.358563530350847	0.0	Segment_1 Pristine Marine
2017-01-10 15:35:00	16.083528175333278	10.722352116888851	0.0	5.361176058444427	5.361176058444427	0.0	0.0	0.0	0.0	Segment_1 Pristine Marine
2017-01-10 15:40:00	10.711299620627992	5.355649810313996	0.0	5.355649810313996	0.0	16.066949430941985	5.355649810313996	0.0	0.0	Segment_1 Pristine Marine
2017-01-10 15:45:00	0.0	16.07295460462754	16.07295460462754	21.430606139503386	10.715303069751693	5.3576515348758464	0.0	5.3576515348758464	0.0	Segment_1 Pristine Marine
2017-01-10 15:50:00	5.354953132286977	10.709906264573954	10.709906264573954	5.354953132286977	0.0	0.0	0.0	0.0	0.0	Segment_1 Pristine Marine
2017-01-10 15:55:00	5.354113786743724	10.708227573487449	0.0	0.0	0.0	5.354113786743724	0.0	5.354113786743724	0.0	Segment_1 Pristine Marine
2017-01-10 16:00:00	0.0	10.710727943518553	5.355363971759276	5.355363971759276	10.710727943518553	10.710727943518553	0.0	5.355363971759276	0.0	Segment_1 Pristine Marine
2017-01-10 16:05:00	10.70544282167294	5.352721410836471	5.352721410836471	5.352721410836471	5.352721410836471	0.0	10.70544282167294	5.352721410836471	0.0	Segment_1 Pristine Marine
2017-01-10 16:10:00	0.0	0.0	0.0	5.3545602143801885	16.063680643140565	0.0	0.0	5.3545602143801885	0.0	Segment_1 Pristine Marine
2017-01-10 16:15:00	0.0	5.352489418590039	0.0	5.352489418590039	0.0	16.057468255770114	16.057468255770114	5.352489418590039	0.0	Segment_1 Pristine Marine
2017-01-10 16:20:00	0.0	10.729051929922587	10.729051929922587	10.729051929922587	0.0	10.729051929922587	0.0	0.0	0.0	Segment_1 Pristine Marine
2017-01-10 16:25:00	16.096105735490042	16.096105735490042	10.730737156993364	5.365368578496682	0.0	5.365368578496682	5.365368578496682	10.730737156993364	0.0	Segment_1 Pristine Marine
2017-01-10 16:30:00	5.3644901149368005	0.0	5.3644901149368005	0.0	5.3644901149368005	0.0	5.3644901149368005	0.0	0.0	Segment_1 Pristine Marine
2017-01-10 16:35:00	5.364382567738208	0.0	0.0	10.72876513547642	0.0	5.364382567738208	5.364382567738208	0.0	0.0	Segment_1 Pristine Marine
2017-01-10 16:40:00	5.353953091017044	10.707906182034089	5.353953091017044	0.0	16.061859273051134	5.353953091017044	0.0	0.0	0.0	Segment_1 Pristine Marine
2017-01-10 16:45:00	16.06475223028334	5.354917410094447	0.0	0.0	0.0	0.0	5.354917410094447	5.354917410094447	0.0	Segment_1 Pristine Marine
2017-01-10 16:50:00	5.357633655714752	0.0	10.715267311429503	5.357633655714752	21.430534622859007	10.715267311429503	0.0	0.0	0.0	Segment_1 Pristine Marine
2017-01-10 16:55:00	26.76423169034175	16.05853901420505	16.05853901420505	0.0	5.35284633806835	10.7056926761367	0.0	0.0	0.0	Segment_1 Pristine Marine
2017-01-10 17:00:00	5.3549709935619685	21.419883974247874	5.3549709935619685	16.064912980685904	0.0	10.709941987123935	0.0	0.0	0.0	Segment_1 Pristine Marine
2017-01-10 17:05:00	0.0	0.0	0.0	5.367987747927239	0.0	0.0	0.0	0.0	0.0	Segment_1 Pristine Marine
2017-01-10 17:10:00	16.11091222307755	16.11091222307755	5.370304074359184	10.740608148718367	10.740608148718367	16.11091222307755	0.0	0.0	0.0	Segment_1 Pristine Marine
2017-01-10 17:15:00	21.428818366578366	16.071613774933773	5.357204591644591	5.357204591644591	16.071613774933773	16.071613774933773	0.0	0.0	0.0	Segment_1 Pristine Marine
2017-01-10 17:20:00	16.056237060084268	5.352079020028088	0.0	10.704158040056177	0.0	0.0	10.704158040056177	0.0	0.0	Segment_1 Pristine Marine
2017-01-10 17:25:00	0.0	10.716089813225556	0.0	0.0	5.358044906612777	0.0	5.358044906612777	0.0	0.0	Segment_1 Pristine Marine
2017-01-10 17:30:00	0.0	10.704621953398831	0.0	0.0	10.704621953398831	10.704621953398831	0.0	0.0	0.0	Segment_1 Pristine Marine
2017-01-10 17:35:00	5.36728785650517	0.0	5.36728785650517	5.36728785650517	5.36728785650517	10.73457571301034	0.0	0.0	0.0	Segment_1 Pristine Marine
2017-01-10 17:40:00	5.359726327652972	10.719452655305943	5.359726327652972	5.359726327652972	16.079178982958915	5.359726327652972	0.0	0.0	0.0	Segment_1 Pristine Marine
2017-01-10 17:45:00	16.11436200487634	5.371454001625447	21.48581600650179	16.11436200487634	0.0	0.0	0.0	0.0	0.0	Segment_1 Pristine Marine
2017-01-10 17:50:00	16.38874328276966	21.851657710359543	0.0	0.0	0.0	0.0	0.0	0.0	0.0	Segment_1 Pristine Marine
2017-01-10 17:55:00	10.908828122645264	5.454414061322632	0.0	5.454414061322632	21.817656245290532	16.363242183967902	5.454414061322632	10.908828122645264	0.0	Segment_1 Pristine Marine
2017-01-10 18:00:00	5.3558106079103895	16.067431823731173	5.3558106079103895	5.3558106079103895	5.3558106079103895	0.0	0.0	5.3558106079103895	0.0	Segment_1 Pristine Marine
2017-01-10 18:05:00	5.3619101717915525	0.0	0.0	0.0	0.0	0.0	5.3619101717915525	5.3619101717915525	0.0	Segment_1 Pristine Marine
2017-01-10 18:10:00	21.426101522920668	5.356525380730167	5.356525380730167	5.356525380730167	0.0	0.0	10.713050761460334	5.356525380730167	0.0	Segment_1 Pristine Marine
2017-01-10 18:15:00	10.726973017504486	10.726973017504486	5.363486508752243	0.0	0.0	5.363486508752243	0.0	0.0	0.0	Segment_1 Pristine Marine
2017-01-10 18:20:00	5.354131642419923	5.354131642419923	0.0	16.062394927259774	5.354131642419923	0.0	0.0	0.0	0.0	Segment_1 Pristine Marine
2017-01-10 18:25:00	16.063734219102425	5.3545780730341415	10.709156146068283	5.3545780730341415	5.3545780730341415	0.0	10.709156146068283	0.0	0.0	Segment_1 Pristine Marine
2017-01-10 18:30:00	10.708156151497215	5.354078075748608	0.0	10.708156151497215	5.354078075748608	0.0	0.0	5.354078075748608	0.0	Segment_1 Pristine Marine
2017-01-10 18:35:00	5.3543816343923165	0.0	5.3543816343923165	0.0	5.3543816343923165	5.3543816343923165	0.0	5.3543816343923165	0.0	Segment_1 Pristine Marine
2017-01-10 18:40:00	5.357705173075124	0.0	5.357705173075124	10.715410346150248	5.357705173075124	5.357705173075124	5.357705173075124	0.0	0.0	Segment_1 Pristine Marine
2017-01-10 18:45:00	0.0	0.0	0.0	10.71923794275259	5.359618971376295	0.0	0.0	5.359618971376295	0.0	Segment_1 Pristine Marine
2017-01-10 18:50:00	5.362554924905226	10.725109849810453	0.0	0.0	5.362554924905226	5.362554924905226	0.0	0.0	0.0	Segment_1 Pristine Marine
2017-01-10 18:55:00	5.357526383254053	10.715052766508107	5.357526383254053	5.357526383254053	5.357526383254053	5.357526383254053	0.0	0.0	0.0	Segment_1 Pristine Marine
2017-01-10 19:00:00	0.0	5.353845965891422	5.353845965891422	10.707691931782843	10.707691931782843	0.0	0.0	0.0	0.0	Segment_1 Pristine Marine
2017-01-10 19:05:00	5.362877359612737	0.0	5.362877359612737	5.362877359612737	10.725754719225474	0.0	0.0	0.0	0.0	Segment_1 Pristine Marine
2017-01-10 19:10:00	5.352721410836471	16.058164232509412	10.70544282167294	0.0	0.0	16.058164232509412	0.0	0.0	0.0	Segment_1 Pristine Marine
2017-01-10 19:15:00	0.0	10.717985624269913	0.0	16.07697843640487	0.0	5.358992812134956	10.717985624269913	0.0	0.0	Segment_1 Pristine Marine
2017-01-10 19:20:00	5.36105074210876	5.36105074210876	0.0	0.0	0.0	10.72210148421752	0.0	0.0	0.0	Segment_1 Pristine Marine
2017-01-10 19:25:00	0.0	5.354113786743724	5.354113786743724	5.354113786743724	16.062341360231176	5.354113786743724	0.0	5.354113786743724	0.0	Segment_1 Pristine Marine
2017-01-10 19:30:00	16.061430775406524	10.70762051693768	10.70762051693768	0.0	5.35381025846884	10.70762051693768	0.0	5.35381025846884	0.0	Segment_1 Pristine Marine
2017-01-10 19:35:00	5.3582416141437665	5.3582416141437665	5.3582416141437665	0.0	10.716483228287537	0.0	10.716483228287537	5.3582416141437665	0.0	Segment_1 Pristine Marine
2017-01-10 19:40:00	5.3519541286092815	0.0	5.3519541286092815	5.3519541286092815	0.0	5.3519541286092815	0.0	5.3519541286092815	0.0	Segment_1 Pristine Marine
2017-01-10 19:45:00	16.06748542471804	0.0	5.355828474906012	0.0	5.355828474906012	10.711656949812024	5.355828474906012	0.0	0.0	Segment_1 Pristine Marine
2017-01-10 19:50:00	5.352328820353073	0.0	0.0	5.352328820353073	0.0	5.352328820353073	0.0	0.0	0.0	Segment_1 Pristine Marine
2017-01-10 19:55:00	5.357454870666724	0.0	0.0	10.714909741333448	10.714909741333448	5.357454870666724	0.0	0.0	0.0	Segment_1 Pristine Marine
2017-01-10 20:00:00	10.713086504990166	5.356543252495083	0.0	10.713086504990166	0.0	16.06962975748525	5.356543252495083	0.0	0.0	Segment_1 Pristine Marine
2017-01-10 20:05:00										Segment_1 Pristine Marine
2017-01-10 20:10:00										Segment_1 Pristine Marine
2017-01-10 20:15:00										Segment_1 Pristine Marine
2017-01-10 20:20:00										Segment_1 Pristine Marine
2017-01-10 20:25:00										Segment_1 Pristine Marine
2017-01-10 20:30:00										Segment_1 Pristine Marine
2017-01-10 20:35:00	10.714480688717847	5.357240344358924	10.714480688717847	5.357240344358924	5.357240344358924	16.07172103307677	5.357240344358924	0.0	0.0	Segment_1 Pristine Marine
2017-01-10 20:40:00	5.3609254316314425	5.3609254316314425	0.0	10.721850863262882	0.0	5.3609254316314425	0.0	0.0	0.0	Segment_1 Pristine Marine
2017-01-10 20:45:00	10.711406816879952	0.0	10.711406816879952	16.06711022531993	0.0	10.711406816879952	0.0	0.0	0.0	Segment_1 Pristine Marine
2017-01-10 20:50:00	10.706906420875622	0.0	16.060359631313435	16.060359631313435	0.0	16.060359631313435	16.060359631313435	5.353453210437811	0.0	Segment_1 Pristine Marine
2017-01-10 20:55:00	16.064162839663123	5.354720946554376	0.0	16.064162839663123	5.354720946554376	10.709441893108751	5.354720946554376	0.0	0.0	Segment_1 Pristine Marine
2017-01-10 21:00:00	10.714015920491077	16.071023880736615	5.3570079602455385	5.3570079602455385	10.714015920491077	10.714015920491077	0.0	0.0	0.0	Segment_1 Pristine Marine
2017-01-10 21:05:00	16.065020149408213	10.710013432938807	10.710013432938807	10.710013432938807	5.355006716469403	10.710013432938807	5.355006716469403	5.355006716469403	0.0	Segment_1 Pristine Marine
2017-01-10 21:10:00	0.0	10.705764065268493	0.0	5.352882032634247	0.0	10.705764065268493	0.0	5.352882032634247	0.0	Segment_1 Pristine Marine
2017-01-10 21:15:00	26.766284271597353	16.05977056295841	5.35325685431947	21.41302741727788	10.70651370863894	5.35325685431947	10.70651370863894	0.0	0.0	Segment_1 Pristine Marine
2017-01-10 21:20:00	0.0	16.06850391142179	21.42467188189572	5.35616797047393	10.71233594094786	10.71233594094786	0.0	0.0	0.0	Segment_1 Pristine Marine
2017-01-10 21:25:00	10.704729016034634	26.761822540086584	32.1141870481039	21.409458032069267	10.704729016034634	5.352364508017317	0.0	0.0	0.0	Segment_1 Pristine Marine
2017-01-10 21:30:00	10.707013529212887	0.0	10.707013529212887	32.121040587638674	5.353506764606443	21.414027058425773	5.353506764606443	0.0	0.0	Segment_1 Pristine Marine
2017-01-10 21:35:00	16.065931141280966	21.421241521707948	0.0	0.0	10.710620760853976	5.355310380426988	10.710620760853976	5.355310380426988	0.0	Segment_1 Pristine Marine
2017-01-10 21:40:00	5.362769877068751	10.725539754137502	0.0	0.0	5.362769877068751	0.0	0.0	0.0	0.0	Segment_1 Pristine Marine
2017-01-10 21:45:00	5.354470922897272	5.354470922897272	10.70894184579454	5.354470922897272	16.063412768691812	16.063412768691812	5.354470922897272	5.354470922897272	0.0	Segment_1 Pristine Marine
2017-01-10 21:50:00	0.0	16.068075059177772	16.068075059177772	10.712050039451848	5.356025019725924	0.0	0.0	5.356025019725924	0.0	Segment_1 Pristine Marine
2017-01-10 21:55:00	10.719452655305943	10.719452655305943	5.359726327652972	10.719452655305943	16.079178982958915	5.359726327652972	0.0	0.0	0.0	Segment_1 Pristine Marine
2017-01-10 22:00:00	16.0662526924925	5.355417564164167	26.77708782082084	5.355417564164167	21.421670256656668	5.355417564164167	10.710835128328334	0.0	0.0	Segment_1 Pristine Marine
2017-01-10 22:05:00	21.42381418885317	64.2714425665595	16.067860641639882	5.355953547213293	16.067860641639882	5.355953547213293	5.355953547213293	0.0	0.0	Segment_1 Pristine Marine
2017-01-10 22:10:00	32.11568600995852	16.05784300497926	0.0	5.3526143349930875	21.410457339972343	10.705228669986171	0.0	5.3526143349930875	0.0	Segment_1 Pristine Marine
2017-01-10 22:15:00	32.12329004274185	16.061645021370925	5.353881673790309	0.0	16.061645021370925	10.707763347580618	0.0	0.0	0.0	Segment_1 Pristine Marine
2017-01-10 22:20:00	42.85077335711892	26.781733348199324	0.0	21.42538667855946	21.42538667855946	16.069040008919597	16.069040008919597	0.0	0.0	Segment_1 Pristine Marine
2017-01-10 22:25:00	21.411028414945072	26.763785518681345	16.058271311208802	16.058271311208802	26.763785518681345	21.411028414945072	16.058271311208802	0.0	0.0	Segment_1 Pristine Marine
2017-01-10 22:30:00										Segment_1 Pristine Marine
2017-01-10 22:35:00										Segment_1 Pristine Marine
2017-01-10 22:40:00										Segment_1 Pristine Marine
2017-01-10 22:45:00										Segment_1 Pristine Marine
2017-01-10 22:50:00										Segment_1 Pristine Marine
2017-01-10 22:55:00	26.779499720403038	16.06769983224182	42.84719955264486	5.3558999440806065	32.13539966448364	5.3558999440806065	5.3558999440806065	0.0	0.0	Segment_1 Pristine Marine
2017-01-10 23:00:00	21.412670425199988	21.412670425199988	16.05950281889999	10.706335212599996	16.05950281889999	5.353167606299998	0.0	0.0	0.0	Segment_1 Pristine Marine
2017-01-10 23:05:00	16.064859396860932	42.839625058295816	16.064859396860932	21.419812529147908	42.839625058295816	10.709906264573954	5.354953132286977	0.0	0.0	Segment_1 Pristine Marine
2017-01-10 23:10:00	5.354506639133075	16.063519917399226	26.77253319566538	26.77253319566538	16.063519917399226	10.70901327826615	10.70901327826615	0.0	0.0	Segment_1 Pristine Marine
2017-01-10 23:15:00	16.07751509953661	21.436686799382144	21.436686799382144	5.359171699845536	26.79585849922768	5.359171699845536	0.0	5.359171699845536	0.0	Segment_1 Pristine Marine
2017-01-10 23:20:00	42.830624896964736	37.47679678484414	10.707656224241184	21.415312448482368	16.061484336361776	32.12296867272355	5.353828112120592	0.0	0.0	Segment_1 Pristine Marine
2017-01-10 23:25:00	64.2551511816866	42.836767454457735	32.1275755908433	21.418383727228868	16.06378779542165	5.354595931807217	0.0	5.354595931807217	0.0	Segment_1 Pristine Marine
2017-01-10 23:30:00	53.53578171831385	21.414312687325534	21.414312687325534	26.767890859156925	10.707156343662767	16.06073451549415	5.353578171831384	0.0	0.0	Segment_1 Pristine Marine
2017-01-10 23:35:00	16.05811069369523	26.76351782282539	16.05811069369523	16.05811069369523	5.352703564565077	16.05811069369523	0.0	5.352703564565077	0.0	Segment_1 Pristine Marine
2017-01-10 23:40:00	58.90684222996258	16.06550242635343	26.775837377255723	21.420669901804573	10.710334950902286	5.355167475451143	0.0	0.0	0.0	Segment_1 Pristine Marine
2017-01-10 23:45:00	42.833910231825385	32.125432673869035	16.062716336934518	5.354238778978173	32.125432673869035	21.416955115912693	10.708477557956346	5.354238778978173	0.0	Segment_1 Pristine Marine
2017-01-10 23:50:00	69.58491433936486	48.17417146571415	32.1161143104761	26.76342859206341	32.1161143104761	10.705371436825363	5.3526857184126815	0.0	0.0	Segment_1 Pristine Marine
2017-01-10 23:55:00	85.64154383097083	64.23115787322813	42.820771915485416	37.46817542604974	37.46817542604974	32.115578936614064	5.352596489435677	0.0	0.0	Segment_1 Pristine Marine
2017-01-11 00:00:00	48.19120265730728	74.96409302247798	53.54578073034143	32.12746843820485	64.2549368764097	32.12746843820485	10.709156146068283	0.0	0.0	Segment_1 Pristine Marine
2017-01-11 00:05:00	85.6389741563768	69.58166650205615	32.114615308641305	32.114615308641305	64.22923061728261	37.467051193414854	21.4097435390942	5.35243588477355	0.0	Segment_1 Pristine Marine
2017-01-11 00:10:00	58.89014539057394	53.536495809612674	42.82919664769013	37.47554706672887	53.536495809612674	21.414598323845066	21.414598323845066	0.0	0.0	Segment_1 Pristine Marine
2017-01-11 00:15:00	32.13840169028906	42.851202253718746	10.712800563429683	21.425601126859373	21.425601126859373	21.425601126859373	16.06920084514453	5.3564002817148415	0.0	Segment_1 Pristine Marine
2017-01-11 00:20:00	37.472423136054786	26.766016525753425	32.11921983090411	21.41281322060274	21.41281322060274	10.70640661030137	5.353203305150685	5.353203305150685	0.0	Segment_1 Pristine Marine
2017-01-11 00:25:00	26.769765455085224	26.769765455085224	5.353953091017044	37.47767163711932	42.831624728136354	26.769765455085224	5.353953091017044	0.0	0.0	Segment_1 Pristine Marine
2017-01-11 00:30:00	42.830339239489284	53.537924049361614	26.768962024680807	10.707584809872321	32.12275442961696	32.12275442961696	5.3537924049361605	5.3537924049361605	0.0	Segment_1 Pristine Marine
2017-01-11 00:35:00										Segment_1 Pristine Marine
2017-01-11 00:40:00										Segment_1 Pristine Marine
2017-01-11 00:45:00										Segment_1 Pristine Marine
2017-01-11 00:50:00	37.48742275503871	48.198114970764045	10.710692215725343	37.48742275503871	32.132076647176035	21.421384431450686	0.0	0.0	0.0	Segment_1 Pristine Marine
2017-01-11 00:55:00	32.118363075627954	37.47142358823261	21.412242050418637	16.059181537813974	21.412242050418637	5.353060512604658	10.706121025209317	5.353060512604658	0.0	Segment_1 Pristine Marine
2017-01-11 01:00:00	37.504436846413945	37.504436846413945	37.504436846413945	26.788883461724247	26.788883461724247	26.788883461724247	21.431106769379397	0.0	0.0	Segment_1 Pristine Marine
2017-01-11 01:05:00	53.55238926985707	26.776194634928537	37.48667248889995	26.776194634928537	16.065716780957118	16.065716780957118	16.065716780957118	0.0	0.0	Segment_1 Pristine Marine
2017-01-11 01:10:00	48.193935195406596	53.54881688378511	16.06464506513553	10.709763376757019	16.06464506513553	5.3548816883785095	0.0	5.3548816883785095	0.0	Segment_1 Pristine Marine
2017-01-11 01:15:00	21.411670910704764	21.411670910704764	5.352917727676191	10.705835455352382	10.705835455352382	0.0	0.0	0.0	0.0	Segment_1 Pristine Marine
2017-01-11 01:20:00	21.43189352072923	5.357973380182306	10.715946760364616	16.07392014054692	0.0	0.0	5.357973380182306	0.0	0.0	Segment_1 Pristine Marine
2017-01-11 01:25:00										Segment_1 Pristine Marine
2017-01-11 01:30:00										Segment_1 Pristine Marine
2017-01-11 01:35:00										Segment_1 Pristine Marine
2017-01-11 01:40:00										Segment_1 Pristine Marine
2017-01-11 01:45:00										Segment_1 Pristine Marine
2017-01-11 01:50:00										Segment_1 Pristine Marine
2017-01-11 01:55:00										Segment_1 Pristine Marine
2017-01-11 02:00:00										Segment_1 Pristine Marine
2017-01-11 02:05:00										Segment_1 Pristine Marine
2017-01-11 02:10:00										Segment_1 Pristine Marine
2017-01-11 02:15:00										Segment_1 Pristine Marine
2017-01-11 02:20:00										Segment_1 Pristine Marine
2017-01-11 02:25:00										Segment_1 Pristine Marine
2017-01-11 02:30:00										Segment_1 Pristine Marine
2017-01-11 02:35:00										Segment_1 Pristine Marine
2017-01-11 02:40:00										Segment_1 Pristine Marine
2017-01-11 02:45:00										Segment_1 Pristine Marine
2017-01-11 02:50:00										Segment_1 Pristine Marine
2017-01-11 02:55:00										Segment_1 Pristine Marine
2017-01-11 03:00:00										Segment_1 Pristine Marine
2017-01-11 03:05:00										Segment_1 Pristine Marine
2017-01-11 03:10:00										Segment_1 Pristine Marine
2017-01-11 03:15:00										Segment_1 Pristine Marine
2017-01-11 03:20:00										Segment_1 Pristine Marine
2017-01-11 03:25:00	21.422456315303982	16.06684223647799	5.3556140788259965	16.06684223647799	10.711228157651991	5.3556140788259965	5.3556140788259965	5.3556140788259965	0.0	Segment_1 Pristine Marine
2017-01-11 03:30:00	16.2126234519172	0.0	24.3189351778758	8.1063117259586	8.1063117259586	0.0	0.0	0.0	0.0	Segment_1 Pristine Marine
2017-01-11 03:35:00										Segment_1 Pristine Marine
2017-01-11 03:40:00										Segment_1 Pristine Marine
2017-01-11 03:45:00										Segment_1 Pristine Marine
2017-01-11 03:50:00										Segment_1 Pristine Marine
2017-01-11 03:55:00										Segment_1 Pristine Marine
2017-01-11 04:00:00	25.599144448148014	19.199358336111004	0.0	6.399786112037003	0.0	6.399786112037003	0.0	0.0	0.0	Segment_1 Pristine Marine
2017-01-11 04:05:00	16.068235876086685	10.712157250724458	21.42431450144891	10.712157250724458	5.356078625362229	0.0	0.0	0.0	0.0	Segment_1 Pristine Marine
2017-01-11 04:10:00	5.3532211547545785	10.706442309509155	16.059663464263735	5.3532211547545785	10.706442309509155	5.3532211547545785	0.0	0.0	0.0	Segment_1 Pristine Marine
2017-01-11 04:15:00	10.711085234560649	5.355542617280324	0.0	5.355542617280324	10.711085234560649	0.0	5.355542617280324	0.0	0.0
2017-01-11 04:20:00	16.063519917399226	0.0	5.354506639133075	5.354506639133075	5.354506639133075	5.354506639133075	0.0	0.0	0.0
2017-01-11 04:25:00	16.069736989148062	10.713157992765376	0.0	5.356578996382688	10.713157992765376	16.069736989148062	5.356578996382688	0.0	0.0	Segment_1 Pristine Marine
2017-01-11 04:30:00	21.41809798971862	21.41809798971862	5.354524497429655	0.0	5.354524497429655	5.354524497429655	0.0	5.354524497429655	0.0	Segment_1 Pristine Marine
2017-01-11 04:35:00	5.354310205732382	10.708620411464764	0.0	0.0	10.708620411464764	10.708620411464764	10.708620411464764	0.0	0.0	Segment_1 Pristine Marine
2017-01-11 04:40:00	10.709834820188894	10.709834820188894	16.06475223028334	10.709834820188894	0.0	5.354917410094447	0.0	5.354917410094447	0.0	Segment_1 Pristine Marine
2017-01-11 04:45:00	42.85163115890437	16.06936168458914	16.06936168458914	26.78226947431523	21.425815579452184	0.0	0.0	5.356453894863046	0.0	Segment_1 Pristine Marine
2017-01-11 04:50:00	21.468649017144244	5.367162254286061	10.734324508572122	5.367162254286061	21.468649017144244	0.0	0.0	0.0	0.0	Segment_1 Pristine Marine
2017-01-11 04:55:00	5.554601528676057	16.663804586028167	5.554601528676057	16.663804586028167	11.109203057352113	5.554601528676057	0.0	0.0	0.0	Segment_1 Pristine Marine
2017-01-11 05:00:00	5.355971415162623	10.711942830325246	10.711942830325246	0.0	10.711942830325246	10.711942830325246	5.355971415162623	0.0	0.0	Segment_1 Pristine Marine
2017-01-11 05:05:00	21.416455146974897	16.062341360231176	5.354113786743724	10.708227573487449	10.708227573487449	5.354113786743724	0.0	0.0	0.0	Segment_1 Pristine Marine
2017-01-11 05:10:00	0.0	5.353720991996167	16.061162975988502	5.353720991996167	5.353720991996167	21.414883967984668	5.353720991996167	0.0	0.0	Segment_1 Pristine Marine
2017-01-11 05:15:00	5.3558820766081405	16.067646229824422	0.0	5.3558820766081405	32.135292459648845	10.71176415321628	5.3558820766081405	0.0	0.0	Segment_1 Pristine Marine
2017-01-11 05:20:00	0.0	0.0	16.094061888003875	10.729374592002582	26.823436480006453	0.0	5.364687296001291	0.0	0.0	Segment_1 Pristine Marine
2017-01-11 05:25:00	5.362734050511488	10.725468101022976	21.450936202045952	0.0	16.088202151534464	10.725468101022976	10.725468101022976	5.362734050511488	0.0	Segment_1 Pristine Marine
2017-01-11 05:30:00	5.355542617280324	5.355542617280324	16.066627851840973	16.066627851840973	21.422170469121294	10.711085234560649	0.0	5.355542617280324	0.0	Segment_1 Pristine Marine
2017-01-11 05:35:00	5.365978293736238	10.731956587472476	10.731956587472476	10.731956587472476	21.46391317494496	5.365978293736238	0.0	0.0	0.0	Segment_1 Pristine Marine
2017-01-11 05:40:00	10.708584697730343	21.417169395460693	5.3542923488651715	10.708584697730343	5.3542923488651715	10.708584697730343	5.3542923488651715	5.3542923488651715	0.0	Segment_1 Pristine Marine
2017-01-11 05:45:00	21.41052872267796	0.0	0.0	5.35263218066949	10.70526436133898	5.35263218066949	5.35263218066949	5.35263218066949	0.0	Segment_1 Pristine Marine
2017-01-11 05:50:00	21.451366126477467	5.362841531619367	10.725683063238733	0.0	10.725683063238733	5.362841531619367	0.0	5.362841531619367	0.0	Segment_1 Pristine Marine
2017-01-11 05:55:00	10.719953684716131	16.079930527074193	0.0	5.359976842358066	5.359976842358066	0.0	5.359976842358066	0.0	0.0	Segment_1 Pristine Marine
2017-01-11 06:00:00	10.715088523398382	32.14526557019515	16.072632785097575	5.357544261699191	10.715088523398382	0.0	0.0	0.0	0.0	Segment_1 Pristine Marine
2017-01-11 06:05:00	21.88621285035548	0.0	21.88621285035548	10.94310642517774	10.94310642517774	0.0	5.47155321258887	0.0	0.0	Segment_1 Pristine Marine
2017-01-11 06:10:00	10.93930365449831	16.408955481747466	0.0	0.0	5.469651827249155	0.0	10.93930365449831	0.0	0.0	Segment_1 Pristine Marine
2017-01-11 06:15:00	5.373593457279124	5.373593457279124	5.373593457279124	10.747186914558249	16.12078037183737	5.373593457279124	5.373593457279124	0.0	0.0	Segment_1 Pristine Marine
2017-01-11 06:20:00	10.705514207472536	5.352757103736268	10.705514207472536	10.705514207472536	0.0	5.352757103736268	5.352757103736268	16.058271311208802	0.0	Segment_1 Pristine Marine
2017-01-11 06:25:00	10.724429238436665	5.362214619218332	0.0	0.0	10.724429238436665	10.724429238436665	0.0	0.0	0.0	Segment_1 Pristine Marine
2017-01-11 06:30:00	5.35670410374603	16.07011231123809	10.71340820749206	5.35670410374603	10.71340820749206	21.42681641498412	0.0	0.0	0.0	Segment_1 Pristine Marine
2017-01-11 06:35:00	10.709656213396396	16.06448432009459	10.709656213396396	10.709656213396396	10.709656213396396	16.06448432009459	10.709656213396396	0.0	0.0	Segment_1 Pristine Marine
2017-01-11 06:40:00	10.721779259427775	10.721779259427775	16.082668889141665	10.721779259427775	5.3608896297138875	26.804448148569445	0.0	0.0	0.0	Segment_1 Pristine Marine
2017-01-11 06:45:00	0.0	10.709834820188894	5.354917410094447	10.709834820188894	5.354917410094447	0.0	0.0	5.354917410094447	0.0	Segment_1 Pristine Marine
2017-01-11 06:50:00	10.72650716489553	5.363253582447765	5.363253582447765	10.72650716489553	0.0	16.089760747343295	0.0	0.0	0.0	Segment_1 Pristine Marine
2017-01-11 06:55:00	0.0	10.714587948650397	16.071881922975592	5.357293974325199	0.0	5.357293974325199	0.0	5.357293974325199	0.0	Segment_1 Pristine Marine
2017-01-11 07:00:00	21.41638372474648	5.35409593118662	10.70819186237324	5.35409593118662	16.062287793559857	5.35409593118662	0.0	0.0	0.0	Segment_1 Pristine Marine
2017-01-11 07:05:00	5.355346107862672	16.066038323588018	21.421384431450686	16.066038323588018	10.710692215725343	5.355346107862672	0.0	0.0	0.0	Segment_1 Pristine Marine
2017-01-11 07:10:00	16.08761103900823	0.0	5.362537013002744	0.0	0.0	5.362537013002744	5.362537013002744	0.0	0.0	Segment_1 Pristine Marine
2017-01-11 07:15:00	16.062555630489307	5.354185210163101	0.0	5.354185210163101	16.062555630489307	5.354185210163101	0.0	0.0	0.0	Segment_1 Pristine Marine
2017-01-11 07:20:00	5.356203709353227	26.781018546766127	0.0	0.0	10.712407418706453	0.0	0.0	5.356203709353227	0.0	Segment_1 Pristine Marine
2017-01-11 07:25:00	21.417526537569266	16.063144903176948	5.3543816343923165	5.3543816343923165	16.063144903176948	16.063144903176948	0.0	0.0	0.0	Segment_1 Pristine Marine
2017-01-11 07:30:00	16.088578336668636	32.17715667333727	10.725718891112423	10.725718891112423	16.088578336668636	5.362859445556212	5.362859445556212	0.0	0.0	Segment_1 Pristine Marine
2017-01-11 07:35:00	37.52635271429024	5.360907530612892	5.360907530612892	0.0	21.443630122451566	5.360907530612892	5.360907530612892	0.0	0.0	Segment_1 Pristine Marine
2017-01-11 07:40:00	0.0	21.410314575989045	10.705157287994522	5.352578643997261	5.352578643997261	16.057735931991786	0.0	0.0	0.0	Segment_1 Pristine Marine
2017-01-11 07:45:00	21.439764212437176	0.0	5.359941053109294	5.359941053109294	10.719882106218588	5.359941053109294	0.0	0.0	0.0	Segment_1 Pristine Marine
2017-01-11 07:50:00	21.453372668374783	21.453372668374783	16.090029501281087	10.726686334187391	10.726686334187391	0.0	10.726686334187391	0.0	0.0	Segment_1 Pristine Marine
2017-01-11 07:55:00	10.709120428760377	21.418240857520754	5.3545602143801885	10.709120428760377	5.3545602143801885	5.3545602143801885	0.0	0.0	0.0	Segment_1 Pristine Marine
2017-01-11 08:00:00	16.064430739129133	21.419240985505517	16.064430739129133	16.064430739129133	10.709620492752755	5.3548102463763785	0.0	0.0	0.0	Segment_1 Pristine Marine
2017-01-11 08:05:00	5.3543994918550775	26.77199745927539	10.708798983710157	5.3543994918550775	5.3543994918550775	0.0	0.0	0.0	0.0	Segment_1 Pristine Marine
2017-01-11 08:10:00	5.3647410751710085	5.3647410751710085	0.0	21.458964300684034	5.3647410751710085	0.0	5.3647410751710085	0.0	0.0	Segment_1 Pristine Marine
2017-01-11 08:15:00	16.089438254468767	5.3631460848229215	5.3631460848229215	10.726292169645843	10.726292169645843	5.3631460848229215	5.3631460848229215	0.0	0.0	Segment_1 Pristine Marine
2017-01-11 08:20:00	16.090244510895708	0.0	5.363414836965236	5.363414836965236	5.363414836965236	5.363414836965236	0.0	0.0	0.0	Segment_1 Pristine Marine
2017-01-11 08:25:00	5.357097336364786	0.0	16.07129200909436	16.07129200909436	0.0	5.357097336364786	0.0	0.0	0.0	Segment_1 Pristine Marine
2017-01-11 08:30:00	10.711942830325246	5.355971415162623	5.355971415162623	0.0	5.355971415162623	10.711942830325246	0.0	0.0	0.0	Segment_1 Pristine Marine
2017-01-11 08:35:00	26.800242111447268	21.44019368915781	10.720096844578906	0.0	10.720096844578906	0.0	0.0	5.360048422289453	0.0	Segment_1 Pristine Marine
2017-01-11 08:40:00	21.44957488836181	16.08718116627135	5.362393722090451	10.724787444180905	5.362393722090451	26.811968610452258	0.0	5.362393722090451	0.0	Segment_1 Pristine Marine
2017-01-11 08:45:00	5.359028588721669	16.077085766165006	0.0	5.359028588721669	16.077085766165006	0.0	5.359028588721669	0.0	0.0	Segment_1 Pristine Marine
2017-01-11 08:50:00	16.068557519561885	10.712371679707925	21.42474335941585	0.0	26.78092919926981	10.712371679707925	0.0	0.0	0.0	Segment_1 Pristine Marine
2017-01-11 08:55:00	5.354149498215219	21.41659799286088	16.062448494645658	0.0	0.0	5.354149498215219	10.708298996430438	0.0	0.0	Segment_1 Pristine Marine
2017-01-11 09:00:00	16.064216418841504	16.064216418841504	0.0	10.709477612561004	5.354738806280502	5.354738806280502	10.709477612561004	0.0	0.0	Segment_1 Pristine Marine
2017-01-11 09:05:00										Segment_1 Pristine Marine
2017-01-11 09:10:00										Segment_1 Pristine Marine
2017-01-11 09:15:00	22.010057869586234	16.507543402189675	5.502514467396559	11.005028934793117	0.0	0.0	0.0	0.0	0.0	Segment_1 Pristine Marine
2017-01-11 09:20:00	5.356793469726418	10.713586939452837	0.0	16.070380409179258	16.070380409179258	0.0	5.356793469726418	0.0	0.0	Segment_1 Pristine Marine
2017-01-11 09:25:00	26.775390818570692	32.130468982284825	10.710156327428278	0.0	5.355078163714139	16.065234491142412	5.355078163714139	0.0	0.0	Segment_1 Pristine Marine
2017-01-11 09:30:00	26.790313942593926	10.716125577037573	10.716125577037573	0.0	5.358062788518787	21.432251154075146	10.716125577037573	0.0	0.0	Segment_1 Pristine Marine
2017-01-11 09:35:00	21.429247404876925	16.0719355536577	5.357311851219233	5.357311851219233	21.429247404876925	0.0	5.357311851219233	0.0	0.0	Segment_1 Pristine Marine
2017-01-11 09:40:00	5.356293058638081	0.0	10.712586117276162	5.356293058638081	10.712586117276162	10.712586117276162	0.0	5.356293058638081	0.0	Segment_1 Pristine Marine
2017-01-11 09:45:00	5.35252510839596	10.70505021679192	10.70505021679192	0.0	5.35252510839596	0.0	0.0	5.35252510839596	0.0	Segment_1 Pristine Marine
2017-01-11 09:50:00	21.43046310669193	5.357615776672983	0.0	0.0	5.357615776672983	0.0	0.0	0.0	0.0	Segment_1 Pristine Marine
2017-01-11 09:55:00	10.706442309509155	5.3532211547545785	5.3532211547545785	5.3532211547545785	0.0	5.3532211547545785	10.706442309509155	0.0	0.0	Segment_1 Pristine Marine
2017-01-11 10:00:00	16.065288077469653	0.0	5.355096025823218	5.355096025823218	5.355096025823218	10.710192051646436	0.0	0.0	0.0	Segment_1 Pristine Marine
2017-01-11 10:05:00	0.0	5.355864209254888	0.0	5.355864209254888	10.711728418509775	5.355864209254888	5.355864209254888	0.0	0.0	Segment_1 Pristine Marine
2017-01-11 10:10:00	5.428960793034764	10.857921586069528	21.715843172139056	10.857921586069528	0.0	16.286882379104295	5.428960793034764	0.0	0.0	Segment_1 Pristine Marine
2017-01-11 10:15:00	5.478517588092783	10.957035176185567	5.478517588092783	5.478517588092783	10.957035176185567	21.914070352371134	5.478517588092783	0.0	0.0	Segment_1 Pristine Marine
2017-01-11 10:20:00	10.717949848041464	0.0	0.0	10.717949848041464	5.358974924020732	16.076924772062196	5.358974924020732	0.0	0.0	Segment_1 Pristine Marine
2017-01-11 10:25:00	5.355292516887911	10.710585033775821	10.710585033775821	5.355292516887911	10.710585033775821	10.710585033775821	5.355292516887911	0.0	0.0	Segment_1 Pristine Marine
2017-01-11 10:30:00	10.718629637226154	16.077944455839233	10.718629637226154	0.0	5.359314818613077	5.359314818613077	0.0	0.0	0.0	Segment_1 Pristine Marine
2017-01-11 10:35:00	21.42359977632243	10.711799888161217	5.3558999440806065	10.711799888161217	10.711799888161217	5.3558999440806065	0.0	0.0	0.0	Segment_1 Pristine Marine
2017-01-11 10:40:00	32.13293413423542	21.42195608949028	16.06646706711771	0.0	10.71097804474514	0.0	5.35548902237257	0.0	0.0	Segment_1 Pristine Marine
2017-01-11 10:45:00	16.07397378483268	5.357991261610894	5.357991261610894	16.07397378483268	5.357991261610894	0.0	0.0	0.0	0.0	Segment_1 Pristine Marine
2017-01-11 10:50:00	10.710692215725343	5.355346107862672	5.355346107862672	5.355346107862672	21.421384431450686	5.355346107862672	0.0	5.355346107862672	0.0	Segment_1 Pristine Marine
2017-01-11 10:55:00	21.42967646035588	10.71483823017794	10.71483823017794	0.0	16.07225734526691	10.71483823017794	5.35741911508897	5.35741911508897	0.0	Segment_1 Pristine Marine
2017-01-11 11:00:00	10.946911840649578	10.946911840649578	0.0	5.473455920324789	10.946911840649578	5.473455920324789	0.0	5.473455920324789	0.0	Segment_1 Pristine Marine
2017-01-11 11:05:00	5.447806553934103	5.447806553934103	5.447806553934103	5.447806553934103	10.895613107868206	5.447806553934103	5.447806553934103	0.0	0.0	Segment_1 Pristine Marine
2017-01-11 11:10:00	16.061645021370925	0.0	5.353881673790309	5.353881673790309	10.707763347580618	10.707763347580618	0.0	5.353881673790309	0.0	Segment_1 Pristine Marine
2017-01-11 11:15:00	10.71112096497591	5.355560482487955	0.0	0.0	5.355560482487955	0.0	5.355560482487955	0.0	0.0	Segment_1 Pristine Marine
2017-01-11 11:20:00	16.074242011632453	5.358080670544152	10.716161341088304	0.0	16.074242011632453	5.358080670544152	5.358080670544152	0.0	0.0	Segment_1 Pristine Marine
2017-01-11 11:25:00	16.065609602940267	5.355203200980091	5.355203200980091	5.355203200980091	10.71040640196018	0.0	0.0	0.0	0.0	Segment_1 Pristine Marine
2017-01-11 11:30:00	10.714123171118427	5.357061585559213	5.357061585559213	10.714123171118427	10.714123171118427	10.714123171118427	0.0	5.357061585559213	0.0	Segment_1 Pristine Marine
2017-01-11 11:35:00	5.3555783478147765	21.422313391259106	5.3555783478147765	5.3555783478147765	5.3555783478147765	5.3555783478147765	0.0	0.0	0.0	Segment_1 Pristine Marine
2017-01-11 11:40:00	21.4295334399539	5.357383359988475	0.0	16.07215007996543	5.357383359988475	5.357383359988475	5.357383359988475	0.0	0.0	Segment_1 Pristine Marine
2017-01-11 11:45:00	16.067646229824422	0.0	10.71176415321628	0.0	10.71176415321628	0.0	0.0	0.0	0.0	Segment_1 Pristine Marine
2017-01-11 11:50:00	5.353185455665825	21.4127418226633	5.353185455665825	5.353185455665825	5.353185455665825	5.353185455665825	0.0	0.0	0.0	Segment_1 Pristine Marine
2017-01-11 11:55:00	5.358635072538747	21.434540290154988	0.0	5.358635072538747	10.717270145077494	0.0	5.358635072538747	0.0	0.0	Segment_1 Pristine Marine
2017-01-11 12:00:00	10.705335744758576	0.0	5.352667872379287	5.352667872379287	5.352667872379287	5.352667872379287	0.0	0.0	0.0	Segment_1 Pristine Marine
2017-01-11 12:05:00	16.075797903618028	5.3585993012060085	10.717198602412015	5.3585993012060085	21.434397204824034	16.075797903618028	0.0	0.0	0.0	Segment_1 Pristine Marine
2017-01-11 12:10:00	10.706478008955012	10.706478008955012	10.706478008955012	5.353239004477506	5.353239004477506	0.0	0.0	0.0	0.0	Segment_1 Pristine Marine
2017-01-11 12:15:00	5.3558999440806065	5.3558999440806065	10.711799888161217	5.3558999440806065	0.0	0.0	0.0	0.0	0.0	Segment_1 Pristine Marine
2017-01-11 12:20:00	10.751505236165707	16.127257854248562	0.0	5.375752618082855	5.375752618082855	0.0	0.0	0.0	0.0	Segment_1 Pristine Marine
2017-01-11 12:25:00	10.717127060701694	16.075690591052545	5.358563530350847	0.0	0.0	0.0	0.0	0.0	0.0	Segment_1 Pristine Marine
2017-01-11 12:30:00	0.0	10.736298574509323	0.0	0.0	10.736298574509323	0.0	0.0	0.0	0.0	Segment_1 Pristine Marine
2017-01-11 12:35:00	10.713765677377292	0.0	21.427531354754585	5.356882838688646	0.0	0.0	0.0	0.0	0.0	Segment_1 Pristine Marine
2017-01-11 12:40:00	10.708370420326203	0.0	0.0	10.708370420326203	5.354185210163101	5.354185210163101	0.0	0.0	0.0	Segment_1 Pristine Marine
2017-01-11 12:45:00	16.106117324759747	5.368705774919915	21.47482309967966	10.73741154983983	16.106117324759747	0.0	0.0	0.0	0.0	Segment_1 Pristine Marine
2017-01-11 12:50:00	0.0	5.356114363049223	10.712228726098443	0.0	5.356114363049223	0.0	0.0	0.0	0.0	Segment_1 Pristine Marine
2017-01-11 12:55:00	16.066574256575652	10.711049504383768	5.355524752191884	10.711049504383768	5.355524752191884	5.355524752191884	0.0	0.0	0.0	Segment_1 Pristine Marine
2017-01-11 13:00:00	0.0	5.358724502960054	0.0	5.358724502960054	0.0	0.0	0.0	0.0	0.0	Segment_1 Pristine Marine
2017-01-11 13:05:00	0.0	0.0	10.727008853996589	10.727008853996589	5.363504426998294	10.727008853996589	0.0	0.0	0.0	Segment_1 Pristine Marine
2017-01-11 13:10:00	5.580570422255453	5.580570422255453	5.580570422255453	11.161140844510903	5.580570422255453	0.0	0.0	0.0	0.0	Segment_1 Pristine Marine
2017-01-11 13:15:00	10.714802474958127	5.357401237479063	10.714802474958127	5.357401237479063	5.357401237479063	0.0	0.0	0.0	0.0	Segment_1 Pristine Marine
2017-01-11 13:20:00										Segment_1 Pristine Marine
2017-01-11 13:25:00										Segment_1 Pristine Marine
2017-01-11 13:30:00										Segment_1 Pristine Marine
2017-01-11 13:35:00										Segment_1 Pristine Marine
2017-01-11 13:40:00										Segment_1 Pristine Marine
2017-01-11 13:45:00	16.072686420790948	26.78781070131825	16.072686420790948	0.0	16.072686420790948	0.0	0.0	0.0	0.0	Segment_1 Pristine Marine
2017-01-11 13:50:00	10.707763347580618	21.415526695161237	0.0	16.061645021370925	5.353881673790309	10.707763347580618	0.0	0.0	0.0	Segment_1 Pristine Marine
2017-01-11 13:55:00	10.728012372998775	42.91204949199511	0.0	5.364006186499387	0.0	10.728012372998775	0.0	0.0	0.0	Segment_1 Pristine Marine
2017-01-11 14:00:00	26.763963985560398	21.411171188448318	0.0	5.3527927971120794	0.0	10.705585594224159	5.3527927971120794	0.0	0.0	Segment_1 Pristine Marine
2017-01-11 14:05:00	10.707049232468188	10.707049232468188	5.353524616234094	10.707049232468188	5.353524616234094	0.0	0.0	0.0	0.0	Segment_1 Pristine Marine
2017-01-11 14:10:00	5.35211470436122	10.70422940872244	5.35211470436122	5.35211470436122	5.35211470436122	0.0	0.0	0.0	0.0	Segment_1 Pristine Marine
2017-01-11 14:15:00	21.410171813909614	16.05762886043221	5.352542953477403	5.352542953477403	0.0	0.0	10.705085906954807	10.705085906954807	0.0	Segment_1 Pristine Marine
2017-01-11 14:20:00	21.408101977682346	10.704050988841173	5.3520254944205865	21.408101977682346	0.0	5.3520254944205865	0.0	0.0	0.0	Segment_1 Pristine Marine
2017-01-11 14:25:00	26.831774758965178	10.732709903586072	21.465419807172147	10.732709903586072	5.366354951793037	5.366354951793037	0.0	5.366354951793037	0.0	Segment_1 Pristine Marine
2017-01-11 14:30:00	26.81779091227393	16.090674547364358	10.727116364909577	5.363558182454788	16.090674547364358	5.363558182454788	0.0	0.0	0.0	Segment_1 Pristine Marine
2017-01-11 14:35:00	37.47504720281968	10.707156343662767	16.06073451549415	16.06073451549415	10.707156343662767	10.707156343662767	10.707156343662767	5.353578171831384	0.0	Segment_1 Pristine Marine
2017-01-11 14:40:00	16.06405568237859	10.70937045491906	5.35468522745953	10.70937045491906	10.70937045491906	10.70937045491906	5.35468522745953	0.0	0.0	Segment_1 Pristine Marine
2017-01-11 14:45:00	21.439621057353822	5.3599052643384555	5.3599052643384555	0.0	10.719810528676911	5.3599052643384555	5.3599052643384555	0.0	0.0	Segment_1 Pristine Marine
2017-01-11 14:50:00	0.0	0.0	5.354953132286977	5.354953132286977	10.709906264573954	0.0	0.0	0.0	0.0	Segment_1 Pristine Marine
2017-01-11 14:55:00	21.418312292136566	26.772890365170714	0.0	0.0	0.0	5.3545780730341415	5.3545780730341415	0.0	0.0	Segment_1 Pristine Marine
2017-01-11 15:00:00	21.481503721554603	10.740751860777301	26.851879651943253	5.370375930388651	16.111127791165952	10.740751860777301	0.0	0.0	0.0	Segment_1 Pristine Marine
2017-01-11 15:05:00	21.420026865877613	26.77503358234702	0.0	0.0	5.355006716469403	10.710013432938807	5.355006716469403	0.0	0.0	Segment_1 Pristine Marine
2017-01-11 15:10:00	21.41874090983812	10.70937045491906	5.35468522745953	16.06405568237859	16.06405568237859	5.35468522745953	0.0	5.35468522745953	0.0	Segment_1 Pristine Marine
2017-01-11 15:15:00	32.15674767014944	16.07837383507472	21.437831780099632	0.0	0.0	0.0	10.718915890049816	0.0	0.0	Segment_1 Pristine Marine
2017-01-11 15:20:00	10.7048717695471	5.35243588477355	10.7048717695471	10.7048717695471	10.7048717695471	10.7048717695471	5.35243588477355	0.0	0.0	Segment_1 Pristine Marine
2017-01-11 15:25:00	21.42967646035588	26.78709557544485	5.35741911508897	10.71483823017794	10.71483823017794	5.35741911508897	0.0	0.0	0.0	Segment_1 Pristine Marine
2017-01-11 15:30:00	26.76075194585097	10.704300778340386	0.0	10.704300778340386	10.704300778340386	5.352150389170193	5.352150389170193	0.0	0.0	Segment_1 Pristine Marine
2017-01-11 15:35:00	0.0	32.118363075627954	10.706121025209317	10.706121025209317	0.0	16.059181537813974	10.706121025209317	0.0	0.0	Segment_1 Pristine Marine
2017-01-11 15:40:00	0.0	10.713515445952902	0.0	5.356757722976451	5.356757722976451	5.356757722976451	0.0	0.0	0.0	Segment_1 Pristine Marine
2017-01-11 15:45:00	26.829622448793202	26.829622448793202	16.09777346927592	16.09777346927592	5.36592448975864	5.36592448975864	0.0	0.0	0.0	Segment_1 Pristine Marine
2017-01-11 15:50:00	10.71012060344844	26.7753015086211	16.06518090517266	5.3550603017242215	10.71012060344844	0.0	5.3550603017242215	0.0	0.0	Segment_1 Pristine Marine
2017-01-11 15:55:00	26.77092605081551	16.062555630489307	5.354185210163101	10.708370420326203	21.416740840652412	0.0	5.354185210163101	0.0	0.0	Segment_1 Pristine Marine
2017-01-11 16:00:00	26.810088099384576	37.5341233391384	10.72403523975383	10.72403523975383	5.362017619876915	16.086052859630744	0.0	5.362017619876915	0.0	Segment_1 Pristine Marine
2017-01-11 16:05:00	26.7937119470126	42.869939115220156	5.35874238940252	5.35874238940252	10.717484778805039	5.35874238940252	5.35874238940252	0.0	5.35874238940252	Segment_1 Pristine Marine
2017-01-11 16:10:00	42.82862537465107	32.1214690309883	21.414312687325534	16.06073451549415	10.707156343662767	10.707156343662767	0.0	0.0	5.353578171831384	Segment_1 Pristine Marine
2017-01-11 16:15:00	37.474422391684925	42.82791130478278	21.41395565239139	10.706977826195695	16.060466739293542	5.353488913097848	5.353488913097848	0.0	0.0	Segment_1 Pristine Marine
2017-01-11 16:20:00	21.43704459271786	10.71852229635893	21.43704459271786	5.359261148179465	10.71852229635893	16.077783444538394	10.71852229635893	0.0	0.0	Segment_1 Pristine Marine
2017-01-11 16:25:00	32.12693268573368	21.41795512382245	37.48142146668929	10.708977561911226	26.772443904778065	5.354488780955613	0.0	0.0	0.0	Segment_1 Pristine Marine
2017-01-11 16:30:00	26.75977064304641	21.40781651443713	10.703908257218565	5.3519541286092815	10.703908257218565	10.703908257218565	5.3519541286092815	5.3519541286092815	0.0	Segment_1 Pristine Marine
2017-01-11 16:35:00	32.116970945783514	48.17545641867528	16.058485472891753	16.058485472891753	16.058485472891753	5.352828490963919	10.705656981927838	5.352828490963919	0.0	Segment_1 Pristine Marine
2017-01-11 16:40:00	37.50731575642058	26.7909398260147	16.074563895608822	21.432751860811763	21.432751860811763	0.0	5.358187965202941	0.0	0.0	Segment_1 Pristine Marine
2017-01-11 16:45:00	42.84462678251821	21.422313391259106	16.066735043444325	16.066735043444325	16.066735043444325	10.711156695629553	0.0	0.0	0.0	Segment_1 Pristine Marine
2017-01-11 16:50:00	26.800421064860448	21.440336851888357	21.440336851888357	10.720168425944179	16.080252638916267	0.0	0.0	0.0	0.0	Segment_1 Pristine Marine
2017-01-11 16:55:00	42.82319904076571	26.764499400478567	10.705799760191423	16.058699640287138	16.058699640287138	10.705799760191423	0.0	5.3528998800957135	0.0	Segment_1 Pristine Marine
2017-01-11 17:00:00	37.4867975311709	21.421027160669087	32.131540741003626	10.710513580334544	16.065770370501813	10.710513580334544	5.355256790167272	0.0	0.0	Segment_1 Pristine Marine
2017-01-11 17:05:00	26.778517042199887	16.06711022531993	16.06711022531993	10.711406816879952	10.711406816879952	10.711406816879952	0.0	0.0	0.0	Segment_1 Pristine Marine
2017-01-11 17:10:00	42.83705319768604	16.063894949132266	10.70926329942151	21.41852659884302	21.41852659884302	26.773158248553766	5.354631649710755	0.0	0.0	Segment_1 Pristine Marine
2017-01-11 17:15:00	37.54515814017086	21.45437608009764	16.090782060073227	16.090782060073227	37.54515814017086	5.36359402002441	0.0	0.0	0.0	Segment_1 Pristine Marine
2017-01-11 17:20:00	42.82819692987275	32.121147697404574	26.767623081170477	16.060573848702287	5.353524616234094	10.707049232468188	0.0	0.0	0.0	Segment_1 Pristine Marine
2017-01-11 17:25:00	58.87856138379246	69.5837543626638	16.057789468307032	32.115578936614064	16.057789468307032	5.352596489435677	5.352596489435677	5.352596489435677	0.0	Segment_1 Pristine Marine
2017-01-11 17:30:00	10.714480688717847	37.50068241051246	21.42896137743569	26.78620172179462	26.78620172179462	0.0	0.0	0.0	0.0	Segment_1 Pristine Marine
2017-01-11 17:35:00	48.18123955537472	42.82776849366642	5.353471061708302	32.120826370249816	16.060413185124908	10.706942123416605	5.353471061708302	0.0	0.0	Segment_1 Pristine Marine
2017-01-11 17:40:00	48.20808505376743	37.49517726404133	10.712907789726092	21.425815579452184	5.356453894863046	21.425815579452184	10.712907789726092	0.0	0.0	Segment_1 Pristine Marine
2017-01-11 17:45:00	48.173047188100526	16.05768239603351	21.410243194711352	5.352560798677836	5.352560798677836	10.705121597355673	10.705121597355673	10.705121597355673	0.0	Segment_1 Pristine Marine
2017-01-11 17:50:00	37.50055727559475	53.57222467942107	16.07166740382632	21.428889871768426	10.714444935884213	16.07166740382632	10.714444935884213	10.714444935884213	5.3572224679421065	Segment_1 Pristine Marine
2017-01-11 17:55:00	48.17850845669997	48.17850845669997	32.11900563779999	21.412670425199988	21.412670425199988	10.706335212599996	0.0	0.0	0.0	Segment_1 Pristine Marine
2017-01-11 18:00:00	37.502809831894346	21.430177046796764	26.78772130849596	26.78772130849596	16.072632785097575	10.715088523398382	0.0	0.0	0.0	Segment_1 Pristine Marine
2017-01-11 18:05:00	16.05768239603351	53.52560798677836	16.05768239603351	10.705121597355673	10.705121597355673	5.352560798677836	0.0	10.705121597355673	0.0	Segment_1 Pristine Marine
2017-01-11 18:10:00	32.226244138981016	21.48416275932069	37.597284828811205	5.371040689830172	0.0	10.742081379660345	0.0	5.371040689830172	0.0	Segment_1 Pristine Marine
2017-01-11 18:15:00	32.12564695270241	32.12564695270241	10.708548984234136	10.708548984234136	10.708548984234136	5.354274492117068	16.062823476351205	0.0	0.0
2017-01-11 18:20:00	32.1275755908433	32.1275755908433	21.418383727228868	32.1275755908433	32.1275755908433	21.418383727228868	16.06378779542165	10.709191863614434	0.0
2017-01-11 18:25:00	10.70422940872244	48.169032339250975	5.35211470436122	16.05634411308366	21.40845881744488	5.35211470436122	5.35211470436122	0.0	0.0	Segment_1 Pristine Marine
2017-01-11 18:30:00	32.1161143104761	48.17417146571415	26.76342859206341	16.05805715523805	10.705371436825363	5.3526857184126815	10.705371436825363	0.0	0.0	Segment_1 Pristine Marine
2017-01-11 18:35:00	48.19232778252649	32.128218521684325	32.128218521684325	21.41881234778955	26.773515434736943	21.41881234778955	5.354703086947388	0.0	0.0	Segment_1 Pristine Marine
2017-01-11 18:40:00	48.185899203104206	21.415955201379646	5.353988800344911	16.061966401034738	10.707977600689823	5.353988800344911	5.353988800344911	5.353988800344911	0.0	Segment_1 Pristine Marine
2017-01-11 18:45:00	37.497554288084935	32.140760818358515	10.713586939452837	26.78396734863209	10.713586939452837	5.356793469726418	0.0	0.0	0.0	Segment_1 Pristine Marine
2017-01-11 18:50:00	48.18702408069353	26.770568933718625	10.708227573487449	10.708227573487449	21.416455146974897	5.354113786743724	0.0	0.0	0.0	Segment_1 Pristine Marine
2017-01-11 18:55:00	69.59048276591714	26.765570294583522	16.05934217675011	21.412456235666813	21.412456235666813	0.0	10.706228117833406	5.353114058916703	0.0	Segment_1 Pristine Marine
2017-01-11 19:00:00	16.06335919487415	26.772265324790247	26.772265324790247	0.0	21.4178122598322	10.7089061299161	5.35445306495805	10.7089061299161	0.0	Segment_1 Pristine Marine
2017-01-11 19:05:00	42.910902536500885	53.638628170626106	26.819314085313053	5.363862817062611	26.819314085313053	21.455451268250442	0.0	0.0	0.0	Segment_1 Pristine Marine
2017-01-11 19:10:00	16.07397378483268	32.14794756966536	48.22192135449804	58.93790387771983	21.43196504644357	26.78995630805447	16.07397378483268	10.715982523221788	0.0	Segment_1 Pristine Marine
2017-01-11 19:15:00	26.789419874148184	32.14730384897782	5.357883974829637	16.07365192448891	10.715767949659273	5.357883974829637	0.0	0.0	5.357883974829637	Segment_1 Pristine Marine
2017-01-11 19:20:00	42.826911646968654	21.413455823484327	26.766819779355416	16.06009186761325	16.06009186761325	0.0	5.3533639558710835	0.0	0.0	Segment_1 Pristine Marine
2017-01-11 19:25:00	37.461680790767744	42.81334947516313	32.110012106372345	16.055006053186172	10.703337368790782	5.351668684395391	0.0	0.0	0.0	Segment_1 Pristine Marine
2017-01-11 19:30:00	21.43411103989301	32.151166559839524	26.79263879986627	16.075583279919762	10.71705551994651	5.358527759973255	10.71705551994651	0.0	0.0	Segment_1 Pristine Marine
2017-01-11 19:35:00	21.433252590944246	10.716626295472123	21.433252590944246	10.716626295472123	21.433252590944246	5.3583131477360615	0.0	0.0	0.0	Segment_1 Pristine Marine
2017-01-11 19:40:00	37.510069910031135	37.510069910031135	26.79290707859366	16.075744247156198	16.075744247156198	16.075744247156198	5.3585814157187315	0.0	0.0	Segment_1 Pristine Marine
2017-01-11 19:45:00	53.614088043260466	42.89127043460838	26.80704402163024	0.0	26.80704402163024	16.084226412978143	0.0	0.0	0.0	Segment_1 Pristine Marine
2017-01-11 19:50:00	37.463928678939205	37.463928678939205	42.81591849021623	26.75994905638514	32.111938867662175	16.055969433831088	0.0	5.351989811277028	0.0	Segment_1 Pristine Marine
2017-01-11 19:55:00	26.776194634928537	32.131433561914235	16.065716780957118	5.355238926985708	5.355238926985708	5.355238926985708	5.355238926985708	0.0	0.0	Segment_1 Pristine Marine
2017-01-11 20:00:00	48.18172154610685	32.121147697404574	37.474672313638656	37.474672313638656	26.767623081170477	5.353524616234094	0.0	5.353524616234094	0.0	Segment_1 Pristine Marine
2017-01-11 20:05:00	48.17208356334056	26.762268646300317	21.40981491704025	5.352453729260064	5.352453729260064	5.352453729260064	0.0	0.0	0.0	Segment_1 Pristine Marine
2017-01-11 20:10:00	48.22336979855301	16.07445659951767	26.79076099919612	5.358152199839222	5.358152199839222	5.358152199839222	0.0	5.358152199839222	0.0	Segment_1 Pristine Marine
2017-01-11 20:15:00	26.764588638380953	16.058753183028568	32.117506366057135	26.764588638380953	5.352917727676191	0.0	0.0	0.0	0.0	Segment_1 Pristine Marine
2017-01-11 20:20:00	58.90409151103891	48.19425669085002	5.354917410094447	10.709834820188894	21.419669640377787	10.709834820188894	16.06475223028334	0.0	0.0	Segment_1 Pristine Marine
2017-01-11 20:25:00	37.49305070849192	42.849200809705046	26.78075050606565	10.71230020242626	16.06845030363939	5.356150101213131	5.356150101213131	0.0	0.0	Segment_1 Pristine Marine
2017-01-11 20:30:00	42.830767727131374	26.76922982945711	26.76922982945711	26.76922982945711	5.353845965891422	5.353845965891422	16.061537897674263	0.0	0.0	Segment_1 Pristine Marine
2017-01-11 20:35:00	42.85949594254551	42.85949594254551	16.072310978454563	26.787184964090944	26.787184964090944	5.357436992818188	0.0	0.0	0.0	Segment_1 Pristine Marine
2017-01-11 20:40:00	37.4656772229216	21.408958413098052	16.05671880982354	26.76119801637257	26.76119801637257	5.352239603274514	0.0	0.0	5.352239603274514	Segment_1 Pristine Marine
2017-01-11 20:45:00	42.81563302887425	26.75977064304641	16.055862385827847	10.703908257218565	53.51954128609282	0.0	0.0	10.703908257218565	5.3519541286092815	Segment_1 Pristine Marine
2017-01-11 20:50:00	53.542566354880684	37.479796448416494	10.708513270976141	16.062769906464208	5.3542566354880705	5.3542566354880705	5.3542566354880705	0.0	0.0	Segment_1 Pristine Marine
2017-01-11 20:55:00	21.410385957742708	37.46817542604974	16.057789468307032	16.057789468307032	26.762982447178388	21.410385957742708	0.0	0.0	0.0	Segment_1 Pristine Marine
2017-01-11 21:00:00	26.79228110325364	26.79228110325364	37.50919354455509	16.075368661952186	10.716912441301456	5.358456220650728	10.716912441301456	5.358456220650728	0.0	Segment_1 Pristine Marine
2017-01-11 21:05:00	58.90035880337556	42.83662458427313	21.418312292136566	16.063734219102425	21.418312292136566	21.418312292136566	0.0	5.3545780730341415	0.0	Segment_1 Pristine Marine
2017-01-11 21:10:00	16.079715793015367	42.879242114707644	26.799526321692287	10.719810528676911	32.159431586030735	10.719810528676911	5.3599052643384555	0.0	0.0	Segment_1 Pristine Marine
2017-01-11 21:15:00	37.493801229964994	42.850058548531415	26.781286592832128	10.712514637132854	10.712514637132854	5.356257318566427	0.0	0.0	0.0	Segment_1 Pristine Marine
2017-01-11 21:20:00	32.12125480788481	64.24250961576962	21.414169871923207	16.060627403942405	26.767712339904012	5.353542467980802	0.0	0.0	0.0	Segment_1 Pristine Marine
2017-01-11 21:25:00	74.97934746731507	21.42267070494716	16.06700302871037	5.35566767623679	0.0	26.77833838118395	5.35566767623679	0.0	0.0	Segment_1 Pristine Marine
2017-01-11 21:30:00	53.526678723792884	32.116007234275735	37.468675106655006	21.41067148951715	32.116007234275735	10.705335744758576	5.352667872379287	0.0	0.0	Segment_1 Pristine Marine
2017-01-11 21:35:00	21.41902666450305	26.773783330628813	16.06426999837729	0.0	10.709513332251527	10.709513332251527	5.354756666125764	0.0	0.0	Segment_1 Pristine Marine
2017-01-11 21:40:00	32.1658748124264	37.526853947830794	26.804895677022003	16.0829374062132	16.0829374062132	10.7219582708088	10.7219582708088	0.0	0.0	Segment_1 Pristine Marine
2017-01-11 21:45:00	37.47579700368409	16.06105585872175	37.47579700368409	10.70737057248117	0.0	0.0	5.353685286240585	0.0	0.0	Segment_1 Pristine Marine
2017-01-11 21:50:00	48.233994380968454	32.155996253978984	10.718665417992993	21.437330835985986	10.718665417992993	0.0	0.0	5.359332708996496	0.0	Segment_1 Pristine Marine
2017-01-11 21:55:00	37.56586588982115	5.36655226997445	10.7331045399489	32.1993136198467	5.36655226997445	5.36655226997445	5.36655226997445	5.36655226997445	0.0	Segment_1 Pristine Marine
2017-01-11 22:00:00	26.76110880107857	16.056665280647152	16.056665280647152	10.704443520431429	32.113330561294305	0.0	5.3522217602157145	0.0	0.0	Segment_1 Pristine Marine
2017-01-11 22:05:00	16.061752146496538	5.3539173821655135	10.707834764331027	5.3539173821655135	10.707834764331027	10.707834764331027	5.3539173821655135	0.0	0.0	Segment_1 Pristine Marine
2017-01-11 22:10:00	26.758878612036963	37.46243005685175	16.055327167222178	0.0	10.703551444814783	5.3517757224073925	0.0	5.3517757224073925	0.0	Segment_1 Pristine Marine
2017-01-11 22:15:00	58.896822990368754	10.708513270976141	21.417026541952282	16.062769906464208	5.3542566354880705	10.708513270976141	5.3542566354880705	0.0	0.0	Segment_1 Pristine Marine
2017-01-11 22:20:00	42.82020086716768	21.41010043358384	16.05757532518788	10.70505021679192	26.762625541979798	5.35252510839596	0.0	0.0	0.0	Segment_1 Pristine Marine
2017-01-11 22:25:00	37.47004929704256	26.764320926458968	0.0	10.705728370583588	21.41145674116717	16.058592555875382	10.705728370583588	0.0	0.0	Segment_1 Pristine Marine
2017-01-11 22:30:00	21.41067148951715	10.705335744758576	5.352667872379287	5.352667872379287	16.058003617137867	5.352667872379287	5.352667872379287	0.0	0.0	Segment_1 Pristine Marine
2017-01-11 22:35:00	21.429962506886998	10.714981253443499	5.3574906267217495	16.07247188016525	10.714981253443499	5.3574906267217495	5.3574906267217495	0.0	0.0	Segment_1 Pristine Marine
2017-01-11 22:40:00	32.12939729506143	5.354899549176905	16.064698647530715	5.354899549176905	26.77449774588453	10.70979909835381	16.064698647530715	0.0	0.0	Segment_1 Pristine Marine
2017-01-11 22:45:00	26.76467787687843	16.058806726127056	16.058806726127056	10.705871150751369	16.058806726127056	0.0	16.058806726127056	0.0	0.0	Segment_1 Pristine Marine
2017-01-11 22:50:00	21.438833738566107	16.079125303924574	10.719416869283053	0.0	10.719416869283053	5.359708434641527	0.0	0.0	5.359708434641527	Segment_1 Pristine Marine
2017-01-11 22:55:00	32.113758798988385	26.76146566582365	5.35229313316473	5.35229313316473	5.35229313316473	21.40917253265892	5.35229313316473	0.0	0.0	Segment_1 Pristine Marine
2017-01-11 23:00:00	16.05655822336507	21.408744297820093	16.05655822336507	0.0	10.704372148910046	5.352186074455023	0.0	5.352186074455023	0.0	Segment_1 Pristine Marine
2017-01-11 23:05:00	5.352186074455023	32.11311644673014	0.0	42.817488595640185	5.352186074455023	16.05655822336507	5.352186074455023	0.0	0.0	Segment_1 Pristine Marine
2017-01-11 23:10:00	16.395158886449824	10.930105924299884	5.465052962149942	5.465052962149942	5.465052962149942	10.930105924299884	0.0	0.0	0.0	Segment_1 Pristine Marine
2017-01-11 23:15:00	37.49142468170601	10.711835623344577	26.779589058361434	0.0	21.42367124668915	21.42367124668915	10.711835623344577	0.0	0.0	Segment_1 Pristine Marine
2017-01-11 23:20:00	26.765570294583522	21.412456235666813	10.706228117833406	5.353114058916703	5.353114058916703	10.706228117833406	10.706228117833406	0.0	0.0	Segment_1 Pristine Marine
2017-01-11 23:25:00	26.76922982945711	26.76922982945711	16.061537897674263	5.353845965891422	10.707691931782843	5.353845965891422	0.0	0.0	0.0	Segment_1 Pristine Marine
2017-01-11 23:30:00	26.782358830754728	21.42588706460379	5.356471766150947	32.13883059690568	21.42588706460379	10.712943532301894	0.0	0.0	0.0	Segment_1 Pristine Marine
2017-01-11 23:35:00	10.71265759837339	16.068986397560085	5.356328799186695	5.356328799186695	10.71265759837339	16.068986397560085	0.0	0.0	0.0	Segment_1 Pristine Marine
2017-01-11 23:40:00	16.205341108689073	10.803560739126045	5.401780369563022	5.401780369563022	0.0	0.0	0.0	0.0	0.0	Segment_1 Pristine Marine
2017-01-11 23:45:00	0.0	5.525257921167596	0.0	0.0	0.0	0.0	5.525257921167596	0.0	0.0	Segment_1 Pristine Marine
2017-01-11 23:50:00	5.36655226997445	0.0	0.0	0.0	5.36655226997445	0.0	0.0	0.0	0.0	Segment_1 Pristine Marine
2017-01-11 23:55:00	21.424814837412907	5.356203709353227	5.356203709353227	5.356203709353227	0.0	0.0	0.0	0.0	0.0	Segment_1 Pristine Marine
2017-01-12 00:00:00	21.412670425199988	21.412670425199988	0.0	10.706335212599996	10.706335212599996	5.353167606299998	0.0	0.0	0.0	Segment_1 Pristine Marine
2017-01-12 00:05:00	0.0	10.70737057248117	0.0	0.0	10.70737057248117	0.0	0.0	0.0	0.0	Segment_1 Pristine Marine
2017-01-12 00:10:00	5.356561124379256	5.356561124379256	10.713122248758511	10.713122248758511	5.356561124379256	5.356561124379256	0.0	0.0	0.0	Segment_1 Pristine Marine
2017-01-12 00:15:00	21.414812556235365	10.707406278117682	5.353703139058841	0.0	10.707406278117682	0.0	0.0	0.0	0.0	Segment_1 Pristine Marine
2017-01-12 00:20:00	26.80435864467217	0.0	0.0	10.721743457868866	0.0	5.360871728934433	5.360871728934433	0.0	0.0	Segment_1 Pristine Marine
2017-01-12 00:25:00	5.362357900558883	0.0	5.362357900558883	0.0	0.0	0.0	0.0	0.0	0.0	Segment_1 Pristine Marine
2017-01-12 00:30:00	10.707549103045112	5.353774551522556	5.353774551522556	10.707549103045112	0.0	10.707549103045112	10.707549103045112	0.0	0.0	Segment_1 Pristine Marine
2017-01-12 00:35:00	0.0	16.062555630489307	5.354185210163101	0.0	0.0	0.0	5.354185210163101	5.354185210163101	0.0	Segment_1 Pristine Marine
2017-01-12 00:40:00	16.080306325477938	0.0	0.0	5.360102108492646	0.0	5.360102108492646	0.0	0.0	0.0	Segment_1 Pristine Marine
2017-01-12 00:45:00	0.0	5.354720946554376	0.0	0.0	5.354720946554376	0.0	0.0	0.0	0.0	Segment_1 Pristine Marine
2017-01-12 00:50:00	16.09035201785791	5.363450672619303	5.363450672619303	0.0	0.0	0.0	0.0	0.0	0.0	Segment_1 Pristine Marine
2017-01-12 00:55:00	0.0	10.73881207241307	0.0	0.0	5.369406036206535	0.0	0.0	0.0	0.0	Segment_1 Pristine Marine
2017-01-12 01:00:00	0.0	0.0	5.365332717209316	5.365332717209316	0.0	0.0	0.0	0.0	0.0	Segment_1 Pristine Marine
2017-01-12 01:05:00	5.357472748634577	5.357472748634577	5.357472748634577	5.357472748634577	0.0	0.0	0.0	0.0	0.0	Segment_1 Pristine Marine
2017-01-12 01:10:00	0.0	5.357919736612657	5.357919736612657	0.0	0.0	0.0	0.0	0.0	0.0	Segment_1 Pristine Marine
2017-01-12 01:15:00	0.0	0.0	5.365476165235148	0.0	0.0	0.0	5.365476165235148	0.0	0.0	Segment_1 Pristine Marine
2017-01-12 01:20:00	10.715338828312547	0.0	10.715338828312547	0.0	5.357669414156273	0.0	5.357669414156273	0.0	0.0	Segment_1 Pristine Marine
2017-01-12 01:25:00	5.361695288539057	5.361695288539057	5.361695288539057	0.0	10.723390577078113	0.0	5.361695288539057	0.0	0.0	Segment_1 Pristine Marine
2017-01-12 01:30:00	0.0	0.0	0.0	0.0	10.752333310815716	0.0	5.376166655407856	5.376166655407856	0.0	Segment_1 Pristine Marine
2017-01-12 01:35:00	0.0	5.364454265391462	0.0	10.728908530782924	0.0	0.0	0.0	0.0	0.0	Segment_1 Pristine Marine
2017-01-12 01:40:00	0.0	0.0	5.353935236531741	0.0	5.353935236531741	0.0	0.0	0.0	0.0	Segment_1 Pristine Marine
2017-01-12 01:45:00	5.372334747599296	10.744669495198591	0.0	5.372334747599296	0.0	0.0	0.0	0.0	0.0	Segment_1 Pristine Marine
2017-01-12 01:50:00	10.734288623183565	5.367144311591781	0.0	0.0	5.367144311591781	0.0	0.0	0.0	0.0	Segment_1 Pristine Marine
2017-01-12 01:55:00	5.355363971759276	16.06609191527783	0.0	0.0	0.0	0.0	5.355363971759276	0.0	0.0	Segment_1 Pristine Marine
2017-01-12 02:00:00	5.360692727714722	0.0	0.0	10.72138545542944	0.0	0.0	5.360692727714722	0.0	0.0	Segment_1 Pristine Marine
2017-01-12 02:05:00	0.0	5.356150101213131	5.356150101213131	0.0	5.356150101213131	0.0	5.356150101213131	0.0	0.0	Segment_1 Pristine Marine
2017-01-12 02:10:00	5.3710766274612896	0.0	10.742153254922576	0.0	0.0	5.3710766274612896	5.3710766274612896	0.0	0.0	Segment_1 Pristine Marine
2017-01-12 02:15:00	10.71465945646516	16.071989184697742	0.0	0.0	0.0	0.0	0.0	0.0	0.0	Segment_1 Pristine Marine
2017-01-12 02:20:00	5.375320647121859	0.0	10.750641294243717	5.375320647121859	5.375320647121859	0.0	0.0	0.0	0.0	Segment_1 Pristine Marine
2017-01-12 02:25:00	0.0	0.0	0.0	5.356650485589016	0.0	0.0	0.0	0.0	0.0	Segment_1 Pristine Marine
2017-01-12 02:30:00	10.708370420326203	26.77092605081551	16.062555630489307	0.0	16.062555630489307	0.0	0.0	0.0	5.354185210163101	Segment_1 Pristine Marine
2017-01-12 02:35:00	21.41852659884302	0.0	0.0	5.354631649710755	0.0	10.70926329942151	5.354631649710755	5.354631649710755	5.354631649710755	Segment_1 Pristine Marine
2017-01-12 02:40:00	16.10030262816683	26.833837713611388	5.366767542722278	5.366767542722278	0.0	5.366767542722278	0.0	0.0	0.0	Segment_1 Pristine Marine
2017-01-12 02:45:00	10.730808880526867	5.3654044402634335	21.461617761053734	5.3654044402634335	5.3654044402634335	5.3654044402634335	0.0	0.0	0.0	Segment_1 Pristine Marine
2017-01-12 02:50:00	53.708250741422596	10.741650148284519	0.0	0.0	16.112475222426774	5.370825074142259	5.370825074142259	16.112475222426774	0.0	Segment_1 Pristine Marine
2017-01-12 02:55:00	21.518646038465395	26.898307548081746	10.759323019232696	16.138984528849047	10.759323019232696	0.0	0.0	5.379661509616349	5.379661509616349	Segment_1 Pristine Marine
2017-01-12 03:00:00	21.4413390445374	21.4413390445374	5.360334761134348	5.360334761134348	16.081004283403047	16.081004283403047	10.7206695222687	0.0	0.0	Segment_1 Pristine Marine
2017-01-12 03:05:00	32.159216856273275	32.159216856273275	21.439477904182183	0.0	5.359869476045546	0.0	0.0	0.0	0.0
2017-01-12 03:10:00	21.41995541982444	10.709977709912216	0.0	5.354988854956108	0.0	5.354988854956108	5.354988854956108	0.0	0.0
2017-01-12 03:15:00	26.776730539313355	26.776730539313355	0.0	10.710692215725343	26.776730539313355	16.066038323588018	5.355346107862672	5.355346107862672	0.0	Segment_1 Pristine Marine
2017-01-12 03:20:00	26.784592935542435	16.07075576132546	21.427674348433946	5.3569185871084875	26.784592935542435	0.0	0.0	5.3569185871084875	0.0	Segment_1 Pristine Marine
2017-01-12 03:25:00	48.19136338626495	16.06378779542165	0.0	10.709191863614434	5.354595931807217	5.354595931807217	0.0	0.0	0.0	Segment_1 Pristine Marine
2017-01-12 03:30:00	10.709299017682431	16.06394852652365	21.418598035364862	0.0	5.3546495088412165	5.3546495088412165	5.3546495088412165	0.0	0.0	Segment_1 Pristine Marine
2017-01-12 03:35:00	0.0	21.436758357093808	5.359189589273452	0.0	16.077568767820356	10.718379178546904	0.0	0.0	0.0	Segment_1 Pristine Marine
2017-01-12 03:40:00	0.0	10.709727655398524	0.0	10.709727655398524	5.354863827699262	5.354863827699262	5.354863827699262	0.0	0.0	Segment_1 Pristine Marine
2017-01-12 03:45:00	16.071452890403553	0.0	10.714301926935702	5.357150963467851	16.071452890403553	10.714301926935702	5.357150963467851	0.0	0.0	Segment_1 Pristine Marine
2017-01-12 03:50:00	32.1740399398354	16.0870199699177	10.724679979945133	5.362339989972567	5.362339989972567	0.0	5.362339989972567	0.0	0.0	Segment_1 Pristine Marine
2017-01-12 03:55:00	16.102994095311182	16.102994095311182	5.3676646984370615	0.0	5.3676646984370615	5.3676646984370615	0.0	0.0	0.0	Segment_1 Pristine Marine
2017-01-12 04:00:00	10.739889646106167	10.739889646106167	16.10983446915925	5.369944823053084	10.739889646106167	5.369944823053084	5.369944823053084	0.0	0.0	Segment_1 Pristine Marine
2017-01-12 04:05:00	21.452226027042407	16.0891695202818	10.726113013521203	10.726113013521203	16.0891695202818	0.0	0.0	0.0	0.0	Segment_1 Pristine Marine
2017-01-12 04:10:00	5.361086546178285	0.0	0.0	5.361086546178285	0.0	0.0	0.0	0.0	0.0	Segment_1 Pristine Marine
2017-01-12 04:15:00	0.0	5.355274653468004	5.355274653468004	0.0	0.0	0.0	0.0	5.355274653468004	0.0	Segment_1 Pristine Marine
2017-01-12 04:20:00	10.707941891242877	5.3539709456214375	5.3539709456214375	0.0	0.0	0.0	0.0	0.0	0.0	Segment_1 Pristine Marine
2017-01-12 04:25:00	10.737591083600812	0.0	0.0	5.368795541800406	10.737591083600812	0.0	0.0	0.0	0.0	Segment_1 Pristine Marine
2017-01-12 04:30:00	10.72718804004882	0.0	0.0	0.0	0.0	0.0	0.0	0.0	0.0	Segment_1 Pristine Marine
2017-01-12 04:35:00	5.356614740747329	5.356614740747329	0.0	0.0	0.0	0.0	0.0	0.0	0.0	Segment_1 Pristine Marine
2017-01-12 04:40:00	5.3726224006780825	0.0	0.0	5.3726224006780825	5.3726224006780825	0.0	0.0	0.0	0.0	Segment_1 Pristine Marine
2017-01-12 04:45:00	10.710835128328334	0.0	0.0	5.355417564164167	10.710835128328334	0.0	0.0	0.0	0.0	Segment_1 Pristine Marine
2017-01-12 04:50:00	5.355167475451143	0.0	0.0	0.0	0.0	0.0	0.0	0.0	0.0	Segment_1 Pristine Marine
2017-01-12 04:55:00	16.083689301716696	0.0	0.0	5.361229767238898	0.0	0.0	0.0	0.0	0.0	Segment_1 Pristine Marine
2017-01-12 05:00:00	5.35252510839596	0.0	0.0	5.35252510839596	0.0	0.0	0.0	0.0	0.0	Segment_1 Pristine Marine
2017-01-12 05:05:00	5.358724502960054	5.358724502960054	0.0	0.0	10.717449005920107	5.358724502960054	0.0	0.0	0.0	Segment_1 Pristine Marine
2017-01-12 05:10:00	0.0	5.35598928323117	5.35598928323117	0.0	0.0	0.0	0.0	0.0	0.0	Segment_1 Pristine Marine
2017-01-12 05:15:00	16.07955474623493	5.359851582078308	0.0	5.359851582078308	0.0	0.0	0.0	0.0	0.0	Segment_1 Pristine Marine
2017-01-12 05:20:00	5.363181916885731	5.363181916885731	0.0	5.363181916885731	0.0	0.0	0.0	0.0	0.0	Segment_1 Pristine Marine
2017-01-12 05:25:00	21.429747971272754	10.714873985636377	0.0	5.357436992818188	0.0	0.0	0.0	0.0	0.0	Segment_1 Pristine Marine
2017-01-12 05:30:00	16.077085766165006	0.0	0.0	0.0	0.0	0.0	0.0	0.0	0.0	Segment_1 Pristine Marine
2017-01-12 05:35:00	0.0	5.3542566354880705	0.0	5.3542566354880705	10.708513270976141	0.0	0.0	0.0	0.0	Segment_1 Pristine Marine
2017-01-12 05:40:00	21.415455279125307	0.0	0.0	0.0	0.0	5.353863819781327	0.0	0.0	0.0	Segment_1 Pristine Marine
2017-01-12 05:45:00	5.362769877068751	5.362769877068751	0.0	5.362769877068751	5.362769877068751	0.0	0.0	0.0	0.0	Segment_1 Pristine Marine
2017-01-12 05:50:00	16.074349304858888	0.0	5.358116434952963	0.0	0.0	16.074349304858888	5.358116434952963	0.0	0.0	Segment_1 Pristine Marine
2017-01-12 05:55:00	5.356972210632862	5.356972210632862	0.0	0.0	0.0	0.0	0.0	0.0	0.0	Segment_1 Pristine Marine
2017-01-12 06:00:00	0.0	10.704764704055815	5.352382352027908	0.0	5.352382352027908	0.0	0.0	0.0	0.0	Segment_1 Pristine Marine
2017-01-12 06:05:00	5.356239448709457	0.0	0.0	0.0	0.0	0.0	0.0	0.0	0.0	Segment_1 Pristine Marine
2017-01-12 06:10:00	5.353471061708302	10.706942123416605	10.706942123416605	0.0	0.0	0.0	0.0	0.0	0.0	Segment_1 Pristine Marine
2017-01-12 06:15:00	10.713193737010755	5.3565968685053775	0.0	0.0	0.0	0.0	10.713193737010755	0.0	0.0	Segment_1 Pristine Marine
2017-01-12 06:20:00	0.0	5.356721976703568	0.0	0.0	0.0	0.0	0.0	0.0	0.0	Segment_1 Pristine Marine
2017-01-12 06:25:00	0.0	0.0	5.356632613108541	0.0	0.0	0.0	0.0	0.0	0.0	Segment_1 Pristine Marine
2017-01-12 06:30:00	5.356132232071563	5.356132232071563	0.0	0.0	0.0	5.356132232071563	5.356132232071563	0.0	0.0	Segment_1 Pristine Marine
2017-01-12 06:35:00	0.0	5.359261148179465	0.0	0.0	5.359261148179465	0.0	0.0	0.0	0.0	Segment_1 Pristine Marine
2017-01-12 06:40:00	5.354631649710755	5.354631649710755	5.354631649710755	0.0	0.0	5.354631649710755	0.0	0.0	5.354631649710755	Segment_1 Pristine Marine
2017-01-12 06:45:00	16.066681447463864	5.355560482487955	0.0	0.0	0.0	0.0	10.71112096497591	0.0	0.0	Segment_1 Pristine Marine
2017-01-12 06:50:00	5.35504243985346	10.71008487970692	0.0	0.0	10.71008487970692	0.0	5.35504243985346	0.0	0.0	Segment_1 Pristine Marine
2017-01-12 06:55:00	0.0	0.0	0.0	5.354488780955613	0.0	5.354488780955613	5.354488780955613	0.0	0.0	Segment_1 Pristine Marine
2017-01-12 07:00:00	10.705942542263447	0.0	5.352971271131723	16.058913813395172	0.0	5.352971271131723	0.0	0.0	0.0	Segment_1 Pristine Marine
2017-01-12 07:05:00	5.362429544100612	5.362429544100612	5.362429544100612	0.0	0.0	0.0	0.0	0.0	0.0	Segment_1 Pristine Marine
2017-01-12 07:10:00	5.36047794202947	10.72095588405894	5.36047794202947	0.0	0.0	5.36047794202947	0.0	0.0	0.0	Segment_1 Pristine Marine
2017-01-12 07:15:00	10.707691931782843	10.707691931782843	5.353845965891422	10.707691931782843	10.707691931782843	0.0	0.0	0.0	0.0	Segment_1 Pristine Marine
2017-01-12 07:20:00	10.710156327428278	5.355078163714139	5.355078163714139	0.0	5.355078163714139	10.710156327428278	0.0	0.0	0.0	Segment_1 Pristine Marine
2017-01-12 07:25:00	5.360656928905226	5.360656928905226	10.721313857810452	0.0	0.0	0.0	0.0	0.0	0.0	Segment_1 Pristine Marine
2017-01-12 07:30:00	16.062769906464208	10.708513270976141	10.708513270976141	16.062769906464208	5.3542566354880705	0.0	0.0	10.708513270976141	0.0	Segment_1 Pristine Marine
2017-01-12 07:35:00	10.707834764331027	5.3539173821655135	10.707834764331027	0.0	0.0	5.3539173821655135	0.0	0.0	0.0	Segment_1 Pristine Marine
2017-01-12 07:40:00	16.057200588472416	5.352400196157473	0.0	0.0	0.0	0.0	0.0	0.0	0.0	Segment_1 Pristine Marine
2017-01-12 07:45:00	0.0	26.795411272487073	0.0	0.0	0.0	0.0	5.359082254497414	5.359082254497414	0.0	Segment_1 Pristine Marine
2017-01-12 07:50:00	16.06962975748525	21.426173009980328	10.713086504990166	5.356543252495083	5.356543252495083	0.0	0.0	0.0	0.0	Segment_1 Pristine Marine
2017-01-12 07:55:00	32.132612571224946	10.710870857074985	16.066306285612473	0.0	0.0	5.3554354285374925	0.0	0.0	0.0	Segment_1 Pristine Marine
2017-01-12 08:00:00	21.442627715620905	10.721313857810452	10.721313857810452	5.360656928905226	0.0	0.0	0.0	0.0	0.0	Segment_1 Pristine Marine
2017-01-12 08:05:00	10.708584697730343	26.771461744325862	10.708584697730343	0.0	10.708584697730343	0.0	10.708584697730343	5.3542923488651715	0.0	Segment_1 Pristine Marine
2017-01-12 08:10:00	10.715303069751693	32.14590920925508	5.3576515348758464	0.0	0.0	5.3576515348758464	0.0	0.0	0.0	Segment_1 Pristine Marine
2017-01-12 08:15:00	26.78423545372963	0.0	0.0	5.356847090745927	5.356847090745927	0.0	0.0	0.0	0.0	Segment_1 Pristine Marine
2017-01-12 08:20:00	10.711907094426586	21.42381418885317	16.067860641639882	0.0	5.355953547213293	5.355953547213293	0.0	5.355953547213293	0.0	Segment_1 Pristine Marine
2017-01-12 08:25:00	16.078534858200793	10.719023238800526	5.359511619400263	10.719023238800526	0.0	5.359511619400263	10.719023238800526	0.0	0.0	Segment_1 Pristine Marine
2017-01-12 08:30:00	16.075368661952186	10.716912441301456	5.358456220650728	10.716912441301456	5.358456220650728	0.0	5.358456220650728	0.0	0.0	Segment_1 Pristine Marine
2017-01-12 08:35:00	10.707227752316406	0.0	0.0	10.707227752316406	0.0	0.0	0.0	0.0	0.0	Segment_1 Pristine Marine
2017-01-12 08:40:00	16.058217771680606	0.0	0.0	0.0	5.352739257226869	5.352739257226869	0.0	5.352739257226869	0.0	Segment_1 Pristine Marine
2017-01-12 08:45:00	5.353613876158203	0.0	0.0	5.353613876158203	0.0	5.353613876158203	0.0	5.353613876158203	0.0	Segment_1 Pristine Marine
2017-01-12 08:50:00	10.71501700985648	21.430034019712966	5.357508504928242	5.357508504928242	0.0	0.0	0.0	0.0	0.0	Segment_1 Pristine Marine
2017-01-12 08:55:00	0.0	0.0	0.0	0.0	0.0	5.362608661330634	5.362608661330634	0.0	0.0	Segment_1 Pristine Marine
2017-01-12 09:00:00	5.353042664072027	21.412170656288108	5.353042664072027	0.0	5.353042664072027	5.353042664072027	0.0	0.0	0.0	Segment_1 Pristine Marine
2017-01-12 09:05:00	5.354024510149125	16.062073530447368	5.354024510149125	10.70804902029825	0.0	16.062073530447368	5.354024510149125	0.0	0.0	Segment_1 Pristine Marine
2017-01-12 09:10:00	5.356042888152135	16.068128664456403	10.71208577630427	0.0	10.71208577630427	0.0	0.0	5.356042888152135	0.0	Segment_1 Pristine Marine
2017-01-12 09:15:00	0.0	21.428031840982158	10.714015920491077	0.0	0.0	5.3570079602455385	5.3570079602455385	5.3570079602455385	0.0	Segment_1 Pristine Marine
2017-01-12 09:20:00	21.413741437145475	5.353435359286369	10.706870718572738	0.0	0.0	5.353435359286369	5.353435359286369	0.0	0.0	Segment_1 Pristine Marine
2017-01-12 09:25:00	16.070165930110704	5.356721976703568	5.356721976703568	5.356721976703568	10.713443953407136	0.0	0.0	0.0	0.0	Segment_1 Pristine Marine
2017-01-12 09:30:00	26.823974277094866	10.729589710837944	10.729589710837944	0.0	5.364794855418972	0.0	0.0	0.0	0.0	Segment_1 Pristine Marine
2017-01-12 09:35:00	26.781733348199324	5.356346669639865	5.356346669639865	16.069040008919597	0.0	10.71269333927973	0.0	0.0	0.0	Segment_1 Pristine Marine
2017-01-12 09:40:00	10.723748713440068	32.17124614032021	5.361874356720034	5.361874356720034	0.0	5.361874356720034	0.0	0.0	0.0	Segment_1 Pristine Marine
2017-01-12 09:45:00	10.713980170759113	21.427960341518226	10.713980170759113	5.3569900853795565	5.3569900853795565	0.0	0.0	5.3569900853795565	0.0	Segment_1 Pristine Marine
2017-01-12 09:50:00	21.442627715620905	10.721313857810452	0.0	5.360656928905226	0.0	0.0	0.0	5.360656928905226	0.0	Segment_1 Pristine Marine
2017-01-12 09:55:00	10.71208577630427	16.068128664456403	5.356042888152135	5.356042888152135	0.0	0.0	0.0	0.0	0.0	Segment_1 Pristine Marine
2017-01-12 10:00:00	5.354042365229861	0.0	0.0	5.354042365229861	5.354042365229861	0.0	0.0	0.0	0.0	Segment_1 Pristine Marine
2017-01-12 10:05:00	0.0	5.355453293029999	10.710906586059998	0.0	5.355453293029999	0.0	0.0	0.0	0.0	Segment_1 Pristine Marine
2017-01-12 10:10:00	21.4640566546163	21.4640566546163	5.366014163654075	10.73202832730815	5.366014163654075	0.0	5.366014163654075	0.0	0.0	Segment_1 Pristine Marine
2017-01-12 10:15:00	21.410385957742708	5.352596489435677	0.0	10.705192978871354	21.410385957742708	0.0	0.0	5.352596489435677	0.0	Segment_1 Pristine Marine
2017-01-12 10:20:00	26.776016004900452	16.065609602940267	5.355203200980091	5.355203200980091	16.065609602940267	5.355203200980091	0.0	0.0	0.0	Segment_1 Pristine Marine
2017-01-12 10:25:00	32.171138696182176	10.723712898727397	5.361856449363699	5.361856449363699	0.0	5.361856449363699	0.0	0.0	0.0	Segment_1 Pristine Marine
2017-01-12 10:30:00	21.407959245108113	5.351989811277028	10.703979622554057	0.0	0.0	5.351989811277028	0.0	0.0	0.0	Segment_1 Pristine Marine
2017-01-12 10:35:00	21.432251154075146	16.074188365556356	16.074188365556356	5.358062788518787	10.716125577037573	0.0	0.0	0.0	0.0	Segment_1 Pristine Marine
2017-01-12 10:40:00	10.705835455352382	16.058753183028568	10.705835455352382	0.0	5.352917727676191	0.0	0.0	0.0	0.0	Segment_1 Pristine Marine
2017-01-12 10:45:00	21.417383679296513	0.0	26.771729599120647	0.0	10.708691839648257	0.0	0.0	0.0	0.0	Segment_1 Pristine Marine
2017-01-12 10:50:00	21.445277137151088	21.445277137151088	10.722638568575547	0.0	10.722638568575547	0.0	0.0	5.361319284287774	0.0	Segment_1 Pristine Marine
2017-01-12 10:55:00	21.42188463056677	21.42188463056677	10.710942315283383	10.710942315283383	0.0	10.710942315283383	0.0	0.0	0.0	Segment_1 Pristine Marine
2017-01-12 11:00:00	32.1436565853028	26.786380487752336	10.714552195100934	10.714552195100934	0.0	5.357276097550467	0.0	0.0	0.0	Segment_1 Pristine Marine
2017-01-12 11:05:00	42.916781331582214	26.82298833223889	26.82298833223889	5.364597666447779	10.729195332895557	0.0	0.0	0.0	0.0	Segment_1 Pristine Marine
2017-01-12 11:10:00	42.82162851652062	10.705407129130156	10.705407129130156	10.705407129130156	10.705407129130156	5.352703564565077	0.0	0.0	0.0	Segment_1 Pristine Marine
2017-01-12 11:15:00	21.440265270284105	26.80033158785513	0.0	0.0	0.0	10.720132635142052	5.360066317571026	0.0	0.0	Segment_1 Pristine Marine
2017-01-12 11:20:00	26.779410383040698	32.135292459648845	16.067646229824422	5.3558820766081405	10.71176415321628	5.3558820766081405	10.71176415321628	5.3558820766081405	0.0	Segment_1 Pristine Marine
2017-01-12 11:25:00	32.1311120289362	10.710370676312069	16.0655560144681	5.355185338156034	5.355185338156034	16.0655560144681	0.0	0.0	0.0	Segment_1 Pristine Marine
2017-01-12 11:30:00	32.121361919079376	10.707120639693127	10.707120639693127	10.707120639693127	16.060680959539688	5.353560319846563	0.0	5.353560319846563	0.0	Segment_1 Pristine Marine
2017-01-12 11:35:00	26.791565738680312	16.074939443208187	21.433252590944246	5.3583131477360615	10.716626295472123	5.3583131477360615	0.0	5.3583131477360615	0.0	Segment_1 Pristine Marine
2017-01-12 11:40:00	5.3545602143801885	16.063680643140565	0.0	16.063680643140565	5.3545602143801885	0.0	5.3545602143801885	0.0	0.0	Segment_1 Pristine Marine
2017-01-12 11:45:00	10.705228669986171	26.763071674965435	0.0	16.05784300497926	21.410457339972343	0.0	0.0	5.3526143349930875	0.0	Segment_1 Pristine Marine
2017-01-12 11:50:00	21.414526914000813	10.707263457000408	0.0	0.0	10.707263457000408	0.0	0.0	5.353631728500203	0.0	Segment_1 Pristine Marine
2017-01-12 11:55:00	32.134649245660604	26.77887437138384	10.711549748553537	10.711549748553537	21.42309949710707	5.355774874276769	5.355774874276769	0.0	0.0	Segment_1 Pristine Marine
2017-01-12 12:00:00	0.0	10.704978837180075	16.057468255770114	16.057468255770114	5.352489418590039	5.352489418590039	5.352489418590039	0.0	0.0	Segment_1 Pristine Marine
2017-01-12 12:05:00	26.76093037227512	16.05655822336507	10.704372148910046	5.352186074455023	10.704372148910046	10.704372148910046	5.352186074455023	0.0	0.0	Segment_1 Pristine Marine
2017-01-12 12:10:00	53.52917727676191	16.058753183028568	10.705835455352382	10.705835455352382	16.058753183028568	10.705835455352382	5.352917727676191	0.0	0.0	Segment_1 Pristine Marine
2017-01-12 12:15:00	16.05548772905715	32.1109754581143	16.05548772905715	0.0	10.703658486038098	0.0	5.351829243019049	0.0	0.0	Segment_1 Pristine Marine
2017-01-12 12:20:00	10.711621215820779	16.067431823731173	10.711621215820779	16.067431823731173	5.3558106079103895	16.067431823731173	5.3558106079103895	0.0	0.0	Segment_1 Pristine Marine
2017-01-12 12:25:00	16.05757532518788	26.762625541979798	26.762625541979798	5.35252510839596	5.35252510839596	0.0	0.0	0.0	0.0	Segment_1 Pristine Marine
2017-01-12 12:30:00	21.426601942356072	16.06995145676705	10.713300971178032	5.356650485589016	16.06995145676705	5.356650485589016	0.0	0.0	0.0	Segment_1 Pristine Marine
2017-01-12 12:35:00	26.77360473277188	16.064162839663123	26.77360473277188	5.354720946554376	21.418883786217503	32.128325679326245	0.0	0.0	0.0	Segment_1 Pristine Marine
2017-01-12 12:40:00	32.12939729506143	21.41959819670762	10.70979909835381	5.354899549176905	16.064698647530715	21.41959819670762	0.0	0.0	0.0	Segment_1 Pristine Marine
2017-01-12 12:45:00	21.41052872267796	32.11579308401694	21.41052872267796	16.05789654200847	16.05789654200847	0.0	0.0	0.0	0.0	Segment_1 Pristine Marine
2017-01-12 12:50:00	5.3629848464652135	16.08895453939564	0.0	5.3629848464652135	10.725969692930427	0.0	0.0	0.0	0.0	Segment_1 Pristine Marine
2017-01-12 12:55:00	32.116649702188035	21.411099801458693	16.058324851094014	21.411099801458693	5.3527749503646715	21.411099801458693	16.058324851094014	5.3527749503646715	0.0	Segment_1 Pristine Marine
2017-01-12 13:00:00	21.43704459271786	16.077783444538394	10.71852229635893	5.359261148179465	21.43704459271786	0.0	5.359261148179465	0.0	0.0	Segment_1 Pristine Marine
2017-01-12 13:05:00	42.820486389422705	16.05768239603351	16.05768239603351	5.352560798677836	21.410243194711352	0.0	0.0	0.0	0.0	Segment_1 Pristine Marine
2017-01-12 13:10:00	21.414883967984668	26.768604959980834	16.061162975988502	16.061162975988502	5.353720991996167	10.707441983992334	5.353720991996167	5.353720991996167	5.353720991996167	Segment_1 Pristine Marine
2017-01-12 13:15:00	37.474797275865605	21.414169871923207	10.707084935961603	5.353542467980802	21.414169871923207	16.060627403942405	5.353542467980802	0.0	0.0	Segment_1 Pristine Marine
2017-01-12 13:20:00	10.709191863614434	26.77297965903609	10.709191863614434	0.0	0.0	0.0	5.354595931807217	5.354595931807217	0.0	Segment_1 Pristine Marine
2017-01-12 13:25:00	21.420669901804573	16.06550242635343	5.355167475451143	10.710334950902286	10.710334950902286	0.0	5.355167475451143	0.0	0.0	Segment_1 Pristine Marine
2017-01-12 13:30:00	21.416812265262767	21.416812265262767	0.0	10.708406132631383	16.062609198947072	21.416812265262767	0.0	5.354203066315692	0.0	Segment_1 Pristine Marine
2017-01-12 13:35:00	21.410957028907475	16.058217771680606	10.705478514453738	16.058217771680606	16.058217771680606	10.705478514453738	0.0	0.0	0.0	Segment_1 Pristine Marine
2017-01-12 13:40:00	21.417883691589086	16.063412768691812	10.70894184579454	5.354470922897272	26.772354614486357	0.0	0.0	0.0	0.0	Segment_1 Pristine Marine
2017-01-12 13:45:00	37.47792160241438	10.707977600689823	5.353988800344911	10.707977600689823	10.707977600689823	5.353988800344911	0.0	0.0	0.0	Segment_1 Pristine Marine
2017-01-12 13:50:00	16.06941529845284	5.356471766150947	5.356471766150947	10.712943532301894	10.712943532301894	0.0	5.356471766150947	0.0	0.0	Segment_1 Pristine Marine
2017-01-12 13:55:00	10.706727911742163	21.413455823484327	5.3533639558710835	5.3533639558710835	16.06009186761325	10.706727911742163	10.706727911742163	0.0	0.0	Segment_1 Pristine Marine
2017-01-12 14:00:00	58.90193041209813	21.418883786217503	10.709441893108751	0.0	5.354720946554376	10.709441893108751	0.0	0.0	0.0	Segment_1 Pristine Marine
2017-01-12 14:05:00	32.13754391139856	21.425029274265707	16.06877195569928	10.712514637132854	21.425029274265707	0.0	5.356257318566427	0.0	0.0	Segment_1 Pristine Marine
2017-01-12 14:10:00	26.79621629136904	16.077729774821428	32.155459549642856	5.359243258273809	5.359243258273809	16.077729774821428	5.359243258273809	5.359243258273809	0.0	Segment_1 Pristine Marine
2017-01-12 14:15:00	10.7056926761367	16.05853901420505	5.35284633806835	21.4113853522734	10.7056926761367	5.35284633806835	0.0	0.0	0.0	Segment_1 Pristine Marine
2017-01-12 14:20:00	10.706121025209317	32.118363075627954	10.706121025209317	5.353060512604658	5.353060512604658	5.353060512604658	5.353060512604658	0.0	0.0	Segment_1 Pristine Marine
2017-01-12 14:25:00	26.78092919926981	10.712371679707925	0.0	16.068557519561885	21.42474335941585	0.0	0.0	0.0	0.0	Segment_1 Pristine Marine
2017-01-12 14:30:00	16.064216418841504	5.354738806280502	10.709477612561004	5.354738806280502	16.064216418841504	10.709477612561004	5.354738806280502	0.0	0.0	Segment_1 Pristine Marine
2017-01-12 14:35:00	10.730414412957174	5.365207206478587	16.095621619435757	0.0	5.365207206478587	5.365207206478587	5.365207206478587	0.0	0.0	Segment_1 Pristine Marine
2017-01-12 14:40:00	10.713336716377507	21.426673432755013	0.0	0.0	10.713336716377507	5.356668358188753	0.0	0.0	0.0	Segment_1 Pristine Marine
2017-01-12 14:45:00	10.710299225730836	0.0	0.0	5.355149612865418	10.710299225730836	21.42059845146167	0.0	0.0	0.0	Segment_1 Pristine Marine
2017-01-12 14:50:00	32.128004208544844	10.709334736181617	10.709334736181617	0.0	10.709334736181617	10.709334736181617	5.354667368090809	0.0	0.0	Segment_1 Pristine Marine
2017-01-12 14:55:00	16.071184756677642	21.428246342236854	26.78530792779607	0.0	10.714123171118427	21.428246342236854	0.0	0.0	0.0	Segment_1 Pristine Marine
2017-01-12 15:00:00	26.787989488752732	10.715195795501092	5.357597897750546	10.715195795501092	32.145587386503266	5.357597897750546	0.0	0.0	0.0	Segment_1 Pristine Marine
2017-01-12 15:05:00	21.417097968468273	32.12564695270241	5.354274492117068	16.062823476351205	16.062823476351205	0.0	5.354274492117068	0.0	0.0	Segment_1 Pristine Marine
2017-01-12 15:10:00	5.356757722976451	10.713515445952902	5.356757722976451	16.07027316892935	10.713515445952902	0.0	0.0	5.356757722976451	0.0	Segment_1 Pristine Marine
2017-01-12 15:15:00	0.0	10.717162831437463	5.3585814157187315	10.717162831437463	5.3585814157187315	16.075744247156198	10.717162831437463	5.3585814157187315	0.0	Segment_1 Pristine Marine
2017-01-12 15:20:00	16.061859273051134	5.353953091017044	0.0	0.0	5.353953091017044	5.353953091017044	0.0	0.0	0.0	Segment_1 Pristine Marine
2017-01-12 15:25:00	10.707406278117682	10.707406278117682	10.707406278117682	5.353703139058841	0.0	10.707406278117682	10.707406278117682	0.0	0.0	Segment_1 Pristine Marine
2017-01-12 15:30:00	16.07370556698442	5.3579018556614715	5.3579018556614715	0.0	10.715803711322943	10.715803711322943	0.0	0.0	0.0	Segment_1 Pristine Marine
2017-01-12 15:35:00	21.41666941651844	10.70833470825922	5.35416735412961	10.70833470825922	5.35416735412961	10.70833470825922	5.35416735412961	0.0	0.0	Segment_1 Pristine Marine
2017-01-12 15:40:00	5.352578643997261	16.057735931991786	0.0	5.352578643997261	0.0	10.705157287994522	0.0	0.0	0.0	Segment_1 Pristine Marine
2017-01-12 15:45:00	26.78325242794509	32.1399029135341	5.356650485589016	5.356650485589016	10.713300971178032	10.713300971178032	0.0	0.0	0.0	Segment_1 Pristine Marine
2017-01-12 15:50:00	0.0	16.05934217675011	5.353114058916703	21.412456235666813	0.0	5.353114058916703	0.0	0.0	0.0	Segment_1 Pristine Marine
2017-01-12 15:55:00	10.707013529212887	16.060520293819337	5.353506764606443	0.0	5.353506764606443	0.0	5.353506764606443	0.0	0.0	Segment_1 Pristine Marine
2017-01-12 16:00:00	16.060413185124908	32.120826370249816	5.353471061708302	10.706942123416605	26.767355308541518	0.0	0.0	0.0	0.0	Segment_1 Pristine Marine
2017-01-12 16:05:00	10.705014526867009	16.057521790300516	5.3525072634335045	5.3525072634335045	5.3525072634335045	0.0	5.3525072634335045	0.0	0.0	Segment_1 Pristine Marine
2017-01-12 16:10:00	21.424814837412907	10.712407418706453	0.0	5.356203709353227	21.424814837412907	16.068611128059676	0.0	0.0	0.0	Segment_1 Pristine Marine
2017-01-12 16:15:00	37.46355401217684	16.055808862361506	0.0	0.0	0.0	10.70387257490767	0.0	0.0	0.0	Segment_1 Pristine Marine
2017-01-12 16:20:00	16.062555630489307	10.708370420326203	0.0	10.708370420326203	21.416740840652412	5.354185210163101	0.0	0.0	0.0	Segment_1 Pristine Marine
2017-01-12 16:25:00	0.0	16.06619909973007	10.710799399820047	5.355399699910024	10.710799399820047	16.06619909973007	0.0	0.0	0.0	Segment_1 Pristine Marine
2017-01-12 16:30:00	5.36022738048247	5.36022738048247	5.36022738048247	5.36022738048247	0.0	10.72045476096494	0.0	0.0	0.0	Segment_1 Pristine Marine
2017-01-12 16:35:00	5.352703564565077	26.76351782282539	5.352703564565077	16.05811069369523	0.0	5.352703564565077	0.0	0.0	0.0	Segment_1 Pristine Marine
2017-01-12 16:40:00	5.354720946554376	16.064162839663123	10.709441893108751	21.418883786217503	0.0	5.354720946554376	0.0	0.0	0.0	Segment_1 Pristine Marine
2017-01-12 16:45:00	10.703444405732368	10.703444405732368	0.0	5.351722202866184	5.351722202866184	10.703444405732368	5.351722202866184	5.351722202866184	0.0	Segment_1 Pristine Marine
2017-01-12 16:50:00	32.13389886188397	26.778249051569983	0.0	5.355649810313996	16.066949430941985	0.0	0.0	0.0	5.355649810313996	Segment_1 Pristine Marine
2017-01-12 16:55:00	16.05548772905715	5.351829243019049	21.407316972076195	5.351829243019049	10.703658486038098	16.05548772905715	5.351829243019049	0.0	0.0	Segment_1 Pristine Marine
2017-01-12 17:00:00	42.83948216904911	5.354935271131137	0.0	10.709870542262275	16.064805813393413	10.709870542262275	0.0	0.0	0.0
2017-01-12 17:05:00	26.770747491076087	10.708298996430438	16.062448494645658	21.41659799286088	10.708298996430438	5.354149498215219	16.062448494645658	5.354149498215219	0.0
2017-01-12 17:10:00	16.065341664154364	16.065341664154364	10.71022777610291	5.355113888051455	16.065341664154364	21.42045555220582	5.355113888051455	0.0	0.0	Segment_1 Pristine Marine
2017-01-12 17:15:00	21.41074287365073	5.3526857184126815	16.05805715523805	10.705371436825363	5.3526857184126815	16.05805715523805	0.0	5.3526857184126815	0.0	Segment_1 Pristine Marine
2017-01-12 17:20:00	16.076388148339017	5.3587960494463385	5.3587960494463385	5.3587960494463385	21.435184197785357	10.717592098892675	0.0	0.0	0.0	Segment_1 Pristine Marine
2017-01-12 17:25:00	10.706442309509155	32.11932692852747	0.0	10.706442309509155	16.059663464263735	5.3532211547545785	0.0	10.706442309509155	0.0	Segment_1 Pristine Marine
2017-01-12 17:30:00	26.777802412439776	10.71112096497591	5.355560482487955	5.355560482487955	0.0	5.355560482487955	0.0	0.0	0.0	Segment_1 Pristine Marine
2017-01-12 17:35:00	16.083528175333278	10.722352116888851	21.444704233777703	5.361176058444427	10.722352116888851	0.0	0.0	0.0	0.0	Segment_1 Pristine Marine
2017-01-12 17:40:00	16.071238382707058	5.357079460902353	10.714158921804707	0.0	21.428317843609413	0.0	5.357079460902353	0.0	0.0	Segment_1 Pristine Marine
2017-01-12 17:45:00	32.11675678267248	21.411171188448318	5.3527927971120794	5.3527927971120794	0.0	0.0	5.3527927971120794	0.0	0.0	Segment_1 Pristine Marine
2017-01-12 17:50:00	16.06539525119657	10.710263500797712	5.355131750398856	0.0	21.420527001595424	21.420527001595424	0.0	0.0	0.0	Segment_1 Pristine Marine
2017-01-12 17:55:00	21.413598629362532	26.766998286703164	5.353399657340632	10.706799314681264	21.413598629362532	10.706799314681264	0.0	5.353399657340632	0.0	Segment_1 Pristine Marine
2017-01-12 18:00:00	10.709941987123935	10.709941987123935	0.0	16.064912980685904	16.064912980685904	5.3549709935619685	0.0	0.0	0.0	Segment_1 Pristine Marine
2017-01-12 18:05:00	10.704086672341594	21.408173344683192	5.352043336170797	5.352043336170797	16.05613000851239	10.704086672341594	5.352043336170797	0.0	0.0	Segment_1 Pristine Marine
2017-01-12 18:10:00	21.40760242199915	5.351900605499788	10.703801210999575	5.351900605499788	21.40760242199915	16.055701816499365	5.351900605499788	0.0	0.0	Segment_1 Pristine Marine
2017-01-12 18:15:00	21.407459696086114	5.351864924021529	0.0	16.055594772064588	10.703729848043057	5.351864924021529	0.0	0.0	0.0	Segment_1 Pristine Marine
2017-01-12 18:20:00	16.059609915452054	21.41281322060274	5.353203305150685	0.0	0.0	21.41281322060274	5.353203305150685	0.0	0.0	Segment_1 Pristine Marine
2017-01-12 18:25:00	10.710334950902286	16.06550242635343	10.710334950902286	16.06550242635343	5.355167475451143	21.420669901804573	0.0	0.0	0.0	Segment_1 Pristine Marine
2017-01-12 18:30:00	21.42588706460379	16.06941529845284	0.0	5.356471766150947	5.356471766150947	10.712943532301894	5.356471766150947	0.0	0.0	Segment_1 Pristine Marine
2017-01-12 18:35:00	26.79380137982193	10.717520551928773	10.717520551928773	10.717520551928773	21.435041103857547	16.07628082789316	0.0	0.0	0.0	Segment_1 Pristine Marine
2017-01-12 18:40:00	0.0	5.353488913097848	5.353488913097848	10.706977826195695	10.706977826195695	10.706977826195695	0.0	0.0	0.0	Segment_1 Pristine Marine
2017-01-12 18:45:00	21.43611435488668	10.718057177443338	10.718057177443338	16.077085766165006	16.077085766165006	10.718057177443338	0.0	0.0	0.0	Segment_1 Pristine Marine
2017-01-12 18:50:00	26.793264791921057	5.358652958384211	5.358652958384211	10.717305916768423	5.358652958384211	0.0	0.0	5.358652958384211	0.0	Segment_1 Pristine Marine
2017-01-12 18:55:00	10.726793838635563	10.726793838635563	21.453587677271127	5.363396919317782	16.09019075795334	10.726793838635563	5.363396919317782	0.0	0.0	Segment_1 Pristine Marine
2017-01-12 19:00:00	21.406817453027944	5.351704363256986	5.351704363256986	16.05511308977096	21.406817453027944	0.0	0.0	0.0	0.0	Segment_1 Pristine Marine
2017-01-12 19:05:00	16.061912836864312	5.3539709456214375	10.707941891242877	5.3539709456214375	26.769854728107184	0.0	0.0	0.0	0.0	Segment_1 Pristine Marine
2017-01-12 19:10:00	16.061270094684065	21.415026792912084	10.707513396456042	5.353756698228021	5.353756698228021	10.707513396456042	5.353756698228021	0.0	0.0	Segment_1 Pristine Marine
2017-01-12 19:15:00	26.78512917615404	0.0	5.357025835230809	16.071077505692426	10.714051670461618	16.071077505692426	0.0	0.0	0.0	Segment_1 Pristine Marine
2017-01-12 19:20:00	26.78557605973257	16.07134563583954	5.357115211946512	0.0	32.14269127167908	21.42846084778605	0.0	5.357115211946512	0.0	Segment_1 Pristine Marine
2017-01-12 19:25:00	10.704943147731116	5.352471573865558	16.057414721596675	5.352471573865558	5.352471573865558	10.704943147731116	0.0	0.0	0.0	Segment_1 Pristine Marine
2017-01-12 19:30:00	0.0	0.0	5.356239448709457	16.068718346128367	0.0	5.356239448709457	0.0	0.0	0.0	Segment_1 Pristine Marine
2017-01-12 19:35:00	21.41088564334588	10.70544282167294	0.0	16.058164232509412	16.058164232509412	10.70544282167294	5.352721410836471	0.0	0.0	Segment_1 Pristine Marine
2017-01-12 19:40:00	16.061859273051134	5.353953091017044	5.353953091017044	0.0	21.415812364068177	5.353953091017044	0.0	0.0	0.0	Segment_1 Pristine Marine
2017-01-12 19:45:00	16.069308071083185	16.069308071083185	16.069308071083185	10.712872047388789	5.356436023694394	21.425744094777578	5.356436023694394	0.0	0.0	Segment_1 Pristine Marine
2017-01-12 19:50:00	26.760395100140446	32.112474120168535	0.0	26.760395100140446	16.056237060084268	0.0	0.0	0.0	0.0	Segment_1 Pristine Marine
2017-01-12 19:55:00	21.41559811167349	10.707799055836745	5.353899527918372	0.0	10.707799055836745	5.353899527918372	0.0	0.0	0.0	Segment_1 Pristine Marine
2017-01-12 20:00:00	5.357991261610894	16.07397378483268	0.0	5.357991261610894	0.0	16.07397378483268	0.0	5.357991261610894	0.0	Segment_1 Pristine Marine
2017-01-12 20:05:00	0.0	5.352667872379287	10.705335744758576	26.763339361896442	0.0	10.705335744758576	5.352667872379287	0.0	0.0	Segment_1 Pristine Marine
2017-01-12 20:10:00	16.064430739129133	16.064430739129133	5.3548102463763785	0.0	16.064430739129133	5.3548102463763785	0.0	0.0	0.0	Segment_1 Pristine Marine
2017-01-12 20:15:00	5.360406350625789	10.720812701251578	5.360406350625789	0.0	0.0	10.720812701251578	0.0	0.0	0.0	Segment_1 Pristine Marine
2017-01-12 20:20:00	5.352578643997261	10.705157287994522	16.057735931991786	5.352578643997261	10.705157287994522	10.705157287994522	0.0	0.0	0.0	Segment_1 Pristine Marine
2017-01-12 20:25:00	16.058646097902738	0.0	0.0	5.352882032634247	10.705764065268493	5.352882032634247	0.0	0.0	0.0	Segment_1 Pristine Marine
2017-01-12 20:30:00	5.35606075669757	0.0	0.0	5.35606075669757	0.0	10.71212151339514	0.0	0.0	0.0	Segment_1 Pristine Marine
2017-01-12 20:35:00	5.356668358188753	5.356668358188753	0.0	0.0	0.0	5.356668358188753	0.0	0.0	0.0	Segment_1 Pristine Marine
2017-01-12 20:40:00	26.778249051569983	16.066949430941985	0.0	5.355649810313996	0.0	0.0	0.0	0.0	0.0	Segment_1 Pristine Marine
2017-01-12 20:45:00	10.70762051693768	5.35381025846884	10.70762051693768	10.70762051693768	0.0	0.0	0.0	0.0	0.0	Segment_1 Pristine Marine
2017-01-12 20:50:00	5.3539173821655135	5.3539173821655135	0.0	5.3539173821655135	10.707834764331027	16.061752146496538	10.707834764331027	5.3539173821655135	0.0	Segment_1 Pristine Marine
2017-01-12 20:55:00	42.831624728136354	26.769765455085224	5.353953091017044	5.353953091017044	10.707906182034089	10.707906182034089	5.353953091017044	0.0	0.0	Segment_1 Pristine Marine
2017-01-12 21:00:00	0.0	10.717520551928773	0.0	10.717520551928773	0.0	0.0	0.0	0.0	0.0	Segment_1 Pristine Marine
2017-01-12 21:05:00	5.368616011041199	0.0	5.368616011041199	0.0	5.368616011041199	0.0	5.368616011041199	0.0	0.0	Segment_1 Pristine Marine
2017-01-12 21:10:00	16.063091331145998	21.417455108194662	10.708727554097331	0.0	0.0	5.3543637770486665	10.708727554097331	0.0	0.0	Segment_1 Pristine Marine
2017-01-12 21:15:00	21.409672161624087	21.409672161624087	0.0	0.0	16.057254121218065	5.352418040406022	0.0	0.0	0.0	Segment_1 Pristine Marine
2017-01-12 21:20:00	16.061912836864312	16.061912836864312	5.3539709456214375	5.3539709456214375	5.3539709456214375	10.707941891242877	0.0	0.0	0.0	Segment_1 Pristine Marine
2017-01-12 21:25:00	16.063519917399226	0.0	5.354506639133075	0.0	26.77253319566538	21.4180265565323	5.354506639133075	5.354506639133075	0.0	Segment_1 Pristine Marine
2017-01-12 21:30:00	16.061484336361776	5.353828112120592	16.061484336361776	5.353828112120592	16.061484336361776	0.0	0.0	5.353828112120592	0.0	Segment_1 Pristine Marine
2017-01-12 21:35:00	16.062234227245824	0.0	5.354078075748608	26.770390378743038	10.708156151497215	5.354078075748608	0.0	5.354078075748608	0.0	Segment_1 Pristine Marine
2017-01-12 21:40:00	21.411813692776786	26.764767115970983	10.705906846388393	5.352953423194196	0.0	10.705906846388393	10.705906846388393	0.0	0.0	Segment_1 Pristine Marine
2017-01-12 21:45:00	10.70762051693768	5.35381025846884	5.35381025846884	10.70762051693768	26.7690512923442	10.70762051693768	0.0	0.0	0.0	Segment_1 Pristine Marine
2017-01-12 21:50:00	16.056611751827653	5.352203917275884	21.408815669103536	16.056611751827653	26.761019586379422	5.352203917275884	10.704407834551768	0.0	0.0	Segment_1 Pristine Marine
2017-01-12 21:55:00	37.475172167546845	26.767980119676317	21.41438409574105	10.707192047870524	26.767980119676317	16.06078807180579	5.353596023935262	0.0	0.0	Segment_1 Pristine Marine
2017-01-12 22:00:00	21.413670033015908	5.353417508253979	5.353417508253979	26.767087541269888	26.767087541269888	10.706835016507958	10.706835016507958	0.0	0.0	Segment_1 Pristine Marine
2017-01-12 22:05:00	16.057789468307032	21.410385957742708	0.0	10.705192978871354	21.410385957742708	16.057789468307032	10.705192978871354	0.0	0.0	Segment_1 Pristine Marine
2017-01-12 22:10:00	10.710334950902286	48.196507279060285	10.710334950902286	10.710334950902286	26.775837377255723	5.355167475451143	5.355167475451143	0.0	0.0	Segment_1 Pristine Marine
2017-01-12 22:15:00	5.353953091017044	16.061859273051134	10.707906182034089	21.415812364068177	26.769765455085224	10.707906182034089	5.353953091017044	0.0	0.0	Segment_1 Pristine Marine
2017-01-12 22:20:00	16.05554125038245	10.703694166921633	5.351847083460816	5.351847083460816	5.351847083460816	5.351847083460816	5.351847083460816	0.0	0.0	Segment_1 Pristine Marine
2017-01-12 22:25:00	42.836767454457735	10.709191863614434	16.06378779542165	10.709191863614434	10.709191863614434	16.06378779542165	5.354595931807217	0.0	0.0	Segment_1 Pristine Marine
2017-01-12 22:30:00	10.708584697730343	10.708584697730343	26.771461744325862	10.708584697730343	32.125754093191034	16.062877046595517	0.0	0.0	0.0	Segment_1 Pristine Marine
[truncated: 25,361 more rows]
