# Supplementary material for: Sources, Occurrence and Characteristics of Fluorescent Biological Aerosol Particles Measured Over the Pristine Southern Ocean
Source: J Geophys Res Atmos. 2021 Jun 9;126(11):e2021JD034811. doi: 10.1029/2021JD034811 (PMC8244095; doi:10.1029/2021JD034811)
Supplement: Supplementary file 2 — Data Set S1 [file JGRD-126-e2021JD034811-s001.zip › Data archive/_Particle_size_distribution_data/PSD_BC_3std_clean_5min_9bin_0.5um_14um.csv]

time_	0.6028570409756517	0.8764012816178796	1.2740652496625366	1.8521678304726774	2.6925824035672523	3.914332103559852	5.69044638955526	8.272466223025312	12.02606838308921	region_label
2017-01-06 00:00:00	0.0	0.0	0.0	0.0	5.359923158664132	0.0	0.0	0.0	0.0	Terrestrially-infl
2017-01-06 00:05:00	0.0	0.0	0.0	0.0	5.3545780730341415	0.0	0.0	0.0	0.0	Terrestrially-infl
2017-01-06 00:10:00	0.0	0.0	0.0	5.353185455665825	0.0	0.0	0.0	0.0	0.0	Terrestrially-infl
2017-01-06 00:15:00	0.0	0.0	0.0	0.0	0.0	0.0	0.0	0.0	0.0	Terrestrially-infl
2017-01-06 00:20:00	0.0	0.0	0.0	0.0	0.0	5.356882838688646	0.0	0.0	0.0	Terrestrially-infl
2017-01-06 00:25:00	0.0	0.0	0.0	0.0	5.3539709456214375	0.0	0.0	0.0	0.0	Terrestrially-infl
2017-01-06 00:30:00	0.0	0.0	0.0	0.0	5.354667368090809	0.0	0.0	0.0	0.0	Terrestrially-infl
2017-01-06 00:35:00	0.0	0.0	0.0	0.0	0.0	0.0	0.0	0.0	0.0	Terrestrially-infl
2017-01-06 00:40:00	0.0	0.0	0.0	0.0	0.0	0.0	0.0	0.0	0.0	Terrestrially-infl
2017-01-06 00:45:00	0.0	0.0	0.0	0.0	5.357115211946512	0.0	0.0	0.0	0.0	Terrestrially-infl
2017-01-06 00:50:00	0.0	0.0	0.0	0.0	0.0	0.0	0.0	0.0	0.0	Terrestrially-infl
2017-01-06 00:55:00	5.360316864060267	0.0	0.0	5.360316864060267	0.0	0.0	0.0	0.0	0.0	Terrestrially-infl
2017-01-06 01:00:00	0.0	0.0	0.0	0.0	0.0	0.0	0.0	0.0	0.0	Terrestrially-infl
2017-01-06 01:05:00	0.0	0.0	0.0	0.0	5.352935575375684	0.0	0.0	0.0	0.0	Terrestrially-infl
2017-01-06 01:10:00	0.0	0.0	0.0	0.0	5.355167475451143	0.0	0.0	0.0	0.0	Terrestrially-infl
2017-01-06 01:15:00	0.0	0.0	5.356007151418936	0.0	0.0	0.0	5.356007151418936	0.0	0.0	Terrestrially-infl
2017-01-06 01:20:00	5.353845965891422	0.0	0.0	0.0	0.0	0.0	0.0	0.0	0.0	Terrestrially-infl
2017-01-06 01:25:00	0.0	0.0	0.0	0.0	0.0	0.0	0.0	0.0	0.0	Terrestrially-infl
2017-01-06 01:30:00	0.0	0.0	0.0	0.0	0.0	0.0	0.0	0.0	0.0	Terrestrially-infl
2017-01-06 01:35:00	5.352721410836471	0.0	0.0	0.0	5.352721410836471	0.0	0.0	0.0	0.0	Terrestrially-infl
2017-01-06 01:40:00	0.0	0.0	5.356864964657648	0.0	0.0	0.0	0.0	0.0	0.0	Terrestrially-infl
2017-01-06 01:45:00	0.0	0.0	0.0	0.0	0.0	5.357240344358924	0.0	0.0	0.0	Terrestrially-infl
2017-01-06 01:50:00	0.0	0.0	0.0	0.0	5.352739257226869	0.0	0.0	0.0	0.0	Terrestrially-infl
2017-01-06 01:55:00	0.0	0.0	0.0	0.0	0.0	0.0	5.354703086947388	0.0	0.0	Terrestrially-infl
2017-01-06 02:00:00	0.0	0.0	0.0	0.0	0.0	5.3546495088412165	0.0	0.0	0.0	Terrestrially-infl
2017-01-06 02:05:00	0.0	0.0	0.0	0.0	0.0	0.0	0.0	0.0	0.0	Terrestrially-infl
2017-01-06 02:10:00	0.0	0.0	0.0	10.721170665441221	5.3605853327206106	5.3605853327206106	0.0	0.0	0.0	Terrestrially-infl
2017-01-06 02:15:00	0.0	0.0	0.0	0.0	5.35197196988368	0.0	0.0	0.0	0.0	Terrestrially-infl
2017-01-06 02:20:00	0.0	0.0	0.0	0.0	5.352989119188269	0.0	5.352989119188269	0.0	0.0	Terrestrially-infl
2017-01-06 02:25:00	0.0	0.0	0.0	0.0	0.0	5.3620892543262615	0.0	0.0	0.0	Terrestrially-infl
2017-01-06 02:30:00	0.0	0.0	0.0	0.0	0.0	0.0	0.0	0.0	0.0	Terrestrially-infl
2017-01-06 02:35:00	0.0	0.0	0.0	0.0	0.0	5.35263218066949	5.35263218066949	0.0	0.0	Terrestrially-infl
2017-01-06 02:40:00	0.0	0.0	0.0	0.0	10.718200286656362	0.0	5.359100143328181	0.0	0.0	Terrestrially-infl
2017-01-06 02:45:00	0.0	0.0	0.0	5.364292948366706	0.0	0.0	0.0	5.364292948366706	0.0	Terrestrially-infl
2017-01-06 02:50:00	0.0	0.0	0.0	0.0	5.357383359988475	5.357383359988475	0.0	0.0	0.0	Terrestrially-infl
2017-01-06 02:55:00	0.0	0.0	0.0	0.0	5.3546495088412165	0.0	0.0	5.3546495088412165	0.0	Terrestrially-infl
2017-01-06 03:00:00	0.0	0.0	0.0	0.0	5.3555068872226315	0.0	0.0	0.0	0.0	Terrestrially-infl
2017-01-06 03:05:00	5.354524497429655	0.0	0.0	0.0	0.0	0.0	5.354524497429655	0.0	0.0	Terrestrially-infl
2017-01-06 03:10:00	0.0	0.0	0.0	0.0	0.0	5.356078625362229	0.0	0.0	0.0	Terrestrially-infl
2017-01-06 03:15:00	0.0	5.353845965891422	0.0	0.0	0.0	5.353845965891422	0.0	5.353845965891422	0.0	Terrestrially-infl
2017-01-06 03:20:00	5.3585993012060085	0.0	0.0	0.0	0.0	5.3585993012060085	0.0	0.0	0.0	Terrestrially-infl
2017-01-06 03:25:00	0.0	0.0	5.3543816343923165	0.0	0.0	5.3543816343923165	0.0	5.3543816343923165	0.0	Terrestrially-infl
2017-01-06 03:30:00	0.0	0.0	0.0	0.0	5.35227528974902	0.0	0.0	5.35227528974902	0.0	Terrestrially-infl
2017-01-06 03:35:00	5.358491990073216	0.0	0.0	0.0	0.0	0.0	0.0	10.716983980146432	0.0	Terrestrially-infl
2017-01-06 03:40:00	0.0	0.0	0.0	0.0	5.356900712838928	0.0	0.0	0.0	0.0	Terrestrially-infl
2017-01-06 03:45:00	0.0	5.35211470436122	5.35211470436122	0.0	5.35211470436122	0.0	0.0	0.0	0.0	Terrestrially-infl
2017-01-06 03:50:00	0.0	0.0	5.358152199839222	5.358152199839222	10.716304399678444	5.358152199839222	0.0	0.0	0.0	Terrestrially-infl
2017-01-06 03:55:00	5.356328799186695	0.0	5.356328799186695	0.0	5.356328799186695	5.356328799186695	0.0	5.356328799186695	0.0	Terrestrially-infl
2017-01-06 04:00:00	10.706620809119183	0.0	0.0	5.3533104045595925	5.3533104045595925	0.0	0.0	0.0	0.0	Terrestrially-infl
2017-01-06 04:05:00	5.3537924049361605	5.3537924049361605	0.0	0.0	5.3537924049361605	0.0	16.06137721480848	0.0	0.0	Terrestrially-infl
2017-01-06 04:10:00	0.0	0.0	0.0	0.0	5.3517757224073925	5.3517757224073925	10.703551444814783	5.3517757224073925	0.0	Terrestrially-infl
2017-01-06 04:15:00	10.716340164922796	5.358170082461398	5.358170082461398	0.0	0.0	0.0	0.0	0.0	0.0	Terrestrially-infl
2017-01-06 04:20:00	10.704193724270352	5.352096862135176	10.704193724270352	0.0	0.0	5.352096862135176	0.0	0.0	0.0	Terrestrially-infl
2017-01-06 04:25:00	5.359618971376295	0.0	0.0	0.0	0.0	0.0	10.71923794275259	5.359618971376295	0.0	Terrestrially-infl
2017-01-06 04:30:00	0.0	0.0	5.353328254877714	0.0	5.353328254877714	0.0	0.0	0.0	0.0	Terrestrially-infl
2017-01-06 04:35:00	0.0	10.704300778340386	0.0	0.0	5.352150389170193	5.352150389170193	5.352150389170193	0.0	0.0	Terrestrially-infl
2017-01-06 04:40:00	0.0	0.0	0.0	10.70819186237324	0.0	5.35409593118662	0.0	0.0	0.0	Terrestrially-infl
2017-01-06 04:45:00	0.0	0.0	5.359332708996496	5.359332708996496	0.0	0.0	0.0	0.0	0.0	Terrestrially-infl
2017-01-06 04:50:00	0.0	0.0	0.0	0.0	5.354113786743724	0.0	10.708227573487449	0.0	0.0	Terrestrially-infl
2017-01-06 04:55:00	0.0	16.062662767762145	5.354220922587381	0.0	10.708441845174763	0.0	0.0	0.0	0.0	Terrestrially-infl
2017-01-06 05:00:00	0.0	5.357508504928242	5.357508504928242	5.357508504928242	10.71501700985648	5.357508504928242	0.0	0.0	0.0	Terrestrially-infl
2017-01-06 05:05:00	0.0	0.0	0.0	0.0	5.355328244085242	0.0	0.0	5.355328244085242	0.0	Terrestrially-infl
2017-01-06 05:10:00	5.352400196157473	5.352400196157473	0.0	0.0	5.352400196157473	0.0	5.352400196157473	5.352400196157473	0.0	Terrestrially-infl
2017-01-06 05:15:00	0.0	0.0	0.0	0.0	5.35200765278933	0.0	5.35200765278933	0.0	0.0	Terrestrially-infl
2017-01-06 05:20:00	0.0	0.0	0.0	0.0	0.0	0.0	5.360424248297434	0.0	0.0	Terrestrially-infl
2017-01-06 05:25:00	5.361408804326048	5.361408804326048	5.361408804326048	0.0	10.722817608652095	0.0	0.0	0.0	0.0	Terrestrially-infl
2017-01-06 05:30:00	0.0	0.0	5.355685542278784	5.355685542278784	16.067056626836354	0.0	0.0	0.0	0.0	Terrestrially-infl
2017-01-06 05:35:00	0.0	0.0	0.0	0.0	16.06609191527783	5.355363971759276	5.355363971759276	0.0	0.0	Terrestrially-infl
2017-01-06 05:40:00	0.0	0.0	5.355542617280324	0.0	0.0	10.711085234560649	10.711085234560649	0.0	0.0	Terrestrially-infl
2017-01-06 05:45:00	5.355953547213293	0.0	0.0	5.355953547213293	5.355953547213293	0.0	5.355953547213293	0.0	0.0	Terrestrially-infl
2017-01-06 05:50:00	5.3595474029144405	5.3595474029144405	0.0	0.0	5.3595474029144405	0.0	0.0	0.0	0.0	Terrestrially-infl
2017-01-06 05:55:00	5.354845967139157	5.354845967139157	0.0	5.354845967139157	5.354845967139157	0.0	10.709691934278316	5.354845967139157	0.0	Terrestrially-infl
2017-01-06 06:00:00	10.714480688717847	0.0	0.0	0.0	0.0	5.357240344358924	0.0	0.0	0.0	Terrestrially-infl
2017-01-06 06:05:00	5.352346664125707	5.352346664125707	0.0	5.352346664125707	0.0	0.0	0.0	0.0	0.0	Terrestrially-infl
2017-01-06 06:10:00	10.712872047388789	5.356436023694394	10.712872047388789	0.0	0.0	5.356436023694394	10.712872047388789	5.356436023694394	0.0	Terrestrially-infl
2017-01-06 06:15:00	0.0	0.0	0.0	0.0	0.0	5.355078163714139	5.355078163714139	5.355078163714139	0.0	Terrestrially-infl
2017-01-06 06:20:00										Terrestrially-infl
2017-01-06 06:25:00										Terrestrially-infl
2017-01-06 06:30:00										Terrestrially-infl
2017-01-06 06:35:00										Terrestrially-infl
2017-01-06 06:40:00										Terrestrially-infl
2017-01-06 06:45:00										Terrestrially-infl
2017-01-06 06:50:00										Terrestrially-infl
2017-01-06 06:55:00										Terrestrially-infl
2017-01-06 07:00:00										Terrestrially-infl
2017-01-06 07:05:00										Terrestrially-infl
2017-01-06 07:10:00										Terrestrially-infl
2017-01-06 07:15:00										Terrestrially-infl
2017-01-06 07:20:00										Terrestrially-infl
2017-01-06 07:25:00										Terrestrially-infl
2017-01-06 07:30:00										Terrestrially-infl
2017-01-06 07:35:00										Terrestrially-infl
2017-01-06 07:40:00										Terrestrially-infl
2017-01-06 07:45:00										Terrestrially-infl
2017-01-06 07:50:00										Terrestrially-infl
2017-01-06 07:55:00	5.354631649710755	10.70926329942151	0.0	5.354631649710755	0.0	0.0	0.0	0.0	0.0	Terrestrially-infl
2017-01-06 08:00:00	0.0	0.0	0.0	0.0	5.353417508253979	0.0	5.353417508253979	0.0	0.0	Terrestrially-infl
2017-01-06 08:05:00	21.416240881718767	0.0	0.0	10.708120440859384	0.0	5.354060220429692	0.0	0.0	0.0	Terrestrially-infl
2017-01-06 08:10:00	0.0	0.0	5.3522217602157145	5.3522217602157145	0.0	10.704443520431429	5.3522217602157145	0.0	0.0	Terrestrially-infl
2017-01-06 08:15:00	5.353203305150685	5.353203305150685	5.353203305150685	10.70640661030137	0.0	0.0	0.0	5.353203305150685	0.0	Terrestrially-infl
2017-01-06 08:20:00	5.3519541286092815	0.0	0.0	0.0	10.703908257218565	16.055862385827847	5.3519541286092815	0.0	0.0	Terrestrially-infl
2017-01-06 08:25:00	0.0	0.0	0.0	16.060573848702287	0.0	5.353524616234094	0.0	0.0	0.0	Terrestrially-infl
2017-01-06 08:30:00	10.711942830325246	5.355971415162623	0.0	0.0	5.355971415162623	0.0	0.0	0.0	0.0	Terrestrially-infl
2017-01-06 08:35:00	16.059127992216087	0.0	0.0	5.353042664072027	0.0	0.0	0.0	0.0	0.0	Terrestrially-infl
2017-01-06 08:40:00	0.0	0.0	5.35229313316473	0.0	0.0	0.0	10.70458626632946	0.0	0.0	Terrestrially-infl
2017-01-06 08:45:00	10.715732188234293	0.0	0.0	0.0	5.3578660941171465	5.3578660941171465	0.0	0.0	0.0	Terrestrially-infl
2017-01-06 08:50:00	0.0	5.353542467980802	0.0	0.0	5.353542467980802	0.0	5.353542467980802	0.0	0.0	Terrestrially-infl
2017-01-06 08:55:00	10.70401530557866	0.0	0.0	0.0	5.35200765278933	0.0	5.35200765278933	0.0	0.0	Terrestrially-infl
2017-01-06 09:00:00	16.064109260842162	0.0	5.354703086947388	5.354703086947388	0.0	0.0	5.354703086947388	0.0	0.0	Terrestrially-infl
2017-01-06 09:05:00	5.355274653468004	5.355274653468004	0.0	5.355274653468004	5.355274653468004	5.355274653468004	0.0	0.0	0.0	Terrestrially-infl
2017-01-06 09:10:00	0.0	0.0	0.0	0.0	10.704050988841173	0.0	5.3520254944205865	0.0	0.0	Terrestrially-infl
2017-01-06 09:15:00	0.0	0.0	0.0	0.0	0.0	0.0	5.4578073206593265	0.0	0.0	Terrestrially-infl
2017-01-06 09:20:00	0.0	0.0	5.388201543292287	0.0	5.388201543292287	10.776403086584574	0.0	0.0	0.0	Terrestrially-infl
2017-01-06 09:25:00	0.0	0.0	16.057521790300516	0.0	0.0	0.0	5.3525072634335045	0.0	0.0	Terrestrially-infl
2017-01-06 09:30:00	0.0	0.0	0.0	0.0	5.35243588477355	5.35243588477355	5.35243588477355	0.0	0.0	Terrestrially-infl
2017-01-06 09:35:00	0.0	5.352150389170193	0.0	5.352150389170193	0.0	0.0	5.352150389170193	0.0	0.0	Terrestrially-infl
2017-01-06 09:40:00	10.705300052929779	5.3526500264648895	0.0	0.0	0.0	5.3526500264648895	0.0	0.0	0.0	Terrestrially-infl
2017-01-06 09:45:00	5.353042664072027	0.0	0.0	5.353042664072027	0.0	0.0	10.706085328144054	0.0	0.0	Terrestrially-infl
2017-01-06 09:50:00	0.0	0.0	0.0	5.352739257226869	0.0	5.352739257226869	0.0	0.0	0.0	Terrestrially-infl
2017-01-06 09:55:00	0.0	0.0	0.0	5.353899527918372	10.707799055836745	0.0	0.0	0.0	0.0	Terrestrially-infl
2017-01-06 10:00:00	0.0	0.0	0.0	5.355328244085242	5.355328244085242	0.0	0.0	0.0	0.0	Terrestrially-infl
2017-01-06 10:05:00	5.352043336170797	5.352043336170797	0.0	0.0	5.352043336170797	5.352043336170797	0.0	0.0	0.0	Terrestrially-infl
2017-01-06 10:10:00	5.352328820353073	0.0	0.0	0.0	0.0	0.0	0.0	0.0	0.0	Terrestrially-infl
2017-01-06 10:15:00	0.0	0.0	0.0	5.353435359286369	5.353435359286369	5.353435359286369	0.0	0.0	0.0	Terrestrially-infl
2017-01-06 10:20:00	5.354863827699262	0.0	0.0	0.0	0.0	0.0	0.0	0.0	0.0	Terrestrially-infl
2017-01-06 10:25:00	0.0	0.0	0.0	0.0	0.0	0.0	0.0	0.0	0.0	Terrestrially-infl
2017-01-06 10:30:00	5.35197196988368	0.0	0.0	0.0	0.0	10.70394393976736	0.0	0.0	0.0	Terrestrially-infl
2017-01-06 10:35:00	0.0	0.0	5.355131750398856	0.0	0.0	5.355131750398856	0.0	0.0	0.0	Terrestrially-infl
2017-01-06 10:40:00	0.0	5.352739257226869	0.0	0.0	5.352739257226869	5.352739257226869	0.0	0.0	0.0	Terrestrially-infl
2017-01-06 10:45:00	0.0	0.0	0.0	0.0	0.0	5.354113786743724	0.0	0.0	0.0	Terrestrially-infl
2017-01-06 10:50:00	0.0	0.0	0.0	0.0	0.0	5.353828112120592	0.0	0.0	0.0	Terrestrially-infl
2017-01-06 10:55:00	0.0	5.352596489435677	0.0	0.0	5.352596489435677	0.0	0.0	0.0	0.0	Terrestrially-infl
2017-01-06 11:00:00	5.3569364614973285	0.0	0.0	0.0	16.070809384491987	10.713872922994657	0.0	0.0	0.0	Terrestrially-infl
2017-01-06 11:05:00	0.0	0.0	0.0	5.35211470436122	5.35211470436122	0.0	0.0	0.0	0.0	Terrestrially-infl
2017-01-06 11:10:00	5.3516330060095205	0.0	0.0	0.0	0.0	5.3516330060095205	0.0	0.0	0.0	Terrestrially-infl
2017-01-06 11:15:00	0.0	5.352703564565077	0.0	0.0	0.0	5.352703564565077	0.0	0.0	0.0	Terrestrially-infl
2017-01-06 11:20:00	0.0	0.0	5.35606075669757	0.0	5.35606075669757	0.0	0.0	0.0	0.0	Terrestrially-infl
2017-01-06 11:25:00	0.0	0.0	0.0	0.0	5.35197196988368	0.0	5.35197196988368	0.0	0.0	Terrestrially-infl
2017-01-06 11:30:00	0.0	0.0	0.0	0.0	0.0	0.0	0.0	0.0	0.0	Terrestrially-infl
2017-01-06 11:35:00	5.3548102463763785	0.0	0.0	0.0	5.3548102463763785	0.0	0.0	0.0	0.0	Terrestrially-infl
2017-01-06 11:40:00	5.352310976699416	0.0	0.0	0.0	0.0	5.352310976699416	0.0	5.352310976699416	0.0	Terrestrially-infl
2017-01-06 11:45:00	0.0	0.0	5.353774551522556	0.0	0.0	0.0	0.0	0.0	0.0	Terrestrially-infl
2017-01-06 11:50:00	0.0	0.0	0.0	0.0	5.354238778978173	5.354238778978173	0.0	0.0	0.0	Terrestrially-infl
2017-01-06 11:55:00	0.0	0.0	0.0	0.0	0.0	0.0	0.0	0.0	0.0	Terrestrially-infl
2017-01-06 12:00:00	0.0	0.0	0.0	0.0	0.0	0.0	5.353149757053203	0.0	0.0	Terrestrially-infl
2017-01-06 12:05:00	0.0	5.355006716469403	0.0	0.0	0.0	5.355006716469403	0.0	0.0	0.0	Terrestrially-infl
2017-01-06 12:10:00	0.0	0.0	5.357186715466378	0.0	0.0	0.0	0.0	0.0	0.0	Terrestrially-infl
2017-01-06 12:15:00	0.0	0.0	5.356257318566427	0.0	5.356257318566427	5.356257318566427	0.0	0.0	0.0	Terrestrially-infl
2017-01-06 12:20:00	0.0	0.0	0.0	0.0	0.0	5.35211470436122	5.35211470436122	0.0	0.0	Terrestrially-infl
2017-01-06 12:25:00	10.704907458520124	0.0	0.0	0.0	0.0	0.0	0.0	0.0	0.0	Terrestrially-infl
2017-01-06 12:30:00	0.0	0.0	0.0	0.0	0.0	5.3525072634335045	0.0	0.0	0.0	Terrestrially-infl
2017-01-06 12:35:00	0.0	0.0	0.0	5.3545780730341415	0.0	0.0	10.709156146068283	0.0	0.0	Terrestrially-infl
2017-01-06 12:40:00	0.0	0.0	0.0	0.0	0.0	5.352721410836471	0.0	0.0	0.0	Terrestrially-infl
2017-01-06 12:45:00	0.0	0.0	0.0	0.0	0.0	5.353471061708302	10.706942123416605	0.0	0.0	Terrestrially-infl
2017-01-06 12:50:00	5.354667368090809	0.0	0.0	0.0	5.354667368090809	10.709334736181617	5.354667368090809	10.709334736181617	0.0	Terrestrially-infl
2017-01-06 12:55:00	0.0	0.0	0.0	0.0	5.351793562492338	0.0	0.0	0.0	0.0	Terrestrially-infl
2017-01-06 13:00:00	0.0	0.0	5.351579489322684	0.0	0.0	0.0	0.0	0.0	0.0	Terrestrially-infl
2017-01-06 13:05:00	5.3522217602157145	0.0	5.3522217602157145	0.0	0.0	0.0	5.3522217602157145	0.0	0.0	Terrestrially-infl
2017-01-06 13:10:00	0.0	0.0	0.0	0.0	0.0	0.0	10.70894184579454	0.0	0.0	Terrestrially-infl
2017-01-06 13:15:00	5.351936287453835	0.0	5.351936287453835	0.0	5.351936287453835	0.0	5.351936287453835	0.0	0.0	Terrestrially-infl
2017-01-06 13:20:00	5.355274653468004	0.0	0.0	0.0	0.0	5.355274653468004	0.0	0.0	0.0	Terrestrially-infl
2017-01-06 13:25:00	0.0	5.354845967139157	5.354845967139157	0.0	0.0	0.0	0.0	0.0	0.0	Terrestrially-infl
2017-01-06 13:30:00	0.0	0.0	0.0	0.0	0.0	0.0	0.0	0.0	0.0	Terrestrially-infl
2017-01-06 13:35:00	0.0	5.354524497429655	0.0	5.354524497429655	0.0	0.0	0.0	0.0	0.0	Terrestrially-infl
2017-01-06 13:40:00	0.0	0.0	0.0	5.35409593118662	5.35409593118662	0.0	0.0	0.0	0.0	Terrestrially-infl
2017-01-06 13:45:00	0.0	0.0	0.0	0.0	0.0	5.35566767623679	0.0	0.0	0.0	Terrestrially-infl
2017-01-06 13:50:00	16.05784300497926	0.0	0.0	0.0	0.0	0.0	5.3526143349930875	0.0	0.0	Terrestrially-infl
2017-01-06 13:55:00	5.353006967363834	0.0	5.353006967363834	0.0	10.706013934727668	5.353006967363834	0.0	0.0	0.0	Terrestrially-infl
2017-01-06 14:00:00	0.0	0.0	0.0	0.0	0.0	0.0	0.0	0.0	0.0	Terrestrially-infl
2017-01-06 14:05:00	5.353988800344911	0.0	0.0	0.0	5.353988800344911	0.0	5.353988800344911	0.0	0.0	Terrestrially-infl
2017-01-06 14:10:00	0.0	0.0	0.0	5.351650845142991	0.0	0.0	0.0	0.0	0.0	Terrestrially-infl
2017-01-06 14:15:00	0.0	0.0	0.0	0.0	5.35252510839596	5.35252510839596	5.35252510839596	0.0	0.0	Terrestrially-infl
2017-01-06 14:20:00	0.0	0.0	0.0	0.0	5.355846342020843	5.355846342020843	5.355846342020843	0.0	0.0	Terrestrially-infl
2017-01-06 14:25:00	0.0	0.0	0.0	0.0	5.352935575375684	0.0	5.352935575375684	0.0	0.0	Terrestrially-infl
2017-01-06 14:30:00	10.706478008955012	10.706478008955012	0.0	5.353239004477506	0.0	0.0	0.0	0.0	0.0	Terrestrially-infl
2017-01-06 14:35:00	0.0	5.352953423194196	0.0	5.352953423194196	0.0	0.0	5.352953423194196	5.352953423194196	0.0	Terrestrially-infl
2017-01-06 14:40:00	0.0	0.0	0.0	0.0	0.0	5.357472748634577	0.0	0.0	0.0	Terrestrially-infl
2017-01-06 14:45:00	5.353239004477506	0.0	0.0	0.0	10.706478008955012	0.0	5.353239004477506	0.0	0.0	Terrestrially-infl
2017-01-06 14:50:00	0.0	0.0	0.0	0.0	10.70455057949804	0.0	5.35227528974902	0.0	0.0	Terrestrially-infl
2017-01-06 14:55:00	0.0	5.3526500264648895	0.0	0.0	5.3526500264648895	0.0	5.3526500264648895	0.0	0.0	Terrestrially-infl
2017-01-06 15:00:00	5.356882838688646	0.0	0.0	0.0	0.0	0.0	10.713765677377292	0.0	0.0	Terrestrially-infl
2017-01-06 15:05:00	5.354345919824128	0.0	0.0	0.0	5.354345919824128	0.0	0.0	0.0	0.0	Terrestrially-infl
2017-01-06 15:10:00	5.3528998800957135	5.3528998800957135	0.0	0.0	0.0	10.705799760191423	0.0	0.0	0.0	Terrestrially-infl
2017-01-06 15:15:00	5.353292554360514	0.0	0.0	10.706585108721027	0.0	0.0	0.0	0.0	0.0	Terrestrially-infl
2017-01-06 15:20:00	0.0	5.351864924021529	0.0	0.0	0.0	0.0	5.351864924021529	0.0	0.0	Terrestrially-infl
2017-01-06 15:25:00	0.0	5.353756698228021	0.0	0.0	0.0	0.0	5.353756698228021	0.0	0.0	Terrestrially-infl
2017-01-06 15:30:00	0.0	5.352364508017317	5.352364508017317	0.0	5.352364508017317	5.352364508017317	10.704729016034634	0.0	0.0	Terrestrially-infl
2017-01-06 15:35:00	0.0	0.0	0.0	0.0	5.352989119188269	0.0	5.352989119188269	5.352989119188269	0.0	Terrestrially-infl
2017-01-06 15:40:00	0.0	0.0	0.0	0.0	0.0	5.352578643997261	0.0	0.0	0.0	Terrestrially-infl
2017-01-06 15:45:00	10.706335212599996	0.0	5.353167606299998	0.0	0.0	5.353167606299998	10.706335212599996	5.353167606299998	0.0	Terrestrially-infl
2017-01-06 15:50:00	0.0	5.3528998800957135	0.0	0.0	0.0	0.0	5.3528998800957135	0.0	0.0	Terrestrially-infl
2017-01-06 15:55:00										Terrestrially-infl
2017-01-06 16:00:00										Terrestrially-infl
2017-01-06 16:05:00										Terrestrially-infl
2017-01-06 16:10:00
2017-01-06 16:15:00
2017-01-06 16:20:00
2017-01-06 16:25:00										Terrestrially-infl
2017-01-06 16:30:00										Terrestrially-infl
2017-01-06 16:35:00										Terrestrially-infl
2017-01-06 16:40:00										Terrestrially-infl
2017-01-06 16:45:00										Terrestrially-infl
2017-01-06 16:50:00										Terrestrially-infl
2017-01-06 16:55:00										Terrestrially-infl
2017-01-06 17:00:00										Terrestrially-infl
2017-01-06 17:05:00										Terrestrially-infl
2017-01-06 17:10:00										Terrestrially-infl
2017-01-06 17:15:00										Terrestrially-infl
2017-01-06 17:20:00										Terrestrially-infl
2017-01-06 17:25:00										Terrestrially-infl
2017-01-06 17:30:00										Terrestrially-infl
2017-01-06 17:35:00										Terrestrially-infl
2017-01-06 17:40:00										Terrestrially-infl
2017-01-06 17:45:00										Terrestrially-infl
2017-01-06 17:50:00										Terrestrially-infl
2017-01-06 17:55:00										Terrestrially-infl
2017-01-06 18:00:00										Terrestrially-infl
2017-01-06 18:05:00	0.0	0.0	5.352453729260064	0.0	0.0	0.0	0.0	0.0	0.0	Terrestrially-infl
2017-01-06 18:10:00	0.0	0.0	0.0	0.0	0.0	0.0	5.352721410836471	0.0	0.0	Terrestrially-infl
2017-01-06 18:15:00	5.353703139058841	0.0	0.0	5.353703139058841	0.0	0.0	0.0	0.0	0.0	Terrestrially-infl
2017-01-06 18:20:00	0.0	0.0	0.0	0.0	0.0	0.0	0.0	5.353845965891422	0.0	Terrestrially-infl
2017-01-06 18:25:00	0.0	5.351722202866184	0.0	0.0	0.0	5.351722202866184	0.0	0.0	0.0	Terrestrially-infl
2017-01-06 18:30:00	0.0	5.3533104045595925	0.0	0.0	0.0	0.0	0.0	0.0	0.0	Terrestrially-infl
2017-01-06 18:35:00	0.0	0.0	0.0	0.0	0.0	0.0	0.0	0.0	0.0	Terrestrially-infl
2017-01-06 18:40:00	0.0	0.0	0.0	0.0	0.0	0.0	0.0	0.0	0.0	Terrestrially-infl
2017-01-06 18:45:00	16.055969433831088	5.351989811277028	0.0	0.0	0.0	0.0	0.0	0.0	0.0	Terrestrially-infl
2017-01-06 18:50:00	0.0	0.0	0.0	0.0	10.706228117833406	0.0	0.0	0.0	0.0	Terrestrially-infl
2017-01-06 18:55:00	0.0	5.353006967363834	0.0	0.0	0.0	0.0	0.0	0.0	0.0	Terrestrially-infl
2017-01-06 19:00:00	0.0	0.0	5.355381835775059	0.0	0.0	0.0	0.0	0.0	0.0	Terrestrially-infl
2017-01-06 19:05:00										Terrestrially-infl
2017-01-06 19:10:00										Terrestrially-infl
2017-01-06 19:15:00										Terrestrially-infl
2017-01-06 19:20:00										Terrestrially-infl
2017-01-06 19:25:00										Terrestrially-infl
2017-01-06 19:30:00										Terrestrially-infl
2017-01-06 19:35:00										Terrestrially-infl
2017-01-06 19:40:00										Terrestrially-infl
2017-01-06 19:45:00										Terrestrially-infl
2017-01-06 19:50:00										Terrestrially-infl
2017-01-06 19:55:00										Terrestrially-infl
2017-01-06 20:00:00										Terrestrially-infl
2017-01-06 20:05:00										Terrestrially-infl
2017-01-06 20:10:00										Terrestrially-infl
2017-01-06 20:15:00										Terrestrially-infl
2017-01-06 20:20:00										Terrestrially-infl
2017-01-06 20:25:00										Terrestrially-infl
2017-01-06 20:30:00										Terrestrially-infl
2017-01-06 20:35:00										Terrestrially-infl
2017-01-06 20:40:00										Terrestrially-infl
2017-01-06 20:45:00										Terrestrially-infl
2017-01-06 20:50:00										Terrestrially-infl
2017-01-06 20:55:00										Terrestrially-infl
2017-01-06 21:00:00										Terrestrially-infl
2017-01-06 21:05:00										Terrestrially-infl
2017-01-06 21:10:00										Terrestrially-infl
2017-01-06 21:15:00										Terrestrially-infl
2017-01-06 21:20:00										Terrestrially-infl
2017-01-06 21:25:00										Terrestrially-infl
2017-01-06 21:30:00										Terrestrially-infl
2017-01-06 21:35:00										Terrestrially-infl
2017-01-06 21:40:00										Terrestrially-infl
2017-01-06 21:45:00										Terrestrially-infl
2017-01-06 21:50:00	0.0	0.0	0.0	5.352578643997261	0.0	0.0	5.352578643997261	0.0	0.0	Terrestrially-infl
2017-01-06 21:55:00	0.0	0.0	0.0	5.362841531619367	0.0	0.0	0.0	0.0	0.0	Terrestrially-infl
2017-01-06 22:00:00	0.0	0.0	0.0	0.0	0.0	0.0	0.0	0.0	0.0	Terrestrially-infl
2017-01-06 22:05:00	0.0	0.0	0.0	0.0	5.354845967139157	0.0	0.0	0.0	0.0	Terrestrially-infl
2017-01-06 22:10:00	0.0	0.0	0.0	0.0	0.0	0.0	0.0	0.0	0.0	Terrestrially-infl
2017-01-06 22:15:00	0.0	0.0	0.0	0.0	0.0	0.0	0.0	0.0	0.0	Terrestrially-infl
2017-01-06 22:20:00	0.0	0.0	0.0	0.0	0.0	0.0	0.0	0.0	0.0	Terrestrially-infl
2017-01-06 22:25:00	0.0	0.0	0.0	0.0	0.0	0.0	5.35504243985346	0.0	0.0	Terrestrially-infl
2017-01-06 22:30:00	0.0	0.0	0.0	0.0	0.0	0.0	0.0	0.0	0.0	Terrestrially-infl
2017-01-06 22:35:00	0.0	5.3601378998922495	0.0	0.0	0.0	0.0	0.0	0.0	0.0	Terrestrially-infl
2017-01-06 22:40:00	0.0	0.0	0.0	0.0	0.0	0.0	0.0	0.0	0.0	Terrestrially-infl
2017-01-06 22:45:00	0.0	0.0	0.0	0.0	0.0	0.0	0.0	0.0	0.0	Terrestrially-infl
2017-01-06 22:50:00	0.0	0.0	0.0	0.0	5.357436992818188	0.0	0.0	0.0	0.0	Terrestrially-infl
2017-01-06 22:55:00	0.0	0.0	0.0	0.0	0.0	0.0	0.0	0.0	0.0	Terrestrially-infl
2017-01-06 23:00:00	0.0	0.0	0.0	0.0	0.0	0.0	0.0	0.0	0.0	Terrestrially-infl
2017-01-06 23:05:00	0.0	0.0	0.0	0.0	0.0	0.0	0.0	0.0	0.0	Terrestrially-infl
2017-01-06 23:10:00	0.0	0.0	0.0	0.0	0.0	0.0	0.0	0.0	0.0	Terrestrially-infl
2017-01-06 23:15:00	0.0	0.0	0.0	0.0	0.0	0.0	0.0	0.0	0.0	Terrestrially-infl
2017-01-06 23:20:00	5.366803423192699	0.0	0.0	0.0	0.0	0.0	0.0	0.0	0.0	Terrestrially-infl
2017-01-06 23:25:00	0.0	0.0	0.0	0.0	5.359690541749547	0.0	0.0	0.0	0.0	Terrestrially-infl
2017-01-06 23:30:00	0.0	0.0	0.0	5.3558999440806065	0.0	0.0	0.0	0.0	0.0	Terrestrially-infl
2017-01-06 23:35:00	0.0	0.0	0.0	0.0	5.357347605365233	0.0	0.0	0.0	0.0	Terrestrially-infl
2017-01-06 23:40:00	0.0	0.0	0.0	0.0	0.0	0.0	0.0	0.0	0.0	Terrestrially-infl
2017-01-06 23:45:00										Terrestrially-infl
2017-01-06 23:50:00										Terrestrially-infl
2017-01-06 23:55:00										Terrestrially-infl
2017-01-07 00:00:00										Terrestrially-infl
2017-01-07 00:05:00										Terrestrially-infl
2017-01-07 00:10:00										Terrestrially-infl
2017-01-07 00:15:00										Terrestrially-infl
2017-01-07 00:20:00										Terrestrially-infl
2017-01-07 00:25:00										Terrestrially-infl
2017-01-07 00:30:00										Terrestrially-infl
2017-01-07 00:35:00										Terrestrially-infl
2017-01-07 00:40:00										Terrestrially-infl
2017-01-07 00:45:00										Terrestrially-infl
2017-01-07 00:50:00										Terrestrially-infl
2017-01-07 00:55:00										Terrestrially-infl
2017-01-07 01:00:00										Terrestrially-infl
2017-01-07 01:05:00										Terrestrially-infl
2017-01-07 01:10:00										Terrestrially-infl
2017-01-07 01:15:00										Terrestrially-infl
2017-01-07 01:20:00										Terrestrially-infl
2017-01-07 01:25:00										Terrestrially-infl
2017-01-07 01:30:00	0.0	0.0	0.0	0.0	0.0	0.0	0.0	0.0	0.0	Terrestrially-infl
2017-01-07 01:35:00	0.0	0.0	0.0	0.0	0.0	0.0	0.0	0.0	0.0	Terrestrially-infl
2017-01-07 01:40:00	0.0	0.0	0.0	0.0	0.0	0.0	0.0	0.0	0.0	Terrestrially-infl
2017-01-07 01:45:00	0.0	0.0	0.0	0.0	0.0	0.0	0.0	0.0	0.0	Terrestrially-infl
2017-01-07 01:50:00	0.0	0.0	0.0	0.0	0.0	0.0	0.0	0.0	0.0	Terrestrially-infl
2017-01-07 01:55:00	0.0	0.0	0.0	0.0	0.0	0.0	0.0	0.0	0.0	Terrestrially-infl
2017-01-07 02:00:00	0.0	0.0	0.0	10.70804902029825	0.0	0.0	0.0	0.0	0.0	Terrestrially-infl
2017-01-07 02:05:00	0.0	0.0	0.0	0.0	0.0	0.0	0.0	0.0	0.0	Terrestrially-infl
2017-01-07 02:10:00	0.0	0.0	0.0	0.0	0.0	0.0	0.0	0.0	0.0	Terrestrially-infl
2017-01-07 02:15:00	5.353631728500203	0.0	0.0	0.0	0.0	0.0	0.0	0.0	0.0	Terrestrially-infl
2017-01-07 02:20:00	0.0	0.0	0.0	0.0	0.0	5.374942729475068	0.0	0.0	0.0	Terrestrially-infl
2017-01-07 02:25:00	0.0	0.0	0.0	5.36250118955675	0.0	0.0	0.0	0.0	0.0	Terrestrially-infl
2017-01-07 02:30:00	0.0	0.0	0.0	0.0	5.3629848464652135	0.0	0.0	0.0	0.0	Terrestrially-infl
2017-01-07 02:35:00	0.0	0.0	0.0	0.0	0.0	0.0	0.0	0.0	0.0	Terrestrially-infl
2017-01-07 02:40:00	0.0	0.0	0.0	0.0	10.731884848595907	0.0	0.0	0.0	0.0	Terrestrially-infl
2017-01-07 02:45:00	0.0	0.0	0.0	0.0	0.0	0.0	0.0	0.0	0.0	Terrestrially-infl
2017-01-07 02:50:00	0.0	0.0	0.0	0.0	0.0	0.0	0.0	0.0	0.0	Terrestrially-infl
2017-01-07 02:55:00	0.0	0.0	0.0	0.0	0.0	5.3548102463763785	0.0	0.0	0.0	Terrestrially-infl
2017-01-07 03:00:00	0.0	0.0	0.0	0.0	0.0	0.0	0.0	0.0	0.0	Terrestrially-infl
2017-01-07 03:05:00	0.0	0.0	0.0	0.0	5.3545423558453615	0.0	0.0	0.0	0.0	Terrestrially-infl
2017-01-07 03:10:00	0.0	0.0	0.0	0.0	0.0	0.0	0.0	0.0	0.0	Terrestrially-infl
2017-01-07 03:15:00	0.0	5.35243588477355	0.0	0.0	16.057307654320653	5.35243588477355	0.0	0.0	0.0	Terrestrially-infl
2017-01-07 03:20:00	0.0	0.0	0.0	5.356078625362229	5.356078625362229	0.0	0.0	0.0	0.0	Terrestrially-infl
2017-01-07 03:25:00	0.0	0.0	0.0	0.0	0.0	0.0	0.0	0.0	0.0	Terrestrially-infl
2017-01-07 03:30:00	0.0	5.355310380426988	0.0	0.0	0.0	0.0	0.0	0.0	0.0	Terrestrially-infl
2017-01-07 03:35:00	5.3555068872226315	0.0	0.0	0.0	0.0	0.0	5.3555068872226315	0.0	0.0	Terrestrially-infl
2017-01-07 03:40:00	0.0	0.0	0.0	0.0	0.0	0.0	0.0	0.0	0.0	Terrestrially-infl
2017-01-07 03:45:00	0.0	0.0	0.0	0.0	0.0	0.0	0.0	0.0	0.0	Terrestrially-infl
2017-01-07 03:50:00	0.0	0.0	0.0	0.0	5.355971415162623	5.355971415162623	5.355971415162623	0.0	0.0	Terrestrially-infl
2017-01-07 03:55:00	0.0	0.0	0.0	0.0	0.0	5.3550245781018555	5.3550245781018555	0.0	0.0	Terrestrially-infl
2017-01-07 04:00:00	5.3655478921245345	0.0	0.0	0.0	0.0	10.731095784249069	0.0	5.3655478921245345	0.0	Terrestrially-infl
2017-01-07 04:05:00	0.0	0.0	0.0	0.0	5.355417564164167	0.0	5.355417564164167	0.0	0.0	Terrestrially-infl
2017-01-07 04:10:00	0.0	0.0	0.0	0.0	0.0	16.080950592180802	0.0	0.0	0.0	Terrestrially-infl
2017-01-07 04:15:00	0.0	0.0	0.0	0.0	5.354524497429655	0.0	0.0	0.0	0.0	Terrestrially-infl
2017-01-07 04:20:00	5.356632613108541	0.0	0.0	5.356632613108541	0.0	0.0	5.356632613108541	0.0	0.0	Terrestrially-infl
2017-01-07 04:25:00	0.0	0.0	5.538543502585036	5.538543502585036	0.0	0.0	0.0	0.0	0.0	Terrestrially-infl
2017-01-07 04:30:00	0.0	0.0	5.380562981807972	0.0	0.0	5.380562981807972	0.0	0.0	0.0	Terrestrially-infl
2017-01-07 04:35:00	0.0	0.0	0.0	0.0	0.0	5.352310976699416	0.0	0.0	0.0	Terrestrially-infl
2017-01-07 04:40:00	0.0	0.0	0.0	0.0	0.0	0.0	0.0	0.0	0.0	Terrestrially-infl
2017-01-07 04:45:00	0.0	0.0	0.0	5.352096862135176	0.0	0.0	0.0	0.0	0.0	Terrestrially-infl
2017-01-07 04:50:00	0.0	0.0	0.0	0.0	0.0	0.0	0.0	0.0	0.0	Terrestrially-infl
2017-01-07 04:55:00	0.0	0.0	0.0	0.0	0.0	0.0	0.0	0.0	0.0	Terrestrially-infl
2017-01-07 05:00:00	0.0	0.0	0.0	0.0	0.0	0.0	0.0	0.0	0.0	Terrestrially-infl
2017-01-07 05:05:00	5.355399699910024	0.0	5.355399699910024	0.0	5.355399699910024	0.0	0.0	0.0	0.0	Terrestrially-infl
2017-01-07 05:10:00	0.0	0.0	0.0	5.431164686429138	0.0	0.0	0.0	0.0	0.0	Terrestrially-infl
2017-01-07 05:15:00	0.0	0.0	0.0	0.0	0.0	0.0	5.495545420631363	0.0	0.0	Terrestrially-infl
2017-01-07 05:20:00	0.0	0.0	0.0	0.0	0.0	0.0	0.0	0.0	0.0	Terrestrially-infl
2017-01-07 05:25:00	0.0	0.0	0.0	0.0	0.0	0.0	0.0	0.0	0.0	Terrestrially-infl
2017-01-07 05:30:00	0.0	0.0	0.0	0.0	0.0	0.0	0.0	0.0	0.0	Terrestrially-infl
2017-01-07 05:35:00	0.0	0.0	0.0	0.0	0.0	0.0	0.0	0.0	0.0	Terrestrially-infl
2017-01-07 05:40:00	0.0	0.0	0.0	0.0	0.0	0.0	0.0	0.0	0.0	Terrestrially-infl
2017-01-07 05:45:00	0.0	0.0	0.0	0.0	0.0	0.0	0.0	0.0	0.0	Terrestrially-infl
2017-01-07 05:50:00	0.0	0.0	0.0	0.0	0.0	0.0	10.712943532301894	0.0	0.0	Terrestrially-infl
2017-01-07 05:55:00	0.0	0.0	0.0	0.0	0.0	0.0	0.0	0.0	0.0	Terrestrially-infl
2017-01-07 06:00:00	0.0	0.0	0.0	0.0	5.357973380182306	0.0	0.0	0.0	0.0	Terrestrially-infl
2017-01-07 06:05:00	0.0	0.0	0.0	0.0	5.357544261699191	5.357544261699191	5.357544261699191	5.357544261699191	0.0	Terrestrially-infl
2017-01-07 06:10:00	0.0	5.352917727676191	0.0	0.0	0.0	0.0	0.0	0.0	0.0	Terrestrially-infl
2017-01-07 06:15:00	0.0	5.365942424297954	0.0	0.0	0.0	0.0	0.0	0.0	0.0
2017-01-07 06:20:00	0.0	0.0	0.0	0.0	5.356614740747329	0.0	0.0	0.0	0.0
2017-01-07 06:25:00	0.0	0.0	5.354524497429655	0.0	0.0	5.354524497429655	0.0	0.0	0.0	Terrestrially-infl
2017-01-07 06:30:00	0.0	0.0	0.0	0.0	0.0	5.353988800344911	0.0	0.0	0.0	Terrestrially-infl
2017-01-07 06:35:00	0.0	0.0	5.363701535606797	0.0	0.0	0.0	5.363701535606797	0.0	0.0	Terrestrially-infl
2017-01-07 06:40:00	5.353774551522556	0.0	0.0	0.0	5.353774551522556	0.0	0.0	0.0	0.0	Terrestrially-infl
2017-01-07 06:45:00	0.0	0.0	0.0	0.0	0.0	0.0	0.0	0.0	0.0	Terrestrially-infl
2017-01-07 06:50:00	0.0	0.0	0.0	5.355078163714139	0.0	0.0	0.0	5.355078163714139	0.0	Terrestrially-infl
2017-01-07 06:55:00	5.353453210437811	0.0	0.0	0.0	5.353453210437811	0.0	0.0	0.0	0.0	Terrestrially-infl
2017-01-07 07:00:00	0.0	0.0	0.0	0.0	0.0	0.0	0.0	0.0	0.0	Terrestrially-infl
2017-01-07 07:05:00	0.0	0.0	0.0	0.0	0.0	0.0	5.356042888152135	0.0	0.0	Terrestrially-infl
2017-01-07 07:10:00	0.0	0.0	0.0	0.0	0.0	0.0	0.0	0.0	0.0	Terrestrially-infl
2017-01-07 07:15:00	0.0	0.0	0.0	0.0	0.0	0.0	5.354024510149125	0.0	0.0	Terrestrially-infl
2017-01-07 07:20:00	0.0	0.0	0.0	0.0	0.0	0.0	5.352542953477403	0.0	0.0	Terrestrially-infl
2017-01-07 07:25:00	0.0	0.0	0.0	0.0	5.3550245781018555	0.0	0.0	0.0	0.0	Terrestrially-infl
2017-01-07 07:30:00	0.0	0.0	0.0	0.0	0.0	5.35229313316473	5.35229313316473	0.0	0.0	Terrestrially-infl
2017-01-07 07:35:00	0.0	0.0	0.0	0.0	0.0	0.0	5.3543816343923165	0.0	0.0	Terrestrially-infl
2017-01-07 07:40:00	0.0	0.0	0.0	0.0	0.0	0.0	0.0	0.0	0.0	Terrestrially-infl
2017-01-07 07:45:00	0.0	0.0	0.0	0.0	5.35243588477355	5.35243588477355	0.0	5.35243588477355	0.0	Terrestrially-infl
2017-01-07 07:50:00	0.0	0.0	0.0	0.0	5.355399699910024	5.355399699910024	5.355399699910024	0.0	0.0	Terrestrially-infl
2017-01-07 07:55:00	5.353399657340632	0.0	0.0	0.0	5.353399657340632	0.0	0.0	0.0	0.0	Terrestrially-infl
2017-01-07 08:00:00	0.0	0.0	0.0	0.0	10.721421254597537	5.360710627298769	5.360710627298769	0.0	0.0	Terrestrially-infl
2017-01-07 08:05:00	0.0	0.0	0.0	5.355524752191884	0.0	0.0	0.0	0.0	0.0	Terrestrially-infl
2017-01-07 08:10:00	0.0	0.0	0.0	0.0	0.0	0.0	0.0	0.0	0.0	Terrestrially-infl
2017-01-07 08:15:00	0.0	0.0	0.0	0.0	0.0	0.0	0.0	0.0	0.0	Terrestrially-infl
2017-01-07 08:20:00	0.0	0.0	0.0	5.354595931807217	0.0	0.0	0.0	0.0	0.0	Terrestrially-infl
2017-01-07 08:25:00	0.0	0.0	0.0	5.355703408439976	5.355703408439976	0.0	5.355703408439976	0.0	0.0	Terrestrially-infl
2017-01-07 08:30:00	0.0	0.0	0.0	0.0	0.0	0.0	0.0	0.0	0.0	Terrestrially-infl
2017-01-07 08:35:00	0.0	5.3542923488651715	0.0	0.0	10.708584697730343	5.3542923488651715	0.0	0.0	0.0	Terrestrially-infl
2017-01-07 08:40:00	0.0	0.0	0.0	0.0	0.0	5.352953423194196	0.0	0.0	0.0	Terrestrially-infl
2017-01-07 08:45:00	0.0	0.0	0.0	5.356793469726418	5.356793469726418	5.356793469726418	0.0	0.0	0.0	Terrestrially-infl
2017-01-07 08:50:00	0.0	0.0	0.0	0.0	16.06346634286684	0.0	0.0	0.0	0.0	Terrestrially-infl
2017-01-07 08:55:00	0.0	0.0	5.352578643997261	0.0	0.0	0.0	0.0	0.0	0.0	Terrestrially-infl
2017-01-07 09:00:00	0.0	0.0	0.0	0.0	0.0	0.0	0.0	0.0	0.0	Terrestrially-infl
2017-01-07 09:05:00	0.0	0.0	0.0	0.0	0.0	0.0	5.353203305150685	0.0	0.0	Terrestrially-infl
2017-01-07 09:10:00	0.0	0.0	0.0	0.0	5.355185338156034	5.355185338156034	5.355185338156034	0.0	0.0	Terrestrially-infl
2017-01-07 09:15:00	0.0	0.0	0.0	0.0	5.354220922587381	5.354220922587381	10.708441845174763	0.0	0.0	Terrestrially-infl
2017-01-07 09:20:00	0.0	0.0	0.0	0.0	5.35252510839596	5.35252510839596	0.0	0.0	0.0	Terrestrially-infl
2017-01-07 09:25:00	0.0	0.0	0.0	0.0	5.353131907925438	0.0	5.353131907925438	0.0	0.0	Terrestrially-infl
2017-01-07 09:30:00	0.0	0.0	0.0	0.0	5.351900605499788	0.0	0.0	0.0	0.0	Terrestrially-infl
2017-01-07 09:35:00	0.0	0.0	0.0	5.352364508017317	5.352364508017317	0.0	0.0	0.0	0.0	Terrestrially-infl
2017-01-07 09:40:00	0.0	0.0	0.0	0.0	0.0	0.0	5.353167606299998	0.0	0.0	Terrestrially-infl
2017-01-07 09:45:00	0.0	0.0	0.0	0.0	10.705228669986171	0.0	0.0	0.0	0.0	Segment_1 Pristine Marine
2017-01-07 09:50:00	0.0	0.0	0.0	0.0	0.0	0.0	10.708834698873906	0.0	0.0	Segment_1 Pristine Marine
2017-01-07 09:55:00	0.0	0.0	0.0	0.0	10.70505021679192	0.0	0.0	0.0	0.0	Segment_1 Pristine Marine
2017-01-07 10:00:00	5.353435359286369	0.0	0.0	0.0	0.0	0.0	0.0	0.0	0.0	Segment_1 Pristine Marine
2017-01-07 10:05:00	0.0	0.0	0.0	5.3536495809612665	0.0	5.3536495809612665	0.0	0.0	0.0	Segment_1 Pristine Marine
2017-01-07 10:10:00	0.0	0.0	0.0	0.0	0.0	0.0	0.0	5.355828474906012	0.0	Segment_1 Pristine Marine
2017-01-07 10:15:00	10.705300052929779	0.0	0.0	5.3526500264648895	5.3526500264648895	5.3526500264648895	0.0	0.0	0.0	Segment_1 Pristine Marine
2017-01-07 10:20:00	0.0	0.0	5.351864924021529	5.351864924021529	0.0	0.0	0.0	0.0	0.0	Segment_1 Pristine Marine
2017-01-07 10:25:00	0.0	0.0	0.0	0.0	0.0	0.0	0.0	0.0	0.0	Segment_1 Pristine Marine
2017-01-07 10:30:00	0.0	0.0	0.0	0.0	0.0	5.353399657340632	0.0	0.0	0.0	Segment_1 Pristine Marine
2017-01-07 10:35:00	0.0	0.0	0.0	0.0	0.0	0.0	0.0	0.0	0.0	Segment_1 Pristine Marine
2017-01-07 10:40:00	0.0	0.0	0.0	0.0	0.0	5.356543252495083	0.0	0.0	0.0	Segment_1 Pristine Marine
2017-01-07 10:45:00	0.0	0.0	0.0	0.0	0.0	0.0	0.0	0.0	0.0	Segment_1 Pristine Marine
2017-01-07 10:50:00	0.0	0.0	0.0	0.0	5.351882764701185	0.0	0.0	0.0	0.0	Segment_1 Pristine Marine
2017-01-07 10:55:00	0.0	0.0	0.0	5.352079020028088	0.0	0.0	0.0	0.0	0.0	Segment_1 Pristine Marine
2017-01-07 11:00:00	0.0	0.0	0.0	0.0	0.0	0.0	0.0	0.0	0.0	Segment_1 Pristine Marine
2017-01-07 11:05:00	0.0	0.0	0.0	0.0	5.354435207137941	5.354435207137941	0.0	0.0	0.0	Segment_1 Pristine Marine
2017-01-07 11:10:00	0.0	0.0	0.0	0.0	0.0	0.0	5.353328254877714	0.0	0.0	Segment_1 Pristine Marine
2017-01-07 11:15:00	10.715910997746144	0.0	0.0	0.0	0.0	5.357955498873072	5.357955498873072	0.0	0.0	Terrestrially-infl
2017-01-07 11:20:00	0.0	0.0	0.0	5.353988800344911	0.0	0.0	0.0	0.0	0.0	Terrestrially-infl
2017-01-07 11:25:00	0.0	0.0	0.0	0.0	0.0	5.3542923488651715	0.0	0.0	0.0	Terrestrially-infl
2017-01-07 11:30:00	0.0	0.0	0.0	0.0	0.0	0.0	0.0	0.0	0.0	Terrestrially-infl
2017-01-07 11:35:00	0.0	0.0	0.0	0.0	5.355274653468004	0.0	0.0	0.0	0.0	Terrestrially-infl
2017-01-07 11:40:00	0.0	0.0	0.0	5.357633655714752	5.357633655714752	5.357633655714752	5.357633655714752	5.357633655714752	0.0	Terrestrially-infl
2017-01-07 11:45:00	0.0	0.0	0.0	0.0	0.0	0.0	0.0	0.0	0.0	Terrestrially-infl
2017-01-07 11:50:00	0.0	0.0	0.0	0.0	0.0	0.0	5.352096862135176	0.0	0.0	Terrestrially-infl
2017-01-07 11:55:00	0.0	0.0	0.0	5.352596489435677	0.0	0.0	0.0	0.0	0.0	Terrestrially-infl
2017-01-07 12:00:00	0.0	0.0	0.0	0.0	0.0	0.0	5.357293974325199	0.0	0.0	Terrestrially-infl
2017-01-07 12:05:00	0.0	0.0	0.0	0.0	0.0	10.708691839648257	0.0	0.0	0.0	Terrestrially-infl
2017-01-07 12:10:00	0.0	0.0	0.0	0.0	5.353935236531741	0.0	0.0	5.353935236531741	0.0	Terrestrially-infl
2017-01-07 12:15:00	0.0	0.0	0.0	0.0	0.0	0.0	0.0	0.0	0.0	Terrestrially-infl
2017-01-07 12:20:00	0.0	0.0	0.0	0.0	10.705085906954807	0.0	0.0	0.0	0.0	Terrestrially-infl
2017-01-07 12:25:00	0.0	0.0	0.0	0.0	0.0	5.355739141119966	0.0	0.0	0.0	Terrestrially-infl
2017-01-07 12:30:00	0.0	0.0	0.0	0.0	0.0	5.352471573865558	10.704943147731116	0.0	0.0	Terrestrially-infl
2017-01-07 12:35:00	0.0	0.0	0.0	0.0	5.35284633806835	0.0	0.0	0.0	0.0	Terrestrially-infl
2017-01-07 12:40:00	0.0	0.0	0.0	10.711907094426586	0.0	5.355953547213293	0.0	0.0	0.0	Terrestrially-infl
2017-01-07 12:45:00	5.354988854956108	0.0	0.0	0.0	0.0	0.0	0.0	0.0	0.0	Terrestrially-infl
2017-01-07 12:50:00	0.0	0.0	0.0	0.0	5.3533104045595925	0.0	0.0	0.0	0.0	Terrestrially-infl
2017-01-07 12:55:00	0.0	0.0	0.0	0.0	0.0	5.352667872379287	0.0	5.352667872379287	0.0	Terrestrially-infl
2017-01-07 13:00:00	0.0	0.0	0.0	0.0	0.0	5.3545602143801885	0.0	0.0	0.0	Terrestrially-infl
2017-01-07 13:05:00	0.0	0.0	0.0	0.0	0.0	0.0	0.0	0.0	0.0	Terrestrially-infl
2017-01-07 13:10:00	0.0	0.0	0.0	0.0	5.355524752191884	0.0	0.0	0.0	0.0	Terrestrially-infl
2017-01-07 13:15:00	0.0	0.0	0.0	0.0	0.0	0.0	0.0	5.354595931807217	0.0	Terrestrially-infl
2017-01-07 13:20:00	0.0	0.0	0.0	0.0	5.35416735412961	5.35416735412961	0.0	0.0	0.0	Terrestrially-infl
2017-01-07 13:25:00	0.0	0.0	0.0	0.0	0.0	0.0	0.0	5.356293058638081	0.0	Terrestrially-infl
2017-01-07 13:30:00										Terrestrially-infl
2017-01-07 13:35:00										Terrestrially-infl
2017-01-07 13:40:00										Terrestrially-infl
2017-01-07 13:45:00										Terrestrially-infl
2017-01-07 13:50:00										Terrestrially-infl
2017-01-07 13:55:00										Terrestrially-infl
2017-01-07 14:00:00										Terrestrially-infl
2017-01-07 14:05:00										Segment_1 Pristine Marine
2017-01-07 14:10:00										Segment_1 Pristine Marine
2017-01-07 14:15:00										Segment_1 Pristine Marine
2017-01-07 14:20:00										Segment_1 Pristine Marine
2017-01-07 14:25:00										Segment_1 Pristine Marine
2017-01-07 14:30:00										Segment_1 Pristine Marine
2017-01-07 14:35:00										Segment_1 Pristine Marine
2017-01-07 14:40:00										Segment_1 Pristine Marine
2017-01-07 14:45:00										Segment_1 Pristine Marine
2017-01-07 14:50:00										Segment_1 Pristine Marine
2017-01-07 14:55:00										Segment_1 Pristine Marine
2017-01-07 15:00:00										Segment_1 Pristine Marine
2017-01-07 15:05:00	0.0	0.0	0.0	0.0	5.355292516887911	0.0	5.355292516887911	0.0	0.0	Segment_1 Pristine Marine
2017-01-07 15:10:00	0.0	0.0	0.0	0.0	5.3530962100269965	0.0	0.0	0.0	0.0	Segment_1 Pristine Marine
2017-01-07 15:15:00	0.0	0.0	0.0	0.0	0.0	0.0	5.356418152644995	0.0	0.0	Segment_1 Pristine Marine
2017-01-07 15:20:00	0.0	0.0	0.0	0.0	0.0	5.3549709935619685	0.0	5.3549709935619685	0.0	Segment_1 Pristine Marine
2017-01-07 15:25:00	0.0	0.0	0.0	0.0	0.0	0.0	0.0	0.0	0.0	Segment_1 Pristine Marine
2017-01-07 15:30:00	0.0	0.0	0.0	0.0	0.0	0.0	5.3545780730341415	0.0	0.0	Segment_1 Pristine Marine
2017-01-07 15:35:00	0.0	0.0	0.0	0.0	10.721278059359557	0.0	0.0	0.0	0.0	Segment_1 Pristine Marine
2017-01-07 15:40:00	0.0	0.0	0.0	0.0	16.0719355536577	0.0	0.0	0.0	0.0	Segment_1 Pristine Marine
2017-01-07 15:45:00	0.0	0.0	0.0	0.0	5.353988800344911	0.0	5.353988800344911	0.0	0.0	Segment_1 Pristine Marine
2017-01-07 15:50:00	0.0	0.0	0.0	0.0	0.0	5.353239004477506	0.0	0.0	0.0	Segment_1 Pristine Marine
2017-01-07 15:55:00	0.0	0.0	0.0	0.0	5.355221063923317	0.0	10.710442127846633	0.0	0.0	Segment_1 Pristine Marine
2017-01-07 16:00:00	0.0	0.0	0.0	0.0	0.0	5.357168839407466	0.0	0.0	0.0	Segment_1 Pristine Marine
2017-01-07 16:05:00	0.0	0.0	0.0	0.0	0.0	0.0	0.0	0.0	0.0	Segment_1 Pristine Marine
2017-01-07 16:10:00	0.0	0.0	0.0	0.0	0.0	10.708834698873906	0.0	0.0	0.0	Segment_1 Pristine Marine
2017-01-07 16:15:00	0.0	0.0	0.0	5.3558106079103895	5.3558106079103895	0.0	0.0	0.0	0.0	Segment_1 Pristine Marine
2017-01-07 16:20:00	0.0	0.0	0.0	0.0	5.355328244085242	0.0	0.0	0.0	0.0	Segment_1 Pristine Marine
2017-01-07 16:25:00	0.0	0.0	0.0	0.0	0.0	0.0	0.0	0.0	0.0	Segment_1 Pristine Marine
2017-01-07 16:30:00	0.0	0.0	0.0	0.0	0.0	0.0	5.3536495809612665	0.0	0.0	Segment_1 Pristine Marine
2017-01-07 16:35:00	0.0	0.0	0.0	0.0	0.0	10.715517624696826	0.0	0.0	0.0	Segment_1 Pristine Marine
2017-01-07 16:40:00	0.0	0.0	0.0	0.0	0.0	5.3533104045595925	0.0	0.0	0.0	Segment_1 Pristine Marine
2017-01-07 16:45:00	0.0	0.0	0.0	0.0	5.354631649710755	5.354631649710755	0.0	0.0	0.0	Segment_1 Pristine Marine
2017-01-07 16:50:00	0.0	0.0	0.0	0.0	0.0	5.355703408439976	0.0	0.0	0.0	Segment_1 Pristine Marine
2017-01-07 16:55:00	0.0	0.0	0.0	0.0	5.354113786743724	0.0	0.0	0.0	0.0	Segment_1 Pristine Marine
2017-01-07 17:00:00	0.0	0.0	5.35670410374603	0.0	0.0	0.0	0.0	0.0	0.0	Segment_1 Pristine Marine
2017-01-07 17:05:00	0.0	0.0	0.0	0.0	0.0	0.0	0.0	0.0	0.0	Segment_1 Pristine Marine
2017-01-07 17:10:00	0.0	0.0	0.0	0.0	0.0	5.354703086947388	0.0	0.0	0.0	Segment_1 Pristine Marine
2017-01-07 17:15:00	0.0	0.0	0.0	0.0	0.0	0.0	0.0	0.0	0.0	Segment_1 Pristine Marine
2017-01-07 17:20:00	5.356257318566427	0.0	0.0	0.0	0.0	5.356257318566427	0.0	0.0	0.0	Segment_1 Pristine Marine
2017-01-07 17:25:00	5.354828106698197	0.0	0.0	0.0	0.0	0.0	0.0	0.0	0.0	Segment_1 Pristine Marine
2017-01-07 17:30:00	0.0	0.0	0.0	0.0	0.0	0.0	0.0	0.0	0.0	Segment_1 Pristine Marine
2017-01-07 17:35:00	0.0	0.0	0.0	0.0	0.0	5.35243588477355	0.0	0.0	0.0	Segment_1 Pristine Marine
2017-01-07 17:40:00	0.0	0.0	0.0	0.0	0.0	0.0	0.0	0.0	0.0	Segment_1 Pristine Marine
2017-01-07 17:45:00	0.0	0.0	5.353524616234094	0.0	0.0	0.0	0.0	0.0	0.0	Segment_1 Pristine Marine
2017-01-07 17:50:00	0.0	5.35284633806835	0.0	0.0	0.0	0.0	0.0	0.0	0.0	Segment_1 Pristine Marine
2017-01-07 17:55:00	0.0	0.0	0.0	0.0	5.353488913097848	0.0	0.0	0.0	0.0	Segment_1 Pristine Marine
2017-01-07 18:00:00	5.354524497429655	0.0	0.0	5.354524497429655	0.0	0.0	0.0	0.0	0.0	Segment_1 Pristine Marine
2017-01-07 18:05:00	0.0	0.0	0.0	0.0	0.0	0.0	5.351864924021529	0.0	0.0	Segment_1 Pristine Marine
2017-01-07 18:10:00	5.3554354285374925	0.0	0.0	0.0	0.0	0.0	0.0	0.0	0.0	Segment_1 Pristine Marine
2017-01-07 18:15:00	0.0	0.0	0.0	0.0	0.0	0.0	0.0	0.0	0.0	Segment_1 Pristine Marine
2017-01-07 18:20:00	0.0	0.0	0.0	0.0	0.0	0.0	0.0	0.0	0.0	Segment_1 Pristine Marine
2017-01-07 18:25:00	0.0	0.0	0.0	0.0	0.0	5.352400196157473	0.0	0.0	0.0	Terrestrially-infl
2017-01-07 18:30:00	0.0	0.0	0.0	0.0	0.0	0.0	0.0	0.0	0.0	Terrestrially-infl
2017-01-07 18:35:00	0.0	0.0	0.0	0.0	0.0	0.0	5.351936287453835	0.0	0.0	Terrestrially-infl
2017-01-07 18:40:00	0.0	0.0	0.0	0.0	0.0	0.0	5.356900712838928	0.0	0.0	Terrestrially-infl
2017-01-07 18:45:00	0.0	0.0	0.0	0.0	0.0	0.0	0.0	0.0	0.0	Terrestrially-infl
2017-01-07 18:50:00	5.351989811277028	0.0	0.0	0.0	0.0	5.351989811277028	0.0	0.0	0.0	Terrestrially-infl
2017-01-07 18:55:00	0.0	0.0	0.0	0.0	5.3545602143801885	0.0	0.0	0.0	0.0	Terrestrially-infl
2017-01-07 19:00:00	0.0	0.0	0.0	0.0	0.0	0.0	0.0	0.0	0.0	Terrestrially-infl
2017-01-07 19:05:00	0.0	0.0	0.0	0.0	0.0	0.0	0.0	0.0	0.0	Terrestrially-infl
2017-01-07 19:10:00	0.0	0.0	0.0	0.0	10.716340164922796	0.0	0.0	0.0	0.0	Terrestrially-infl
2017-01-07 19:15:00	0.0	0.0	0.0	0.0	5.353988800344911	0.0	0.0	0.0	0.0	Terrestrially-infl
2017-01-07 19:20:00	0.0	0.0	0.0	0.0	0.0	0.0	0.0	0.0	0.0	Terrestrially-infl
2017-01-07 19:25:00	0.0	0.0	0.0	0.0	0.0	0.0	0.0	0.0	0.0	Terrestrially-infl
2017-01-07 19:30:00	0.0	0.0	0.0	0.0	0.0	5.356132232071563	0.0	0.0	0.0	Terrestrially-infl
2017-01-07 19:35:00	0.0	0.0	0.0	0.0	0.0	0.0	0.0	0.0	0.0	Terrestrially-infl
2017-01-07 19:40:00	5.354935271131137	0.0	0.0	0.0	0.0	0.0	0.0	0.0	0.0	Terrestrially-infl
2017-01-07 19:45:00	0.0	0.0	0.0	0.0	0.0	0.0	0.0	0.0	0.0	Terrestrially-infl
2017-01-07 19:50:00	0.0	0.0	0.0	0.0	0.0	0.0	0.0	0.0	0.0	Terrestrially-infl
2017-01-07 19:55:00	0.0	0.0	0.0	0.0	0.0	5.354024510149125	5.354024510149125	0.0	0.0	Terrestrially-infl
2017-01-07 20:00:00	0.0	0.0	0.0	0.0	0.0	0.0	0.0	0.0	0.0	Terrestrially-infl
2017-01-07 20:05:00										Terrestrially-infl
2017-01-07 20:10:00										Terrestrially-infl
2017-01-07 20:15:00										Terrestrially-infl
2017-01-07 20:20:00										Terrestrially-infl
2017-01-07 20:25:00										Terrestrially-infl
2017-01-07 20:30:00										Terrestrially-infl
2017-01-07 20:35:00										Terrestrially-infl
2017-01-07 20:40:00										Terrestrially-infl
2017-01-07 20:45:00										Terrestrially-infl
2017-01-07 20:50:00										Terrestrially-infl
2017-01-07 20:55:00										Terrestrially-infl
2017-01-07 21:00:00										Terrestrially-infl
2017-01-07 21:05:00										Terrestrially-infl
2017-01-07 21:10:00	0.0	0.0	0.0	0.0	5.35159732809937	0.0	0.0	0.0	0.0	Terrestrially-infl
2017-01-07 21:15:00	0.0	0.0	0.0	0.0	5.356096494146112	0.0	0.0	0.0	0.0	Terrestrially-infl
2017-01-07 21:20:00	0.0	0.0	0.0	0.0	0.0	0.0	0.0	0.0	0.0	Terrestrially-infl
2017-01-07 21:25:00	5.356864964657648	0.0	0.0	0.0	0.0	0.0	0.0	0.0	0.0	Terrestrially-infl
2017-01-07 21:30:00	0.0	0.0	0.0	0.0	0.0	0.0	0.0	0.0	0.0	Terrestrially-infl
2017-01-07 21:35:00	0.0	0.0	0.0	0.0	0.0	0.0	0.0	0.0	0.0	Terrestrially-infl
2017-01-07 21:40:00	0.0	0.0	0.0	0.0	0.0	0.0	0.0	0.0	0.0	Terrestrially-infl
2017-01-07 21:45:00	0.0	0.0	0.0	0.0	0.0	0.0	0.0	0.0	0.0	Terrestrially-infl
2017-01-07 21:50:00	5.354042365229861	0.0	0.0	0.0	0.0	0.0	0.0	0.0	0.0	Terrestrially-infl
2017-01-07 21:55:00	5.3554354285374925	0.0	0.0	0.0	0.0	5.3554354285374925	0.0	0.0	0.0	Terrestrially-infl
2017-01-07 22:00:00	0.0	0.0	0.0	0.0	0.0	0.0	0.0	0.0	0.0	Terrestrially-infl
2017-01-07 22:05:00	0.0	0.0	0.0	0.0	0.0	0.0	0.0	0.0	0.0	Terrestrially-infl
2017-01-07 22:10:00	0.0	0.0	0.0	0.0	0.0	0.0	0.0	0.0	0.0	Terrestrially-infl
2017-01-07 22:15:00	0.0	0.0	0.0	0.0	0.0	0.0	0.0	0.0	0.0	Terrestrially-infl
2017-01-07 22:20:00	0.0	0.0	0.0	0.0	0.0	0.0	0.0	0.0	0.0	Terrestrially-infl
2017-01-07 22:25:00	0.0	0.0	0.0	0.0	0.0	0.0	0.0	0.0	0.0	Terrestrially-infl
2017-01-07 22:30:00	0.0	0.0	0.0	0.0	0.0	0.0	0.0	0.0	0.0	Terrestrially-infl
2017-01-07 22:35:00										Terrestrially-infl
2017-01-07 22:40:00										Terrestrially-infl
2017-01-07 22:45:00										Terrestrially-infl
2017-01-07 22:50:00										Terrestrially-infl
2017-01-07 22:55:00										Terrestrially-infl
2017-01-07 23:00:00										Terrestrially-infl
2017-01-07 23:05:00										Terrestrially-infl
2017-01-07 23:10:00										Terrestrially-infl
2017-01-07 23:15:00										Terrestrially-infl
2017-01-07 23:20:00										Terrestrially-infl
2017-01-07 23:25:00	0.0	0.0	0.0	0.0	0.0	0.0	0.0	0.0	0.0	Terrestrially-infl
2017-01-07 23:30:00	0.0	0.0	0.0	0.0	0.0	0.0	0.0	0.0	0.0	Terrestrially-infl
2017-01-07 23:35:00	0.0	0.0	0.0	5.353506764606443	0.0	0.0	0.0	0.0	0.0	Terrestrially-infl
2017-01-07 23:40:00	0.0	0.0	0.0	5.357401237479063	0.0	0.0	0.0	0.0	0.0	Terrestrially-infl
2017-01-07 23:45:00	0.0	0.0	0.0	0.0	0.0	0.0	5.36115815575207	0.0	0.0	Terrestrially-infl
2017-01-07 23:50:00	0.0	0.0	0.0	5.354042365229861	0.0	0.0	0.0	0.0	0.0	Terrestrially-infl
2017-01-07 23:55:00	0.0	0.0	0.0	5.353060512604658	0.0	0.0	0.0	0.0	0.0	Terrestrially-infl
2017-01-08 00:00:00	0.0	0.0	0.0	5.355381835775059	0.0	0.0	0.0	0.0	0.0	Terrestrially-infl
2017-01-08 00:05:00	0.0	0.0	0.0	0.0	0.0	0.0	0.0	0.0	0.0	Terrestrially-infl
2017-01-08 00:10:00	0.0	0.0	0.0	0.0	0.0	0.0	0.0	0.0	0.0	Terrestrially-infl
2017-01-08 00:15:00	0.0	0.0	0.0	0.0	0.0	0.0	0.0	0.0	0.0	Terrestrially-infl
2017-01-08 00:20:00	0.0	0.0	0.0	0.0	0.0	0.0	0.0	0.0	0.0	Terrestrially-infl
2017-01-08 00:25:00	0.0	0.0	0.0	0.0	0.0	0.0	0.0	0.0	0.0	Terrestrially-infl
2017-01-08 00:30:00	0.0	0.0	0.0	0.0	0.0	0.0	0.0	5.354435207137941	0.0	Terrestrially-infl
2017-01-08 00:35:00	0.0	0.0	0.0	0.0	0.0	0.0	0.0	0.0	0.0	Terrestrially-infl
2017-01-08 00:40:00	0.0	0.0	0.0	0.0	0.0	0.0	0.0	0.0	0.0	Terrestrially-infl
2017-01-08 00:45:00	0.0	0.0	0.0	0.0	0.0	0.0	0.0	0.0	0.0	Terrestrially-infl
2017-01-08 00:50:00	0.0	0.0	0.0	0.0	0.0	0.0	0.0	0.0	0.0	Terrestrially-infl
2017-01-08 00:55:00	0.0	0.0	0.0	0.0	0.0	5.353703139058841	0.0	0.0	0.0	Terrestrially-infl
2017-01-08 01:00:00	0.0	0.0	5.3579018556614715	0.0	0.0	0.0	0.0	0.0	0.0	Terrestrially-infl
2017-01-08 01:05:00	0.0	0.0	0.0	0.0	0.0	0.0	0.0	0.0	0.0	Terrestrially-infl
2017-01-08 01:10:00	0.0	0.0	0.0	0.0	0.0	0.0	0.0	0.0	0.0	Terrestrially-infl
2017-01-08 01:15:00	0.0	5.366014163654075	0.0	0.0	0.0	0.0	0.0	0.0	0.0	Terrestrially-infl
2017-01-08 01:20:00	0.0	0.0	0.0	0.0	0.0	0.0	0.0	0.0	0.0	Terrestrially-infl
2017-01-08 01:25:00	0.0	0.0	0.0	0.0	0.0	0.0	0.0	0.0	0.0	Terrestrially-infl
2017-01-08 01:30:00	0.0	0.0	0.0	0.0	0.0	0.0	0.0	0.0	0.0	Terrestrially-infl
2017-01-08 01:35:00	0.0	0.0	0.0	0.0	0.0	0.0	0.0	0.0	0.0	Terrestrially-infl
2017-01-08 01:40:00	0.0	0.0	0.0	0.0	0.0	0.0	0.0	0.0	0.0	Terrestrially-infl
2017-01-08 01:45:00	0.0	0.0	0.0	0.0	0.0	5.355757007638762	0.0	0.0	0.0	Terrestrially-infl
2017-01-08 01:50:00	0.0	0.0	0.0	0.0	0.0	0.0	5.363719455289594	0.0	0.0	Terrestrially-infl
2017-01-08 01:55:00	0.0	0.0	0.0	0.0	0.0	0.0	0.0	0.0	0.0	Terrestrially-infl
2017-01-08 02:00:00	0.0	0.0	0.0	0.0	0.0	0.0	5.353720991996167	0.0	0.0	Terrestrially-infl
2017-01-08 02:05:00	0.0	0.0	0.0	0.0	5.365978293736238	0.0	0.0	0.0	0.0	Terrestrially-infl
2017-01-08 02:10:00	0.0	0.0	0.0	0.0	0.0	0.0	0.0	0.0	0.0	Terrestrially-infl
2017-01-08 02:15:00	0.0	0.0	0.0	0.0	0.0	0.0	0.0	0.0	0.0	Terrestrially-infl
2017-01-08 02:20:00	0.0	0.0	0.0	0.0	0.0	0.0	0.0	0.0	0.0	Terrestrially-infl
2017-01-08 02:25:00	0.0	0.0	0.0	0.0	0.0	0.0	0.0	0.0	0.0	Terrestrially-infl
2017-01-08 02:30:00	0.0	0.0	0.0	0.0	0.0	0.0	0.0	0.0	0.0	Terrestrially-infl
2017-01-08 02:35:00	0.0	0.0	0.0	0.0	0.0	0.0	0.0	0.0	0.0	Terrestrially-infl
2017-01-08 02:40:00	0.0	0.0	0.0	0.0	0.0	0.0	0.0	0.0	0.0	Terrestrially-infl
2017-01-08 02:45:00										Terrestrially-infl
2017-01-08 02:50:00										Terrestrially-infl
2017-01-08 02:55:00										Terrestrially-infl
2017-01-08 03:00:00										Terrestrially-infl
2017-01-08 03:05:00										Terrestrially-infl
2017-01-08 03:10:00										Terrestrially-infl
2017-01-08 03:15:00										Terrestrially-infl
2017-01-08 03:20:00										Terrestrially-infl
2017-01-08 03:25:00										Terrestrially-infl
2017-01-08 03:30:00										Terrestrially-infl
2017-01-08 03:35:00										Terrestrially-infl
2017-01-08 03:40:00										Terrestrially-infl
2017-01-08 03:45:00										Terrestrially-infl
2017-01-08 03:50:00										Terrestrially-infl
2017-01-08 03:55:00										Terrestrially-infl
2017-01-08 04:00:00										Terrestrially-infl
2017-01-08 04:05:00										Terrestrially-infl
2017-01-08 04:10:00										Terrestrially-infl
2017-01-08 04:15:00										Terrestrially-infl
2017-01-08 04:20:00										Terrestrially-infl
2017-01-08 04:25:00										Terrestrially-infl
2017-01-08 04:30:00										Terrestrially-infl
2017-01-08 04:35:00										Terrestrially-infl
2017-01-08 04:40:00										Terrestrially-infl
2017-01-08 04:45:00										Terrestrially-infl
2017-01-08 04:50:00										Terrestrially-infl
2017-01-08 04:55:00										Terrestrially-infl
2017-01-08 05:00:00										Terrestrially-infl
2017-01-08 05:05:00										Terrestrially-infl
2017-01-08 05:10:00										Terrestrially-infl
2017-01-08 05:15:00										Terrestrially-infl
2017-01-08 05:20:00										Terrestrially-infl
2017-01-08 05:25:00										Terrestrially-infl
2017-01-08 05:30:00										Terrestrially-infl
2017-01-08 05:35:00										Terrestrially-infl
2017-01-08 05:40:00										Terrestrially-infl
2017-01-08 05:45:00										Terrestrially-infl
2017-01-08 05:50:00										Terrestrially-infl
2017-01-08 05:55:00										Terrestrially-infl
2017-01-08 06:00:00										Terrestrially-infl
2017-01-08 06:05:00										Terrestrially-infl
2017-01-08 06:10:00	5.365332717209316	5.365332717209316	0.0	0.0	0.0	5.365332717209316	5.365332717209316	0.0	0.0	Terrestrially-infl
2017-01-08 06:15:00	5.353292554360514	5.353292554360514	0.0	0.0	0.0	0.0	0.0	0.0	0.0	Terrestrially-infl
2017-01-08 06:20:00	32.11900563779999	10.706335212599996	0.0	0.0	0.0	0.0	0.0	0.0	0.0	Terrestrially-infl
2017-01-08 06:25:00	0.0	0.0	0.0	0.0	0.0	0.0	0.0	0.0	0.0	Terrestrially-infl
2017-01-08 06:30:00	0.0	0.0	0.0	0.0	0.0	0.0	0.0	0.0	0.0	Terrestrially-infl
2017-01-08 06:35:00	0.0	0.0	0.0	0.0	5.3542566354880705	0.0	10.708513270976141	0.0	0.0	Terrestrially-infl
2017-01-08 06:40:00	0.0	0.0	0.0	0.0	0.0	5.353685286240585	5.353685286240585	0.0	0.0	Terrestrially-infl
2017-01-08 06:45:00	5.3536495809612665	0.0	0.0	0.0	0.0	5.3536495809612665	5.3536495809612665	5.3536495809612665	0.0	Terrestrially-infl
2017-01-08 06:50:00	0.0	5.3549709935619685	0.0	5.3549709935619685	0.0	0.0	5.3549709935619685	0.0	0.0	Terrestrially-infl
2017-01-08 06:55:00	5.354703086947388	0.0	0.0	0.0	0.0	0.0	0.0	5.354703086947388	0.0	Terrestrially-infl
2017-01-08 07:00:00	0.0	0.0	0.0	0.0	0.0	0.0	0.0	0.0	0.0	Terrestrially-infl
2017-01-08 07:05:00	0.0	5.351900605499788	5.351900605499788	0.0	0.0	0.0	5.351900605499788	0.0	0.0	Terrestrially-infl
2017-01-08 07:10:00	0.0	0.0	0.0	0.0	0.0	0.0	5.352150389170193	0.0	0.0	Terrestrially-infl
2017-01-08 07:15:00	0.0	0.0	0.0	0.0	0.0	0.0	0.0	0.0	0.0	Terrestrially-infl
2017-01-08 07:20:00	0.0	0.0	0.0	0.0	0.0	0.0	5.353488913097848	0.0	0.0	Terrestrially-infl
2017-01-08 07:25:00	0.0	0.0	0.0	0.0	0.0	0.0	0.0	0.0	0.0	Terrestrially-infl
2017-01-08 07:30:00	0.0	0.0	0.0	0.0	0.0	0.0	0.0	0.0	0.0	Terrestrially-infl
2017-01-08 07:35:00	0.0	0.0	0.0	0.0	5.352917727676191	0.0	0.0	0.0	0.0	Terrestrially-infl
2017-01-08 07:40:00	0.0	0.0	0.0	0.0	0.0	0.0	0.0	0.0	0.0	Terrestrially-infl
2017-01-08 07:45:00	0.0	0.0	0.0	0.0	5.3542566354880705	0.0	5.3542566354880705	0.0	0.0	Terrestrially-infl
2017-01-08 07:50:00	0.0	0.0	0.0	0.0	0.0	0.0	0.0	0.0	0.0	Terrestrially-infl
2017-01-08 07:55:00	0.0	0.0	0.0	0.0	0.0	0.0	0.0	0.0	0.0	Terrestrially-infl
2017-01-08 08:00:00	0.0	0.0	0.0	0.0	0.0	0.0	0.0	0.0	0.0	Terrestrially-infl
2017-01-08 08:05:00	10.704621953398831	0.0	5.352310976699416	0.0	0.0	0.0	0.0	0.0	0.0	Terrestrially-infl
2017-01-08 08:10:00	5.3526857184126815	0.0	0.0	0.0	16.05805715523805	0.0	0.0	0.0	0.0	Terrestrially-infl
2017-01-08 08:15:00	0.0	0.0	5.353203305150685	0.0	0.0	0.0	0.0	0.0	0.0	Terrestrially-infl
2017-01-08 08:20:00	0.0	0.0	0.0	0.0	0.0	0.0	0.0	0.0	0.0	Terrestrially-infl
2017-01-08 08:25:00	0.0	0.0	0.0	0.0	0.0	5.35616797047393	5.35616797047393	0.0	0.0	Terrestrially-infl
2017-01-08 08:30:00	0.0	0.0	0.0	0.0	0.0	5.357508504928242	0.0	0.0	0.0	Terrestrially-infl
2017-01-08 08:35:00	5.3576515348758464	0.0	0.0	0.0	5.3576515348758464	0.0	0.0	5.3576515348758464	0.0	Terrestrially-infl
2017-01-08 08:40:00	0.0	0.0	0.0	0.0	0.0	0.0	0.0	0.0	0.0	Terrestrially-infl
2017-01-08 08:45:00	0.0	0.0	0.0	0.0	5.356239448709457	0.0	0.0	0.0	0.0	Terrestrially-infl
2017-01-08 08:50:00	0.0	0.0	0.0	0.0	0.0	0.0	0.0	0.0	0.0	Terrestrially-infl
2017-01-08 08:55:00	0.0	0.0	0.0	0.0	0.0	0.0	0.0	0.0	0.0	Terrestrially-infl
2017-01-08 09:00:00	0.0	0.0	0.0	0.0	0.0	0.0	0.0	0.0	0.0	Terrestrially-infl
2017-01-08 09:05:00	0.0	0.0	0.0	0.0	5.359618971376295	0.0	0.0	0.0	0.0	Terrestrially-infl
2017-01-08 09:10:00	0.0	0.0	0.0	0.0	0.0	0.0	0.0	0.0	0.0	Terrestrially-infl
2017-01-08 09:15:00	0.0	0.0	0.0	0.0	0.0	0.0	5.356007151418936	5.356007151418936	0.0	Terrestrially-infl
2017-01-08 09:20:00	0.0	0.0	0.0	0.0	0.0	0.0	0.0	0.0	0.0	Terrestrially-infl
2017-01-08 09:25:00	0.0	0.0	0.0	0.0	0.0	0.0	0.0	0.0	0.0	Terrestrially-infl
2017-01-08 09:30:00	0.0	0.0	0.0	0.0	0.0	5.360460043999273	5.360460043999273	0.0	0.0	Terrestrially-infl
2017-01-08 09:35:00	0.0	0.0	0.0	0.0	0.0	0.0	5.36121186418784	0.0	0.0	Terrestrially-infl
2017-01-08 09:40:00	0.0	0.0	0.0	0.0	5.355185338156034	0.0	0.0	0.0	0.0	Terrestrially-infl
2017-01-08 09:45:00	0.0	0.0	0.0	0.0	0.0	0.0	0.0	0.0	0.0	Terrestrially-infl
2017-01-08 09:50:00	0.0	0.0	0.0	0.0	0.0	0.0	0.0	0.0	0.0	Terrestrially-infl
2017-01-08 09:55:00	0.0	0.0	0.0	5.355596213260788	0.0	0.0	5.355596213260788	0.0	0.0	Terrestrially-infl
2017-01-08 10:00:00	0.0	0.0	0.0	0.0	0.0	0.0	5.352364508017317	0.0	0.0	Terrestrially-infl
2017-01-08 10:05:00	0.0	0.0	0.0	0.0	0.0	5.3542566354880705	0.0	0.0	0.0	Terrestrially-infl
2017-01-08 10:10:00	5.361283477109503	0.0	0.0	0.0	0.0	5.361283477109503	0.0	0.0	0.0	Terrestrially-infl
2017-01-08 10:15:00	0.0	0.0	0.0	0.0	0.0	0.0	5.352596489435677	10.705192978871354	0.0	Terrestrially-infl
2017-01-08 10:20:00	5.353738845052559	0.0	0.0	0.0	0.0	5.353738845052559	5.353738845052559	0.0	0.0	Terrestrially-infl
2017-01-08 10:25:00	0.0	0.0	0.0	0.0	0.0	0.0	0.0	0.0	0.0	Terrestrially-infl
2017-01-08 10:30:00	0.0	0.0	0.0	0.0	0.0	0.0	0.0	0.0	0.0	Terrestrially-infl
2017-01-08 10:35:00	0.0	0.0	0.0	0.0	0.0	0.0	0.0	0.0	0.0	Terrestrially-infl
2017-01-08 10:40:00	5.35325685431947	0.0	0.0	0.0	0.0	0.0	0.0	0.0	0.0	Terrestrially-infl
2017-01-08 10:45:00	5.353935236531741	0.0	0.0	0.0	0.0	0.0	0.0	0.0	0.0	Terrestrially-infl
2017-01-08 10:50:00	0.0	0.0	0.0	0.0	0.0	0.0	0.0	0.0	0.0	Terrestrially-infl
2017-01-08 10:55:00	0.0	0.0	0.0	0.0	0.0	0.0	0.0	0.0	0.0	Terrestrially-infl
2017-01-08 11:00:00	0.0	0.0	0.0	0.0	5.369585619808644	0.0	0.0	0.0	0.0	Terrestrially-infl
2017-01-08 11:05:00	5.358044906612777	0.0	0.0	0.0	0.0	0.0	0.0	0.0	0.0	Terrestrially-infl
2017-01-08 11:10:00	0.0	0.0	0.0	0.0	0.0	0.0	0.0	0.0	0.0	Terrestrially-infl
2017-01-08 11:15:00	0.0	0.0	0.0	0.0	0.0	0.0	0.0	0.0	0.0	Terrestrially-infl
2017-01-08 11:20:00	0.0	0.0	0.0	0.0	0.0	0.0	0.0	0.0	0.0	Terrestrially-infl
2017-01-08 11:25:00	0.0	0.0	0.0	5.36359402002441	0.0	0.0	0.0	0.0	0.0	Terrestrially-infl
2017-01-08 11:30:00	0.0	0.0	0.0	0.0	0.0	0.0	0.0	0.0	0.0	Terrestrially-infl
2017-01-08 11:35:00	0.0	0.0	0.0	0.0	0.0	5.361193961256349	0.0	0.0	0.0	Terrestrially-infl
2017-01-08 11:40:00	0.0	0.0	0.0	0.0	5.369908900566023	0.0	0.0	0.0	0.0	Terrestrially-infl
2017-01-08 11:45:00	0.0	0.0	0.0	0.0	0.0	0.0	5.355471157641691	0.0	0.0	Terrestrially-infl
2017-01-08 11:50:00	0.0	0.0	0.0	0.0	0.0	0.0	0.0	0.0	0.0	Terrestrially-infl
2017-01-08 11:55:00	0.0	0.0	0.0	0.0	0.0	0.0	0.0	0.0	0.0	Terrestrially-infl
2017-01-08 12:00:00	0.0	0.0	0.0	0.0	0.0	5.357240344358924	0.0	0.0	0.0	Terrestrially-infl
2017-01-08 12:05:00	0.0	0.0	0.0	0.0	0.0	0.0	0.0	0.0	0.0	Terrestrially-infl
2017-01-08 12:10:00	0.0	0.0	0.0	0.0	0.0	0.0	0.0	0.0	0.0	Terrestrially-infl
2017-01-08 12:15:00	0.0	0.0	0.0	0.0	0.0	0.0	0.0	0.0	0.0	Terrestrially-infl
2017-01-08 12:20:00	0.0	0.0	0.0	0.0	0.0	0.0	0.0	0.0	0.0
2017-01-08 12:25:00	0.0	0.0	0.0	0.0	5.393831450699574	0.0	0.0	0.0	0.0
2017-01-08 12:30:00	0.0	0.0	0.0	0.0	0.0	0.0	0.0	0.0	0.0
2017-01-08 12:35:00	0.0	0.0	0.0	0.0	0.0	0.0	0.0	0.0	0.0	Terrestrially-infl
2017-01-08 12:40:00	0.0	0.0	0.0	0.0	0.0	0.0	0.0	0.0	0.0	Terrestrially-infl
2017-01-08 12:45:00	0.0	0.0	0.0	0.0	0.0	0.0	0.0	0.0	0.0	Terrestrially-infl
2017-01-08 12:50:00	0.0	0.0	0.0	0.0	0.0	0.0	0.0	0.0	0.0	Terrestrially-infl
2017-01-08 12:55:00	0.0	0.0	0.0	0.0	0.0	0.0	0.0	0.0	0.0	Terrestrially-infl
2017-01-08 13:00:00	0.0	0.0	0.0	0.0	0.0	0.0	0.0	0.0	0.0	Terrestrially-infl
2017-01-08 13:05:00	0.0	0.0	0.0	0.0	0.0	5.356721976703568	0.0	0.0	0.0	Terrestrially-infl
2017-01-08 13:10:00	0.0	0.0	0.0	0.0	0.0	5.361838542126971	5.361838542126971	0.0	0.0	Terrestrially-infl
2017-01-08 13:15:00	0.0	0.0	0.0	0.0	0.0	5.353239004477506	0.0	0.0	0.0	Terrestrially-infl
2017-01-08 13:20:00	0.0	0.0	0.0	0.0	0.0	10.714409183289183	0.0	0.0	0.0	Terrestrially-infl
2017-01-08 13:25:00	0.0	0.0	0.0	0.0	0.0	0.0	0.0	0.0	0.0	Terrestrially-infl
2017-01-08 13:30:00	0.0	0.0	0.0	0.0	0.0	0.0	0.0	0.0	0.0	Terrestrially-infl
2017-01-08 13:35:00	0.0	0.0	0.0	0.0	0.0	0.0	0.0	0.0	0.0	Terrestrially-infl
2017-01-08 13:40:00	0.0	0.0	0.0	0.0	5.3519541286092815	0.0	0.0	5.3519541286092815	0.0	Terrestrially-infl
2017-01-08 13:45:00	0.0	0.0	0.0	0.0	0.0	5.357937617683191	0.0	0.0	0.0	Terrestrially-infl
2017-01-08 13:50:00	0.0	0.0	0.0	0.0	0.0	0.0	0.0	0.0	0.0	Terrestrially-infl
2017-01-08 13:55:00	0.0	0.0	0.0	0.0	0.0	0.0	0.0	0.0	0.0	Terrestrially-infl
2017-01-08 14:00:00	5.353060512604658	0.0	0.0	0.0	0.0	0.0	5.353060512604658	0.0	0.0	Terrestrially-infl
2017-01-08 14:05:00	0.0	0.0	0.0	0.0	0.0	0.0	0.0	0.0	0.0	Terrestrially-infl
2017-01-08 14:10:00	0.0	0.0	0.0	0.0	5.365207206478587	0.0	5.365207206478587	0.0	0.0	Terrestrially-infl
2017-01-08 14:15:00	0.0	5.353845965891422	0.0	0.0	0.0	10.707691931782843	0.0	0.0	0.0	Terrestrially-infl
2017-01-08 14:20:00	0.0	0.0	0.0	0.0	0.0	0.0	0.0	0.0	0.0	Terrestrially-infl
2017-01-08 14:25:00	0.0	0.0	0.0	0.0	5.353006967363834	0.0	0.0	0.0	0.0	Terrestrially-infl
2017-01-08 14:30:00	0.0	0.0	0.0	10.70387257490767	0.0	0.0	0.0	0.0	0.0	Terrestrially-infl
2017-01-08 14:35:00	0.0	0.0	0.0	0.0	0.0	0.0	0.0	0.0	0.0	Terrestrially-infl
2017-01-08 14:40:00	0.0	0.0	0.0	0.0	0.0	0.0	0.0	0.0	0.0	Terrestrially-infl
2017-01-08 14:45:00	0.0	0.0	0.0	0.0	0.0	5.35416735412961	0.0	0.0	0.0	Terrestrially-infl
2017-01-08 14:50:00	0.0	0.0	0.0	0.0	0.0	0.0	5.3520254944205865	0.0	0.0	Terrestrially-infl
2017-01-08 14:55:00	0.0	0.0	0.0	0.0	0.0	0.0	0.0	0.0	0.0	Terrestrially-infl
2017-01-08 15:00:00	0.0	0.0	0.0	5.352935575375684	0.0	0.0	0.0	0.0	0.0	Terrestrially-infl
2017-01-08 15:05:00	0.0	0.0	0.0	0.0	0.0	0.0	5.354899549176905	0.0	0.0	Terrestrially-infl
2017-01-08 15:10:00	0.0	0.0	5.358170082461398	0.0	0.0	0.0	0.0	0.0	0.0	Terrestrially-infl
2017-01-08 15:15:00	0.0	0.0	0.0	0.0	0.0	0.0	0.0	0.0	0.0	Terrestrially-infl
2017-01-08 15:20:00	5.353667433541394	0.0	0.0	0.0	0.0	0.0	0.0	0.0	0.0	Terrestrially-infl
2017-01-08 15:25:00	0.0	0.0	0.0	0.0	0.0	5.359440053805361	0.0	0.0	0.0	Terrestrially-infl
2017-01-08 15:30:00	0.0	0.0	0.0	0.0	0.0	5.3605853327206106	0.0	0.0	0.0	Terrestrially-infl
2017-01-08 15:35:00	0.0	0.0	0.0	0.0	5.353346105314878	5.353346105314878	16.06003831594463	0.0	0.0	Terrestrially-infl
2017-01-08 15:40:00	0.0	0.0	0.0	0.0	0.0	5.353756698228021	0.0	0.0	0.0	Terrestrially-infl
2017-01-08 15:45:00	0.0	5.357580018947437	0.0	0.0	0.0	0.0	0.0	0.0	0.0	Terrestrially-infl
2017-01-08 15:50:00	5.353167606299998	0.0	0.0	0.0	0.0	0.0	0.0	0.0	0.0	Terrestrially-infl
2017-01-08 15:55:00	0.0	0.0	0.0	0.0	0.0	5.354506639133075	0.0	0.0	0.0	Terrestrially-infl
2017-01-08 16:00:00	0.0	5.355542617280324	0.0	0.0	0.0	0.0	0.0	5.355542617280324	0.0	Terrestrially-infl
2017-01-08 16:05:00	10.706585108721027	0.0	0.0	0.0	0.0	5.353292554360514	0.0	0.0	0.0	Terrestrially-infl
2017-01-08 16:10:00	0.0	0.0	0.0	0.0	0.0	0.0	0.0	5.35263218066949	0.0	Terrestrially-infl
2017-01-08 16:15:00	0.0	0.0	0.0	0.0	5.353328254877714	0.0	5.353328254877714	5.353328254877714	0.0	Terrestrially-infl
2017-01-08 16:20:00	0.0	0.0	0.0	0.0	0.0	0.0	0.0	0.0	0.0	Terrestrially-infl
2017-01-08 16:25:00	0.0	0.0	0.0	0.0	10.70422940872244	0.0	5.35211470436122	0.0	0.0	Terrestrially-infl
2017-01-08 16:30:00	0.0	0.0	0.0	0.0	5.353845965891422	0.0	0.0	0.0	0.0	Terrestrially-infl
2017-01-08 16:35:00	0.0	0.0	0.0	0.0	0.0	0.0	0.0	0.0	0.0	Terrestrially-infl
2017-01-08 16:40:00	0.0	0.0	0.0	0.0	0.0	5.353542467980802	0.0	0.0	0.0	Terrestrially-infl
2017-01-08 16:45:00	0.0	0.0	0.0	0.0	0.0	0.0	0.0	0.0	0.0	Terrestrially-infl
2017-01-08 16:50:00	5.352739257226869	0.0	0.0	0.0	0.0	5.352739257226869	0.0	0.0	0.0	Terrestrially-infl
2017-01-08 16:55:00	0.0	0.0	0.0	0.0	0.0	0.0	0.0	0.0	0.0	Terrestrially-infl
2017-01-08 17:00:00	0.0	0.0	0.0	0.0	5.354845967139157	0.0	0.0	0.0	0.0	Terrestrially-infl
2017-01-08 17:05:00	0.0	0.0	0.0	0.0	5.356221578971723	0.0	0.0	0.0	0.0	Terrestrially-infl
2017-01-08 17:10:00	0.0	0.0	0.0	0.0	0.0	0.0	0.0	0.0	0.0	Terrestrially-infl
2017-01-08 17:15:00	0.0	0.0	0.0	0.0	0.0	0.0	0.0	0.0	0.0	Terrestrially-infl
2017-01-08 17:20:00	0.0	0.0	0.0	0.0	0.0	0.0	0.0	0.0	0.0	Terrestrially-infl
2017-01-08 17:25:00	0.0	0.0	0.0	5.358921260394563	0.0	0.0	0.0	0.0	0.0	Terrestrially-infl
2017-01-08 17:30:00	0.0	0.0	0.0	0.0	0.0	5.35445306495805	0.0	0.0	0.0	Terrestrially-infl
2017-01-08 17:35:00	0.0	0.0	0.0	0.0	0.0	0.0	0.0	0.0	0.0	Terrestrially-infl
2017-01-08 17:40:00	0.0	0.0	0.0	0.0	0.0	0.0	0.0	0.0	0.0	Terrestrially-infl
2017-01-08 17:45:00	0.0	0.0	0.0	0.0	0.0	0.0	0.0	0.0	0.0	Terrestrially-infl
2017-01-08 17:50:00	0.0	0.0	0.0	0.0	0.0	0.0	0.0	0.0	0.0	Terrestrially-infl
2017-01-08 17:55:00	0.0	0.0	0.0	0.0	0.0	0.0	0.0	0.0	0.0	Terrestrially-infl
2017-01-08 18:00:00	0.0	0.0	0.0	0.0	0.0	0.0	0.0	0.0	0.0	Terrestrially-infl
2017-01-08 18:05:00	0.0	0.0	0.0	0.0	0.0	5.359797900893463	0.0	0.0	0.0	Terrestrially-infl
2017-01-08 18:10:00	0.0	0.0	0.0	0.0	0.0	0.0	0.0	0.0	0.0	Terrestrially-infl
2017-01-08 18:15:00	0.0	0.0	0.0	0.0	0.0	0.0	0.0	0.0	0.0	Terrestrially-infl
2017-01-08 18:20:00	0.0	0.0	0.0	0.0	0.0	0.0	0.0	0.0	0.0	Terrestrially-infl
2017-01-08 18:25:00	0.0	0.0	0.0	0.0	0.0	0.0	0.0	0.0	0.0	Terrestrially-infl
2017-01-08 18:30:00	0.0	0.0	0.0	0.0	0.0	0.0	0.0	0.0	0.0	Terrestrially-infl
2017-01-08 18:35:00	0.0	0.0	0.0	0.0	0.0	0.0	0.0	0.0	0.0	Terrestrially-infl
2017-01-08 18:40:00	0.0	0.0	0.0	0.0	0.0	0.0	0.0	0.0	0.0	Terrestrially-infl
2017-01-08 18:45:00	0.0	0.0	0.0	0.0	0.0	5.355096025823218	0.0	0.0	0.0	Terrestrially-infl
2017-01-08 18:50:00	0.0	0.0	0.0	0.0	0.0	5.359923158664132	0.0	0.0	0.0	Terrestrially-infl
2017-01-08 18:55:00	0.0	0.0	0.0	0.0	0.0	0.0	0.0	0.0	0.0	Terrestrially-infl
2017-01-08 19:00:00	0.0	0.0	0.0	0.0	0.0	0.0	0.0	0.0	0.0	Terrestrially-infl
2017-01-08 19:05:00	0.0	0.0	0.0	0.0	0.0	0.0	5.355078163714139	0.0	0.0	Terrestrially-infl
2017-01-08 19:10:00	0.0	0.0	0.0	5.355917811672287	0.0	0.0	0.0	0.0	0.0	Terrestrially-infl
2017-01-08 19:15:00	0.0	0.0	0.0	5.353560319846563	0.0	0.0	0.0	0.0	0.0	Segment_1 Pristine Marine
2017-01-08 19:20:00	0.0	0.0	0.0	0.0	10.708298996430438	5.354149498215219	0.0	0.0	0.0	Segment_1 Pristine Marine
2017-01-08 19:25:00	0.0	0.0	5.3590643657860735	0.0	0.0	0.0	0.0	0.0	0.0	Segment_1 Pristine Marine
2017-01-08 19:30:00	0.0	0.0	0.0	0.0	0.0	5.356864964657648	0.0	0.0	0.0	Segment_1 Pristine Marine
2017-01-08 19:35:00	5.355096025823218	0.0	0.0	0.0	0.0	5.355096025823218	0.0	5.355096025823218	0.0	Segment_1 Pristine Marine
2017-01-08 19:40:00	0.0	0.0	0.0	0.0	0.0	0.0	0.0	0.0	0.0	Segment_1 Pristine Marine
2017-01-08 19:45:00	0.0	0.0	0.0	0.0	0.0	0.0	5.359690541749547	0.0	0.0	Segment_1 Pristine Marine
2017-01-08 19:50:00	0.0	0.0	0.0	0.0	0.0	0.0	0.0	0.0	0.0	Segment_1 Pristine Marine
2017-01-08 19:55:00	0.0	0.0	0.0	0.0	0.0	0.0	0.0	0.0	0.0	Segment_1 Pristine Marine
2017-01-08 20:00:00	0.0	0.0	0.0	0.0	0.0	10.708120440859384	0.0	0.0	0.0	Segment_1 Pristine Marine
2017-01-08 20:05:00	0.0	0.0	0.0	5.3543637770486665	0.0	5.3543637770486665	0.0	0.0	0.0	Segment_1 Pristine Marine
2017-01-08 20:10:00	0.0	0.0	0.0	0.0	10.704193724270352	0.0	0.0	0.0	0.0	Segment_1 Pristine Marine
2017-01-08 20:15:00	0.0	0.0	0.0	0.0	0.0	10.71208577630427	0.0	0.0	0.0	Segment_1 Pristine Marine
2017-01-08 20:20:00	0.0	0.0	0.0	0.0	0.0	0.0	0.0	0.0	0.0	Segment_1 Pristine Marine
2017-01-08 20:25:00	0.0	0.0	5.353471061708302	0.0	0.0	0.0	0.0	0.0	0.0	Segment_1 Pristine Marine
2017-01-08 20:30:00	0.0	0.0	0.0	0.0	0.0	0.0	0.0	0.0	0.0	Segment_1 Pristine Marine
2017-01-08 20:35:00	0.0	0.0	0.0	0.0	0.0	0.0	0.0	0.0	0.0	Segment_1 Pristine Marine
2017-01-08 20:40:00	0.0	0.0	5.35229313316473	0.0	5.35229313316473	0.0	0.0	0.0	0.0	Segment_1 Pristine Marine
2017-01-08 20:45:00	0.0	0.0	0.0	0.0	0.0	5.356221578971723	0.0	0.0	0.0	Segment_1 Pristine Marine
2017-01-08 20:50:00	0.0	0.0	0.0	0.0	0.0	5.3602452769590165	5.3602452769590165	0.0	0.0	Segment_1 Pristine Marine
2017-01-08 20:55:00	0.0	0.0	0.0	0.0	5.354310205732382	0.0	0.0	0.0	0.0	Segment_1 Pristine Marine
2017-01-08 21:00:00	0.0	0.0	0.0	0.0	0.0	0.0	0.0	0.0	0.0	Segment_1 Pristine Marine
2017-01-08 21:05:00	0.0	0.0	0.0	0.0	0.0	0.0	0.0	0.0	0.0	Segment_1 Pristine Marine
2017-01-08 21:10:00	0.0	0.0	0.0	0.0	0.0	5.354238778978173	0.0	0.0	0.0	Segment_1 Pristine Marine
2017-01-08 21:15:00	0.0	0.0	0.0	0.0	5.365476165235148	0.0	0.0	0.0	0.0	Segment_1 Pristine Marine
2017-01-08 21:20:00	0.0	0.0	0.0	0.0	5.355185338156034	0.0	0.0	0.0	0.0	Segment_1 Pristine Marine
2017-01-08 21:25:00	0.0	0.0	0.0	0.0	0.0	0.0	0.0	0.0	0.0	Segment_1 Pristine Marine
2017-01-08 21:30:00	0.0	5.356114363049223	0.0	0.0	0.0	0.0	0.0	0.0	0.0	Segment_1 Pristine Marine
2017-01-08 21:35:00	0.0	0.0	0.0	0.0	0.0	0.0	5.356418152644995	0.0	0.0	Segment_1 Pristine Marine
2017-01-08 21:40:00	0.0	0.0	0.0	0.0	0.0	5.352310976699416	0.0	0.0	0.0	Segment_1 Pristine Marine
2017-01-08 21:45:00	0.0	0.0	0.0	0.0	0.0	0.0	5.354917410094447	0.0	0.0	Segment_1 Pristine Marine
2017-01-08 21:50:00	0.0	0.0	0.0	0.0	0.0	0.0	0.0	0.0	0.0	Segment_1 Pristine Marine
2017-01-08 21:55:00	0.0	0.0	0.0	0.0	0.0	0.0	0.0	0.0	0.0	Segment_1 Pristine Marine
2017-01-08 22:00:00	0.0	0.0	0.0	0.0	5.368239035526575	0.0	0.0	0.0	0.0	Segment_1 Pristine Marine
2017-01-08 22:05:00	0.0	0.0	0.0	0.0	5.353899527918372	0.0	0.0	0.0	0.0	Segment_1 Pristine Marine
2017-01-08 22:10:00	0.0	0.0	0.0	0.0	0.0	0.0	0.0	0.0	0.0	Segment_1 Pristine Marine
2017-01-08 22:15:00	0.0	0.0	0.0	0.0	0.0	0.0	0.0	0.0	0.0	Segment_1 Pristine Marine
2017-01-08 22:20:00	0.0	0.0	0.0	0.0	0.0	0.0	0.0	0.0	0.0	Segment_1 Pristine Marine
2017-01-08 22:25:00	0.0	0.0	0.0	0.0	5.354131642419923	0.0	5.354131642419923	0.0	0.0	Segment_1 Pristine Marine
2017-01-08 22:30:00	0.0	0.0	0.0	0.0	5.357848213524001	5.357848213524001	5.357848213524001	0.0	0.0	Segment_1 Pristine Marine
2017-01-08 22:35:00	0.0	0.0	0.0	0.0	0.0	0.0	5.370843041455048	0.0	0.0	Segment_1 Pristine Marine
2017-01-08 22:40:00	0.0	0.0	0.0	0.0	0.0	0.0	0.0	0.0	0.0	Segment_1 Pristine Marine
2017-01-08 22:45:00	0.0	0.0	0.0	0.0	0.0	0.0	0.0	0.0	0.0	Segment_1 Pristine Marine
2017-01-08 22:50:00	0.0	0.0	0.0	0.0	10.709406173894775	5.354703086947388	0.0	0.0	0.0	Segment_1 Pristine Marine
2017-01-08 22:55:00	0.0	0.0	5.35874238940252	5.35874238940252	0.0	0.0	5.35874238940252	0.0	0.0	Segment_1 Pristine Marine
2017-01-08 23:00:00	0.0	0.0	0.0	0.0	0.0	0.0	5.359654756323992	0.0	0.0	Segment_1 Pristine Marine
2017-01-08 23:05:00	0.0	0.0	0.0	0.0	0.0	5.361086546178285	0.0	0.0	0.0	Segment_1 Pristine Marine
2017-01-08 23:10:00	0.0	0.0	0.0	5.3602452769590165	0.0	0.0	0.0	5.3602452769590165	0.0	Segment_1 Pristine Marine
2017-01-08 23:15:00	0.0	0.0	0.0	0.0	0.0	10.718379178546904	0.0	0.0	0.0	Segment_1 Pristine Marine
2017-01-08 23:20:00	0.0	0.0	0.0	0.0	0.0	0.0	0.0	0.0	0.0	Segment_1 Pristine Marine
2017-01-08 23:25:00	0.0	0.0	0.0	5.3582773807011685	5.3582773807011685	0.0	0.0	0.0	0.0	Segment_1 Pristine Marine
2017-01-08 23:30:00	5.358027024826127	0.0	0.0	0.0	0.0	5.358027024826127	0.0	0.0	0.0	Segment_1 Pristine Marine
2017-01-08 23:35:00	0.0	5.35325685431947	0.0	0.0	5.35325685431947	5.35325685431947	0.0	0.0	0.0	Segment_1 Pristine Marine
2017-01-08 23:40:00	0.0	0.0	0.0	5.352542953477403	0.0	10.705085906954807	5.352542953477403	0.0	0.0	Segment_1 Pristine Marine
2017-01-08 23:45:00	0.0	0.0	0.0	0.0	0.0	0.0	0.0	0.0	0.0	Segment_1 Pristine Marine
2017-01-08 23:50:00	0.0	0.0	0.0	0.0	5.3543994918550775	5.3543994918550775	0.0	0.0	0.0	Segment_1 Pristine Marine
2017-01-08 23:55:00	0.0	0.0	0.0	0.0	5.355078163714139	0.0	0.0	0.0	0.0	Segment_1 Pristine Marine
2017-01-09 00:00:00	0.0	0.0	0.0	0.0	0.0	0.0	0.0	0.0	0.0	Segment_1 Pristine Marine
2017-01-09 00:05:00	0.0	0.0	0.0	0.0	0.0	5.356453894863046	0.0	0.0	0.0	Segment_1 Pristine Marine
2017-01-09 00:10:00	0.0	0.0	0.0	0.0	0.0	0.0	0.0	0.0	0.0	Segment_1 Pristine Marine
2017-01-09 00:15:00	0.0	0.0	0.0	0.0	0.0	5.354042365229861	0.0	0.0	0.0	Segment_1 Pristine Marine
2017-01-09 00:20:00	0.0	0.0	0.0	0.0	5.357150963467851	5.357150963467851	0.0	0.0	0.0	Segment_1 Pristine Marine
2017-01-09 00:25:00	0.0	0.0	0.0	0.0	0.0	0.0	0.0	0.0	0.0	Segment_1 Pristine Marine
2017-01-09 00:30:00	0.0	0.0	0.0	5.35999473716168	0.0	5.35999473716168	0.0	0.0	0.0	Segment_1 Pristine Marine
2017-01-09 00:35:00	0.0	0.0	0.0	0.0	0.0	5.353774551522556	0.0	0.0	0.0	Segment_1 Pristine Marine
2017-01-09 00:40:00	0.0	0.0	0.0	0.0	5.3548816883785095	0.0	0.0	0.0	0.0	Segment_1 Pristine Marine
2017-01-09 00:45:00	0.0	0.0	0.0	0.0	5.355292516887911	0.0	0.0	0.0	0.0	Segment_1 Pristine Marine
2017-01-09 00:50:00	0.0	0.0	0.0	0.0	0.0	0.0	5.354595931807217	0.0	0.0	Segment_1 Pristine Marine
2017-01-09 00:55:00	0.0	0.0	0.0	0.0	0.0	5.353667433541394	0.0	0.0	0.0	Segment_1 Pristine Marine
2017-01-09 01:00:00	0.0	0.0	0.0	0.0	0.0	0.0	0.0	0.0	0.0	Segment_1 Pristine Marine
2017-01-09 01:05:00	0.0	0.0	0.0	0.0	5.354863827699262	0.0	0.0	0.0	0.0	Segment_1 Pristine Marine
2017-01-09 01:10:00	0.0	0.0	0.0	0.0	5.353578171831384	0.0	0.0	0.0	0.0	Segment_1 Pristine Marine
2017-01-09 01:15:00	0.0	0.0	0.0	0.0	0.0	0.0	0.0	0.0	0.0	Segment_1 Pristine Marine
2017-01-09 01:20:00	0.0	0.0	0.0	0.0	0.0	0.0	0.0	0.0	0.0	Segment_1 Pristine Marine
2017-01-09 01:25:00	5.3539173821655135	0.0	0.0	0.0	0.0	0.0	0.0	0.0	0.0	Segment_1 Pristine Marine
2017-01-09 01:30:00										Segment_1 Pristine Marine
2017-01-09 01:35:00										Segment_1 Pristine Marine
2017-01-09 01:40:00										Segment_1 Pristine Marine
2017-01-09 01:45:00										Segment_1 Pristine Marine
2017-01-09 01:50:00										Segment_1 Pristine Marine
2017-01-09 01:55:00										Segment_1 Pristine Marine
2017-01-09 02:00:00										Segment_1 Pristine Marine
2017-01-09 02:05:00										Segment_1 Pristine Marine
2017-01-09 02:10:00										Segment_1 Pristine Marine
2017-01-09 02:15:00										Segment_1 Pristine Marine
2017-01-09 02:20:00										Segment_1 Pristine Marine
2017-01-09 02:25:00										Segment_1 Pristine Marine
2017-01-09 02:30:00										Segment_1 Pristine Marine
2017-01-09 02:35:00	0.0	0.0	0.0	0.0	0.0	0.0	0.0	0.0	0.0	Segment_1 Pristine Marine
2017-01-09 02:40:00	0.0	0.0	0.0	0.0	10.712407418706453	5.356203709353227	0.0	0.0	0.0	Segment_1 Pristine Marine
2017-01-09 02:45:00	0.0	0.0	0.0	0.0	0.0	5.3596010790816395	0.0	0.0	0.0	Segment_1 Pristine Marine
2017-01-09 02:50:00	0.0	5.356721976703568	0.0	0.0	0.0	0.0	0.0	0.0	0.0	Segment_1 Pristine Marine
2017-01-09 02:55:00	0.0	0.0	0.0	0.0	0.0	0.0	0.0	0.0	0.0	Segment_1 Pristine Marine
2017-01-09 03:00:00	0.0	0.0	0.0	0.0	5.360030527127374	0.0	5.360030527127374	0.0	0.0	Segment_1 Pristine Marine
2017-01-09 03:05:00	0.0	0.0	0.0	0.0	0.0	0.0	0.0	0.0	0.0	Segment_1 Pristine Marine
2017-01-09 03:10:00	0.0	0.0	0.0	0.0	0.0	5.357508504928242	0.0	0.0	0.0	Segment_1 Pristine Marine
2017-01-09 03:15:00	0.0	0.0	0.0	0.0	0.0	0.0	0.0	0.0	0.0	Segment_1 Pristine Marine
2017-01-09 03:20:00	0.0	0.0	0.0	0.0	0.0	0.0	0.0	0.0	0.0	Segment_1 Pristine Marine
2017-01-09 03:25:00	0.0	0.0	0.0	0.0	0.0	0.0	0.0	0.0	0.0	Segment_1 Pristine Marine
2017-01-09 03:30:00	0.0	0.0	0.0	0.0	5.353239004477506	5.353239004477506	0.0	0.0	0.0	Segment_1 Pristine Marine
2017-01-09 03:35:00	0.0	0.0	0.0	0.0	0.0	0.0	0.0	0.0	0.0	Segment_1 Pristine Marine
2017-01-09 03:40:00	5.367539078580257	5.367539078580257	0.0	0.0	0.0	0.0	5.367539078580257	0.0	0.0	Segment_1 Pristine Marine
2017-01-09 03:45:00	0.0	0.0	0.0	0.0	0.0	5.360943332769545	0.0	0.0	0.0	Segment_1 Pristine Marine
2017-01-09 03:50:00	5.3554354285374925	0.0	0.0	0.0	0.0	5.3554354285374925	0.0	0.0	0.0	Segment_1 Pristine Marine
2017-01-09 03:55:00	5.353845965891422	0.0	0.0	0.0	0.0	0.0	0.0	0.0	0.0	Segment_1 Pristine Marine
2017-01-09 04:00:00	0.0	0.0	0.0	0.0	0.0	0.0	0.0	0.0	0.0	Segment_1 Pristine Marine
2017-01-09 04:05:00	0.0	0.0	0.0	0.0	0.0	0.0	0.0	0.0	0.0	Segment_1 Pristine Marine
2017-01-09 04:10:00	0.0	0.0	0.0	0.0	0.0	0.0	0.0	0.0	0.0	Segment_1 Pristine Marine
2017-01-09 04:15:00	0.0	5.3569185871084875	0.0	0.0	0.0	5.3569185871084875	0.0	0.0	0.0	Segment_1 Pristine Marine
2017-01-09 04:20:00	0.0	0.0	0.0	0.0	0.0	0.0	5.3536495809612665	0.0	0.0	Segment_1 Pristine Marine
2017-01-09 04:25:00	0.0	0.0	0.0	0.0	0.0	0.0	0.0	5.353381806546335	0.0	Segment_1 Pristine Marine
2017-01-09 04:30:00	0.0	0.0	0.0	0.0	0.0	0.0	0.0	0.0	0.0	Segment_1 Pristine Marine
2017-01-09 04:35:00	0.0	0.0	0.0	0.0	0.0	0.0	0.0	0.0	0.0	Segment_1 Pristine Marine
2017-01-09 04:40:00	0.0	0.0	0.0	0.0	5.358062788518787	0.0	5.358062788518787	0.0	0.0	Segment_1 Pristine Marine
2017-01-09 04:45:00	0.0	0.0	0.0	0.0	0.0	0.0	0.0	0.0	0.0	Segment_1 Pristine Marine
2017-01-09 04:50:00	0.0	0.0	5.3595474029144405	0.0	0.0	10.719094805828881	0.0	0.0	0.0	Segment_1 Pristine Marine
2017-01-09 04:55:00	0.0	0.0	0.0	0.0	5.355078163714139	0.0	0.0	0.0	0.0	Segment_1 Pristine Marine
2017-01-09 05:00:00	0.0	0.0	0.0	0.0	0.0	0.0	0.0	0.0	0.0	Segment_1 Pristine Marine
2017-01-09 05:05:00	0.0	0.0	0.0	0.0	5.3572224679421065	5.3572224679421065	0.0	0.0	0.0	Segment_1 Pristine Marine
2017-01-09 05:10:00	5.359636863790412	5.359636863790412	0.0	5.359636863790412	0.0	5.359636863790412	0.0	0.0	0.0	Segment_1 Pristine Marine
2017-01-09 05:15:00	0.0	5.35598928323117	0.0	0.0	0.0	0.0	0.0	0.0	0.0	Segment_1 Pristine Marine
2017-01-09 05:20:00	0.0	0.0	5.351579489322684	0.0	5.351579489322684	0.0	0.0	0.0	0.0	Segment_1 Pristine Marine
2017-01-09 05:25:00	0.0	0.0	0.0	0.0	0.0	0.0	0.0	0.0	0.0	Segment_1 Pristine Marine
2017-01-09 05:30:00	0.0	0.0	0.0	5.359726327652972	5.359726327652972	0.0	0.0	0.0	0.0	Segment_1 Pristine Marine
2017-01-09 05:35:00	5.3572224679421065	0.0	0.0	0.0	0.0	0.0	0.0	0.0	0.0	Segment_1 Pristine Marine
2017-01-09 05:40:00	0.0	5.352721410836471	0.0	5.352721410836471	0.0	0.0	0.0	0.0	0.0	Segment_1 Pristine Marine
2017-01-09 05:45:00	5.356310928852767	5.356310928852767	0.0	0.0	0.0	5.356310928852767	0.0	0.0	0.0	Segment_1 Pristine Marine
2017-01-09 05:50:00	5.35445306495805	16.06335919487415	5.35445306495805	10.7089061299161	0.0	5.35445306495805	0.0	0.0	0.0	Segment_1 Pristine Marine
2017-01-09 05:55:00	5.353006967363834	0.0	5.353006967363834	10.706013934727668	5.353006967363834	5.353006967363834	0.0	5.353006967363834	0.0	Segment_1 Pristine Marine
2017-01-09 06:00:00	10.70979909835381	10.70979909835381	0.0	5.354899549176905	0.0	5.354899549176905	0.0	0.0	0.0	Segment_1 Pristine Marine
2017-01-09 06:05:00	10.708834698873906	5.354417349436953	0.0	10.708834698873906	5.354417349436953	0.0	5.354417349436953	0.0	0.0	Segment_1 Pristine Marine
2017-01-09 06:10:00	16.065288077469653	10.710192051646436	5.355096025823218	0.0	5.355096025823218	0.0	0.0	0.0	0.0	Segment_1 Pristine Marine
2017-01-09 06:15:00	0.0	5.354524497429655	5.354524497429655	10.70904899485931	0.0	0.0	0.0	0.0	0.0	Segment_1 Pristine Marine
2017-01-09 06:20:00	0.0	5.362160890689653	10.724321781379306	0.0	5.362160890689653	0.0	5.362160890689653	0.0	0.0	Segment_1 Pristine Marine
2017-01-09 06:25:00	5.355542617280324	0.0	10.711085234560649	5.355542617280324	5.355542617280324	0.0	0.0	0.0	0.0	Segment_1 Pristine Marine
2017-01-09 06:30:00	5.3520254944205865	5.3520254944205865	0.0	0.0	5.3520254944205865	5.3520254944205865	5.3520254944205865	0.0	0.0	Segment_1 Pristine Marine
2017-01-09 06:35:00	5.353596023935262	0.0	5.353596023935262	0.0	0.0	0.0	0.0	5.353596023935262	0.0	Segment_1 Pristine Marine
2017-01-09 06:40:00	0.0	5.3533639558710835	5.3533639558710835	0.0	5.3533639558710835	0.0	0.0	0.0	0.0	Segment_1 Pristine Marine
2017-01-09 06:45:00	0.0	5.356436023694394	5.356436023694394	5.356436023694394	0.0	0.0	0.0	0.0	0.0	Segment_1 Pristine Marine
2017-01-09 06:50:00	0.0	10.707334867082787	0.0	5.353667433541394	0.0	0.0	5.353667433541394	0.0	0.0	Segment_1 Pristine Marine
2017-01-09 06:55:00	0.0	0.0	5.35284633806835	0.0	0.0	0.0	0.0	0.0	0.0	Segment_1 Pristine Marine
2017-01-09 07:00:00	5.3572224679421065	0.0	0.0	0.0	0.0	0.0	0.0	0.0	0.0	Segment_1 Pristine Marine
2017-01-09 07:05:00	0.0	0.0	0.0	0.0	0.0	0.0	0.0	0.0	0.0	Segment_1 Pristine Marine
2017-01-09 07:10:00	0.0	5.358438336118562	0.0	0.0	0.0	5.358438336118562	0.0	0.0	0.0	Segment_1 Pristine Marine
2017-01-09 07:15:00	0.0	0.0	0.0	0.0	5.355917811672287	0.0	0.0	0.0	0.0	Segment_1 Pristine Marine
2017-01-09 07:20:00	0.0	0.0	5.353881673790309	0.0	0.0	0.0	0.0	0.0	0.0	Segment_1 Pristine Marine
2017-01-09 07:25:00	0.0	0.0	0.0	5.3517757224073925	10.703551444814783	0.0	0.0	0.0	0.0	Segment_1 Pristine Marine
2017-01-09 07:30:00	0.0	0.0	0.0	0.0	0.0	0.0	0.0	0.0	0.0	Segment_1 Pristine Marine
2017-01-09 07:35:00	0.0	0.0	0.0	0.0	0.0	5.356954336005453	0.0	0.0	0.0	Segment_1 Pristine Marine
2017-01-09 07:40:00	0.0	0.0	0.0	0.0	0.0	0.0	0.0	0.0	0.0	Segment_1 Pristine Marine
2017-01-09 07:45:00	0.0	0.0	0.0	0.0	0.0	0.0	0.0	0.0	0.0	Segment_1 Pristine Marine
2017-01-09 07:50:00	5.351989811277028	5.351989811277028	0.0	0.0	0.0	0.0	5.351989811277028	0.0	0.0	Segment_1 Pristine Marine
2017-01-09 07:55:00	0.0	0.0	0.0	0.0	0.0	0.0	0.0	0.0	0.0	Segment_1 Pristine Marine
2017-01-09 08:00:00	0.0	0.0	0.0	5.366067969430013	10.732135938860026	0.0	0.0	0.0	0.0	Segment_1 Pristine Marine
2017-01-09 08:05:00	0.0	0.0	0.0	0.0	0.0	5.3545780730341415	0.0	0.0	0.0	Segment_1 Pristine Marine
2017-01-09 08:10:00	0.0	0.0	0.0	0.0	0.0	0.0	0.0	0.0	0.0	Segment_1 Pristine Marine
2017-01-09 08:15:00	0.0	0.0	0.0	0.0	0.0	0.0	0.0	0.0	0.0	Segment_1 Pristine Marine
2017-01-09 08:20:00	5.358974924020732	0.0	0.0	0.0	0.0	0.0	0.0	0.0	0.0	Segment_1 Pristine Marine
2017-01-09 08:25:00	0.0	0.0	0.0	0.0	0.0	0.0	0.0	0.0	0.0	Segment_1 Pristine Marine
2017-01-09 08:30:00	0.0	0.0	0.0	0.0	0.0	0.0	0.0	0.0	0.0	Segment_1 Pristine Marine
2017-01-09 08:35:00	0.0	0.0	0.0	0.0	0.0	0.0	0.0	0.0	0.0	Segment_1 Pristine Marine
2017-01-09 08:40:00	0.0	0.0	0.0	0.0	0.0	0.0	0.0	0.0	0.0	Segment_1 Pristine Marine
2017-01-09 08:45:00	0.0	0.0	0.0	0.0	0.0	5.359708434641527	0.0	0.0	0.0	Segment_1 Pristine Marine
2017-01-09 08:50:00	0.0	0.0	0.0	0.0	0.0	0.0	0.0	0.0	0.0	Segment_1 Pristine Marine
2017-01-09 08:55:00	0.0	5.3547923861737	0.0	0.0	0.0	0.0	0.0	0.0	0.0	Segment_1 Pristine Marine
2017-01-09 09:00:00	0.0	0.0	0.0	0.0	0.0	0.0	0.0	0.0	0.0	Segment_1 Pristine Marine
2017-01-09 09:05:00	0.0	0.0	0.0	0.0	0.0	0.0	0.0	0.0	0.0	Segment_1 Pristine Marine
2017-01-09 09:10:00	0.0	5.356471766150947	0.0	0.0	0.0	0.0	0.0	0.0	0.0	Segment_1 Pristine Marine
2017-01-09 09:15:00	0.0	0.0	0.0	0.0	0.0	0.0	0.0	0.0	0.0	Segment_1 Pristine Marine
2017-01-09 09:20:00	0.0	0.0	0.0	0.0	0.0	5.362751963730284	0.0	0.0	0.0	Segment_1 Pristine Marine
2017-01-09 09:25:00	0.0	0.0	0.0	0.0	0.0	0.0	0.0	0.0	0.0	Segment_1 Pristine Marine
2017-01-09 09:30:00	0.0	0.0	0.0	0.0	0.0	0.0	0.0	0.0	0.0	Segment_1 Pristine Marine
2017-01-09 09:35:00	0.0	0.0	0.0	0.0	0.0	5.353703139058841	0.0	0.0	0.0	Segment_1 Pristine Marine
2017-01-09 09:40:00	0.0	0.0	0.0	0.0	5.358134317336413	0.0	0.0	0.0	0.0	Segment_1 Pristine Marine
2017-01-09 09:45:00	0.0	0.0	0.0	5.359332708996496	0.0	0.0	0.0	0.0	0.0	Segment_1 Pristine Marine
2017-01-09 09:50:00	0.0	0.0	0.0	0.0	0.0	0.0	0.0	0.0	0.0	Segment_1 Pristine Marine
2017-01-09 09:55:00	0.0	0.0	0.0	0.0	0.0	0.0	0.0	0.0	0.0	Segment_1 Pristine Marine
2017-01-09 10:00:00	0.0	0.0	0.0	0.0	0.0	0.0	0.0	0.0	0.0	Segment_1 Pristine Marine
2017-01-09 10:05:00	0.0	0.0	5.3636836160437324	0.0	0.0	0.0	0.0	0.0	0.0	Segment_1 Pristine Marine
2017-01-09 10:10:00	0.0	0.0	0.0	0.0	0.0	0.0	0.0	0.0	0.0	Segment_1 Pristine Marine
2017-01-09 10:15:00	0.0	0.0	0.0	0.0	0.0	0.0	0.0	0.0	0.0	Segment_1 Pristine Marine
2017-01-09 10:20:00	5.352560798677836	0.0	0.0	0.0	0.0	0.0	0.0	0.0	0.0	Segment_1 Pristine Marine
2017-01-09 10:25:00	0.0	0.0	0.0	0.0	0.0	0.0	0.0	0.0	0.0	Segment_1 Pristine Marine
2017-01-09 10:30:00	0.0	0.0	0.0	0.0	0.0	0.0	0.0	0.0	0.0	Segment_1 Pristine Marine
2017-01-09 10:35:00	0.0	0.0	0.0	0.0	0.0	0.0	0.0	0.0	0.0	Segment_1 Pristine Marine
2017-01-09 10:40:00	0.0	0.0	0.0	0.0	0.0	0.0	0.0	0.0	0.0	Segment_1 Pristine Marine
2017-01-09 10:45:00	5.364400491971847	0.0	0.0	0.0	0.0	0.0	0.0	0.0	0.0	Segment_1 Pristine Marine
2017-01-09 10:50:00	0.0	0.0	0.0	0.0	0.0	0.0	0.0	0.0	0.0	Segment_1 Pristine Marine
2017-01-09 10:55:00	0.0	0.0	0.0	0.0	0.0	0.0	0.0	0.0	0.0	Segment_1 Pristine Marine
2017-01-09 11:00:00	0.0	0.0	0.0	0.0	0.0	0.0	0.0	0.0	0.0	Segment_1 Pristine Marine
2017-01-09 11:05:00	0.0	0.0	0.0	0.0	0.0	0.0	0.0	0.0	0.0	Segment_1 Pristine Marine
2017-01-09 11:10:00	0.0	0.0	0.0	0.0	0.0	0.0	0.0	0.0	0.0	Segment_1 Pristine Marine
2017-01-09 11:15:00	0.0	0.0	0.0	0.0	0.0	0.0	0.0	0.0	0.0	Segment_1 Pristine Marine
2017-01-09 11:20:00	0.0	0.0	0.0	0.0	0.0	0.0	0.0	0.0	0.0	Segment_1 Pristine Marine
2017-01-09 11:25:00	0.0	0.0	0.0	0.0	0.0	0.0	0.0	5.356900712838928	0.0	Segment_1 Pristine Marine
2017-01-09 11:30:00	0.0	0.0	0.0	0.0	0.0	0.0	0.0	0.0	0.0	Segment_1 Pristine Marine
2017-01-09 11:35:00	0.0	0.0	0.0	0.0	0.0	0.0	5.3621250722686975	0.0	0.0	Segment_1 Pristine Marine
2017-01-09 11:40:00	0.0	0.0	0.0	0.0	0.0	0.0	0.0	0.0	0.0	Segment_1 Pristine Marine
2017-01-09 11:45:00	0.0	0.0	0.0	0.0	0.0	0.0	0.0	0.0	0.0	Segment_1 Pristine Marine
2017-01-09 11:50:00	0.0	0.0	0.0	0.0	0.0	0.0	0.0	0.0	0.0	Segment_1 Pristine Marine
2017-01-09 11:55:00	0.0	0.0	0.0	0.0	0.0	0.0	0.0	0.0	0.0	Segment_1 Pristine Marine
2017-01-09 12:00:00	0.0	0.0	0.0	0.0	0.0	0.0	0.0	0.0	0.0	Segment_1 Pristine Marine
2017-01-09 12:05:00	0.0	0.0	0.0	0.0	0.0	5.3565968685053775	0.0	0.0	0.0	Segment_1 Pristine Marine
2017-01-09 12:10:00	0.0	0.0	0.0	0.0	0.0	0.0	0.0	0.0	0.0	Segment_1 Pristine Marine
2017-01-09 12:15:00	0.0	0.0	0.0	0.0	0.0	0.0	0.0	0.0	0.0	Segment_1 Pristine Marine
2017-01-09 12:20:00	0.0	0.0	0.0	0.0	0.0	0.0	0.0	0.0	0.0	Segment_1 Pristine Marine
2017-01-09 12:25:00	0.0	0.0	0.0	0.0	0.0	0.0	0.0	0.0	0.0	Segment_1 Pristine Marine
2017-01-09 12:30:00	0.0	0.0	0.0	0.0	0.0	0.0	0.0	0.0	0.0	Segment_1 Pristine Marine
2017-01-09 12:35:00	0.0	0.0	0.0	0.0	5.35883182340592	0.0	0.0	0.0	0.0	Segment_1 Pristine Marine
2017-01-09 12:40:00	0.0	0.0	0.0	0.0	0.0	0.0	0.0	0.0	0.0	Segment_1 Pristine Marine
2017-01-09 12:45:00	0.0	0.0	0.0	0.0	0.0	0.0	0.0	0.0	0.0	Segment_1 Pristine Marine
2017-01-09 12:50:00	0.0	0.0	0.0	0.0	0.0	0.0	0.0	0.0	0.0	Segment_1 Pristine Marine
2017-01-09 12:55:00	0.0	0.0	0.0	0.0	0.0	0.0	0.0	0.0	0.0	Segment_1 Pristine Marine
2017-01-09 13:00:00	0.0	0.0	0.0	0.0	0.0	5.354756666125764	0.0	0.0	0.0	Segment_1 Pristine Marine
2017-01-09 13:05:00										Segment_1 Pristine Marine
2017-01-09 13:10:00										Segment_1 Pristine Marine
2017-01-09 13:15:00										Segment_1 Pristine Marine
2017-01-09 13:20:00	0.0	0.0	0.0	0.0	0.0	0.0	0.0	0.0	0.0	Segment_1 Pristine Marine
2017-01-09 13:25:00	0.0	0.0	0.0	0.0	0.0	0.0	0.0	0.0	0.0	Segment_1 Pristine Marine
2017-01-09 13:30:00	0.0	0.0	0.0	0.0	0.0	0.0	0.0	0.0	0.0	Segment_1 Pristine Marine
2017-01-09 13:35:00	0.0	0.0	0.0	0.0	0.0	0.0	0.0	0.0	0.0	Segment_1 Pristine Marine
2017-01-09 13:40:00	0.0	0.0	0.0	0.0	0.0	0.0	0.0	0.0	0.0	Segment_1 Pristine Marine
2017-01-09 13:45:00	0.0	0.0	0.0	0.0	0.0	0.0	0.0	0.0	0.0	Segment_1 Pristine Marine
2017-01-09 13:50:00	0.0	0.0	0.0	0.0	0.0	0.0	0.0	0.0	0.0	Segment_1 Pristine Marine
2017-01-09 13:55:00	0.0	0.0	0.0	0.0	0.0	0.0	0.0	0.0	0.0	Segment_1 Pristine Marine
2017-01-09 14:00:00	0.0	0.0	0.0	0.0	0.0	0.0	0.0	0.0	0.0	Segment_1 Pristine Marine
2017-01-09 14:05:00	0.0	0.0	0.0	0.0	0.0	0.0	0.0	0.0	0.0	Segment_1 Pristine Marine
2017-01-09 14:10:00	0.0	0.0	0.0	0.0	0.0	0.0	0.0	0.0	0.0	Segment_1 Pristine Marine
2017-01-09 14:15:00	0.0	0.0	0.0	0.0	0.0	0.0	0.0	0.0	0.0	Segment_1 Pristine Marine
2017-01-09 14:20:00	0.0	0.0	0.0	0.0	0.0	0.0	0.0	0.0	0.0	Segment_1 Pristine Marine
2017-01-09 14:25:00	0.0	0.0	0.0	0.0	0.0	0.0	0.0	0.0	0.0	Segment_1 Pristine Marine
2017-01-09 14:30:00	0.0	0.0	0.0	0.0	5.36164157041704	0.0	0.0	0.0	0.0	Segment_1 Pristine Marine
2017-01-09 14:35:00	0.0	0.0	0.0	0.0	0.0	0.0	0.0	0.0	0.0	Segment_1 Pristine Marine
2017-01-09 14:40:00	0.0	0.0	0.0	0.0	0.0	0.0	0.0	0.0	0.0	Segment_1 Pristine Marine
2017-01-09 14:45:00	0.0	0.0	0.0	0.0	0.0	0.0	0.0	0.0	0.0	Segment_1 Pristine Marine
2017-01-09 14:50:00	0.0	0.0	0.0	0.0	0.0	0.0	0.0	0.0	0.0	Segment_1 Pristine Marine
2017-01-09 14:55:00	0.0	0.0	0.0	0.0	0.0	0.0	0.0	0.0	0.0	Segment_1 Pristine Marine
2017-01-09 15:00:00	0.0	0.0	0.0	0.0	0.0	0.0	0.0	0.0	0.0	Segment_1 Pristine Marine
2017-01-09 15:05:00	0.0	0.0	0.0	0.0	0.0	0.0	0.0	0.0	0.0	Segment_1 Pristine Marine
2017-01-09 15:10:00	0.0	0.0	0.0	0.0	0.0	0.0	0.0	0.0	0.0	Segment_1 Pristine Marine
2017-01-09 15:15:00	0.0	0.0	0.0	0.0	0.0	0.0	0.0	0.0	0.0	Segment_1 Pristine Marine
2017-01-09 15:20:00	0.0	0.0	0.0	0.0	0.0	0.0	0.0	0.0	0.0	Segment_1 Pristine Marine
2017-01-09 15:25:00	0.0	0.0	0.0	0.0	0.0	0.0	0.0	0.0	0.0	Segment_1 Pristine Marine
2017-01-09 15:30:00	0.0	0.0	0.0	0.0	0.0	0.0	0.0	0.0	0.0	Segment_1 Pristine Marine
2017-01-09 15:35:00	0.0	0.0	0.0	0.0	0.0	0.0	0.0	0.0	0.0	Segment_1 Pristine Marine
2017-01-09 15:40:00	0.0	0.0	0.0	0.0	0.0	0.0	0.0	0.0	0.0	Segment_1 Pristine Marine
2017-01-09 15:45:00	0.0	0.0	0.0	0.0	0.0	0.0	0.0	0.0	0.0	Segment_1 Pristine Marine
2017-01-09 15:50:00	0.0	0.0	0.0	0.0	0.0	0.0	0.0	0.0	0.0	Segment_1 Pristine Marine
2017-01-09 15:55:00	0.0	0.0	0.0	0.0	0.0	0.0	0.0	0.0	0.0	Segment_1 Pristine Marine
2017-01-09 16:00:00	0.0	0.0	0.0	0.0	0.0	0.0	0.0	0.0	0.0	Segment_1 Pristine Marine
2017-01-09 16:05:00	0.0	0.0	0.0	0.0	0.0	0.0	0.0	0.0	0.0	Segment_1 Pristine Marine
2017-01-09 16:10:00										Segment_1 Pristine Marine
2017-01-09 16:15:00										Segment_1 Pristine Marine
2017-01-09 16:20:00	0.0	0.0	0.0	5.363665696600406	0.0	0.0	0.0	0.0	0.0	Segment_1 Pristine Marine
2017-01-09 16:25:00	5.369136683325117	0.0	0.0	0.0	0.0	0.0	0.0	0.0	0.0	Segment_1 Pristine Marine
2017-01-09 16:30:00	0.0	0.0	0.0	0.0	0.0	0.0	0.0	0.0	0.0	Segment_1 Pristine Marine
2017-01-09 16:35:00	0.0	0.0	0.0	0.0	0.0	0.0	0.0	0.0	0.0	Segment_1 Pristine Marine
2017-01-09 16:40:00	0.0	0.0	0.0	0.0	0.0	0.0	0.0	0.0	0.0	Segment_1 Pristine Marine
2017-01-09 16:45:00	0.0	0.0	0.0	0.0	0.0	5.365870686860005	0.0	0.0	0.0	Segment_1 Pristine Marine
2017-01-09 16:50:00	0.0	0.0	0.0	0.0	0.0	0.0	0.0	0.0	0.0	Segment_1 Pristine Marine
2017-01-09 16:55:00	0.0	0.0	0.0	0.0	0.0	0.0	0.0	0.0	0.0	Segment_1 Pristine Marine
2017-01-09 17:00:00	0.0	0.0	0.0	0.0	0.0	0.0	0.0	0.0	0.0	Segment_1 Pristine Marine
2017-01-09 17:05:00	0.0	0.0	0.0	0.0	0.0	0.0	0.0	0.0	0.0	Segment_1 Pristine Marine
2017-01-09 17:10:00										Segment_1 Pristine Marine
2017-01-09 17:15:00										Segment_1 Pristine Marine
2017-01-09 17:20:00	0.0	0.0	0.0	0.0	0.0	0.0	0.0	0.0	0.0	Segment_1 Pristine Marine
2017-01-09 17:25:00	0.0	0.0	0.0	0.0	0.0	0.0	0.0	0.0	0.0	Segment_1 Pristine Marine
2017-01-09 17:30:00	0.0	0.0	0.0	0.0	0.0	0.0	0.0	0.0	0.0	Segment_1 Pristine Marine
2017-01-09 17:35:00	0.0	0.0	0.0	0.0	0.0	0.0	0.0	0.0	0.0	Segment_1 Pristine Marine
2017-01-09 17:40:00	0.0	0.0	0.0	0.0	0.0	0.0	0.0	0.0	0.0	Segment_1 Pristine Marine
2017-01-09 17:45:00	0.0	0.0	0.0	0.0	0.0	0.0	0.0	0.0	0.0	Segment_1 Pristine Marine
2017-01-09 17:50:00	0.0	0.0	0.0	0.0	0.0	0.0	0.0	0.0	0.0	Segment_1 Pristine Marine
2017-01-09 17:55:00	0.0	0.0	0.0	0.0	0.0	0.0	0.0	0.0	0.0	Segment_1 Pristine Marine
2017-01-09 18:00:00	0.0	0.0	0.0	0.0	0.0	0.0	0.0	0.0	0.0	Segment_1 Pristine Marine
2017-01-09 18:05:00	0.0	0.0	0.0	0.0	0.0	0.0	0.0	0.0	0.0	Segment_1 Pristine Marine
2017-01-09 18:10:00	0.0	0.0	0.0	0.0	0.0	0.0	0.0	0.0	0.0	Segment_1 Pristine Marine
2017-01-09 18:15:00	0.0	0.0	0.0	0.0	0.0	0.0	0.0	0.0	0.0	Segment_1 Pristine Marine
2017-01-09 18:20:00	0.0	0.0	0.0	0.0	0.0	0.0	0.0	0.0	0.0	Segment_1 Pristine Marine
2017-01-09 18:25:00	0.0	0.0	0.0	0.0	0.0	0.0	0.0	0.0	0.0	Segment_1 Pristine Marine
2017-01-09 18:30:00	0.0	0.0	0.0	0.0	0.0	0.0	0.0	0.0	0.0	Segment_1 Pristine Marine
2017-01-09 18:35:00	0.0	0.0	0.0	0.0	0.0	0.0	0.0	0.0	0.0	Segment_1 Pristine Marine
2017-01-09 18:40:00	0.0	0.0	0.0	0.0	0.0	0.0	0.0	0.0	0.0	Segment_1 Pristine Marine
2017-01-09 18:45:00	0.0	0.0	0.0	0.0	0.0	0.0	0.0	0.0	0.0	Segment_1 Pristine Marine
2017-01-09 18:50:00	0.0	0.0	0.0	0.0	0.0	0.0	0.0	0.0	0.0	Segment_1 Pristine Marine
2017-01-09 18:55:00	0.0	0.0	0.0	0.0	0.0	0.0	0.0	0.0	0.0	Segment_1 Pristine Marine
2017-01-09 19:00:00	0.0	0.0	0.0	0.0	0.0	0.0	0.0	0.0	0.0	Segment_1 Pristine Marine
2017-01-09 19:05:00	0.0	0.0	0.0	0.0	0.0	0.0	0.0	0.0	0.0	Segment_1 Pristine Marine
2017-01-09 19:10:00	0.0	0.0	0.0	0.0	0.0	0.0	0.0	0.0	0.0	Segment_1 Pristine Marine
2017-01-09 19:15:00	0.0	0.0	0.0	0.0	0.0	0.0	0.0	0.0	0.0	Segment_1 Pristine Marine
2017-01-09 19:20:00	0.0	0.0	0.0	0.0	0.0	0.0	0.0	0.0	0.0	Segment_1 Pristine Marine
2017-01-09 19:25:00	0.0	0.0	0.0	0.0	0.0	0.0	0.0	0.0	0.0	Segment_1 Pristine Marine
2017-01-09 19:30:00	0.0	0.0	0.0	0.0	0.0	0.0	0.0	0.0	0.0	Segment_1 Pristine Marine
2017-01-09 19:35:00	0.0	0.0	0.0	0.0	0.0	0.0	0.0	0.0	0.0	Segment_1 Pristine Marine
2017-01-09 19:40:00	0.0	0.0	0.0	0.0	0.0	0.0	0.0	0.0	0.0	Segment_1 Pristine Marine
2017-01-09 19:45:00	0.0	0.0	0.0	0.0	0.0	0.0	0.0	0.0	0.0	Segment_1 Pristine Marine
2017-01-09 19:50:00	0.0	0.0	0.0	0.0	5.354417349436953	0.0	0.0	0.0	0.0	Segment_1 Pristine Marine
2017-01-09 19:55:00	0.0	0.0	0.0	0.0	0.0	0.0	0.0	0.0	0.0	Segment_1 Pristine Marine
2017-01-09 20:00:00	0.0	0.0	0.0	0.0	0.0	0.0	0.0	0.0	0.0	Segment_1 Pristine Marine
2017-01-09 20:05:00	0.0	0.0	0.0	0.0	0.0	0.0	0.0	0.0	0.0	Segment_1 Pristine Marine
2017-01-09 20:10:00	0.0	0.0	0.0	0.0	0.0	0.0	0.0	0.0	0.0	Segment_1 Pristine Marine
2017-01-09 20:15:00	0.0	0.0	0.0	0.0	0.0	0.0	0.0	0.0	0.0	Segment_1 Pristine Marine
2017-01-09 20:20:00	0.0	0.0	0.0	0.0	0.0	0.0	0.0	0.0	0.0	Segment_1 Pristine Marine
2017-01-09 20:25:00	0.0	0.0	0.0	0.0	0.0	0.0	0.0	0.0	0.0	Segment_1 Pristine Marine
2017-01-09 20:30:00	0.0	0.0	0.0	0.0	0.0	0.0	0.0	0.0	0.0	Segment_1 Pristine Marine
2017-01-09 20:35:00	0.0	0.0	0.0	0.0	0.0	0.0	0.0	0.0	0.0	Segment_1 Pristine Marine
2017-01-09 20:40:00	0.0	0.0	0.0	0.0	0.0	0.0	0.0	0.0	0.0	Segment_1 Pristine Marine
2017-01-09 20:45:00	0.0	0.0	0.0	0.0	0.0	0.0	0.0	0.0	0.0	Segment_1 Pristine Marine
2017-01-09 20:50:00	0.0	0.0	0.0	0.0	0.0	0.0	0.0	0.0	0.0	Segment_1 Pristine Marine
2017-01-09 20:55:00	0.0	0.0	0.0	0.0	0.0	0.0	0.0	0.0	0.0	Segment_1 Pristine Marine
2017-01-09 21:00:00	0.0	0.0	0.0	0.0	0.0	0.0	0.0	0.0	0.0	Segment_1 Pristine Marine
2017-01-09 21:05:00	0.0	0.0	0.0	0.0	0.0	0.0	0.0	0.0	0.0	Segment_1 Pristine Marine
2017-01-09 21:10:00	0.0	0.0	0.0	0.0	0.0	0.0	0.0	0.0	0.0	Segment_1 Pristine Marine
2017-01-09 21:15:00	0.0	0.0	0.0	0.0	0.0	0.0	0.0	0.0	0.0	Segment_1 Pristine Marine
2017-01-09 21:20:00	0.0	0.0	0.0	0.0	0.0	0.0	0.0	0.0	0.0	Segment_1 Pristine Marine
2017-01-09 21:25:00	0.0	0.0	0.0	0.0	0.0	0.0	0.0	0.0	0.0	Segment_1 Pristine Marine
2017-01-09 21:30:00	0.0	0.0	0.0	0.0	0.0	0.0	0.0	0.0	0.0	Segment_1 Pristine Marine
2017-01-09 21:35:00	0.0	0.0	0.0	0.0	0.0	0.0	0.0	0.0	0.0	Segment_1 Pristine Marine
2017-01-09 21:40:00	0.0	0.0	0.0	0.0	0.0	0.0	0.0	0.0	0.0	Segment_1 Pristine Marine
2017-01-09 21:45:00	0.0	0.0	0.0	0.0	0.0	0.0	0.0	0.0	0.0	Segment_1 Pristine Marine
2017-01-09 21:50:00	0.0	0.0	0.0	0.0	0.0	0.0	0.0	0.0	0.0	Segment_1 Pristine Marine
2017-01-09 21:55:00	0.0	0.0	0.0	0.0	0.0	0.0	0.0	0.0	0.0	Segment_1 Pristine Marine
2017-01-09 22:00:00	0.0	0.0	0.0	0.0	0.0	0.0	0.0	0.0	0.0	Segment_1 Pristine Marine
2017-01-09 22:05:00	0.0	0.0	0.0	0.0	0.0	0.0	0.0	0.0	0.0	Segment_1 Pristine Marine
2017-01-09 22:10:00	0.0	0.0	0.0	0.0	0.0	0.0	0.0	0.0	0.0	Segment_1 Pristine Marine
2017-01-09 22:15:00	0.0	0.0	0.0	0.0	0.0	0.0	0.0	0.0	0.0	Segment_1 Pristine Marine
2017-01-09 22:20:00	0.0	0.0	0.0	0.0	0.0	0.0	0.0	0.0	0.0	Segment_1 Pristine Marine
2017-01-09 22:25:00	0.0	0.0	0.0	0.0	0.0	0.0	0.0	0.0	0.0	Segment_1 Pristine Marine
2017-01-09 22:30:00	0.0	0.0	0.0	0.0	0.0	0.0	0.0	0.0	0.0	Segment_1 Pristine Marine
2017-01-09 22:35:00	0.0	0.0	0.0	0.0	0.0	0.0	0.0	0.0	0.0	Segment_1 Pristine Marine
2017-01-09 22:40:00	0.0	0.0	0.0	0.0	0.0	0.0	0.0	0.0	0.0	Segment_1 Pristine Marine
2017-01-09 22:45:00	0.0	0.0	0.0	0.0	0.0	0.0	0.0	0.0	0.0	Segment_1 Pristine Marine
2017-01-09 22:50:00	0.0	0.0	0.0	0.0	0.0	0.0	0.0	0.0	0.0	Segment_1 Pristine Marine
2017-01-09 22:55:00	0.0	0.0	0.0	0.0	0.0	0.0	0.0	0.0	0.0	Segment_1 Pristine Marine
2017-01-09 23:00:00	0.0	0.0	0.0	0.0	0.0	5.575144264771872	0.0	0.0	0.0	Segment_1 Pristine Marine
2017-01-09 23:05:00	0.0	0.0	0.0	0.0	0.0	0.0	0.0	0.0	0.0	Segment_1 Pristine Marine
2017-01-09 23:10:00	0.0	0.0	0.0	0.0	0.0	0.0	0.0	0.0	0.0	Segment_1 Pristine Marine
2017-01-09 23:15:00	0.0	0.0	0.0	0.0	0.0	0.0	0.0	0.0	0.0	Segment_1 Pristine Marine
2017-01-09 23:20:00	0.0	0.0	0.0	0.0	0.0	0.0	0.0	0.0	0.0	Segment_1 Pristine Marine
2017-01-09 23:25:00	0.0	0.0	0.0	0.0	0.0	0.0	0.0	0.0	0.0	Segment_1 Pristine Marine
2017-01-09 23:30:00	0.0	0.0	0.0	0.0	0.0	0.0	0.0	0.0	0.0	Segment_1 Pristine Marine
2017-01-09 23:35:00	0.0	0.0	0.0	0.0	0.0	0.0	0.0	0.0	0.0	Segment_1 Pristine Marine
2017-01-09 23:40:00	0.0	0.0	0.0	0.0	0.0	0.0	0.0	0.0	0.0	Segment_1 Pristine Marine
2017-01-09 23:45:00	0.0	0.0	0.0	0.0	0.0	0.0	0.0	0.0	0.0	Segment_1 Pristine Marine
2017-01-09 23:50:00	0.0	0.0	0.0	0.0	0.0	0.0	0.0	0.0	0.0	Segment_1 Pristine Marine
2017-01-09 23:55:00	0.0	0.0	0.0	0.0	0.0	0.0	0.0	0.0	0.0	Segment_1 Pristine Marine
2017-01-10 00:00:00	0.0	0.0	0.0	0.0	0.0	0.0	0.0	0.0	0.0	Segment_1 Pristine Marine
2017-01-10 00:05:00	0.0	5.500874210699203	0.0	0.0	0.0	0.0	0.0	0.0	0.0	Segment_1 Pristine Marine
2017-01-10 00:10:00	0.0	0.0	0.0	0.0	0.0	0.0	0.0	0.0	0.0	Segment_1 Pristine Marine
2017-01-10 00:15:00	0.0	0.0	0.0	0.0	0.0	0.0	0.0	0.0	0.0	Segment_1 Pristine Marine
2017-01-10 00:20:00	0.0	0.0	0.0	0.0	0.0	5.372154980066275	0.0	0.0	0.0	Segment_1 Pristine Marine
2017-01-10 00:25:00	0.0	5.366713722916199	0.0	0.0	0.0	0.0	0.0	0.0	0.0	Segment_1 Pristine Marine
2017-01-10 00:30:00	0.0	0.0	0.0	0.0	0.0	0.0	0.0	0.0	0.0	Segment_1 Pristine Marine
2017-01-10 00:35:00	0.0	0.0	0.0	0.0	0.0	0.0	0.0	0.0	0.0	Segment_1 Pristine Marine
2017-01-10 00:40:00	0.0	0.0	0.0	0.0	0.0	0.0	0.0	0.0	0.0	Segment_1 Pristine Marine
2017-01-10 00:45:00	0.0	0.0	0.0	0.0	0.0	0.0	0.0	0.0	0.0	Segment_1 Pristine Marine
2017-01-10 00:50:00	5.352703564565077	0.0	0.0	0.0	0.0	0.0	0.0	0.0	0.0	Segment_1 Pristine Marine
2017-01-10 00:55:00	0.0	0.0	0.0	0.0	0.0	0.0	0.0	0.0	0.0	Segment_1 Pristine Marine
2017-01-10 01:00:00	0.0	0.0	0.0	0.0	0.0	0.0	0.0	0.0	0.0	Segment_1 Pristine Marine
2017-01-10 01:05:00	0.0	0.0	0.0	0.0	0.0	0.0	0.0	0.0	0.0	Segment_1 Pristine Marine
2017-01-10 01:10:00	0.0	0.0	0.0	0.0	0.0	0.0	0.0	0.0	0.0	Segment_1 Pristine Marine
2017-01-10 01:15:00	0.0	0.0	0.0	0.0	0.0	0.0	0.0	0.0	0.0	Segment_1 Pristine Marine
2017-01-10 01:20:00	0.0	0.0	0.0	0.0	0.0	0.0	0.0	0.0	0.0	Segment_1 Pristine Marine
2017-01-10 01:25:00	0.0	0.0	0.0	0.0	0.0	0.0	0.0	0.0	0.0	Segment_1 Pristine Marine
2017-01-10 01:30:00	0.0	0.0	0.0	0.0	0.0	5.352917727676191	0.0	0.0	0.0	Segment_1 Pristine Marine
2017-01-10 01:35:00	0.0	0.0	0.0	0.0	0.0	0.0	0.0	0.0	0.0	Segment_1 Pristine Marine
2017-01-10 01:40:00	0.0	0.0	0.0	0.0	0.0	0.0	0.0	0.0	0.0	Segment_1 Pristine Marine
2017-01-10 01:45:00	0.0	0.0	0.0	0.0	0.0	0.0	0.0	0.0	0.0	Segment_1 Pristine Marine
2017-01-10 01:50:00	0.0	0.0	0.0	0.0	0.0	0.0	0.0	0.0	0.0	Segment_1 Pristine Marine
2017-01-10 01:55:00	0.0	0.0	0.0	0.0	0.0	0.0	0.0	0.0	0.0	Segment_1 Pristine Marine
2017-01-10 02:00:00	0.0	0.0	0.0	0.0	0.0	5.364830709516657	0.0	0.0	0.0	Segment_1 Pristine Marine
2017-01-10 02:05:00	0.0	0.0	0.0	0.0	0.0	0.0	0.0	0.0	0.0	Segment_1 Pristine Marine
2017-01-10 02:10:00	0.0	0.0	0.0	0.0	0.0	0.0	0.0	0.0	0.0	Segment_1 Pristine Marine
2017-01-10 02:15:00	0.0	0.0	0.0	0.0	0.0	0.0	0.0	0.0	0.0	Segment_1 Pristine Marine
2017-01-10 02:20:00	0.0	0.0	0.0	0.0	0.0	0.0	0.0	0.0	0.0	Segment_1 Pristine Marine
2017-01-10 02:25:00	0.0	0.0	0.0	0.0	0.0	0.0	0.0	0.0	0.0	Segment_1 Pristine Marine
2017-01-10 02:30:00	0.0	0.0	0.0	0.0	0.0	5.361337188056272	0.0	0.0	0.0	Segment_1 Pristine Marine
2017-01-10 02:35:00	0.0	0.0	0.0	0.0	0.0	0.0	0.0	0.0	0.0	Segment_1 Pristine Marine
2017-01-10 02:40:00	0.0	0.0	0.0	0.0	0.0	0.0	0.0	0.0	0.0	Segment_1 Pristine Marine
2017-01-10 02:45:00	0.0	0.0	0.0	0.0	0.0	0.0	0.0	0.0	0.0	Segment_1 Pristine Marine
2017-01-10 02:50:00	0.0	0.0	0.0	0.0	0.0	0.0	0.0	0.0	0.0	Segment_1 Pristine Marine
2017-01-10 02:55:00	0.0	0.0	0.0	0.0	0.0	0.0	0.0	0.0	0.0	Segment_1 Pristine Marine
2017-01-10 03:00:00	0.0	0.0	0.0	0.0	0.0	0.0	0.0	0.0	0.0	Segment_1 Pristine Marine
2017-01-10 03:05:00	0.0	0.0	0.0	0.0	0.0	0.0	0.0	0.0	0.0	Segment_1 Pristine Marine
2017-01-10 03:10:00	0.0	0.0	5.3606211305738585	0.0	0.0	0.0	0.0	0.0	0.0	Segment_1 Pristine Marine
2017-01-10 03:15:00	0.0	0.0	0.0	0.0	0.0	0.0	0.0	0.0	0.0	Segment_1 Pristine Marine
2017-01-10 03:20:00	0.0	0.0	0.0	0.0	0.0	0.0	0.0	0.0	0.0	Segment_1 Pristine Marine
2017-01-10 03:25:00	0.0	0.0	0.0	0.0	0.0	0.0	0.0	0.0	0.0	Segment_1 Pristine Marine
2017-01-10 03:30:00	0.0	0.0	0.0	0.0	0.0	0.0	0.0	0.0	0.0	Segment_1 Pristine Marine
2017-01-10 03:35:00	0.0	0.0	0.0	0.0	5.365870686860005	0.0	0.0	0.0	0.0	Segment_1 Pristine Marine
2017-01-10 03:40:00	0.0	0.0	0.0	0.0	0.0	0.0	0.0	0.0	0.0	Segment_1 Pristine Marine
2017-01-10 03:45:00	0.0	0.0	0.0	0.0	0.0	0.0	0.0	0.0	0.0	Segment_1 Pristine Marine
2017-01-10 03:50:00	0.0	0.0	0.0	0.0	0.0	0.0	0.0	0.0	0.0	Segment_1 Pristine Marine
2017-01-10 03:55:00	0.0	0.0	0.0	0.0	0.0	0.0	0.0	0.0	0.0	Segment_1 Pristine Marine
2017-01-10 04:00:00	0.0	0.0	0.0	0.0	0.0	0.0	0.0	0.0	0.0	Segment_1 Pristine Marine
2017-01-10 04:05:00	0.0	0.0	0.0	0.0	0.0	0.0	0.0	0.0	0.0	Segment_1 Pristine Marine
2017-01-10 04:10:00	0.0	0.0	0.0	0.0	0.0	0.0	0.0	0.0	0.0	Segment_1 Pristine Marine
2017-01-10 04:15:00	0.0	0.0	0.0	0.0	0.0	0.0	0.0	0.0	0.0	Segment_1 Pristine Marine
2017-01-10 04:20:00	0.0	0.0	0.0	0.0	0.0	0.0	0.0	0.0	0.0	Segment_1 Pristine Marine
2017-01-10 04:25:00	0.0	0.0	0.0	0.0	0.0	0.0	0.0	0.0	0.0	Segment_1 Pristine Marine
2017-01-10 04:30:00	0.0	0.0	0.0	0.0	0.0	0.0	0.0	0.0	0.0	Segment_1 Pristine Marine
2017-01-10 04:35:00	0.0	0.0	0.0	0.0	0.0	0.0	0.0	0.0	0.0	Segment_1 Pristine Marine
2017-01-10 04:40:00	0.0	0.0	0.0	0.0	0.0	0.0	0.0	0.0	0.0	Segment_1 Pristine Marine
2017-01-10 04:45:00	0.0	0.0	0.0	0.0	0.0	0.0	0.0	0.0	0.0	Segment_1 Pristine Marine
2017-01-10 04:50:00	0.0	0.0	0.0	0.0	0.0	0.0	5.562704058174387	0.0	0.0	Segment_1 Pristine Marine
2017-01-10 04:55:00	0.0	0.0	0.0	0.0	0.0	0.0	0.0	0.0	0.0	Segment_1 Pristine Marine
2017-01-10 05:00:00	0.0	0.0	0.0	0.0	0.0	0.0	0.0	0.0	0.0	Segment_1 Pristine Marine
2017-01-10 05:05:00	0.0	0.0	0.0	0.0	5.565693131516401	0.0	0.0	0.0	0.0	Segment_1 Pristine Marine
2017-01-10 05:10:00	0.0	0.0	0.0	5.543879470557978	0.0	0.0	0.0	0.0	0.0	Segment_1 Pristine Marine
2017-01-10 05:15:00	0.0	0.0	0.0	0.0	0.0	0.0	0.0	0.0	0.0	Segment_1 Pristine Marine
2017-01-10 05:20:00	0.0	0.0	0.0	0.0	0.0	0.0	0.0	0.0	0.0	Segment_1 Pristine Marine
2017-01-10 05:25:00	0.0	0.0	0.0	0.0	0.0	0.0	0.0	0.0	0.0	Segment_1 Pristine Marine
2017-01-10 05:30:00	0.0	0.0	0.0	0.0	0.0	0.0	0.0	0.0	0.0	Segment_1 Pristine Marine
2017-01-10 05:35:00	0.0	0.0	0.0	0.0	0.0	0.0	0.0	0.0	0.0	Segment_1 Pristine Marine
2017-01-10 05:40:00	0.0	0.0	0.0	0.0	0.0	0.0	0.0	0.0	0.0	Segment_1 Pristine Marine
2017-01-10 05:45:00	0.0	0.0	0.0	0.0	0.0	0.0	0.0	0.0	0.0	Segment_1 Pristine Marine
2017-01-10 05:50:00	0.0	0.0	0.0	0.0	0.0	0.0	0.0	0.0	0.0	Segment_1 Pristine Marine
2017-01-10 05:55:00	0.0	0.0	0.0	0.0	0.0	0.0	0.0	0.0	0.0	Segment_1 Pristine Marine
2017-01-10 06:00:00	0.0	0.0	0.0	0.0	0.0	0.0	0.0	0.0	0.0	Segment_1 Pristine Marine
2017-01-10 06:05:00	0.0	0.0	0.0	0.0	0.0	0.0	0.0	0.0	0.0	Segment_1 Pristine Marine
2017-01-10 06:10:00	0.0	0.0	0.0	0.0	0.0	0.0	0.0	0.0	0.0	Segment_1 Pristine Marine
2017-01-10 06:15:00	0.0	0.0	0.0	0.0	0.0	0.0	0.0	0.0	0.0	Segment_1 Pristine Marine
2017-01-10 06:20:00	0.0	0.0	0.0	0.0	0.0	0.0	0.0	0.0	0.0	Segment_1 Pristine Marine
2017-01-10 06:25:00	0.0	0.0	0.0	0.0	5.3569900853795565	0.0	0.0	0.0	0.0	Segment_1 Pristine Marine
2017-01-10 06:30:00	0.0	0.0	0.0	0.0	0.0	0.0	0.0	0.0	0.0	Segment_1 Pristine Marine
2017-01-10 06:35:00	0.0	0.0	0.0	0.0	0.0	0.0	0.0	0.0	0.0	Segment_1 Pristine Marine
2017-01-10 06:40:00	0.0	0.0	0.0	0.0	0.0	0.0	0.0	0.0	0.0	Segment_1 Pristine Marine
2017-01-10 06:45:00	0.0	0.0	0.0	0.0	0.0	0.0	0.0	0.0	0.0	Segment_1 Pristine Marine
2017-01-10 06:50:00	0.0	0.0	0.0	0.0	0.0	0.0	0.0	0.0	0.0	Segment_1 Pristine Marine
2017-01-10 06:55:00	0.0	0.0	0.0	0.0	5.356257318566427	0.0	0.0	0.0	0.0	Segment_1 Pristine Marine
2017-01-10 07:00:00	0.0	0.0	0.0	0.0	0.0	0.0	0.0	0.0	0.0	Segment_1 Pristine Marine
2017-01-10 07:05:00	0.0	0.0	0.0	0.0	0.0	0.0	0.0	0.0	0.0	Segment_1 Pristine Marine
2017-01-10 07:10:00	0.0	0.0	0.0	0.0	0.0	0.0	0.0	5.360943332769545	0.0	Segment_1 Pristine Marine
2017-01-10 07:15:00	0.0	0.0	0.0	0.0	0.0	0.0	0.0	0.0	0.0	Segment_1 Pristine Marine
2017-01-10 07:20:00	0.0	0.0	0.0	0.0	0.0	0.0	0.0	0.0	0.0	Segment_1 Pristine Marine
2017-01-10 07:25:00	0.0	0.0	0.0	0.0	0.0	0.0	0.0	0.0	0.0	Segment_1 Pristine Marine
2017-01-10 07:30:00	0.0	0.0	0.0	0.0	0.0	0.0	0.0	0.0	0.0	Segment_1 Pristine Marine
2017-01-10 07:35:00	0.0	0.0	0.0	0.0	0.0	0.0	0.0	0.0	0.0	Segment_1 Pristine Marine
2017-01-10 07:40:00	0.0	0.0	0.0	0.0	0.0	0.0	0.0	0.0	0.0	Segment_1 Pristine Marine
2017-01-10 07:45:00	0.0	0.0	0.0	0.0	0.0	0.0	5.359923158664132	0.0	0.0	Segment_1 Pristine Marine
2017-01-10 07:50:00	10.7135511925836	0.0	0.0	0.0	0.0	0.0	0.0	0.0	0.0	Segment_1 Pristine Marine
2017-01-10 07:55:00	0.0	0.0	0.0	0.0	0.0	0.0	0.0	0.0	0.0	Segment_1 Pristine Marine
2017-01-10 08:00:00	0.0	0.0	0.0	0.0	0.0	0.0	0.0	0.0	0.0	Segment_1 Pristine Marine
2017-01-10 08:05:00	0.0	0.0	0.0	0.0	0.0	0.0	0.0	0.0	0.0	Segment_1 Pristine Marine
2017-01-10 08:10:00	5.357562140263652	0.0	0.0	0.0	0.0	0.0	0.0	0.0	0.0	Segment_1 Pristine Marine
2017-01-10 08:15:00	0.0	0.0	0.0	0.0	0.0	0.0	0.0	0.0	0.0	Segment_1 Pristine Marine
2017-01-10 08:20:00	0.0	0.0	0.0	0.0	0.0	0.0	0.0	0.0	0.0	Segment_1 Pristine Marine
2017-01-10 08:25:00	0.0	0.0	0.0	0.0	0.0	0.0	0.0	0.0	0.0	Segment_1 Pristine Marine
2017-01-10 08:30:00	0.0	0.0	0.0	0.0	0.0	0.0	0.0	0.0	0.0	Segment_1 Pristine Marine
2017-01-10 08:35:00	0.0	0.0	5.355703408439976	0.0	0.0	0.0	0.0	0.0	0.0	Segment_1 Pristine Marine
2017-01-10 08:40:00	0.0	0.0	0.0	0.0	0.0	0.0	0.0	0.0	0.0	Segment_1 Pristine Marine
2017-01-10 08:45:00	0.0	0.0	0.0	0.0	0.0	0.0	0.0	0.0	0.0	Segment_1 Pristine Marine
2017-01-10 08:50:00	0.0	0.0	0.0	0.0	0.0	0.0	0.0	0.0	0.0	Segment_1 Pristine Marine
2017-01-10 08:55:00	0.0	0.0	0.0	0.0	0.0	0.0	0.0	0.0	0.0	Segment_1 Pristine Marine
2017-01-10 09:00:00	0.0	0.0	0.0	0.0	0.0	0.0	0.0	0.0	0.0	Segment_1 Pristine Marine
2017-01-10 09:05:00	0.0	0.0	0.0	0.0	0.0	0.0	0.0	0.0	0.0	Segment_1 Pristine Marine
2017-01-10 09:10:00	0.0	0.0	0.0	0.0	0.0	0.0	0.0	0.0	0.0	Segment_1 Pristine Marine
2017-01-10 09:15:00	0.0	5.354703086947388	0.0	0.0	0.0	0.0	0.0	0.0	0.0	Segment_1 Pristine Marine
2017-01-10 09:20:00	0.0	0.0	0.0	0.0	0.0	0.0	0.0	0.0	0.0	Segment_1 Pristine Marine
2017-01-10 09:25:00	0.0	0.0	0.0	0.0	0.0	0.0	0.0	0.0	0.0	Segment_1 Pristine Marine
2017-01-10 09:30:00	0.0	0.0	0.0	0.0	0.0	0.0	0.0	0.0	0.0	Segment_1 Pristine Marine
2017-01-10 09:35:00	0.0	0.0	0.0	0.0	0.0	0.0	0.0	0.0	0.0	Segment_1 Pristine Marine
2017-01-10 09:40:00	0.0	0.0	0.0	0.0	0.0	0.0	0.0	0.0	0.0	Segment_1 Pristine Marine
2017-01-10 09:45:00	0.0	0.0	0.0	0.0	0.0	0.0	0.0	0.0	0.0	Segment_1 Pristine Marine
2017-01-10 09:50:00	0.0	0.0	0.0	0.0	0.0	0.0	0.0	0.0	0.0	Segment_1 Pristine Marine
2017-01-10 09:55:00	0.0	0.0	0.0	5.543688039577859	0.0	0.0	0.0	0.0	0.0	Segment_1 Pristine Marine
2017-01-10 10:00:00	0.0	0.0	0.0	0.0	0.0	0.0	0.0	0.0	0.0	Segment_1 Pristine Marine
2017-01-10 10:05:00	0.0	0.0	0.0	5.357204591644591	0.0	0.0	0.0	0.0	0.0	Segment_1 Pristine Marine
2017-01-10 10:10:00	0.0	0.0	0.0	0.0	5.3549709935619685	0.0	0.0	0.0	0.0	Segment_1 Pristine Marine
2017-01-10 10:15:00	0.0	0.0	0.0	0.0	0.0	0.0	0.0	0.0	0.0	Segment_1 Pristine Marine
2017-01-10 10:20:00	0.0	0.0	0.0	0.0	0.0	0.0	0.0	0.0	0.0	Segment_1 Pristine Marine
2017-01-10 10:25:00	0.0	0.0	0.0	0.0	0.0	0.0	0.0	0.0	0.0	Segment_1 Pristine Marine
2017-01-10 10:30:00	0.0	0.0	0.0	0.0	0.0	0.0	0.0	0.0	0.0	Segment_1 Pristine Marine
2017-01-10 10:35:00	0.0	0.0	0.0	0.0	0.0	0.0	0.0	0.0	0.0	Segment_1 Pristine Marine
2017-01-10 10:40:00	0.0	0.0	0.0	5.360460043999273	0.0	5.360460043999273	0.0	0.0	0.0	Segment_1 Pristine Marine
2017-01-10 10:45:00	0.0	0.0	0.0	0.0	0.0	0.0	5.357812452695742	0.0	0.0	Segment_1 Pristine Marine
2017-01-10 10:50:00	0.0	0.0	0.0	0.0	0.0	0.0	0.0	0.0	0.0	Segment_1 Pristine Marine
2017-01-10 10:55:00	0.0	0.0	0.0	0.0	0.0	0.0	0.0	0.0	0.0	Segment_1 Pristine Marine
2017-01-10 11:00:00	10.715481864942626	5.357740932471313	0.0	0.0	0.0	0.0	0.0	0.0	0.0	Segment_1 Pristine Marine
2017-01-10 11:05:00	0.0	0.0	5.3526857184126815	5.3526857184126815	0.0	0.0	5.3526857184126815	0.0	0.0	Segment_1 Pristine Marine
2017-01-10 11:10:00	0.0	0.0	16.06346634286684	5.354488780955613	0.0	0.0	0.0	0.0	0.0	Segment_1 Pristine Marine
2017-01-10 11:15:00	0.0	0.0	5.355363971759276	0.0	0.0	0.0	0.0	0.0	0.0	Segment_1 Pristine Marine
2017-01-10 11:20:00	0.0	0.0	0.0	0.0	0.0	0.0	0.0	0.0	0.0	Segment_1 Pristine Marine
2017-01-10 11:25:00	0.0	0.0	5.3607822268303265	0.0	0.0	0.0	0.0	0.0	0.0	Segment_1 Pristine Marine
2017-01-10 11:30:00	0.0	0.0	0.0	0.0	0.0	0.0	0.0	0.0	0.0	Segment_1 Pristine Marine
2017-01-10 11:35:00	0.0	0.0	0.0	0.0	0.0	0.0	0.0	0.0	0.0	Segment_1 Pristine Marine
2017-01-10 11:40:00	0.0	0.0	0.0	0.0	0.0	0.0	0.0	0.0	0.0	Segment_1 Pristine Marine
2017-01-10 11:45:00	0.0	0.0	0.0	0.0	0.0	0.0	0.0	0.0	0.0	Segment_1 Pristine Marine
2017-01-10 11:50:00	0.0	0.0	5.3547745260901625	0.0	0.0	0.0	0.0	0.0	0.0	Segment_1 Pristine Marine
2017-01-10 11:55:00	0.0	0.0	0.0	0.0	0.0	0.0	0.0	0.0	0.0	Segment_1 Pristine Marine
2017-01-10 12:00:00	0.0	0.0	0.0	0.0	0.0	0.0	0.0	0.0	0.0	Segment_1 Pristine Marine
2017-01-10 12:05:00	0.0	0.0	0.0	0.0	0.0	0.0	0.0	0.0	0.0	Segment_1 Pristine Marine
2017-01-10 12:10:00	0.0	0.0	5.3533104045595925	0.0	0.0	0.0	0.0	0.0	0.0	Segment_1 Pristine Marine
2017-01-10 12:15:00	0.0	10.706620809119183	0.0	5.3533104045595925	0.0	0.0	0.0	0.0	0.0	Segment_1 Pristine Marine
2017-01-10 12:20:00	0.0	0.0	0.0	0.0	0.0	5.353185455665825	0.0	0.0	0.0	Segment_1 Pristine Marine
2017-01-10 12:25:00	0.0	0.0	0.0	5.3548102463763785	0.0	0.0	0.0	0.0	0.0	Segment_1 Pristine Marine
2017-01-10 12:30:00	0.0	0.0	0.0	0.0	0.0	0.0	0.0	0.0	0.0	Segment_1 Pristine Marine
2017-01-10 12:35:00	5.353774551522556	0.0	0.0	0.0	0.0	0.0	0.0	0.0	0.0	Segment_1 Pristine Marine
2017-01-10 12:40:00	0.0	0.0	0.0	0.0	0.0	0.0	0.0	0.0	0.0	Segment_1 Pristine Marine
2017-01-10 12:45:00	0.0	0.0	5.357079460902353	0.0	0.0	0.0	10.714158921804707	5.357079460902353	0.0	Segment_1 Pristine Marine
2017-01-10 12:50:00	0.0	0.0	0.0	0.0	0.0	0.0	0.0	0.0	0.0	Segment_1 Pristine Marine
2017-01-10 12:55:00	0.0	0.0	0.0	0.0	0.0	0.0	0.0	0.0	0.0	Segment_1 Pristine Marine
2017-01-10 13:00:00	0.0	0.0	0.0	0.0	0.0	0.0	0.0	0.0	0.0	Segment_1 Pristine Marine
2017-01-10 13:05:00	0.0	0.0	0.0	0.0	0.0	0.0	0.0	0.0	0.0	Segment_1 Pristine Marine
2017-01-10 13:10:00	0.0	0.0	0.0	0.0	0.0	0.0	0.0	0.0	0.0	Segment_1 Pristine Marine
2017-01-10 13:15:00	0.0	0.0	5.355078163714139	0.0	0.0	0.0	0.0	0.0	0.0	Segment_1 Pristine Marine
2017-01-10 13:20:00	0.0	0.0	0.0	0.0	0.0	0.0	0.0	0.0	0.0	Segment_1 Pristine Marine
2017-01-10 13:25:00	0.0	0.0	0.0	0.0	0.0	0.0	0.0	0.0	0.0	Segment_1 Pristine Marine
2017-01-10 13:30:00	0.0	0.0	0.0	0.0	0.0	0.0	0.0	0.0	0.0	Segment_1 Pristine Marine
2017-01-10 13:35:00	0.0	0.0	0.0	0.0	0.0	0.0	5.3606211305738585	0.0	0.0	Segment_1 Pristine Marine
2017-01-10 13:40:00	0.0	0.0	0.0	0.0	0.0	0.0	0.0	0.0	0.0	Segment_1 Pristine Marine
2017-01-10 13:45:00	0.0	0.0	0.0	0.0	0.0	0.0	0.0	0.0	0.0	Segment_1 Pristine Marine
2017-01-10 13:50:00	0.0	0.0	0.0	0.0	0.0	0.0	0.0	0.0	0.0	Segment_1 Pristine Marine
2017-01-10 13:55:00	0.0	0.0	0.0	0.0	0.0	0.0	0.0	0.0	0.0	Segment_1 Pristine Marine
2017-01-10 14:00:00	0.0	0.0	0.0	0.0	0.0	0.0	0.0	0.0	0.0	Segment_1 Pristine Marine
2017-01-10 14:05:00	0.0	0.0	0.0	0.0	0.0	5.353899527918372	0.0	0.0	0.0	Segment_1 Pristine Marine
2017-01-10 14:10:00	0.0	0.0	0.0	0.0	0.0	0.0	0.0	0.0	0.0	Segment_1 Pristine Marine
2017-01-10 14:15:00	0.0	0.0	0.0	0.0	0.0	0.0	0.0	0.0	0.0	Segment_1 Pristine Marine
2017-01-10 14:20:00	0.0	0.0	0.0	0.0	0.0	0.0	0.0	0.0	0.0	Segment_1 Pristine Marine
2017-01-10 14:25:00	0.0	0.0	0.0	0.0	0.0	0.0	0.0	0.0	0.0	Segment_1 Pristine Marine
2017-01-10 14:30:00	0.0	0.0	0.0	0.0	0.0	0.0	0.0	0.0	0.0	Segment_1 Pristine Marine
2017-01-10 14:35:00	0.0	0.0	0.0	0.0	0.0	0.0	0.0	0.0	0.0	Segment_1 Pristine Marine
2017-01-10 14:40:00	0.0	5.3564002817148415	0.0	0.0	0.0	0.0	0.0	0.0	0.0	Segment_1 Pristine Marine
2017-01-10 14:45:00	0.0	0.0	0.0	0.0	0.0	0.0	0.0	0.0	0.0	Segment_1 Pristine Marine
2017-01-10 14:50:00	0.0	0.0	0.0	0.0	0.0	0.0	0.0	0.0	0.0	Segment_1 Pristine Marine
2017-01-10 14:55:00	0.0	0.0	0.0	0.0	0.0	0.0	0.0	0.0	0.0	Segment_1 Pristine Marine
2017-01-10 15:00:00	0.0	0.0	0.0	0.0	0.0	0.0	0.0	0.0	0.0	Segment_1 Pristine Marine
2017-01-10 15:05:00	0.0	0.0	0.0	0.0	0.0	0.0	0.0	0.0	0.0	Segment_1 Pristine Marine
2017-01-10 15:10:00	0.0	0.0	0.0	0.0	0.0	0.0	0.0	0.0	0.0	Segment_1 Pristine Marine
2017-01-10 15:15:00	0.0	0.0	0.0	0.0	0.0	0.0	0.0	0.0	0.0	Segment_1 Pristine Marine
2017-01-10 15:20:00	0.0	0.0	0.0	0.0	0.0	0.0	0.0	0.0	0.0	Segment_1 Pristine Marine
2017-01-10 15:25:00	0.0	0.0	0.0	0.0	0.0	0.0	0.0	0.0	0.0	Segment_1 Pristine Marine
2017-01-10 15:30:00	5.358563530350847	0.0	0.0	0.0	0.0	0.0	0.0	0.0	0.0	Segment_1 Pristine Marine
2017-01-10 15:35:00	0.0	0.0	0.0	0.0	0.0	0.0	0.0	0.0	0.0	Segment_1 Pristine Marine
2017-01-10 15:40:00	0.0	0.0	0.0	0.0	5.355649810313996	0.0	0.0	0.0	0.0	Segment_1 Pristine Marine
2017-01-10 15:45:00	0.0	0.0	0.0	0.0	0.0	0.0	0.0	0.0	0.0	Segment_1 Pristine Marine
2017-01-10 15:50:00	0.0	0.0	0.0	0.0	0.0	0.0	0.0	0.0	0.0	Segment_1 Pristine Marine
2017-01-10 15:55:00	0.0	0.0	0.0	0.0	0.0	0.0	0.0	0.0	0.0	Segment_1 Pristine Marine
2017-01-10 16:00:00	0.0	0.0	0.0	0.0	0.0	0.0	0.0	0.0	0.0	Segment_1 Pristine Marine
2017-01-10 16:05:00	0.0	0.0	0.0	0.0	0.0	5.352721410836471	0.0	0.0	0.0	Segment_1 Pristine Marine
2017-01-10 16:10:00	0.0	0.0	0.0	0.0	0.0	0.0	0.0	0.0	0.0	Segment_1 Pristine Marine
2017-01-10 16:15:00	0.0	0.0	0.0	0.0	0.0	0.0	0.0	0.0	0.0	Segment_1 Pristine Marine
2017-01-10 16:20:00	0.0	0.0	0.0	0.0	0.0	5.3645259649612935	0.0	0.0	0.0	Segment_1 Pristine Marine
2017-01-10 16:25:00	0.0	0.0	0.0	0.0	0.0	0.0	0.0	0.0	0.0	Segment_1 Pristine Marine
2017-01-10 16:30:00	0.0	0.0	0.0	0.0	0.0	0.0	0.0	0.0	0.0	Segment_1 Pristine Marine
2017-01-10 16:35:00	0.0	0.0	0.0	0.0	0.0	0.0	0.0	0.0	0.0	Segment_1 Pristine Marine
2017-01-10 16:40:00	0.0	0.0	0.0	0.0	0.0	0.0	0.0	0.0	0.0	Segment_1 Pristine Marine
2017-01-10 16:45:00	0.0	0.0	0.0	0.0	0.0	0.0	0.0	0.0	0.0	Segment_1 Pristine Marine
2017-01-10 16:50:00	0.0	0.0	0.0	0.0	0.0	5.357633655714752	0.0	0.0	0.0	Segment_1 Pristine Marine
2017-01-10 16:55:00	0.0	0.0	0.0	0.0	0.0	0.0	0.0	0.0	0.0	Segment_1 Pristine Marine
2017-01-10 17:00:00	0.0	0.0	0.0	0.0	0.0	0.0	0.0	0.0	0.0	Segment_1 Pristine Marine
2017-01-10 17:05:00	0.0	0.0	0.0	0.0	0.0	0.0	0.0	0.0	0.0	Segment_1 Pristine Marine
2017-01-10 17:10:00	0.0	0.0	0.0	0.0	0.0	0.0	0.0	0.0	0.0	Segment_1 Pristine Marine
2017-01-10 17:15:00	0.0	0.0	0.0	0.0	0.0	0.0	0.0	0.0	0.0	Segment_1 Pristine Marine
2017-01-10 17:20:00	0.0	0.0	0.0	0.0	0.0	5.352079020028088	0.0	0.0	0.0	Segment_1 Pristine Marine
2017-01-10 17:25:00	0.0	0.0	0.0	0.0	0.0	0.0	0.0	0.0	0.0	Segment_1 Pristine Marine
2017-01-10 17:30:00	0.0	0.0	0.0	0.0	0.0	0.0	0.0	0.0	0.0	Segment_1 Pristine Marine
2017-01-10 17:35:00	0.0	0.0	0.0	0.0	0.0	0.0	0.0	0.0	0.0	Segment_1 Pristine Marine
2017-01-10 17:40:00	0.0	0.0	0.0	0.0	0.0	0.0	0.0	0.0	0.0	Segment_1 Pristine Marine
2017-01-10 17:45:00	0.0	0.0	0.0	0.0	0.0	0.0	0.0	0.0	0.0	Segment_1 Pristine Marine
2017-01-10 17:50:00	0.0	0.0	5.462914427589886	0.0	0.0	0.0	0.0	0.0	0.0	Segment_1 Pristine Marine
2017-01-10 17:55:00	0.0	0.0	0.0	0.0	0.0	0.0	0.0	0.0	0.0	Segment_1 Pristine Marine
2017-01-10 18:00:00	0.0	0.0	5.3558106079103895	0.0	0.0	0.0	0.0	0.0	0.0	Segment_1 Pristine Marine
2017-01-10 18:05:00	0.0	0.0	0.0	0.0	0.0	0.0	0.0	0.0	0.0	Segment_1 Pristine Marine
2017-01-10 18:10:00	0.0	0.0	0.0	5.356525380730167	0.0	0.0	0.0	0.0	0.0	Segment_1 Pristine Marine
2017-01-10 18:15:00	0.0	0.0	0.0	0.0	0.0	0.0	0.0	0.0	0.0	Segment_1 Pristine Marine
2017-01-10 18:20:00	0.0	0.0	0.0	0.0	0.0	0.0	0.0	0.0	0.0	Segment_1 Pristine Marine
2017-01-10 18:25:00	0.0	5.3545780730341415	0.0	0.0	0.0	0.0	0.0	0.0	0.0	Segment_1 Pristine Marine
2017-01-10 18:30:00	0.0	0.0	0.0	0.0	0.0	0.0	0.0	0.0	0.0	Segment_1 Pristine Marine
2017-01-10 18:35:00	0.0	0.0	0.0	0.0	0.0	0.0	0.0	0.0	0.0	Segment_1 Pristine Marine
2017-01-10 18:40:00	0.0	0.0	0.0	0.0	0.0	0.0	0.0	0.0	0.0	Segment_1 Pristine Marine
2017-01-10 18:45:00	0.0	0.0	0.0	0.0	0.0	0.0	0.0	0.0	0.0	Segment_1 Pristine Marine
2017-01-10 18:50:00	0.0	0.0	0.0	0.0	0.0	0.0	0.0	0.0	0.0	Segment_1 Pristine Marine
2017-01-10 18:55:00	0.0	0.0	0.0	0.0	0.0	0.0	0.0	0.0	0.0	Segment_1 Pristine Marine
2017-01-10 19:00:00	0.0	0.0	0.0	0.0	0.0	0.0	0.0	0.0	0.0	Segment_1 Pristine Marine
2017-01-10 19:05:00	0.0	0.0	0.0	0.0	0.0	0.0	0.0	0.0	0.0	Segment_1 Pristine Marine
2017-01-10 19:10:00	0.0	0.0	0.0	0.0	0.0	0.0	0.0	0.0	0.0	Segment_1 Pristine Marine
2017-01-10 19:15:00	0.0	0.0	0.0	0.0	0.0	0.0	0.0	0.0	0.0	Segment_1 Pristine Marine
2017-01-10 19:20:00	0.0	0.0	0.0	0.0	0.0	0.0	5.36105074210876	0.0	0.0	Segment_1 Pristine Marine
2017-01-10 19:25:00	0.0	0.0	0.0	0.0	0.0	0.0	0.0	0.0	0.0	Segment_1 Pristine Marine
2017-01-10 19:30:00	0.0	0.0	0.0	0.0	0.0	0.0	0.0	0.0	0.0	Segment_1 Pristine Marine
2017-01-10 19:35:00	0.0	0.0	0.0	0.0	0.0	0.0	0.0	0.0	0.0	Segment_1 Pristine Marine
2017-01-10 19:40:00	0.0	0.0	0.0	0.0	0.0	0.0	5.3519541286092815	0.0	0.0	Segment_1 Pristine Marine
2017-01-10 19:45:00	0.0	0.0	0.0	0.0	0.0	5.355828474906012	0.0	0.0	0.0	Segment_1 Pristine Marine
2017-01-10 19:50:00	0.0	0.0	0.0	0.0	0.0	0.0	0.0	0.0	0.0	Segment_1 Pristine Marine
2017-01-10 19:55:00	0.0	0.0	0.0	0.0	0.0	0.0	0.0	0.0	0.0	Segment_1 Pristine Marine
2017-01-10 20:00:00	0.0	0.0	0.0	0.0	0.0	0.0	0.0	0.0	0.0	Segment_1 Pristine Marine
2017-01-10 20:05:00										Segment_1 Pristine Marine
2017-01-10 20:10:00										Segment_1 Pristine Marine
2017-01-10 20:15:00										Segment_1 Pristine Marine
2017-01-10 20:20:00										Segment_1 Pristine Marine
2017-01-10 20:25:00										Segment_1 Pristine Marine
2017-01-10 20:30:00										Segment_1 Pristine Marine
2017-01-10 20:35:00	0.0	0.0	0.0	0.0	0.0	0.0	0.0	0.0	0.0	Segment_1 Pristine Marine
2017-01-10 20:40:00	5.3609254316314425	0.0	0.0	0.0	5.3609254316314425	0.0	0.0	0.0	0.0	Segment_1 Pristine Marine
2017-01-10 20:45:00	0.0	0.0	0.0	0.0	0.0	0.0	0.0	0.0	0.0	Segment_1 Pristine Marine
2017-01-10 20:50:00	0.0	0.0	0.0	0.0	0.0	0.0	0.0	0.0	0.0	Segment_1 Pristine Marine
2017-01-10 20:55:00	0.0	0.0	0.0	0.0	0.0	5.354720946554376	0.0	0.0	0.0	Segment_1 Pristine Marine
2017-01-10 21:00:00	0.0	0.0	0.0	0.0	0.0	0.0	0.0	0.0	0.0	Segment_1 Pristine Marine
2017-01-10 21:05:00	0.0	0.0	0.0	0.0	0.0	5.355006716469403	5.355006716469403	0.0	0.0	Segment_1 Pristine Marine
2017-01-10 21:10:00	0.0	0.0	0.0	0.0	5.352882032634247	0.0	0.0	0.0	0.0	Segment_1 Pristine Marine
2017-01-10 21:15:00	0.0	0.0	0.0	0.0	0.0	0.0	0.0	0.0	0.0	Segment_1 Pristine Marine
2017-01-10 21:20:00	0.0	0.0	0.0	0.0	0.0	0.0	0.0	0.0	0.0	Segment_1 Pristine Marine
2017-01-10 21:25:00	0.0	0.0	0.0	0.0	5.352364508017317	5.352364508017317	0.0	0.0	0.0	Segment_1 Pristine Marine
2017-01-10 21:30:00	0.0	0.0	0.0	5.353506764606443	5.353506764606443	0.0	5.353506764606443	0.0	0.0	Segment_1 Pristine Marine
2017-01-10 21:35:00	0.0	0.0	0.0	0.0	5.355310380426988	0.0	0.0	0.0	0.0	Segment_1 Pristine Marine
2017-01-10 21:40:00	0.0	0.0	0.0	0.0	0.0	5.362769877068751	0.0	0.0	0.0	Segment_1 Pristine Marine
2017-01-10 21:45:00	0.0	0.0	0.0	0.0	0.0	5.354470922897272	0.0	0.0	0.0	Segment_1 Pristine Marine
2017-01-10 21:50:00	0.0	0.0	0.0	0.0	0.0	0.0	0.0	5.356025019725924	0.0	Segment_1 Pristine Marine
2017-01-10 21:55:00	0.0	0.0	0.0	0.0	0.0	0.0	0.0	0.0	0.0	Segment_1 Pristine Marine
2017-01-10 22:00:00	0.0	0.0	0.0	0.0	5.355417564164167	0.0	0.0	0.0	0.0	Segment_1 Pristine Marine
2017-01-10 22:05:00	0.0	0.0	0.0	0.0	5.355953547213293	5.355953547213293	0.0	0.0	0.0	Segment_1 Pristine Marine
2017-01-10 22:10:00	0.0	0.0	0.0	0.0	0.0	0.0	0.0	0.0	0.0	Segment_1 Pristine Marine
2017-01-10 22:15:00	0.0	0.0	0.0	0.0	5.353881673790309	0.0	0.0	0.0	0.0	Segment_1 Pristine Marine
2017-01-10 22:20:00	0.0	0.0	0.0	0.0	0.0	0.0	0.0	0.0	0.0	Segment_1 Pristine Marine
2017-01-10 22:25:00	0.0	0.0	0.0	0.0	0.0	0.0	0.0	0.0	0.0	Segment_1 Pristine Marine
2017-01-10 22:30:00										Segment_1 Pristine Marine
2017-01-10 22:35:00										Segment_1 Pristine Marine
2017-01-10 22:40:00										Segment_1 Pristine Marine
2017-01-10 22:45:00										Segment_1 Pristine Marine
2017-01-10 22:50:00										Segment_1 Pristine Marine
2017-01-10 22:55:00	0.0	0.0	0.0	0.0	0.0	0.0	0.0	0.0	0.0	Segment_1 Pristine Marine
2017-01-10 23:00:00	0.0	0.0	0.0	0.0	0.0	0.0	0.0	0.0	0.0	Segment_1 Pristine Marine
2017-01-10 23:05:00	0.0	0.0	0.0	0.0	0.0	0.0	0.0	0.0	0.0	Segment_1 Pristine Marine
2017-01-10 23:10:00	0.0	0.0	0.0	0.0	0.0	0.0	0.0	0.0	0.0	Segment_1 Pristine Marine
2017-01-10 23:15:00	0.0	0.0	0.0	0.0	5.359171699845536	0.0	0.0	0.0	0.0	Segment_1 Pristine Marine
2017-01-10 23:20:00	0.0	0.0	0.0	0.0	0.0	0.0	5.353828112120592	0.0	0.0	Segment_1 Pristine Marine
2017-01-10 23:25:00	0.0	0.0	0.0	0.0	0.0	0.0	0.0	5.354595931807217	0.0	Segment_1 Pristine Marine
2017-01-10 23:30:00	5.353578171831384	0.0	0.0	0.0	5.353578171831384	0.0	0.0	0.0	0.0	Segment_1 Pristine Marine
2017-01-10 23:35:00	0.0	0.0	0.0	0.0	0.0	0.0	0.0	0.0	0.0	Segment_1 Pristine Marine
2017-01-10 23:40:00	0.0	0.0	0.0	0.0	5.355167475451143	5.355167475451143	5.355167475451143	0.0	0.0	Segment_1 Pristine Marine
2017-01-10 23:45:00	0.0	0.0	0.0	0.0	5.354238778978173	5.354238778978173	0.0	0.0	0.0	Segment_1 Pristine Marine
2017-01-10 23:50:00	0.0	0.0	0.0	0.0	0.0	0.0	0.0	0.0	0.0	Segment_1 Pristine Marine
2017-01-10 23:55:00	0.0	0.0	0.0	0.0	0.0	0.0	0.0	0.0	0.0	Segment_1 Pristine Marine
2017-01-11 00:00:00	0.0	0.0	0.0	0.0	0.0	0.0	0.0	0.0	0.0	Segment_1 Pristine Marine
2017-01-11 00:05:00	0.0	0.0	0.0	0.0	0.0	0.0	0.0	0.0	0.0	Segment_1 Pristine Marine
2017-01-11 00:10:00	0.0	5.3536495809612665	0.0	0.0	0.0	0.0	5.3536495809612665	0.0	0.0	Segment_1 Pristine Marine
2017-01-11 00:15:00	0.0	0.0	0.0	0.0	10.712800563429683	0.0	0.0	0.0	0.0	Segment_1 Pristine Marine
2017-01-11 00:20:00	0.0	0.0	0.0	0.0	5.353203305150685	0.0	0.0	0.0	0.0	Segment_1 Pristine Marine
2017-01-11 00:25:00	0.0	0.0	0.0	0.0	5.353953091017044	0.0	0.0	0.0	0.0	Segment_1 Pristine Marine
2017-01-11 00:30:00	0.0	0.0	0.0	0.0	0.0	0.0	5.3537924049361605	0.0	0.0	Segment_1 Pristine Marine
2017-01-11 00:35:00										Segment_1 Pristine Marine
2017-01-11 00:40:00										Segment_1 Pristine Marine
2017-01-11 00:45:00										Segment_1 Pristine Marine
2017-01-11 00:50:00	0.0	0.0	0.0	0.0	0.0	0.0	5.355346107862672	0.0	0.0	Segment_1 Pristine Marine
2017-01-11 00:55:00	0.0	0.0	0.0	0.0	0.0	5.353060512604658	0.0	0.0	0.0	Segment_1 Pristine Marine
2017-01-11 01:00:00	0.0	0.0	0.0	0.0	0.0	0.0	0.0	0.0	0.0	Segment_1 Pristine Marine
2017-01-11 01:05:00	0.0	0.0	0.0	0.0	0.0	5.355238926985708	0.0	0.0	0.0	Segment_1 Pristine Marine
2017-01-11 01:10:00	0.0	0.0	0.0	0.0	0.0	5.3548816883785095	0.0	0.0	0.0	Segment_1 Pristine Marine
2017-01-11 01:15:00	0.0	0.0	0.0	0.0	0.0	0.0	0.0	0.0	0.0	Segment_1 Pristine Marine
2017-01-11 01:20:00	0.0	0.0	0.0	0.0	0.0	0.0	0.0	0.0	0.0	Segment_1 Pristine Marine
2017-01-11 01:25:00										Segment_1 Pristine Marine
2017-01-11 01:30:00										Segment_1 Pristine Marine
2017-01-11 01:35:00										Segment_1 Pristine Marine
2017-01-11 01:40:00										Segment_1 Pristine Marine
2017-01-11 01:45:00										Segment_1 Pristine Marine
2017-01-11 01:50:00										Segment_1 Pristine Marine
2017-01-11 01:55:00										Segment_1 Pristine Marine
2017-01-11 02:00:00										Segment_1 Pristine Marine
2017-01-11 02:05:00										Segment_1 Pristine Marine
2017-01-11 02:10:00										Segment_1 Pristine Marine
2017-01-11 02:15:00										Segment_1 Pristine Marine
2017-01-11 02:20:00										Segment_1 Pristine Marine
2017-01-11 02:25:00										Segment_1 Pristine Marine
2017-01-11 02:30:00										Segment_1 Pristine Marine
2017-01-11 02:35:00										Segment_1 Pristine Marine
2017-01-11 02:40:00										Segment_1 Pristine Marine
2017-01-11 02:45:00										Segment_1 Pristine Marine
2017-01-11 02:50:00										Segment_1 Pristine Marine
2017-01-11 02:55:00										Segment_1 Pristine Marine
2017-01-11 03:00:00										Segment_1 Pristine Marine
2017-01-11 03:05:00										Segment_1 Pristine Marine
2017-01-11 03:10:00										Segment_1 Pristine Marine
2017-01-11 03:15:00										Segment_1 Pristine Marine
2017-01-11 03:20:00										Segment_1 Pristine Marine
2017-01-11 03:25:00	5.3556140788259965	0.0	0.0	0.0	0.0	0.0	0.0	0.0	0.0	Segment_1 Pristine Marine
2017-01-11 03:30:00	0.0	0.0	0.0	0.0	0.0	0.0	0.0	0.0	0.0	Segment_1 Pristine Marine
2017-01-11 03:35:00										Segment_1 Pristine Marine
2017-01-11 03:40:00										Segment_1 Pristine Marine
2017-01-11 03:45:00										Segment_1 Pristine Marine
2017-01-11 03:50:00										Segment_1 Pristine Marine
2017-01-11 03:55:00										Segment_1 Pristine Marine
2017-01-11 04:00:00	12.799572224074007	0.0	0.0	0.0	0.0	0.0	0.0	0.0	0.0	Segment_1 Pristine Marine
2017-01-11 04:05:00	0.0	0.0	0.0	0.0	0.0	0.0	0.0	0.0	0.0	Segment_1 Pristine Marine
2017-01-11 04:10:00	5.3532211547545785	0.0	0.0	0.0	0.0	0.0	0.0	0.0	0.0	Segment_1 Pristine Marine
2017-01-11 04:15:00	10.711085234560649	0.0	0.0	0.0	0.0	0.0	0.0	0.0	0.0
2017-01-11 04:20:00	0.0	0.0	0.0	0.0	0.0	0.0	0.0	0.0	0.0
2017-01-11 04:25:00	0.0	0.0	0.0	0.0	0.0	0.0	0.0	0.0	0.0	Segment_1 Pristine Marine
2017-01-11 04:30:00	0.0	5.354524497429655	0.0	0.0	0.0	0.0	0.0	0.0	0.0	Segment_1 Pristine Marine
2017-01-11 04:35:00	0.0	0.0	0.0	0.0	0.0	0.0	0.0	0.0	0.0	Segment_1 Pristine Marine
2017-01-11 04:40:00	5.354917410094447	0.0	0.0	0.0	0.0	0.0	0.0	0.0	0.0	Segment_1 Pristine Marine
2017-01-11 04:45:00	5.356453894863046	0.0	0.0	0.0	0.0	0.0	0.0	0.0	0.0	Segment_1 Pristine Marine
2017-01-11 04:50:00	0.0	0.0	0.0	0.0	0.0	0.0	0.0	0.0	0.0	Segment_1 Pristine Marine
2017-01-11 04:55:00	0.0	0.0	0.0	0.0	0.0	0.0	0.0	0.0	0.0	Segment_1 Pristine Marine
2017-01-11 05:00:00	0.0	10.711942830325246	0.0	0.0	0.0	0.0	0.0	0.0	0.0	Segment_1 Pristine Marine
2017-01-11 05:05:00	0.0	0.0	0.0	0.0	0.0	5.354113786743724	5.354113786743724	0.0	0.0	Segment_1 Pristine Marine
2017-01-11 05:10:00	5.353720991996167	0.0	0.0	0.0	0.0	0.0	0.0	0.0	0.0	Segment_1 Pristine Marine
2017-01-11 05:15:00	0.0	0.0	0.0	0.0	5.3558820766081405	0.0	0.0	0.0	0.0	Segment_1 Pristine Marine
2017-01-11 05:20:00	10.729374592002582	0.0	0.0	0.0	0.0	0.0	0.0	0.0	0.0	Segment_1 Pristine Marine
2017-01-11 05:25:00	0.0	5.362734050511488	0.0	5.362734050511488	5.362734050511488	0.0	0.0	0.0	0.0	Segment_1 Pristine Marine
2017-01-11 05:30:00	0.0	0.0	0.0	0.0	0.0	0.0	0.0	0.0	0.0	Segment_1 Pristine Marine
2017-01-11 05:35:00	0.0	0.0	0.0	0.0	0.0	0.0	0.0	0.0	0.0	Segment_1 Pristine Marine
2017-01-11 05:40:00	0.0	0.0	0.0	0.0	0.0	0.0	0.0	0.0	0.0	Segment_1 Pristine Marine
2017-01-11 05:45:00	5.35263218066949	0.0	0.0	0.0	0.0	5.35263218066949	0.0	0.0	0.0	Segment_1 Pristine Marine
2017-01-11 05:50:00	0.0	0.0	0.0	0.0	0.0	0.0	0.0	0.0	0.0	Segment_1 Pristine Marine
2017-01-11 05:55:00	10.719953684716131	0.0	0.0	0.0	0.0	0.0	0.0	0.0	0.0	Segment_1 Pristine Marine
2017-01-11 06:00:00	0.0	0.0	0.0	0.0	0.0	0.0	0.0	0.0	0.0	Segment_1 Pristine Marine
2017-01-11 06:05:00	5.47155321258887	0.0	0.0	0.0	5.47155321258887	0.0	5.47155321258887	0.0	0.0	Segment_1 Pristine Marine
2017-01-11 06:10:00	0.0	0.0	0.0	0.0	0.0	5.469651827249155	0.0	0.0	0.0	Segment_1 Pristine Marine
2017-01-11 06:15:00	0.0	0.0	0.0	0.0	0.0	0.0	0.0	0.0	0.0	Segment_1 Pristine Marine
2017-01-11 06:20:00	5.352757103736268	0.0	5.352757103736268	0.0	5.352757103736268	0.0	0.0	0.0	0.0	Segment_1 Pristine Marine
2017-01-11 06:25:00	5.362214619218332	0.0	0.0	0.0	0.0	0.0	5.362214619218332	0.0	0.0	Segment_1 Pristine Marine
2017-01-11 06:30:00	5.35670410374603	0.0	0.0	0.0	0.0	0.0	0.0	0.0	0.0	Segment_1 Pristine Marine
2017-01-11 06:35:00	0.0	0.0	0.0	0.0	0.0	0.0	0.0	0.0	0.0	Segment_1 Pristine Marine
2017-01-11 06:40:00	0.0	0.0	0.0	0.0	0.0	0.0	0.0	0.0	0.0	Segment_1 Pristine Marine
2017-01-11 06:45:00	5.354917410094447	0.0	0.0	0.0	0.0	0.0	0.0	0.0	0.0	Segment_1 Pristine Marine
2017-01-11 06:50:00	0.0	0.0	0.0	0.0	0.0	0.0	0.0	0.0	0.0	Segment_1 Pristine Marine
2017-01-11 06:55:00	0.0	0.0	0.0	0.0	0.0	0.0	0.0	0.0	0.0	Segment_1 Pristine Marine
2017-01-11 07:00:00	0.0	0.0	0.0	0.0	0.0	5.35409593118662	0.0	0.0	0.0	Segment_1 Pristine Marine
2017-01-11 07:05:00	10.710692215725343	0.0	0.0	0.0	0.0	0.0	0.0	0.0	0.0	Segment_1 Pristine Marine
2017-01-11 07:10:00	0.0	0.0	0.0	5.362537013002744	0.0	0.0	0.0	0.0	0.0	Segment_1 Pristine Marine
2017-01-11 07:15:00	5.354185210163101	0.0	0.0	0.0	0.0	0.0	0.0	0.0	0.0	Segment_1 Pristine Marine
2017-01-11 07:20:00	5.356203709353227	0.0	0.0	0.0	0.0	0.0	0.0	0.0	0.0	Segment_1 Pristine Marine
2017-01-11 07:25:00	5.3543816343923165	5.3543816343923165	0.0	5.3543816343923165	0.0	0.0	0.0	0.0	0.0	Segment_1 Pristine Marine
2017-01-11 07:30:00	0.0	5.362859445556212	0.0	0.0	0.0	0.0	0.0	0.0	0.0	Segment_1 Pristine Marine
2017-01-11 07:35:00	0.0	0.0	0.0	0.0	0.0	0.0	0.0	0.0	0.0	Segment_1 Pristine Marine
2017-01-11 07:40:00	0.0	0.0	5.352578643997261	0.0	0.0	0.0	0.0	0.0	0.0	Segment_1 Pristine Marine
2017-01-11 07:45:00	0.0	0.0	0.0	5.359941053109294	0.0	0.0	0.0	0.0	0.0	Segment_1 Pristine Marine
2017-01-11 07:50:00	5.363343167093696	0.0	0.0	0.0	0.0	0.0	0.0	0.0	0.0	Segment_1 Pristine Marine
2017-01-11 07:55:00	5.3545602143801885	0.0	0.0	0.0	0.0	0.0	0.0	0.0	0.0	Segment_1 Pristine Marine
2017-01-11 08:00:00	0.0	5.3548102463763785	0.0	0.0	0.0	0.0	0.0	0.0	0.0	Segment_1 Pristine Marine
2017-01-11 08:05:00	5.3543994918550775	0.0	0.0	0.0	0.0	0.0	0.0	0.0	0.0	Segment_1 Pristine Marine
2017-01-11 08:10:00	0.0	0.0	0.0	0.0	0.0	0.0	0.0	0.0	0.0	Segment_1 Pristine Marine
2017-01-11 08:15:00	0.0	0.0	0.0	0.0	0.0	0.0	0.0	0.0	0.0	Segment_1 Pristine Marine
2017-01-11 08:20:00	0.0	0.0	0.0	0.0	5.363414836965236	0.0	0.0	0.0	0.0	Segment_1 Pristine Marine
2017-01-11 08:25:00	0.0	0.0	0.0	0.0	0.0	0.0	0.0	0.0	0.0	Segment_1 Pristine Marine
2017-01-11 08:30:00	0.0	0.0	0.0	0.0	0.0	5.355971415162623	0.0	0.0	0.0	Segment_1 Pristine Marine
2017-01-11 08:35:00	0.0	0.0	0.0	0.0	0.0	0.0	0.0	0.0	0.0	Segment_1 Pristine Marine
2017-01-11 08:40:00	0.0	5.362393722090451	0.0	0.0	0.0	0.0	0.0	0.0	0.0	Segment_1 Pristine Marine
2017-01-11 08:45:00	0.0	0.0	0.0	5.359028588721669	0.0	0.0	0.0	0.0	0.0	Segment_1 Pristine Marine
2017-01-11 08:50:00	0.0	0.0	0.0	0.0	0.0	5.3561858398539615	0.0	0.0	0.0	Segment_1 Pristine Marine
2017-01-11 08:55:00	0.0	0.0	0.0	0.0	0.0	0.0	0.0	0.0	0.0	Segment_1 Pristine Marine
2017-01-11 09:00:00	0.0	0.0	0.0	0.0	0.0	0.0	0.0	0.0	0.0	Segment_1 Pristine Marine
2017-01-11 09:05:00										Segment_1 Pristine Marine
2017-01-11 09:10:00										Segment_1 Pristine Marine
2017-01-11 09:15:00	0.0	0.0	0.0	0.0	0.0	0.0	0.0	0.0	0.0	Segment_1 Pristine Marine
2017-01-11 09:20:00	5.356793469726418	0.0	0.0	0.0	0.0	0.0	0.0	0.0	0.0	Segment_1 Pristine Marine
2017-01-11 09:25:00	0.0	0.0	0.0	0.0	0.0	0.0	0.0	0.0	0.0	Segment_1 Pristine Marine
2017-01-11 09:30:00	0.0	0.0	0.0	0.0	0.0	0.0	0.0	0.0	0.0	Segment_1 Pristine Marine
2017-01-11 09:35:00	0.0	0.0	0.0	0.0	0.0	0.0	0.0	0.0	0.0	Segment_1 Pristine Marine
2017-01-11 09:40:00	5.356293058638081	0.0	0.0	0.0	0.0	0.0	0.0	0.0	0.0	Segment_1 Pristine Marine
2017-01-11 09:45:00	5.35252510839596	0.0	0.0	0.0	0.0	5.35252510839596	0.0	0.0	0.0	Segment_1 Pristine Marine
2017-01-11 09:50:00	5.357615776672983	0.0	0.0	0.0	0.0	0.0	0.0	0.0	0.0	Segment_1 Pristine Marine
2017-01-11 09:55:00	5.3532211547545785	0.0	0.0	0.0	0.0	0.0	0.0	0.0	0.0	Segment_1 Pristine Marine
2017-01-11 10:00:00	0.0	0.0	0.0	0.0	0.0	0.0	0.0	0.0	0.0	Segment_1 Pristine Marine
2017-01-11 10:05:00	0.0	0.0	0.0	0.0	0.0	0.0	0.0	0.0	0.0	Segment_1 Pristine Marine
2017-01-11 10:10:00	0.0	0.0	0.0	0.0	0.0	0.0	0.0	0.0	0.0	Segment_1 Pristine Marine
2017-01-11 10:15:00	0.0	0.0	0.0	0.0	0.0	0.0	5.478517588092783	0.0	0.0	Segment_1 Pristine Marine
2017-01-11 10:20:00	0.0	0.0	0.0	0.0	0.0	0.0	0.0	0.0	0.0	Segment_1 Pristine Marine
2017-01-11 10:25:00	0.0	0.0	0.0	0.0	0.0	0.0	0.0	0.0	0.0	Segment_1 Pristine Marine
2017-01-11 10:30:00	0.0	0.0	0.0	0.0	5.359314818613077	0.0	0.0	0.0	0.0	Segment_1 Pristine Marine
2017-01-11 10:35:00	10.711799888161217	0.0	0.0	0.0	0.0	0.0	0.0	0.0	0.0	Segment_1 Pristine Marine
2017-01-11 10:40:00	0.0	0.0	0.0	0.0	0.0	0.0	0.0	0.0	0.0	Segment_1 Pristine Marine
2017-01-11 10:45:00	0.0	0.0	0.0	0.0	0.0	0.0	0.0	0.0	0.0	Segment_1 Pristine Marine
2017-01-11 10:50:00	0.0	0.0	0.0	0.0	0.0	0.0	0.0	0.0	0.0	Segment_1 Pristine Marine
2017-01-11 10:55:00	0.0	0.0	0.0	0.0	0.0	0.0	0.0	0.0	0.0	Segment_1 Pristine Marine
2017-01-11 11:00:00	0.0	0.0	0.0	5.473455920324789	0.0	0.0	0.0	0.0	0.0	Segment_1 Pristine Marine
2017-01-11 11:05:00	0.0	0.0	0.0	0.0	5.447806553934103	0.0	0.0	0.0	0.0	Segment_1 Pristine Marine
2017-01-11 11:10:00	0.0	5.353881673790309	0.0	0.0	0.0	0.0	0.0	0.0	0.0	Segment_1 Pristine Marine
2017-01-11 11:15:00	10.71112096497591	0.0	0.0	0.0	0.0	0.0	0.0	0.0	0.0	Segment_1 Pristine Marine
2017-01-11 11:20:00	0.0	0.0	0.0	0.0	0.0	0.0	0.0	0.0	0.0	Segment_1 Pristine Marine
2017-01-11 11:25:00	0.0	0.0	0.0	5.355203200980091	0.0	0.0	0.0	0.0	0.0	Segment_1 Pristine Marine
2017-01-11 11:30:00	0.0	0.0	0.0	0.0	0.0	0.0	0.0	0.0	0.0	Segment_1 Pristine Marine
2017-01-11 11:35:00	0.0	0.0	0.0	0.0	0.0	0.0	0.0	0.0	0.0	Segment_1 Pristine Marine
2017-01-11 11:40:00	0.0	0.0	0.0	0.0	0.0	0.0	0.0	0.0	0.0	Segment_1 Pristine Marine
2017-01-11 11:45:00	0.0	0.0	0.0	0.0	0.0	0.0	0.0	0.0	0.0	Segment_1 Pristine Marine
2017-01-11 11:50:00	0.0	0.0	0.0	0.0	0.0	0.0	0.0	0.0	0.0	Segment_1 Pristine Marine
2017-01-11 11:55:00	0.0	0.0	0.0	0.0	0.0	5.358635072538747	0.0	0.0	0.0	Segment_1 Pristine Marine
2017-01-11 12:00:00	0.0	0.0	0.0	0.0	0.0	0.0	0.0	0.0	0.0	Segment_1 Pristine Marine
2017-01-11 12:05:00	0.0	0.0	0.0	0.0	0.0	0.0	0.0	0.0	0.0	Segment_1 Pristine Marine
2017-01-11 12:10:00	5.353239004477506	0.0	0.0	0.0	0.0	0.0	0.0	0.0	0.0	Segment_1 Pristine Marine
2017-01-11 12:15:00	5.3558999440806065	0.0	0.0	0.0	0.0	0.0	0.0	0.0	0.0	Segment_1 Pristine Marine
2017-01-11 12:20:00	0.0	0.0	0.0	0.0	0.0	0.0	0.0	0.0	0.0	Segment_1 Pristine Marine
2017-01-11 12:25:00	0.0	0.0	0.0	0.0	0.0	0.0	0.0	0.0	0.0	Segment_1 Pristine Marine
2017-01-11 12:30:00	0.0	0.0	0.0	0.0	0.0	0.0	0.0	0.0	0.0	Segment_1 Pristine Marine
2017-01-11 12:35:00	0.0	5.356882838688646	0.0	0.0	0.0	0.0	0.0	0.0	0.0	Segment_1 Pristine Marine
2017-01-11 12:40:00	5.354185210163101	0.0	0.0	0.0	0.0	0.0	0.0	0.0	0.0	Segment_1 Pristine Marine
2017-01-11 12:45:00	0.0	0.0	0.0	0.0	0.0	5.368705774919915	0.0	0.0	0.0	Segment_1 Pristine Marine
2017-01-11 12:50:00	0.0	0.0	0.0	0.0	0.0	0.0	0.0	0.0	0.0	Segment_1 Pristine Marine
2017-01-11 12:55:00	0.0	0.0	0.0	0.0	0.0	0.0	0.0	0.0	0.0	Segment_1 Pristine Marine
2017-01-11 13:00:00	0.0	0.0	0.0	0.0	0.0	0.0	0.0	0.0	0.0	Segment_1 Pristine Marine
2017-01-11 13:05:00	0.0	0.0	0.0	0.0	0.0	0.0	0.0	0.0	0.0	Segment_1 Pristine Marine
2017-01-11 13:10:00	0.0	0.0	0.0	0.0	0.0	0.0	0.0	0.0	0.0	Segment_1 Pristine Marine
2017-01-11 13:15:00	0.0	0.0	0.0	0.0	0.0	0.0	0.0	0.0	0.0	Segment_1 Pristine Marine
2017-01-11 13:20:00										Segment_1 Pristine Marine
2017-01-11 13:25:00										Segment_1 Pristine Marine
2017-01-11 13:30:00										Segment_1 Pristine Marine
2017-01-11 13:35:00										Segment_1 Pristine Marine
2017-01-11 13:40:00										Segment_1 Pristine Marine
2017-01-11 13:45:00	0.0	0.0	0.0	0.0	5.357562140263652	0.0	0.0	0.0	0.0	Segment_1 Pristine Marine
2017-01-11 13:50:00	0.0	0.0	0.0	0.0	0.0	0.0	0.0	0.0	0.0	Segment_1 Pristine Marine
2017-01-11 13:55:00	0.0	0.0	0.0	0.0	0.0	0.0	0.0	0.0	0.0	Segment_1 Pristine Marine
2017-01-11 14:00:00	0.0	0.0	0.0	0.0	0.0	0.0	0.0	0.0	0.0	Segment_1 Pristine Marine
2017-01-11 14:05:00	5.353524616234094	0.0	0.0	0.0	0.0	5.353524616234094	0.0	0.0	0.0	Segment_1 Pristine Marine
2017-01-11 14:10:00	0.0	0.0	0.0	0.0	5.35211470436122	0.0	0.0	0.0	0.0	Segment_1 Pristine Marine
2017-01-11 14:15:00	0.0	0.0	0.0	0.0	0.0	0.0	0.0	0.0	0.0	Segment_1 Pristine Marine
2017-01-11 14:20:00	0.0	5.3520254944205865	0.0	0.0	0.0	0.0	0.0	0.0	0.0	Segment_1 Pristine Marine
2017-01-11 14:25:00	0.0	0.0	0.0	0.0	0.0	0.0	0.0	0.0	0.0	Segment_1 Pristine Marine
2017-01-11 14:30:00	10.727116364909577	0.0	0.0	0.0	0.0	0.0	0.0	0.0	0.0	Segment_1 Pristine Marine
2017-01-11 14:35:00	5.353578171831384	0.0	0.0	5.353578171831384	0.0	0.0	0.0	0.0	0.0	Segment_1 Pristine Marine
2017-01-11 14:40:00	5.35468522745953	0.0	0.0	5.35468522745953	0.0	0.0	0.0	0.0	0.0	Segment_1 Pristine Marine
2017-01-11 14:45:00	0.0	0.0	0.0	0.0	0.0	0.0	0.0	0.0	0.0	Segment_1 Pristine Marine
2017-01-11 14:50:00	5.354953132286977	0.0	0.0	0.0	0.0	0.0	0.0	0.0	0.0	Segment_1 Pristine Marine
2017-01-11 14:55:00	5.3545780730341415	0.0	0.0	0.0	0.0	0.0	0.0	0.0	0.0	Segment_1 Pristine Marine
2017-01-11 15:00:00	0.0	0.0	0.0	0.0	0.0	0.0	0.0	0.0	0.0	Segment_1 Pristine Marine
2017-01-11 15:05:00	0.0	5.355006716469403	0.0	0.0	0.0	0.0	0.0	0.0	0.0	Segment_1 Pristine Marine
2017-01-11 15:10:00	10.70937045491906	0.0	0.0	0.0	0.0	5.35468522745953	0.0	0.0	0.0	Segment_1 Pristine Marine
2017-01-11 15:15:00	5.359457945024908	0.0	0.0	0.0	0.0	0.0	0.0	0.0	0.0	Segment_1 Pristine Marine
2017-01-11 15:20:00	0.0	5.35243588477355	0.0	0.0	0.0	5.35243588477355	0.0	0.0	0.0	Segment_1 Pristine Marine
2017-01-11 15:25:00	0.0	0.0	5.35741911508897	0.0	0.0	5.35741911508897	0.0	0.0	0.0	Segment_1 Pristine Marine
2017-01-11 15:30:00	5.352150389170193	0.0	0.0	0.0	0.0	0.0	0.0	0.0	0.0	Segment_1 Pristine Marine
2017-01-11 15:35:00	5.353060512604658	0.0	0.0	0.0	0.0	0.0	0.0	0.0	0.0	Segment_1 Pristine Marine
2017-01-11 15:40:00	5.356757722976451	0.0	0.0	0.0	0.0	0.0	0.0	0.0	0.0	Segment_1 Pristine Marine
2017-01-11 15:45:00	0.0	0.0	0.0	0.0	5.36592448975864	0.0	0.0	0.0	0.0	Segment_1 Pristine Marine
2017-01-11 15:50:00	5.3550603017242215	0.0	0.0	0.0	0.0	0.0	0.0	0.0	0.0	Segment_1 Pristine Marine
2017-01-11 15:55:00	5.354185210163101	0.0	0.0	0.0	5.354185210163101	0.0	5.354185210163101	0.0	0.0	Segment_1 Pristine Marine
2017-01-11 16:00:00	5.362017619876915	0.0	0.0	0.0	0.0	5.362017619876915	0.0	0.0	0.0	Segment_1 Pristine Marine
2017-01-11 16:05:00	5.35874238940252	0.0	0.0	0.0	0.0	0.0	0.0	0.0	0.0	Segment_1 Pristine Marine
2017-01-11 16:10:00	5.353578171831384	0.0	5.353578171831384	0.0	0.0	0.0	0.0	0.0	0.0	Segment_1 Pristine Marine
2017-01-11 16:15:00	5.353488913097848	0.0	0.0	0.0	0.0	0.0	0.0	0.0	0.0	Segment_1 Pristine Marine
2017-01-11 16:20:00	0.0	0.0	0.0	0.0	0.0	0.0	0.0	0.0	0.0	Segment_1 Pristine Marine
2017-01-11 16:25:00	5.354488780955613	5.354488780955613	5.354488780955613	0.0	0.0	0.0	0.0	0.0	0.0	Segment_1 Pristine Marine
2017-01-11 16:30:00	5.3519541286092815	0.0	0.0	0.0	5.3519541286092815	0.0	0.0	5.3519541286092815	0.0	Segment_1 Pristine Marine
2017-01-11 16:35:00	10.705656981927838	5.352828490963919	0.0	0.0	0.0	0.0	0.0	0.0	0.0	Segment_1 Pristine Marine
2017-01-11 16:40:00	0.0	0.0	0.0	0.0	0.0	0.0	0.0	0.0	0.0	Segment_1 Pristine Marine
2017-01-11 16:45:00	5.3555783478147765	0.0	0.0	0.0	0.0	0.0	0.0	0.0	0.0	Segment_1 Pristine Marine
2017-01-11 16:50:00	10.720168425944179	0.0	0.0	0.0	0.0	5.360084212972089	0.0	0.0	0.0	Segment_1 Pristine Marine
2017-01-11 16:55:00	5.3528998800957135	0.0	0.0	0.0	0.0	0.0	0.0	0.0	0.0	Segment_1 Pristine Marine
2017-01-11 17:00:00	5.355256790167272	0.0	0.0	0.0	5.355256790167272	5.355256790167272	0.0	0.0	0.0	Segment_1 Pristine Marine
2017-01-11 17:05:00	5.355703408439976	0.0	0.0	0.0	0.0	0.0	0.0	0.0	0.0	Segment_1 Pristine Marine
2017-01-11 17:10:00	5.354631649710755	0.0	0.0	0.0	0.0	0.0	0.0	0.0	0.0	Segment_1 Pristine Marine
2017-01-11 17:15:00	0.0	0.0	0.0	0.0	0.0	0.0	0.0	0.0	0.0	Segment_1 Pristine Marine
2017-01-11 17:20:00	0.0	0.0	0.0	0.0	0.0	0.0	0.0	0.0	0.0	Segment_1 Pristine Marine
2017-01-11 17:25:00	10.705192978871354	0.0	0.0	0.0	5.352596489435677	0.0	0.0	0.0	0.0	Segment_1 Pristine Marine
2017-01-11 17:30:00	5.357240344358924	5.357240344358924	0.0	0.0	0.0	5.357240344358924	0.0	0.0	0.0	Segment_1 Pristine Marine
2017-01-11 17:35:00	10.706942123416605	0.0	5.353471061708302	0.0	0.0	0.0	0.0	0.0	0.0	Segment_1 Pristine Marine
2017-01-11 17:40:00	0.0	10.712907789726092	0.0	0.0	0.0	0.0	0.0	0.0	0.0	Segment_1 Pristine Marine
2017-01-11 17:45:00	0.0	0.0	0.0	0.0	0.0	0.0	0.0	0.0	0.0	Segment_1 Pristine Marine
2017-01-11 17:50:00	10.714444935884213	0.0	0.0	0.0	0.0	0.0	0.0	0.0	0.0	Segment_1 Pristine Marine
2017-01-11 17:55:00	10.706335212599996	0.0	0.0	0.0	0.0	0.0	0.0	0.0	0.0	Segment_1 Pristine Marine
2017-01-11 18:00:00	10.715088523398382	0.0	0.0	0.0	0.0	0.0	5.357544261699191	0.0	0.0	Segment_1 Pristine Marine
2017-01-11 18:05:00	0.0	5.352560798677836	0.0	0.0	0.0	0.0	0.0	0.0	0.0	Segment_1 Pristine Marine
2017-01-11 18:10:00	0.0	0.0	0.0	0.0	0.0	0.0	0.0	0.0	0.0	Segment_1 Pristine Marine
2017-01-11 18:15:00	0.0	0.0	0.0	0.0	0.0	0.0	5.354274492117068	0.0	0.0
2017-01-11 18:20:00	5.354595931807217	0.0	0.0	0.0	5.354595931807217	0.0	0.0	0.0	0.0
2017-01-11 18:25:00	0.0	0.0	0.0	0.0	0.0	0.0	0.0	0.0	0.0	Segment_1 Pristine Marine
2017-01-11 18:30:00	5.3526857184126815	0.0	0.0	5.3526857184126815	0.0	5.3526857184126815	0.0	0.0	0.0	Segment_1 Pristine Marine
2017-01-11 18:35:00	0.0	0.0	0.0	5.354703086947388	0.0	0.0	0.0	0.0	0.0	Segment_1 Pristine Marine
2017-01-11 18:40:00	5.353988800344911	0.0	0.0	0.0	0.0	0.0	0.0	0.0	0.0	Segment_1 Pristine Marine
2017-01-11 18:45:00	0.0	0.0	0.0	0.0	0.0	0.0	0.0	0.0	0.0	Segment_1 Pristine Marine
2017-01-11 18:50:00	10.708227573487449	5.354113786743724	0.0	5.354113786743724	0.0	0.0	0.0	0.0	0.0	Segment_1 Pristine Marine
2017-01-11 18:55:00	0.0	0.0	0.0	5.353114058916703	0.0	0.0	0.0	0.0	0.0	Segment_1 Pristine Marine
2017-01-11 19:00:00	5.35445306495805	0.0	5.35445306495805	0.0	0.0	0.0	5.35445306495805	0.0	0.0	Segment_1 Pristine Marine
2017-01-11 19:05:00	0.0	0.0	0.0	0.0	0.0	0.0	0.0	0.0	0.0	Segment_1 Pristine Marine
2017-01-11 19:10:00	5.357991261610894	0.0	0.0	0.0	0.0	0.0	0.0	5.357991261610894	0.0	Segment_1 Pristine Marine
2017-01-11 19:15:00	5.357883974829637	0.0	0.0	0.0	0.0	0.0	0.0	0.0	0.0	Segment_1 Pristine Marine
2017-01-11 19:20:00	0.0	0.0	0.0	5.3533639558710835	0.0	0.0	0.0	5.3533639558710835	0.0	Segment_1 Pristine Marine
2017-01-11 19:25:00	0.0	0.0	0.0	0.0	0.0	0.0	0.0	0.0	0.0	Segment_1 Pristine Marine
2017-01-11 19:30:00	0.0	0.0	0.0	0.0	0.0	5.358527759973255	0.0	0.0	0.0	Segment_1 Pristine Marine
2017-01-11 19:35:00	10.716626295472123	0.0	10.716626295472123	0.0	0.0	0.0	0.0	0.0	0.0	Segment_1 Pristine Marine
2017-01-11 19:40:00	5.3585814157187315	5.3585814157187315	0.0	0.0	0.0	0.0	0.0	0.0	0.0	Segment_1 Pristine Marine
2017-01-11 19:45:00	16.084226412978143	0.0	0.0	0.0	5.361408804326048	0.0	0.0	0.0	0.0	Segment_1 Pristine Marine
2017-01-11 19:50:00	10.703979622554057	0.0	0.0	0.0	0.0	0.0	0.0	0.0	0.0	Segment_1 Pristine Marine
2017-01-11 19:55:00	0.0	0.0	0.0	0.0	0.0	0.0	0.0	0.0	0.0	Segment_1 Pristine Marine
2017-01-11 20:00:00	0.0	0.0	0.0	0.0	0.0	0.0	5.353524616234094	0.0	0.0	Segment_1 Pristine Marine
2017-01-11 20:05:00	5.352453729260064	5.352453729260064	0.0	0.0	0.0	0.0	0.0	5.352453729260064	0.0	Segment_1 Pristine Marine
2017-01-11 20:10:00	5.358152199839222	0.0	0.0	5.358152199839222	0.0	0.0	0.0	0.0	0.0	Segment_1 Pristine Marine
2017-01-11 20:15:00	16.058753183028568	5.352917727676191	0.0	0.0	0.0	0.0	0.0	0.0	0.0	Segment_1 Pristine Marine
2017-01-11 20:20:00	5.354917410094447	5.354917410094447	0.0	0.0	0.0	0.0	0.0	0.0	0.0	Segment_1 Pristine Marine
2017-01-11 20:25:00	5.356150101213131	0.0	0.0	0.0	0.0	5.356150101213131	0.0	0.0	0.0	Segment_1 Pristine Marine
2017-01-11 20:30:00	5.353845965891422	0.0	0.0	0.0	0.0	0.0	0.0	0.0	0.0	Segment_1 Pristine Marine
2017-01-11 20:35:00	0.0	0.0	5.357436992818188	0.0	5.357436992818188	0.0	0.0	0.0	0.0	Segment_1 Pristine Marine
2017-01-11 20:40:00	10.704479206549028	5.352239603274514	0.0	0.0	0.0	0.0	0.0	0.0	0.0	Segment_1 Pristine Marine
2017-01-11 20:45:00	5.3519541286092815	0.0	0.0	0.0	5.3519541286092815	0.0	0.0	0.0	0.0	Segment_1 Pristine Marine
2017-01-11 20:50:00	5.3542566354880705	0.0	5.3542566354880705	0.0	5.3542566354880705	0.0	0.0	0.0	0.0	Segment_1 Pristine Marine
2017-01-11 20:55:00	5.352596489435677	0.0	0.0	0.0	0.0	0.0	0.0	0.0	0.0	Segment_1 Pristine Marine
2017-01-11 21:00:00	5.358456220650728	0.0	0.0	5.358456220650728	0.0	0.0	0.0	0.0	0.0	Segment_1 Pristine Marine
2017-01-11 21:05:00	10.709156146068283	0.0	0.0	5.3545780730341415	0.0	0.0	0.0	0.0	0.0	Segment_1 Pristine Marine
2017-01-11 21:10:00	0.0	5.3599052643384555	0.0	0.0	0.0	0.0	0.0	0.0	0.0	Segment_1 Pristine Marine
2017-01-11 21:15:00	10.712514637132854	0.0	0.0	0.0	0.0	0.0	0.0	0.0	0.0	Segment_1 Pristine Marine
2017-01-11 21:20:00	5.353542467980802	0.0	0.0	0.0	0.0	0.0	5.353542467980802	0.0	0.0	Segment_1 Pristine Marine
2017-01-11 21:25:00	0.0	0.0	5.35566767623679	5.35566767623679	0.0	0.0	0.0	0.0	0.0	Segment_1 Pristine Marine
2017-01-11 21:30:00	10.705335744758576	0.0	0.0	0.0	0.0	0.0	0.0	0.0	0.0	Segment_1 Pristine Marine
2017-01-11 21:35:00	5.354756666125764	0.0	0.0	0.0	0.0	5.354756666125764	0.0	0.0	0.0	Segment_1 Pristine Marine
2017-01-11 21:40:00	0.0	0.0	0.0	0.0	0.0	0.0	0.0	0.0	0.0	Segment_1 Pristine Marine
2017-01-11 21:45:00	0.0	0.0	0.0	0.0	0.0	0.0	0.0	0.0	0.0	Segment_1 Pristine Marine
2017-01-11 21:50:00	5.359332708996496	5.359332708996496	0.0	0.0	0.0	0.0	0.0	0.0	0.0	Segment_1 Pristine Marine
2017-01-11 21:55:00	0.0	0.0	0.0	0.0	0.0	0.0	5.36655226997445	0.0	0.0	Segment_1 Pristine Marine
2017-01-11 22:00:00	5.3522217602157145	0.0	0.0	0.0	0.0	0.0	0.0	0.0	0.0	Segment_1 Pristine Marine
2017-01-11 22:05:00	5.3539173821655135	0.0	0.0	0.0	0.0	0.0	0.0	0.0	0.0	Segment_1 Pristine Marine
2017-01-11 22:10:00	5.3517757224073925	0.0	0.0	0.0	0.0	0.0	0.0	0.0	0.0	Segment_1 Pristine Marine
2017-01-11 22:15:00	16.062769906464208	0.0	0.0	0.0	0.0	0.0	0.0	0.0	0.0	Segment_1 Pristine Marine
2017-01-11 22:20:00	0.0	0.0	0.0	0.0	0.0	0.0	0.0	0.0	0.0	Segment_1 Pristine Marine
2017-01-11 22:25:00	0.0	0.0	0.0	0.0	5.352864185291794	0.0	0.0	0.0	0.0	Segment_1 Pristine Marine
2017-01-11 22:30:00	10.705335744758576	0.0	0.0	0.0	0.0	0.0	0.0	0.0	0.0	Segment_1 Pristine Marine
2017-01-11 22:35:00	0.0	0.0	0.0	0.0	0.0	0.0	0.0	0.0	0.0	Segment_1 Pristine Marine
2017-01-11 22:40:00	0.0	5.354899549176905	0.0	0.0	0.0	0.0	0.0	0.0	0.0	Segment_1 Pristine Marine
2017-01-11 22:45:00	5.352935575375684	0.0	0.0	0.0	0.0	0.0	0.0	0.0	0.0	Segment_1 Pristine Marine
2017-01-11 22:50:00	0.0	0.0	0.0	0.0	0.0	0.0	0.0	0.0	0.0	Segment_1 Pristine Marine
2017-01-11 22:55:00	0.0	0.0	0.0	0.0	0.0	0.0	0.0	0.0	0.0	Segment_1 Pristine Marine
2017-01-11 23:00:00	5.352186074455023	0.0	0.0	0.0	0.0	0.0	0.0	0.0	0.0	Segment_1 Pristine Marine
2017-01-11 23:05:00	0.0	0.0	0.0	0.0	0.0	0.0	0.0	0.0	0.0	Segment_1 Pristine Marine
2017-01-11 23:10:00	0.0	10.930105924299884	0.0	0.0	0.0	0.0	0.0	0.0	0.0	Segment_1 Pristine Marine
2017-01-11 23:15:00	10.711835623344577	0.0	0.0	0.0	0.0	0.0	0.0	0.0	0.0	Segment_1 Pristine Marine
2017-01-11 23:20:00	0.0	0.0	0.0	0.0	0.0	0.0	0.0	0.0	0.0	Segment_1 Pristine Marine
2017-01-11 23:25:00	0.0	0.0	0.0	0.0	0.0	0.0	0.0	0.0	0.0	Segment_1 Pristine Marine
2017-01-11 23:30:00	0.0	0.0	0.0	0.0	0.0	0.0	0.0	0.0	0.0	Segment_1 Pristine Marine
2017-01-11 23:35:00	0.0	0.0	0.0	0.0	0.0	0.0	0.0	0.0	0.0	Segment_1 Pristine Marine
2017-01-11 23:40:00	5.401780369563022	0.0	0.0	0.0	0.0	0.0	0.0	0.0	0.0	Segment_1 Pristine Marine
2017-01-11 23:45:00	0.0	0.0	0.0	0.0	5.525257921167596	0.0	0.0	0.0	0.0	Segment_1 Pristine Marine
2017-01-11 23:50:00	5.36655226997445	0.0	0.0	0.0	0.0	0.0	0.0	0.0	0.0	Segment_1 Pristine Marine
2017-01-11 23:55:00	5.356203709353227	0.0	0.0	0.0	0.0	0.0	0.0	0.0	0.0	Segment_1 Pristine Marine
2017-01-12 00:00:00	5.353167606299998	0.0	0.0	0.0	0.0	0.0	0.0	0.0	0.0	Segment_1 Pristine Marine
2017-01-12 00:05:00	5.353685286240585	5.353685286240585	0.0	5.353685286240585	0.0	0.0	0.0	0.0	0.0	Segment_1 Pristine Marine
2017-01-12 00:10:00	5.356561124379256	0.0	0.0	0.0	0.0	0.0	0.0	0.0	0.0	Segment_1 Pristine Marine
2017-01-12 00:15:00	5.353703139058841	0.0	0.0	0.0	0.0	0.0	5.353703139058841	0.0	0.0	Segment_1 Pristine Marine
2017-01-12 00:20:00	0.0	0.0	0.0	0.0	0.0	0.0	0.0	0.0	0.0	Segment_1 Pristine Marine
2017-01-12 00:25:00	0.0	0.0	0.0	0.0	0.0	0.0	0.0	0.0	0.0	Segment_1 Pristine Marine
2017-01-12 00:30:00	5.353774551522556	0.0	0.0	5.353774551522556	0.0	0.0	0.0	0.0	0.0	Segment_1 Pristine Marine
2017-01-12 00:35:00	0.0	0.0	0.0	0.0	0.0	5.354185210163101	0.0	0.0	0.0	Segment_1 Pristine Marine
2017-01-12 00:40:00	0.0	0.0	0.0	0.0	0.0	0.0	0.0	0.0	0.0	Segment_1 Pristine Marine
2017-01-12 00:45:00	5.354720946554376	0.0	0.0	0.0	0.0	0.0	0.0	0.0	0.0	Segment_1 Pristine Marine
2017-01-12 00:50:00	0.0	0.0	0.0	0.0	0.0	0.0	0.0	0.0	0.0	Segment_1 Pristine Marine
2017-01-12 00:55:00	10.73881207241307	0.0	0.0	0.0	0.0	0.0	0.0	0.0	0.0	Segment_1 Pristine Marine
2017-01-12 01:00:00	0.0	0.0	0.0	0.0	0.0	0.0	0.0	0.0	0.0	Segment_1 Pristine Marine
2017-01-12 01:05:00	0.0	0.0	0.0	0.0	0.0	0.0	0.0	0.0	0.0	Segment_1 Pristine Marine
2017-01-12 01:10:00	0.0	0.0	0.0	0.0	0.0	0.0	0.0	0.0	0.0	Segment_1 Pristine Marine
2017-01-12 01:15:00	5.365476165235148	0.0	0.0	0.0	0.0	0.0	0.0	0.0	0.0	Segment_1 Pristine Marine
2017-01-12 01:20:00	0.0	0.0	0.0	0.0	0.0	0.0	0.0	0.0	0.0	Segment_1 Pristine Marine
2017-01-12 01:25:00	0.0	0.0	0.0	0.0	5.361695288539057	0.0	0.0	0.0	0.0	Segment_1 Pristine Marine
2017-01-12 01:30:00	5.376166655407856	0.0	0.0	0.0	0.0	0.0	0.0	0.0	0.0	Segment_1 Pristine Marine
2017-01-12 01:35:00	0.0	0.0	0.0	0.0	5.364454265391462	0.0	0.0	0.0	0.0	Segment_1 Pristine Marine
2017-01-12 01:40:00	0.0	0.0	0.0	0.0	0.0	0.0	0.0	0.0	0.0	Segment_1 Pristine Marine
2017-01-12 01:45:00	5.372334747599296	0.0	0.0	0.0	0.0	0.0	0.0	0.0	0.0	Segment_1 Pristine Marine
2017-01-12 01:50:00	5.367144311591781	0.0	0.0	0.0	5.367144311591781	0.0	0.0	0.0	0.0	Segment_1 Pristine Marine
2017-01-12 01:55:00	0.0	0.0	5.355363971759276	0.0	0.0	0.0	0.0	0.0	0.0	Segment_1 Pristine Marine
2017-01-12 02:00:00	0.0	0.0	0.0	0.0	0.0	0.0	0.0	0.0	0.0	Segment_1 Pristine Marine
2017-01-12 02:05:00	0.0	0.0	0.0	0.0	0.0	0.0	0.0	0.0	0.0	Segment_1 Pristine Marine
2017-01-12 02:10:00	0.0	0.0	0.0	0.0	0.0	0.0	0.0	0.0	0.0	Segment_1 Pristine Marine
2017-01-12 02:15:00	0.0	0.0	0.0	0.0	0.0	0.0	0.0	0.0	0.0	Segment_1 Pristine Marine
2017-01-12 02:20:00	5.375320647121859	0.0	0.0	0.0	0.0	0.0	0.0	0.0	0.0	Segment_1 Pristine Marine
2017-01-12 02:25:00	5.356650485589016	0.0	0.0	0.0	0.0	0.0	0.0	0.0	0.0	Segment_1 Pristine Marine
2017-01-12 02:30:00	0.0	0.0	0.0	0.0	0.0	0.0	0.0	0.0	0.0	Segment_1 Pristine Marine
2017-01-12 02:35:00	0.0	0.0	0.0	0.0	0.0	0.0	0.0	0.0	0.0	Segment_1 Pristine Marine
2017-01-12 02:40:00	5.366767542722278	0.0	0.0	0.0	5.366767542722278	0.0	0.0	0.0	0.0	Segment_1 Pristine Marine
2017-01-12 02:45:00	0.0	0.0	0.0	0.0	0.0	0.0	0.0	0.0	0.0	Segment_1 Pristine Marine
2017-01-12 02:50:00	0.0	0.0	0.0	0.0	0.0	0.0	0.0	0.0	0.0	Segment_1 Pristine Marine
2017-01-12 02:55:00	0.0	0.0	0.0	0.0	0.0	0.0	0.0	0.0	0.0	Segment_1 Pristine Marine
2017-01-12 03:00:00	10.7206695222687	0.0	0.0	0.0	0.0	0.0	0.0	0.0	5.360334761134348	Segment_1 Pristine Marine
2017-01-12 03:05:00	5.359869476045546	0.0	0.0	0.0	0.0	0.0	0.0	0.0	0.0
2017-01-12 03:10:00	5.354988854956108	0.0	0.0	0.0	0.0	0.0	0.0	0.0	0.0
2017-01-12 03:15:00	5.355346107862672	0.0	0.0	0.0	0.0	0.0	0.0	0.0	0.0	Segment_1 Pristine Marine
2017-01-12 03:20:00	5.3569185871084875	0.0	0.0	0.0	0.0	0.0	0.0	0.0	0.0	Segment_1 Pristine Marine
2017-01-12 03:25:00	0.0	0.0	0.0	0.0	0.0	0.0	0.0	0.0	0.0	Segment_1 Pristine Marine
2017-01-12 03:30:00	10.709299017682431	0.0	0.0	0.0	0.0	0.0	0.0	0.0	0.0	Segment_1 Pristine Marine
2017-01-12 03:35:00	5.359189589273452	5.359189589273452	0.0	0.0	0.0	0.0	0.0	0.0	0.0	Segment_1 Pristine Marine
2017-01-12 03:40:00	0.0	0.0	0.0	0.0	0.0	0.0	0.0	0.0	0.0	Segment_1 Pristine Marine
2017-01-12 03:45:00	10.714301926935702	0.0	0.0	0.0	0.0	0.0	0.0	0.0	0.0	Segment_1 Pristine Marine
2017-01-12 03:50:00	10.724679979945133	0.0	0.0	0.0	0.0	0.0	0.0	0.0	0.0	Segment_1 Pristine Marine
2017-01-12 03:55:00	0.0	0.0	0.0	0.0	0.0	0.0	0.0	0.0	0.0	Segment_1 Pristine Marine
2017-01-12 04:00:00	0.0	0.0	0.0	0.0	0.0	0.0	0.0	0.0	0.0	Segment_1 Pristine Marine
2017-01-12 04:05:00	0.0	0.0	0.0	0.0	0.0	0.0	5.363056506760602	0.0	0.0	Segment_1 Pristine Marine
2017-01-12 04:10:00	0.0	0.0	0.0	0.0	0.0	0.0	0.0	0.0	0.0	Segment_1 Pristine Marine
2017-01-12 04:15:00	0.0	0.0	0.0	0.0	5.355274653468004	0.0	0.0	0.0	0.0	Segment_1 Pristine Marine
2017-01-12 04:20:00	0.0	0.0	0.0	0.0	0.0	0.0	0.0	0.0	0.0	Segment_1 Pristine Marine
2017-01-12 04:25:00	0.0	0.0	0.0	0.0	0.0	0.0	0.0	0.0	0.0	Segment_1 Pristine Marine
2017-01-12 04:30:00	0.0	0.0	0.0	0.0	0.0	0.0	0.0	0.0	0.0	Segment_1 Pristine Marine
2017-01-12 04:35:00	0.0	0.0	0.0	0.0	0.0	0.0	0.0	0.0	0.0	Segment_1 Pristine Marine
2017-01-12 04:40:00	0.0	0.0	0.0	5.3726224006780825	5.3726224006780825	0.0	0.0	0.0	0.0	Segment_1 Pristine Marine
2017-01-12 04:45:00	0.0	0.0	5.355417564164167	0.0	0.0	0.0	0.0	0.0	0.0	Segment_1 Pristine Marine
2017-01-12 04:50:00	0.0	0.0	0.0	0.0	0.0	0.0	0.0	0.0	0.0	Segment_1 Pristine Marine
2017-01-12 04:55:00	5.361229767238898	0.0	0.0	0.0	0.0	0.0	0.0	0.0	0.0	Segment_1 Pristine Marine
2017-01-12 05:00:00	5.35252510839596	0.0	0.0	0.0	0.0	0.0	0.0	0.0	0.0	Segment_1 Pristine Marine
2017-01-12 05:05:00	5.358724502960054	0.0	0.0	0.0	0.0	0.0	0.0	0.0	0.0	Segment_1 Pristine Marine
2017-01-12 05:10:00	0.0	0.0	0.0	0.0	0.0	0.0	0.0	0.0	0.0	Segment_1 Pristine Marine
2017-01-12 05:15:00	0.0	0.0	0.0	0.0	0.0	0.0	0.0	0.0	0.0	Segment_1 Pristine Marine
2017-01-12 05:20:00	5.363181916885731	0.0	0.0	0.0	0.0	0.0	0.0	0.0	0.0	Segment_1 Pristine Marine
2017-01-12 05:25:00	0.0	0.0	0.0	0.0	0.0	0.0	0.0	0.0	0.0	Segment_1 Pristine Marine
2017-01-12 05:30:00	0.0	0.0	0.0	0.0	0.0	0.0	0.0	0.0	0.0	Segment_1 Pristine Marine
2017-01-12 05:35:00	5.3542566354880705	0.0	0.0	0.0	0.0	0.0	0.0	0.0	0.0	Segment_1 Pristine Marine
2017-01-12 05:40:00	10.707727639562654	0.0	0.0	0.0	0.0	0.0	0.0	0.0	0.0	Segment_1 Pristine Marine
2017-01-12 05:45:00	0.0	0.0	0.0	0.0	0.0	5.362769877068751	0.0	0.0	0.0	Segment_1 Pristine Marine
2017-01-12 05:50:00	0.0	0.0	0.0	0.0	0.0	0.0	0.0	0.0	0.0	Segment_1 Pristine Marine
2017-01-12 05:55:00	0.0	0.0	0.0	0.0	0.0	0.0	0.0	0.0	0.0	Segment_1 Pristine Marine
2017-01-12 06:00:00	5.352382352027908	0.0	0.0	0.0	0.0	0.0	0.0	0.0	0.0	Segment_1 Pristine Marine
2017-01-12 06:05:00	0.0	0.0	0.0	0.0	0.0	0.0	0.0	0.0	0.0	Segment_1 Pristine Marine
2017-01-12 06:10:00	10.706942123416605	0.0	0.0	0.0	0.0	0.0	0.0	0.0	0.0	Segment_1 Pristine Marine
2017-01-12 06:15:00	10.713193737010755	0.0	0.0	0.0	0.0	0.0	0.0	0.0	0.0	Segment_1 Pristine Marine
2017-01-12 06:20:00	0.0	0.0	0.0	0.0	0.0	0.0	0.0	0.0	0.0	Segment_1 Pristine Marine
2017-01-12 06:25:00	0.0	0.0	0.0	0.0	0.0	0.0	0.0	0.0	0.0	Segment_1 Pristine Marine
2017-01-12 06:30:00	0.0	0.0	0.0	0.0	0.0	0.0	0.0	0.0	0.0	Segment_1 Pristine Marine
2017-01-12 06:35:00	0.0	0.0	0.0	0.0	0.0	5.359261148179465	0.0	0.0	0.0	Segment_1 Pristine Marine
2017-01-12 06:40:00	10.70926329942151	0.0	0.0	0.0	0.0	0.0	0.0	0.0	0.0	Segment_1 Pristine Marine
2017-01-12 06:45:00	0.0	0.0	0.0	0.0	0.0	0.0	0.0	0.0	0.0	Segment_1 Pristine Marine
2017-01-12 06:50:00	5.35504243985346	0.0	0.0	0.0	0.0	0.0	0.0	0.0	0.0	Segment_1 Pristine Marine
2017-01-12 06:55:00	5.354488780955613	0.0	0.0	0.0	0.0	0.0	0.0	0.0	0.0	Segment_1 Pristine Marine
2017-01-12 07:00:00	0.0	0.0	0.0	0.0	0.0	0.0	0.0	0.0	0.0	Segment_1 Pristine Marine
2017-01-12 07:05:00	0.0	0.0	0.0	0.0	0.0	5.362429544100612	0.0	0.0	0.0	Segment_1 Pristine Marine
2017-01-12 07:10:00	5.36047794202947	0.0	0.0	0.0	0.0	0.0	0.0	0.0	0.0	Segment_1 Pristine Marine
2017-01-12 07:15:00	5.353845965891422	0.0	0.0	0.0	0.0	5.353845965891422	0.0	0.0	0.0	Segment_1 Pristine Marine
2017-01-12 07:20:00	0.0	0.0	0.0	0.0	5.355078163714139	0.0	0.0	0.0	0.0	Segment_1 Pristine Marine
2017-01-12 07:25:00	10.721313857810452	0.0	0.0	0.0	0.0	0.0	0.0	5.360656928905226	0.0	Segment_1 Pristine Marine
2017-01-12 07:30:00	0.0	0.0	0.0	0.0	0.0	0.0	0.0	0.0	0.0	Segment_1 Pristine Marine
2017-01-12 07:35:00	16.061752146496538	0.0	0.0	0.0	0.0	0.0	0.0	0.0	0.0	Segment_1 Pristine Marine
2017-01-12 07:40:00	10.704800392314946	5.352400196157473	0.0	0.0	0.0	0.0	0.0	0.0	0.0	Segment_1 Pristine Marine
2017-01-12 07:45:00	5.359082254497414	0.0	0.0	0.0	0.0	0.0	5.359082254497414	0.0	0.0	Segment_1 Pristine Marine
2017-01-12 07:50:00	5.356543252495083	0.0	0.0	0.0	0.0	0.0	0.0	0.0	0.0	Segment_1 Pristine Marine
2017-01-12 07:55:00	0.0	0.0	0.0	0.0	0.0	0.0	0.0	10.710870857074985	0.0	Segment_1 Pristine Marine
2017-01-12 08:00:00	10.721313857810452	0.0	0.0	0.0	0.0	0.0	0.0	0.0	0.0	Segment_1 Pristine Marine
2017-01-12 08:05:00	5.3542923488651715	0.0	0.0	0.0	0.0	0.0	0.0	0.0	0.0	Segment_1 Pristine Marine
2017-01-12 08:10:00	0.0	0.0	0.0	0.0	0.0	0.0	0.0	0.0	0.0	Segment_1 Pristine Marine
2017-01-12 08:15:00	0.0	0.0	0.0	0.0	0.0	0.0	0.0	0.0	0.0	Segment_1 Pristine Marine
2017-01-12 08:20:00	10.711907094426586	5.355953547213293	0.0	0.0	0.0	0.0	0.0	0.0	0.0	Segment_1 Pristine Marine
2017-01-12 08:25:00	0.0	0.0	0.0	0.0	0.0	0.0	0.0	0.0	0.0	Segment_1 Pristine Marine
2017-01-12 08:30:00	5.358456220650728	0.0	0.0	0.0	0.0	0.0	0.0	0.0	0.0	Segment_1 Pristine Marine
2017-01-12 08:35:00	0.0	0.0	0.0	0.0	0.0	0.0	0.0	0.0	0.0	Segment_1 Pristine Marine
2017-01-12 08:40:00	0.0	0.0	0.0	0.0	0.0	0.0	0.0	0.0	0.0	Segment_1 Pristine Marine
2017-01-12 08:45:00	0.0	0.0	0.0	0.0	0.0	0.0	0.0	0.0	0.0	Segment_1 Pristine Marine
2017-01-12 08:50:00	5.357508504928242	0.0	0.0	0.0	0.0	0.0	0.0	0.0	0.0	Segment_1 Pristine Marine
2017-01-12 08:55:00	5.362608661330634	0.0	0.0	0.0	0.0	0.0	0.0	0.0	0.0	Segment_1 Pristine Marine
2017-01-12 09:00:00	0.0	0.0	0.0	0.0	0.0	5.353042664072027	0.0	0.0	0.0	Segment_1 Pristine Marine
2017-01-12 09:05:00	5.354024510149125	0.0	0.0	5.354024510149125	0.0	0.0	0.0	0.0	0.0	Segment_1 Pristine Marine
2017-01-12 09:10:00	5.356042888152135	0.0	0.0	0.0	0.0	0.0	0.0	0.0	0.0	Segment_1 Pristine Marine
2017-01-12 09:15:00	0.0	0.0	0.0	0.0	0.0	0.0	0.0	0.0	0.0	Segment_1 Pristine Marine
2017-01-12 09:20:00	10.706870718572738	0.0	0.0	0.0	0.0	0.0	0.0	0.0	0.0	Segment_1 Pristine Marine
2017-01-12 09:25:00	0.0	0.0	0.0	0.0	0.0	0.0	0.0	0.0	0.0	Segment_1 Pristine Marine
2017-01-12 09:30:00	0.0	0.0	0.0	0.0	0.0	0.0	0.0	0.0	0.0	Segment_1 Pristine Marine
2017-01-12 09:35:00	0.0	0.0	0.0	0.0	0.0	0.0	0.0	0.0	0.0	Segment_1 Pristine Marine
2017-01-12 09:40:00	0.0	0.0	0.0	0.0	0.0	0.0	0.0	0.0	0.0	Segment_1 Pristine Marine
2017-01-12 09:45:00	0.0	0.0	0.0	0.0	0.0	0.0	0.0	0.0	0.0	Segment_1 Pristine Marine
2017-01-12 09:50:00	5.360656928905226	0.0	0.0	0.0	0.0	0.0	0.0	0.0	0.0	Segment_1 Pristine Marine
2017-01-12 09:55:00	0.0	0.0	0.0	0.0	0.0	0.0	0.0	0.0	0.0	Segment_1 Pristine Marine
2017-01-12 10:00:00	0.0	0.0	0.0	0.0	0.0	0.0	0.0	0.0	0.0	Segment_1 Pristine Marine
2017-01-12 10:05:00	0.0	0.0	0.0	0.0	0.0	0.0	0.0	0.0	0.0	Segment_1 Pristine Marine
2017-01-12 10:10:00	0.0	0.0	0.0	0.0	0.0	0.0	0.0	0.0	0.0	Segment_1 Pristine Marine
2017-01-12 10:15:00	0.0	0.0	0.0	0.0	0.0	0.0	0.0	0.0	0.0	Segment_1 Pristine Marine
2017-01-12 10:20:00	0.0	0.0	0.0	0.0	0.0	0.0	0.0	0.0	0.0	Segment_1 Pristine Marine
2017-01-12 10:25:00	5.361856449363699	0.0	0.0	0.0	0.0	0.0	0.0	0.0	0.0	Segment_1 Pristine Marine
2017-01-12 10:30:00	5.351989811277028	0.0	0.0	0.0	0.0	0.0	0.0	0.0	0.0	Segment_1 Pristine Marine
2017-01-12 10:35:00	0.0	0.0	0.0	0.0	0.0	0.0	0.0	0.0	0.0	Segment_1 Pristine Marine
2017-01-12 10:40:00	0.0	0.0	0.0	0.0	0.0	5.352917727676191	0.0	0.0	0.0	Segment_1 Pristine Marine
2017-01-12 10:45:00	0.0	0.0	0.0	0.0	0.0	0.0	0.0	0.0	0.0	Segment_1 Pristine Marine
2017-01-12 10:50:00	0.0	0.0	0.0	0.0	0.0	0.0	0.0	0.0	0.0	Segment_1 Pristine Marine
2017-01-12 10:55:00	5.355471157641691	0.0	0.0	0.0	0.0	0.0	0.0	0.0	0.0	Segment_1 Pristine Marine
2017-01-12 11:00:00	0.0	0.0	0.0	0.0	0.0	0.0	0.0	0.0	0.0	Segment_1 Pristine Marine
2017-01-12 11:05:00	0.0	0.0	0.0	0.0	0.0	0.0	0.0	0.0	0.0	Segment_1 Pristine Marine
2017-01-12 11:10:00	5.352703564565077	0.0	0.0	0.0	0.0	0.0	0.0	0.0	0.0	Segment_1 Pristine Marine
2017-01-12 11:15:00	0.0	0.0	0.0	0.0	0.0	0.0	0.0	0.0	0.0	Segment_1 Pristine Marine
2017-01-12 11:20:00	0.0	0.0	0.0	0.0	0.0	0.0	0.0	0.0	0.0	Segment_1 Pristine Marine
2017-01-12 11:25:00	5.355185338156034	0.0	0.0	0.0	0.0	0.0	0.0	0.0	0.0	Segment_1 Pristine Marine
2017-01-12 11:30:00	10.707120639693127	0.0	0.0	0.0	5.353560319846563	0.0	0.0	0.0	0.0	Segment_1 Pristine Marine
2017-01-12 11:35:00	5.3583131477360615	0.0	0.0	0.0	0.0	0.0	0.0	0.0	0.0	Segment_1 Pristine Marine
2017-01-12 11:40:00	0.0	0.0	0.0	0.0	0.0	0.0	0.0	0.0	0.0	Segment_1 Pristine Marine
2017-01-12 11:45:00	0.0	0.0	0.0	0.0	0.0	0.0	0.0	0.0	0.0	Segment_1 Pristine Marine
2017-01-12 11:50:00	0.0	0.0	0.0	0.0	0.0	0.0	0.0	0.0	0.0	Segment_1 Pristine Marine
2017-01-12 11:55:00	10.711549748553537	0.0	0.0	0.0	0.0	0.0	0.0	0.0	0.0	Segment_1 Pristine Marine
2017-01-12 12:00:00	0.0	0.0	0.0	0.0	0.0	0.0	0.0	0.0	0.0	Segment_1 Pristine Marine
2017-01-12 12:05:00	0.0	0.0	0.0	0.0	0.0	0.0	0.0	0.0	0.0	Segment_1 Pristine Marine
2017-01-12 12:10:00	0.0	5.352917727676191	0.0	0.0	0.0	0.0	0.0	0.0	0.0	Segment_1 Pristine Marine
2017-01-12 12:15:00	0.0	0.0	0.0	0.0	0.0	0.0	0.0	0.0	0.0	Segment_1 Pristine Marine
2017-01-12 12:20:00	5.3558106079103895	0.0	0.0	0.0	5.3558106079103895	0.0	0.0	0.0	0.0	Segment_1 Pristine Marine
2017-01-12 12:25:00	0.0	0.0	0.0	0.0	0.0	0.0	0.0	0.0	0.0	Segment_1 Pristine Marine
2017-01-12 12:30:00	0.0	0.0	0.0	0.0	0.0	0.0	0.0	0.0	0.0	Segment_1 Pristine Marine
2017-01-12 12:35:00	5.354720946554376	0.0	0.0	0.0	0.0	0.0	0.0	0.0	0.0	Segment_1 Pristine Marine
2017-01-12 12:40:00	0.0	0.0	0.0	0.0	0.0	0.0	0.0	5.354899549176905	0.0	Segment_1 Pristine Marine
2017-01-12 12:45:00	10.70526436133898	0.0	0.0	0.0	0.0	0.0	0.0	0.0	0.0	Segment_1 Pristine Marine
2017-01-12 12:50:00	0.0	0.0	0.0	0.0	0.0	0.0	0.0	0.0	0.0	Segment_1 Pristine Marine
2017-01-12 12:55:00	0.0	0.0	0.0	0.0	0.0	0.0	0.0	0.0	0.0	Segment_1 Pristine Marine
2017-01-12 13:00:00	5.359261148179465	0.0	0.0	0.0	5.359261148179465	0.0	0.0	0.0	0.0	Segment_1 Pristine Marine
2017-01-12 13:05:00	0.0	0.0	0.0	0.0	0.0	0.0	0.0	0.0	0.0	Segment_1 Pristine Marine
2017-01-12 13:10:00	0.0	0.0	0.0	0.0	0.0	0.0	0.0	0.0	0.0	Segment_1 Pristine Marine
2017-01-12 13:15:00	0.0	0.0	0.0	0.0	0.0	0.0	0.0	0.0	0.0	Segment_1 Pristine Marine
2017-01-12 13:20:00	5.354595931807217	0.0	0.0	0.0	0.0	0.0	0.0	0.0	0.0	Segment_1 Pristine Marine
2017-01-12 13:25:00	5.355167475451143	0.0	0.0	0.0	0.0	0.0	0.0	0.0	0.0	Segment_1 Pristine Marine
2017-01-12 13:30:00	5.354203066315692	0.0	0.0	0.0	0.0	0.0	0.0	0.0	0.0	Segment_1 Pristine Marine
2017-01-12 13:35:00	5.352739257226869	0.0	0.0	0.0	0.0	0.0	0.0	0.0	0.0	Segment_1 Pristine Marine
2017-01-12 13:40:00	0.0	0.0	0.0	0.0	5.354470922897272	0.0	0.0	0.0	0.0	Segment_1 Pristine Marine
2017-01-12 13:45:00	0.0	0.0	0.0	5.353988800344911	0.0	0.0	0.0	0.0	0.0	Segment_1 Pristine Marine
2017-01-12 13:50:00	16.06941529845284	0.0	0.0	0.0	0.0	0.0	0.0	0.0	0.0	Segment_1 Pristine Marine
2017-01-12 13:55:00	5.3533639558710835	0.0	5.3533639558710835	0.0	0.0	0.0	0.0	0.0	0.0	Segment_1 Pristine Marine
2017-01-12 14:00:00	5.354720946554376	0.0	0.0	0.0	0.0	0.0	0.0	0.0	0.0	Segment_1 Pristine Marine
2017-01-12 14:05:00	16.06877195569928	0.0	0.0	0.0	0.0	0.0	0.0	0.0	0.0	Segment_1 Pristine Marine
2017-01-12 14:10:00	10.718486516547618	0.0	0.0	0.0	0.0	10.718486516547618	0.0	0.0	0.0	Segment_1 Pristine Marine
2017-01-12 14:15:00	10.7056926761367	5.35284633806835	0.0	0.0	0.0	0.0	0.0	0.0	0.0	Segment_1 Pristine Marine
2017-01-12 14:20:00	0.0	0.0	0.0	0.0	0.0	0.0	0.0	0.0	0.0	Segment_1 Pristine Marine
2017-01-12 14:25:00	0.0	0.0	0.0	0.0	0.0	0.0	0.0	0.0	0.0	Segment_1 Pristine Marine
2017-01-12 14:30:00	5.354738806280502	0.0	0.0	0.0	0.0	0.0	0.0	0.0	0.0	Segment_1 Pristine Marine
2017-01-12 14:35:00	0.0	0.0	0.0	0.0	5.365207206478587	0.0	0.0	0.0	0.0	Segment_1 Pristine Marine
2017-01-12 14:40:00	5.356668358188753	0.0	0.0	0.0	0.0	5.356668358188753	0.0	0.0	5.356668358188753	Segment_1 Pristine Marine
2017-01-12 14:45:00	0.0	5.355149612865418	0.0	0.0	0.0	0.0	0.0	0.0	0.0	Segment_1 Pristine Marine
2017-01-12 14:50:00	0.0	0.0	0.0	0.0	0.0	0.0	0.0	0.0	0.0	Segment_1 Pristine Marine
2017-01-12 14:55:00	0.0	0.0	0.0	0.0	0.0	0.0	0.0	0.0	0.0	Segment_1 Pristine Marine
2017-01-12 15:00:00	0.0	0.0	0.0	5.357597897750546	0.0	0.0	0.0	0.0	0.0	Segment_1 Pristine Marine
2017-01-12 15:05:00	16.062823476351205	0.0	0.0	5.354274492117068	0.0	0.0	0.0	0.0	0.0	Segment_1 Pristine Marine
2017-01-12 15:10:00	5.356757722976451	0.0	0.0	0.0	5.356757722976451	0.0	0.0	0.0	0.0	Segment_1 Pristine Marine
2017-01-12 15:15:00	0.0	0.0	0.0	0.0	0.0	0.0	0.0	0.0	0.0	Segment_1 Pristine Marine
2017-01-12 15:20:00	10.707906182034089	0.0	0.0	0.0	0.0	0.0	0.0	0.0	0.0	Segment_1 Pristine Marine
2017-01-12 15:25:00	5.353703139058841	0.0	0.0	5.353703139058841	0.0	5.353703139058841	0.0	0.0	0.0	Segment_1 Pristine Marine
2017-01-12 15:30:00	0.0	0.0	0.0	0.0	0.0	0.0	0.0	0.0	0.0	Segment_1 Pristine Marine
2017-01-12 15:35:00	0.0	0.0	0.0	0.0	0.0	0.0	0.0	0.0	0.0	Segment_1 Pristine Marine
2017-01-12 15:40:00	0.0	0.0	0.0	0.0	0.0	0.0	0.0	0.0	0.0	Segment_1 Pristine Marine
2017-01-12 15:45:00	5.356650485589016	0.0	0.0	0.0	0.0	0.0	0.0	0.0	0.0	Segment_1 Pristine Marine
2017-01-12 15:50:00	5.353114058916703	0.0	0.0	5.353114058916703	0.0	5.353114058916703	0.0	0.0	0.0	Segment_1 Pristine Marine
2017-01-12 15:55:00	10.707013529212887	0.0	0.0	0.0	0.0	0.0	0.0	0.0	0.0	Segment_1 Pristine Marine
2017-01-12 16:00:00	21.41388424683321	0.0	0.0	0.0	5.353471061708302	0.0	0.0	0.0	0.0	Segment_1 Pristine Marine
2017-01-12 16:05:00	5.3525072634335045	0.0	0.0	0.0	0.0	0.0	0.0	0.0	0.0	Segment_1 Pristine Marine
2017-01-12 16:10:00	10.712407418706453	0.0	0.0	0.0	0.0	0.0	0.0	0.0	0.0	Segment_1 Pristine Marine
2017-01-12 16:15:00	5.351936287453835	5.351936287453835	0.0	0.0	0.0	0.0	0.0	0.0	0.0	Segment_1 Pristine Marine
2017-01-12 16:20:00	0.0	0.0	5.354185210163101	0.0	0.0	0.0	0.0	0.0	0.0	Segment_1 Pristine Marine
2017-01-12 16:25:00	5.355399699910024	0.0	5.355399699910024	5.355399699910024	0.0	0.0	0.0	0.0	0.0	Segment_1 Pristine Marine
2017-01-12 16:30:00	5.36022738048247	0.0	0.0	0.0	5.36022738048247	0.0	0.0	0.0	0.0	Segment_1 Pristine Marine
2017-01-12 16:35:00	5.352703564565077	0.0	0.0	0.0	0.0	0.0	0.0	0.0	0.0	Segment_1 Pristine Marine
2017-01-12 16:40:00	0.0	0.0	0.0	0.0	5.354720946554376	0.0	0.0	0.0	0.0	Segment_1 Pristine Marine
2017-01-12 16:45:00	0.0	0.0	0.0	0.0	0.0	0.0	0.0	0.0	0.0	Segment_1 Pristine Marine
2017-01-12 16:50:00	0.0	5.355649810313996	0.0	0.0	0.0	0.0	5.355649810313996	0.0	0.0	Segment_1 Pristine Marine
2017-01-12 16:55:00	5.351829243019049	0.0	0.0	0.0	0.0	0.0	0.0	0.0	0.0	Segment_1 Pristine Marine
2017-01-12 17:00:00	5.354935271131137	0.0	0.0	0.0	0.0	0.0	10.709870542262275	0.0	0.0
2017-01-12 17:05:00	10.708298996430438	0.0	0.0	0.0	0.0	0.0	0.0	0.0	0.0
2017-01-12 17:10:00	0.0	0.0	0.0	0.0	5.355113888051455	0.0	0.0	0.0	0.0	Segment_1 Pristine Marine
2017-01-12 17:15:00	5.3526857184126815	0.0	0.0	0.0	0.0	0.0	5.3526857184126815	0.0	0.0	Segment_1 Pristine Marine
2017-01-12 17:20:00	0.0	0.0	0.0	0.0	0.0	0.0	0.0	0.0	0.0	Segment_1 Pristine Marine
2017-01-12 17:25:00	10.706442309509155	0.0	0.0	0.0	0.0	5.3532211547545785	0.0	0.0	0.0	Segment_1 Pristine Marine
2017-01-12 17:30:00	10.71112096497591	0.0	0.0	0.0	0.0	0.0	0.0	0.0	0.0	Segment_1 Pristine Marine
2017-01-12 17:35:00	0.0	0.0	0.0	5.361176058444427	0.0	0.0	0.0	0.0	0.0	Segment_1 Pristine Marine
2017-01-12 17:40:00	5.357079460902353	0.0	0.0	0.0	0.0	0.0	0.0	0.0	0.0	Segment_1 Pristine Marine
2017-01-12 17:45:00	5.3527927971120794	0.0	0.0	0.0	0.0	0.0	0.0	0.0	0.0	Segment_1 Pristine Marine
2017-01-12 17:50:00	5.355131750398856	0.0	0.0	0.0	0.0	0.0	0.0	5.355131750398856	0.0	Segment_1 Pristine Marine
2017-01-12 17:55:00	0.0	0.0	0.0	0.0	0.0	0.0	0.0	0.0	0.0	Segment_1 Pristine Marine
2017-01-12 18:00:00	0.0	0.0	0.0	0.0	5.3549709935619685	0.0	0.0	0.0	0.0	Segment_1 Pristine Marine
2017-01-12 18:05:00	5.352043336170797	0.0	0.0	0.0	0.0	0.0	0.0	5.352043336170797	0.0	Segment_1 Pristine Marine
2017-01-12 18:10:00	5.351900605499788	0.0	5.351900605499788	0.0	0.0	0.0	0.0	0.0	0.0	Segment_1 Pristine Marine
2017-01-12 18:15:00	21.407459696086114	0.0	0.0	0.0	0.0	0.0	0.0	0.0	0.0	Segment_1 Pristine Marine
2017-01-12 18:20:00	0.0	0.0	0.0	0.0	0.0	0.0	0.0	0.0	0.0	Segment_1 Pristine Marine
2017-01-12 18:25:00	10.710334950902286	0.0	0.0	0.0	0.0	0.0	0.0	0.0	0.0	Segment_1 Pristine Marine
2017-01-12 18:30:00	0.0	0.0	0.0	0.0	0.0	0.0	5.356471766150947	0.0	0.0	Segment_1 Pristine Marine
2017-01-12 18:35:00	0.0	0.0	5.358760275964387	0.0	0.0	0.0	0.0	5.358760275964387	0.0	Segment_1 Pristine Marine
2017-01-12 18:40:00	0.0	0.0	0.0	0.0	5.353488913097848	0.0	0.0	0.0	0.0	Segment_1 Pristine Marine
2017-01-12 18:45:00	5.359028588721669	0.0	0.0	0.0	0.0	0.0	5.359028588721669	0.0	0.0	Segment_1 Pristine Marine
2017-01-12 18:50:00	0.0	0.0	0.0	0.0	0.0	0.0	0.0	0.0	0.0	Segment_1 Pristine Marine
2017-01-12 18:55:00	5.363396919317782	0.0	0.0	0.0	0.0	0.0	0.0	0.0	0.0	Segment_1 Pristine Marine
2017-01-12 19:00:00	0.0	0.0	0.0	0.0	0.0	0.0	0.0	0.0	0.0	Segment_1 Pristine Marine
2017-01-12 19:05:00	5.3539709456214375	0.0	0.0	0.0	0.0	0.0	0.0	0.0	0.0	Segment_1 Pristine Marine
2017-01-12 19:10:00	0.0	0.0	0.0	0.0	5.353756698228021	0.0	5.353756698228021	0.0	0.0	Segment_1 Pristine Marine
2017-01-12 19:15:00	5.357025835230809	0.0	0.0	0.0	0.0	0.0	0.0	0.0	0.0	Segment_1 Pristine Marine
2017-01-12 19:20:00	5.357115211946512	0.0	0.0	0.0	5.357115211946512	0.0	0.0	0.0	0.0	Segment_1 Pristine Marine
2017-01-12 19:25:00	0.0	0.0	0.0	0.0	0.0	0.0	0.0	0.0	0.0	Segment_1 Pristine Marine
2017-01-12 19:30:00	0.0	0.0	0.0	0.0	0.0	0.0	0.0	0.0	0.0	Segment_1 Pristine Marine
2017-01-12 19:35:00	0.0	5.352721410836471	0.0	0.0	0.0	0.0	0.0	0.0	0.0	Segment_1 Pristine Marine
2017-01-12 19:40:00	0.0	0.0	0.0	0.0	0.0	0.0	0.0	0.0	0.0	Segment_1 Pristine Marine
2017-01-12 19:45:00	5.356436023694394	0.0	0.0	0.0	0.0	0.0	0.0	0.0	0.0	Segment_1 Pristine Marine
2017-01-12 19:50:00	5.352079020028088	0.0	0.0	0.0	0.0	0.0	0.0	0.0	0.0	Segment_1 Pristine Marine
2017-01-12 19:55:00	0.0	0.0	0.0	0.0	0.0	0.0	0.0	0.0	0.0	Segment_1 Pristine Marine
2017-01-12 20:00:00	5.357991261610894	0.0	0.0	0.0	0.0	0.0	0.0	0.0	0.0	Segment_1 Pristine Marine
2017-01-12 20:05:00	0.0	0.0	0.0	5.352667872379287	0.0	0.0	0.0	0.0	0.0	Segment_1 Pristine Marine
2017-01-12 20:10:00	0.0	0.0	0.0	5.3548102463763785	0.0	0.0	0.0	0.0	0.0	Segment_1 Pristine Marine
2017-01-12 20:15:00	0.0	0.0	0.0	0.0	0.0	0.0	0.0	0.0	0.0	Segment_1 Pristine Marine
2017-01-12 20:20:00	0.0	0.0	0.0	0.0	0.0	0.0	0.0	0.0	0.0	Segment_1 Pristine Marine
2017-01-12 20:25:00	0.0	0.0	0.0	0.0	0.0	0.0	0.0	0.0	0.0	Segment_1 Pristine Marine
2017-01-12 20:30:00	0.0	0.0	0.0	0.0	0.0	0.0	0.0	0.0	0.0	Segment_1 Pristine Marine
2017-01-12 20:35:00	0.0	0.0	0.0	0.0	0.0	0.0	0.0	0.0	0.0	Segment_1 Pristine Marine
2017-01-12 20:40:00	0.0	0.0	0.0	0.0	0.0	0.0	0.0	0.0	0.0	Segment_1 Pristine Marine
2017-01-12 20:45:00	5.35381025846884	0.0	0.0	0.0	0.0	0.0	0.0	0.0	0.0	Segment_1 Pristine Marine
2017-01-12 20:50:00	0.0	0.0	0.0	0.0	0.0	5.3539173821655135	0.0	0.0	0.0	Segment_1 Pristine Marine
2017-01-12 20:55:00	5.353953091017044	0.0	0.0	0.0	0.0	5.353953091017044	0.0	0.0	0.0	Segment_1 Pristine Marine
2017-01-12 21:00:00	5.358760275964387	0.0	0.0	0.0	0.0	0.0	0.0	0.0	0.0	Segment_1 Pristine Marine
2017-01-12 21:05:00	0.0	0.0	0.0	0.0	0.0	0.0	0.0	0.0	0.0	Segment_1 Pristine Marine
2017-01-12 21:10:00	0.0	0.0	0.0	0.0	0.0	0.0	0.0	0.0	0.0	Segment_1 Pristine Marine
2017-01-12 21:15:00	0.0	0.0	0.0	0.0	0.0	5.352418040406022	0.0	0.0	0.0	Segment_1 Pristine Marine
2017-01-12 21:20:00	10.707941891242877	0.0	0.0	0.0	5.3539709456214375	0.0	0.0	0.0	0.0	Segment_1 Pristine Marine
2017-01-12 21:25:00	0.0	5.354506639133075	0.0	0.0	5.354506639133075	0.0	0.0	5.354506639133075	0.0	Segment_1 Pristine Marine
2017-01-12 21:30:00	10.707656224241184	0.0	0.0	0.0	0.0	0.0	0.0	0.0	0.0	Segment_1 Pristine Marine
2017-01-12 21:35:00	10.708156151497215	0.0	0.0	0.0	0.0	0.0	0.0	0.0	0.0	Segment_1 Pristine Marine
2017-01-12 21:40:00	5.352953423194196	0.0	0.0	0.0	5.352953423194196	0.0	0.0	0.0	0.0	Segment_1 Pristine Marine
2017-01-12 21:45:00	5.35381025846884	0.0	0.0	0.0	5.35381025846884	0.0	5.35381025846884	0.0	0.0	Segment_1 Pristine Marine
2017-01-12 21:50:00	10.704407834551768	5.352203917275884	0.0	0.0	5.352203917275884	0.0	0.0	0.0	0.0	Segment_1 Pristine Marine
2017-01-12 21:55:00	10.707192047870524	0.0	0.0	5.353596023935262	5.353596023935262	0.0	5.353596023935262	0.0	0.0	Segment_1 Pristine Marine
2017-01-12 22:00:00	5.353417508253979	5.353417508253979	0.0	0.0	0.0	0.0	0.0	0.0	0.0	Segment_1 Pristine Marine
2017-01-12 22:05:00	0.0	0.0	0.0	0.0	0.0	0.0	0.0	0.0	0.0	Segment_1 Pristine Marine
2017-01-12 22:10:00	0.0	0.0	0.0	0.0	0.0	0.0	0.0	0.0	0.0	Segment_1 Pristine Marine
2017-01-12 22:15:00	5.353953091017044	0.0	0.0	0.0	5.353953091017044	5.353953091017044	0.0	0.0	0.0	Segment_1 Pristine Marine
2017-01-12 22:20:00	5.351847083460816	0.0	0.0	0.0	0.0	0.0	0.0	0.0	0.0	Segment_1 Pristine Marine
2017-01-12 22:25:00	5.354595931807217	0.0	0.0	0.0	0.0	0.0	0.0	0.0	0.0	Segment_1 Pristine Marine
2017-01-12 22:30:00	5.3542923488651715	0.0	0.0	5.3542923488651715	0.0	0.0	0.0	0.0	0.0	Segment_1 Pristine Marine
[truncated: 25,361 more rows]
