# Supplementary material for: Sources, Occurrence and Characteristics of Fluorescent Biological Aerosol Particles Measured Over the Pristine Southern Ocean
Source: J Geophys Res Atmos. 2021 Jun 9;126(11):e2021JD034811. doi: 10.1029/2021JD034811 (PMC8244095; doi:10.1029/2021JD034811)
Supplement: Supplementary file 2 — Data Set S1 [file JGRD-126-e2021JD034811-s001.zip › Data archive/_Particle_size_distribution_data/PSD_C_3std_clean_5min_9bin_0.5um_14um.csv]

time_	0.6028570409756517	0.8764012816178796	1.2740652496625366	1.8521678304726774	2.6925824035672523	3.914332103559852	5.69044638955526	8.272466223025312	12.02606838308921	region_label
2017-01-06 00:00:00	16.079769475992393	5.359923158664132	5.359923158664132	5.359923158664132	0.0	0.0	0.0	0.0	0.0	Terrestrially-infl
2017-01-06 00:05:00	0.0	0.0	5.3545780730341415	0.0	5.3545780730341415	0.0	0.0	0.0	0.0	Terrestrially-infl
2017-01-06 00:10:00	10.70637091133165	5.353185455665825	0.0	5.353185455665825	0.0	0.0	0.0	0.0	0.0	Terrestrially-infl
2017-01-06 00:15:00	16.07767610546276	26.796126842437936	10.718450736975177	0.0	10.718450736975177	0.0	0.0	0.0	0.0	Terrestrially-infl
2017-01-06 00:20:00	5.356882838688646	5.356882838688646	5.356882838688646	5.356882838688646	10.713765677377292	0.0	0.0	0.0	0.0	Terrestrially-infl
2017-01-06 00:25:00	21.41588378248575	10.707941891242877	0.0	0.0	10.707941891242877	0.0	0.0	0.0	0.0	Terrestrially-infl
2017-01-06 00:30:00	5.354667368090809	5.354667368090809	10.709334736181617	5.354667368090809	0.0	0.0	0.0	0.0	0.0	Terrestrially-infl
2017-01-06 00:35:00	16.069897839325627	5.356632613108541	5.356632613108541	0.0	0.0	0.0	0.0	0.0	0.0	Terrestrially-infl
2017-01-06 00:40:00	0.0	0.0	0.0	0.0	0.0	5.355471157641691	0.0	0.0	0.0	Terrestrially-infl
2017-01-06 00:45:00	5.357115211946512	5.357115211946512	5.357115211946512	0.0	0.0	5.357115211946512	0.0	0.0	0.0	Terrestrially-infl
2017-01-06 00:50:00	5.365135488697455	16.095406466092363	5.365135488697455	5.365135488697455	0.0	0.0	0.0	0.0	0.0	Terrestrially-infl
2017-01-06 00:55:00	5.360316864060267	10.720633728120534	0.0	0.0	0.0	0.0	0.0	0.0	0.0	Terrestrially-infl
2017-01-06 01:00:00	10.705121597355673	21.410243194711352	5.352560798677836	10.705121597355673	0.0	5.352560798677836	0.0	0.0	0.0	Terrestrially-infl
2017-01-06 01:05:00	10.705871150751369	0.0	5.352935575375684	0.0	0.0	0.0	0.0	0.0	0.0	Terrestrially-infl
2017-01-06 01:10:00	10.710334950902286	16.06550242635343	5.355167475451143	5.355167475451143	0.0	0.0	5.355167475451143	0.0	0.0	Terrestrially-infl
2017-01-06 01:15:00	5.356007151418936	16.068021454256808	0.0	16.068021454256808	0.0	0.0	0.0	0.0	0.0	Terrestrially-infl
2017-01-06 01:20:00	10.707691931782843	21.415383863565687	21.415383863565687	10.707691931782843	5.353845965891422	0.0	0.0	0.0	0.0	Terrestrially-infl
2017-01-06 01:25:00	21.435971248539825	10.717985624269913	10.717985624269913	5.358992812134956	10.717985624269913	0.0	0.0	0.0	0.0	Terrestrially-infl
2017-01-06 01:30:00	5.353988800344911	16.061966401034738	5.353988800344911	10.707977600689823	10.707977600689823	0.0	0.0	0.0	0.0	Terrestrially-infl
2017-01-06 01:35:00	21.41088564334588	0.0	10.70544282167294	0.0	0.0	0.0	0.0	0.0	0.0	Terrestrially-infl
2017-01-06 01:40:00	16.07059489397294	21.42745985863059	10.713729929315296	0.0	10.713729929315296	0.0	0.0	0.0	0.0	Terrestrially-infl
2017-01-06 01:45:00	5.357240344358924	21.42896137743569	0.0	5.357240344358924	5.357240344358924	0.0	0.0	0.0	0.0	Terrestrially-infl
2017-01-06 01:50:00	10.705478514453738	5.352739257226869	0.0	0.0	0.0	0.0	0.0	0.0	0.0	Terrestrially-infl
2017-01-06 01:55:00	5.354703086947388	16.064109260842162	10.709406173894775	0.0	5.354703086947388	0.0	0.0	0.0	0.0	Terrestrially-infl
2017-01-06 02:00:00	5.3546495088412165	10.709299017682431	5.3546495088412165	10.709299017682431	5.3546495088412165	0.0	0.0	0.0	0.0	Terrestrially-infl
2017-01-06 02:05:00	5.357436992818188	10.714873985636377	0.0	0.0	0.0	5.357436992818188	0.0	0.0	0.0	Terrestrially-infl
2017-01-06 02:10:00	0.0	5.3605853327206106	16.081755998161828	0.0	0.0	5.3605853327206106	0.0	0.0	0.0	Terrestrially-infl
2017-01-06 02:15:00	5.35197196988368	32.111831819302076	0.0	5.35197196988368	5.35197196988368	0.0	0.0	0.0	0.0	Terrestrially-infl
2017-01-06 02:20:00	21.411956476753076	26.76494559594134	5.352989119188269	10.705978238376538	5.352989119188269	0.0	0.0	0.0	0.0	Terrestrially-infl
2017-01-06 02:25:00	26.810446271631307	42.8967140346101	16.086267762978785	5.3620892543262615	5.3620892543262615	0.0	0.0	5.3620892543262615	0.0	Terrestrially-infl
2017-01-06 02:30:00	16.06748542471804	10.711656949812024	10.711656949812024	16.06748542471804	0.0	0.0	0.0	0.0	0.0	Terrestrially-infl
2017-01-06 02:35:00	16.05789654200847	37.46842526468643	21.41052872267796	0.0	21.41052872267796	0.0	0.0	0.0	0.0	Terrestrially-infl
2017-01-06 02:40:00	5.359100143328181	16.077300429984547	10.718200286656362	26.795500716640905	5.359100143328181	0.0	0.0	0.0	0.0	Terrestrially-infl
2017-01-06 02:45:00	32.185757690200234	32.185757690200234	26.82146474183353	21.457171793466824	5.364292948366706	5.364292948366706	0.0	0.0	0.0	Terrestrially-infl
2017-01-06 02:50:00	32.14430015993086	16.07215007996543	21.4295334399539	0.0	16.07215007996543	0.0	0.0	0.0	0.0	Terrestrially-infl
2017-01-06 02:55:00	48.19184557957095	26.77324754420608	21.418598035364862	0.0	5.3546495088412165	0.0	0.0	0.0	0.0	Terrestrially-infl
2017-01-06 03:00:00	5.3555068872226315	21.42202754889053	16.066520661667898	10.711013774445263	0.0	0.0	0.0	0.0	0.0	Terrestrially-infl
2017-01-06 03:05:00	42.83619597943724	26.77262248714828	37.481671482007584	16.063573492288967	5.354524497429655	0.0	0.0	0.0	0.0	Terrestrially-infl
2017-01-06 03:10:00	69.62902212970897	42.84862900289782	5.356078625362229	16.068235876086685	10.712157250724458	0.0	0.0	0.0	0.0	Terrestrially-infl
2017-01-06 03:15:00	58.892305624805644	21.415383863565687	16.061537897674263	21.415383863565687	16.061537897674263	5.353845965891422	0.0	0.0	0.0	Terrestrially-infl
2017-01-06 03:20:00	37.51019510844206	16.075797903618028	16.075797903618028	0.0	5.3585993012060085	0.0	0.0	0.0	0.0	Terrestrially-infl
2017-01-06 03:25:00	32.126289806353896	21.417526537569266	10.708763268784633	0.0	5.3543816343923165	0.0	0.0	0.0	0.0	Terrestrially-infl
2017-01-06 03:30:00	48.170477607741184	37.465927028243144	42.81820231799216	26.761376448745104	16.05682586924706	0.0	5.35227528974902	0.0	0.0	Terrestrially-infl
2017-01-06 03:35:00	64.3019038808786	48.22642791065895	21.433967960292865	5.358491990073216	10.716983980146432	0.0	0.0	0.0	0.0	Terrestrially-infl
2017-01-06 03:40:00	48.21210641555036	64.28280855406713	21.42760285135571	21.42760285135571	26.78450356419464	0.0	5.356900712838928	0.0	0.0	Terrestrially-infl
2017-01-06 03:45:00	64.22537645233464	26.76057352180609	26.76057352180609	21.40845881744488	10.70422940872244	5.35211470436122	0.0	0.0	0.0	Terrestrially-infl
2017-01-06 03:50:00	75.01413079774913	91.08858739726679	32.14891319903534	16.07445659951767	16.07445659951767	0.0	0.0	0.0	0.0	Terrestrially-infl
2017-01-06 03:55:00	96.4139183853605	101.77024718454722	42.85063039349356	26.78164399593348	21.42531519674678	10.71265759837339	5.356328799186695	0.0	0.0	Terrestrially-infl
2017-01-06 04:00:00	69.5930352592747	37.47317283191715	42.82648323647674	10.706620809119183	5.3533104045595925	5.3533104045595925	0.0	0.0	0.0	Terrestrially-infl
2017-01-06 04:05:00	85.66067847897857	85.66067847897857	48.18413164442545	10.707584809872321	16.06137721480848	0.0	0.0	0.0	0.0	Terrestrially-infl
2017-01-06 04:10:00	80.27663583611088	85.62841155851828	37.46243005685175	26.758878612036963	16.055327167222178	0.0	0.0	0.0	0.0	Terrestrially-infl
2017-01-06 04:15:00	117.87974181415078	64.29804098953677	42.865360659691184	58.93987090707539	16.074510247384193	5.358170082461398	0.0	0.0	0.0	Terrestrially-infl
2017-01-06 04:20:00	58.873065483486926	80.28145293202762	58.873065483486926	26.760484310675878	5.352096862135176	5.352096862135176	5.352096862135176	0.0	0.0	Terrestrially-infl
2017-01-06 04:25:00	64.31542765651555	96.47314148477331	42.87695177101036	37.51733279963407	16.078856914128888	0.0	5.359618971376295	0.0	0.0	Terrestrially-infl
2017-01-06 04:30:00	74.94659556828799	96.35990858779886	26.766641274388572	32.119969529266285	10.706656509755428	0.0	0.0	0.0	0.0	Terrestrially-infl
2017-01-06 04:35:00	42.81720311336154	74.9301054483827	69.5779550592125	32.11290233502116	5.352150389170193	0.0	0.0	0.0	0.0	Terrestrially-infl
2017-01-06 04:40:00	139.20649421085213	37.47867151830635	16.062287793559857	26.770479655933105	5.35409593118662	0.0	5.35409593118662	0.0	0.0	Terrestrially-infl
2017-01-06 04:45:00	96.46798876193691	58.952659798961456	48.233994380968454	10.718665417992993	32.155996253978984	21.437330835985986	0.0	0.0	0.0	Terrestrially-infl
2017-01-06 04:50:00	80.31170680115588	64.2493654409247	37.47879650720608	5.354113786743724	10.708227573487449	0.0	5.354113786743724	0.0	0.0	Terrestrially-infl
2017-01-06 04:55:00	85.6675347613981	42.83376738069905	32.12532553552429	5.354220922587381	10.708441845174763	5.354220922587381	0.0	0.0	0.0	Terrestrially-infl
2017-01-06 05:00:00	64.29010205913889	64.29010205913889	42.86006803942593	16.072525514784722	16.072525514784722	0.0	5.357508504928242	0.0	0.0	Terrestrially-infl
2017-01-06 05:05:00	58.908610684937656	69.61926717310814	26.77664122042621	21.421312976340968	16.065984732255725	0.0	0.0	0.0	0.0	Terrestrially-infl
2017-01-06 05:10:00	85.63840313851956	42.81920156925978	37.466801373102314	26.762000980787363	26.762000980787363	0.0	0.0	0.0	0.0	Terrestrially-infl
2017-01-06 05:15:00	37.464053569525305	32.112045916735966	26.760038263946647	26.760038263946647	5.35200765278933	0.0	5.35200765278933	0.0	0.0	Terrestrially-infl
2017-01-06 05:20:00	64.32509097956921	48.24381823467692	37.52296973808205	32.162545489784605	16.081272744892303	0.0	0.0	0.0	0.0	Terrestrially-infl
2017-01-06 05:25:00	96.50535847786884	48.252679238934434	32.16845282595629	32.16845282595629	10.722817608652095	10.722817608652095	0.0	0.0	0.0	Terrestrially-infl
2017-01-06 05:30:00	58.91254096506663	64.26822650734542	21.422742169115136	21.422742169115136	0.0	0.0	5.355685542278784	0.0	0.0	Terrestrially-infl
2017-01-06 05:35:00	80.33045957638916	58.90900368935203	21.421455887037105	10.710727943518553	5.355363971759276	0.0	0.0	0.0	0.0	Terrestrially-infl
2017-01-06 05:40:00	58.91096879008357	21.422170469121294	26.77771308640162	21.422170469121294	16.066627851840973	10.711085234560649	5.355542617280324	0.0	0.0	Terrestrially-infl
2017-01-06 05:45:00	58.915489019346225	42.84762837770634	37.491674830493054	16.067860641639882	10.711907094426586	0.0	0.0	0.0	0.0	Terrestrially-infl
2017-01-06 05:50:00	85.75275844663103	37.51683182040108	37.51683182040108	16.078642208743318	16.078642208743318	0.0	0.0	0.0	0.0	Terrestrially-infl
2017-01-06 05:55:00	74.9678435399482	58.90330563853073	26.774229835695788	16.06453790141747	10.709691934278316	16.06453790141747	0.0	5.354845967139157	0.0	Terrestrially-infl
2017-01-06 06:00:00	96.43032619846062	37.50068241051246	37.50068241051246	26.78620172179462	0.0	10.714480688717847	0.0	0.0	0.0	Terrestrially-infl
2017-01-06 06:05:00	42.81877331300566	48.171119977131355	58.875813305382785	10.704693328251414	10.704693328251414	10.704693328251414	0.0	0.0	0.0	Terrestrially-infl
2017-01-06 06:10:00	91.05941240280472	42.851488189555155	48.20792421324956	21.425744094777578	16.069308071083185	5.356436023694394	0.0	0.0	0.0	Terrestrially-infl
2017-01-06 06:15:00	96.3914069468545	69.6160161282838	21.42031265485656	10.710156327428278	10.710156327428278	5.355078163714139	0.0	0.0	0.0	Terrestrially-infl
2017-01-06 06:20:00										Terrestrially-infl
2017-01-06 06:25:00										Terrestrially-infl
2017-01-06 06:30:00										Terrestrially-infl
2017-01-06 06:35:00										Terrestrially-infl
2017-01-06 06:40:00										Terrestrially-infl
2017-01-06 06:45:00										Terrestrially-infl
2017-01-06 06:50:00										Terrestrially-infl
2017-01-06 06:55:00										Terrestrially-infl
2017-01-06 07:00:00										Terrestrially-infl
2017-01-06 07:05:00										Terrestrially-infl
2017-01-06 07:10:00										Terrestrially-infl
2017-01-06 07:15:00										Terrestrially-infl
2017-01-06 07:20:00										Terrestrially-infl
2017-01-06 07:25:00										Terrestrially-infl
2017-01-06 07:30:00										Terrestrially-infl
2017-01-06 07:35:00										Terrestrially-infl
2017-01-06 07:40:00										Terrestrially-infl
2017-01-06 07:45:00										Terrestrially-infl
2017-01-06 07:50:00										Terrestrially-infl
2017-01-06 07:55:00	64.25557979652906	85.67410639537208	48.19168484739679	21.41852659884302	21.41852659884302	0.0	0.0	0.0	0.0	Terrestrially-infl
2017-01-06 08:00:00	58.887592590793766	58.887592590793766	26.767087541269888	42.827340066031816	0.0	0.0	0.0	0.0	0.0	Terrestrially-infl
2017-01-06 08:05:00	53.5406022042969	42.832481763437535	48.186541983867215	16.062180661289073	26.770301102148448	0.0	0.0	0.0	0.0	Terrestrially-infl
2017-01-06 08:10:00	69.57888288280431	80.28332640323573	26.76110880107857	5.3522217602157145	21.408887040862858	5.3522217602157145	0.0	0.0	0.0	Terrestrially-infl
2017-01-06 08:15:00	53.53203305150685	85.65125288241096	32.11921983090411	21.41281322060274	5.353203305150685	5.353203305150685	0.0	0.0	0.0	Terrestrially-infl
2017-01-06 08:20:00	64.22344954331139	42.81563302887425	32.111724771655695	32.111724771655695	10.703908257218565	0.0	0.0	0.0	0.0	Terrestrially-infl
2017-01-06 08:25:00	58.88877077857504	48.18172154610685	10.707049232468188	10.707049232468188	10.707049232468188	0.0	5.353524616234094	0.0	0.0	Terrestrially-infl
2017-01-06 08:30:00	112.47539971841508	74.98359981227671	5.355971415162623	26.77985707581311	21.42388566065049	0.0	0.0	0.0	0.0	Terrestrially-infl
2017-01-06 08:35:00	96.35476795329649	85.64868262515243	32.118255984432174	21.412170656288108	10.706085328144054	0.0	0.0	0.0	0.0	Terrestrially-infl
2017-01-06 08:40:00	96.34127639696516	64.22751759797677	32.113758798988385	5.35229313316473	10.70458626632946	16.056879399494193	5.35229313316473	0.0	0.0	Terrestrially-infl
2017-01-06 08:45:00	85.72585750587433	64.29439312940575	53.578660941171464	16.073598282351437	10.715732188234293	5.3578660941171465	0.0	0.0	0.0	Terrestrially-infl
2017-01-06 08:50:00	91.01022195567364	58.88896714778882	26.767712339904012	10.707084935961603	0.0	0.0	0.0	0.0	0.0	Terrestrially-infl
2017-01-06 08:55:00	58.87208418068262	37.464053569525305	21.40803061115732	16.056022958367983	21.40803061115732	0.0	0.0	0.0	0.0	Terrestrially-infl
2017-01-06 09:00:00	58.90173395642127	42.8376246955791	32.128218521684325	16.064109260842162	10.709406173894775	5.354703086947388	0.0	0.0	0.0	Terrestrially-infl
2017-01-06 09:05:00	42.84219722774403	21.42109861387201	48.197471881212046	10.710549306936008	16.065823960404014	0.0	0.0	0.0	0.0	Terrestrially-infl
2017-01-06 09:10:00	48.16822944978527	37.4641784609441	10.704050988841173	0.0	0.0	5.3520254944205865	0.0	0.0	0.0	Terrestrially-infl
2017-01-06 09:15:00	32.74684392395595	32.74684392395595	21.831229282637306	5.4578073206593265	0.0	5.4578073206593265	5.4578073206593265	0.0	0.0	Terrestrially-infl
2017-01-06 09:20:00	32.329209259753725	43.1056123463383	21.55280617316915	21.55280617316915	0.0	5.388201543292287	0.0	0.0	0.0	Terrestrially-infl
2017-01-06 09:25:00	26.76253631716753	32.11504358060103	21.410029053734018	16.057521790300516	10.705014526867009	5.3525072634335045	0.0	0.0	0.0	Terrestrially-infl
2017-01-06 09:30:00	58.87679473250906	74.93410238682971	26.762179423867757	16.057307654320653	5.35243588477355	0.0	10.7048717695471	0.0	0.0	Terrestrially-infl
2017-01-06 09:35:00	58.87365428087214	42.81720311336154	10.704300778340386	16.05645116751058	26.76075194585097	0.0	5.352150389170193	0.0	0.0	Terrestrially-infl
2017-01-06 09:40:00	37.46855018525422	37.46855018525422	10.705300052929779	5.3526500264648895	5.3526500264648895	0.0	0.0	0.0	0.0	Terrestrially-infl
2017-01-06 09:45:00	48.177383976648244	21.412170656288108	37.47129864850419	26.765213320360136	5.353042664072027	10.706085328144054	0.0	0.0	0.0	Terrestrially-infl
2017-01-06 09:50:00	32.11643554336121	26.76369628613435	32.11643554336121	16.058217771680606	5.352739257226869	5.352739257226869	0.0	0.0	0.0	Terrestrially-infl
2017-01-06 09:55:00	58.892894807102095	37.47729669542861	48.18509575126535	26.76949763959186	5.353899527918372	0.0	0.0	0.0	0.0	Terrestrially-infl
2017-01-06 10:00:00	37.487297708596685	26.77664122042621	5.355328244085242	26.77664122042621	10.710656488170484	0.0	5.355328244085242	0.0	0.0	Terrestrially-infl
2017-01-06 10:05:00	58.872476697878774	32.11226001702478	32.11226001702478	5.352043336170797	5.352043336170797	16.05613000851239	0.0	0.0	0.0	Terrestrially-infl
2017-01-06 10:10:00	26.76164410176536	37.4663017424715	10.704657640706145	10.704657640706145	0.0	0.0	0.0	0.0	0.0	Terrestrially-infl
2017-01-06 10:15:00	32.12061215571821	48.180918233577316	21.413741437145475	26.76717679643184	0.0	0.0	0.0	0.0	0.0	Terrestrially-infl
2017-01-06 10:20:00	26.774319138496303	10.709727655398524	37.48404679389483	5.354863827699262	10.709727655398524	5.354863827699262	0.0	0.0	0.0	Terrestrially-infl
2017-01-06 10:25:00	48.169995841941436	37.46555232151001	21.408887040862858	10.704443520431429	0.0	5.3522217602157145	0.0	0.0	0.0	Terrestrially-infl
2017-01-06 10:30:00	37.46380378918576	21.40788787953472	21.40788787953472	16.055915909651038	5.35197196988368	5.35197196988368	0.0	0.0	0.0	Terrestrially-infl
2017-01-06 10:35:00	42.84105400319085	26.775658751994282	16.06539525119657	16.06539525119657	0.0	0.0	0.0	0.0	0.0	Terrestrially-infl
2017-01-06 10:40:00	32.11643554336121	26.76369628613435	10.705478514453738	5.352739257226869	5.352739257226869	5.352739257226869	0.0	0.0	0.0	Terrestrially-infl
2017-01-06 10:45:00	37.47879650720608	16.062341360231176	5.354113786743724	10.708227573487449	10.708227573487449	0.0	0.0	0.0	0.0	Terrestrially-infl
2017-01-06 10:50:00	42.830624896964736	48.18445300908533	37.47679678484414	5.353828112120592	16.061484336361776	5.353828112120592	0.0	0.0	0.0	Terrestrially-infl
2017-01-06 10:55:00	42.820771915485416	26.762982447178388	32.115578936614064	5.352596489435677	10.705192978871354	0.0	0.0	0.0	0.0	Terrestrially-infl
2017-01-06 11:00:00	42.85549169197863	48.21242815347596	42.85549169197863	10.713872922994657	10.713872922994657	0.0	0.0	0.0	0.0	Terrestrially-infl
2017-01-06 11:05:00	21.40845881744488	32.11268822616732	32.11268822616732	5.35211470436122	5.35211470436122	0.0	0.0	0.0	0.0	Terrestrially-infl
2017-01-06 11:10:00	42.81306404807616	42.81306404807616	21.40653202403808	10.70326601201904	16.054899018028564	0.0	0.0	0.0	0.0	Terrestrially-infl
2017-01-06 11:15:00	32.11622138739046	37.468924951955536	16.05811069369523	16.05811069369523	5.352703564565077	0.0	0.0	0.0	0.0	Terrestrially-infl
2017-01-06 11:20:00	42.84848605358056	32.136364540185426	26.78030378348785	5.35606075669757	10.71212151339514	0.0	0.0	0.0	0.0	Terrestrially-infl
2017-01-06 11:25:00	74.92760757837152	32.111831819302076	10.70394393976736	10.70394393976736	10.70394393976736	0.0	5.35197196988368	0.0	0.0	Terrestrially-infl
2017-01-06 11:30:00	32.12061215571821	10.706870718572738	21.413741437145475	10.706870718572738	10.706870718572738	0.0	0.0	0.0	0.0	Terrestrially-infl
2017-01-06 11:35:00	53.54810246376378	10.709620492752755	26.77405123188189	0.0	16.064430739129133	0.0	0.0	0.0	0.0	Terrestrially-infl
2017-01-06 11:40:00	48.17079879029474	32.11386586019649	21.409243906797663	10.704621953398831	21.409243906797663	0.0	0.0	0.0	0.0	Terrestrially-infl
2017-01-06 11:45:00	21.415098206090224	64.24529461827068	26.768872757612783	10.707549103045112	5.353774551522556	0.0	0.0	0.0	0.0	Terrestrially-infl
2017-01-06 11:50:00	37.47967145284722	42.833910231825385	16.062716336934518	10.708477557956346	21.416955115912693	0.0	0.0	0.0	0.0	Terrestrially-infl
2017-01-06 11:55:00	32.12778989826453	26.773158248553766	16.063894949132266	5.354631649710755	0.0	10.70926329942151	0.0	0.0	0.0	Terrestrially-infl
2017-01-06 12:00:00	48.17834781347883	32.118898542319215	26.76574878526602	16.059449271159608	21.412599028212814	0.0	0.0	0.0	0.0	Terrestrially-infl
2017-01-06 12:05:00	48.19506044822464	21.420026865877613	32.130040298816425	10.710013432938807	5.355006716469403	0.0	0.0	0.0	0.0	Terrestrially-infl
2017-01-06 12:10:00	26.785933577331893	16.071560146399136	21.428746861865516	26.785933577331893	0.0	0.0	0.0	5.357186715466378	0.0	Terrestrially-infl
2017-01-06 12:15:00	21.425029274265707	42.850058548531415	10.712514637132854	16.06877195569928	5.356257318566427	5.356257318566427	0.0	0.0	0.0	Terrestrially-infl
2017-01-06 12:20:00	32.11268822616732	21.40845881744488	32.11268822616732	37.46480293052854	5.35211470436122	0.0	0.0	0.0	0.0	Terrestrially-infl
2017-01-06 12:25:00	37.46717610482044	16.057361187780188	32.114722375560376	5.352453729260064	16.057361187780188	0.0	0.0	0.0	0.0	Terrestrially-infl
2017-01-06 12:30:00	37.46755084403454	48.172565370901545	5.3525072634335045	5.3525072634335045	16.057521790300516	0.0	0.0	0.0	0.0	Terrestrially-infl
2017-01-06 12:35:00	42.83662458427313	16.063734219102425	16.063734219102425	10.709156146068283	21.418312292136566	5.3545780730341415	0.0	0.0	0.0	Terrestrially-infl
2017-01-06 12:40:00	32.116328465018825	26.76360705418236	42.82177128669176	16.058164232509412	5.352721410836471	10.70544282167294	0.0	0.0	0.0	Terrestrially-infl
2017-01-06 12:45:00	10.706942123416605	53.534710617083036	21.41388424683321	32.120826370249816	10.706942123416605	0.0	0.0	0.0	0.0	Terrestrially-infl
2017-01-06 12:50:00	16.064002104272422	37.482671576635646	16.064002104272422	21.41866947236323	16.064002104272422	0.0	0.0	0.0	0.0	Terrestrially-infl
2017-01-06 12:55:00	26.75896781246169	26.75896781246169	37.46255493744636	32.11076137495403	10.703587124984676	5.351793562492338	0.0	0.0	0.0	Terrestrially-infl
2017-01-06 13:00:00	37.46105642525879	16.05473846796805	16.05473846796805	5.351579489322684	21.406317957290735	0.0	0.0	0.0	0.0	Terrestrially-infl
2017-01-06 13:05:00	69.57888288280431	32.113330561294305	32.113330561294305	5.3522217602157145	0.0	5.3522217602157145	0.0	0.0	0.0	Terrestrially-infl
2017-01-06 13:10:00	37.4812964602809	48.190238306075436	16.063412768691812	10.70894184579454	10.70894184579454	0.0	0.0	0.0	0.0	Terrestrially-infl
2017-01-06 13:15:00	48.167426587084506	10.70387257490767	16.055808862361506	16.055808862361506	0.0	0.0	0.0	0.0	0.0	Terrestrially-infl
2017-01-06 13:20:00	32.13164792080803	32.13164792080803	5.355274653468004	10.710549306936008	0.0	0.0	0.0	0.0	0.0	Terrestrially-infl
2017-01-06 13:25:00	21.41938386855663	26.774229835695788	42.83876773711326	16.06453790141747	10.709691934278316	5.354845967139157	0.0	0.0	0.0	Terrestrially-infl
2017-01-06 13:30:00	21.412242050418637	42.824484100837275	0.0	32.118363075627954	21.412242050418637	5.353060512604658	0.0	0.0	0.0	Terrestrially-infl
2017-01-06 13:35:00	42.83619597943724	21.41809798971862	16.063573492288967	21.41809798971862	10.70904899485931	5.354524497429655	0.0	0.0	0.0	Terrestrially-infl
2017-01-06 13:40:00	42.83276744949296	21.41638372474648	10.70819186237324	10.70819186237324	5.35409593118662	0.0	0.0	0.0	0.0	Terrestrially-infl
2017-01-06 13:45:00	21.42267070494716	32.13400605742074	26.77833838118395	5.35566767623679	10.71133535247358	0.0	0.0	0.0	0.0	Terrestrially-infl
2017-01-06 13:50:00	26.763071674965435	32.11568600995852	0.0	10.705228669986171	5.3526143349930875	0.0	0.0	0.0	0.0	Terrestrially-infl
2017-01-06 13:55:00	48.1770627062745	26.765034836819172	26.765034836819172	5.353006967363834	0.0	0.0	0.0	0.0	0.0	Terrestrially-infl
2017-01-06 14:00:00	42.82848255877251	32.121361919079376	21.414241279386253	5.353560319846563	16.060680959539688	5.353560319846563	0.0	0.0	0.0	Terrestrially-infl
2017-01-06 14:05:00	48.185899203104206	21.415955201379646	16.061966401034738	5.353988800344911	5.353988800344911	0.0	0.0	0.0	0.0	Terrestrially-infl
2017-01-06 14:10:00	42.81320676114393	32.10990507085795	5.351650845142991	5.351650845142991	10.703301690285985	5.351650845142991	0.0	0.0	0.0	Terrestrially-infl
2017-01-06 14:15:00	21.41010043358384	32.11515065037576	32.11515065037576	16.05757532518788	10.70505021679192	5.35252510839596	0.0	0.0	0.0	Terrestrially-infl
2017-01-06 14:20:00	21.423385368083373	16.067539026062533	26.779231710104217	10.711692684041687	0.0	0.0	0.0	0.0	0.0	Terrestrially-infl
2017-01-06 14:25:00	53.529355753756846	16.058806726127056	37.470549027629794	0.0	5.352935575375684	0.0	0.0	0.0	0.0	Terrestrially-infl
2017-01-06 14:30:00	42.825912035820046	37.47267303134254	21.412956017910023	5.353239004477506	5.353239004477506	0.0	0.0	0.0	0.0	Terrestrially-infl
2017-01-06 14:35:00	37.47067396235938	16.05886026958259	5.352953423194196	10.705906846388393	0.0	10.705906846388393	5.352953423194196	0.0	0.0	Terrestrially-infl
2017-01-06 14:40:00	26.78736374317288	26.78736374317288	21.429890994538308	16.07241824590373	10.714945497269154	5.357472748634577	0.0	0.0	0.0	Terrestrially-infl
2017-01-06 14:45:00	21.412956017910023	26.76619502238753	16.05971701343252	5.353239004477506	0.0	0.0	0.0	0.0	0.0	Terrestrially-infl
2017-01-06 14:50:00	64.22730347698824	32.11365173849412	0.0	26.761376448745104	10.70455057949804	0.0	0.0	0.0	0.0	Terrestrially-infl
2017-01-06 14:55:00	26.763250132324448	21.410600105859558	10.705300052929779	21.410600105859558	5.3526500264648895	5.3526500264648895	0.0	0.0	0.0	Terrestrially-infl
2017-01-06 15:00:00	42.85506270950917	42.85506270950917	26.784414193443236	10.713765677377292	0.0	5.356882838688646	0.0	0.0	0.0	Terrestrially-infl
2017-01-06 15:05:00	42.83476735859303	42.83476735859303	5.354345919824128	5.354345919824128	10.708691839648257	0.0	0.0	0.0	0.0	Terrestrially-infl
2017-01-06 15:10:00	32.11739928057428	64.23479856114855	32.11739928057428	16.058699640287138	10.705799760191423	0.0	0.0	0.0	0.0	Terrestrially-infl
2017-01-06 15:15:00	37.4730478805236	48.17963298924462	21.41317021744205	32.11975532616308	10.706585108721027	0.0	5.353292554360514	0.0	0.0	Terrestrially-infl
2017-01-06 15:20:00	21.407459696086114	42.81491939217223	21.407459696086114	10.703729848043057	0.0	0.0	5.351864924021529	0.0	0.0	Terrestrially-infl
2017-01-06 15:25:00	32.12254018936813	37.476296887596156	26.768783491140113	0.0	5.353756698228021	5.353756698228021	0.0	0.0	0.0	Terrestrially-infl
2017-01-06 15:30:00	42.818916064138534	37.46655155612122	10.704729016034634	10.704729016034634	5.352364508017317	0.0	5.352364508017317	0.0	0.0	Terrestrially-infl
2017-01-06 15:35:00	42.82391295350615	64.23586943025923	16.058967357564807	10.705978238376538	16.058967357564807	5.352989119188269	0.0	0.0	0.0	Terrestrially-infl
2017-01-06 15:40:00	74.93610101596165	32.115471863983565	21.410314575989045	21.410314575989045	21.410314575989045	5.352578643997261	0.0	0.0	0.0	Terrestrially-infl
2017-01-06 15:45:00	42.825340850399975	10.706335212599996	32.11900563779999	16.05950281889999	0.0	5.353167606299998	10.706335212599996	0.0	0.0	Terrestrially-infl
2017-01-06 15:50:00	69.58769844124427	26.764499400478567	26.764499400478567	16.058699640287138	16.058699640287138	5.3528998800957135	0.0	5.3528998800957135	0.0	Terrestrially-infl
2017-01-06 15:55:00										Terrestrially-infl
2017-01-06 16:00:00										Terrestrially-infl
2017-01-06 16:05:00										Terrestrially-infl
2017-01-06 16:10:00
2017-01-06 16:15:00
2017-01-06 16:20:00
2017-01-06 16:25:00										Terrestrially-infl
2017-01-06 16:30:00										Terrestrially-infl
2017-01-06 16:35:00										Terrestrially-infl
2017-01-06 16:40:00										Terrestrially-infl
2017-01-06 16:45:00										Terrestrially-infl
2017-01-06 16:50:00										Terrestrially-infl
2017-01-06 16:55:00										Terrestrially-infl
2017-01-06 17:00:00										Terrestrially-infl
2017-01-06 17:05:00										Terrestrially-infl
2017-01-06 17:10:00										Terrestrially-infl
2017-01-06 17:15:00										Terrestrially-infl
2017-01-06 17:20:00										Terrestrially-infl
2017-01-06 17:25:00										Terrestrially-infl
2017-01-06 17:30:00										Terrestrially-infl
2017-01-06 17:35:00										Terrestrially-infl
2017-01-06 17:40:00										Terrestrially-infl
2017-01-06 17:45:00										Terrestrially-infl
2017-01-06 17:50:00										Terrestrially-infl
2017-01-06 17:55:00										Terrestrially-infl
2017-01-06 18:00:00										Terrestrially-infl
2017-01-06 18:05:00	10.704907458520124	5.352453729260064	10.704907458520124	0.0	0.0	0.0	0.0	0.0	0.0	Terrestrially-infl
2017-01-06 18:10:00	5.352721410836471	26.76360705418236	0.0	5.352721410836471	0.0	0.0	0.0	0.0	0.0	Terrestrially-infl
2017-01-06 18:15:00	26.768515695294205	10.707406278117682	5.353703139058841	0.0	0.0	0.0	0.0	0.0	0.0	Terrestrially-infl
2017-01-06 18:20:00	32.12307579534853	16.061537897674263	0.0	0.0	0.0	0.0	0.0	0.0	0.0	Terrestrially-infl
2017-01-06 18:25:00	5.351722202866184	10.703444405732368	0.0	5.351722202866184	10.703444405732368	0.0	0.0	0.0	0.0	Terrestrially-infl
2017-01-06 18:30:00	32.119862427357546	10.706620809119183	10.706620809119183	5.3533104045595925	5.3533104045595925	0.0	0.0	0.0	0.0	Terrestrially-infl
2017-01-06 18:35:00	16.058646097902738	5.352882032634247	0.0	0.0	5.352882032634247	0.0	0.0	0.0	0.0	Terrestrially-infl
2017-01-06 18:40:00	26.7690512923442	16.061430775406524	0.0	5.35381025846884	0.0	0.0	0.0	0.0	0.0	Terrestrially-infl
2017-01-06 18:45:00	16.055969433831088	5.351989811277028	10.703979622554057	10.703979622554057	0.0	0.0	0.0	0.0	0.0	Terrestrially-infl
2017-01-06 18:50:00	5.353114058916703	21.412456235666813	0.0	0.0	0.0	0.0	0.0	0.0	0.0	Terrestrially-infl
2017-01-06 18:55:00	48.1770627062745	10.706013934727668	0.0	5.353006967363834	5.353006967363834	0.0	0.0	0.0	0.0	Terrestrially-infl
2017-01-06 19:00:00	5.355381835775059	5.355381835775059	0.0	10.710763671550119	5.355381835775059	0.0	0.0	0.0	0.0	Terrestrially-infl
2017-01-06 19:05:00										Terrestrially-infl
2017-01-06 19:10:00										Terrestrially-infl
2017-01-06 19:15:00										Terrestrially-infl
2017-01-06 19:20:00										Terrestrially-infl
2017-01-06 19:25:00										Terrestrially-infl
2017-01-06 19:30:00										Terrestrially-infl
2017-01-06 19:35:00										Terrestrially-infl
2017-01-06 19:40:00										Terrestrially-infl
2017-01-06 19:45:00										Terrestrially-infl
2017-01-06 19:50:00										Terrestrially-infl
2017-01-06 19:55:00										Terrestrially-infl
2017-01-06 20:00:00										Terrestrially-infl
2017-01-06 20:05:00										Terrestrially-infl
2017-01-06 20:10:00										Terrestrially-infl
2017-01-06 20:15:00										Terrestrially-infl
2017-01-06 20:20:00										Terrestrially-infl
2017-01-06 20:25:00										Terrestrially-infl
2017-01-06 20:30:00										Terrestrially-infl
2017-01-06 20:35:00										Terrestrially-infl
2017-01-06 20:40:00										Terrestrially-infl
2017-01-06 20:45:00										Terrestrially-infl
2017-01-06 20:50:00										Terrestrially-infl
2017-01-06 20:55:00										Terrestrially-infl
2017-01-06 21:00:00										Terrestrially-infl
2017-01-06 21:05:00										Terrestrially-infl
2017-01-06 21:10:00										Terrestrially-infl
2017-01-06 21:15:00										Terrestrially-infl
2017-01-06 21:20:00										Terrestrially-infl
2017-01-06 21:25:00										Terrestrially-infl
2017-01-06 21:30:00										Terrestrially-infl
2017-01-06 21:35:00										Terrestrially-infl
2017-01-06 21:40:00										Terrestrially-infl
2017-01-06 21:45:00										Terrestrially-infl
2017-01-06 21:50:00	16.057735931991786	10.705157287994522	5.352578643997261	10.705157287994522	0.0	0.0	0.0	0.0	0.0	Terrestrially-infl
2017-01-06 21:55:00	10.725683063238733	21.451366126477467	16.088524594858097	5.362841531619367	0.0	0.0	0.0	0.0	0.0	Terrestrially-infl
2017-01-06 22:00:00	10.708263284839846	5.354131642419923	21.416526569679693	10.708263284839846	5.354131642419923	0.0	0.0	0.0	0.0	Terrestrially-infl
2017-01-06 22:05:00	0.0	26.774229835695788	16.06453790141747	0.0	0.0	0.0	0.0	0.0	0.0	Terrestrially-infl
2017-01-06 22:10:00	0.0	16.063519917399226	0.0	0.0	0.0	0.0	0.0	0.0	0.0	Terrestrially-infl
2017-01-06 22:15:00	10.705085906954807	16.05762886043221	5.352542953477403	0.0	0.0	5.352542953477403	0.0	0.0	0.0	Terrestrially-infl
2017-01-06 22:20:00	0.0	16.06201996556242	16.06201996556242	0.0	0.0	0.0	0.0	0.0	0.0	Terrestrially-infl
2017-01-06 22:25:00	5.35504243985346	10.71008487970692	0.0	0.0	5.35504243985346	0.0	0.0	0.0	0.0	Terrestrially-infl
2017-01-06 22:30:00	21.433610269649503	16.075207702237133	0.0	0.0	0.0	0.0	0.0	0.0	0.0	Terrestrially-infl
2017-01-06 22:35:00	10.720275799784496	0.0	5.3601378998922495	5.3601378998922495	0.0	0.0	0.0	0.0	0.0	Terrestrially-infl
2017-01-06 22:40:00	16.059931213678773	5.3533104045595925	0.0	0.0	0.0	0.0	0.0	0.0	0.0	Terrestrially-infl
2017-01-06 22:45:00	10.715052766508107	10.715052766508107	0.0	0.0	0.0	0.0	0.0	0.0	0.0	Terrestrially-infl
2017-01-06 22:50:00	5.357436992818188	0.0	0.0	0.0	0.0	0.0	0.0	0.0	0.0	Terrestrially-infl
2017-01-06 22:55:00	10.716089813225556	0.0	0.0	0.0	0.0	0.0	5.358044906612777	0.0	0.0	Terrestrially-infl
2017-01-06 23:00:00	5.4216823089292685	0.0	0.0	10.843364617858539	0.0	0.0	0.0	0.0	0.0	Terrestrially-infl
2017-01-06 23:05:00	5.355256790167272	5.355256790167272	0.0	0.0	0.0	0.0	0.0	0.0	0.0	Terrestrially-infl
2017-01-06 23:10:00	0.0	5.359744220783887	0.0	0.0	0.0	0.0	0.0	0.0	0.0	Terrestrially-infl
2017-01-06 23:15:00	0.0	0.0	0.0	0.0	0.0	0.0	0.0	0.0	0.0	Terrestrially-infl
2017-01-06 23:20:00	0.0	0.0	0.0	0.0	0.0	0.0	0.0	0.0	0.0	Terrestrially-infl
2017-01-06 23:25:00	5.359690541749547	5.359690541749547	5.359690541749547	0.0	5.359690541749547	0.0	0.0	0.0	0.0	Terrestrially-infl
2017-01-06 23:30:00	10.711799888161217	5.3558999440806065	0.0	0.0	0.0	0.0	0.0	0.0	0.0	Terrestrially-infl
2017-01-06 23:35:00	5.357347605365233	0.0	0.0	0.0	0.0	0.0	0.0	0.0	0.0	Terrestrially-infl
2017-01-06 23:40:00	0.0	0.0	0.0	0.0	0.0	0.0	0.0	0.0	0.0	Terrestrially-infl
2017-01-06 23:45:00										Terrestrially-infl
2017-01-06 23:50:00										Terrestrially-infl
2017-01-06 23:55:00										Terrestrially-infl
2017-01-07 00:00:00										Terrestrially-infl
2017-01-07 00:05:00										Terrestrially-infl
2017-01-07 00:10:00										Terrestrially-infl
2017-01-07 00:15:00										Terrestrially-infl
2017-01-07 00:20:00										Terrestrially-infl
2017-01-07 00:25:00										Terrestrially-infl
2017-01-07 00:30:00										Terrestrially-infl
2017-01-07 00:35:00										Terrestrially-infl
2017-01-07 00:40:00										Terrestrially-infl
2017-01-07 00:45:00										Terrestrially-infl
2017-01-07 00:50:00										Terrestrially-infl
2017-01-07 00:55:00										Terrestrially-infl
2017-01-07 01:00:00										Terrestrially-infl
2017-01-07 01:05:00										Terrestrially-infl
2017-01-07 01:10:00										Terrestrially-infl
2017-01-07 01:15:00										Terrestrially-infl
2017-01-07 01:20:00										Terrestrially-infl
2017-01-07 01:25:00										Terrestrially-infl
2017-01-07 01:30:00	0.0	0.0	0.0	0.0	0.0	0.0	0.0	0.0	0.0	Terrestrially-infl
2017-01-07 01:35:00	10.708263284839846	0.0	5.354131642419923	0.0	5.354131642419923	0.0	0.0	0.0	0.0	Terrestrially-infl
2017-01-07 01:40:00	5.362465366589375	5.362465366589375	0.0	5.362465366589375	0.0	0.0	0.0	0.0	0.0	Terrestrially-infl
2017-01-07 01:45:00	0.0	0.0	5.3558106079103895	5.3558106079103895	0.0	0.0	0.0	0.0	0.0	Terrestrially-infl
2017-01-07 01:50:00	5.352578643997261	0.0	0.0	5.352578643997261	0.0	0.0	0.0	0.0	0.0	Terrestrially-infl
2017-01-07 01:55:00	5.3643646436243495	10.728729287248699	5.3643646436243495	0.0	5.3643646436243495	0.0	5.3643646436243495	0.0	0.0	Terrestrially-infl
2017-01-07 02:00:00	16.062073530447368	21.41609804059649	10.70804902029825	0.0	0.0	0.0	0.0	0.0	0.0	Terrestrially-infl
2017-01-07 02:05:00	16.066413472925078	5.355471157641691	5.355471157641691	5.355471157641691	0.0	0.0	0.0	0.0	0.0	Terrestrially-infl
2017-01-07 02:10:00	5.3654044402634335	0.0	5.3654044402634335	10.730808880526867	0.0	0.0	0.0	0.0	0.0	Terrestrially-infl
2017-01-07 02:15:00	16.06089518550061	5.353631728500203	10.707263457000408	0.0	0.0	0.0	0.0	0.0	0.0	Terrestrially-infl
2017-01-07 02:20:00	0.0	16.124828188425205	5.374942729475068	0.0	0.0	0.0	0.0	0.0	0.0	Terrestrially-infl
2017-01-07 02:25:00	5.36250118955675	10.7250023791135	10.7250023791135	0.0	5.36250118955675	0.0	0.0	0.0	0.0	Terrestrially-infl
2017-01-07 02:30:00	5.3629848464652135	16.08895453939564	10.725969692930427	5.3629848464652135	0.0	0.0	0.0	0.0	0.0	Terrestrially-infl
2017-01-07 02:35:00	5.353453210437811	21.413812841751245	10.706906420875622	5.353453210437811	0.0	0.0	0.0	0.0	0.0	Terrestrially-infl
2017-01-07 02:40:00	0.0	21.463769697191815	0.0	0.0	0.0	0.0	0.0	0.0	0.0	Terrestrially-infl
2017-01-07 02:45:00	16.06384137209827	10.709227581398846	10.709227581398846	5.354613790699423	0.0	0.0	0.0	0.0	0.0	Terrestrially-infl
2017-01-07 02:50:00	16.064216418841504	0.0	0.0	0.0	5.354738806280502	0.0	0.0	0.0	0.0	Terrestrially-infl
2017-01-07 02:55:00	21.419240985505517	21.419240985505517	5.3548102463763785	5.3548102463763785	0.0	0.0	0.0	0.0	0.0	Terrestrially-infl
2017-01-07 03:00:00	5.3539709456214375	16.061912836864312	21.41588378248575	5.3539709456214375	0.0	0.0	0.0	0.0	0.0	Terrestrially-infl
2017-01-07 03:05:00	21.41816942338145	16.063627067536085	5.3545423558453615	10.709084711690725	5.3545423558453615	0.0	0.0	0.0	0.0	Terrestrially-infl
2017-01-07 03:10:00	10.713837174216973	5.3569185871084875	5.3569185871084875	0.0	5.3569185871084875	0.0	0.0	0.0	0.0	Terrestrially-infl
2017-01-07 03:15:00	21.4097435390942	21.4097435390942	10.7048717695471	10.7048717695471	5.35243588477355	5.35243588477355	5.35243588477355	0.0	0.0	Terrestrially-infl
2017-01-07 03:20:00	16.068235876086685	5.356078625362229	16.068235876086685	16.068235876086685	0.0	0.0	5.356078625362229	0.0	0.0	Terrestrially-infl
2017-01-07 03:25:00	16.067378223101926	5.3557927410339765	0.0	10.711585482067953	0.0	0.0	0.0	0.0	0.0	Terrestrially-infl
2017-01-07 03:30:00	26.776551902134944	10.710620760853976	5.355310380426988	10.710620760853976	5.355310380426988	0.0	0.0	0.0	0.0	Terrestrially-infl
2017-01-07 03:35:00	26.77753443611316	5.3555068872226315	21.42202754889053	5.3555068872226315	10.711013774445263	0.0	0.0	0.0	0.0	Terrestrially-infl
2017-01-07 03:40:00	26.771104612936906	10.708441845174763	5.354220922587381	16.062662767762145	0.0	5.354220922587381	0.0	0.0	0.0	Terrestrially-infl
2017-01-07 03:45:00	10.710513580334544	10.710513580334544	5.355256790167272	16.065770370501813	0.0	5.355256790167272	0.0	0.0	0.0	Terrestrially-infl
2017-01-07 03:50:00	26.77985707581311	21.42388566065049	5.355971415162623	5.355971415162623	5.355971415162623	0.0	0.0	0.0	0.0	Terrestrially-infl
2017-01-07 03:55:00	21.420098312407422	21.420098312407422	16.065073734305564	5.3550245781018555	0.0	0.0	0.0	0.0	0.0	Terrestrially-infl
2017-01-07 04:00:00	16.096643676373606	21.46219156849813	16.096643676373606	5.3655478921245345	5.3655478921245345	5.3655478921245345	0.0	0.0	0.0	Terrestrially-infl
2017-01-07 04:05:00	21.421670256656668	10.710835128328334	5.355417564164167	5.355417564164167	5.355417564164167	0.0	5.355417564164167	0.0	0.0	Terrestrially-infl
2017-01-07 04:10:00	21.441267456241068	16.080950592180802	0.0	16.080950592180802	0.0	0.0	0.0	0.0	0.0	Terrestrially-infl
2017-01-07 04:15:00	32.12714698457793	21.41809798971862	5.354524497429655	5.354524497429655	5.354524497429655	0.0	0.0	0.0	0.0	Terrestrially-infl
2017-01-07 04:20:00	10.713265226217082	10.713265226217082	16.069897839325627	21.426530452434164	0.0	5.356632613108541	0.0	0.0	0.0	Terrestrially-infl
2017-01-07 04:25:00	5.538543502585036	22.154174010340142	0.0	0.0	0.0	0.0	0.0	0.0	0.0	Terrestrially-infl
2017-01-07 04:30:00	5.380562981807972	21.52225192723189	5.380562981807972	16.14168894542392	0.0	0.0	0.0	0.0	0.0	Terrestrially-infl
2017-01-07 04:35:00	21.409243906797663	21.409243906797663	0.0	16.056932930098245	5.352310976699416	0.0	0.0	0.0	0.0	Terrestrially-infl
2017-01-07 04:40:00	0.0	26.78075050606565	0.0	5.356150101213131	5.356150101213131	0.0	0.0	0.0	0.0	Terrestrially-infl
2017-01-07 04:45:00	21.408387448540704	10.704193724270352	16.056290586405527	10.704193724270352	5.352096862135176	0.0	0.0	0.0	0.0	Terrestrially-infl
2017-01-07 04:50:00	10.72328314083408	10.72328314083408	5.36164157041704	10.72328314083408	5.36164157041704	5.36164157041704	0.0	0.0	0.0	Terrestrially-infl
2017-01-07 04:55:00	10.714981253443499	10.714981253443499	10.714981253443499	0.0	5.3574906267217495	0.0	0.0	0.0	0.0	Terrestrially-infl
2017-01-07 05:00:00	26.785397304511765	26.785397304511765	0.0	0.0	0.0	0.0	0.0	0.0	0.0	Terrestrially-infl
2017-01-07 05:05:00	5.355399699910024	10.710799399820047	5.355399699910024	10.710799399820047	5.355399699910024	0.0	0.0	0.0	0.0	Terrestrially-infl
2017-01-07 05:10:00	5.431164686429138	16.29349405928742	0.0	0.0	0.0	0.0	0.0	0.0	0.0	Terrestrially-infl
2017-01-07 05:15:00	10.991090841262727	27.47772710315682	0.0	0.0	0.0	5.495545420631363	0.0	0.0	0.0	Terrestrially-infl
2017-01-07 05:20:00	32.12564695270241	10.708548984234136	5.354274492117068	5.354274492117068	0.0	0.0	0.0	0.0	0.0	Terrestrially-infl
2017-01-07 05:25:00	10.709227581398846	10.709227581398846	10.709227581398846	5.354613790699423	5.354613790699423	0.0	0.0	0.0	0.0	Terrestrially-infl
2017-01-07 05:30:00	16.07027316892935	0.0	5.356757722976451	5.356757722976451	0.0	5.356757722976451	0.0	0.0	0.0	Terrestrially-infl
2017-01-07 05:35:00	5.364974130699938	16.094922392099818	5.364974130699938	0.0	10.729948261399876	0.0	0.0	0.0	0.0	Terrestrially-infl
2017-01-07 05:40:00	10.716411696127695	16.074617544191543	5.358205848063848	5.358205848063848	10.716411696127695	0.0	0.0	0.0	0.0	Terrestrially-infl
2017-01-07 05:45:00	5.351615166994984	10.703230333989968	0.0	0.0	0.0	0.0	0.0	0.0	0.0	Terrestrially-infl
2017-01-07 05:50:00	10.712943532301894	32.13883059690568	5.356471766150947	0.0	5.356471766150947	0.0	5.356471766150947	0.0	0.0	Terrestrially-infl
2017-01-07 05:55:00	32.13829446542363	21.425529643615754	0.0	5.356382410903938	10.712764821807877	0.0	5.356382410903938	0.0	0.0	Terrestrially-infl
2017-01-07 06:00:00	37.50581366127615	32.14784028109384	16.07392014054692	0.0	5.357973380182306	0.0	5.357973380182306	0.0	0.0	Terrestrially-infl
2017-01-07 06:05:00	26.78772130849596	0.0	10.715088523398382	0.0	16.072632785097575	10.715088523398382	0.0	0.0	0.0	Terrestrially-infl
2017-01-07 06:10:00	21.411670910704764	0.0	5.352917727676191	0.0	5.352917727676191	0.0	0.0	0.0	0.0	Terrestrially-infl
2017-01-07 06:15:00	10.731884848595907	0.0	10.731884848595907	5.365942424297954	5.365942424297954	0.0	0.0	0.0	0.0
2017-01-07 06:20:00	10.713229481494658	21.426458962989315	10.713229481494658	5.356614740747329	5.356614740747329	0.0	0.0	0.0	0.0
2017-01-07 06:25:00	10.70904899485931	0.0	10.70904899485931	5.354524497429655	5.354524497429655	0.0	0.0	0.0	0.0	Terrestrially-infl
2017-01-07 06:30:00	10.707977600689823	16.061966401034738	5.353988800344911	5.353988800344911	5.353988800344911	5.353988800344911	0.0	0.0	0.0	Terrestrially-infl
2017-01-07 06:35:00	5.363701535606797	5.363701535606797	16.09110460682039	5.363701535606797	5.363701535606797	0.0	0.0	0.0	0.0	Terrestrially-infl
2017-01-07 06:40:00	16.06132365456767	21.415098206090224	0.0	0.0	0.0	0.0	0.0	0.0	0.0	Terrestrially-infl
2017-01-07 06:45:00	10.712514637132854	0.0	10.712514637132854	21.425029274265707	5.356257318566427	0.0	0.0	0.0	0.0	Terrestrially-infl
2017-01-07 06:50:00	16.065234491142412	5.355078163714139	10.710156327428278	10.710156327428278	16.065234491142412	0.0	0.0	5.355078163714139	0.0	Terrestrially-infl
2017-01-07 06:55:00	26.767266052189054	21.413812841751245	21.413812841751245	5.353453210437811	5.353453210437811	0.0	0.0	0.0	0.0	Terrestrially-infl
2017-01-07 07:00:00	21.42174171414997	32.132612571224946	32.132612571224946	0.0	0.0	0.0	0.0	0.0	0.0	Terrestrially-infl
2017-01-07 07:05:00	5.356042888152135	48.204385993369215	26.78021444076068	0.0	0.0	0.0	5.356042888152135	0.0	0.0	Terrestrially-infl
2017-01-07 07:10:00	37.50005674427496	10.714301926935702	0.0	5.357150963467851	5.357150963467851	10.714301926935702	5.357150963467851	0.0	0.0	Terrestrially-infl
2017-01-07 07:15:00	26.770122550745622	10.70804902029825	5.354024510149125	5.354024510149125	10.70804902029825	0.0	5.354024510149125	0.0	0.0	Terrestrially-infl
2017-01-07 07:20:00	16.05762886043221	37.467800674341824	0.0	10.705085906954807	0.0	0.0	0.0	0.0	0.0	Terrestrially-infl
2017-01-07 07:25:00	53.550245781018546	26.775122890509273	10.710049156203711	0.0	0.0	0.0	0.0	0.0	0.0	Terrestrially-infl
2017-01-07 07:30:00	21.40917253265892	21.40917253265892	16.056879399494193	5.35229313316473	0.0	0.0	0.0	0.0	0.0	Terrestrially-infl
2017-01-07 07:35:00	5.3543816343923165	10.708763268784633	10.708763268784633	5.3543816343923165	0.0	0.0	0.0	5.3543816343923165	0.0	Terrestrially-infl
2017-01-07 07:40:00	26.765570294583522	5.353114058916703	0.0	16.05934217675011	0.0	0.0	0.0	0.0	0.0	Terrestrially-infl
2017-01-07 07:45:00	16.057307654320653	5.35243588477355	10.7048717695471	0.0	0.0	0.0	0.0	0.0	0.0	Terrestrially-infl
2017-01-07 07:50:00	10.710799399820047	16.06619909973007	5.355399699910024	5.355399699910024	5.355399699910024	0.0	0.0	0.0	0.0	Terrestrially-infl
2017-01-07 07:55:00	10.706799314681264	16.060198972021894	0.0	5.353399657340632	10.706799314681264	0.0	0.0	0.0	0.0	Terrestrially-infl
2017-01-07 08:00:00	21.44284250919507	32.16426376379261	10.721421254597537	16.082131881896306	0.0	10.721421254597537	0.0	0.0	0.0	Terrestrially-infl
2017-01-07 08:05:00	32.133148513151305	10.711049504383768	16.066574256575652	0.0	0.0	0.0	0.0	0.0	0.0	Terrestrially-infl
2017-01-07 08:10:00	16.05613000851239	16.05613000851239	21.408173344683192	0.0	0.0	0.0	0.0	0.0	0.0	Terrestrially-infl
2017-01-07 08:15:00	32.131219205880534	21.420812803920363	26.776016004900452	0.0	0.0	0.0	5.355203200980091	0.0	0.0	Terrestrially-infl
2017-01-07 08:20:00	16.06378779542165	0.0	0.0	0.0	10.709191863614434	0.0	0.0	0.0	0.0	Terrestrially-infl
2017-01-07 08:25:00	21.422813633759905	5.355703408439976	21.422813633759905	0.0	0.0	0.0	0.0	0.0	0.0	Terrestrially-infl
2017-01-07 08:30:00	16.06105585872175	10.70737057248117	5.353685286240585	10.70737057248117	10.70737057248117	0.0	0.0	5.353685286240585	0.0	Terrestrially-infl
2017-01-07 08:35:00	32.125754093191034	16.062877046595517	16.062877046595517	16.062877046595517	5.3542923488651715	0.0	0.0	0.0	0.0	Terrestrially-infl
2017-01-07 08:40:00	16.05886026958259	5.352953423194196	21.411813692776786	10.705906846388393	0.0	0.0	0.0	0.0	0.0	Terrestrially-infl
2017-01-07 08:45:00	42.854347757811354	10.713586939452837	10.713586939452837	26.78396734863209	0.0	0.0	0.0	0.0	0.0	Terrestrially-infl
2017-01-07 08:50:00	10.708977561911226	5.354488780955613	16.06346634286684	16.06346634286684	10.708977561911226	5.354488780955613	0.0	0.0	0.0	Terrestrially-infl
2017-01-07 08:55:00	37.46805050798083	21.410314575989045	32.115471863983565	10.705157287994522	10.705157287994522	0.0	0.0	0.0	0.0	Terrestrially-infl
2017-01-07 09:00:00	32.115471863983565	26.76289321998631	42.82062915197809	5.352578643997261	16.057735931991786	0.0	0.0	0.0	0.0	Terrestrially-infl
2017-01-07 09:05:00	48.17882974635617	74.9448462721096	42.82562644120548	21.41281322060274	5.353203305150685	10.70640661030137	0.0	0.0	0.0	Terrestrially-infl
2017-01-07 09:10:00	53.55185338156034	53.55185338156034	16.0655560144681	42.84148270524828	21.420741352624137	0.0	0.0	0.0	0.0	Terrestrially-infl
2017-01-07 09:15:00	48.18798830328643	58.89643014846119	42.83376738069905	26.771104612936906	26.771104612936906	16.062662767762145	0.0	0.0	0.0	Terrestrially-infl
2017-01-07 09:20:00	58.87777619235555	64.23030130075152	48.172725975563644	16.05757532518788	5.35252510839596	5.35252510839596	0.0	5.35252510839596	0.0	Terrestrially-infl
2017-01-07 09:25:00	64.23758289510529	64.23758289510529	26.765659539627197	26.765659539627197	16.059395723776323	0.0	0.0	0.0	0.0	Terrestrially-infl
2017-01-07 09:30:00	74.92660847699703	58.870906660497674	58.870906660497674	16.055701816499365	10.703801210999575	0.0	10.703801210999575	0.0	0.0	Terrestrially-infl
2017-01-07 09:35:00	37.46655155612122	32.1141870481039	21.409458032069267	10.704729016034634	21.409458032069267	5.352364508017317	0.0	0.0	0.0	Terrestrially-infl
2017-01-07 09:40:00	37.472173244099984	16.05950281889999	26.765838031499985	0.0	5.353167606299998	0.0	0.0	0.0	0.0	Terrestrially-infl
2017-01-07 09:45:00	21.410457339972343	37.46830034495161	0.0	5.3526143349930875	10.705228669986171	5.3526143349930875	5.3526143349930875	0.0	0.0	Segment_1 Pristine Marine
2017-01-07 09:50:00	32.126504096621716	32.126504096621716	5.354417349436953	0.0	10.708834698873906	5.354417349436953	0.0	0.0	0.0	Segment_1 Pristine Marine
2017-01-07 09:55:00	42.82020086716768	32.11515065037576	10.70505021679192	10.70505021679192	0.0	0.0	0.0	0.0	0.0	Segment_1 Pristine Marine
2017-01-07 10:00:00	26.76717679643184	21.413741437145475	10.706870718572738	5.353435359286369	0.0	0.0	0.0	0.0	0.0	Segment_1 Pristine Marine
2017-01-07 10:05:00	16.060948742883802	16.060948742883802	0.0	10.707299161922533	5.3536495809612665	5.3536495809612665	0.0	0.0	0.0	Segment_1 Pristine Marine
2017-01-07 10:10:00	26.779142374530068	21.42331389962405	5.355828474906012	10.711656949812024	0.0	5.355828474906012	0.0	0.0	0.0	Segment_1 Pristine Marine
2017-01-07 10:15:00	10.705300052929779	5.3526500264648895	16.05795007939467	10.705300052929779	5.3526500264648895	0.0	0.0	0.0	0.0	Segment_1 Pristine Marine
2017-01-07 10:20:00	26.759324620107645	10.703729848043057	10.703729848043057	10.703729848043057	0.0	0.0	0.0	5.351864924021529	0.0	Segment_1 Pristine Marine
2017-01-07 10:25:00	16.060680959539688	10.707120639693127	10.707120639693127	0.0	0.0	5.353560319846563	0.0	0.0	0.0	Segment_1 Pristine Marine
2017-01-07 10:30:00	26.766998286703164	21.413598629362532	10.706799314681264	5.353399657340632	0.0	0.0	0.0	0.0	0.0	Segment_1 Pristine Marine
2017-01-07 10:35:00	37.468924951955536	16.05811069369523	0.0	5.352703564565077	5.352703564565077	5.352703564565077	0.0	0.0	0.0	Segment_1 Pristine Marine
2017-01-07 10:40:00	32.1392595149705	5.356543252495083	5.356543252495083	5.356543252495083	16.06962975748525	0.0	0.0	5.356543252495083	0.0	Segment_1 Pristine Marine
2017-01-07 10:45:00	16.05655822336507	0.0	5.352186074455023	5.352186074455023	5.352186074455023	0.0	0.0	0.0	0.0	Segment_1 Pristine Marine
2017-01-07 10:50:00	32.11129658820711	16.055648294103555	16.055648294103555	10.70376552940237	10.70376552940237	0.0	0.0	0.0	0.0	Segment_1 Pristine Marine
2017-01-07 10:55:00	5.352079020028088	16.056237060084268	10.704158040056177	0.0	0.0	0.0	5.352079020028088	0.0	0.0	Segment_1 Pristine Marine
2017-01-07 11:00:00	0.0	5.353346105314878	10.706692210629756	0.0	16.06003831594463	0.0	0.0	0.0	0.0	Segment_1 Pristine Marine
2017-01-07 11:05:00	16.063305621413825	10.708870414275882	10.708870414275882	0.0	5.354435207137941	0.0	0.0	0.0	0.0	Segment_1 Pristine Marine
2017-01-07 11:10:00	16.059984764633146	10.706656509755428	5.353328254877714	5.353328254877714	10.706656509755428	5.353328254877714	5.353328254877714	0.0	0.0	Segment_1 Pristine Marine
2017-01-07 11:15:00	26.789777494365364	16.073866496619218	21.43182199549229	5.357955498873072	5.357955498873072	0.0	5.357955498873072	0.0	0.0	Terrestrially-infl
2017-01-07 11:20:00	5.353988800344911	16.061966401034738	10.707977600689823	5.353988800344911	5.353988800344911	0.0	0.0	0.0	0.0	Terrestrially-infl
2017-01-07 11:25:00	26.771461744325862	10.708584697730343	21.417169395460693	5.3542923488651715	0.0	0.0	0.0	0.0	0.0	Terrestrially-infl
2017-01-07 11:30:00	26.766373521402357	0.0	0.0	5.353274704280472	0.0	0.0	0.0	0.0	0.0	Terrestrially-infl
2017-01-07 11:35:00	37.48692257427603	5.355274653468004	32.13164792080803	0.0	5.355274653468004	5.355274653468004	5.355274653468004	0.0	0.0	Terrestrially-infl
2017-01-07 11:40:00	5.357633655714752	21.430534622859007	10.715267311429503	10.715267311429503	0.0	0.0	0.0	0.0	0.0	Terrestrially-infl
2017-01-07 11:45:00	10.706442309509155	10.706442309509155	10.706442309509155	0.0	5.3532211547545785	10.706442309509155	0.0	0.0	0.0	Terrestrially-infl
2017-01-07 11:50:00	5.352096862135176	16.056290586405527	0.0	5.352096862135176	0.0	0.0	0.0	0.0	0.0	Terrestrially-infl
2017-01-07 11:55:00	0.0	16.057789468307032	10.705192978871354	5.352596489435677	5.352596489435677	5.352596489435677	5.352596489435677	0.0	0.0	Terrestrially-infl
2017-01-07 12:00:00	26.786469871625986	16.071881922975592	5.357293974325199	5.357293974325199	0.0	0.0	0.0	0.0	0.0	Terrestrially-infl
2017-01-07 12:05:00	16.063037759472387	5.354345919824128	21.417383679296513	0.0	0.0	5.354345919824128	0.0	0.0	0.0	Terrestrially-infl
2017-01-07 12:10:00	10.707870473063481	21.415740946126963	10.707870473063481	5.353935236531741	0.0	0.0	5.353935236531741	0.0	0.0	Terrestrially-infl
2017-01-07 12:15:00	10.713372461815519	5.356686230907759	0.0	0.0	5.356686230907759	0.0	0.0	0.0	0.0	Terrestrially-infl
2017-01-07 12:20:00	5.352542953477403	16.05762886043221	10.705085906954807	10.705085906954807	5.352542953477403	0.0	0.0	0.0	0.0	Terrestrially-infl
2017-01-07 12:25:00	10.711478282239932	5.355739141119966	5.355739141119966	10.711478282239932	0.0	0.0	0.0	0.0	0.0	Terrestrially-infl
2017-01-07 12:30:00	10.704943147731116	0.0	0.0	10.704943147731116	5.352471573865558	0.0	0.0	0.0	0.0	Terrestrially-infl
2017-01-07 12:35:00	5.35284633806835	16.05853901420505	0.0	0.0	0.0	0.0	0.0	0.0	0.0	Terrestrially-infl
2017-01-07 12:40:00	10.711907094426586	0.0	16.067860641639882	5.355953547213293	0.0	5.355953547213293	0.0	0.0	0.0	Terrestrially-infl
2017-01-07 12:45:00	21.41995541982444	5.354988854956108	16.064966564868328	0.0	5.354988854956108	0.0	5.354988854956108	0.0	0.0	Terrestrially-infl
2017-01-07 12:50:00	10.706620809119183	10.706620809119183	5.3533104045595925	5.3533104045595925	0.0	0.0	0.0	0.0	0.0	Terrestrially-infl
2017-01-07 12:55:00	16.058003617137867	26.763339361896442	0.0	5.352667872379287	0.0	0.0	0.0	0.0	0.0	Terrestrially-infl
2017-01-07 13:00:00	16.063680643140565	21.418240857520754	0.0	5.3545602143801885	0.0	0.0	0.0	0.0	0.0	Terrestrially-infl
2017-01-07 13:05:00	26.765124078292107	10.706049631316839	5.3530248156584195	5.3530248156584195	0.0	0.0	0.0	0.0	0.0	Terrestrially-infl
2017-01-07 13:10:00	5.355524752191884	21.422099008767532	10.711049504383768	10.711049504383768	5.355524752191884	0.0	0.0	0.0	0.0	Terrestrially-infl
2017-01-07 13:15:00	5.354595931807217	0.0	10.709191863614434	16.06378779542165	0.0	0.0	0.0	0.0	0.0	Terrestrially-infl
2017-01-07 13:20:00	32.12500412477766	16.06250206238883	10.70833470825922	5.35416735412961	5.35416735412961	0.0	0.0	0.0	0.0	Terrestrially-infl
2017-01-07 13:25:00	21.425172234552324	21.425172234552324	0.0	5.356293058638081	5.356293058638081	0.0	0.0	0.0	0.0	Terrestrially-infl
2017-01-07 13:30:00										Terrestrially-infl
2017-01-07 13:35:00										Terrestrially-infl
2017-01-07 13:40:00										Terrestrially-infl
2017-01-07 13:45:00										Terrestrially-infl
2017-01-07 13:50:00										Terrestrially-infl
2017-01-07 13:55:00										Terrestrially-infl
2017-01-07 14:00:00										Terrestrially-infl
2017-01-07 14:05:00										Segment_1 Pristine Marine
2017-01-07 14:10:00										Segment_1 Pristine Marine
2017-01-07 14:15:00										Segment_1 Pristine Marine
2017-01-07 14:20:00										Segment_1 Pristine Marine
2017-01-07 14:25:00										Segment_1 Pristine Marine
2017-01-07 14:30:00										Segment_1 Pristine Marine
2017-01-07 14:35:00										Segment_1 Pristine Marine
2017-01-07 14:40:00										Segment_1 Pristine Marine
2017-01-07 14:45:00										Segment_1 Pristine Marine
2017-01-07 14:50:00										Segment_1 Pristine Marine
2017-01-07 14:55:00										Segment_1 Pristine Marine
2017-01-07 15:00:00										Segment_1 Pristine Marine
2017-01-07 15:05:00	16.065877550663732	16.065877550663732	5.355292516887911	0.0	0.0	0.0	0.0	0.0	0.0	Segment_1 Pristine Marine
2017-01-07 15:10:00	16.059288630080992	10.706192420053993	0.0	5.3530962100269965	5.3530962100269965	0.0	0.0	0.0	0.0	Segment_1 Pristine Marine
2017-01-07 15:15:00	0.0	32.13850891586997	10.71283630528999	0.0	0.0	0.0	0.0	0.0	0.0	Segment_1 Pristine Marine
2017-01-07 15:20:00	10.709941987123935	0.0	10.709941987123935	0.0	0.0	5.3549709935619685	0.0	0.0	0.0	Segment_1 Pristine Marine
2017-01-07 15:25:00	5.355471157641691	32.132826945850155	0.0	0.0	0.0	0.0	0.0	0.0	0.0	Segment_1 Pristine Marine
2017-01-07 15:30:00	10.709156146068283	0.0	5.3545780730341415	0.0	0.0	0.0	0.0	0.0	0.0	Segment_1 Pristine Marine
2017-01-07 15:35:00	5.360639029679779	10.721278059359557	5.360639029679779	10.721278059359557	5.360639029679779	0.0	0.0	0.0	0.0	Segment_1 Pristine Marine
2017-01-07 15:40:00	26.78655925609616	5.357311851219233	16.0719355536577	10.714623702438466	5.357311851219233	0.0	0.0	0.0	0.0	Segment_1 Pristine Marine
2017-01-07 15:45:00	10.707977600689823	10.707977600689823	5.353988800344911	0.0	10.707977600689823	0.0	5.353988800344911	0.0	0.0	Segment_1 Pristine Marine
2017-01-07 15:50:00	5.353239004477506	26.76619502238753	5.353239004477506	5.353239004477506	0.0	0.0	0.0	0.0	0.0	Segment_1 Pristine Marine
2017-01-07 15:55:00	16.065663191769946	10.710442127846633	5.355221063923317	0.0	0.0	0.0	0.0	0.0	0.0	Segment_1 Pristine Marine
2017-01-07 16:00:00	0.0	16.0715065182224	10.714337678814932	0.0	5.357168839407466	0.0	0.0	0.0	0.0	Segment_1 Pristine Marine
2017-01-07 16:05:00	5.352667872379287	10.705335744758576	5.352667872379287	0.0	0.0	0.0	0.0	0.0	0.0	Segment_1 Pristine Marine
2017-01-07 16:10:00	5.354417349436953	0.0	0.0	5.354417349436953	0.0	0.0	0.0	0.0	0.0	Segment_1 Pristine Marine
2017-01-07 16:15:00	16.067431823731173	5.3558106079103895	5.3558106079103895	5.3558106079103895	5.3558106079103895	0.0	0.0	0.0	0.0	Segment_1 Pristine Marine
2017-01-07 16:20:00	5.355328244085242	0.0	0.0	0.0	10.710656488170484	0.0	0.0	0.0	0.0	Segment_1 Pristine Marine
2017-01-07 16:25:00	5.354238778978173	21.416955115912693	0.0	0.0	0.0	0.0	0.0	0.0	0.0	Segment_1 Pristine Marine
2017-01-07 16:30:00	5.3536495809612665	0.0	0.0	0.0	0.0	0.0	0.0	0.0	0.0	Segment_1 Pristine Marine
2017-01-07 16:35:00	0.0	5.357758812348413	5.357758812348413	0.0	0.0	0.0	0.0	0.0	0.0	Segment_1 Pristine Marine
2017-01-07 16:40:00	5.3533104045595925	5.3533104045595925	16.059931213678773	0.0	0.0	0.0	0.0	0.0	0.0	Segment_1 Pristine Marine
2017-01-07 16:45:00	5.354631649710755	0.0	5.354631649710755	0.0	0.0	0.0	0.0	0.0	0.0	Segment_1 Pristine Marine
2017-01-07 16:50:00	0.0	10.711406816879952	0.0	0.0	0.0	5.355703408439976	0.0	0.0	0.0	Segment_1 Pristine Marine
2017-01-07 16:55:00	0.0	5.354113786743724	5.354113786743724	10.708227573487449	5.354113786743724	0.0	0.0	0.0	0.0	Segment_1 Pristine Marine
2017-01-07 17:00:00	16.07011231123809	5.35670410374603	5.35670410374603	0.0	0.0	0.0	0.0	0.0	0.0	Segment_1 Pristine Marine
2017-01-07 17:05:00	10.705656981927838	0.0	0.0	0.0	0.0	0.0	0.0	0.0	0.0	Segment_1 Pristine Marine
2017-01-07 17:10:00	16.064109260842162	10.709406173894775	5.354703086947388	0.0	0.0	0.0	0.0	0.0	0.0	Segment_1 Pristine Marine
2017-01-07 17:15:00	0.0	5.359511619400263	0.0	5.359511619400263	0.0	0.0	0.0	0.0	0.0	Segment_1 Pristine Marine
2017-01-07 17:20:00	10.712514637132854	0.0	0.0	0.0	0.0	5.356257318566427	0.0	0.0	0.0	Segment_1 Pristine Marine
2017-01-07 17:25:00	0.0	0.0	5.354828106698197	0.0	5.354828106698197	0.0	0.0	0.0	0.0	Segment_1 Pristine Marine
2017-01-07 17:30:00	5.355256790167272	0.0	0.0	0.0	0.0	0.0	0.0	0.0	0.0	Segment_1 Pristine Marine
2017-01-07 17:35:00	0.0	5.35243588477355	5.35243588477355	0.0	0.0	0.0	0.0	0.0	0.0	Segment_1 Pristine Marine
2017-01-07 17:40:00	0.0	5.356239448709457	5.356239448709457	0.0	0.0	0.0	0.0	0.0	0.0	Segment_1 Pristine Marine
2017-01-07 17:45:00	0.0	10.707049232468188	0.0	0.0	0.0	0.0	0.0	0.0	0.0	Segment_1 Pristine Marine
2017-01-07 17:50:00	10.7056926761367	0.0	0.0	0.0	0.0	0.0	0.0	0.0	0.0	Segment_1 Pristine Marine
2017-01-07 17:55:00	0.0	5.353488913097848	0.0	0.0	0.0	0.0	0.0	0.0	0.0	Segment_1 Pristine Marine
2017-01-07 18:00:00	0.0	5.354524497429655	0.0	5.354524497429655	0.0	0.0	0.0	0.0	0.0	Segment_1 Pristine Marine
2017-01-07 18:05:00	0.0	5.351864924021529	0.0	0.0	0.0	0.0	0.0	0.0	0.0	Segment_1 Pristine Marine
2017-01-07 18:10:00	0.0	5.3554354285374925	0.0	0.0	5.3554354285374925	0.0	0.0	0.0	0.0	Segment_1 Pristine Marine
2017-01-07 18:15:00	5.35263218066949	5.35263218066949	0.0	0.0	0.0	0.0	0.0	0.0	0.0	Segment_1 Pristine Marine
2017-01-07 18:20:00	5.3528998800957135	0.0	16.058699640287138	0.0	0.0	5.3528998800957135	0.0	0.0	0.0	Segment_1 Pristine Marine
2017-01-07 18:25:00	16.057200588472416	0.0	5.352400196157473	0.0	0.0	0.0	0.0	0.0	0.0	Terrestrially-infl
2017-01-07 18:30:00	0.0	5.3533104045595925	10.706620809119183	0.0	0.0	0.0	0.0	5.3533104045595925	0.0	Terrestrially-infl
2017-01-07 18:35:00	5.351936287453835	16.055808862361506	5.351936287453835	5.351936287453835	5.351936287453835	0.0	0.0	0.0	0.0	Terrestrially-infl
2017-01-07 18:40:00	0.0	10.713801425677856	5.356900712838928	10.713801425677856	0.0	0.0	0.0	0.0	0.0	Terrestrially-infl
2017-01-07 18:45:00	16.066038323588018	21.421384431450686	16.066038323588018	0.0	0.0	0.0	0.0	0.0	0.0	Terrestrially-infl
2017-01-07 18:50:00	5.351989811277028	16.055969433831088	21.407959245108113	0.0	5.351989811277028	0.0	0.0	0.0	0.0	Terrestrially-infl
2017-01-07 18:55:00	21.418240857520754	5.3545602143801885	5.3545602143801885	0.0	0.0	0.0	5.3545602143801885	0.0	0.0	Terrestrially-infl
2017-01-07 19:00:00	10.710049156203711	5.3550245781018555	5.3550245781018555	0.0	10.710049156203711	0.0	0.0	0.0	0.0	Terrestrially-infl
2017-01-07 19:05:00	10.705407129130156	0.0	10.705407129130156	5.352703564565077	10.705407129130156	0.0	0.0	0.0	0.0	Terrestrially-infl
2017-01-07 19:10:00	5.358170082461398	21.432680329845592	5.358170082461398	5.358170082461398	5.358170082461398	0.0	0.0	0.0	0.0	Terrestrially-infl
2017-01-07 19:15:00	26.769944001724557	26.769944001724557	5.353988800344911	10.707977600689823	16.061966401034738	0.0	0.0	0.0	0.0	Terrestrially-infl
2017-01-07 19:20:00	10.708727554097331	5.3543637770486665	16.063091331145998	16.063091331145998	0.0	0.0	0.0	0.0	0.0	Terrestrially-infl
2017-01-07 19:25:00	5.353292554360514	5.353292554360514	10.706585108721027	16.05987766308154	21.41317021744205	10.706585108721027	5.353292554360514	0.0	0.0	Terrestrially-infl
2017-01-07 19:30:00	16.06839669621469	21.424528928286254	0.0	10.712264464143127	0.0	5.356132232071563	0.0	0.0	0.0	Terrestrially-infl
2017-01-07 19:35:00	21.417097968468273	21.417097968468273	5.354274492117068	21.417097968468273	0.0	0.0	0.0	0.0	0.0	Terrestrially-infl
2017-01-07 19:40:00	37.484546897917966	42.83948216904911	16.064805813393413	0.0	0.0	5.354935271131137	0.0	0.0	0.0	Terrestrially-infl
2017-01-07 19:45:00	10.71212151339514	53.5606075669757	10.71212151339514	16.068182270092713	10.71212151339514	5.35606075669757	5.35606075669757	0.0	0.0	Terrestrially-infl
2017-01-07 19:50:00	21.45387436250365	10.726937181251829	37.5442801343814	0.0	5.3634685906259145	0.0	0.0	0.0	0.0	Terrestrially-infl
2017-01-07 19:55:00	16.062073530447368	37.478171571043866	21.41609804059649	5.354024510149125	5.354024510149125	0.0	0.0	0.0	0.0	Terrestrially-infl
2017-01-07 20:00:00	16.124018462495204	21.498691283326934	10.749345641663467	10.749345641663467	5.374672820831735	0.0	0.0	0.0	0.0	Terrestrially-infl
2017-01-07 20:05:00										Terrestrially-infl
2017-01-07 20:10:00										Terrestrially-infl
2017-01-07 20:15:00										Terrestrially-infl
2017-01-07 20:20:00										Terrestrially-infl
2017-01-07 20:25:00										Terrestrially-infl
2017-01-07 20:30:00										Terrestrially-infl
2017-01-07 20:35:00										Terrestrially-infl
2017-01-07 20:40:00										Terrestrially-infl
2017-01-07 20:45:00										Terrestrially-infl
2017-01-07 20:50:00										Terrestrially-infl
2017-01-07 20:55:00										Terrestrially-infl
2017-01-07 21:00:00										Terrestrially-infl
2017-01-07 21:05:00										Terrestrially-infl
2017-01-07 21:10:00	21.40638931239748	16.054791984298106	0.0	10.70319465619874	0.0	5.35159732809937	0.0	0.0	0.0	Terrestrially-infl
2017-01-07 21:15:00	16.068289482438335	21.42438597658445	16.068289482438335	0.0	5.356096494146112	0.0	0.0	0.0	0.0	Terrestrially-infl
2017-01-07 21:20:00	42.833481681304825	10.708370420326203	10.708370420326203	0.0	5.354185210163101	0.0	0.0	0.0	0.0	Terrestrially-infl
2017-01-07 21:25:00	10.713729929315296	10.713729929315296	10.713729929315296	0.0	0.0	0.0	0.0	0.0	0.0	Terrestrially-infl
2017-01-07 21:30:00	16.079930527074193	16.079930527074193	10.719953684716131	10.719953684716131	0.0	0.0	0.0	0.0	0.0	Terrestrially-infl
2017-01-07 21:35:00	21.41052872267796	16.05789654200847	16.05789654200847	10.70526436133898	10.70526436133898	0.0	0.0	0.0	0.0	Terrestrially-infl
2017-01-07 21:40:00	16.05762886043221	16.05762886043221	5.352542953477403	21.410171813909614	5.352542953477403	5.352542953477403	0.0	0.0	0.0	Terrestrially-infl
2017-01-07 21:45:00	16.063091331145998	5.3543637770486665	5.3543637770486665	5.3543637770486665	0.0	0.0	0.0	0.0	0.0	Terrestrially-infl
2017-01-07 21:50:00	16.062127095689586	5.354042365229861	10.708084730459722	0.0	0.0	0.0	0.0	0.0	0.0	Terrestrially-infl
2017-01-07 21:55:00	10.710870857074985	0.0	5.3554354285374925	0.0	0.0	5.3554354285374925	0.0	0.0	0.0	Terrestrially-infl
2017-01-07 22:00:00	10.707727639562654	0.0	0.0	10.707727639562654	0.0	0.0	0.0	0.0	0.0	Terrestrially-infl
2017-01-07 22:05:00	16.057735931991786	0.0	10.705157287994522	0.0	0.0	10.705157287994522	0.0	0.0	0.0	Terrestrially-infl
2017-01-07 22:10:00	0.0	10.715839473225314	0.0	5.357919736612657	0.0	0.0	0.0	0.0	0.0	Terrestrially-infl
2017-01-07 22:15:00	10.707691931782843	5.353845965891422	10.707691931782843	5.353845965891422	0.0	0.0	0.0	0.0	0.0	Terrestrially-infl
2017-01-07 22:20:00	16.05655822336507	0.0	5.352186074455023	0.0	0.0	0.0	0.0	0.0	0.0	Terrestrially-infl
2017-01-07 22:25:00	16.061645021370925	5.353881673790309	10.707763347580618	5.353881673790309	10.707763347580618	0.0	0.0	0.0	0.0	Terrestrially-infl
2017-01-07 22:30:00	26.761554883497077	21.409243906797663	5.352310976699416	5.352310976699416	5.352310976699416	5.352310976699416	0.0	0.0	0.0	Terrestrially-infl
2017-01-07 22:35:00										Terrestrially-infl
2017-01-07 22:40:00										Terrestrially-infl
2017-01-07 22:45:00										Terrestrially-infl
2017-01-07 22:50:00										Terrestrially-infl
2017-01-07 22:55:00										Terrestrially-infl
2017-01-07 23:00:00										Terrestrially-infl
2017-01-07 23:05:00										Terrestrially-infl
2017-01-07 23:10:00										Terrestrially-infl
2017-01-07 23:15:00										Terrestrially-infl
2017-01-07 23:20:00										Terrestrially-infl
2017-01-07 23:25:00	0.0	16.066413472925078	0.0	0.0	5.355471157641691	0.0	0.0	0.0	0.0	Terrestrially-infl
2017-01-07 23:30:00	16.059235083768947	16.059235083768947	0.0	5.353078361256316	0.0	0.0	5.353078361256316	0.0	0.0	Terrestrially-infl
2017-01-07 23:35:00	16.060520293819337	5.353506764606443	16.060520293819337	16.060520293819337	5.353506764606443	0.0	0.0	0.0	0.0	Terrestrially-infl
2017-01-07 23:40:00	0.0	5.357401237479063	0.0	0.0	0.0	0.0	0.0	0.0	0.0	Terrestrially-infl
2017-01-07 23:45:00	10.72231631150414	21.44463262300828	10.72231631150414	10.72231631150414	0.0	0.0	0.0	0.0	0.0	Terrestrially-infl
2017-01-07 23:50:00	5.354042365229861	0.0	0.0	0.0	5.354042365229861	0.0	0.0	0.0	0.0	Terrestrially-infl
2017-01-07 23:55:00	10.706121025209317	21.412242050418637	21.412242050418637	5.353060512604658	5.353060512604658	0.0	0.0	0.0	0.0	Terrestrially-infl
2017-01-08 00:00:00	16.066145507325178	32.132291014650356	10.710763671550119	0.0	10.710763671550119	0.0	0.0	0.0	0.0	Terrestrially-infl
2017-01-08 00:05:00	10.707906182034089	10.707906182034089	0.0	10.707906182034089	5.353953091017044	5.353953091017044	0.0	0.0	0.0	Terrestrially-infl
2017-01-08 00:10:00	10.710477853971415	21.42095570794283	5.355238926985708	5.355238926985708	5.355238926985708	0.0	0.0	5.355238926985708	0.0	Terrestrially-infl
2017-01-08 00:15:00	5.356436023694394	10.712872047388789	5.356436023694394	0.0	0.0	5.356436023694394	0.0	0.0	0.0	Terrestrially-infl
2017-01-08 00:20:00	5.357740932471313	16.073222797413937	5.357740932471313	0.0	0.0	0.0	0.0	0.0	0.0	Terrestrially-infl
2017-01-08 00:25:00	5.3528998800957135	10.705799760191423	0.0	0.0	5.3528998800957135	0.0	0.0	0.0	0.0	Terrestrially-infl
2017-01-08 00:30:00	10.708870414275882	0.0	0.0	5.354435207137941	0.0	0.0	0.0	0.0	0.0	Terrestrially-infl
2017-01-08 00:35:00	5.354435207137941	5.354435207137941	10.708870414275882	0.0	5.354435207137941	0.0	0.0	0.0	0.0	Terrestrially-infl
2017-01-08 00:40:00	16.077890785047302	5.359296928349099	0.0	0.0	10.718593856698199	5.359296928349099	0.0	0.0	0.0	Terrestrially-infl
2017-01-08 00:45:00	5.522445079176332	11.044890158352663	5.522445079176332	0.0	0.0	0.0	0.0	0.0	0.0	Terrestrially-infl
2017-01-08 00:50:00	10.716411696127695	0.0	0.0	5.358205848063848	0.0	0.0	5.358205848063848	0.0	0.0	Terrestrially-infl
2017-01-08 00:55:00	21.414812556235365	5.353703139058841	5.353703139058841	0.0	5.353703139058841	10.707406278117682	0.0	0.0	0.0	Terrestrially-infl
2017-01-08 01:00:00	0.0	5.3579018556614715	0.0	5.3579018556614715	0.0	0.0	0.0	5.3579018556614715	0.0	Terrestrially-infl
2017-01-08 01:05:00	5.352989119188269	21.411956476753076	0.0	5.352989119188269	5.352989119188269	0.0	0.0	0.0	0.0	Terrestrially-infl
2017-01-08 01:10:00	16.07874956071934	0.0	5.359583186906447	0.0	5.359583186906447	10.719166373812897	0.0	0.0	0.0	Terrestrially-infl
2017-01-08 01:15:00	5.366014163654075	0.0	0.0	0.0	0.0	0.0	0.0	0.0	0.0	Terrestrially-infl
2017-01-08 01:20:00	0.0	0.0	0.0	0.0	0.0	0.0	0.0	0.0	0.0	Terrestrially-infl
2017-01-08 01:25:00	0.0	5.3533639558710835	5.3533639558710835	0.0	0.0	0.0	0.0	0.0	0.0	Terrestrially-infl
2017-01-08 01:30:00	16.07907162524864	10.719381083499094	0.0	0.0	5.359690541749547	0.0	0.0	0.0	0.0	Terrestrially-infl
2017-01-08 01:35:00	10.713980170759113	0.0	0.0	0.0	0.0	0.0	0.0	0.0	0.0	Terrestrially-infl
2017-01-08 01:40:00	0.0	10.716697830496905	0.0	5.3583489152484525	0.0	0.0	0.0	0.0	0.0	Terrestrially-infl
2017-01-08 01:45:00	10.711514015277524	0.0	0.0	10.711514015277524	0.0	0.0	0.0	0.0	0.0	Terrestrially-infl
2017-01-08 01:50:00	10.727438910579188	0.0	0.0	0.0	0.0	0.0	0.0	0.0	0.0	Terrestrially-infl
2017-01-08 01:55:00	0.0	0.0	0.0	0.0	0.0	0.0	0.0	0.0	0.0	Terrestrially-infl
2017-01-08 02:00:00	5.353720991996167	0.0	0.0	0.0	0.0	0.0	0.0	0.0	0.0	Terrestrially-infl
2017-01-08 02:05:00	0.0	5.365978293736238	0.0	0.0	0.0	0.0	0.0	0.0	0.0	Terrestrially-infl
2017-01-08 02:10:00	5.360191587887879	0.0	5.360191587887879	0.0	0.0	0.0	0.0	0.0	0.0	Terrestrially-infl
2017-01-08 02:15:00	0.0	0.0	0.0	0.0	5.360692727714722	0.0	0.0	0.0	0.0	Terrestrially-infl
2017-01-08 02:20:00	0.0	0.0	0.0	0.0	0.0	0.0	0.0	0.0	0.0	Terrestrially-infl
2017-01-08 02:25:00	5.369567660907871	0.0	0.0	0.0	0.0	0.0	0.0	0.0	0.0	Terrestrially-infl
2017-01-08 02:30:00	0.0	0.0	0.0	0.0	0.0	0.0	0.0	0.0	0.0	Terrestrially-infl
2017-01-08 02:35:00	5.35877816264566	0.0	5.35877816264566	0.0	0.0	0.0	0.0	0.0	0.0	Terrestrially-infl
2017-01-08 02:40:00	0.0	0.0	0.0	0.0	0.0	0.0	0.0	0.0	0.0	Terrestrially-infl
2017-01-08 02:45:00										Terrestrially-infl
2017-01-08 02:50:00										Terrestrially-infl
2017-01-08 02:55:00										Terrestrially-infl
2017-01-08 03:00:00										Terrestrially-infl
2017-01-08 03:05:00										Terrestrially-infl
2017-01-08 03:10:00										Terrestrially-infl
2017-01-08 03:15:00										Terrestrially-infl
2017-01-08 03:20:00										Terrestrially-infl
2017-01-08 03:25:00										Terrestrially-infl
2017-01-08 03:30:00										Terrestrially-infl
2017-01-08 03:35:00										Terrestrially-infl
2017-01-08 03:40:00										Terrestrially-infl
2017-01-08 03:45:00										Terrestrially-infl
2017-01-08 03:50:00										Terrestrially-infl
2017-01-08 03:55:00										Terrestrially-infl
2017-01-08 04:00:00										Terrestrially-infl
2017-01-08 04:05:00										Terrestrially-infl
2017-01-08 04:10:00										Terrestrially-infl
2017-01-08 04:15:00										Terrestrially-infl
2017-01-08 04:20:00										Terrestrially-infl
2017-01-08 04:25:00										Terrestrially-infl
2017-01-08 04:30:00										Terrestrially-infl
2017-01-08 04:35:00										Terrestrially-infl
2017-01-08 04:40:00										Terrestrially-infl
2017-01-08 04:45:00										Terrestrially-infl
2017-01-08 04:50:00										Terrestrially-infl
2017-01-08 04:55:00										Terrestrially-infl
2017-01-08 05:00:00										Terrestrially-infl
2017-01-08 05:05:00										Terrestrially-infl
2017-01-08 05:10:00										Terrestrially-infl
2017-01-08 05:15:00										Terrestrially-infl
2017-01-08 05:20:00										Terrestrially-infl
2017-01-08 05:25:00										Terrestrially-infl
2017-01-08 05:30:00										Terrestrially-infl
2017-01-08 05:35:00										Terrestrially-infl
2017-01-08 05:40:00										Terrestrially-infl
2017-01-08 05:45:00										Terrestrially-infl
2017-01-08 05:50:00										Terrestrially-infl
2017-01-08 05:55:00										Terrestrially-infl
2017-01-08 06:00:00										Terrestrially-infl
2017-01-08 06:05:00										Terrestrially-infl
2017-01-08 06:10:00	21.461330868837265	0.0	0.0	16.09599815162795	0.0	5.365332717209316	0.0	0.0	0.0	Terrestrially-infl
2017-01-08 06:15:00	5.353292554360514	5.353292554360514	5.353292554360514	0.0	0.0	0.0	0.0	0.0	0.0	Terrestrially-infl
2017-01-08 06:20:00	5.353167606299998	5.353167606299998	10.706335212599996	5.353167606299998	10.706335212599996	5.353167606299998	0.0	0.0	0.0	Terrestrially-infl
2017-01-08 06:25:00	5.353381806546335	5.353381806546335	5.353381806546335	0.0	5.353381806546335	0.0	0.0	0.0	0.0	Terrestrially-infl
2017-01-08 06:30:00	5.358438336118562	10.716876672237124	16.075315008355687	5.358438336118562	0.0	0.0	0.0	0.0	0.0	Terrestrially-infl
2017-01-08 06:35:00	5.3542566354880705	5.3542566354880705	5.3542566354880705	5.3542566354880705	5.3542566354880705	0.0	0.0	0.0	0.0	Terrestrially-infl
2017-01-08 06:40:00	5.353685286240585	0.0	5.353685286240585	10.70737057248117	5.353685286240585	0.0	5.353685286240585	0.0	0.0	Terrestrially-infl
2017-01-08 06:45:00	10.707299161922533	10.707299161922533	16.060948742883802	5.3536495809612665	0.0	5.3536495809612665	10.707299161922533	0.0	0.0	Terrestrially-infl
2017-01-08 06:50:00	5.3549709935619685	5.3549709935619685	21.419883974247874	0.0	5.3549709935619685	10.709941987123935	0.0	0.0	0.0	Terrestrially-infl
2017-01-08 06:55:00	16.064109260842162	16.064109260842162	5.354703086947388	0.0	0.0	0.0	5.354703086947388	0.0	0.0	Terrestrially-infl
2017-01-08 07:00:00	5.357025835230809	10.714051670461618	5.357025835230809	0.0	0.0	5.357025835230809	0.0	0.0	0.0	Terrestrially-infl
2017-01-08 07:05:00	10.703801210999575	0.0	0.0	5.351900605499788	0.0	0.0	0.0	0.0	0.0	Terrestrially-infl
2017-01-08 07:10:00	5.352150389170193	0.0	5.352150389170193	5.352150389170193	5.352150389170193	5.352150389170193	10.704300778340386	0.0	0.0	Terrestrially-infl
2017-01-08 07:15:00	16.060680959539688	0.0	5.353560319846563	10.707120639693127	0.0	0.0	0.0	0.0	0.0	Terrestrially-infl
2017-01-08 07:20:00	21.41395565239139	10.706977826195695	16.060466739293542	5.353488913097848	5.353488913097848	5.353488913097848	0.0	0.0	0.0	Terrestrially-infl
2017-01-08 07:25:00	5.3624832780132365	0.0	10.724966556026473	0.0	0.0	5.3624832780132365	0.0	0.0	0.0	Terrestrially-infl
2017-01-08 07:30:00	5.354078075748608	0.0	0.0	5.354078075748608	0.0	0.0	0.0	0.0	0.0	Terrestrially-infl
2017-01-08 07:35:00	16.058753183028568	0.0	0.0	0.0	0.0	0.0	5.352917727676191	0.0	0.0	Terrestrially-infl
2017-01-08 07:40:00	10.706442309509155	10.706442309509155	5.3532211547545785	5.3532211547545785	5.3532211547545785	0.0	0.0	0.0	0.0	Terrestrially-infl
2017-01-08 07:45:00	16.062769906464208	16.062769906464208	0.0	5.3542566354880705	5.3542566354880705	0.0	0.0	0.0	0.0	Terrestrially-infl
2017-01-08 07:50:00	21.414669734165575	5.353667433541394	0.0	0.0	0.0	5.353667433541394	0.0	0.0	0.0	Terrestrially-infl
2017-01-08 07:55:00	10.706478008955012	26.76619502238753	0.0	0.0	5.353239004477506	0.0	0.0	0.0	0.0	Terrestrially-infl
2017-01-08 08:00:00	10.704657640706145	5.352328820353073	16.056986461059214	0.0	5.352328820353073	5.352328820353073	0.0	0.0	0.0	Terrestrially-infl
2017-01-08 08:05:00	5.352310976699416	0.0	5.352310976699416	5.352310976699416	0.0	5.352310976699416	0.0	0.0	0.0	Terrestrially-infl
2017-01-08 08:10:00	16.05805715523805	0.0	0.0	10.705371436825363	0.0	0.0	0.0	0.0	0.0	Terrestrially-infl
2017-01-08 08:15:00	0.0	10.70640661030137	5.353203305150685	0.0	0.0	0.0	0.0	0.0	0.0	Terrestrially-infl
2017-01-08 08:20:00	5.351900605499788	16.055701816499365	5.351900605499788	5.351900605499788	0.0	0.0	0.0	0.0	0.0	Terrestrially-infl
2017-01-08 08:25:00	26.780839852369645	10.71233594094786	0.0	0.0	0.0	5.35616797047393	0.0	0.0	0.0	Terrestrially-infl
2017-01-08 08:30:00	5.357508504928242	10.71501700985648	0.0	10.71501700985648	5.357508504928242	0.0	0.0	0.0	0.0	Terrestrially-infl
2017-01-08 08:35:00	0.0	10.715303069751693	0.0	10.715303069751693	0.0	0.0	0.0	0.0	0.0	Terrestrially-infl
2017-01-08 08:40:00	5.352346664125707	10.704693328251414	5.352346664125707	0.0	10.704693328251414	0.0	0.0	0.0	0.0	Terrestrially-infl
2017-01-08 08:45:00	0.0	0.0	0.0	0.0	0.0	0.0	0.0	0.0	0.0	Terrestrially-infl
2017-01-08 08:50:00	0.0	0.0	0.0	0.0	5.360692727714722	0.0	0.0	0.0	0.0	Terrestrially-infl
2017-01-08 08:55:00	0.0	0.0	0.0	0.0	5.362877359612737	0.0	0.0	0.0	0.0	Terrestrially-infl
2017-01-08 09:00:00	0.0	0.0	0.0	0.0	0.0	0.0	0.0	0.0	0.0	Terrestrially-infl
2017-01-08 09:05:00	0.0	0.0	0.0	0.0	0.0	0.0	0.0	0.0	0.0	Terrestrially-infl
2017-01-08 09:10:00	0.0	0.0	0.0	5.359135921347998	0.0	0.0	0.0	0.0	0.0	Terrestrially-infl
2017-01-08 09:15:00	0.0	0.0	5.356007151418936	5.356007151418936	0.0	0.0	0.0	0.0	0.0	Terrestrially-infl
2017-01-08 09:20:00	5.357454870666724	0.0	0.0	10.714909741333448	0.0	0.0	0.0	0.0	0.0	Terrestrially-infl
2017-01-08 09:25:00	0.0	0.0	10.712478897418913	5.356239448709457	0.0	0.0	0.0	0.0	0.0	Terrestrially-infl
2017-01-08 09:30:00	5.360460043999273	0.0	0.0	0.0	0.0	0.0	0.0	0.0	0.0	Terrestrially-infl
2017-01-08 09:35:00	10.722423728375679	21.444847456751358	0.0	0.0	0.0	0.0	0.0	0.0	0.0	Terrestrially-infl
2017-01-08 09:40:00	0.0	5.355185338156034	0.0	0.0	0.0	0.0	0.0	0.0	0.0	Terrestrially-infl
2017-01-08 09:45:00	0.0	10.705656981927838	0.0	5.352828490963919	5.352828490963919	5.352828490963919	0.0	0.0	0.0	Terrestrially-infl
2017-01-08 09:50:00	0.0	10.705621287956992	0.0	0.0	0.0	0.0	0.0	0.0	0.0	Terrestrially-infl
2017-01-08 09:55:00	16.066788639782363	10.711192426521576	0.0	0.0	0.0	0.0	0.0	0.0	0.0	Terrestrially-infl
2017-01-08 10:00:00	5.352364508017317	5.352364508017317	0.0	0.0	5.352364508017317	0.0	5.352364508017317	0.0	0.0	Terrestrially-infl
2017-01-08 10:05:00	0.0	0.0	5.3542566354880705	5.3542566354880705	0.0	5.3542566354880705	0.0	0.0	0.0	Terrestrially-infl
2017-01-08 10:10:00	26.80641738554752	5.361283477109503	10.722566954219008	5.361283477109503	10.722566954219008	5.361283477109503	0.0	0.0	0.0	Terrestrially-infl
2017-01-08 10:15:00	10.705192978871354	26.762982447178388	0.0	0.0	10.705192978871354	5.352596489435677	0.0	0.0	0.0	Terrestrially-infl
2017-01-08 10:20:00	10.707477690105119	5.353738845052559	5.353738845052559	5.353738845052559	0.0	0.0	0.0	0.0	0.0	Terrestrially-infl
2017-01-08 10:25:00	16.06180570959522	10.707870473063481	5.353935236531741	5.353935236531741	5.353935236531741	0.0	0.0	0.0	0.0	Terrestrially-infl
2017-01-08 10:30:00	16.070487650860446	16.070487650860446	10.713658433906962	5.356829216953481	5.356829216953481	0.0	0.0	0.0	0.0	Terrestrially-infl
2017-01-08 10:35:00	10.706013934727668	10.706013934727668	5.353006967363834	10.706013934727668	5.353006967363834	0.0	0.0	0.0	0.0	Terrestrially-infl
2017-01-08 10:40:00	10.70651370863894	16.05977056295841	5.35325685431947	0.0	0.0	10.70651370863894	0.0	0.0	0.0	Terrestrially-infl
2017-01-08 10:45:00	16.06180570959522	21.415740946126963	5.353935236531741	5.353935236531741	5.353935236531741	5.353935236531741	5.353935236531741	0.0	0.0	Terrestrially-infl
2017-01-08 10:50:00	21.415669528662054	5.3539173821655135	5.3539173821655135	16.061752146496538	5.3539173821655135	0.0	5.3539173821655135	0.0	0.0	Terrestrially-infl
2017-01-08 10:55:00	16.061645021370925	5.353881673790309	5.353881673790309	0.0	0.0	0.0	0.0	0.0	0.0	Terrestrially-infl
2017-01-08 11:00:00	0.0	5.369585619808644	0.0	0.0	0.0	0.0	0.0	0.0	0.0	Terrestrially-infl
2017-01-08 11:05:00	5.358044906612777	10.716089813225556	0.0	5.358044906612777	0.0	0.0	0.0	0.0	0.0	Terrestrially-infl
2017-01-08 11:10:00	0.0	5.360746426825472	0.0	0.0	0.0	0.0	0.0	0.0	0.0	Terrestrially-infl
2017-01-08 11:15:00	0.0	0.0	5.365153417962988	5.365153417962988	0.0	0.0	0.0	0.0	0.0	Terrestrially-infl
2017-01-08 11:20:00	5.355328244085242	0.0	0.0	0.0	0.0	0.0	0.0	0.0	0.0	Terrestrially-infl
2017-01-08 11:25:00	0.0	0.0	0.0	0.0	0.0	0.0	0.0	0.0	0.0	Terrestrially-infl
2017-01-08 11:30:00	0.0	5.3527927971120794	5.3527927971120794	0.0	0.0	0.0	0.0	0.0	0.0	Terrestrially-infl
2017-01-08 11:35:00	0.0	5.361193961256349	0.0	0.0	0.0	0.0	0.0	0.0	0.0	Terrestrially-infl
2017-01-08 11:40:00	5.369908900566023	5.369908900566023	0.0	0.0	0.0	0.0	0.0	0.0	0.0	Terrestrially-infl
2017-01-08 11:45:00	5.355471157641691	0.0	5.355471157641691	0.0	0.0	0.0	0.0	0.0	0.0	Terrestrially-infl
2017-01-08 11:50:00	5.36115815575207	10.72231631150414	5.36115815575207	0.0	5.36115815575207	0.0	0.0	0.0	0.0	Terrestrially-infl
2017-01-08 11:55:00	0.0	5.364275024851737	0.0	5.364275024851737	0.0	0.0	0.0	0.0	0.0	Terrestrially-infl
2017-01-08 12:00:00	10.714480688717847	5.357240344358924	5.357240344358924	0.0	0.0	0.0	0.0	0.0	0.0	Terrestrially-infl
2017-01-08 12:05:00	0.0	0.0	0.0	0.0	0.0	0.0	0.0	0.0	0.0	Terrestrially-infl
2017-01-08 12:10:00	0.0	0.0	5.362537013002744	0.0	0.0	0.0	0.0	0.0	0.0	Terrestrially-infl
2017-01-08 12:15:00	0.0	0.0	0.0	0.0	0.0	0.0	0.0	0.0	0.0	Terrestrially-infl
2017-01-08 12:20:00	5.357544261699191	0.0	5.357544261699191	0.0	0.0	0.0	0.0	0.0	0.0
2017-01-08 12:25:00	0.0	0.0	0.0	0.0	0.0	0.0	0.0	0.0	0.0
2017-01-08 12:30:00	11.085806621515632	11.085806621515632	5.542903310757816	0.0	0.0	0.0	0.0	0.0	0.0
2017-01-08 12:35:00	0.0	0.0	0.0	0.0	5.355471157641691	5.355471157641691	0.0	0.0	0.0	Terrestrially-infl
2017-01-08 12:40:00	5.362590749069169	0.0	0.0	0.0	0.0	0.0	0.0	0.0	0.0	Terrestrially-infl
2017-01-08 12:45:00	0.0	0.0	5.3595474029144405	5.3595474029144405	0.0	0.0	0.0	0.0	0.0	Terrestrially-infl
2017-01-08 12:50:00	0.0	5.353488913097848	0.0	0.0	0.0	0.0	0.0	0.0	0.0	Terrestrially-infl
2017-01-08 12:55:00	0.0	16.061859273051134	0.0	0.0	0.0	0.0	0.0	0.0	0.0	Terrestrially-infl
2017-01-08 13:00:00	0.0	5.353703139058841	0.0	0.0	0.0	0.0	0.0	0.0	0.0	Terrestrially-infl
2017-01-08 13:05:00	0.0	0.0	0.0	0.0	0.0	0.0	0.0	0.0	0.0	Terrestrially-infl
2017-01-08 13:10:00	0.0	0.0	0.0	0.0	0.0	0.0	0.0	0.0	0.0	Terrestrially-infl
2017-01-08 13:15:00	5.353239004477506	0.0	0.0	0.0	0.0	0.0	0.0	0.0	0.0	Terrestrially-infl
2017-01-08 13:20:00	0.0	0.0	0.0	0.0	0.0	0.0	0.0	0.0	0.0	Terrestrially-infl
2017-01-08 13:25:00	0.0	0.0	0.0	0.0	0.0	0.0	0.0	0.0	0.0	Terrestrially-infl
2017-01-08 13:30:00	5.353631728500203	0.0	0.0	0.0	0.0	0.0	0.0	0.0	0.0	Terrestrially-infl
2017-01-08 13:35:00	0.0	0.0	0.0	0.0	5.354113786743724	0.0	0.0	0.0	0.0	Terrestrially-infl
2017-01-08 13:40:00	0.0	5.3519541286092815	0.0	0.0	0.0	0.0	0.0	0.0	0.0	Terrestrially-infl
2017-01-08 13:45:00	0.0	0.0	0.0	0.0	0.0	0.0	0.0	0.0	0.0	Terrestrially-infl
2017-01-08 13:50:00	0.0	0.0	0.0	0.0	0.0	0.0	0.0	0.0	0.0	Terrestrially-infl
2017-01-08 13:55:00	5.353881673790309	5.353881673790309	0.0	0.0	0.0	0.0	0.0	0.0	0.0	Terrestrially-infl
2017-01-08 14:00:00	0.0	0.0	0.0	0.0	0.0	0.0	0.0	0.0	0.0	Terrestrially-infl
2017-01-08 14:05:00	0.0	5.362322079505893	0.0	0.0	0.0	0.0	0.0	0.0	0.0	Terrestrially-infl
2017-01-08 14:10:00	0.0	0.0	0.0	5.365207206478587	0.0	0.0	0.0	0.0	0.0	Terrestrially-infl
2017-01-08 14:15:00	0.0	5.353845965891422	0.0	5.353845965891422	0.0	0.0	0.0	0.0	0.0	Terrestrially-infl
2017-01-08 14:20:00	10.70319465619874	5.35159732809937	10.70319465619874	0.0	0.0	0.0	0.0	0.0	0.0	Terrestrially-infl
2017-01-08 14:25:00	10.706013934727668	0.0	0.0	10.706013934727668	10.706013934727668	5.353006967363834	0.0	0.0	0.0	Terrestrially-infl
2017-01-08 14:30:00	5.351936287453835	10.70387257490767	5.351936287453835	0.0	0.0	0.0	0.0	0.0	0.0	Terrestrially-infl
2017-01-08 14:35:00	0.0	10.704158040056177	0.0	0.0	5.352079020028088	5.352079020028088	0.0	0.0	0.0	Terrestrially-infl
2017-01-08 14:40:00	5.355524752191884	10.711049504383768	10.711049504383768	5.355524752191884	10.711049504383768	0.0	0.0	0.0	0.0	Terrestrially-infl
2017-01-08 14:45:00	10.70833470825922	10.70833470825922	0.0	0.0	0.0	0.0	0.0	0.0	0.0	Terrestrially-infl
2017-01-08 14:50:00	0.0	10.704050988841173	26.76012747210293	10.704050988841173	0.0	0.0	0.0	0.0	0.0	Terrestrially-infl
2017-01-08 14:55:00	10.706585108721027	21.41317021744205	5.353292554360514	0.0	5.353292554360514	5.353292554360514	0.0	0.0	0.0	Terrestrially-infl
2017-01-08 15:00:00	10.705871150751369	10.705871150751369	0.0	0.0	0.0	0.0	0.0	0.0	0.0	Terrestrially-infl
2017-01-08 15:05:00	10.70979909835381	16.064698647530715	0.0	5.354899549176905	0.0	0.0	5.354899549176905	0.0	0.0	Terrestrially-infl
2017-01-08 15:10:00	5.358170082461398	42.865360659691184	10.716340164922796	0.0	5.358170082461398	0.0	0.0	0.0	0.0	Terrestrially-infl
2017-01-08 15:15:00	5.3527927971120794	21.411171188448318	5.3527927971120794	0.0	0.0	0.0	0.0	5.3527927971120794	0.0	Terrestrially-infl
2017-01-08 15:20:00	32.122004601248356	16.061002300624178	0.0	0.0	0.0	5.353667433541394	0.0	0.0	0.0	Terrestrially-infl
2017-01-08 15:25:00	16.078320161416084	32.15664032283217	37.51608037663753	5.359440053805361	5.359440053805361	0.0	0.0	0.0	0.0	Terrestrially-infl
2017-01-08 15:30:00	32.163511996323656	48.245267994485495	21.442341330882442	10.721170665441221	0.0	0.0	0.0	0.0	0.0	Terrestrially-infl
2017-01-08 15:35:00	26.766730526574392	53.533461053148784	21.41338442125951	26.766730526574392	16.06003831594463	5.353346105314878	0.0	0.0	0.0	Terrestrially-infl
2017-01-08 15:40:00	64.24508037873626	48.1838102840522	26.768783491140113	10.707513396456042	5.353756698228021	16.061270094684065	10.707513396456042	0.0	0.0	Terrestrially-infl
2017-01-08 15:45:00	53.575800189474364	37.503060132632044	42.860640151579496	32.14548011368461	26.787900094737182	5.357580018947437	0.0	0.0	0.0	Terrestrially-infl
2017-01-08 15:50:00	117.76968733859995	85.65068170079995	37.472173244099984	48.17850845669997	16.05950281889999	10.706335212599996	5.353167606299998	0.0	0.0	Terrestrially-infl
2017-01-08 15:55:00	107.09013278266151	107.09013278266151	53.54506639133076	42.8360531130646	16.063519917399226	0.0	0.0	0.0	0.0	Terrestrially-infl
2017-01-08 16:00:00	96.39976711104583	117.82193758016712	42.844340938242595	37.488798320962275	42.844340938242595	21.422170469121294	0.0	0.0	0.0	Terrestrially-infl
2017-01-08 16:05:00	155.24548407645491	149.89219152209438	64.23951065232616	16.05987766308154	32.11975532616308	0.0	5.353292554360514	0.0	0.0	Terrestrially-infl
2017-01-08 16:10:00	53.526321806694895	96.34737925205084	48.17368962602541	69.58421834870336	10.70526436133898	0.0	0.0	0.0	0.0	Terrestrially-infl
2017-01-08 16:15:00	74.94659556828799	85.65325207804342	37.473297784144	16.059984764633146	10.706656509755428	0.0	0.0	0.0	0.0	Terrestrially-infl
2017-01-08 16:20:00	91.0281308407227	26.77297965903609	21.418383727228868	16.06378779542165	0.0	5.354595931807217	0.0	0.0	0.0	Terrestrially-infl
2017-01-08 16:25:00	74.92960586105708	53.5211470436122	32.11268822616732	10.70422940872244	16.05634411308366	5.35211470436122	0.0	0.0	0.0	Terrestrially-infl
2017-01-08 16:30:00	53.53845965891421	42.830767727131374	32.12307579534853	37.47692176123995	0.0	10.707691931782843	0.0	0.0	0.0	Terrestrially-infl
2017-01-08 16:35:00	58.894073207062206	53.54006655187472	32.12403993112484	21.41602662074989	16.06201996556242	0.0	5.354006655187472	0.0	0.0	Terrestrially-infl
2017-01-08 16:40:00	26.767712339904012	42.828339743846406	16.060627403942405	26.767712339904012	5.353542467980802	16.060627403942405	0.0	0.0	0.0	Terrestrially-infl
2017-01-08 16:45:00	21.428031840982158	10.714015920491077	21.428031840982158	10.714015920491077	0.0	0.0	0.0	0.0	0.0	Terrestrially-infl
2017-01-08 16:50:00	48.174653315041816	48.174653315041816	16.058217771680606	0.0	5.352739257226869	0.0	0.0	0.0	0.0	Terrestrially-infl
2017-01-08 16:55:00	21.414312687325534	16.06073451549415	10.707156343662767	10.707156343662767	5.353578171831384	5.353578171831384	0.0	0.0	0.0	Terrestrially-infl
2017-01-08 17:00:00	10.709691934278316	21.41938386855663	16.06453790141747	10.709691934278316	0.0	0.0	0.0	0.0	0.0	Terrestrially-infl
2017-01-08 17:05:00	21.42488631588689	0.0	16.068664736915167	10.712443157943444	0.0	10.712443157943444	0.0	0.0	0.0	Terrestrially-infl
2017-01-08 17:10:00	0.0	10.708870414275882	5.354435207137941	0.0	0.0	0.0	0.0	0.0	0.0	Terrestrially-infl
2017-01-08 17:15:00	16.065341664154364	5.355113888051455	0.0	0.0	0.0	0.0	0.0	0.0	0.0	Terrestrially-infl
2017-01-08 17:20:00	10.711871358766365	21.42374271753273	0.0	0.0	10.711871358766365	0.0	0.0	0.0	0.0	Terrestrially-infl
2017-01-08 17:25:00	5.358921260394563	5.358921260394563	0.0	0.0	0.0	0.0	0.0	0.0	0.0	Terrestrially-infl
2017-01-08 17:30:00	5.35445306495805	10.7089061299161	0.0	0.0	0.0	5.35445306495805	0.0	0.0	0.0	Terrestrially-infl
2017-01-08 17:35:00	0.0	0.0	0.0	0.0	0.0	0.0	0.0	0.0	0.0	Terrestrially-infl
2017-01-08 17:40:00	5.356239448709457	0.0	16.068718346128367	0.0	0.0	5.356239448709457	5.356239448709457	0.0	0.0	Terrestrially-infl
2017-01-08 17:45:00	0.0	5.355935679383182	0.0	0.0	0.0	0.0	0.0	0.0	0.0	Terrestrially-infl
2017-01-08 17:50:00	5.355453293029999	0.0	0.0	5.355453293029999	0.0	0.0	0.0	0.0	0.0	Terrestrially-infl
2017-01-08 17:55:00	0.0	0.0	0.0	0.0	0.0	5.352757103736268	0.0	0.0	0.0	Terrestrially-infl
2017-01-08 18:00:00	0.0	5.354988854956108	0.0	0.0	0.0	0.0	0.0	0.0	0.0	Terrestrially-infl
2017-01-08 18:05:00	0.0	5.359797900893463	0.0	0.0	0.0	0.0	0.0	0.0	0.0	Terrestrially-infl
2017-01-08 18:10:00	0.0	0.0	0.0	0.0	0.0	0.0	0.0	0.0	0.0	Terrestrially-infl
2017-01-08 18:15:00	5.352828490963919	0.0	5.352828490963919	5.352828490963919	5.352828490963919	0.0	0.0	0.0	0.0	Terrestrially-infl
2017-01-08 18:20:00	5.355864209254888	5.355864209254888	5.355864209254888	5.355864209254888	0.0	0.0	0.0	0.0	0.0	Terrestrially-infl
2017-01-08 18:25:00	0.0	5.353042664072027	0.0	0.0	0.0	0.0	0.0	0.0	0.0	Terrestrially-infl
2017-01-08 18:30:00	0.0	5.355453293029999	0.0	5.355453293029999	0.0	0.0	0.0	0.0	0.0	Terrestrially-infl
2017-01-08 18:35:00	0.0	0.0	0.0	5.358527759973255	0.0	0.0	0.0	0.0	0.0	Terrestrially-infl
2017-01-08 18:40:00	0.0	0.0	0.0	0.0	0.0	0.0	0.0	0.0	0.0	Terrestrially-infl
2017-01-08 18:45:00	5.355096025823218	0.0	0.0	0.0	5.355096025823218	0.0	0.0	0.0	0.0	Terrestrially-infl
2017-01-08 18:50:00	10.719846317328264	0.0	0.0	0.0	0.0	0.0	0.0	0.0	0.0	Terrestrially-infl
2017-01-08 18:55:00	0.0	10.705335744758576	0.0	0.0	0.0	0.0	0.0	0.0	0.0	Terrestrially-infl
2017-01-08 19:00:00	0.0	0.0	0.0	0.0	5.359135921347998	0.0	0.0	0.0	0.0	Terrestrially-infl
2017-01-08 19:05:00	0.0	10.710156327428278	0.0	0.0	0.0	0.0	0.0	0.0	0.0	Terrestrially-infl
2017-01-08 19:10:00	10.711835623344577	5.355917811672287	0.0	5.355917811672287	0.0	0.0	0.0	0.0	0.0	Terrestrially-infl
2017-01-08 19:15:00	0.0	5.353560319846563	0.0	0.0	0.0	0.0	0.0	0.0	0.0	Segment_1 Pristine Marine
2017-01-08 19:20:00	5.354149498215219	16.062448494645658	0.0	0.0	5.354149498215219	0.0	0.0	0.0	0.0	Segment_1 Pristine Marine
2017-01-08 19:25:00	0.0	16.077193097358222	0.0	5.3590643657860735	0.0	0.0	0.0	0.0	0.0	Segment_1 Pristine Marine
2017-01-08 19:30:00	5.356864964657648	5.356864964657648	0.0	5.356864964657648	0.0	0.0	0.0	0.0	0.0	Segment_1 Pristine Marine
2017-01-08 19:35:00	5.355096025823218	16.065288077469653	0.0	0.0	0.0	5.355096025823218	0.0	0.0	0.0	Segment_1 Pristine Marine
2017-01-08 19:40:00	5.352703564565077	10.705407129130156	21.41081425826031	0.0	0.0	0.0	0.0	0.0	0.0	Segment_1 Pristine Marine
2017-01-08 19:45:00	5.359690541749547	16.07907162524864	0.0	16.07907162524864	5.359690541749547	0.0	0.0	0.0	0.0	Segment_1 Pristine Marine
2017-01-08 19:50:00	0.0	0.0	5.352043336170797	0.0	5.352043336170797	0.0	0.0	0.0	0.0	Segment_1 Pristine Marine
2017-01-08 19:55:00	0.0	16.06089518550061	16.06089518550061	5.353631728500203	0.0	5.353631728500203	0.0	0.0	0.0	Segment_1 Pristine Marine
2017-01-08 20:00:00	5.354060220429692	5.354060220429692	0.0	0.0	5.354060220429692	0.0	0.0	0.0	0.0	Segment_1 Pristine Marine
2017-01-08 20:05:00	5.3543637770486665	26.77181888524333	5.3543637770486665	0.0	0.0	0.0	0.0	0.0	0.0	Segment_1 Pristine Marine
2017-01-08 20:10:00	10.704193724270352	5.352096862135176	0.0	10.704193724270352	0.0	0.0	0.0	0.0	0.0	Segment_1 Pristine Marine
2017-01-08 20:15:00	10.71208577630427	10.71208577630427	5.356042888152135	5.356042888152135	0.0	0.0	0.0	0.0	0.0	Segment_1 Pristine Marine
2017-01-08 20:20:00	10.707691931782843	0.0	0.0	0.0	5.353845965891422	0.0	0.0	0.0	0.0	Segment_1 Pristine Marine
2017-01-08 20:25:00	10.706942123416605	10.706942123416605	5.353471061708302	0.0	0.0	0.0	0.0	0.0	0.0	Segment_1 Pristine Marine
2017-01-08 20:30:00	0.0	26.766284271597353	5.35325685431947	0.0	5.35325685431947	0.0	0.0	0.0	0.0	Segment_1 Pristine Marine
2017-01-08 20:35:00	16.063680643140565	5.3545602143801885	10.709120428760377	0.0	0.0	0.0	0.0	0.0	0.0	Segment_1 Pristine Marine
2017-01-08 20:40:00	5.35229313316473	0.0	0.0	5.35229313316473	5.35229313316473	0.0	0.0	0.0	0.0	Segment_1 Pristine Marine
2017-01-08 20:45:00	10.712443157943444	5.356221578971723	0.0	5.356221578971723	0.0	5.356221578971723	0.0	0.0	0.0	Segment_1 Pristine Marine
2017-01-08 20:50:00	10.720490553918037	5.3602452769590165	0.0	5.3602452769590165	0.0	10.720490553918037	0.0	0.0	0.0	Segment_1 Pristine Marine
2017-01-08 20:55:00	5.354310205732382	5.354310205732382	0.0	0.0	0.0	0.0	0.0	0.0	0.0	Segment_1 Pristine Marine
2017-01-08 21:00:00	16.058324851094014	0.0	5.3527749503646715	0.0	5.3527749503646715	0.0	5.3527749503646715	0.0	0.0	Segment_1 Pristine Marine
2017-01-08 21:05:00	5.357150963467851	5.357150963467851	10.714301926935702	5.357150963467851	0.0	0.0	0.0	0.0	0.0	Segment_1 Pristine Marine
2017-01-08 21:10:00	10.708477557956346	16.062716336934518	0.0	10.708477557956346	5.354238778978173	0.0	0.0	0.0	0.0	Segment_1 Pristine Marine
2017-01-08 21:15:00	5.365476165235148	5.365476165235148	10.730952330470297	5.365476165235148	0.0	0.0	0.0	0.0	0.0	Segment_1 Pristine Marine
2017-01-08 21:20:00	5.355185338156034	26.77592669078017	5.355185338156034	0.0	0.0	0.0	0.0	0.0	0.0	Segment_1 Pristine Marine
2017-01-08 21:25:00	10.703480085188637	5.351740042594319	26.758700212971593	0.0	0.0	0.0	0.0	0.0	0.0	Segment_1 Pristine Marine
2017-01-08 21:30:00	16.068343089147668	21.42445745219689	0.0	0.0	0.0	0.0	0.0	0.0	0.0	Segment_1 Pristine Marine
2017-01-08 21:35:00	5.356418152644995	0.0	5.356418152644995	5.356418152644995	5.356418152644995	0.0	0.0	0.0	0.0	Segment_1 Pristine Marine
2017-01-08 21:40:00	5.352310976699416	5.352310976699416	0.0	0.0	5.352310976699416	5.352310976699416	0.0	0.0	0.0	Segment_1 Pristine Marine
2017-01-08 21:45:00	0.0	5.354917410094447	0.0	5.354917410094447	0.0	0.0	0.0	0.0	0.0	Segment_1 Pristine Marine
2017-01-08 21:50:00	0.0	16.070970256138672	0.0	0.0	5.3569900853795565	0.0	0.0	0.0	0.0	Segment_1 Pristine Marine
2017-01-08 21:55:00	16.06619909973007	10.710799399820047	0.0	0.0	0.0	0.0	0.0	0.0	0.0	Segment_1 Pristine Marine
2017-01-08 22:00:00	5.368239035526575	0.0	0.0	0.0	5.368239035526575	0.0	0.0	5.368239035526575	0.0	Segment_1 Pristine Marine
2017-01-08 22:05:00	16.061698583755113	5.353899527918372	5.353899527918372	0.0	5.353899527918372	0.0	0.0	0.0	0.0	Segment_1 Pristine Marine
2017-01-08 22:10:00	5.3569364614973285	5.3569364614973285	0.0	0.0	0.0	5.3569364614973285	0.0	0.0	0.0	Segment_1 Pristine Marine
2017-01-08 22:15:00	0.0	5.354435207137941	0.0	5.354435207137941	5.354435207137941	5.354435207137941	0.0	0.0	0.0	Segment_1 Pristine Marine
2017-01-08 22:20:00	10.707013529212887	5.353506764606443	5.353506764606443	5.353506764606443	0.0	0.0	0.0	0.0	0.0	Segment_1 Pristine Marine
2017-01-08 22:25:00	5.354131642419923	5.354131642419923	5.354131642419923	0.0	0.0	0.0	0.0	0.0	0.0	Segment_1 Pristine Marine
2017-01-08 22:30:00	0.0	10.715696427048002	5.357848213524001	5.357848213524001	0.0	0.0	0.0	0.0	0.0	Segment_1 Pristine Marine
2017-01-08 22:35:00	26.854215207275253	0.0	0.0	10.741686082910096	10.741686082910096	0.0	0.0	0.0	0.0	Segment_1 Pristine Marine
2017-01-08 22:40:00	10.705764065268493	10.705764065268493	0.0	5.352882032634247	0.0	0.0	0.0	0.0	0.0	Segment_1 Pristine Marine
2017-01-08 22:45:00	10.710299225730836	10.710299225730836	5.355149612865418	5.355149612865418	5.355149612865418	0.0	0.0	0.0	0.0	Segment_1 Pristine Marine
2017-01-08 22:50:00	16.064109260842162	16.064109260842162	0.0	10.709406173894775	5.354703086947388	0.0	0.0	0.0	0.0	Segment_1 Pristine Marine
2017-01-08 22:55:00	5.35874238940252	21.434969557610078	5.35874238940252	0.0	0.0	0.0	0.0	0.0	0.0	Segment_1 Pristine Marine
2017-01-08 23:00:00	5.359654756323992	21.438619025295967	5.359654756323992	5.359654756323992	0.0	5.359654756323992	0.0	0.0	0.0	Segment_1 Pristine Marine
2017-01-08 23:05:00	26.80543273089142	0.0	5.361086546178285	0.0	0.0	5.361086546178285	0.0	0.0	0.0	Segment_1 Pristine Marine
2017-01-08 23:10:00	26.80122638479509	21.44098110783607	5.3602452769590165	0.0	0.0	0.0	0.0	0.0	0.0	Segment_1 Pristine Marine
2017-01-08 23:15:00	32.15513753564071	0.0	5.359189589273452	5.359189589273452	0.0	0.0	0.0	0.0	0.0	Segment_1 Pristine Marine
2017-01-08 23:20:00	0.0	10.709549052180325	10.709549052180325	5.3547745260901625	5.3547745260901625	0.0	0.0	0.0	0.0	Segment_1 Pristine Marine
2017-01-08 23:25:00	21.43310952280468	16.074832142103507	16.074832142103507	10.71655476140234	5.3582773807011685	0.0	0.0	0.0	0.0	Segment_1 Pristine Marine
2017-01-08 23:30:00	10.716054049652254	0.0	5.358027024826127	0.0	0.0	0.0	0.0	0.0	0.0	Segment_1 Pristine Marine
2017-01-08 23:35:00	10.70651370863894	16.05977056295841	21.41302741727788	0.0	5.35325685431947	0.0	0.0	0.0	0.0	Segment_1 Pristine Marine
2017-01-08 23:40:00	10.705085906954807	16.05762886043221	0.0	0.0	0.0	0.0	0.0	0.0	0.0	Segment_1 Pristine Marine
2017-01-08 23:45:00	16.07225734526691	5.35741911508897	5.35741911508897	0.0	0.0	0.0	0.0	5.35741911508897	0.0	Segment_1 Pristine Marine
2017-01-08 23:50:00	16.063198475565233	10.708798983710157	0.0	5.3543994918550775	0.0	10.708798983710157	0.0	0.0	0.0	Segment_1 Pristine Marine
2017-01-08 23:55:00	21.42031265485656	5.355078163714139	10.710156327428278	5.355078163714139	10.710156327428278	0.0	0.0	0.0	0.0	Segment_1 Pristine Marine
2017-01-09 00:00:00	16.070380409179258	5.356793469726418	16.070380409179258	16.070380409179258	0.0	5.356793469726418	0.0	0.0	0.0	Segment_1 Pristine Marine
2017-01-09 00:05:00	5.356453894863046	0.0	5.356453894863046	0.0	0.0	0.0	0.0	0.0	0.0	Segment_1 Pristine Marine
2017-01-09 00:10:00	16.056879399494193	16.056879399494193	5.35229313316473	5.35229313316473	0.0	0.0	0.0	0.0	0.0	Segment_1 Pristine Marine
2017-01-09 00:15:00	0.0	10.708084730459722	10.708084730459722	0.0	0.0	0.0	0.0	0.0	0.0	Segment_1 Pristine Marine
2017-01-09 00:20:00	21.428603853871405	26.785754817339253	5.357150963467851	5.357150963467851	0.0	0.0	0.0	0.0	0.0	Segment_1 Pristine Marine
2017-01-09 00:25:00	5.356847090745927	5.356847090745927	0.0	16.07054127223778	0.0	0.0	0.0	0.0	0.0	Segment_1 Pristine Marine
2017-01-09 00:30:00	16.079984211485037	10.71998947432336	5.35999473716168	0.0	0.0	0.0	5.35999473716168	0.0	0.0	Segment_1 Pristine Marine
2017-01-09 00:35:00	10.707549103045112	5.353774551522556	0.0	5.353774551522556	5.353774551522556	0.0	0.0	0.0	0.0	Segment_1 Pristine Marine
2017-01-09 00:40:00	16.06464506513553	0.0	5.3548816883785095	0.0	5.3548816883785095	0.0	0.0	0.0	0.0	Segment_1 Pristine Marine
2017-01-09 00:45:00	16.065877550663732	0.0	10.710585033775821	10.710585033775821	5.355292516887911	5.355292516887911	0.0	0.0	0.0	Segment_1 Pristine Marine
2017-01-09 00:50:00	5.354595931807217	16.06378779542165	10.709191863614434	0.0	5.354595931807217	0.0	0.0	0.0	0.0	Segment_1 Pristine Marine
2017-01-09 00:55:00	5.353667433541394	16.061002300624178	21.414669734165575	10.707334867082787	0.0	0.0	0.0	0.0	0.0	Segment_1 Pristine Marine
2017-01-09 01:00:00	0.0	5.352971271131723	10.705942542263447	16.058913813395172	0.0	0.0	0.0	0.0	0.0	Segment_1 Pristine Marine
2017-01-09 01:05:00	16.064591483097782	16.064591483097782	5.354863827699262	5.354863827699262	0.0	0.0	0.0	0.0	0.0	Segment_1 Pristine Marine
2017-01-09 01:10:00	32.1214690309883	5.353578171831384	16.06073451549415	10.707156343662767	5.353578171831384	0.0	5.353578171831384	0.0	0.0	Segment_1 Pristine Marine
2017-01-09 01:15:00	32.11793471512961	21.411956476753076	10.705978238376538	10.705978238376538	5.352989119188269	0.0	0.0	0.0	0.0	Segment_1 Pristine Marine
2017-01-09 01:20:00	0.0	5.359744220783887	21.43897688313555	0.0	0.0	0.0	0.0	0.0	0.0	Segment_1 Pristine Marine
2017-01-09 01:25:00	5.3539173821655135	0.0	10.707834764331027	0.0	0.0	0.0	0.0	0.0	0.0	Segment_1 Pristine Marine
2017-01-09 01:30:00										Segment_1 Pristine Marine
2017-01-09 01:35:00										Segment_1 Pristine Marine
2017-01-09 01:40:00										Segment_1 Pristine Marine
2017-01-09 01:45:00										Segment_1 Pristine Marine
2017-01-09 01:50:00										Segment_1 Pristine Marine
2017-01-09 01:55:00										Segment_1 Pristine Marine
2017-01-09 02:00:00										Segment_1 Pristine Marine
2017-01-09 02:05:00										Segment_1 Pristine Marine
2017-01-09 02:10:00										Segment_1 Pristine Marine
2017-01-09 02:15:00										Segment_1 Pristine Marine
2017-01-09 02:20:00										Segment_1 Pristine Marine
2017-01-09 02:25:00										Segment_1 Pristine Marine
2017-01-09 02:30:00										Segment_1 Pristine Marine
2017-01-09 02:35:00	21.417526537569266	5.3543816343923165	5.3543816343923165	0.0	0.0	0.0	0.0	0.0	0.0	Segment_1 Pristine Marine
2017-01-09 02:40:00	16.068611128059676	5.356203709353227	5.356203709353227	5.356203709353227	0.0	0.0	0.0	0.0	0.0	Segment_1 Pristine Marine
2017-01-09 02:45:00	10.719202158163279	10.719202158163279	0.0	10.719202158163279	0.0	0.0	0.0	0.0	0.0	Segment_1 Pristine Marine
2017-01-09 02:50:00	10.713443953407136	10.713443953407136	0.0	5.356721976703568	0.0	0.0	0.0	0.0	0.0	Segment_1 Pristine Marine
2017-01-09 02:55:00	10.711049504383768	5.355524752191884	0.0	0.0	5.355524752191884	5.355524752191884	0.0	0.0	0.0	Segment_1 Pristine Marine
2017-01-09 03:00:00	5.360030527127374	10.720061054254748	5.360030527127374	0.0	5.360030527127374	0.0	0.0	0.0	0.0	Segment_1 Pristine Marine
2017-01-09 03:05:00	10.705656981927838	16.058485472891753	0.0	0.0	0.0	0.0	0.0	0.0	0.0	Segment_1 Pristine Marine
2017-01-09 03:10:00	10.71501700985648	5.357508504928242	5.357508504928242	0.0	0.0	0.0	0.0	0.0	0.0	Segment_1 Pristine Marine
2017-01-09 03:15:00	5.355828474906012	16.06748542471804	5.355828474906012	5.355828474906012	0.0	0.0	0.0	0.0	0.0	Segment_1 Pristine Marine
2017-01-09 03:20:00	10.712443157943444	5.356221578971723	0.0	0.0	0.0	0.0	0.0	0.0	0.0	Segment_1 Pristine Marine
2017-01-09 03:25:00	0.0	10.704836080812044	0.0	0.0	0.0	0.0	0.0	0.0	0.0	Segment_1 Pristine Marine
2017-01-09 03:30:00	5.353239004477506	0.0	10.706478008955012	0.0	0.0	0.0	0.0	0.0	0.0	Segment_1 Pristine Marine
2017-01-09 03:35:00	0.0	0.0	0.0	0.0	5.569825264231313	0.0	0.0	0.0	0.0	Segment_1 Pristine Marine
2017-01-09 03:40:00	5.367539078580257	5.367539078580257	10.735078157160514	0.0	0.0	0.0	0.0	0.0	0.0	Segment_1 Pristine Marine
2017-01-09 03:45:00	5.360943332769545	0.0	10.72188666553909	0.0	5.360943332769545	0.0	0.0	0.0	0.0	Segment_1 Pristine Marine
2017-01-09 03:50:00	21.42174171414997	0.0	0.0	0.0	5.3554354285374925	0.0	0.0	0.0	0.0	Segment_1 Pristine Marine
2017-01-09 03:55:00	5.353845965891422	0.0	5.353845965891422	5.353845965891422	0.0	0.0	0.0	0.0	0.0	Segment_1 Pristine Marine
2017-01-09 04:00:00	5.355346107862672	10.710692215725343	10.710692215725343	0.0	0.0	0.0	0.0	0.0	0.0	Segment_1 Pristine Marine
2017-01-09 04:05:00	5.357168839407466	16.0715065182224	5.357168839407466	5.357168839407466	0.0	0.0	0.0	0.0	0.0	Segment_1 Pristine Marine
2017-01-09 04:10:00	5.352239603274514	5.352239603274514	16.05671880982354	10.704479206549028	0.0	0.0	0.0	0.0	0.0	Segment_1 Pristine Marine
2017-01-09 04:15:00	0.0	5.3569185871084875	0.0	10.713837174216973	0.0	0.0	0.0	0.0	0.0	Segment_1 Pristine Marine
2017-01-09 04:20:00	16.060948742883802	10.707299161922533	0.0	5.3536495809612665	0.0	0.0	0.0	0.0	0.0	Segment_1 Pristine Marine
2017-01-09 04:25:00	16.060145419639007	10.70676361309267	10.70676361309267	5.353381806546335	0.0	0.0	0.0	0.0	0.0	Segment_1 Pristine Marine
2017-01-09 04:30:00	32.10990507085795	0.0	5.351650845142991	10.703301690285985	5.351650845142991	0.0	0.0	0.0	0.0	Segment_1 Pristine Marine
2017-01-09 04:35:00	5.3576515348758464	10.715303069751693	5.3576515348758464	0.0	0.0	5.3576515348758464	0.0	0.0	0.0	Segment_1 Pristine Marine
2017-01-09 04:40:00	0.0	5.358062788518787	10.716125577037573	0.0	10.716125577037573	0.0	0.0	5.358062788518787	0.0	Segment_1 Pristine Marine
2017-01-09 04:45:00	16.0715065182224	16.0715065182224	16.0715065182224	0.0	0.0	0.0	0.0	0.0	0.0	Segment_1 Pristine Marine
2017-01-09 04:50:00	10.719094805828881	21.438189611657762	10.719094805828881	5.3595474029144405	0.0	5.3595474029144405	0.0	0.0	0.0	Segment_1 Pristine Marine
2017-01-09 04:55:00	10.710156327428278	10.710156327428278	16.065234491142412	5.355078163714139	10.710156327428278	0.0	0.0	0.0	0.0	Segment_1 Pristine Marine
2017-01-09 05:00:00	32.13539966448364	21.42359977632243	0.0	5.3558999440806065	0.0	0.0	0.0	0.0	0.0	Segment_1 Pristine Marine
2017-01-09 05:05:00	10.714444935884213	16.07166740382632	10.714444935884213	5.3572224679421065	5.3572224679421065	0.0	5.3572224679421065	5.3572224679421065	0.0	Segment_1 Pristine Marine
2017-01-09 05:10:00	21.438547455161647	5.359636863790412	5.359636863790412	26.798184318952053	5.359636863790412	0.0	0.0	0.0	0.0	Segment_1 Pristine Marine
2017-01-09 05:15:00	21.42395713292468	21.42395713292468	5.35598928323117	21.42395713292468	0.0	5.35598928323117	0.0	0.0	0.0	Segment_1 Pristine Marine
2017-01-09 05:20:00	26.75789744661342	26.75789744661342	10.703158978645368	32.1094769359361	0.0	0.0	0.0	0.0	0.0	Segment_1 Pristine Marine
2017-01-09 05:25:00	48.18364960547304	32.12243307031536	16.06121653515768	16.06121653515768	0.0	5.353738845052559	0.0	0.0	0.0	Segment_1 Pristine Marine
2017-01-09 05:30:00	58.956989604182695	26.798631638264855	26.798631638264855	10.719452655305943	5.359726327652972	10.719452655305943	0.0	0.0	0.0	Segment_1 Pristine Marine
2017-01-09 05:35:00	21.428889871768426	32.14333480765264	21.428889871768426	10.714444935884213	5.3572224679421065	0.0	0.0	0.0	0.0	Segment_1 Pristine Marine
2017-01-09 05:40:00	37.4690498758553	58.87993551920118	21.41088564334588	21.41088564334588	5.352721410836471	5.352721410836471	0.0	0.0	0.0	Segment_1 Pristine Marine
2017-01-09 05:45:00	37.49417650196936	58.91942021738043	26.78155464426383	10.712621857705534	5.356310928852767	5.356310928852767	5.356310928852767	0.0	0.0	Segment_1 Pristine Marine
2017-01-09 05:50:00	74.9623429094127	117.79796742907708	37.48117145470635	37.48117145470635	16.06335919487415	10.7089061299161	0.0	0.0	0.0	Segment_1 Pristine Marine
2017-01-09 05:55:00	37.471048771546826	69.58909057572984	26.765034836819172	21.412027869455336	10.706013934727668	10.706013934727668	0.0	0.0	0.0	Segment_1 Pristine Marine
2017-01-09 06:00:00	48.19409594259214	96.38819188518428	32.12939729506143	42.83919639341524	10.70979909835381	0.0	0.0	0.0	0.0	Segment_1 Pristine Marine
2017-01-09 06:05:00	58.898590843806474	85.67067759099125	58.898590843806474	64.25300819324343	5.354417349436953	5.354417349436953	0.0	0.0	0.0	Segment_1 Pristine Marine
2017-01-09 06:10:00	91.03663243899469	80.32644038734826	42.84076820658574	53.55096025823218	21.42038410329287	10.710192051646436	5.355096025823218	0.0	0.0	Segment_1 Pristine Marine
2017-01-09 06:15:00	58.89976947172621	133.8631124357414	53.54524497429655	21.41809798971862	21.41809798971862	10.70904899485931	0.0	0.0	0.0	Segment_1 Pristine Marine
2017-01-09 06:20:00	64.34593068827584	64.34593068827584	58.983769797586184	48.25944801620688	32.17296534413792	0.0	0.0	0.0	0.0	Segment_1 Pristine Marine
2017-01-09 06:25:00	74.97759664192453	53.55542617280324	32.133255703681954	26.77771308640162	10.711085234560649	5.355542617280324	0.0	0.0	0.0	Segment_1 Pristine Marine
2017-01-09 06:30:00	74.9283569218882	90.98443340514996	21.408101977682346	37.4641784609441	32.11215296652352	5.3520254944205865	0.0	0.0	0.0	Segment_1 Pristine Marine
2017-01-09 06:35:00	42.8287681914821	58.889556263287886	42.8287681914821	16.06078807180579	16.06078807180579	0.0	0.0	0.0	0.0	Segment_1 Pristine Marine
2017-01-09 06:40:00	21.413455823484327	69.59373142632408	37.47354769109758	32.1201837352265	16.06009186761325	0.0	0.0	0.0	0.0	Segment_1 Pristine Marine
2017-01-09 06:45:00	58.920796260638355	74.99010433172154	26.78218011847197	10.712872047388789	5.356436023694394	0.0	0.0	0.0	0.0	Segment_1 Pristine Marine
2017-01-09 06:50:00	42.82933946833115	26.768337167706967	26.768337167706967	21.414669734165575	5.353667433541394	0.0	0.0	0.0	0.0	Segment_1 Pristine Marine
2017-01-09 06:55:00	42.8227707045468	32.1170780284101	21.4113853522734	16.05853901420505	0.0	0.0	0.0	0.0	0.0	Segment_1 Pristine Marine
2017-01-09 07:00:00	32.14333480765264	21.428889871768426	21.428889871768426	32.14333480765264	0.0	5.3572224679421065	0.0	0.0	0.0	Segment_1 Pristine Marine
2017-01-09 07:05:00	32.110547294648306	53.51757882441385	21.40703152976554	10.70351576488277	5.351757882441385	0.0	0.0	0.0	0.0	Segment_1 Pristine Marine
2017-01-09 07:10:00	26.792191680592804	32.150630016711375	21.433753344474248	10.716876672237124	10.716876672237124	0.0	5.358438336118562	0.0	0.0	Segment_1 Pristine Marine
2017-01-09 07:15:00	10.711835623344577	48.203260305050584	21.42367124668915	5.355917811672287	5.355917811672287	0.0	0.0	0.0	0.0	Segment_1 Pristine Marine
2017-01-09 07:20:00	16.061645021370925	16.061645021370925	10.707763347580618	10.707763347580618	0.0	5.353881673790309	0.0	0.0	0.0	Segment_1 Pristine Marine
2017-01-09 07:25:00	16.055327167222178	26.758878612036963	10.703551444814783	0.0	5.3517757224073925	0.0	0.0	0.0	0.0	Segment_1 Pristine Marine
2017-01-09 07:30:00	21.43869059590814	21.43869059590814	10.71934529795407	5.359672648977035	0.0	0.0	0.0	0.0	0.0	Segment_1 Pristine Marine
2017-01-09 07:35:00	0.0	5.356954336005453	16.07086300801636	10.713908672010906	0.0	5.356954336005453	0.0	0.0	0.0	Segment_1 Pristine Marine
2017-01-09 07:40:00	16.06684223647799	10.711228157651991	16.06684223647799	5.3556140788259965	0.0	0.0	0.0	0.0	0.0	Segment_1 Pristine Marine
2017-01-09 07:45:00	10.712872047388789	5.356436023694394	10.712872047388789	5.356436023694394	5.356436023694394	0.0	0.0	0.0	0.0	Segment_1 Pristine Marine
2017-01-09 07:50:00	5.351989811277028	26.75994905638514	16.055969433831088	10.703979622554057	5.351989811277028	0.0	0.0	0.0	0.0	Segment_1 Pristine Marine
2017-01-09 07:55:00	37.51044550777122	10.717270145077494	5.358635072538747	10.717270145077494	5.358635072538747	0.0	0.0	0.0	0.0	Segment_1 Pristine Marine
2017-01-09 08:00:00	16.09820390829004	26.830339847150068	10.732135938860026	16.09820390829004	5.366067969430013	0.0	0.0	0.0	0.0	Segment_1 Pristine Marine
2017-01-09 08:05:00	16.063734219102425	32.12746843820485	5.3545780730341415	0.0	5.3545780730341415	0.0	0.0	0.0	0.0	Segment_1 Pristine Marine
2017-01-09 08:10:00	5.357615776672983	21.43046310669193	5.357615776672983	16.072847330018956	0.0	0.0	0.0	0.0	0.0	Segment_1 Pristine Marine
2017-01-09 08:15:00	16.06009186761325	5.3533639558710835	5.3533639558710835	10.706727911742163	5.3533639558710835	0.0	0.0	0.0	0.0	Segment_1 Pristine Marine
2017-01-09 08:20:00	16.076924772062196	21.435899696082927	10.717949848041464	10.717949848041464	0.0	0.0	0.0	0.0	0.0	Segment_1 Pristine Marine
2017-01-09 08:25:00	0.0	5.355256790167272	10.710513580334544	5.355256790167272	10.710513580334544	0.0	0.0	0.0	0.0	Segment_1 Pristine Marine
2017-01-09 08:30:00	16.09599815162795	5.365332717209316	0.0	0.0	0.0	0.0	0.0	0.0	0.0	Segment_1 Pristine Marine
2017-01-09 08:35:00	5.35598928323117	10.71197856646234	0.0	0.0	0.0	0.0	0.0	0.0	0.0	Segment_1 Pristine Marine
2017-01-09 08:40:00	5.352257446452282	5.352257446452282	5.352257446452282	0.0	5.352257446452282	0.0	0.0	0.0	0.0	Segment_1 Pristine Marine
2017-01-09 08:45:00	5.359708434641527	5.359708434641527	0.0	5.359708434641527	0.0	0.0	0.0	0.0	0.0	Segment_1 Pristine Marine
2017-01-09 08:50:00	0.0	5.359010700368602	0.0	0.0	0.0	0.0	0.0	0.0	0.0	Segment_1 Pristine Marine
2017-01-09 08:55:00	10.7095847723474	5.3547923861737	0.0	5.3547923861737	0.0	0.0	0.0	0.0	0.0	Segment_1 Pristine Marine
2017-01-09 09:00:00	0.0	0.0	10.719846317328264	0.0	0.0	0.0	0.0	0.0	0.0	Segment_1 Pristine Marine
2017-01-09 09:05:00	0.0	5.35325685431947	16.05977056295841	5.35325685431947	0.0	0.0	0.0	0.0	0.0	Segment_1 Pristine Marine
2017-01-09 09:10:00	10.712943532301894	5.356471766150947	5.356471766150947	0.0	0.0	0.0	0.0	0.0	0.0	Segment_1 Pristine Marine
2017-01-09 09:15:00	5.365458233812441	10.730916467624882	0.0	0.0	0.0	0.0	0.0	0.0	0.0	Segment_1 Pristine Marine
2017-01-09 09:20:00	5.362751963730284	0.0	0.0	5.362751963730284	0.0	0.0	0.0	0.0	0.0	Segment_1 Pristine Marine
2017-01-09 09:25:00	5.356364540212279	0.0	0.0	5.356364540212279	0.0	0.0	0.0	0.0	0.0	Segment_1 Pristine Marine
2017-01-09 09:30:00	10.722531147399463	10.722531147399463	0.0	0.0	0.0	0.0	0.0	0.0	0.0	Segment_1 Pristine Marine
2017-01-09 09:35:00	5.353703139058841	0.0	5.353703139058841	5.353703139058841	0.0	0.0	0.0	0.0	0.0	Segment_1 Pristine Marine
2017-01-09 09:40:00	10.716268634672826	0.0	0.0	5.358134317336413	0.0	0.0	0.0	0.0	0.0	Segment_1 Pristine Marine
2017-01-09 09:45:00	10.718665417992993	5.359332708996496	0.0	0.0	0.0	0.0	0.0	0.0	0.0	Segment_1 Pristine Marine
2017-01-09 09:50:00	0.0	10.710656488170484	0.0	0.0	5.355328244085242	0.0	0.0	0.0	0.0	Segment_1 Pristine Marine
2017-01-09 09:55:00	10.728908530782924	5.364454265391462	5.364454265391462	5.364454265391462	5.364454265391462	0.0	0.0	0.0	0.0	Segment_1 Pristine Marine
2017-01-09 10:00:00	0.0	10.722710183888688	0.0	0.0	0.0	0.0	0.0	0.0	0.0	Segment_1 Pristine Marine
2017-01-09 10:05:00	0.0	0.0	0.0	0.0	5.3636836160437324	0.0	0.0	0.0	0.0	Segment_1 Pristine Marine
2017-01-09 10:10:00	0.0	0.0	0.0	5.360424248297434	0.0	0.0	0.0	0.0	0.0	Segment_1 Pristine Marine
2017-01-09 10:15:00	10.711621215820779	0.0	0.0	0.0	0.0	0.0	0.0	0.0	0.0	Segment_1 Pristine Marine
2017-01-09 10:20:00	5.352560798677836	0.0	0.0	0.0	0.0	0.0	0.0	0.0	0.0	Segment_1 Pristine Marine
2017-01-09 10:25:00	10.705407129130156	0.0	5.352703564565077	0.0	0.0	0.0	0.0	0.0	0.0	Segment_1 Pristine Marine
2017-01-09 10:30:00	0.0	0.0	0.0	0.0	0.0	0.0	0.0	0.0	0.0	Segment_1 Pristine Marine
2017-01-09 10:35:00	5.359780007404132	16.079340022212396	0.0	5.359780007404132	0.0	0.0	0.0	0.0	0.0	Segment_1 Pristine Marine
2017-01-09 10:40:00	0.0	5.356275188542633	0.0	5.356275188542633	0.0	0.0	0.0	0.0	0.0	Segment_1 Pristine Marine
2017-01-09 10:45:00	0.0	10.728800983943694	0.0	0.0	0.0	0.0	0.0	0.0	0.0	Segment_1 Pristine Marine
2017-01-09 10:50:00	5.355596213260788	5.355596213260788	0.0	0.0	0.0	0.0	0.0	0.0	0.0	Segment_1 Pristine Marine
2017-01-09 10:55:00	0.0	0.0	0.0	0.0	0.0	0.0	0.0	0.0	0.0	Segment_1 Pristine Marine
2017-01-09 11:00:00	5.379986004804822	0.0	0.0	5.379986004804822	0.0	0.0	0.0	0.0	0.0	Segment_1 Pristine Marine
2017-01-09 11:05:00	0.0	0.0	10.754854323060508	5.377427161530254	0.0	0.0	0.0	0.0	0.0	Segment_1 Pristine Marine
2017-01-09 11:10:00	0.0	0.0	5.363432754732412	0.0	0.0	0.0	0.0	0.0	0.0	Segment_1 Pristine Marine
2017-01-09 11:15:00	5.352882032634247	0.0	0.0	5.352882032634247	0.0	0.0	0.0	0.0	0.0	Segment_1 Pristine Marine
2017-01-09 11:20:00	0.0	0.0	0.0	0.0	0.0	0.0	0.0	0.0	0.0	Segment_1 Pristine Marine
2017-01-09 11:25:00	0.0	0.0	0.0	0.0	0.0	0.0	0.0	0.0	0.0	Segment_1 Pristine Marine
2017-01-09 11:30:00	5.359028588721669	0.0	0.0	0.0	0.0	0.0	0.0	0.0	0.0	Segment_1 Pristine Marine
2017-01-09 11:35:00	0.0	5.3621250722686975	0.0	0.0	0.0	0.0	0.0	0.0	0.0	Segment_1 Pristine Marine
2017-01-09 11:40:00	5.360710627298769	5.360710627298769	0.0	0.0	0.0	0.0	0.0	0.0	0.0	Segment_1 Pristine Marine
2017-01-09 11:45:00	0.0	10.72031159154259	0.0	0.0	0.0	0.0	0.0	0.0	0.0	Segment_1 Pristine Marine
2017-01-09 11:50:00	0.0	0.0	5.363576101179733	5.363576101179733	0.0	0.0	0.0	0.0	0.0	Segment_1 Pristine Marine
2017-01-09 11:55:00	0.0	0.0	0.0	0.0	0.0	0.0	0.0	0.0	0.0	Segment_1 Pristine Marine
2017-01-09 12:00:00	5.3619280795067334	0.0	0.0	0.0	0.0	0.0	0.0	0.0	0.0	Segment_1 Pristine Marine
2017-01-09 12:05:00	0.0	5.3565968685053775	0.0	0.0	0.0	0.0	0.0	0.0	0.0	Segment_1 Pristine Marine
2017-01-09 12:10:00	5.362537013002744	5.362537013002744	0.0	0.0	0.0	0.0	0.0	0.0	0.0	Segment_1 Pristine Marine
2017-01-09 12:15:00	5.361444613178423	5.361444613178423	5.361444613178423	0.0	0.0	0.0	0.0	0.0	0.0	Segment_1 Pristine Marine
2017-01-09 12:20:00	0.0	0.0	5.379084725922813	5.379084725922813	0.0	0.0	0.0	0.0	0.0	Segment_1 Pristine Marine
2017-01-09 12:25:00	0.0	0.0	0.0	5.354470922897272	0.0	0.0	0.0	0.0	0.0	Segment_1 Pristine Marine
2017-01-09 12:30:00	5.368759634687987	0.0	5.368759634687987	0.0	0.0	0.0	0.0	0.0	0.0	Segment_1 Pristine Marine
2017-01-09 12:35:00	0.0	5.35883182340592	0.0	0.0	0.0	0.0	0.0	0.0	0.0	Segment_1 Pristine Marine
2017-01-09 12:40:00	0.0	5.360549535345468	0.0	0.0	0.0	0.0	0.0	0.0	0.0	Segment_1 Pristine Marine
2017-01-09 12:45:00	0.0	0.0	5.377247053039618	0.0	0.0	0.0	0.0	0.0	0.0	Segment_1 Pristine Marine
2017-01-09 12:50:00	5.361784821134456	0.0	0.0	0.0	0.0	0.0	0.0	0.0	0.0	Segment_1 Pristine Marine
2017-01-09 12:55:00	0.0	5.358187965202941	0.0	0.0	0.0	0.0	0.0	0.0	0.0	Segment_1 Pristine Marine
2017-01-09 13:00:00	5.354756666125764	0.0	5.354756666125764	5.354756666125764	0.0	0.0	0.0	0.0	0.0	Segment_1 Pristine Marine
2017-01-09 13:05:00										Segment_1 Pristine Marine
2017-01-09 13:10:00										Segment_1 Pristine Marine
2017-01-09 13:15:00										Segment_1 Pristine Marine
2017-01-09 13:20:00	5.358223731044124	0.0	5.358223731044124	0.0	0.0	0.0	0.0	0.0	0.0	Segment_1 Pristine Marine
2017-01-09 13:25:00	0.0	0.0	5.363181916885731	0.0	0.0	0.0	0.0	0.0	0.0	Segment_1 Pristine Marine
2017-01-09 13:30:00	0.0	5.355453293029999	0.0	0.0	0.0	0.0	0.0	0.0	0.0	Segment_1 Pristine Marine
2017-01-09 13:35:00	10.746647368251491	0.0	0.0	0.0	0.0	0.0	0.0	0.0	0.0	Segment_1 Pristine Marine
2017-01-09 13:40:00	10.71212151339514	0.0	0.0	5.35606075669757	0.0	0.0	0.0	0.0	0.0	Segment_1 Pristine Marine
2017-01-09 13:45:00	0.0	0.0	0.0	0.0	5.356364540212279	0.0	0.0	0.0	0.0	Segment_1 Pristine Marine
2017-01-09 13:50:00	5.371454001625447	0.0	0.0	5.371454001625447	0.0	0.0	0.0	0.0	0.0	Segment_1 Pristine Marine
2017-01-09 13:55:00	0.0	0.0	0.0	0.0	0.0	0.0	0.0	0.0	0.0	Segment_1 Pristine Marine
2017-01-09 14:00:00	0.0	5.35772305271355	0.0	0.0	0.0	0.0	0.0	0.0	0.0	Segment_1 Pristine Marine
2017-01-09 14:05:00	0.0	0.0	0.0	5.384171893802531	0.0	0.0	0.0	0.0	0.0	Segment_1 Pristine Marine
2017-01-09 14:10:00	5.36592448975864	0.0	0.0	5.36592448975864	5.36592448975864	0.0	0.0	0.0	0.0	Segment_1 Pristine Marine
2017-01-09 14:15:00	0.0	0.0	0.0	0.0	0.0	0.0	0.0	0.0	0.0	Segment_1 Pristine Marine
2017-01-09 14:20:00	0.0	0.0	0.0	0.0	0.0	0.0	0.0	0.0	0.0	Segment_1 Pristine Marine
2017-01-09 14:25:00	0.0	0.0	0.0	0.0	0.0	0.0	0.0	0.0	0.0	Segment_1 Pristine Marine
2017-01-09 14:30:00	0.0	0.0	0.0	0.0	0.0	0.0	0.0	0.0	0.0	Segment_1 Pristine Marine
2017-01-09 14:35:00	0.0	0.0	0.0	0.0	0.0	0.0	0.0	0.0	0.0	Segment_1 Pristine Marine
2017-01-09 14:40:00	0.0	5.361355091944344	10.722710183888688	0.0	0.0	0.0	0.0	0.0	0.0	Segment_1 Pristine Marine
2017-01-09 14:45:00	0.0	0.0	0.0	0.0	0.0	0.0	0.0	0.0	0.0	Segment_1 Pristine Marine
2017-01-09 14:50:00	5.373413605500475	10.74682721100095	5.373413605500475	0.0	0.0	0.0	0.0	0.0	0.0	Segment_1 Pristine Marine
2017-01-09 14:55:00	0.0	0.0	5.362268348823736	0.0	0.0	0.0	0.0	0.0	0.0	Segment_1 Pristine Marine
2017-01-09 15:00:00	5.370735239381479	0.0	0.0	0.0	0.0	0.0	0.0	0.0	0.0	Segment_1 Pristine Marine
2017-01-09 15:05:00	0.0	0.0	5.3569900853795565	5.3569900853795565	0.0	0.0	0.0	0.0	0.0	Segment_1 Pristine Marine
2017-01-09 15:10:00	5.380653145644021	0.0	0.0	0.0	0.0	0.0	0.0	0.0	0.0	Segment_1 Pristine Marine
2017-01-09 15:15:00	10.726578831894024	5.363289415947012	0.0	0.0	0.0	0.0	0.0	0.0	0.0	Segment_1 Pristine Marine
2017-01-09 15:20:00	0.0	0.0	0.0	5.372047125321064	0.0	0.0	0.0	0.0	0.0	Segment_1 Pristine Marine
2017-01-09 15:25:00	5.361713194818929	0.0	0.0	0.0	0.0	0.0	0.0	0.0	0.0	Segment_1 Pristine Marine
2017-01-09 15:30:00	0.0	5.355774874276769	0.0	0.0	0.0	0.0	0.0	0.0	0.0	Segment_1 Pristine Marine
2017-01-09 15:35:00	5.3647410751710085	0.0	0.0	0.0	0.0	0.0	0.0	0.0	0.0	Segment_1 Pristine Marine
2017-01-09 15:40:00	0.0	0.0	10.74722288623833	0.0	0.0	0.0	0.0	0.0	0.0	Segment_1 Pristine Marine
2017-01-09 15:45:00	10.745352678119442	5.372676339059723	0.0	0.0	0.0	0.0	0.0	0.0	0.0	Segment_1 Pristine Marine
2017-01-09 15:50:00	10.721206463174944	0.0	5.360603231587472	0.0	0.0	0.0	0.0	0.0	0.0	Segment_1 Pristine Marine
2017-01-09 15:55:00	0.0	0.0	0.0	0.0	0.0	0.0	0.0	0.0	0.0	Segment_1 Pristine Marine
2017-01-09 16:00:00	0.0	0.0	0.0	0.0	0.0	0.0	0.0	0.0	0.0	Segment_1 Pristine Marine
2017-01-09 16:05:00	5.356364540212279	0.0	0.0	0.0	0.0	5.356364540212279	0.0	0.0	0.0	Segment_1 Pristine Marine
2017-01-09 16:10:00										Segment_1 Pristine Marine
2017-01-09 16:15:00										Segment_1 Pristine Marine
2017-01-09 16:20:00	0.0	5.363665696600406	0.0	5.363665696600406	5.363665696600406	0.0	0.0	0.0	0.0	Segment_1 Pristine Marine
2017-01-09 16:25:00	0.0	0.0	0.0	0.0	0.0	0.0	0.0	0.0	0.0	Segment_1 Pristine Marine
2017-01-09 16:30:00	5.356793469726418	0.0	5.356793469726418	0.0	5.356793469726418	0.0	0.0	0.0	0.0	Segment_1 Pristine Marine
2017-01-09 16:35:00	5.3744569134336935	0.0	0.0	0.0	0.0	0.0	0.0	0.0	0.0	Segment_1 Pristine Marine
2017-01-09 16:40:00	5.3572224679421065	5.3572224679421065	5.3572224679421065	0.0	5.3572224679421065	0.0	0.0	0.0	0.0	Segment_1 Pristine Marine
2017-01-09 16:45:00	0.0	0.0	5.365870686860005	5.365870686860005	0.0	0.0	0.0	0.0	0.0	Segment_1 Pristine Marine
2017-01-09 16:50:00	5.364956202632671	0.0	0.0	5.364956202632671	0.0	0.0	0.0	0.0	0.0	Segment_1 Pristine Marine
2017-01-09 16:55:00	5.3690828159916615	0.0	0.0	0.0	5.3690828159916615	0.0	0.0	0.0	0.0	Segment_1 Pristine Marine
2017-01-09 17:00:00	5.366354951793037	5.366354951793037	0.0	0.0	0.0	0.0	0.0	0.0	0.0	Segment_1 Pristine Marine
2017-01-09 17:05:00	10.728908530782924	0.0	5.364454265391462	0.0	0.0	0.0	0.0	0.0	0.0	Segment_1 Pristine Marine
2017-01-09 17:10:00										Segment_1 Pristine Marine
2017-01-09 17:15:00										Segment_1 Pristine Marine
2017-01-09 17:20:00	5.358867597843141	0.0	5.358867597843141	0.0	0.0	0.0	0.0	0.0	0.0	Segment_1 Pristine Marine
2017-01-09 17:25:00	0.0	0.0	0.0	0.0	0.0	0.0	0.0	0.0	0.0	Segment_1 Pristine Marine
2017-01-09 17:30:00	5.3565968685053775	0.0	0.0	0.0	0.0	0.0	0.0	0.0	0.0	Segment_1 Pristine Marine
2017-01-09 17:35:00	5.354863827699262	5.354863827699262	0.0	0.0	0.0	0.0	0.0	0.0	0.0	Segment_1 Pristine Marine
2017-01-09 17:40:00	0.0	0.0	5.363450672619303	0.0	0.0	0.0	0.0	0.0	0.0	Segment_1 Pristine Marine
2017-01-09 17:45:00	5.363414836965236	5.363414836965236	0.0	5.363414836965236	0.0	0.0	0.0	0.0	0.0	Segment_1 Pristine Marine
2017-01-09 17:50:00	0.0	0.0	5.391458577125406	0.0	0.0	0.0	0.0	0.0	0.0	Segment_1 Pristine Marine
2017-01-09 17:55:00	0.0	0.0	0.0	0.0	0.0	0.0	0.0	0.0	0.0	Segment_1 Pristine Marine
2017-01-09 18:00:00	0.0	5.356954336005453	0.0	0.0	0.0	0.0	0.0	0.0	0.0	Segment_1 Pristine Marine
2017-01-09 18:05:00	5.364866564093588	0.0	0.0	5.364866564093588	0.0	0.0	0.0	0.0	0.0	Segment_1 Pristine Marine
2017-01-09 18:10:00	5.3629848464652135	0.0	0.0	0.0	0.0	0.0	0.0	0.0	0.0	Segment_1 Pristine Marine
2017-01-09 18:15:00	0.0	0.0	0.0	0.0	0.0	0.0	0.0	0.0	0.0	Segment_1 Pristine Marine
2017-01-09 18:20:00	0.0	10.713908672010906	0.0	5.356954336005453	0.0	0.0	0.0	0.0	0.0	Segment_1 Pristine Marine
2017-01-09 18:25:00	5.362142981419361	0.0	0.0	0.0	5.362142981419361	0.0	0.0	0.0	0.0	Segment_1 Pristine Marine
2017-01-09 18:30:00	5.359243258273809	0.0	0.0	0.0	0.0	0.0	0.0	0.0	0.0	Segment_1 Pristine Marine
2017-01-09 18:35:00	10.719595801786928	0.0	0.0	0.0	0.0	0.0	0.0	0.0	0.0	Segment_1 Pristine Marine
2017-01-09 18:40:00	5.361713194818929	10.723426389637858	10.723426389637858	0.0	0.0	0.0	0.0	0.0	0.0	Segment_1 Pristine Marine
2017-01-09 18:45:00	0.0	5.354078075748608	0.0	0.0	0.0	0.0	0.0	0.0	0.0	Segment_1 Pristine Marine
2017-01-09 18:50:00	5.372676339059723	0.0	0.0	0.0	5.372676339059723	0.0	0.0	0.0	0.0	Segment_1 Pristine Marine
2017-01-09 18:55:00	5.359618971376295	5.359618971376295	0.0	5.359618971376295	0.0	0.0	0.0	0.0	0.0	Segment_1 Pristine Marine
2017-01-09 19:00:00	0.0	0.0	0.0	0.0	0.0	0.0	0.0	0.0	0.0	Segment_1 Pristine Marine
2017-01-09 19:05:00	0.0	5.367700590904712	0.0	5.367700590904712	0.0	0.0	0.0	0.0	0.0	Segment_1 Pristine Marine
2017-01-09 19:10:00	0.0	0.0	0.0	0.0	0.0	0.0	0.0	0.0	0.0	Segment_1 Pristine Marine
2017-01-09 19:15:00	0.0	0.0	0.0	0.0	0.0	0.0	0.0	0.0	0.0	Segment_1 Pristine Marine
2017-01-09 19:20:00	5.35670410374603	0.0	0.0	5.35670410374603	0.0	0.0	0.0	0.0	0.0	Segment_1 Pristine Marine
2017-01-09 19:25:00	10.7154461054271	16.07316915814065	0.0	0.0	5.35772305271355	0.0	0.0	0.0	0.0	Segment_1 Pristine Marine
2017-01-09 19:30:00	5.3564896375580995	0.0	0.0	0.0	0.0	0.0	0.0	0.0	0.0	Segment_1 Pristine Marine
2017-01-09 19:35:00	0.0	10.717377460866665	0.0	0.0	0.0	0.0	0.0	0.0	0.0	Segment_1 Pristine Marine
2017-01-09 19:40:00	5.360281070270629	5.360281070270629	0.0	0.0	0.0	0.0	0.0	0.0	0.0	Segment_1 Pristine Marine
2017-01-09 19:45:00	0.0	0.0	0.0	0.0	0.0	0.0	0.0	0.0	0.0	Segment_1 Pristine Marine
2017-01-09 19:50:00	5.354417349436953	0.0	10.708834698873906	0.0	0.0	0.0	0.0	0.0	0.0	Segment_1 Pristine Marine
2017-01-09 19:55:00	0.0	5.363450672619303	0.0	5.363450672619303	0.0	0.0	0.0	0.0	0.0	Segment_1 Pristine Marine
2017-01-09 20:00:00	0.0	0.0	0.0	0.0	0.0	0.0	0.0	0.0	0.0	Segment_1 Pristine Marine
2017-01-09 20:05:00	0.0	10.752297304917679	10.752297304917679	0.0	0.0	0.0	0.0	0.0	0.0	Segment_1 Pristine Marine
2017-01-09 20:10:00	0.0	5.364579740896464	5.364579740896464	5.364579740896464	0.0	5.364579740896464	0.0	0.0	0.0	Segment_1 Pristine Marine
2017-01-09 20:15:00	5.379625457011689	10.759250914023378	5.379625457011689	5.379625457011689	0.0	0.0	0.0	0.0	0.0	Segment_1 Pristine Marine
2017-01-09 20:20:00	0.0	10.734826929206195	0.0	5.367413464603097	0.0	0.0	0.0	0.0	0.0	Segment_1 Pristine Marine
2017-01-09 20:25:00	0.0	0.0	0.0	0.0	5.360603231587472	0.0	0.0	0.0	0.0	Segment_1 Pristine Marine
2017-01-09 20:30:00	0.0	0.0	0.0	5.369154639343132	0.0	0.0	0.0	0.0	0.0	Segment_1 Pristine Marine
2017-01-09 20:35:00	5.353863819781327	5.353863819781327	0.0	0.0	0.0	0.0	0.0	0.0	0.0	Segment_1 Pristine Marine
2017-01-09 20:40:00	0.0	0.0	0.0	5.3721190280033415	0.0	0.0	0.0	0.0	0.0	Segment_1 Pristine Marine
2017-01-09 20:45:00	0.0	0.0	16.079769475992393	0.0	0.0	0.0	0.0	0.0	0.0	Segment_1 Pristine Marine
2017-01-09 20:50:00	16.058485472891753	10.705656981927838	0.0	0.0	0.0	0.0	0.0	0.0	0.0	Segment_1 Pristine Marine
2017-01-09 20:55:00	0.0	0.0	5.36881349553673	0.0	0.0	0.0	0.0	0.0	0.0	Segment_1 Pristine Marine
2017-01-09 21:00:00	0.0	0.0	0.0	0.0	0.0	0.0	0.0	0.0	0.0	Segment_1 Pristine Marine
2017-01-09 21:05:00	5.361355091944344	0.0	5.361355091944344	5.361355091944344	0.0	0.0	0.0	0.0	0.0	Segment_1 Pristine Marine
2017-01-09 21:10:00	0.0	5.3582773807011685	0.0	0.0	0.0	0.0	0.0	0.0	0.0	Segment_1 Pristine Marine
2017-01-09 21:15:00	5.369801135988448	5.369801135988448	0.0	5.369801135988448	0.0	0.0	0.0	0.0	0.0	Segment_1 Pristine Marine
2017-01-09 21:20:00	0.0	0.0	0.0	0.0	0.0	0.0	0.0	0.0	0.0	Segment_1 Pristine Marine
2017-01-09 21:25:00	5.37048371803837	0.0	5.37048371803837	0.0	5.37048371803837	0.0	0.0	0.0	0.0	Segment_1 Pristine Marine
2017-01-09 21:30:00	0.0	0.0	0.0	0.0	0.0	0.0	0.0	0.0	0.0	Segment_1 Pristine Marine
2017-01-09 21:35:00	0.0	0.0	0.0	0.0	0.0	0.0	0.0	0.0	0.0	Segment_1 Pristine Marine
2017-01-09 21:40:00	10.710477853971415	0.0	0.0	0.0	0.0	0.0	0.0	0.0	0.0	Segment_1 Pristine Marine
2017-01-09 21:45:00	0.0	0.0	0.0	0.0	0.0	0.0	0.0	0.0	0.0	Segment_1 Pristine Marine
2017-01-09 21:50:00	0.0	0.0	0.0	5.374852756915244	0.0	0.0	0.0	0.0	0.0	Segment_1 Pristine Marine
2017-01-09 21:55:00	0.0	5.4085863697052465	0.0	0.0	0.0	0.0	0.0	0.0	0.0	Segment_1 Pristine Marine
2017-01-09 22:00:00	5.379391126859463	5.379391126859463	0.0	0.0	0.0	0.0	0.0	0.0	0.0	Segment_1 Pristine Marine
2017-01-09 22:05:00	0.0	0.0	0.0	5.388997343664554	5.388997343664554	0.0	0.0	0.0	0.0	Segment_1 Pristine Marine
2017-01-09 22:10:00	0.0	0.0	0.0	0.0	0.0	0.0	0.0	0.0	0.0	Segment_1 Pristine Marine
2017-01-09 22:15:00	5.361140253179278	0.0	0.0	0.0	0.0	0.0	0.0	0.0	0.0	Segment_1 Pristine Marine
2017-01-09 22:20:00	0.0	0.0	0.0	0.0	0.0	0.0	0.0	0.0	0.0	Segment_1 Pristine Marine
2017-01-09 22:25:00	0.0	0.0	0.0	0.0	0.0	0.0	0.0	0.0	0.0	Segment_1 Pristine Marine
2017-01-09 22:30:00	0.0	5.374528880638954	0.0	0.0	0.0	0.0	0.0	0.0	0.0	Segment_1 Pristine Marine
2017-01-09 22:35:00	0.0	0.0	5.366839304142896	0.0	0.0	0.0	0.0	0.0	0.0	Segment_1 Pristine Marine
2017-01-09 22:40:00	10.728084060112238	0.0	0.0	0.0	0.0	0.0	0.0	0.0	0.0	Segment_1 Pristine Marine
2017-01-09 22:45:00	0.0	0.0	0.0	0.0	0.0	0.0	0.0	0.0	0.0	Segment_1 Pristine Marine
2017-01-09 22:50:00	5.355935679383182	5.355935679383182	0.0	0.0	0.0	0.0	0.0	0.0	0.0	Segment_1 Pristine Marine
2017-01-09 22:55:00	0.0	5.3655120284401265	0.0	5.3655120284401265	0.0	5.3655120284401265	0.0	0.0	0.0	Segment_1 Pristine Marine
2017-01-09 23:00:00	0.0	0.0	5.575144264771872	0.0	0.0	0.0	0.0	0.0	0.0	Segment_1 Pristine Marine
2017-01-09 23:05:00	0.0	0.0	0.0	5.549973878184097	0.0	0.0	0.0	0.0	0.0	Segment_1 Pristine Marine
2017-01-09 23:10:00	0.0	0.0	0.0	0.0	0.0	0.0	0.0	0.0	0.0	Segment_1 Pristine Marine
2017-01-09 23:15:00	5.578107963927614	0.0	0.0	0.0	0.0	0.0	0.0	0.0	0.0	Segment_1 Pristine Marine
2017-01-09 23:20:00	0.0	0.0	0.0	0.0	0.0	0.0	0.0	0.0	0.0	Segment_1 Pristine Marine
2017-01-09 23:25:00	5.551010108698659	0.0	0.0	0.0	0.0	0.0	0.0	0.0	0.0	Segment_1 Pristine Marine
2017-01-09 23:30:00	0.0	0.0	0.0	0.0	0.0	0.0	0.0	0.0	0.0	Segment_1 Pristine Marine
2017-01-09 23:35:00	0.0	5.53961369714413	0.0	0.0	0.0	0.0	0.0	0.0	0.0	Segment_1 Pristine Marine
2017-01-09 23:40:00	5.578088583114999	0.0	0.0	0.0	0.0	0.0	0.0	0.0	0.0	Segment_1 Pristine Marine
2017-01-09 23:45:00	0.0	0.0	0.0	0.0	5.569419503086847	0.0	0.0	0.0	0.0	Segment_1 Pristine Marine
2017-01-09 23:50:00	5.547423329905035	0.0	0.0	0.0	0.0	0.0	0.0	0.0	0.0	Segment_1 Pristine Marine
2017-01-09 23:55:00	5.591396065342394	0.0	5.591396065342394	5.591396065342394	0.0	0.0	0.0	0.0	0.0	Segment_1 Pristine Marine
2017-01-10 00:00:00	5.555101238509193	5.555101238509193	0.0	0.0	0.0	0.0	0.0	0.0	0.0	Segment_1 Pristine Marine
2017-01-10 00:05:00	0.0	0.0	0.0	0.0	5.500874210699203	0.0	0.0	0.0	0.0	Segment_1 Pristine Marine
2017-01-10 00:10:00	5.36022738048247	0.0	0.0	0.0	0.0	0.0	0.0	0.0	0.0	Segment_1 Pristine Marine
2017-01-10 00:15:00	5.375932626474862	0.0	0.0	0.0	5.375932626474862	0.0	0.0	0.0	0.0	Segment_1 Pristine Marine
2017-01-10 00:20:00	0.0	0.0	0.0	0.0	0.0	0.0	0.0	0.0	0.0	Segment_1 Pristine Marine
2017-01-10 00:25:00	0.0	5.366713722916199	5.366713722916199	5.366713722916199	0.0	0.0	0.0	0.0	0.0	Segment_1 Pristine Marine
2017-01-10 00:30:00	10.728406663979168	10.728406663979168	5.364203331989584	0.0	0.0	0.0	0.0	0.0	0.0	Segment_1 Pristine Marine
2017-01-10 00:35:00	5.3594042717246175	0.0	0.0	5.3594042717246175	5.3594042717246175	0.0	0.0	0.0	0.0	Segment_1 Pristine Marine
2017-01-10 00:40:00	5.356042888152135	0.0	0.0	0.0	0.0	0.0	0.0	0.0	0.0	Segment_1 Pristine Marine
2017-01-10 00:45:00	5.370519648216453	10.741039296432906	0.0	0.0	0.0	0.0	0.0	0.0	0.0	Segment_1 Pristine Marine
2017-01-10 00:50:00	5.352703564565077	16.05811069369523	5.352703564565077	0.0	0.0	0.0	0.0	0.0	0.0	Segment_1 Pristine Marine
2017-01-10 00:55:00	10.705549900729343	5.3527749503646715	10.705549900729343	0.0	0.0	0.0	0.0	0.0	0.0	Segment_1 Pristine Marine
2017-01-10 01:00:00	5.357186715466378	16.071560146399136	5.357186715466378	0.0	0.0	0.0	0.0	0.0	0.0	Segment_1 Pristine Marine
2017-01-10 01:05:00	5.362931102500396	0.0	0.0	5.362931102500396	0.0	0.0	0.0	0.0	0.0	Segment_1 Pristine Marine
2017-01-10 01:10:00	0.0	0.0	0.0	0.0	0.0	0.0	0.0	0.0	0.0	Segment_1 Pristine Marine
2017-01-10 01:15:00	21.425529643615754	5.356382410903938	0.0	0.0	0.0	0.0	0.0	0.0	0.0	Segment_1 Pristine Marine
2017-01-10 01:20:00	0.0	10.7135511925836	10.7135511925836	5.356775596291801	0.0	0.0	0.0	0.0	0.0	Segment_1 Pristine Marine
2017-01-10 01:25:00	0.0	5.364759001800524	5.364759001800524	5.364759001800524	0.0	0.0	0.0	0.0	0.0	Segment_1 Pristine Marine
2017-01-10 01:30:00	5.352917727676191	10.705835455352382	0.0	0.0	0.0	0.0	0.0	0.0	0.0	Segment_1 Pristine Marine
2017-01-10 01:35:00	5.355542617280324	0.0	0.0	0.0	0.0	0.0	0.0	0.0	0.0	Segment_1 Pristine Marine
2017-01-10 01:40:00	0.0	0.0	0.0	0.0	0.0	0.0	0.0	0.0	0.0	Segment_1 Pristine Marine
2017-01-10 01:45:00	10.745712282974642	5.372856141487321	0.0	0.0	0.0	0.0	0.0	0.0	0.0	Segment_1 Pristine Marine
2017-01-10 01:50:00	5.357580018947437	0.0	0.0	0.0	0.0	0.0	0.0	0.0	0.0	Segment_1 Pristine Marine
2017-01-10 01:55:00	0.0	10.709477612561004	0.0	0.0	0.0	5.354738806280502	0.0	0.0	0.0	Segment_1 Pristine Marine
2017-01-10 02:00:00	10.729661419033317	0.0	0.0	0.0	0.0	0.0	0.0	0.0	0.0	Segment_1 Pristine Marine
2017-01-10 02:05:00	5.3602452769590165	0.0	5.3602452769590165	0.0	0.0	0.0	0.0	0.0	0.0	Segment_1 Pristine Marine
2017-01-10 02:10:00	5.355113888051455	5.355113888051455	5.355113888051455	10.71022777610291	0.0	5.355113888051455	0.0	0.0	0.0	Segment_1 Pristine Marine
2017-01-10 02:15:00	5.357937617683191	0.0	0.0	0.0	0.0	0.0	0.0	0.0	0.0	Segment_1 Pristine Marine
2017-01-10 02:20:00	10.743303389941858	0.0	0.0	0.0	0.0	0.0	0.0	0.0	0.0	Segment_1 Pristine Marine
2017-01-10 02:25:00	0.0	5.355078163714139	5.355078163714139	0.0	5.355078163714139	0.0	0.0	0.0	0.0	Segment_1 Pristine Marine
2017-01-10 02:30:00	0.0	0.0	5.361337188056272	0.0	0.0	0.0	0.0	0.0	0.0	Segment_1 Pristine Marine
2017-01-10 02:35:00	6.472101974279612	12.944203948559224	6.472101974279612	0.0	0.0	0.0	0.0	0.0	0.0	Segment_1 Pristine Marine
2017-01-10 02:40:00	0.0	0.0	0.0	0.0	0.0	0.0	0.0	0.0	0.0	Segment_1 Pristine Marine
2017-01-10 02:45:00	0.0	10.717270145077494	0.0	0.0	0.0	0.0	0.0	0.0	0.0	Segment_1 Pristine Marine
2017-01-10 02:50:00	5.356847090745927	0.0	5.356847090745927	0.0	0.0	0.0	0.0	0.0	0.0	Segment_1 Pristine Marine
2017-01-10 02:55:00	10.7095847723474	0.0	0.0	0.0	0.0	0.0	0.0	0.0	0.0	Segment_1 Pristine Marine
2017-01-10 03:00:00	0.0	5.35938638086342	5.35938638086342	5.35938638086342	0.0	0.0	0.0	0.0	0.0	Segment_1 Pristine Marine
2017-01-10 03:05:00	16.057735931991786	0.0	0.0	0.0	0.0	0.0	0.0	0.0	0.0	Segment_1 Pristine Marine
2017-01-10 03:10:00	0.0	0.0	0.0	5.3606211305738585	0.0	0.0	0.0	0.0	0.0	Segment_1 Pristine Marine
2017-01-10 03:15:00	16.076871108077768	0.0	0.0	0.0	0.0	0.0	0.0	0.0	0.0	Segment_1 Pristine Marine
2017-01-10 03:20:00	0.0	5.359261148179465	5.359261148179465	0.0	5.359261148179465	0.0	0.0	0.0	0.0	Segment_1 Pristine Marine
2017-01-10 03:25:00	5.359672648977035	0.0	0.0	0.0	0.0	0.0	0.0	0.0	0.0	Segment_1 Pristine Marine
2017-01-10 03:30:00	5.362734050511488	5.362734050511488	0.0	0.0	0.0	5.362734050511488	0.0	0.0	0.0	Segment_1 Pristine Marine
2017-01-10 03:35:00	0.0	0.0	0.0	5.365870686860005	5.365870686860005	0.0	0.0	0.0	0.0	Segment_1 Pristine Marine
2017-01-10 03:40:00	0.0	0.0	0.0	5.362859445556212	0.0	0.0	0.0	0.0	0.0	Segment_1 Pristine Marine
2017-01-10 03:45:00	5.3598873701322605	0.0	0.0	0.0	0.0	0.0	0.0	0.0	0.0	Segment_1 Pristine Marine
2017-01-10 03:50:00	5.3646155921188825	5.3646155921188825	0.0	0.0	10.729231184237767	0.0	0.0	0.0	0.0	Segment_1 Pristine Marine
2017-01-10 03:55:00	10.716518994725565	5.358259497362782	5.358259497362782	0.0	0.0	0.0	0.0	0.0	0.0	Segment_1 Pristine Marine
2017-01-10 04:00:00	5.407493343250923	0.0	0.0	0.0	0.0	0.0	0.0	0.0	0.0	Segment_1 Pristine Marine
2017-01-10 04:05:00	0.0	10.745172884717322	5.372586442358661	5.372586442358661	0.0	0.0	0.0	0.0	0.0	Segment_1 Pristine Marine
2017-01-10 04:10:00	0.0	0.0	5.408495267290657	0.0	0.0	0.0	0.0	0.0	0.0	Segment_1 Pristine Marine
2017-01-10 04:15:00	0.0	5.386737161581753	0.0	0.0	0.0	0.0	0.0	0.0	0.0	Segment_1 Pristine Marine
2017-01-10 04:20:00	0.0	0.0	0.0	0.0	0.0	0.0	0.0	0.0	0.0	Segment_1 Pristine Marine
2017-01-10 04:25:00	0.0	0.0	0.0	0.0	5.385400026962256	0.0	0.0	0.0	0.0	Segment_1 Pristine Marine
2017-01-10 04:30:00	0.0	5.389413423783876	0.0	5.389413423783876	0.0	0.0	0.0	0.0	0.0	Segment_1 Pristine Marine
2017-01-10 04:35:00	0.0	0.0	0.0	0.0	0.0	0.0	0.0	0.0	0.0	Segment_1 Pristine Marine
2017-01-10 04:40:00	0.0	16.689037377210628	0.0	0.0	0.0	0.0	0.0	0.0	0.0	Segment_1 Pristine Marine
2017-01-10 04:45:00	0.0	5.5596989404567925	11.119397880913585	0.0	0.0	0.0	0.0	0.0	0.0	Segment_1 Pristine Marine
2017-01-10 04:50:00	0.0	0.0	0.0	0.0	0.0	0.0	0.0	0.0	0.0	Segment_1 Pristine Marine
2017-01-10 04:55:00	5.556235529015001	5.556235529015001	0.0	0.0	5.556235529015001	0.0	0.0	0.0	0.0	Segment_1 Pristine Marine
2017-01-10 05:00:00	11.144947648697539	0.0	0.0	0.0	0.0	0.0	0.0	0.0	0.0	Segment_1 Pristine Marine
2017-01-10 05:05:00	16.697079394549206	5.565693131516401	0.0	0.0	0.0	0.0	0.0	0.0	0.0	Segment_1 Pristine Marine
2017-01-10 05:10:00	0.0	0.0	5.543879470557978	0.0	5.543879470557978	0.0	0.0	0.0	0.0	Segment_1 Pristine Marine
2017-01-10 05:15:00	0.0	5.546369276926942	0.0	5.546369276926942	0.0	0.0	0.0	0.0	0.0	Segment_1 Pristine Marine
2017-01-10 05:20:00	0.0	0.0	0.0	0.0	0.0	0.0	0.0	0.0	0.0	Segment_1 Pristine Marine
2017-01-10 05:25:00	5.564265689433116	0.0	5.564265689433116	5.564265689433116	0.0	0.0	0.0	0.0	0.0	Segment_1 Pristine Marine
2017-01-10 05:30:00	16.643132605301734	0.0	0.0	5.547710868433912	0.0	0.0	0.0	0.0	0.0	Segment_1 Pristine Marine
2017-01-10 05:35:00	0.0	0.0	11.155518259809167	0.0	0.0	0.0	0.0	0.0	0.0	Segment_1 Pristine Marine
2017-01-10 05:40:00	0.0	5.559872224373356	11.119744448746712	0.0	5.559872224373356	0.0	0.0	0.0	0.0	Segment_1 Pristine Marine
2017-01-10 05:45:00	0.0	5.565442311636657	0.0	0.0	0.0	0.0	0.0	0.0	0.0	Segment_1 Pristine Marine
2017-01-10 05:50:00	0.0	11.090209883934033	0.0	0.0	0.0	5.545104941967017	0.0	0.0	0.0	Segment_1 Pristine Marine
2017-01-10 05:55:00	5.56062324618255	11.121246492365103	0.0	0.0	0.0	0.0	0.0	0.0	0.0	Segment_1 Pristine Marine
2017-01-10 06:00:00	16.62073362359801	5.540244541199337	0.0	5.540244541199337	0.0	0.0	0.0	0.0	0.0	Segment_1 Pristine Marine
2017-01-10 06:05:00	0.0	0.0	5.5513748003562435	0.0	0.0	0.0	0.0	0.0	0.0	Segment_1 Pristine Marine
2017-01-10 06:10:00	0.0	5.550914145173572	0.0	0.0	0.0	0.0	0.0	0.0	0.0	Segment_1 Pristine Marine
2017-01-10 06:15:00	0.0	5.357597897750546	0.0	5.357597897750546	0.0	0.0	0.0	0.0	0.0	Segment_1 Pristine Marine
2017-01-10 06:20:00	5.363576101179733	5.363576101179733	0.0	0.0	0.0	0.0	0.0	0.0	0.0	Segment_1 Pristine Marine
2017-01-10 06:25:00	5.3569900853795565	0.0	0.0	5.3569900853795565	0.0	0.0	0.0	0.0	0.0	Segment_1 Pristine Marine
2017-01-10 06:30:00	0.0	0.0	5.360549535345468	0.0	0.0	0.0	0.0	0.0	0.0	Segment_1 Pristine Marine
2017-01-10 06:35:00	5.36388073782308	5.36388073782308	5.36388073782308	0.0	0.0	0.0	0.0	0.0	0.0	Segment_1 Pristine Marine
2017-01-10 06:40:00	0.0	16.187803096518962	0.0	5.39593436550632	0.0	0.0	0.0	0.0	0.0	Segment_1 Pristine Marine
2017-01-10 06:45:00	0.0	5.360639029679779	5.360639029679779	5.360639029679779	0.0	0.0	0.0	0.0	0.0	Segment_1 Pristine Marine
2017-01-10 06:50:00	5.3673955202291666	5.3673955202291666	5.3673955202291666	0.0	5.3673955202291666	0.0	0.0	0.0	0.0	Segment_1 Pristine Marine
2017-01-10 06:55:00	10.712514637132854	5.356257318566427	5.356257318566427	0.0	0.0	0.0	0.0	0.0	0.0	Segment_1 Pristine Marine
2017-01-10 07:00:00	0.0	10.716375930405881	5.358187965202941	0.0	0.0	0.0	0.0	0.0	0.0	Segment_1 Pristine Marine
2017-01-10 07:05:00	10.714051670461618	16.071077505692426	0.0	5.357025835230809	5.357025835230809	0.0	0.0	0.0	0.0	Segment_1 Pristine Marine
2017-01-10 07:10:00	0.0	0.0	10.72188666553909	0.0	0.0	0.0	0.0	0.0	0.0	Segment_1 Pristine Marine
2017-01-10 07:15:00	5.363181916885731	0.0	5.363181916885731	0.0	0.0	0.0	0.0	0.0	0.0	Segment_1 Pristine Marine
2017-01-10 07:20:00	5.360102108492646	0.0	0.0	0.0	5.360102108492646	0.0	0.0	0.0	0.0	Segment_1 Pristine Marine
2017-01-10 07:25:00	5.357991261610894	0.0	5.357991261610894	0.0	0.0	0.0	0.0	0.0	0.0	Segment_1 Pristine Marine
2017-01-10 07:30:00	10.719094805828881	0.0	0.0	5.3595474029144405	0.0	0.0	0.0	0.0	0.0	Segment_1 Pristine Marine
2017-01-10 07:35:00	10.713515445952902	5.356757722976451	0.0	0.0	0.0	0.0	0.0	0.0	0.0	Segment_1 Pristine Marine
2017-01-10 07:40:00	5.3545780730341415	5.3545780730341415	10.709156146068283	0.0	0.0	0.0	0.0	0.0	0.0	Segment_1 Pristine Marine
2017-01-10 07:45:00	0.0	0.0	0.0	0.0	0.0	5.359923158664132	0.0	0.0	0.0	Segment_1 Pristine Marine
2017-01-10 07:50:00	5.356775596291801	5.356775596291801	0.0	0.0	0.0	0.0	0.0	0.0	0.0	Segment_1 Pristine Marine
2017-01-10 07:55:00	10.729589710837944	5.364794855418972	0.0	0.0	0.0	0.0	0.0	0.0	0.0	Segment_1 Pristine Marine
2017-01-10 08:00:00	0.0	5.3595652948507135	0.0	0.0	0.0	5.3595652948507135	0.0	0.0	0.0	Segment_1 Pristine Marine
2017-01-10 08:05:00	0.0	0.0	0.0	0.0	0.0	0.0	0.0	0.0	0.0	Segment_1 Pristine Marine
2017-01-10 08:10:00	5.357562140263652	5.357562140263652	0.0	10.715124280527304	0.0	0.0	0.0	0.0	0.0	Segment_1 Pristine Marine
2017-01-10 08:15:00	0.0	5.36038845307366	0.0	0.0	0.0	0.0	0.0	0.0	0.0	Segment_1 Pristine Marine
2017-01-10 08:20:00	0.0	0.0	5.353381806546335	5.353381806546335	0.0	0.0	0.0	0.0	0.0	Segment_1 Pristine Marine
2017-01-10 08:25:00	5.3596010790816395	5.3596010790816395	5.3596010790816395	5.3596010790816395	0.0	0.0	0.0	0.0	0.0	Segment_1 Pristine Marine
2017-01-10 08:30:00	5.3675031882725515	5.3675031882725515	0.0	0.0	0.0	0.0	0.0	0.0	0.0	Segment_1 Pristine Marine
2017-01-10 08:35:00	16.06711022531993	10.711406816879952	5.355703408439976	0.0	0.0	0.0	0.0	0.0	0.0	Segment_1 Pristine Marine
2017-01-10 08:40:00	5.3605674339732765	10.721134867946553	0.0	0.0	0.0	0.0	0.0	0.0	0.0	Segment_1 Pristine Marine
2017-01-10 08:45:00	5.363074422133676	5.363074422133676	0.0	0.0	0.0	0.0	0.0	0.0	0.0	Segment_1 Pristine Marine
2017-01-10 08:50:00	0.0	0.0	5.3570437103353665	0.0	5.3570437103353665	5.3570437103353665	0.0	0.0	0.0	Segment_1 Pristine Marine
2017-01-10 08:55:00	16.08997574977527	10.726650499850178	16.08997574977527	16.08997574977527	0.0	0.0	0.0	0.0	0.0	Segment_1 Pristine Marine
2017-01-10 09:00:00	10.717770970481737	10.717770970481737	0.0	5.358885485240869	0.0	5.358885485240869	0.0	0.0	0.0	Segment_1 Pristine Marine
2017-01-10 09:05:00	0.0	10.732207681093543	0.0	16.098311521640316	0.0	0.0	0.0	0.0	0.0	Segment_1 Pristine Marine
2017-01-10 09:10:00	10.710442127846633	10.710442127846633	0.0	5.355221063923317	0.0	0.0	0.0	0.0	0.0	Segment_1 Pristine Marine
2017-01-10 09:15:00	10.709406173894775	0.0	5.354703086947388	0.0	0.0	0.0	0.0	0.0	0.0	Segment_1 Pristine Marine
2017-01-10 09:20:00	10.706620809119183	26.766552022797967	21.41324161823837	0.0	0.0	0.0	5.3533104045595925	0.0	0.0	Segment_1 Pristine Marine
2017-01-10 09:25:00	10.706585108721027	10.706585108721027	10.706585108721027	5.353292554360514	0.0	0.0	0.0	0.0	0.0	Segment_1 Pristine Marine
2017-01-10 09:30:00	10.708584697730343	10.708584697730343	0.0	10.708584697730343	5.3542923488651715	0.0	0.0	0.0	0.0	Segment_1 Pristine Marine
2017-01-10 09:35:00	0.0	5.362232528967163	0.0	5.362232528967163	5.362232528967163	5.362232528967163	0.0	0.0	0.0	Segment_1 Pristine Marine
2017-01-10 09:40:00	5.361408804326048	10.722817608652095	0.0	5.361408804326048	0.0	0.0	0.0	0.0	0.0	Segment_1 Pristine Marine
2017-01-10 09:45:00	5.357544261699191	0.0	10.715088523398382	16.072632785097575	0.0	0.0	0.0	0.0	0.0	Segment_1 Pristine Marine
2017-01-10 09:50:00	10.706013934727668	16.0590209020915	16.0590209020915	0.0	10.706013934727668	5.353006967363834	0.0	0.0	0.0	Segment_1 Pristine Marine
2017-01-10 09:55:00	0.0	33.262128237467145	0.0	11.087376079155717	5.543688039577859	0.0	5.543688039577859	0.0	0.0	Segment_1 Pristine Marine
2017-01-10 10:00:00	10.739566351292067	5.369783175646034	5.369783175646034	5.369783175646034	0.0	0.0	5.369783175646034	0.0	0.0	Segment_1 Pristine Marine
2017-01-10 10:05:00	10.714409183289183	21.428818366578366	5.357204591644591	16.071613774933773	10.714409183289183	5.357204591644591	0.0	0.0	0.0	Segment_1 Pristine Marine
2017-01-10 10:10:00	26.77485496780984	5.3549709935619685	10.709941987123935	5.3549709935619685	5.3549709935619685	0.0	5.3549709935619685	0.0	0.0	Segment_1 Pristine Marine
2017-01-10 10:15:00	10.724859088201224	16.087288632301835	5.362429544100612	5.362429544100612	10.724859088201224	0.0	0.0	0.0	0.0	Segment_1 Pristine Marine
2017-01-10 10:20:00	5.357436992818188	10.714873985636377	0.0	5.357436992818188	0.0	5.357436992818188	0.0	0.0	0.0	Segment_1 Pristine Marine
2017-01-10 10:25:00	5.554217197669032	16.662651593007094	22.216868790676127	5.554217197669032	5.554217197669032	5.554217197669032	0.0	0.0	0.0	Segment_1 Pristine Marine
2017-01-10 10:30:00	0.0	11.064872057629817	5.532436028814908	5.532436028814908	5.532436028814908	5.532436028814908	0.0	0.0	0.0	Segment_1 Pristine Marine
2017-01-10 10:35:00	10.752837418709404	32.25851225612821	16.129256128064107	5.376418709354702	10.752837418709404	5.376418709354702	0.0	0.0	0.0	Segment_1 Pristine Marine
2017-01-10 10:40:00	16.081380131997822	21.441840175997093	5.360460043999273	5.360460043999273	5.360460043999273	0.0	0.0	0.0	0.0	Segment_1 Pristine Marine
2017-01-10 10:45:00	16.073437358087226	5.357812452695742	10.715624905391484	5.357812452695742	0.0	0.0	0.0	0.0	0.0	Segment_1 Pristine Marine
2017-01-10 10:50:00	5.362107163237667	10.724214326475334	16.086321489712997	16.086321489712997	0.0	0.0	0.0	5.362107163237667	0.0	Segment_1 Pristine Marine
2017-01-10 10:55:00	10.71465945646516	16.071989184697742	5.35732972823258	0.0	0.0	5.35732972823258	0.0	0.0	0.0	Segment_1 Pristine Marine
2017-01-10 11:00:00	5.357740932471313	26.78870466235657	5.357740932471313	0.0	5.357740932471313	0.0	0.0	0.0	0.0	Segment_1 Pristine Marine
2017-01-10 11:05:00	32.1161143104761	5.3526857184126815	0.0	5.3526857184126815	5.3526857184126815	0.0	5.3526857184126815	0.0	0.0	Segment_1 Pristine Marine
2017-01-10 11:10:00	10.708977561911226	10.708977561911226	21.41795512382245	0.0	0.0	0.0	0.0	0.0	0.0	Segment_1 Pristine Marine
2017-01-10 11:15:00	26.776819858796387	0.0	5.355363971759276	0.0	5.355363971759276	0.0	0.0	0.0	0.0	Segment_1 Pristine Marine
2017-01-10 11:20:00	5.355596213260788	16.066788639782363	5.355596213260788	5.355596213260788	0.0	0.0	0.0	0.0	0.0	Segment_1 Pristine Marine
2017-01-10 11:25:00	10.721564453660653	10.721564453660653	0.0	5.3607822268303265	10.721564453660653	0.0	0.0	0.0	0.0	Segment_1 Pristine Marine
2017-01-10 11:30:00	32.17737164273364	10.72579054757788	0.0	5.36289527378894	0.0	0.0	5.36289527378894	0.0	0.0	Segment_1 Pristine Marine
2017-01-10 11:35:00	16.06084162847461	5.353613876158203	0.0	10.707227752316406	0.0	5.353613876158203	0.0	0.0	0.0	Segment_1 Pristine Marine
2017-01-10 11:40:00	16.09734305327963	0.0	0.0	0.0	0.0	0.0	0.0	0.0	0.0	Segment_1 Pristine Marine
2017-01-10 11:45:00	5.3572224679421065	0.0	0.0	5.3572224679421065	5.3572224679421065	0.0	0.0	0.0	0.0	Segment_1 Pristine Marine
2017-01-10 11:50:00	5.3547745260901625	5.3547745260901625	5.3547745260901625	5.3547745260901625	5.3547745260901625	0.0	5.3547745260901625	0.0	0.0	Segment_1 Pristine Marine
2017-01-10 11:55:00	0.0	10.706478008955012	10.706478008955012	5.353239004477506	5.353239004477506	0.0	0.0	0.0	0.0	Segment_1 Pristine Marine
2017-01-10 12:00:00	0.0	16.0590209020915	0.0	0.0	0.0	0.0	0.0	0.0	0.0	Segment_1 Pristine Marine
2017-01-10 12:05:00	5.355113888051455	5.355113888051455	0.0	5.355113888051455	10.71022777610291	0.0	0.0	0.0	0.0	Segment_1 Pristine Marine
2017-01-10 12:10:00	5.3533104045595925	16.059931213678773	5.3533104045595925	10.706620809119183	0.0	0.0	0.0	0.0	0.0	Segment_1 Pristine Marine
2017-01-10 12:15:00	5.3533104045595925	0.0	10.706620809119183	10.706620809119183	0.0	0.0	0.0	0.0	0.0	Segment_1 Pristine Marine
2017-01-10 12:20:00	5.353185455665825	5.353185455665825	5.353185455665825	0.0	0.0	0.0	0.0	0.0	0.0	Segment_1 Pristine Marine
2017-01-10 12:25:00	5.3548102463763785	5.3548102463763785	5.3548102463763785	5.3548102463763785	0.0	0.0	0.0	0.0	0.0	Segment_1 Pristine Marine
2017-01-10 12:30:00	5.35670410374603	21.42681641498412	0.0	0.0	5.35670410374603	5.35670410374603	5.35670410374603	0.0	0.0	Segment_1 Pristine Marine
2017-01-10 12:35:00	10.707549103045112	5.353774551522556	0.0	5.353774551522556	0.0	5.353774551522556	0.0	0.0	0.0	Segment_1 Pristine Marine
2017-01-10 12:40:00	16.056772339356847	5.352257446452282	5.352257446452282	0.0	0.0	0.0	0.0	0.0	0.0	Segment_1 Pristine Marine
2017-01-10 12:45:00	10.714158921804707	16.071238382707058	16.071238382707058	5.357079460902353	0.0	10.714158921804707	0.0	0.0	0.0	Segment_1 Pristine Marine
2017-01-10 12:50:00	10.707691931782843	0.0	10.707691931782843	0.0	5.353845965891422	0.0	0.0	0.0	0.0	Segment_1 Pristine Marine
2017-01-10 12:55:00	16.062448494645658	0.0	5.354149498215219	5.354149498215219	0.0	0.0	0.0	0.0	0.0	Segment_1 Pristine Marine
2017-01-10 13:00:00	0.0	5.355774874276769	0.0	5.355774874276769	0.0	0.0	5.355774874276769	0.0	0.0	Segment_1 Pristine Marine
2017-01-10 13:05:00	5.355703408439976	10.711406816879952	10.711406816879952	5.355703408439976	5.355703408439976	0.0	0.0	0.0	0.0	Segment_1 Pristine Marine
2017-01-10 13:10:00	5.352542953477403	21.410171813909614	16.05762886043221	5.352542953477403	0.0	10.705085906954807	0.0	0.0	0.0	Segment_1 Pristine Marine
2017-01-10 13:15:00	5.355078163714139	16.065234491142412	5.355078163714139	0.0	0.0	0.0	0.0	0.0	0.0	Segment_1 Pristine Marine
2017-01-10 13:20:00	0.0	5.353756698228021	0.0	5.353756698228021	10.707513396456042	10.707513396456042	0.0	0.0	0.0	Segment_1 Pristine Marine
2017-01-10 13:25:00	5.352542953477403	5.352542953477403	0.0	0.0	0.0	0.0	0.0	0.0	0.0	Segment_1 Pristine Marine
2017-01-10 13:30:00	0.0	0.0	0.0	5.361086546178285	0.0	0.0	0.0	0.0	0.0	Segment_1 Pristine Marine
2017-01-10 13:35:00	5.3606211305738585	0.0	5.3606211305738585	0.0	0.0	0.0	0.0	0.0	0.0	Segment_1 Pristine Marine
2017-01-10 13:40:00	5.355739141119966	10.711478282239932	0.0	0.0	0.0	5.355739141119966	0.0	0.0	0.0	Segment_1 Pristine Marine
2017-01-10 13:45:00	5.366893126467786	0.0	0.0	0.0	0.0	0.0	5.366893126467786	0.0	0.0	Segment_1 Pristine Marine
2017-01-10 13:50:00	0.0	5.352168231753126	5.352168231753126	0.0	0.0	0.0	0.0	0.0	0.0	Segment_1 Pristine Marine
2017-01-10 13:55:00	0.0	0.0	0.0	0.0	0.0	0.0	0.0	0.0	0.0	Segment_1 Pristine Marine
2017-01-10 14:00:00	5.397167871197276	5.397167871197276	0.0	0.0	0.0	0.0	0.0	0.0	0.0	Segment_1 Pristine Marine
2017-01-10 14:05:00	0.0	5.353899527918372	0.0	5.353899527918372	0.0	0.0	0.0	0.0	0.0	Segment_1 Pristine Marine
2017-01-10 14:10:00	0.0	16.104178625950773	5.368059541983591	0.0	0.0	0.0	0.0	0.0	0.0	Segment_1 Pristine Marine
2017-01-10 14:15:00	0.0	5.3574906267217495	0.0	0.0	0.0	5.3574906267217495	0.0	0.0	0.0	Segment_1 Pristine Marine
2017-01-10 14:20:00	5.356293058638081	0.0	0.0	0.0	0.0	0.0	0.0	0.0	0.0	Segment_1 Pristine Marine
2017-01-10 14:25:00	5.353006967363834	5.353006967363834	0.0	0.0	0.0	0.0	0.0	0.0	0.0	Segment_1 Pristine Marine
2017-01-10 14:30:00	0.0	10.712478897418913	10.712478897418913	0.0	0.0	0.0	0.0	0.0	0.0	Segment_1 Pristine Marine
2017-01-10 14:35:00	10.71008487970692	5.35504243985346	0.0	0.0	0.0	0.0	0.0	0.0	0.0	Segment_1 Pristine Marine
2017-01-10 14:40:00	5.3564002817148415	0.0	0.0	0.0	5.3564002817148415	0.0	0.0	0.0	0.0	Segment_1 Pristine Marine
2017-01-10 14:45:00	5.3683287867994816	10.736657573598961	5.3683287867994816	0.0	5.3683287867994816	0.0	0.0	0.0	0.0	Segment_1 Pristine Marine
2017-01-10 14:50:00	0.0	0.0	0.0	5.362232528967163	0.0	0.0	0.0	0.0	0.0	Segment_1 Pristine Marine
2017-01-10 14:55:00	16.460098530171486	0.0	5.4866995100571625	5.4866995100571625	5.4866995100571625	0.0	0.0	0.0	0.0	Segment_1 Pristine Marine
2017-01-10 15:00:00	0.0	0.0	0.0	0.0	10.841241174283123	0.0	0.0	0.0	0.0	Segment_1 Pristine Marine
2017-01-10 15:05:00	0.0	5.355346107862672	5.355346107862672	0.0	0.0	0.0	0.0	0.0	0.0	Segment_1 Pristine Marine
2017-01-10 15:10:00	16.083850431328507	0.0	0.0	5.361283477109503	0.0	0.0	0.0	0.0	0.0	Segment_1 Pristine Marine
2017-01-10 15:15:00	5.35284633806835	16.05853901420505	5.35284633806835	10.7056926761367	0.0	0.0	0.0	0.0	0.0	Segment_1 Pristine Marine
2017-01-10 15:20:00	10.717985624269913	5.358992812134956	0.0	10.717985624269913	0.0	0.0	0.0	0.0	0.0	Segment_1 Pristine Marine
2017-01-10 15:25:00	0.0	0.0	10.716769366476711	0.0	0.0	0.0	0.0	0.0	0.0	Segment_1 Pristine Marine
2017-01-10 15:30:00	5.358563530350847	5.358563530350847	0.0	0.0	0.0	0.0	0.0	0.0	0.0	Segment_1 Pristine Marine
2017-01-10 15:35:00	16.083528175333278	0.0	10.722352116888851	5.361176058444427	0.0	0.0	0.0	0.0	0.0	Segment_1 Pristine Marine
2017-01-10 15:40:00	5.355649810313996	10.711299620627992	10.711299620627992	0.0	0.0	0.0	0.0	0.0	0.0	Segment_1 Pristine Marine
2017-01-10 15:45:00	0.0	5.3576515348758464	0.0	5.3576515348758464	0.0	5.3576515348758464	0.0	0.0	0.0	Segment_1 Pristine Marine
2017-01-10 15:50:00	5.354953132286977	16.064859396860932	0.0	0.0	5.354953132286977	0.0	5.354953132286977	0.0	0.0	Segment_1 Pristine Marine
2017-01-10 15:55:00	10.708227573487449	0.0	0.0	5.354113786743724	0.0	0.0	0.0	0.0	0.0	Segment_1 Pristine Marine
2017-01-10 16:00:00	0.0	0.0	0.0	0.0	10.710727943518553	0.0	0.0	0.0	0.0	Segment_1 Pristine Marine
2017-01-10 16:05:00	0.0	0.0	0.0	0.0	0.0	0.0	0.0	0.0	0.0	Segment_1 Pristine Marine
2017-01-10 16:10:00	10.709120428760377	0.0	0.0	0.0	0.0	0.0	0.0	0.0	0.0	Segment_1 Pristine Marine
2017-01-10 16:15:00	0.0	0.0	0.0	0.0	0.0	0.0	0.0	0.0	0.0	Segment_1 Pristine Marine
2017-01-10 16:20:00	10.729051929922587	5.3645259649612935	5.3645259649612935	0.0	0.0	0.0	0.0	0.0	0.0	Segment_1 Pristine Marine
2017-01-10 16:25:00	0.0	0.0	0.0	5.365368578496682	0.0	0.0	0.0	0.0	0.0	Segment_1 Pristine Marine
2017-01-10 16:30:00	26.82245057468401	0.0	0.0	0.0	5.3644901149368005	0.0	5.3644901149368005	0.0	0.0	Segment_1 Pristine Marine
2017-01-10 16:35:00	16.09314770321463	5.364382567738208	5.364382567738208	0.0	0.0	0.0	0.0	0.0	0.0	Segment_1 Pristine Marine
2017-01-10 16:40:00	10.707906182034089	0.0	5.353953091017044	5.353953091017044	5.353953091017044	0.0	0.0	0.0	0.0	Segment_1 Pristine Marine
2017-01-10 16:45:00	5.354917410094447	0.0	0.0	5.354917410094447	0.0	0.0	0.0	0.0	0.0	Segment_1 Pristine Marine
2017-01-10 16:50:00	5.357633655714752	21.430534622859007	10.715267311429503	0.0	5.357633655714752	0.0	0.0	0.0	0.0	Segment_1 Pristine Marine
2017-01-10 16:55:00	21.4113853522734	10.7056926761367	5.35284633806835	0.0	0.0	0.0	5.35284633806835	0.0	0.0	Segment_1 Pristine Marine
2017-01-10 17:00:00	5.3549709935619685	0.0	5.3549709935619685	0.0	5.3549709935619685	5.3549709935619685	0.0	0.0	0.0	Segment_1 Pristine Marine
2017-01-10 17:05:00	0.0	5.367987747927239	10.735975495854477	0.0	0.0	0.0	0.0	0.0	0.0	Segment_1 Pristine Marine
2017-01-10 17:10:00	5.370304074359184	16.11091222307755	5.370304074359184	0.0	0.0	0.0	0.0	0.0	0.0	Segment_1 Pristine Marine
2017-01-10 17:15:00	0.0	5.357204591644591	5.357204591644591	0.0	0.0	0.0	0.0	0.0	0.0	Segment_1 Pristine Marine
2017-01-10 17:20:00	0.0	10.704158040056177	0.0	0.0	0.0	0.0	0.0	0.0	0.0	Segment_1 Pristine Marine
2017-01-10 17:25:00	5.358044906612777	0.0	0.0	0.0	0.0	0.0	0.0	0.0	0.0	Segment_1 Pristine Marine
2017-01-10 17:30:00	5.352310976699416	0.0	0.0	0.0	0.0	0.0	0.0	0.0	0.0	Segment_1 Pristine Marine
2017-01-10 17:35:00	5.36728785650517	0.0	0.0	0.0	0.0	0.0	0.0	0.0	0.0	Segment_1 Pristine Marine
2017-01-10 17:40:00	0.0	0.0	0.0	5.359726327652972	0.0	0.0	0.0	0.0	0.0	Segment_1 Pristine Marine
2017-01-10 17:45:00	5.371454001625447	16.11436200487634	0.0	0.0	5.371454001625447	0.0	0.0	0.0	0.0	Segment_1 Pristine Marine
2017-01-10 17:50:00	0.0	16.38874328276966	0.0	0.0	0.0	0.0	0.0	0.0	0.0	Segment_1 Pristine Marine
2017-01-10 17:55:00	5.454414061322632	0.0	5.454414061322632	5.454414061322632	0.0	0.0	0.0	0.0	0.0	Segment_1 Pristine Marine
2017-01-10 18:00:00	0.0	0.0	5.3558106079103895	5.3558106079103895	0.0	0.0	0.0	0.0	0.0	Segment_1 Pristine Marine
2017-01-10 18:05:00	10.723820343583103	5.3619101717915525	5.3619101717915525	0.0	0.0	0.0	0.0	0.0	0.0	Segment_1 Pristine Marine
2017-01-10 18:10:00	0.0	0.0	0.0	16.0695761421905	0.0	0.0	0.0	0.0	0.0	Segment_1 Pristine Marine
2017-01-10 18:15:00	5.363486508752243	0.0	0.0	0.0	10.726973017504486	0.0	0.0	0.0	0.0	Segment_1 Pristine Marine
2017-01-10 18:20:00	10.708263284839846	0.0	5.354131642419923	5.354131642419923	0.0	0.0	0.0	0.0	0.0	Segment_1 Pristine Marine
2017-01-10 18:25:00	10.709156146068283	16.063734219102425	5.3545780730341415	0.0	10.709156146068283	0.0	0.0	0.0	0.0	Segment_1 Pristine Marine
2017-01-10 18:30:00	5.354078075748608	5.354078075748608	5.354078075748608	16.062234227245824	0.0	0.0	0.0	0.0	0.0	Segment_1 Pristine Marine
2017-01-10 18:35:00	10.708763268784633	5.3543816343923165	5.3543816343923165	10.708763268784633	21.417526537569266	5.3543816343923165	0.0	0.0	0.0	Segment_1 Pristine Marine
2017-01-10 18:40:00	5.357705173075124	10.715410346150248	10.715410346150248	0.0	5.357705173075124	0.0	0.0	0.0	0.0	Segment_1 Pristine Marine
2017-01-10 18:45:00	10.71923794275259	5.359618971376295	5.359618971376295	0.0	0.0	0.0	0.0	0.0	0.0	Segment_1 Pristine Marine
2017-01-10 18:50:00	0.0	16.08766477471568	10.725109849810453	0.0	10.725109849810453	0.0	5.362554924905226	0.0	0.0	Segment_1 Pristine Marine
2017-01-10 18:55:00	0.0	10.715052766508107	5.357526383254053	0.0	0.0	0.0	0.0	0.0	0.0	Segment_1 Pristine Marine
2017-01-10 19:00:00	10.707691931782843	16.061537897674263	0.0	16.061537897674263	0.0	0.0	0.0	0.0	0.0	Segment_1 Pristine Marine
2017-01-10 19:05:00	10.725754719225474	0.0	0.0	0.0	0.0	0.0	0.0	0.0	0.0	Segment_1 Pristine Marine
2017-01-10 19:10:00	10.70544282167294	0.0	10.70544282167294	0.0	0.0	0.0	0.0	0.0	0.0	Segment_1 Pristine Marine
2017-01-10 19:15:00	16.07697843640487	26.794964060674783	0.0	0.0	0.0	0.0	0.0	0.0	0.0	Segment_1 Pristine Marine
2017-01-10 19:20:00	16.08315222632628	5.36105074210876	10.72210148421752	10.72210148421752	0.0	0.0	0.0	0.0	0.0	Segment_1 Pristine Marine
2017-01-10 19:25:00	10.708227573487449	21.416455146974897	0.0	0.0	5.354113786743724	0.0	0.0	0.0	0.0	Segment_1 Pristine Marine
2017-01-10 19:30:00	21.41524103387536	16.061430775406524	5.35381025846884	5.35381025846884	0.0	5.35381025846884	0.0	0.0	0.0	Segment_1 Pristine Marine
2017-01-10 19:35:00	16.0747248424313	10.716483228287537	10.716483228287537	0.0	5.3582416141437665	10.716483228287537	0.0	0.0	0.0	Segment_1 Pristine Marine
2017-01-10 19:40:00	16.055862385827847	16.055862385827847	10.703908257218565	5.3519541286092815	5.3519541286092815	0.0	0.0	0.0	0.0	Segment_1 Pristine Marine
2017-01-10 19:45:00	42.8466277992481	16.06748542471804	10.711656949812024	16.06748542471804	10.711656949812024	0.0	0.0	5.355828474906012	0.0	Segment_1 Pristine Marine
2017-01-10 19:50:00	10.704657640706145	10.704657640706145	21.40931528141229	21.40931528141229	0.0	0.0	0.0	0.0	0.0	Segment_1 Pristine Marine
2017-01-10 19:55:00	58.932003577333965	21.429819482666897	21.429819482666897	32.144729224000336	5.357454870666724	5.357454870666724	0.0	0.0	0.0	Segment_1 Pristine Marine
2017-01-10 20:00:00	32.1392595149705	16.06962975748525	10.713086504990166	5.356543252495083	0.0	0.0	0.0	0.0	0.0	Segment_1 Pristine Marine
2017-01-10 20:05:00										Segment_1 Pristine Marine
2017-01-10 20:10:00										Segment_1 Pristine Marine
2017-01-10 20:15:00										Segment_1 Pristine Marine
2017-01-10 20:20:00										Segment_1 Pristine Marine
2017-01-10 20:25:00										Segment_1 Pristine Marine
2017-01-10 20:30:00										Segment_1 Pristine Marine
2017-01-10 20:35:00	10.714480688717847	10.714480688717847	5.357240344358924	10.714480688717847	5.357240344358924	0.0	0.0	0.0	0.0	Segment_1 Pristine Marine
2017-01-10 20:40:00	16.082776294894327	16.082776294894327	0.0	10.721850863262882	5.3609254316314425	0.0	0.0	0.0	0.0	Segment_1 Pristine Marine
2017-01-10 20:45:00	16.06711022531993	16.06711022531993	5.355703408439976	5.355703408439976	0.0	0.0	0.0	0.0	0.0	Segment_1 Pristine Marine
2017-01-10 20:50:00	10.706906420875622	21.413812841751245	10.706906420875622	16.060359631313435	0.0	0.0	0.0	0.0	0.0	Segment_1 Pristine Marine
2017-01-10 20:55:00	5.354720946554376	5.354720946554376	5.354720946554376	0.0	16.064162839663123	0.0	0.0	0.0	0.0	Segment_1 Pristine Marine
2017-01-10 21:00:00	16.071023880736615	0.0	5.3570079602455385	0.0	16.071023880736615	0.0	5.3570079602455385	0.0	0.0	Segment_1 Pristine Marine
2017-01-10 21:05:00	10.710013432938807	0.0	5.355006716469403	0.0	0.0	0.0	0.0	0.0	0.0	Segment_1 Pristine Marine
2017-01-10 21:10:00	10.705764065268493	21.411528130536986	16.058646097902738	16.058646097902738	0.0	5.352882032634247	0.0	0.0	0.0	Segment_1 Pristine Marine
2017-01-10 21:15:00	5.35325685431947	21.41302741727788	16.05977056295841	5.35325685431947	0.0	0.0	0.0	0.0	0.0	Segment_1 Pristine Marine
2017-01-10 21:20:00	10.71233594094786	5.35616797047393	0.0	5.35616797047393	0.0	0.0	0.0	0.0	0.0	Segment_1 Pristine Marine
2017-01-10 21:25:00	10.704729016034634	5.352364508017317	16.05709352405195	5.352364508017317	10.704729016034634	0.0	0.0	0.0	0.0	Segment_1 Pristine Marine
2017-01-10 21:30:00	0.0	10.707013529212887	5.353506764606443	10.707013529212887	5.353506764606443	0.0	0.0	0.0	0.0	Segment_1 Pristine Marine
2017-01-10 21:35:00	16.065931141280966	10.710620760853976	5.355310380426988	0.0	10.710620760853976	0.0	0.0	0.0	0.0	Segment_1 Pristine Marine
2017-01-10 21:40:00	16.088309631206254	10.725539754137502	10.725539754137502	16.088309631206254	0.0	0.0	0.0	0.0	0.0	Segment_1 Pristine Marine
2017-01-10 21:45:00	10.70894184579454	10.70894184579454	10.70894184579454	5.354470922897272	0.0	5.354470922897272	0.0	0.0	0.0	Segment_1 Pristine Marine
2017-01-10 21:50:00	16.068075059177772	5.356025019725924	5.356025019725924	0.0	0.0	0.0	0.0	0.0	0.0	Segment_1 Pristine Marine
2017-01-10 21:55:00	0.0	5.359726327652972	0.0	5.359726327652972	16.079178982958915	0.0	0.0	0.0	0.0	Segment_1 Pristine Marine
2017-01-10 22:00:00	0.0	5.355417564164167	5.355417564164167	0.0	0.0	0.0	0.0	0.0	0.0	Segment_1 Pristine Marine
2017-01-10 22:05:00	0.0	10.711907094426586	10.711907094426586	0.0	0.0	0.0	0.0	0.0	0.0	Segment_1 Pristine Marine
2017-01-10 22:10:00	16.05784300497926	10.705228669986171	10.705228669986171	0.0	0.0	0.0	0.0	0.0	0.0	Segment_1 Pristine Marine
2017-01-10 22:15:00	5.353881673790309	5.353881673790309	5.353881673790309	0.0	0.0	0.0	0.0	0.0	0.0	Segment_1 Pristine Marine
2017-01-10 22:20:00	10.71269333927973	5.356346669639865	5.356346669639865	0.0	5.356346669639865	0.0	0.0	0.0	0.0	Segment_1 Pristine Marine
2017-01-10 22:25:00	5.352757103736268	0.0	10.705514207472536	10.705514207472536	0.0	0.0	0.0	0.0	0.0	Segment_1 Pristine Marine
2017-01-10 22:30:00										Segment_1 Pristine Marine
2017-01-10 22:35:00										Segment_1 Pristine Marine
2017-01-10 22:40:00										Segment_1 Pristine Marine
2017-01-10 22:45:00										Segment_1 Pristine Marine
2017-01-10 22:50:00										Segment_1 Pristine Marine
2017-01-10 22:55:00	10.711799888161217	5.3558999440806065	0.0	5.3558999440806065	0.0	0.0	0.0	0.0	0.0	Segment_1 Pristine Marine
2017-01-10 23:00:00	0.0	5.353167606299998	10.706335212599996	5.353167606299998	0.0	0.0	0.0	0.0	0.0	Segment_1 Pristine Marine
2017-01-10 23:05:00	5.354953132286977	16.064859396860932	21.419812529147908	5.354953132286977	0.0	0.0	0.0	0.0	0.0	Segment_1 Pristine Marine
2017-01-10 23:10:00	5.354506639133075	5.354506639133075	16.063519917399226	0.0	5.354506639133075	0.0	0.0	0.0	0.0	Segment_1 Pristine Marine
2017-01-10 23:15:00	5.359171699845536	10.718343399691072	0.0	0.0	5.359171699845536	0.0	0.0	0.0	0.0	Segment_1 Pristine Marine
2017-01-10 23:20:00	5.353828112120592	10.707656224241184	0.0	0.0	5.353828112120592	0.0	5.353828112120592	0.0	0.0	Segment_1 Pristine Marine
2017-01-10 23:25:00	10.709191863614434	5.354595931807217	0.0	0.0	0.0	0.0	0.0	0.0	0.0	Segment_1 Pristine Marine
2017-01-10 23:30:00	21.414312687325534	10.707156343662767	0.0	5.353578171831384	0.0	0.0	0.0	0.0	0.0	Segment_1 Pristine Marine
2017-01-10 23:35:00	0.0	0.0	0.0	0.0	0.0	0.0	0.0	0.0	0.0	Segment_1 Pristine Marine
2017-01-10 23:40:00	5.355167475451143	10.710334950902286	5.355167475451143	0.0	5.355167475451143	0.0	0.0	0.0	0.0	Segment_1 Pristine Marine
2017-01-10 23:45:00	5.354238778978173	0.0	0.0	0.0	0.0	0.0	0.0	0.0	0.0	Segment_1 Pristine Marine
2017-01-10 23:50:00	5.3526857184126815	5.3526857184126815	0.0	0.0	0.0	0.0	0.0	0.0	0.0	Segment_1 Pristine Marine
2017-01-10 23:55:00	0.0	5.352596489435677	10.705192978871354	10.705192978871354	5.352596489435677	0.0	0.0	0.0	0.0	Segment_1 Pristine Marine
2017-01-11 00:00:00	10.709156146068283	10.709156146068283	0.0	5.3545780730341415	0.0	0.0	0.0	0.0	0.0	Segment_1 Pristine Marine
2017-01-11 00:05:00	5.35243588477355	0.0	5.35243588477355	0.0	0.0	0.0	0.0	0.0	0.0	Segment_1 Pristine Marine
2017-01-11 00:10:00	5.3536495809612665	5.3536495809612665	10.707299161922533	0.0	0.0	0.0	0.0	0.0	0.0	Segment_1 Pristine Marine
2017-01-11 00:15:00	0.0	5.3564002817148415	0.0	0.0	0.0	0.0	0.0	0.0	0.0	Segment_1 Pristine Marine
2017-01-11 00:20:00	0.0	0.0	0.0	0.0	0.0	5.353203305150685	0.0	0.0	0.0	Segment_1 Pristine Marine
2017-01-11 00:25:00	5.353953091017044	5.353953091017044	0.0	5.353953091017044	0.0	5.353953091017044	0.0	0.0	0.0	Segment_1 Pristine Marine
2017-01-11 00:30:00	5.3537924049361605	5.3537924049361605	5.3537924049361605	5.3537924049361605	0.0	0.0	0.0	0.0	0.0	Segment_1 Pristine Marine
2017-01-11 00:35:00										Segment_1 Pristine Marine
2017-01-11 00:40:00										Segment_1 Pristine Marine
2017-01-11 00:45:00										Segment_1 Pristine Marine
2017-01-11 00:50:00	10.710692215725343	5.355346107862672	16.066038323588018	0.0	0.0	0.0	0.0	0.0	0.0	Segment_1 Pristine Marine
2017-01-11 00:55:00	0.0	5.353060512604658	0.0	0.0	5.353060512604658	5.353060512604658	0.0	0.0	0.0	Segment_1 Pristine Marine
2017-01-11 01:00:00	0.0	5.357776692344848	5.357776692344848	0.0	0.0	0.0	0.0	0.0	0.0	Segment_1 Pristine Marine
2017-01-11 01:05:00	5.355238926985708	0.0	10.710477853971415	5.355238926985708	5.355238926985708	0.0	0.0	0.0	0.0	Segment_1 Pristine Marine
2017-01-11 01:10:00	16.06464506513553	10.709763376757019	0.0	0.0	0.0	0.0	5.3548816883785095	0.0	0.0	Segment_1 Pristine Marine
2017-01-11 01:15:00	21.411670910704764	21.411670910704764	5.352917727676191	5.352917727676191	5.352917727676191	5.352917727676191	0.0	0.0	0.0	Segment_1 Pristine Marine
2017-01-11 01:20:00	10.715946760364616	5.357973380182306	0.0	10.715946760364616	10.715946760364616	0.0	5.357973380182306	0.0	0.0	Segment_1 Pristine Marine
2017-01-11 01:25:00										Segment_1 Pristine Marine
2017-01-11 01:30:00										Segment_1 Pristine Marine
2017-01-11 01:35:00										Segment_1 Pristine Marine
2017-01-11 01:40:00										Segment_1 Pristine Marine
2017-01-11 01:45:00										Segment_1 Pristine Marine
2017-01-11 01:50:00										Segment_1 Pristine Marine
2017-01-11 01:55:00										Segment_1 Pristine Marine
2017-01-11 02:00:00										Segment_1 Pristine Marine
2017-01-11 02:05:00										Segment_1 Pristine Marine
2017-01-11 02:10:00										Segment_1 Pristine Marine
2017-01-11 02:15:00										Segment_1 Pristine Marine
2017-01-11 02:20:00										Segment_1 Pristine Marine
2017-01-11 02:25:00										Segment_1 Pristine Marine
2017-01-11 02:30:00										Segment_1 Pristine Marine
2017-01-11 02:35:00										Segment_1 Pristine Marine
2017-01-11 02:40:00										Segment_1 Pristine Marine
2017-01-11 02:45:00										Segment_1 Pristine Marine
2017-01-11 02:50:00										Segment_1 Pristine Marine
2017-01-11 02:55:00										Segment_1 Pristine Marine
2017-01-11 03:00:00										Segment_1 Pristine Marine
2017-01-11 03:05:00										Segment_1 Pristine Marine
2017-01-11 03:10:00										Segment_1 Pristine Marine
2017-01-11 03:15:00										Segment_1 Pristine Marine
2017-01-11 03:20:00										Segment_1 Pristine Marine
2017-01-11 03:25:00	0.0	5.3556140788259965	10.711228157651991	5.3556140788259965	0.0	0.0	0.0	0.0	0.0	Segment_1 Pristine Marine
2017-01-11 03:30:00	0.0	8.1063117259586	8.1063117259586	8.1063117259586	0.0	8.1063117259586	0.0	0.0	0.0	Segment_1 Pristine Marine
2017-01-11 03:35:00										Segment_1 Pristine Marine
2017-01-11 03:40:00										Segment_1 Pristine Marine
2017-01-11 03:45:00										Segment_1 Pristine Marine
2017-01-11 03:50:00										Segment_1 Pristine Marine
2017-01-11 03:55:00										Segment_1 Pristine Marine
2017-01-11 04:00:00	0.0	6.399786112037003	0.0	0.0	0.0	6.399786112037003	0.0	0.0	0.0	Segment_1 Pristine Marine
2017-01-11 04:05:00	5.356078625362229	0.0	0.0	0.0	0.0	0.0	0.0	0.0	0.0	Segment_1 Pristine Marine
2017-01-11 04:10:00	0.0	0.0	0.0	0.0	0.0	0.0	0.0	0.0	0.0	Segment_1 Pristine Marine
2017-01-11 04:15:00	5.355542617280324	0.0	0.0	0.0	0.0	0.0	0.0	0.0	0.0
2017-01-11 04:20:00	10.70901327826615	10.70901327826615	0.0	0.0	5.354506639133075	0.0	0.0	0.0	0.0
2017-01-11 04:25:00	5.356578996382688	0.0	0.0	0.0	0.0	0.0	0.0	0.0	0.0	Segment_1 Pristine Marine
2017-01-11 04:30:00	0.0	5.354524497429655	0.0	0.0	0.0	0.0	0.0	0.0	0.0	Segment_1 Pristine Marine
2017-01-11 04:35:00	5.354310205732382	10.708620411464764	0.0	0.0	0.0	0.0	0.0	0.0	0.0	Segment_1 Pristine Marine
2017-01-11 04:40:00	16.06475223028334	5.354917410094447	5.354917410094447	5.354917410094447	0.0	0.0	0.0	0.0	0.0	Segment_1 Pristine Marine
2017-01-11 04:45:00	0.0	0.0	0.0	0.0	0.0	0.0	0.0	0.0	0.0	Segment_1 Pristine Marine
2017-01-11 04:50:00	5.367162254286061	0.0	0.0	0.0	5.367162254286061	0.0	0.0	0.0	0.0	Segment_1 Pristine Marine
2017-01-11 04:55:00	5.554601528676057	0.0	0.0	0.0	5.554601528676057	0.0	0.0	0.0	0.0	Segment_1 Pristine Marine
2017-01-11 05:00:00	10.711942830325246	0.0	0.0	0.0	0.0	0.0	0.0	0.0	0.0	Segment_1 Pristine Marine
2017-01-11 05:05:00	0.0	0.0	0.0	0.0	0.0	0.0	0.0	0.0	0.0	Segment_1 Pristine Marine
2017-01-11 05:10:00	5.353720991996167	5.353720991996167	0.0	0.0	0.0	0.0	0.0	0.0	0.0	Segment_1 Pristine Marine
2017-01-11 05:15:00	0.0	0.0	5.3558820766081405	0.0	0.0	0.0	0.0	0.0	0.0	Segment_1 Pristine Marine
2017-01-11 05:20:00	5.364687296001291	5.364687296001291	0.0	0.0	0.0	0.0	0.0	0.0	0.0	Segment_1 Pristine Marine
2017-01-11 05:25:00	5.362734050511488	0.0	0.0	0.0	0.0	5.362734050511488	0.0	0.0	0.0	Segment_1 Pristine Marine
2017-01-11 05:30:00	0.0	0.0	16.066627851840973	5.355542617280324	0.0	0.0	0.0	0.0	0.0	Segment_1 Pristine Marine
2017-01-11 05:35:00	5.365978293736238	0.0	0.0	5.365978293736238	0.0	0.0	0.0	0.0	0.0	Segment_1 Pristine Marine
2017-01-11 05:40:00	5.3542923488651715	0.0	0.0	0.0	0.0	0.0	0.0	0.0	0.0	Segment_1 Pristine Marine
2017-01-11 05:45:00	0.0	0.0	0.0	0.0	0.0	0.0	5.35263218066949	0.0	0.0	Segment_1 Pristine Marine
2017-01-11 05:50:00	5.362841531619367	0.0	0.0	5.362841531619367	0.0	0.0	0.0	0.0	0.0	Segment_1 Pristine Marine
2017-01-11 05:55:00	0.0	0.0	0.0	0.0	5.359976842358066	0.0	0.0	0.0	0.0	Segment_1 Pristine Marine
2017-01-11 06:00:00	5.357544261699191	0.0	0.0	0.0	0.0	0.0	0.0	0.0	0.0	Segment_1 Pristine Marine
2017-01-11 06:05:00	10.94310642517774	0.0	0.0	0.0	0.0	0.0	0.0	0.0	0.0	Segment_1 Pristine Marine
2017-01-11 06:10:00	5.469651827249155	5.469651827249155	5.469651827249155	5.469651827249155	5.469651827249155	0.0	0.0	0.0	0.0	Segment_1 Pristine Marine
2017-01-11 06:15:00	10.747186914558249	0.0	0.0	0.0	0.0	0.0	0.0	0.0	0.0	Segment_1 Pristine Marine
2017-01-11 06:20:00	0.0	0.0	0.0	10.705514207472536	0.0	5.352757103736268	0.0	0.0	0.0	Segment_1 Pristine Marine
2017-01-11 06:25:00	0.0	10.724429238436665	0.0	5.362214619218332	5.362214619218332	0.0	0.0	0.0	0.0	Segment_1 Pristine Marine
2017-01-11 06:30:00	5.35670410374603	5.35670410374603	0.0	5.35670410374603	0.0	0.0	0.0	0.0	0.0	Segment_1 Pristine Marine
2017-01-11 06:35:00	0.0	0.0	0.0	0.0	0.0	0.0	5.354828106698197	0.0	0.0	Segment_1 Pristine Marine
2017-01-11 06:40:00	10.721779259427775	0.0	0.0	5.3608896297138875	0.0	0.0	0.0	0.0	0.0	Segment_1 Pristine Marine
2017-01-11 06:45:00	0.0	0.0	16.06475223028334	0.0	5.354917410094447	0.0	0.0	0.0	0.0	Segment_1 Pristine Marine
2017-01-11 06:50:00	0.0	0.0	0.0	0.0	0.0	0.0	0.0	0.0	0.0	Segment_1 Pristine Marine
2017-01-11 06:55:00	5.357293974325199	5.357293974325199	5.357293974325199	0.0	0.0	0.0	0.0	0.0	0.0	Segment_1 Pristine Marine
2017-01-11 07:00:00	0.0	5.35409593118662	5.35409593118662	5.35409593118662	0.0	0.0	0.0	0.0	0.0	Segment_1 Pristine Marine
2017-01-11 07:05:00	0.0	0.0	0.0	5.355346107862672	0.0	5.355346107862672	0.0	0.0	0.0	Segment_1 Pristine Marine
2017-01-11 07:10:00	16.08761103900823	16.08761103900823	10.725074026005489	0.0	5.362537013002744	0.0	0.0	0.0	0.0	Segment_1 Pristine Marine
2017-01-11 07:15:00	5.354185210163101	5.354185210163101	5.354185210163101	5.354185210163101	0.0	0.0	0.0	0.0	0.0	Segment_1 Pristine Marine
2017-01-11 07:20:00	16.068611128059676	0.0	5.356203709353227	0.0	5.356203709353227	0.0	0.0	0.0	0.0	Segment_1 Pristine Marine
2017-01-11 07:25:00	0.0	5.3543816343923165	0.0	10.708763268784633	0.0	0.0	0.0	0.0	0.0	Segment_1 Pristine Marine
2017-01-11 07:30:00	5.362859445556212	0.0	0.0	0.0	0.0	0.0	0.0	0.0	0.0	Segment_1 Pristine Marine
2017-01-11 07:35:00	0.0	0.0	5.360907530612892	0.0	0.0	0.0	0.0	0.0	0.0	Segment_1 Pristine Marine
2017-01-11 07:40:00	16.057735931991786	10.705157287994522	5.352578643997261	0.0	0.0	5.352578643997261	0.0	0.0	0.0	Segment_1 Pristine Marine
2017-01-11 07:45:00	0.0	5.359941053109294	0.0	0.0	5.359941053109294	0.0	0.0	0.0	0.0	Segment_1 Pristine Marine
2017-01-11 07:50:00	5.363343167093696	5.363343167093696	0.0	0.0	0.0	0.0	0.0	0.0	0.0	Segment_1 Pristine Marine
2017-01-11 07:55:00	5.3545602143801885	0.0	0.0	0.0	5.3545602143801885	0.0	0.0	0.0	0.0	Segment_1 Pristine Marine
2017-01-11 08:00:00	0.0	0.0	5.3548102463763785	5.3548102463763785	0.0	0.0	0.0	0.0	0.0	Segment_1 Pristine Marine
2017-01-11 08:05:00	10.708798983710157	5.3543994918550775	0.0	0.0	0.0	0.0	0.0	0.0	0.0	Segment_1 Pristine Marine
2017-01-11 08:10:00	0.0	10.729482150342017	0.0	10.729482150342017	5.3647410751710085	0.0	0.0	0.0	0.0	Segment_1 Pristine Marine
2017-01-11 08:15:00	5.3631460848229215	0.0	5.3631460848229215	5.3631460848229215	0.0	0.0	0.0	0.0	0.0	Segment_1 Pristine Marine
2017-01-11 08:20:00	16.090244510895708	5.363414836965236	0.0	0.0	0.0	5.363414836965236	0.0	0.0	0.0	Segment_1 Pristine Marine
2017-01-11 08:25:00	0.0	5.357097336364786	0.0	0.0	0.0	0.0	0.0	0.0	0.0	Segment_1 Pristine Marine
2017-01-11 08:30:00	5.355971415162623	0.0	0.0	0.0	0.0	0.0	0.0	0.0	0.0	Segment_1 Pristine Marine
2017-01-11 08:35:00	10.720096844578906	0.0	5.360048422289453	5.360048422289453	0.0	0.0	0.0	0.0	0.0	Segment_1 Pristine Marine
2017-01-11 08:40:00	10.724787444180905	5.362393722090451	0.0	5.362393722090451	0.0	0.0	0.0	0.0	0.0	Segment_1 Pristine Marine
2017-01-11 08:45:00	5.359028588721669	5.359028588721669	5.359028588721669	0.0	5.359028588721669	5.359028588721669	0.0	0.0	0.0	Segment_1 Pristine Marine
2017-01-11 08:50:00	0.0	5.3561858398539615	10.712371679707925	0.0	5.3561858398539615	0.0	0.0	0.0	0.0	Segment_1 Pristine Marine
2017-01-11 08:55:00	16.062448494645658	5.354149498215219	0.0	0.0	0.0	0.0	0.0	0.0	0.0	Segment_1 Pristine Marine
2017-01-11 09:00:00	5.354738806280502	0.0	0.0	5.354738806280502	0.0	0.0	0.0	0.0	0.0	Segment_1 Pristine Marine
2017-01-11 09:05:00										Segment_1 Pristine Marine
2017-01-11 09:10:00										Segment_1 Pristine Marine
2017-01-11 09:15:00	5.502514467396559	5.502514467396559	0.0	5.502514467396559	0.0	0.0	0.0	0.0	0.0	Segment_1 Pristine Marine
2017-01-11 09:20:00	0.0	0.0	5.356793469726418	5.356793469726418	5.356793469726418	0.0	0.0	0.0	0.0	Segment_1 Pristine Marine
2017-01-11 09:25:00	5.355078163714139	0.0	0.0	5.355078163714139	0.0	5.355078163714139	0.0	0.0	0.0	Segment_1 Pristine Marine
2017-01-11 09:30:00	5.358062788518787	5.358062788518787	5.358062788518787	0.0	5.358062788518787	0.0	0.0	0.0	0.0	Segment_1 Pristine Marine
2017-01-11 09:35:00	5.357311851219233	0.0	0.0	0.0	0.0	0.0	0.0	0.0	0.0	Segment_1 Pristine Marine
2017-01-11 09:40:00	0.0	10.712586117276162	0.0	5.356293058638081	0.0	0.0	0.0	0.0	0.0	Segment_1 Pristine Marine
2017-01-11 09:45:00	21.41010043358384	10.70505021679192	5.35252510839596	0.0	0.0	0.0	0.0	0.0	0.0	Segment_1 Pristine Marine
2017-01-11 09:50:00	5.357615776672983	10.715231553345966	10.715231553345966	0.0	0.0	0.0	0.0	0.0	0.0	Segment_1 Pristine Marine
2017-01-11 09:55:00	0.0	0.0	10.706442309509155	5.3532211547545785	0.0	5.3532211547545785	0.0	0.0	0.0	Segment_1 Pristine Marine
2017-01-11 10:00:00	0.0	0.0	5.355096025823218	10.710192051646436	5.355096025823218	0.0	0.0	0.0	0.0	Segment_1 Pristine Marine
2017-01-11 10:05:00	5.355864209254888	5.355864209254888	0.0	5.355864209254888	0.0	0.0	0.0	0.0	0.0	Segment_1 Pristine Marine
2017-01-11 10:10:00	0.0	0.0	5.428960793034764	0.0	0.0	0.0	0.0	0.0	0.0	Segment_1 Pristine Marine
2017-01-11 10:15:00	0.0	10.957035176185567	5.478517588092783	5.478517588092783	5.478517588092783	0.0	0.0	0.0	0.0	Segment_1 Pristine Marine
2017-01-11 10:20:00	5.358974924020732	0.0	5.358974924020732	0.0	0.0	0.0	0.0	0.0	0.0	Segment_1 Pristine Marine
2017-01-11 10:25:00	5.355292516887911	0.0	0.0	5.355292516887911	0.0	0.0	0.0	0.0	0.0	Segment_1 Pristine Marine
2017-01-11 10:30:00	10.718629637226154	0.0	5.359314818613077	0.0	5.359314818613077	0.0	0.0	0.0	0.0	Segment_1 Pristine Marine
2017-01-11 10:35:00	5.3558999440806065	5.3558999440806065	10.711799888161217	0.0	5.3558999440806065	0.0	0.0	0.0	0.0	Segment_1 Pristine Marine
2017-01-11 10:40:00	5.35548902237257	0.0	0.0	5.35548902237257	0.0	0.0	0.0	0.0	0.0	Segment_1 Pristine Marine
2017-01-11 10:45:00	5.357991261610894	0.0	5.357991261610894	5.357991261610894	0.0	5.357991261610894	0.0	0.0	0.0	Segment_1 Pristine Marine
2017-01-11 10:50:00	5.355346107862672	0.0	0.0	0.0	0.0	0.0	0.0	0.0	0.0	Segment_1 Pristine Marine
2017-01-11 10:55:00	0.0	5.35741911508897	0.0	5.35741911508897	0.0	0.0	0.0	0.0	0.0	Segment_1 Pristine Marine
2017-01-11 11:00:00	5.473455920324789	5.473455920324789	0.0	0.0	0.0	5.473455920324789	0.0	0.0	0.0	Segment_1 Pristine Marine
2017-01-11 11:05:00	16.343419661802304	0.0	5.447806553934103	5.447806553934103	0.0	0.0	0.0	0.0	0.0	Segment_1 Pristine Marine
2017-01-11 11:10:00	16.061645021370925	5.353881673790309	0.0	5.353881673790309	5.353881673790309	0.0	0.0	0.0	0.0	Segment_1 Pristine Marine
2017-01-11 11:15:00	5.355560482487955	0.0	0.0	0.0	0.0	0.0	0.0	0.0	0.0	Segment_1 Pristine Marine
2017-01-11 11:20:00	0.0	0.0	0.0	0.0	5.358080670544152	0.0	0.0	0.0	0.0	Segment_1 Pristine Marine
2017-01-11 11:25:00	5.355203200980091	0.0	0.0	5.355203200980091	0.0	0.0	0.0	0.0	0.0	Segment_1 Pristine Marine
2017-01-11 11:30:00	0.0	0.0	0.0	0.0	0.0	0.0	0.0	0.0	0.0	Segment_1 Pristine Marine
2017-01-11 11:35:00	5.3555783478147765	16.066735043444325	0.0	0.0	0.0	0.0	0.0	5.3555783478147765	0.0	Segment_1 Pristine Marine
2017-01-11 11:40:00	0.0	0.0	0.0	5.357383359988475	0.0	0.0	0.0	0.0	0.0	Segment_1 Pristine Marine
2017-01-11 11:45:00	0.0	0.0	5.3558820766081405	5.3558820766081405	5.3558820766081405	0.0	0.0	0.0	0.0	Segment_1 Pristine Marine
2017-01-11 11:50:00	5.353185455665825	0.0	0.0	0.0	0.0	0.0	0.0	0.0	0.0	Segment_1 Pristine Marine
2017-01-11 11:55:00	0.0	5.358635072538747	5.358635072538747	0.0	5.358635072538747	0.0	0.0	0.0	0.0	Segment_1 Pristine Marine
2017-01-11 12:00:00	5.352667872379287	5.352667872379287	5.352667872379287	0.0	0.0	0.0	0.0	0.0	0.0	Segment_1 Pristine Marine
2017-01-11 12:05:00	10.717198602412015	0.0	0.0	10.717198602412015	0.0	0.0	0.0	0.0	0.0	Segment_1 Pristine Marine
2017-01-11 12:10:00	0.0	0.0	10.706478008955012	5.353239004477506	0.0	0.0	0.0	0.0	0.0	Segment_1 Pristine Marine
2017-01-11 12:15:00	0.0	0.0	5.3558999440806065	0.0	0.0	0.0	0.0	0.0	0.0	Segment_1 Pristine Marine
2017-01-11 12:20:00	10.751505236165707	0.0	0.0	5.375752618082855	0.0	0.0	0.0	0.0	0.0	Segment_1 Pristine Marine
2017-01-11 12:25:00	0.0	0.0	0.0	5.358563530350847	0.0	0.0	0.0	0.0	0.0	Segment_1 Pristine Marine
2017-01-11 12:30:00	0.0	10.736298574509323	5.3681492872546634	0.0	0.0	0.0	0.0	0.0	0.0	Segment_1 Pristine Marine
2017-01-11 12:35:00	0.0	16.070648516065937	10.713765677377292	0.0	16.070648516065937	0.0	0.0	0.0	0.0	Segment_1 Pristine Marine
2017-01-11 12:40:00	0.0	10.708370420326203	5.354185210163101	0.0	0.0	0.0	0.0	0.0	0.0	Segment_1 Pristine Marine
2017-01-11 12:45:00	0.0	10.73741154983983	5.368705774919915	0.0	0.0	0.0	0.0	0.0	0.0	Segment_1 Pristine Marine
2017-01-11 12:50:00	0.0	0.0	0.0	0.0	0.0	0.0	0.0	0.0	0.0	Segment_1 Pristine Marine
2017-01-11 12:55:00	0.0	0.0	5.355524752191884	0.0	0.0	0.0	0.0	0.0	0.0	Segment_1 Pristine Marine
2017-01-11 13:00:00	5.358724502960054	0.0	0.0	5.358724502960054	0.0	0.0	0.0	0.0	0.0	Segment_1 Pristine Marine
2017-01-11 13:05:00	0.0	10.727008853996589	0.0	0.0	5.363504426998294	0.0	0.0	0.0	0.0	Segment_1 Pristine Marine
2017-01-11 13:10:00	0.0	0.0	5.580570422255453	0.0	0.0	0.0	0.0	0.0	0.0	Segment_1 Pristine Marine
2017-01-11 13:15:00	0.0	16.072203712437197	0.0	0.0	0.0	0.0	0.0	0.0	0.0	Segment_1 Pristine Marine
2017-01-11 13:20:00										Segment_1 Pristine Marine
2017-01-11 13:25:00										Segment_1 Pristine Marine
2017-01-11 13:30:00										Segment_1 Pristine Marine
2017-01-11 13:35:00										Segment_1 Pristine Marine
2017-01-11 13:40:00										Segment_1 Pristine Marine
2017-01-11 13:45:00	0.0	0.0	10.715124280527304	0.0	10.715124280527304	0.0	0.0	0.0	0.0	Segment_1 Pristine Marine
2017-01-11 13:50:00	0.0	0.0	5.353881673790309	0.0	0.0	0.0	0.0	0.0	0.0	Segment_1 Pristine Marine
2017-01-11 13:55:00	0.0	5.364006186499387	0.0	5.364006186499387	5.364006186499387	0.0	0.0	0.0	0.0	Segment_1 Pristine Marine
2017-01-11 14:00:00	5.3527927971120794	0.0	0.0	0.0	5.3527927971120794	0.0	0.0	0.0	0.0	Segment_1 Pristine Marine
2017-01-11 14:05:00	5.353524616234094	5.353524616234094	0.0	5.353524616234094	0.0	0.0	0.0	0.0	0.0	Segment_1 Pristine Marine
2017-01-11 14:10:00	5.35211470436122	5.35211470436122	0.0	0.0	5.35211470436122	0.0	0.0	0.0	0.0	Segment_1 Pristine Marine
2017-01-11 14:15:00	5.352542953477403	10.705085906954807	0.0	0.0	0.0	0.0	0.0	0.0	0.0	Segment_1 Pristine Marine
2017-01-11 14:20:00	0.0	0.0	5.3520254944205865	5.3520254944205865	0.0	0.0	0.0	0.0	0.0	Segment_1 Pristine Marine
2017-01-11 14:25:00	5.366354951793037	10.732709903586072	0.0	10.732709903586072	5.366354951793037	0.0	0.0	0.0	0.0	Segment_1 Pristine Marine
2017-01-11 14:30:00	0.0	10.727116364909577	10.727116364909577	0.0	5.363558182454788	0.0	0.0	0.0	0.0	Segment_1 Pristine Marine
2017-01-11 14:35:00	5.353578171831384	5.353578171831384	0.0	0.0	0.0	0.0	0.0	0.0	0.0	Segment_1 Pristine Marine
2017-01-11 14:40:00	5.35468522745953	5.35468522745953	5.35468522745953	5.35468522745953	0.0	0.0	0.0	0.0	0.0	Segment_1 Pristine Marine
2017-01-11 14:45:00	5.3599052643384555	5.3599052643384555	5.3599052643384555	5.3599052643384555	5.3599052643384555	0.0	0.0	0.0	0.0	Segment_1 Pristine Marine
2017-01-11 14:50:00	16.064859396860932	21.419812529147908	5.354953132286977	10.709906264573954	0.0	0.0	0.0	0.0	0.0	Segment_1 Pristine Marine
2017-01-11 14:55:00	21.418312292136566	10.709156146068283	0.0	0.0	0.0	0.0	0.0	0.0	0.0	Segment_1 Pristine Marine
2017-01-11 15:00:00	16.111127791165952	16.111127791165952	10.740751860777301	0.0	0.0	0.0	0.0	0.0	0.0	Segment_1 Pristine Marine
2017-01-11 15:05:00	10.710013432938807	21.420026865877613	0.0	5.355006716469403	5.355006716469403	0.0	0.0	0.0	0.0	Segment_1 Pristine Marine
2017-01-11 15:10:00	10.70937045491906	10.70937045491906	16.06405568237859	5.35468522745953	0.0	0.0	0.0	0.0	0.0	Segment_1 Pristine Marine
2017-01-11 15:15:00	16.07837383507472	5.359457945024908	10.718915890049816	0.0	0.0	5.359457945024908	0.0	0.0	0.0	Segment_1 Pristine Marine
2017-01-11 15:20:00	10.7048717695471	5.35243588477355	10.7048717695471	0.0	5.35243588477355	0.0	0.0	0.0	0.0	Segment_1 Pristine Marine
2017-01-11 15:25:00	5.35741911508897	42.85935292071176	5.35741911508897	10.71483823017794	0.0	0.0	0.0	0.0	0.0	Segment_1 Pristine Marine
2017-01-11 15:30:00	21.40860155668077	5.352150389170193	10.704300778340386	5.352150389170193	0.0	0.0	0.0	0.0	0.0	Segment_1 Pristine Marine
2017-01-11 15:35:00	16.059181537813974	21.412242050418637	10.706121025209317	0.0	0.0	0.0	0.0	0.0	0.0	Segment_1 Pristine Marine
2017-01-11 15:40:00	10.713515445952902	26.78378861488225	0.0	0.0	5.356757722976451	5.356757722976451	0.0	0.0	0.0	Segment_1 Pristine Marine
2017-01-11 15:45:00	10.73184897951728	10.73184897951728	0.0	0.0	5.36592448975864	0.0	0.0	0.0	0.0	Segment_1 Pristine Marine
2017-01-11 15:50:00	5.3550603017242215	5.3550603017242215	5.3550603017242215	10.71012060344844	0.0	0.0	0.0	0.0	0.0	Segment_1 Pristine Marine
2017-01-11 15:55:00	0.0	5.354185210163101	10.708370420326203	10.708370420326203	0.0	5.354185210163101	0.0	0.0	0.0	Segment_1 Pristine Marine
2017-01-11 16:00:00	16.086052859630744	16.086052859630744	10.72403523975383	5.362017619876915	0.0	0.0	0.0	0.0	0.0	Segment_1 Pristine Marine
2017-01-11 16:05:00	16.076227168207556	21.434969557610078	5.35874238940252	5.35874238940252	5.35874238940252	5.35874238940252	0.0	0.0	0.0	Segment_1 Pristine Marine
2017-01-11 16:10:00	5.353578171831384	16.06073451549415	5.353578171831384	5.353578171831384	10.707156343662767	0.0	0.0	0.0	0.0	Segment_1 Pristine Marine
2017-01-11 16:15:00	21.41395565239139	5.353488913097848	10.706977826195695	0.0	5.353488913097848	0.0	0.0	0.0	0.0	Segment_1 Pristine Marine
2017-01-11 16:20:00	16.077783444538394	10.71852229635893	0.0	0.0	10.71852229635893	0.0	0.0	0.0	0.0	Segment_1 Pristine Marine
2017-01-11 16:25:00	16.06346634286684	5.354488780955613	10.708977561911226	0.0	0.0	0.0	0.0	0.0	0.0	Segment_1 Pristine Marine
2017-01-11 16:30:00	21.40781651443713	10.703908257218565	0.0	5.3519541286092815	0.0	0.0	0.0	0.0	0.0	Segment_1 Pristine Marine
2017-01-11 16:35:00	0.0	10.705656981927838	10.705656981927838	5.352828490963919	0.0	0.0	0.0	0.0	0.0	Segment_1 Pristine Marine
2017-01-11 16:40:00	10.716375930405881	16.074563895608822	5.358187965202941	10.716375930405881	0.0	5.358187965202941	0.0	0.0	0.0	Segment_1 Pristine Marine
2017-01-11 16:45:00	5.3555783478147765	5.3555783478147765	10.711156695629553	5.3555783478147765	0.0	0.0	0.0	0.0	0.0	Segment_1 Pristine Marine
2017-01-11 16:50:00	5.360084212972089	16.080252638916267	5.360084212972089	0.0	5.360084212972089	0.0	0.0	0.0	0.0	Segment_1 Pristine Marine
2017-01-11 16:55:00	16.058699640287138	5.3528998800957135	16.058699640287138	5.3528998800957135	10.705799760191423	5.3528998800957135	0.0	0.0	0.0	Segment_1 Pristine Marine
2017-01-11 17:00:00	16.065770370501813	5.355256790167272	16.065770370501813	5.355256790167272	0.0	5.355256790167272	0.0	0.0	0.0	Segment_1 Pristine Marine
2017-01-11 17:05:00	37.489923859079845	5.355703408439976	10.711406816879952	5.355703408439976	0.0	0.0	0.0	0.0	0.0	Segment_1 Pristine Marine
2017-01-11 17:10:00	26.773158248553766	16.063894949132266	10.70926329942151	5.354631649710755	5.354631649710755	0.0	0.0	0.0	0.0	Segment_1 Pristine Marine
2017-01-11 17:15:00	32.181564120146454	26.81797010012205	16.090782060073227	10.72718804004882	0.0	0.0	0.0	0.0	0.0	Segment_1 Pristine Marine
2017-01-11 17:20:00	21.414098464936377	16.060573848702287	21.414098464936377	16.060573848702287	5.353524616234094	0.0	0.0	0.0	0.0	Segment_1 Pristine Marine
2017-01-11 17:25:00	21.410385957742708	5.352596489435677	21.410385957742708	5.352596489435677	5.352596489435677	10.705192978871354	0.0	0.0	0.0	Segment_1 Pristine Marine
2017-01-11 17:30:00	21.42896137743569	26.78620172179462	10.714480688717847	5.357240344358924	10.714480688717847	0.0	0.0	0.0	0.0	Segment_1 Pristine Marine
2017-01-11 17:35:00	10.706942123416605	32.120826370249816	5.353471061708302	10.706942123416605	10.706942123416605	0.0	0.0	0.0	0.0	Segment_1 Pristine Marine
2017-01-11 17:40:00	48.20808505376743	26.78226947431523	5.356453894863046	5.356453894863046	5.356453894863046	0.0	0.0	0.0	0.0	Segment_1 Pristine Marine
2017-01-11 17:45:00	26.76280399338918	26.76280399338918	5.352560798677836	21.410243194711352	5.352560798677836	5.352560798677836	0.0	0.0	0.0	Segment_1 Pristine Marine
2017-01-11 17:50:00	21.428889871768426	21.428889871768426	5.3572224679421065	16.07166740382632	10.714444935884213	0.0	0.0	0.0	0.0	Segment_1 Pristine Marine
2017-01-11 17:55:00	26.765838031499985	5.353167606299998	5.353167606299998	0.0	5.353167606299998	0.0	0.0	0.0	0.0	Segment_1 Pristine Marine
2017-01-11 18:00:00	5.357544261699191	42.86035409359353	10.715088523398382	5.357544261699191	5.357544261699191	5.357544261699191	0.0	0.0	0.0	Segment_1 Pristine Marine
2017-01-11 18:05:00	32.11536479206702	42.820486389422705	10.705121597355673	0.0	5.352560798677836	0.0	0.0	0.0	0.0	Segment_1 Pristine Marine
2017-01-11 18:10:00	5.371040689830172	21.48416275932069	0.0	0.0	5.371040689830172	5.371040689830172	0.0	0.0	0.0	Segment_1 Pristine Marine
2017-01-11 18:15:00	32.12564695270241	10.708548984234136	16.062823476351205	0.0	0.0	5.354274492117068	0.0	0.0	0.0
2017-01-11 18:20:00	26.77297965903609	10.709191863614434	10.709191863614434	5.354595931807217	5.354595931807217	0.0	0.0	0.0	0.0
2017-01-11 18:25:00	10.70422940872244	10.70422940872244	21.40845881744488	5.35211470436122	16.05634411308366	0.0	0.0	0.0	0.0	Segment_1 Pristine Marine
2017-01-11 18:30:00	10.705371436825363	5.3526857184126815	26.76342859206341	0.0	10.705371436825363	0.0	0.0	0.0	0.0	Segment_1 Pristine Marine
2017-01-11 18:35:00	10.709406173894775	26.773515434736943	5.354703086947388	5.354703086947388	0.0	0.0	0.0	0.0	5.354703086947388	Segment_1 Pristine Marine
2017-01-11 18:40:00	26.769944001724557	10.707977600689823	10.707977600689823	5.353988800344911	5.353988800344911	0.0	0.0	0.0	0.0	Segment_1 Pristine Marine
2017-01-11 18:45:00	37.497554288084935	10.713586939452837	10.713586939452837	10.713586939452837	0.0	5.356793469726418	0.0	0.0	0.0	Segment_1 Pristine Marine
2017-01-11 18:50:00	21.416455146974897	37.47879650720608	0.0	10.708227573487449	0.0	0.0	0.0	0.0	0.0	Segment_1 Pristine Marine
2017-01-11 18:55:00	21.412456235666813	16.05934217675011	5.353114058916703	10.706228117833406	0.0	0.0	0.0	0.0	0.0	Segment_1 Pristine Marine
2017-01-11 19:00:00	37.48117145470635	53.544530649580494	16.06335919487415	10.7089061299161	0.0	0.0	0.0	0.0	0.0	Segment_1 Pristine Marine
2017-01-11 19:05:00	32.183176902375656	32.183176902375656	5.363862817062611	32.183176902375656	5.363862817062611	0.0	0.0	0.0	0.0	Segment_1 Pristine Marine
2017-01-11 19:10:00	58.93790387771983	16.07397378483268	32.14794756966536	21.43196504644357	5.357991261610894	0.0	0.0	0.0	0.0	Segment_1 Pristine Marine
2017-01-11 19:15:00	32.14730384897782	37.50518782380746	21.431535899318547	10.715767949659273	5.357883974829637	21.431535899318547	0.0	5.357883974829637	0.0	Segment_1 Pristine Marine
2017-01-11 19:20:00	42.826911646968654	32.1201837352265	16.06009186761325	10.706727911742163	0.0	0.0	0.0	0.0	0.0	Segment_1 Pristine Marine
2017-01-11 19:25:00	53.516686843953906	10.703337368790782	16.055006053186172	5.351668684395391	0.0	0.0	0.0	0.0	0.0	Segment_1 Pristine Marine
2017-01-11 19:30:00	37.50969431981277	37.50969431981277	16.075583279919762	5.358527759973255	0.0	0.0	0.0	0.0	0.0	Segment_1 Pristine Marine
2017-01-11 19:35:00	26.791565738680312	32.149878886416374	16.074939443208187	10.716626295472123	10.716626295472123	10.716626295472123	0.0	0.0	0.0	Segment_1 Pristine Marine
2017-01-11 19:40:00	26.79290707859366	26.79290707859366	16.075744247156198	21.43432566287493	0.0	0.0	0.0	0.0	0.0	Segment_1 Pristine Marine
2017-01-11 19:45:00	37.529861630282326	16.084226412978143	21.44563521730419	10.722817608652095	10.722817608652095	0.0	0.0	0.0	0.0	Segment_1 Pristine Marine
2017-01-11 19:50:00	48.167908301493256	16.055969433831088	10.703979622554057	21.407959245108113	5.351989811277028	5.351989811277028	0.0	0.0	0.0	Segment_1 Pristine Marine
2017-01-11 19:55:00	37.48667248889995	5.355238926985708	16.065716780957118	26.776194634928537	10.710477853971415	5.355238926985708	0.0	0.0	0.0	Segment_1 Pristine Marine
2017-01-11 20:00:00	32.121147697404574	10.707049232468188	10.707049232468188	10.707049232468188	0.0	0.0	0.0	0.0	0.0	Segment_1 Pristine Marine
2017-01-11 20:05:00	26.762268646300317	32.114722375560376	10.704907458520124	16.057361187780188	5.352453729260064	0.0	5.352453729260064	0.0	0.0	Segment_1 Pristine Marine
2017-01-11 20:10:00	58.93967419823146	21.43260879935689	26.79076099919612	21.43260879935689	10.716304399678444	0.0	0.0	0.0	0.0	Segment_1 Pristine Marine
2017-01-11 20:15:00	16.058753183028568	21.411670910704764	21.411670910704764	10.705835455352382	0.0	0.0	0.0	0.0	0.0	Segment_1 Pristine Marine
2017-01-11 20:20:00	5.354917410094447	16.06475223028334	10.709834820188894	0.0	0.0	5.354917410094447	0.0	5.354917410094447	0.0	Segment_1 Pristine Marine
2017-01-11 20:25:00	16.06845030363939	10.71230020242626	0.0	10.71230020242626	5.356150101213131	0.0	0.0	0.0	0.0	Segment_1 Pristine Marine
2017-01-11 20:30:00	10.707691931782843	10.707691931782843	5.353845965891422	5.353845965891422	10.707691931782843	0.0	0.0	5.353845965891422	0.0	Segment_1 Pristine Marine
2017-01-11 20:35:00	32.14462195690913	21.429747971272754	26.787184964090944	10.714873985636377	0.0	0.0	0.0	0.0	0.0	Segment_1 Pristine Marine
2017-01-11 20:40:00	21.408958413098052	10.704479206549028	5.352239603274514	10.704479206549028	10.704479206549028	0.0	0.0	0.0	0.0	Segment_1 Pristine Marine
2017-01-11 20:45:00	16.055862385827847	16.055862385827847	5.3519541286092815	16.055862385827847	0.0	0.0	0.0	0.0	0.0	Segment_1 Pristine Marine
2017-01-11 20:50:00	16.062769906464208	10.708513270976141	0.0	5.3542566354880705	5.3542566354880705	5.3542566354880705	0.0	0.0	0.0	Segment_1 Pristine Marine
2017-01-11 20:55:00	0.0	21.410385957742708	0.0	0.0	0.0	0.0	0.0	0.0	0.0	Segment_1 Pristine Marine
2017-01-11 21:00:00	21.433824882602913	10.716912441301456	5.358456220650728	0.0	10.716912441301456	10.716912441301456	0.0	0.0	0.0	Segment_1 Pristine Marine
2017-01-11 21:05:00	5.3545780730341415	21.418312292136566	5.3545780730341415	5.3545780730341415	10.709156146068283	0.0	0.0	0.0	0.0	Segment_1 Pristine Marine
2017-01-11 21:10:00	5.3599052643384555	5.3599052643384555	10.719810528676911	5.3599052643384555	5.3599052643384555	5.3599052643384555	0.0	0.0	0.0	Segment_1 Pristine Marine
2017-01-11 21:15:00	0.0	5.356257318566427	10.712514637132854	0.0	5.356257318566427	5.356257318566427	0.0	0.0	0.0	Segment_1 Pristine Marine
2017-01-11 21:20:00	16.060627403942405	5.353542467980802	10.707084935961603	0.0	5.353542467980802	0.0	0.0	0.0	0.0	Segment_1 Pristine Marine
2017-01-11 21:25:00	5.35566767623679	10.71133535247358	10.71133535247358	0.0	0.0	5.35566767623679	0.0	0.0	0.0	Segment_1 Pristine Marine
2017-01-11 21:30:00	0.0	5.352667872379287	0.0	21.41067148951715	5.352667872379287	0.0	0.0	0.0	0.0	Segment_1 Pristine Marine
2017-01-11 21:35:00	10.709513332251527	5.354756666125764	0.0	0.0	0.0	0.0	0.0	0.0	0.0	Segment_1 Pristine Marine
2017-01-11 21:40:00	5.3609791354044	0.0	0.0	0.0	0.0	0.0	0.0	0.0	0.0	Segment_1 Pristine Marine
2017-01-11 21:45:00	0.0	0.0	0.0	0.0	0.0	0.0	0.0	0.0	0.0	Segment_1 Pristine Marine
2017-01-11 21:50:00	0.0	0.0	0.0	0.0	0.0	0.0	0.0	0.0	0.0	Segment_1 Pristine Marine
2017-01-11 21:55:00	5.36655226997445	5.36655226997445	0.0	0.0	5.36655226997445	0.0	0.0	0.0	0.0	Segment_1 Pristine Marine
2017-01-11 22:00:00	0.0	0.0	0.0	0.0	0.0	0.0	0.0	0.0	0.0	Segment_1 Pristine Marine
2017-01-11 22:05:00	0.0	5.3539173821655135	0.0	0.0	0.0	0.0	0.0	0.0	0.0	Segment_1 Pristine Marine
2017-01-11 22:10:00	0.0	0.0	0.0	0.0	0.0	0.0	0.0	0.0	0.0	Segment_1 Pristine Marine
2017-01-11 22:15:00	0.0	0.0	0.0	0.0	0.0	0.0	0.0	0.0	0.0	Segment_1 Pristine Marine
2017-01-11 22:20:00	5.35252510839596	0.0	5.35252510839596	0.0	0.0	0.0	0.0	0.0	0.0	Segment_1 Pristine Marine
2017-01-11 22:25:00	10.705728370583588	5.352864185291794	5.352864185291794	0.0	0.0	0.0	0.0	0.0	0.0	Segment_1 Pristine Marine
2017-01-11 22:30:00	0.0	0.0	5.352667872379287	0.0	0.0	0.0	0.0	0.0	0.0	Segment_1 Pristine Marine
2017-01-11 22:35:00	10.714981253443499	16.07247188016525	0.0	0.0	0.0	0.0	0.0	0.0	0.0	Segment_1 Pristine Marine
2017-01-11 22:40:00	0.0	5.354899549176905	10.70979909835381	0.0	0.0	0.0	0.0	0.0	0.0	Segment_1 Pristine Marine
2017-01-11 22:45:00	5.352935575375684	5.352935575375684	5.352935575375684	0.0	0.0	0.0	5.352935575375684	0.0	0.0	Segment_1 Pristine Marine
2017-01-11 22:50:00	0.0	0.0	5.359708434641527	5.359708434641527	0.0	0.0	0.0	0.0	0.0	Segment_1 Pristine Marine
2017-01-11 22:55:00	0.0	16.056879399494193	16.056879399494193	0.0	0.0	0.0	0.0	0.0	0.0	Segment_1 Pristine Marine
2017-01-11 23:00:00	5.352186074455023	10.704372148910046	0.0	0.0	0.0	0.0	0.0	0.0	0.0	Segment_1 Pristine Marine
2017-01-11 23:05:00	5.352186074455023	5.352186074455023	0.0	0.0	0.0	0.0	0.0	0.0	0.0	Segment_1 Pristine Marine
2017-01-11 23:10:00	0.0	5.465052962149942	0.0	0.0	0.0	0.0	0.0	0.0	0.0	Segment_1 Pristine Marine
2017-01-11 23:15:00	21.42367124668915	5.355917811672287	10.711835623344577	0.0	0.0	0.0	0.0	0.0	0.0	Segment_1 Pristine Marine
2017-01-11 23:20:00	0.0	16.05934217675011	5.353114058916703	5.353114058916703	0.0	0.0	0.0	0.0	0.0	Segment_1 Pristine Marine
2017-01-11 23:25:00	16.061537897674263	0.0	0.0	5.353845965891422	10.707691931782843	0.0	0.0	0.0	0.0	Segment_1 Pristine Marine
2017-01-11 23:30:00	0.0	5.356471766150947	0.0	5.356471766150947	5.356471766150947	0.0	0.0	0.0	0.0	Segment_1 Pristine Marine
2017-01-11 23:35:00	5.356328799186695	5.356328799186695	5.356328799186695	0.0	0.0	0.0	0.0	0.0	0.0	Segment_1 Pristine Marine
2017-01-11 23:40:00	10.803560739126045	0.0	0.0	0.0	5.401780369563022	0.0	0.0	0.0	0.0	Segment_1 Pristine Marine
2017-01-11 23:45:00	5.525257921167596	0.0	0.0	11.050515842335193	0.0	0.0	0.0	0.0	0.0	Segment_1 Pristine Marine
2017-01-11 23:50:00	5.36655226997445	0.0	5.36655226997445	5.36655226997445	0.0	0.0	0.0	0.0	0.0	Segment_1 Pristine Marine
2017-01-11 23:55:00	5.356203709353227	0.0	5.356203709353227	0.0	0.0	0.0	0.0	0.0	0.0	Segment_1 Pristine Marine
2017-01-12 00:00:00	5.353167606299998	0.0	0.0	5.353167606299998	0.0	0.0	0.0	0.0	0.0	Segment_1 Pristine Marine
2017-01-12 00:05:00	0.0	16.06105585872175	0.0	0.0	0.0	0.0	0.0	0.0	0.0	Segment_1 Pristine Marine
2017-01-12 00:10:00	10.713122248758511	5.356561124379256	5.356561124379256	5.356561124379256	0.0	0.0	0.0	0.0	0.0	Segment_1 Pristine Marine
2017-01-12 00:15:00	0.0	5.353703139058841	0.0	0.0	0.0	5.353703139058841	0.0	0.0	0.0	Segment_1 Pristine Marine
2017-01-12 00:20:00	5.360871728934433	0.0	0.0	5.360871728934433	0.0	5.360871728934433	0.0	0.0	0.0	Segment_1 Pristine Marine
2017-01-12 00:25:00	5.362357900558883	10.724715801117766	0.0	0.0	0.0	5.362357900558883	0.0	0.0	0.0	Segment_1 Pristine Marine
2017-01-12 00:30:00	5.353774551522556	10.707549103045112	5.353774551522556	0.0	0.0	0.0	0.0	0.0	0.0	Segment_1 Pristine Marine
2017-01-12 00:35:00	5.354185210163101	5.354185210163101	5.354185210163101	5.354185210163101	0.0	0.0	0.0	0.0	0.0	Segment_1 Pristine Marine
2017-01-12 00:40:00	5.360102108492646	0.0	0.0	0.0	0.0	0.0	0.0	0.0	0.0	Segment_1 Pristine Marine
2017-01-12 00:45:00	10.709441893108751	10.709441893108751	0.0	0.0	0.0	0.0	0.0	0.0	0.0	Segment_1 Pristine Marine
2017-01-12 00:50:00	5.363450672619303	10.726901345238606	0.0	0.0	0.0	0.0	0.0	0.0	0.0	Segment_1 Pristine Marine
2017-01-12 00:55:00	0.0	0.0	0.0	0.0	0.0	0.0	0.0	0.0	0.0	Segment_1 Pristine Marine
2017-01-12 01:00:00	5.365332717209316	0.0	0.0	0.0	0.0	0.0	0.0	0.0	0.0	Segment_1 Pristine Marine
2017-01-12 01:05:00	0.0	5.357472748634577	0.0	0.0	0.0	0.0	0.0	0.0	0.0	Segment_1 Pristine Marine
2017-01-12 01:10:00	5.357919736612657	0.0	0.0	5.357919736612657	5.357919736612657	0.0	0.0	0.0	0.0	Segment_1 Pristine Marine
2017-01-12 01:15:00	0.0	0.0	5.365476165235148	5.365476165235148	0.0	0.0	0.0	0.0	0.0	Segment_1 Pristine Marine
2017-01-12 01:20:00	5.357669414156273	5.357669414156273	0.0	0.0	0.0	0.0	0.0	0.0	0.0	Segment_1 Pristine Marine
2017-01-12 01:25:00	0.0	5.361695288539057	5.361695288539057	0.0	0.0	0.0	0.0	0.0	0.0	Segment_1 Pristine Marine
2017-01-12 01:30:00	5.376166655407856	5.376166655407856	0.0	0.0	0.0	0.0	0.0	0.0	0.0	Segment_1 Pristine Marine
2017-01-12 01:35:00	0.0	0.0	5.364454265391462	0.0	0.0	0.0	0.0	0.0	0.0	Segment_1 Pristine Marine
2017-01-12 01:40:00	0.0	0.0	0.0	0.0	0.0	0.0	0.0	0.0	0.0	Segment_1 Pristine Marine
2017-01-12 01:45:00	0.0	5.372334747599296	0.0	0.0	0.0	0.0	0.0	0.0	0.0	Segment_1 Pristine Marine
2017-01-12 01:50:00	0.0	0.0	0.0	0.0	0.0	0.0	0.0	0.0	0.0	Segment_1 Pristine Marine
2017-01-12 01:55:00	5.355363971759276	0.0	0.0	0.0	0.0	5.355363971759276	0.0	0.0	0.0	Segment_1 Pristine Marine
2017-01-12 02:00:00	0.0	10.72138545542944	0.0	0.0	5.360692727714722	0.0	0.0	0.0	0.0	Segment_1 Pristine Marine
2017-01-12 02:05:00	0.0	0.0	0.0	5.356150101213131	0.0	0.0	0.0	0.0	0.0	Segment_1 Pristine Marine
2017-01-12 02:10:00	5.3710766274612896	0.0	0.0	5.3710766274612896	0.0	0.0	0.0	0.0	0.0	Segment_1 Pristine Marine
2017-01-12 02:15:00	5.35732972823258	5.35732972823258	5.35732972823258	0.0	0.0	0.0	0.0	0.0	0.0	Segment_1 Pristine Marine
2017-01-12 02:20:00	0.0	10.750641294243717	5.375320647121859	0.0	0.0	0.0	0.0	0.0	0.0	Segment_1 Pristine Marine
2017-01-12 02:25:00	0.0	5.356650485589016	5.356650485589016	0.0	0.0	0.0	0.0	0.0	0.0	Segment_1 Pristine Marine
2017-01-12 02:30:00	5.354185210163101	26.77092605081551	5.354185210163101	0.0	0.0	0.0	0.0	0.0	0.0	Segment_1 Pristine Marine
2017-01-12 02:35:00	0.0	10.70926329942151	0.0	10.70926329942151	0.0	0.0	0.0	0.0	0.0	Segment_1 Pristine Marine
2017-01-12 02:40:00	10.733535085444556	0.0	5.366767542722278	0.0	0.0	0.0	0.0	0.0	0.0	Segment_1 Pristine Marine
2017-01-12 02:45:00	16.096213320790305	10.730808880526867	16.096213320790305	5.3654044402634335	0.0	0.0	0.0	0.0	0.0	Segment_1 Pristine Marine
2017-01-12 02:50:00	5.370825074142259	16.112475222426774	5.370825074142259	5.370825074142259	10.741650148284519	0.0	0.0	5.370825074142259	0.0	Segment_1 Pristine Marine
2017-01-12 02:55:00	21.518646038465395	16.138984528849047	10.759323019232696	10.759323019232696	0.0	0.0	5.379661509616349	0.0	0.0	Segment_1 Pristine Marine
2017-01-12 03:00:00	16.081004283403047	16.081004283403047	0.0	0.0	0.0	0.0	5.360334761134348	5.360334761134348	0.0	Segment_1 Pristine Marine
2017-01-12 03:05:00	0.0	21.439477904182183	5.359869476045546	16.079608428136638	0.0	0.0	0.0	0.0	0.0
2017-01-12 03:10:00	5.354988854956108	5.354988854956108	10.709977709912216	0.0	10.709977709912216	0.0	0.0	0.0	0.0
2017-01-12 03:15:00	16.066038323588018	5.355346107862672	0.0	0.0	0.0	0.0	0.0	0.0	0.0	Segment_1 Pristine Marine
2017-01-12 03:20:00	10.713837174216973	5.3569185871084875	0.0	0.0	0.0	0.0	0.0	0.0	0.0	Segment_1 Pristine Marine
2017-01-12 03:25:00	5.354595931807217	10.709191863614434	0.0	0.0	0.0	0.0	0.0	0.0	0.0	Segment_1 Pristine Marine
2017-01-12 03:30:00	0.0	5.3546495088412165	0.0	5.3546495088412165	0.0	0.0	0.0	0.0	0.0	Segment_1 Pristine Marine
2017-01-12 03:35:00	0.0	10.718379178546904	0.0	0.0	5.359189589273452	5.359189589273452	0.0	0.0	0.0	Segment_1 Pristine Marine
2017-01-12 03:40:00	5.354863827699262	0.0	16.064591483097782	10.709727655398524	0.0	5.354863827699262	0.0	0.0	0.0	Segment_1 Pristine Marine
2017-01-12 03:45:00	5.357150963467851	0.0	0.0	5.357150963467851	0.0	0.0	0.0	0.0	0.0	Segment_1 Pristine Marine
2017-01-12 03:50:00	5.362339989972567	0.0	0.0	10.724679979945133	5.362339989972567	0.0	0.0	0.0	0.0	Segment_1 Pristine Marine
2017-01-12 03:55:00	0.0	0.0	0.0	0.0	5.3676646984370615	0.0	0.0	0.0	0.0	Segment_1 Pristine Marine
2017-01-12 04:00:00	16.10983446915925	0.0	5.369944823053084	5.369944823053084	10.739889646106167	0.0	0.0	0.0	0.0	Segment_1 Pristine Marine
2017-01-12 04:05:00	0.0	0.0	0.0	0.0	0.0	0.0	0.0	0.0	0.0	Segment_1 Pristine Marine
2017-01-12 04:10:00	10.72217309235657	0.0	5.361086546178285	0.0	0.0	0.0	0.0	0.0	0.0	Segment_1 Pristine Marine
2017-01-12 04:15:00	16.065823960404014	0.0	10.710549306936008	0.0	0.0	0.0	0.0	0.0	0.0	Segment_1 Pristine Marine
2017-01-12 04:20:00	10.707941891242877	10.707941891242877	5.3539709456214375	5.3539709456214375	0.0	0.0	0.0	0.0	0.0	Segment_1 Pristine Marine
2017-01-12 04:25:00	5.368795541800406	0.0	0.0	5.368795541800406	0.0	0.0	0.0	0.0	0.0	Segment_1 Pristine Marine
2017-01-12 04:30:00	0.0	0.0	5.36359402002441	0.0	0.0	0.0	0.0	0.0	0.0	Segment_1 Pristine Marine
2017-01-12 04:35:00	0.0	0.0	10.713229481494658	5.356614740747329	0.0	0.0	0.0	0.0	0.0	Segment_1 Pristine Marine
2017-01-12 04:40:00	10.745244801356163	0.0	5.3726224006780825	0.0	0.0	0.0	0.0	0.0	0.0	Segment_1 Pristine Marine
2017-01-12 04:45:00	5.355417564164167	10.710835128328334	0.0	0.0	0.0	0.0	0.0	0.0	0.0	Segment_1 Pristine Marine
2017-01-12 04:50:00	0.0	5.355167475451143	0.0	0.0	0.0	5.355167475451143	0.0	0.0	0.0	Segment_1 Pristine Marine
2017-01-12 04:55:00	5.361229767238898	16.083689301716696	0.0	5.361229767238898	0.0	0.0	0.0	0.0	0.0	Segment_1 Pristine Marine
2017-01-12 05:00:00	5.35252510839596	0.0	0.0	0.0	0.0	0.0	0.0	0.0	0.0	Segment_1 Pristine Marine
2017-01-12 05:05:00	0.0	10.717449005920107	10.717449005920107	0.0	0.0	0.0	0.0	0.0	0.0	Segment_1 Pristine Marine
2017-01-12 05:10:00	5.35598928323117	0.0	5.35598928323117	10.71197856646234	0.0	0.0	0.0	0.0	0.0	Segment_1 Pristine Marine
2017-01-12 05:15:00	5.359851582078308	10.719703164156616	10.719703164156616	0.0	0.0	0.0	0.0	0.0	0.0	Segment_1 Pristine Marine
2017-01-12 05:20:00	5.363181916885731	5.363181916885731	5.363181916885731	5.363181916885731	0.0	0.0	0.0	0.0	0.0	Segment_1 Pristine Marine
2017-01-12 05:25:00	10.714873985636377	10.714873985636377	0.0	0.0	10.714873985636377	5.357436992818188	5.357436992818188	0.0	0.0	Segment_1 Pristine Marine
2017-01-12 05:30:00	10.718057177443338	16.077085766165006	0.0	0.0	0.0	0.0	0.0	0.0	0.0	Segment_1 Pristine Marine
2017-01-12 05:35:00	5.3542566354880705	5.3542566354880705	16.062769906464208	10.708513270976141	0.0	0.0	0.0	0.0	0.0	Segment_1 Pristine Marine
2017-01-12 05:40:00	21.415455279125307	0.0	5.353863819781327	5.353863819781327	0.0	0.0	0.0	0.0	0.0	Segment_1 Pristine Marine
2017-01-12 05:45:00	21.451079508275004	26.81384938534375	5.362769877068751	0.0	0.0	0.0	0.0	0.0	0.0	Segment_1 Pristine Marine
2017-01-12 05:50:00	16.074349304858888	5.358116434952963	16.074349304858888	0.0	5.358116434952963	5.358116434952963	0.0	0.0	0.0	Segment_1 Pristine Marine
2017-01-12 05:55:00	21.42788884253145	5.356972210632862	0.0	5.356972210632862	5.356972210632862	5.356972210632862	0.0	0.0	0.0	Segment_1 Pristine Marine
2017-01-12 06:00:00	5.352382352027908	10.704764704055815	16.05714705608372	10.704764704055815	0.0	5.352382352027908	0.0	0.0	0.0	Segment_1 Pristine Marine
2017-01-12 06:05:00	10.712478897418913	5.356239448709457	0.0	5.356239448709457	0.0	0.0	0.0	0.0	0.0	Segment_1 Pristine Marine
2017-01-12 06:10:00	5.353471061708302	10.706942123416605	16.060413185124908	21.41388424683321	5.353471061708302	0.0	0.0	0.0	0.0	Segment_1 Pristine Marine
2017-01-12 06:15:00	26.782984342526888	0.0	5.3565968685053775	5.3565968685053775	0.0	0.0	0.0	0.0	0.0	Segment_1 Pristine Marine
2017-01-12 06:20:00	16.070165930110704	10.713443953407136	16.070165930110704	5.356721976703568	0.0	0.0	0.0	0.0	0.0	Segment_1 Pristine Marine
2017-01-12 06:25:00	16.069897839325627	0.0	5.356632613108541	5.356632613108541	0.0	0.0	0.0	0.0	0.0	Segment_1 Pristine Marine
2017-01-12 06:30:00	5.356132232071563	26.78066116035782	5.356132232071563	21.424528928286254	0.0	5.356132232071563	0.0	0.0	0.0	Segment_1 Pristine Marine
2017-01-12 06:35:00	26.796305740897328	5.359261148179465	10.71852229635893	0.0	5.359261148179465	0.0	0.0	0.0	0.0	Segment_1 Pristine Marine
2017-01-12 06:40:00	0.0	16.063894949132266	0.0	10.70926329942151	0.0	0.0	0.0	0.0	0.0	Segment_1 Pristine Marine
2017-01-12 06:45:00	10.71112096497591	5.355560482487955	5.355560482487955	0.0	0.0	0.0	0.0	0.0	0.0	Segment_1 Pristine Marine
2017-01-12 06:50:00	16.06512731956038	5.35504243985346	0.0	0.0	5.35504243985346	5.35504243985346	0.0	0.0	0.0	Segment_1 Pristine Marine
2017-01-12 06:55:00	10.708977561911226	5.354488780955613	5.354488780955613	0.0	0.0	0.0	0.0	0.0	0.0	Segment_1 Pristine Marine
2017-01-12 07:00:00	5.352971271131723	5.352971271131723	0.0	0.0	0.0	0.0	0.0	0.0	0.0	Segment_1 Pristine Marine
2017-01-12 07:05:00	16.087288632301835	10.724859088201224	0.0	5.362429544100612	0.0	0.0	0.0	0.0	0.0	Segment_1 Pristine Marine
2017-01-12 07:10:00	10.72095588405894	5.36047794202947	0.0	5.36047794202947	0.0	0.0	0.0	0.0	0.0	Segment_1 Pristine Marine
2017-01-12 07:15:00	5.353845965891422	5.353845965891422	0.0	5.353845965891422	10.707691931782843	0.0	0.0	0.0	0.0	Segment_1 Pristine Marine
2017-01-12 07:20:00	0.0	5.355078163714139	10.710156327428278	0.0	0.0	5.355078163714139	0.0	0.0	0.0	Segment_1 Pristine Marine
2017-01-12 07:25:00	0.0	10.721313857810452	0.0	0.0	0.0	0.0	0.0	0.0	0.0	Segment_1 Pristine Marine
2017-01-12 07:30:00	5.3542566354880705	16.062769906464208	5.3542566354880705	5.3542566354880705	5.3542566354880705	0.0	0.0	0.0	0.0	Segment_1 Pristine Marine
2017-01-12 07:35:00	16.061752146496538	0.0	16.061752146496538	0.0	5.3539173821655135	0.0	0.0	0.0	0.0	Segment_1 Pristine Marine
2017-01-12 07:40:00	0.0	10.704800392314946	5.352400196157473	0.0	0.0	0.0	0.0	0.0	0.0	Segment_1 Pristine Marine
2017-01-12 07:45:00	0.0	5.359082254497414	5.359082254497414	0.0	0.0	0.0	0.0	0.0	0.0	Segment_1 Pristine Marine
2017-01-12 07:50:00	0.0	0.0	5.356543252495083	16.06962975748525	0.0	0.0	0.0	5.356543252495083	0.0	Segment_1 Pristine Marine
2017-01-12 07:55:00	5.3554354285374925	0.0	5.3554354285374925	0.0	0.0	0.0	0.0	0.0	0.0	Segment_1 Pristine Marine
2017-01-12 08:00:00	10.721313857810452	5.360656928905226	0.0	0.0	0.0	0.0	0.0	0.0	0.0	Segment_1 Pristine Marine
2017-01-12 08:05:00	0.0	10.708584697730343	0.0	0.0	0.0	5.3542923488651715	0.0	0.0	0.0	Segment_1 Pristine Marine
2017-01-12 08:10:00	5.3576515348758464	0.0	0.0	0.0	5.3576515348758464	0.0	0.0	0.0	0.0	Segment_1 Pristine Marine
2017-01-12 08:15:00	5.356847090745927	5.356847090745927	0.0	0.0	5.356847090745927	0.0	0.0	0.0	0.0	Segment_1 Pristine Marine
2017-01-12 08:20:00	0.0	10.711907094426586	10.711907094426586	0.0	0.0	0.0	0.0	0.0	0.0	Segment_1 Pristine Marine
2017-01-12 08:25:00	0.0	0.0	0.0	0.0	0.0	0.0	0.0	0.0	0.0	Segment_1 Pristine Marine
2017-01-12 08:30:00	16.075368661952186	0.0	5.358456220650728	5.358456220650728	0.0	0.0	0.0	0.0	0.0	Segment_1 Pristine Marine
2017-01-12 08:35:00	5.353613876158203	0.0	5.353613876158203	5.353613876158203	5.353613876158203	0.0	0.0	0.0	0.0	Segment_1 Pristine Marine
2017-01-12 08:40:00	5.352739257226869	16.058217771680606	0.0	0.0	5.352739257226869	0.0	0.0	0.0	0.0	Segment_1 Pristine Marine
2017-01-12 08:45:00	0.0	0.0	5.353613876158203	0.0	0.0	0.0	0.0	0.0	0.0	Segment_1 Pristine Marine
2017-01-12 08:50:00	0.0	5.357508504928242	0.0	0.0	0.0	0.0	0.0	0.0	0.0	Segment_1 Pristine Marine
2017-01-12 08:55:00	10.725217322661267	10.725217322661267	0.0	0.0	0.0	0.0	0.0	0.0	0.0	Segment_1 Pristine Marine
2017-01-12 09:00:00	0.0	0.0	5.353042664072027	5.353042664072027	0.0	0.0	0.0	0.0	0.0	Segment_1 Pristine Marine
2017-01-12 09:05:00	5.354024510149125	0.0	0.0	0.0	0.0	0.0	0.0	0.0	0.0	Segment_1 Pristine Marine
2017-01-12 09:10:00	0.0	0.0	16.068128664456403	0.0	0.0	0.0	0.0	0.0	0.0	Segment_1 Pristine Marine
2017-01-12 09:15:00	0.0	0.0	0.0	0.0	5.3570079602455385	0.0	0.0	0.0	0.0	Segment_1 Pristine Marine
2017-01-12 09:20:00	0.0	0.0	0.0	0.0	0.0	0.0	0.0	0.0	0.0	Segment_1 Pristine Marine
2017-01-12 09:25:00	0.0	0.0	0.0	0.0	5.356721976703568	5.356721976703568	0.0	0.0	0.0	Segment_1 Pristine Marine
2017-01-12 09:30:00	0.0	0.0	5.364794855418972	0.0	0.0	0.0	0.0	0.0	0.0	Segment_1 Pristine Marine
2017-01-12 09:35:00	10.71269333927973	0.0	0.0	0.0	5.356346669639865	5.356346669639865	0.0	0.0	0.0	Segment_1 Pristine Marine
2017-01-12 09:40:00	5.361874356720034	5.361874356720034	0.0	0.0	0.0	0.0	0.0	0.0	0.0	Segment_1 Pristine Marine
2017-01-12 09:45:00	0.0	0.0	0.0	5.3569900853795565	0.0	0.0	0.0	0.0	0.0	Segment_1 Pristine Marine
2017-01-12 09:50:00	0.0	0.0	0.0	5.360656928905226	0.0	0.0	0.0	0.0	0.0	Segment_1 Pristine Marine
2017-01-12 09:55:00	0.0	0.0	0.0	5.356042888152135	0.0	0.0	0.0	0.0	0.0	Segment_1 Pristine Marine
2017-01-12 10:00:00	0.0	0.0	0.0	0.0	0.0	0.0	0.0	0.0	0.0	Segment_1 Pristine Marine
2017-01-12 10:05:00	5.355453293029999	5.355453293029999	0.0	0.0	0.0	0.0	0.0	0.0	0.0	Segment_1 Pristine Marine
2017-01-12 10:10:00	10.73202832730815	0.0	10.73202832730815	0.0	0.0	0.0	0.0	0.0	0.0	Segment_1 Pristine Marine
2017-01-12 10:15:00	0.0	0.0	0.0	0.0	0.0	0.0	0.0	0.0	0.0	Segment_1 Pristine Marine
2017-01-12 10:20:00	5.355203200980091	0.0	0.0	5.355203200980091	0.0	0.0	0.0	0.0	0.0	Segment_1 Pristine Marine
2017-01-12 10:25:00	0.0	0.0	0.0	0.0	0.0	0.0	0.0	0.0	0.0	Segment_1 Pristine Marine
2017-01-12 10:30:00	0.0	16.055969433831088	0.0	0.0	0.0	0.0	0.0	0.0	0.0	Segment_1 Pristine Marine
2017-01-12 10:35:00	10.716125577037573	5.358062788518787	0.0	0.0	0.0	0.0	0.0	0.0	0.0	Segment_1 Pristine Marine
2017-01-12 10:40:00	0.0	0.0	0.0	0.0	5.352917727676191	0.0	0.0	0.0	0.0	Segment_1 Pristine Marine
2017-01-12 10:45:00	10.708691839648257	5.354345919824128	0.0	0.0	0.0	0.0	0.0	0.0	0.0	Segment_1 Pristine Marine
2017-01-12 10:50:00	5.361319284287774	10.722638568575547	0.0	0.0	0.0	5.361319284287774	0.0	0.0	0.0	Segment_1 Pristine Marine
2017-01-12 10:55:00	5.355471157641691	10.710942315283383	0.0	0.0	0.0	0.0	0.0	0.0	0.0	Segment_1 Pristine Marine
2017-01-12 11:00:00	5.357276097550467	5.357276097550467	5.357276097550467	0.0	0.0	0.0	0.0	0.0	0.0	Segment_1 Pristine Marine
2017-01-12 11:05:00	10.729195332895557	0.0	0.0	0.0	0.0	0.0	0.0	0.0	0.0	Segment_1 Pristine Marine
2017-01-12 11:10:00	10.705407129130156	0.0	0.0	5.352703564565077	0.0	0.0	0.0	0.0	0.0	Segment_1 Pristine Marine
2017-01-12 11:15:00	5.360066317571026	5.360066317571026	5.360066317571026	0.0	0.0	0.0	0.0	0.0	0.0	Segment_1 Pristine Marine
2017-01-12 11:20:00	5.3558820766081405	5.3558820766081405	0.0	0.0	0.0	0.0	0.0	0.0	0.0	Segment_1 Pristine Marine
2017-01-12 11:25:00	16.0655560144681	0.0	0.0	5.355185338156034	0.0	0.0	0.0	0.0	0.0	Segment_1 Pristine Marine
2017-01-12 11:30:00	0.0	10.707120639693127	5.353560319846563	5.353560319846563	0.0	0.0	0.0	0.0	0.0	Segment_1 Pristine Marine
2017-01-12 11:35:00	5.3583131477360615	5.3583131477360615	0.0	0.0	0.0	0.0	0.0	0.0	0.0	Segment_1 Pristine Marine
2017-01-12 11:40:00	5.3545602143801885	5.3545602143801885	5.3545602143801885	0.0	0.0	0.0	0.0	0.0	0.0	Segment_1 Pristine Marine
2017-01-12 11:45:00	0.0	5.3526143349930875	5.3526143349930875	5.3526143349930875	0.0	0.0	5.3526143349930875	0.0	0.0	Segment_1 Pristine Marine
2017-01-12 11:50:00	0.0	0.0	5.353631728500203	5.353631728500203	0.0	0.0	0.0	0.0	0.0	Segment_1 Pristine Marine
2017-01-12 11:55:00	0.0	5.355774874276769	5.355774874276769	5.355774874276769	0.0	0.0	0.0	0.0	0.0	Segment_1 Pristine Marine
2017-01-12 12:00:00	0.0	10.704978837180075	0.0	0.0	0.0	0.0	0.0	0.0	0.0	Segment_1 Pristine Marine
2017-01-12 12:05:00	5.352186074455023	5.352186074455023	5.352186074455023	0.0	0.0	0.0	0.0	0.0	0.0	Segment_1 Pristine Marine
2017-01-12 12:10:00	10.705835455352382	0.0	0.0	5.352917727676191	0.0	0.0	0.0	0.0	0.0	Segment_1 Pristine Marine
2017-01-12 12:15:00	5.351829243019049	5.351829243019049	10.703658486038098	0.0	0.0	0.0	0.0	0.0	0.0	Segment_1 Pristine Marine
2017-01-12 12:20:00	5.3558106079103895	5.3558106079103895	0.0	0.0	5.3558106079103895	0.0	0.0	0.0	0.0	Segment_1 Pristine Marine
2017-01-12 12:25:00	16.05757532518788	10.70505021679192	5.35252510839596	0.0	0.0	0.0	0.0	0.0	0.0	Segment_1 Pristine Marine
2017-01-12 12:30:00	5.356650485589016	0.0	0.0	0.0	0.0	0.0	0.0	0.0	0.0	Segment_1 Pristine Marine
2017-01-12 12:35:00	16.064162839663123	5.354720946554376	10.709441893108751	5.354720946554376	0.0	0.0	0.0	0.0	0.0	Segment_1 Pristine Marine
2017-01-12 12:40:00	0.0	5.354899549176905	5.354899549176905	0.0	0.0	0.0	0.0	0.0	0.0	Segment_1 Pristine Marine
2017-01-12 12:45:00	0.0	16.05789654200847	0.0	0.0	0.0	0.0	0.0	0.0	0.0	Segment_1 Pristine Marine
2017-01-12 12:50:00	5.3629848464652135	5.3629848464652135	5.3629848464652135	10.725969692930427	0.0	0.0	0.0	0.0	0.0	Segment_1 Pristine Marine
2017-01-12 12:55:00	0.0	5.3527749503646715	5.3527749503646715	0.0	5.3527749503646715	0.0	0.0	0.0	0.0	Segment_1 Pristine Marine
2017-01-12 13:00:00	0.0	0.0	0.0	5.359261148179465	0.0	0.0	0.0	0.0	0.0	Segment_1 Pristine Marine
2017-01-12 13:05:00	5.352560798677836	5.352560798677836	0.0	0.0	0.0	0.0	0.0	0.0	0.0	Segment_1 Pristine Marine
2017-01-12 13:10:00	10.707441983992334	5.353720991996167	5.353720991996167	0.0	0.0	0.0	5.353720991996167	0.0	0.0	Segment_1 Pristine Marine
2017-01-12 13:15:00	10.707084935961603	5.353542467980802	5.353542467980802	0.0	5.353542467980802	0.0	0.0	0.0	0.0	Segment_1 Pristine Marine
2017-01-12 13:20:00	5.354595931807217	0.0	0.0	0.0	0.0	0.0	0.0	0.0	0.0	Segment_1 Pristine Marine
2017-01-12 13:25:00	0.0	10.710334950902286	0.0	0.0	0.0	0.0	0.0	0.0	0.0	Segment_1 Pristine Marine
2017-01-12 13:30:00	5.354203066315692	0.0	0.0	10.708406132631383	0.0	0.0	0.0	0.0	0.0	Segment_1 Pristine Marine
2017-01-12 13:35:00	0.0	21.410957028907475	0.0	10.705478514453738	0.0	0.0	0.0	0.0	0.0	Segment_1 Pristine Marine
2017-01-12 13:40:00	10.70894184579454	5.354470922897272	5.354470922897272	5.354470922897272	0.0	0.0	0.0	0.0	0.0	Segment_1 Pristine Marine
2017-01-12 13:45:00	5.353988800344911	0.0	0.0	0.0	0.0	0.0	0.0	0.0	0.0	Segment_1 Pristine Marine
2017-01-12 13:50:00	5.356471766150947	0.0	5.356471766150947	0.0	0.0	0.0	0.0	0.0	0.0	Segment_1 Pristine Marine
2017-01-12 13:55:00	5.3533639558710835	0.0	5.3533639558710835	5.3533639558710835	0.0	5.3533639558710835	0.0	0.0	0.0	Segment_1 Pristine Marine
2017-01-12 14:00:00	16.064162839663123	0.0	5.354720946554376	5.354720946554376	0.0	0.0	0.0	0.0	0.0	Segment_1 Pristine Marine
2017-01-12 14:05:00	0.0	0.0	0.0	5.356257318566427	5.356257318566427	0.0	0.0	0.0	0.0	Segment_1 Pristine Marine
2017-01-12 14:10:00	10.718486516547618	5.359243258273809	16.077729774821428	0.0	0.0	0.0	0.0	0.0	0.0	Segment_1 Pristine Marine
2017-01-12 14:15:00	10.7056926761367	10.7056926761367	0.0	0.0	0.0	0.0	0.0	0.0	0.0	Segment_1 Pristine Marine
2017-01-12 14:20:00	5.353060512604658	0.0	5.353060512604658	5.353060512604658	0.0	0.0	0.0	0.0	0.0	Segment_1 Pristine Marine
2017-01-12 14:25:00	0.0	5.3561858398539615	0.0	0.0	5.3561858398539615	0.0	0.0	0.0	0.0	Segment_1 Pristine Marine
2017-01-12 14:30:00	0.0	0.0	5.354738806280502	10.709477612561004	5.354738806280502	0.0	0.0	0.0	0.0	Segment_1 Pristine Marine
2017-01-12 14:35:00	10.730414412957174	0.0	5.365207206478587	5.365207206478587	0.0	0.0	5.365207206478587	0.0	0.0	Segment_1 Pristine Marine
2017-01-12 14:40:00	10.713336716377507	0.0	0.0	0.0	5.356668358188753	0.0	0.0	0.0	0.0	Segment_1 Pristine Marine
2017-01-12 14:45:00	5.355149612865418	0.0	0.0	0.0	0.0	0.0	0.0	0.0	0.0	Segment_1 Pristine Marine
2017-01-12 14:50:00	0.0	16.064002104272422	0.0	0.0	5.354667368090809	0.0	0.0	0.0	0.0	Segment_1 Pristine Marine
2017-01-12 14:55:00	5.357061585559213	5.357061585559213	10.714123171118427	0.0	0.0	0.0	0.0	0.0	0.0	Segment_1 Pristine Marine
2017-01-12 15:00:00	5.357597897750546	5.357597897750546	0.0	5.357597897750546	0.0	0.0	0.0	0.0	0.0	Segment_1 Pristine Marine
2017-01-12 15:05:00	10.708548984234136	26.77137246058534	5.354274492117068	0.0	0.0	0.0	0.0	0.0	0.0	Segment_1 Pristine Marine
2017-01-12 15:10:00	0.0	0.0	5.356757722976451	10.713515445952902	0.0	0.0	0.0	0.0	0.0	Segment_1 Pristine Marine
2017-01-12 15:15:00	5.3585814157187315	5.3585814157187315	5.3585814157187315	0.0	0.0	0.0	0.0	0.0	0.0	Segment_1 Pristine Marine
2017-01-12 15:20:00	0.0	5.353953091017044	16.061859273051134	0.0	5.353953091017044	0.0	0.0	0.0	0.0	Segment_1 Pristine Marine
2017-01-12 15:25:00	16.061109417176525	5.353703139058841	10.707406278117682	0.0	5.353703139058841	5.353703139058841	0.0	0.0	0.0	Segment_1 Pristine Marine
2017-01-12 15:30:00	21.43160742264589	16.07370556698442	5.3579018556614715	10.715803711322943	0.0	5.3579018556614715	0.0	0.0	0.0	Segment_1 Pristine Marine
2017-01-12 15:35:00	10.70833470825922	5.35416735412961	0.0	5.35416735412961	0.0	0.0	0.0	0.0	0.0	Segment_1 Pristine Marine
2017-01-12 15:40:00	16.057735931991786	0.0	5.352578643997261	0.0	5.352578643997261	0.0	0.0	0.0	0.0	Segment_1 Pristine Marine
2017-01-12 15:45:00	5.356650485589016	5.356650485589016	0.0	0.0	0.0	0.0	0.0	0.0	0.0	Segment_1 Pristine Marine
2017-01-12 15:50:00	5.353114058916703	5.353114058916703	5.353114058916703	5.353114058916703	0.0	0.0	0.0	0.0	0.0	Segment_1 Pristine Marine
2017-01-12 15:55:00	0.0	10.707013529212887	16.060520293819337	0.0	0.0	5.353506764606443	0.0	0.0	0.0	Segment_1 Pristine Marine
2017-01-12 16:00:00	10.706942123416605	0.0	16.060413185124908	0.0	0.0	0.0	0.0	0.0	0.0	Segment_1 Pristine Marine
2017-01-12 16:05:00	0.0	10.705014526867009	5.3525072634335045	0.0	0.0	0.0	0.0	0.0	0.0	Segment_1 Pristine Marine
2017-01-12 16:10:00	10.712407418706453	0.0	5.356203709353227	0.0	0.0	5.356203709353227	0.0	0.0	0.0	Segment_1 Pristine Marine
2017-01-12 16:15:00	10.70387257490767	10.70387257490767	0.0	10.70387257490767	5.351936287453835	0.0	0.0	0.0	0.0	Segment_1 Pristine Marine
2017-01-12 16:20:00	5.354185210163101	0.0	5.354185210163101	5.354185210163101	0.0	0.0	0.0	0.0	0.0	Segment_1 Pristine Marine
2017-01-12 16:25:00	5.355399699910024	0.0	0.0	5.355399699910024	5.355399699910024	5.355399699910024	0.0	0.0	0.0	Segment_1 Pristine Marine
2017-01-12 16:30:00	10.72045476096494	5.36022738048247	10.72045476096494	0.0	0.0	0.0	0.0	0.0	0.0	Segment_1 Pristine Marine
2017-01-12 16:35:00	10.705407129130156	10.705407129130156	0.0	0.0	0.0	0.0	0.0	0.0	0.0	Segment_1 Pristine Marine
2017-01-12 16:40:00	5.354720946554376	16.064162839663123	0.0	0.0	0.0	0.0	0.0	0.0	0.0	Segment_1 Pristine Marine
2017-01-12 16:45:00	0.0	5.351722202866184	5.351722202866184	0.0	0.0	5.351722202866184	0.0	0.0	0.0	Segment_1 Pristine Marine
2017-01-12 16:50:00	0.0	5.355649810313996	0.0	5.355649810313996	0.0	0.0	5.355649810313996	0.0	0.0	Segment_1 Pristine Marine
2017-01-12 16:55:00	5.351829243019049	16.05548772905715	0.0	0.0	0.0	0.0	0.0	0.0	0.0	Segment_1 Pristine Marine
2017-01-12 17:00:00	16.064805813393413	5.354935271131137	0.0	5.354935271131137	5.354935271131137	5.354935271131137	5.354935271131137	0.0	0.0
2017-01-12 17:05:00	5.354149498215219	5.354149498215219	0.0	0.0	0.0	0.0	0.0	0.0	0.0
2017-01-12 17:10:00	5.355113888051455	0.0	0.0	0.0	0.0	5.355113888051455	0.0	0.0	0.0	Segment_1 Pristine Marine
2017-01-12 17:15:00	0.0	10.705371436825363	0.0	5.3526857184126815	0.0	5.3526857184126815	0.0	0.0	0.0	Segment_1 Pristine Marine
2017-01-12 17:20:00	10.717592098892675	5.3587960494463385	0.0	0.0	0.0	5.3587960494463385	0.0	0.0	0.0	Segment_1 Pristine Marine
2017-01-12 17:25:00	16.059663464263735	10.706442309509155	5.3532211547545785	0.0	5.3532211547545785	0.0	0.0	0.0	0.0	Segment_1 Pristine Marine
2017-01-12 17:30:00	10.71112096497591	5.355560482487955	5.355560482487955	5.355560482487955	0.0	0.0	0.0	0.0	0.0	Segment_1 Pristine Marine
2017-01-12 17:35:00	10.722352116888851	5.361176058444427	5.361176058444427	5.361176058444427	5.361176058444427	0.0	0.0	0.0	0.0	Segment_1 Pristine Marine
2017-01-12 17:40:00	10.714158921804707	0.0	0.0	0.0	0.0	0.0	0.0	0.0	0.0	Segment_1 Pristine Marine
2017-01-12 17:45:00	10.705585594224159	5.3527927971120794	5.3527927971120794	5.3527927971120794	0.0	0.0	0.0	0.0	0.0	Segment_1 Pristine Marine
2017-01-12 17:50:00	0.0	5.355131750398856	5.355131750398856	0.0	0.0	0.0	0.0	0.0	0.0	Segment_1 Pristine Marine
2017-01-12 17:55:00	0.0	5.353399657340632	0.0	0.0	5.353399657340632	0.0	0.0	0.0	0.0	Segment_1 Pristine Marine
2017-01-12 18:00:00	10.709941987123935	5.3549709935619685	5.3549709935619685	0.0	0.0	0.0	0.0	0.0	0.0	Segment_1 Pristine Marine
2017-01-12 18:05:00	5.352043336170797	5.352043336170797	0.0	0.0	0.0	0.0	0.0	0.0	0.0	Segment_1 Pristine Marine
2017-01-12 18:10:00	21.40760242199915	0.0	0.0	0.0	0.0	0.0	0.0	0.0	0.0	Segment_1 Pristine Marine
2017-01-12 18:15:00	16.055594772064588	0.0	0.0	0.0	5.351864924021529	0.0	0.0	0.0	0.0	Segment_1 Pristine Marine
2017-01-12 18:20:00	5.353203305150685	0.0	0.0	0.0	0.0	0.0	0.0	0.0	0.0	Segment_1 Pristine Marine
2017-01-12 18:25:00	5.355167475451143	10.710334950902286	0.0	5.355167475451143	5.355167475451143	0.0	0.0	0.0	0.0	Segment_1 Pristine Marine
2017-01-12 18:30:00	0.0	10.712943532301894	0.0	5.356471766150947	0.0	5.356471766150947	0.0	0.0	0.0	Segment_1 Pristine Marine
2017-01-12 18:35:00	5.358760275964387	0.0	5.358760275964387	0.0	0.0	0.0	0.0	0.0	0.0	Segment_1 Pristine Marine
2017-01-12 18:40:00	16.060466739293542	5.353488913097848	5.353488913097848	0.0	0.0	0.0	0.0	0.0	0.0	Segment_1 Pristine Marine
2017-01-12 18:45:00	5.359028588721669	0.0	0.0	0.0	0.0	0.0	0.0	0.0	0.0	Segment_1 Pristine Marine
2017-01-12 18:50:00	5.358652958384211	5.358652958384211	5.358652958384211	10.717305916768423	0.0	0.0	0.0	0.0	0.0	Segment_1 Pristine Marine
2017-01-12 18:55:00	5.363396919317782	5.363396919317782	0.0	5.363396919317782	0.0	0.0	0.0	0.0	0.0	Segment_1 Pristine Marine
2017-01-12 19:00:00	5.351704363256986	0.0	5.351704363256986	5.351704363256986	0.0	0.0	0.0	0.0	0.0	Segment_1 Pristine Marine
2017-01-12 19:05:00	0.0	0.0	0.0	0.0	0.0	0.0	0.0	0.0	0.0	Segment_1 Pristine Marine
2017-01-12 19:10:00	21.415026792912084	5.353756698228021	10.707513396456042	5.353756698228021	0.0	0.0	0.0	0.0	0.0	Segment_1 Pristine Marine
2017-01-12 19:15:00	0.0	0.0	0.0	0.0	0.0	0.0	0.0	0.0	0.0	Segment_1 Pristine Marine
2017-01-12 19:20:00	5.357115211946512	0.0	0.0	0.0	0.0	5.357115211946512	0.0	0.0	0.0	Segment_1 Pristine Marine
2017-01-12 19:25:00	5.352471573865558	5.352471573865558	5.352471573865558	0.0	0.0	0.0	0.0	0.0	0.0	Segment_1 Pristine Marine
2017-01-12 19:30:00	5.356239448709457	16.068718346128367	0.0	0.0	0.0	0.0	5.356239448709457	0.0	0.0	Segment_1 Pristine Marine
2017-01-12 19:35:00	5.352721410836471	0.0	0.0	0.0	0.0	0.0	0.0	0.0	0.0	Segment_1 Pristine Marine
2017-01-12 19:40:00	5.353953091017044	10.707906182034089	10.707906182034089	5.353953091017044	0.0	0.0	0.0	0.0	0.0	Segment_1 Pristine Marine
2017-01-12 19:45:00	0.0	16.069308071083185	0.0	0.0	0.0	0.0	0.0	0.0	0.0	Segment_1 Pristine Marine
2017-01-12 19:50:00	0.0	5.352079020028088	5.352079020028088	0.0	5.352079020028088	0.0	0.0	0.0	0.0	Segment_1 Pristine Marine
2017-01-12 19:55:00	0.0	10.707799055836745	5.353899527918372	0.0	0.0	0.0	0.0	0.0	0.0	Segment_1 Pristine Marine
2017-01-12 20:00:00	10.715982523221788	10.715982523221788	0.0	0.0	0.0	0.0	0.0	0.0	0.0	Segment_1 Pristine Marine
2017-01-12 20:05:00	0.0	0.0	0.0	5.352667872379287	5.352667872379287	0.0	0.0	0.0	0.0	Segment_1 Pristine Marine
2017-01-12 20:10:00	10.709620492752755	0.0	5.3548102463763785	0.0	0.0	0.0	0.0	0.0	0.0	Segment_1 Pristine Marine
2017-01-12 20:15:00	0.0	0.0	16.081219051877365	5.360406350625789	0.0	0.0	0.0	0.0	0.0	Segment_1 Pristine Marine
2017-01-12 20:20:00	5.352578643997261	16.057735931991786	0.0	0.0	5.352578643997261	0.0	0.0	0.0	0.0	Segment_1 Pristine Marine
2017-01-12 20:25:00	5.352882032634247	0.0	0.0	5.352882032634247	5.352882032634247	0.0	0.0	0.0	0.0	Segment_1 Pristine Marine
2017-01-12 20:30:00	0.0	10.71212151339514	0.0	0.0	0.0	0.0	0.0	0.0	0.0	Segment_1 Pristine Marine
2017-01-12 20:35:00	5.356668358188753	0.0	0.0	0.0	0.0	0.0	0.0	0.0	0.0	Segment_1 Pristine Marine
2017-01-12 20:40:00	5.355649810313996	0.0	5.355649810313996	0.0	0.0	0.0	0.0	0.0	0.0	Segment_1 Pristine Marine
2017-01-12 20:45:00	0.0	5.35381025846884	0.0	5.35381025846884	0.0	0.0	0.0	0.0	0.0	Segment_1 Pristine Marine
2017-01-12 20:50:00	0.0	0.0	0.0	0.0	0.0	0.0	0.0	0.0	0.0	Segment_1 Pristine Marine
2017-01-12 20:55:00	10.707906182034089	16.061859273051134	0.0	0.0	5.353953091017044	0.0	0.0	0.0	0.0	Segment_1 Pristine Marine
2017-01-12 21:00:00	5.358760275964387	5.358760275964387	0.0	0.0	0.0	0.0	0.0	0.0	0.0	Segment_1 Pristine Marine
2017-01-12 21:05:00	10.7372320220824	5.368616011041199	0.0	0.0	0.0	0.0	0.0	0.0	0.0	Segment_1 Pristine Marine
2017-01-12 21:10:00	21.417455108194662	10.708727554097331	10.708727554097331	0.0	0.0	0.0	0.0	0.0	0.0	Segment_1 Pristine Marine
2017-01-12 21:15:00	5.352418040406022	10.704836080812044	10.704836080812044	5.352418040406022	0.0	0.0	0.0	0.0	0.0	Segment_1 Pristine Marine
2017-01-12 21:20:00	5.3539709456214375	5.3539709456214375	0.0	0.0	5.3539709456214375	0.0	0.0	0.0	0.0	Segment_1 Pristine Marine
2017-01-12 21:25:00	5.354506639133075	5.354506639133075	10.70901327826615	0.0	0.0	0.0	0.0	0.0	0.0	Segment_1 Pristine Marine
2017-01-12 21:30:00	10.707656224241184	16.061484336361776	0.0	0.0	5.353828112120592	0.0	0.0	0.0	0.0	Segment_1 Pristine Marine
2017-01-12 21:35:00	5.354078075748608	0.0	5.354078075748608	0.0	0.0	0.0	0.0	0.0	0.0	Segment_1 Pristine Marine
2017-01-12 21:40:00	5.352953423194196	0.0	5.352953423194196	0.0	0.0	0.0	0.0	0.0	0.0	Segment_1 Pristine Marine
2017-01-12 21:45:00	0.0	5.35381025846884	0.0	0.0	10.70762051693768	0.0	0.0	0.0	0.0	Segment_1 Pristine Marine
2017-01-12 21:50:00	5.352203917275884	0.0	5.352203917275884	16.056611751827653	0.0	0.0	0.0	0.0	0.0	Segment_1 Pristine Marine
2017-01-12 21:55:00	5.353596023935262	0.0	10.707192047870524	0.0	5.353596023935262	0.0	0.0	0.0	0.0	Segment_1 Pristine Marine
2017-01-12 22:00:00	5.353417508253979	0.0	5.353417508253979	0.0	5.353417508253979	0.0	0.0	0.0	0.0	Segment_1 Pristine Marine
2017-01-12 22:05:00	10.705192978871354	5.352596489435677	0.0	0.0	0.0	0.0	5.352596489435677	0.0	0.0	Segment_1 Pristine Marine
2017-01-12 22:10:00	5.355167475451143	5.355167475451143	10.710334950902286	0.0	0.0	0.0	0.0	0.0	0.0	Segment_1 Pristine Marine
2017-01-12 22:15:00	10.707906182034089	0.0	5.353953091017044	0.0	0.0	0.0	0.0	0.0	0.0	Segment_1 Pristine Marine
2017-01-12 22:20:00	10.703694166921633	26.759235417304087	0.0	10.703694166921633	0.0	0.0	0.0	0.0	0.0	Segment_1 Pristine Marine
2017-01-12 22:25:00	0.0	10.709191863614434	0.0	0.0	0.0	0.0	0.0	0.0	0.0	Segment_1 Pristine Marine
2017-01-12 22:30:00	0.0	5.3542923488651715	0.0	5.3542923488651715	0.0	0.0	0.0	0.0	0.0	Segment_1 Pristine Marine
[truncated: 25,361 more rows]
