# Supplementary material for: Sources, Occurrence and Characteristics of Fluorescent Biological Aerosol Particles Measured Over the Pristine Southern Ocean
Source: J Geophys Res Atmos. 2021 Jun 9;126(11):e2021JD034811. doi: 10.1029/2021JD034811 (PMC8244095; doi:10.1029/2021JD034811)
Supplement: Supplementary file 2 — Data Set S1 [file JGRD-126-e2021JD034811-s001.zip › Data archive/_Particle_size_distribution_data/PSD_tot_clean_5min_9bin_0.5um_14um.csv]

time_	0.6028570409756517	0.8764012816178796	1.2740652496625366	1.8521678304726774	2.6925824035672523	3.914332103559852	5.69044638955526	8.272466223025312	12.02606838308921	region_label
2017-01-06 00:00:00	2969.397429899929	2508.4440382548137	1549.0177928539342	1018.3854001461852	375.19462110648925	133.99807896660332	21.439692634656527	5.359923158664132	0.0	Terrestrially-infl
2017-01-06 00:05:00	2918.245049803608	2570.197475056388	1488.5727043034915	856.7324916854628	364.11130896632164	69.60951494944385	26.772890365170714	0.0	0.0	Terrestrially-infl
2017-01-06 00:10:00	2708.711840566907	2767.5968805792318	1777.2575712810535	1065.2839056774992	444.3143928202634	117.77008002464814	48.17866910099242	21.4127418226633	0.0	Terrestrially-infl
2017-01-06 00:15:00	3521.0110670963445	2985.0885302475863	1961.4764848664565	1195.1072571727318	691.3400725348987	150.05831031765243	37.51457757941311	21.436901473950353	0.0	Terrestrially-infl
2017-01-06 00:20:00	3937.308886436155	3771.2455184368073	1987.4035331534878	1221.3692872210115	669.6103548360808	155.34960232197074	26.784414193443236	5.356882838688646	0.0	Terrestrially-infl
2017-01-06 00:25:00	3587.160533566363	3373.001695741505	1900.6596856956103	1135.0418404717448	562.166949290251	144.5572155317788	58.893680401835816	5.3539709456214375	0.0	Terrestrially-infl
2017-01-06 00:30:00	3287.765764007756	2950.4217198180354	1884.842913567964	1065.5788062500706	524.7574020728991	91.02934525754371	32.128004208544844	21.41866947236323	0.0	Terrestrially-infl
2017-01-06 00:35:00	2758.665795750899	2330.1351867022154	1339.1581532771354	798.1382593531728	348.1811198520552	123.20255010149643	21.426530452434164	21.426530452434164	0.0	Terrestrially-infl
2017-01-06 00:40:00	2190.387703475453	2195.743174633094	1103.2270584741887	690.8557793357784	332.03921177378487	96.3984808375505	37.48829810349185	16.066413472925078	0.0	Terrestrially-infl
2017-01-06 00:45:00	2399.987614952038	2126.7747391427656	1221.422268323805	760.7103600964049	283.92710623316515	80.3567281791977	37.49980648362559	0.0	0.0	Terrestrially-infl
2017-01-06 00:50:00	2795.235589611373	2746.9493702130967	1502.2379368352872	1094.4876396942807	676.0070715758793	177.049471127016	64.38162586436945	26.82567744348727	0.0	Terrestrially-infl
2017-01-06 00:55:00	2717.680650078555	2433.583856283361	1452.6458701603324	1018.4602041714503	455.6269334451225	85.76506982496427	21.441267456241068	10.720633728120534	0.0	Terrestrially-infl
2017-01-06 01:00:00	2868.9725880913206	2847.562344896609	1520.1272668245056	1113.33264612499	535.2560798677837	112.40377677223458	48.173047188100526	10.705121597355673	0.0	Terrestrially-infl
2017-01-06 01:05:00	2810.2911770722353	2558.703205029577	1514.880767831319	861.8226276354852	438.9407171808062	123.11751823364077	26.76467787687843	0.0	0.0	Terrestrially-infl
2017-01-06 01:10:00	2950.6972789735805	2865.0145993663623	1515.5123955526738	819.3406237440249	396.2823931833846	133.8791868862786	69.61717718086487	0.0	0.0	Terrestrially-infl
2017-01-06 01:15:00	2645.867532800955	2463.7632896527107	1472.9019666402075	771.2650298043269	428.4805721135149	123.18816448263556	26.780035757094684	21.424028605675744	0.0	Terrestrially-infl
2017-01-06 01:20:00	3115.9383521488066	2757.230672434082	1665.046095392232	1252.7999560185926	497.9076748279022	85.66153545426275	32.12307579534853	5.353845965891422	0.0	Terrestrially-infl
2017-01-06 01:25:00	3236.831658529513	2845.625183243661	1763.1086351924005	1087.875540863396	578.7712237105752	128.61582749123895	75.02589936988937	16.07697843640487	0.0	Terrestrially-infl
2017-01-06 01:30:00	3164.207381003843	3105.313504200049	1649.028550506233	1076.1517488693273	588.9387680379402	107.07977600689823	32.12393280206948	16.061966401034738	0.0	Terrestrially-infl
2017-01-06 01:35:00	3238.396453556065	2960.0549401925678	1680.754523002652	1252.5368101357342	519.2139768511377	90.99626398422001	21.41088564334588	5.352721410836471	5.352721410836471	Terrestrially-infl
2017-01-06 01:40:00	3331.970008017057	2994.487515243625	1848.1184128068885	980.3062885323498	562.470821289053	123.20789418712587	32.14118978794588	10.713729929315296	0.0	Terrestrially-infl
2017-01-06 01:45:00	2635.7622494245898	2346.471270829209	1387.5252491889612	942.8743006071704	450.0081889261496	123.21652792025525	32.14344206615354	0.0	0.0	Terrestrially-infl
2017-01-06 01:50:00	2927.948373703097	2724.5442819284767	1568.3526023674726	936.729370014702	508.51022943655266	90.99656737285677	37.46917480058809	21.410957028907475	0.0	Terrestrially-infl
2017-01-06 01:55:00	2704.125058908431	2532.7745601261145	1381.5133964324261	862.1071969985295	369.47451299936984	74.96584321726344	32.128218521684325	16.064109260842162	0.0	Terrestrially-infl
2017-01-06 02:00:00	2682.6794039294487	2350.691134381294	1392.2088722987162	835.3253233792298	353.4068675835203	85.67439214145945	21.418598035364862	0.0	0.0	Terrestrially-infl
2017-01-06 02:05:00	2732.292866337276	2341.1999658615478	1526.8695429531836	803.6155489227283	375.0205894972732	150.00823579890928	32.14462195690913	0.0	0.0	Terrestrially-infl
2017-01-06 02:10:00	3253.8752969614093	2916.1584210000115	1549.2091611562562	1029.232383882357	482.4526799448548	144.7358039834565	42.884682661764884	10.721170665441221	0.0	Terrestrially-infl
2017-01-06 02:15:00	3452.021920574973	3270.054873598928	2039.1013205256816	1166.7298894346422	604.7728325968558	139.15127121697566	48.16774772895312	10.70394393976736	0.0	Terrestrially-infl
2017-01-06 02:20:00	3870.211133173119	3666.7975466439643	2194.72553886719	1370.3652145121969	717.3005419712282	198.06059740996602	48.176902072694425	26.76494559594134	0.0	Terrestrially-infl
2017-01-06 02:25:00	4354.016474512925	3774.910835045689	2230.629129799725	1528.1954374829845	713.1578708253929	123.32805284950405	69.70716030624139	32.17253552595757	0.0	Terrestrially-infl
2017-01-06 02:30:00	4381.067692473119	4247.1719806004685	2426.190299132424	1612.1043709467099	728.3926725872177	166.0306827220864	21.42331389962405	21.42331389962405	0.0	Terrestrially-infl
2017-01-06 02:35:00	4683.553158085804	3827.132009178685	2280.2213089652028	1450.5633209614318	615.5527007769914	181.98949414276268	48.17368962602541	10.70526436133898	0.0	Terrestrially-infl
2017-01-06 02:40:00	4276.5619143758895	3971.0932062061825	2481.2633663609477	1516.6253405618754	712.7603190626481	139.3366037265327	48.23190128995363	16.077300429984547	0.0	Terrestrially-infl
2017-01-06 02:45:00	4382.627338815599	3980.305367688096	2253.0030383140165	1389.3518736269766	595.4365172687044	171.6573743477346	53.64292948366706	16.092878845100113	0.0	Terrestrially-infl
2017-01-06 02:50:00	4216.260704310929	3707.309285112025	2180.455027515309	1264.34247295728	771.4632038383403	166.07888415964274	32.14430015993086	21.4295334399539	0.0	Terrestrially-infl
2017-01-06 02:55:00	4181.98126640499	3507.295428290997	1965.1563697447266	1215.5054385069561	626.4939925344222	160.6394852652365	48.19184557957095	16.06394852652365	0.0	Terrestrially-infl
2017-01-06 03:00:00	3979.141617206416	3652.455697085835	1970.8265344979288	1146.0784738656432	556.9727162711538	149.9541928422337	37.48854821055843	26.77753443611316	0.0	Terrestrially-infl
2017-01-06 03:05:00	4165.8200590002725	3367.9959088832534	1868.7290496029495	1333.276599859984	621.1248417018402	139.21763693317104	16.063573492288967	10.70904899485931	0.0	Terrestrially-infl
2017-01-06 03:10:00	3990.2785758948603	3095.8134454593683	1783.5741822456218	1306.8831845883838	519.5396266601362	144.61412288478016	37.4925503775356	0.0	0.0	Terrestrially-infl
2017-01-06 03:15:00	4213.476775156549	3431.815264136401	1841.7230122666488	1177.846112496113	669.2307457364278	133.84614914728553	48.18461369302278	10.707691931782843	0.0	Terrestrially-infl
2017-01-06 03:20:00	3670.6405213261155	3370.55896045858	1854.075358217279	1136.0230518556739	450.1223413013048	133.96498253015022	42.86879440964807	42.86879440964807	0.0	Terrestrially-infl
2017-01-06 03:25:00	4155.000148288437	3624.9163664835987	1900.8054802092724	1177.9639595663095	503.3118736328777	107.08763268784632	37.480671440746214	5.3543816343923165	0.0	Terrestrially-infl
2017-01-06 03:30:00	4046.3201190502587	3521.797140654855	2039.2168853943765	1241.7278672217724	594.1025571621412	112.39778108472942	53.52275289749021	16.05682586924706	0.0	Terrestrially-infl
2017-01-06 03:35:00	4276.076608078427	3536.604713448323	2063.0194161781883	1291.3965696076452	514.4152310470288	139.32079174190366	64.3019038808786	16.07547597021965	0.0	Terrestrially-infl
2017-01-06 03:40:00	4039.1031374805516	3294.4939383959404	1960.6256608990475	1253.5147668043091	535.6900712838926	160.70702138516782	26.78450356419464	16.070702138516786	0.0	Terrestrially-infl
2017-01-06 03:45:00	3494.9309019478765	3189.860363799287	1841.12745830026	1091.8313996896886	433.5212910532589	133.8028676090305	32.11268822616732	0.0	0.0	Terrestrially-infl
2017-01-06 03:50:00	3906.0929536827944	3166.667950104981	1709.2505517487125	1173.4353317647901	616.1875029815106	133.9538049959806	32.14891319903534	0.0	0.0	Terrestrially-infl
2017-01-06 03:55:00	3883.3383794103534	3187.015635516084	1955.060011703144	1119.4727190300193	578.4835103121633	139.26454877885408	53.56328799186696	10.71265759837339	0.0	Terrestrially-infl
2017-01-06 04:00:00	3650.9576959096416	3169.1597594992786	1761.2391231001059	1365.094153162696	610.2773861197935	155.2460017322282	48.179793641036326	0.0	0.0	Terrestrially-infl
2017-01-06 04:05:00	3913.622248008333	3281.874744225867	2109.394207544847	1188.5419138958275	642.4550885923393	144.5523949332763	42.830339239489284	0.0	0.0	Terrestrially-infl
2017-01-06 04:10:00	4329.58655942758	3858.63029585573	2215.6351490766606	1150.6317803175893	610.1024323544427	133.7943930601848	69.5730843912961	32.110654334444355	0.0	Terrestrially-infl
2017-01-06 04:15:00	4329.4014266288095	3740.0027175580562	2320.087645705785	1559.2274939962672	642.9804098953678	155.38693239138055	37.50719057722978	5.358170082461398	0.0	Terrestrially-infl
2017-01-06 04:20:00	4222.804424224654	3676.890544286866	2205.0639071996925	1209.5738908425494	545.9138799377879	133.8024215533794	42.81677489708141	10.704193724270352	0.0	Terrestrially-infl
2017-01-06 04:25:00	4014.354609560845	3574.865853907989	1993.7782573519821	1372.0624566723316	509.16380228074814	101.8327604561496	32.157713828257776	21.43847588550518	0.0	Terrestrially-infl
2017-01-06 04:30:00	3806.2163892180547	3367.2434723180822	1846.8982479328115	1215.2055138572412	540.6861537426491	139.18653462682056	26.766641274388572	21.413313019510856	0.0	Terrestrially-infl
2017-01-06 04:35:00	3644.814415024902	2906.217661319415	1691.2795229777814	1006.2042731639964	519.1585877495088	90.98655661589329	42.81720311336154	5.352150389170193	0.0	Terrestrially-infl
2017-01-06 04:40:00	3785.345823348941	2939.3986662214543	1691.894314254972	1054.7568984437642	481.8686338067958	165.97697386678522	80.3114389677993	26.770479655933105	0.0	Terrestrially-infl
2017-01-06 04:45:00	3789.0482252605225	3183.443629143919	1977.593769619707	1114.741203471271	487.69927651868113	128.6239850159159	48.233994380968454	5.359332708996496	0.0	Terrestrially-infl
2017-01-06 04:50:00	4272.5828018214925	3528.360985464115	2152.3537422709774	1290.3414226052378	658.5559957694783	160.62341360231176	58.895251654180974	5.354113786743724	0.0	Terrestrially-infl
2017-01-06 04:55:00	4535.025121431512	3656.9328901271815	2473.6500662353696	1210.0539285047482	738.8824873170586	182.04351136797092	74.95909291622334	26.771104612936906	0.0	Terrestrially-infl
2017-01-06 05:00:00	3937.768751122257	3482.380528203357	1944.775587288952	1264.3720071630648	632.1860035815324	144.6527296330625	75.00511906899537	21.430034019712966	0.0	Terrestrially-infl
2017-01-06 05:05:00	3812.993709788692	3234.618259427486	1890.4308701620905	931.827114470832	492.6901984558422	133.88320610213106	37.487297708596685	5.355328244085242	0.0	Terrestrially-infl
2017-01-06 05:10:00	3960.7761451565298	3259.6117194599005	1814.4636664973832	1006.2512368776047	578.059221185007	171.27680627703913	64.22880235388966	10.704800392314946	0.0	Terrestrially-infl
2017-01-06 05:15:00	4367.238244676093	3634.0131962439546	2092.634992240628	1327.2978978917538	583.3688341540369	139.15219897252257	37.464053569525305	5.35200765278933	0.0	Terrestrially-infl
2017-01-06 05:20:00	4701.09206575685	4025.6786104713733	2497.957699706605	1265.0601225981945	664.6926067888819	187.61484869041018	53.60424248297435	5.360424248297434	0.0	Terrestrially-infl
2017-01-06 05:25:00	4364.186766721403	3629.673760528735	2117.7564777087887	1302.8223394512295	568.3093332585611	128.67381130382515	53.614088043260466	10.722817608652095	0.0	Terrestrially-infl
2017-01-06 05:30:00	4546.977025394688	3588.3093133267853	2163.696959080629	1312.1429578583022	519.501497601042	133.8921385569696	64.26822650734542	5.355685542278784	0.0	Terrestrially-infl
2017-01-06 05:35:00	4621.679107628256	3598.804589022234	2024.3275813250063	1194.2461657023186	674.7758604416689	176.7270110680561	32.13218383055566	5.355363971759276	0.0	Terrestrially-infl
2017-01-06 05:40:00	4343.345062614343	3657.835607602461	2345.7276663687812	1296.0413133818386	615.8874009872372	182.08844898753102	64.26651140736391	5.355542617280324	0.0	Terrestrially-infl
2017-01-06 05:45:00	4193.7116274680075	3567.0650624440527	2147.7373724325307	1140.8181055564314	717.6977753265812	117.83097803869244	42.84762837770634	5.355953547213293	0.0	Terrestrially-infl
2017-01-06 05:50:00	3698.0877080109635	3515.863096311873	1913.358422840455	1168.381333835348	568.1120247089308	150.06732728160432	48.23592662622996	21.438189611657762	0.0	Terrestrially-infl
2017-01-06 05:55:00	3978.650553584394	3245.0366560863285	2056.2608513814357	1129.8724990663625	487.2909830096633	123.16145724420063	48.19361370425242	26.774229835695788	0.0	Terrestrially-infl
2017-01-06 06:00:00	4194.719189633037	3369.704176601763	1767.8893136384447	1125.0204723153736	471.43715030358527	123.21652792025525	21.42896137743569	5.357240344358924	0.0	Terrestrially-infl
2017-01-06 06:05:00	3618.1863449489783	2981.257091918019	1776.9790924897347	1204.277999428284	417.4830398018052	90.98989329013702	21.40938665650283	5.352346664125707	0.0	Terrestrially-infl
2017-01-06 06:10:00	3749.5052165860775	3138.8715098849157	1714.0595275822063	1242.6931574970995	428.5148818955516	107.1287204738879	58.920796260638355	5.356436023694394	0.0	Terrestrially-infl
2017-01-06 06:15:00	3882.431668692751	3213.0468982284833	1638.6539180965265	1033.5300855968287	567.6382853536987	128.5218759291393	26.775390818570692	16.065234491142412	0.0	Terrestrially-infl
2017-01-06 06:20:00										Terrestrially-infl
2017-01-06 06:25:00										Terrestrially-infl
2017-01-06 06:30:00										Terrestrially-infl
2017-01-06 06:35:00										Terrestrially-infl
2017-01-06 06:40:00										Terrestrially-infl
2017-01-06 06:45:00										Terrestrially-infl
2017-01-06 06:50:00										Terrestrially-infl
2017-01-06 06:55:00										Terrestrially-infl
2017-01-06 07:00:00										Terrestrially-infl
2017-01-06 07:05:00										Terrestrially-infl
2017-01-06 07:10:00										Terrestrially-infl
2017-01-06 07:15:00										Terrestrially-infl
2017-01-06 07:20:00										Terrestrially-infl
2017-01-06 07:25:00										Terrestrially-infl
2017-01-06 07:30:00										Terrestrially-infl
2017-01-06 07:35:00										Terrestrially-infl
2017-01-06 07:40:00										Terrestrially-infl
2017-01-06 07:45:00										Terrestrially-infl
2017-01-06 07:50:00										Terrestrially-infl
2017-01-06 07:55:00	7335.8453601037345	5772.292918388193	3566.184678707363	2356.037925872732	1236.9199110831846	240.95842423698397	91.02873804508283	10.70926329942151	0.0	Terrestrially-infl
2017-01-06 08:00:00	7564.378939162871	6311.67924223144	3592.143148038419	2462.57205379683	1306.2338720139705	294.4379629539688	53.534175082539775	16.060252524761932	0.0	Terrestrially-infl
2017-01-06 08:05:00	7072.71355118762	5964.423085558676	3496.2013239405883	2088.0834859675792	1263.5582120214074	315.88955300535184	48.186541983867215	21.416240881718767	0.0	Terrestrially-infl
2017-01-06 08:10:00	7621.563786547179	5930.261710319012	3607.397466385392	2504.839783780955	1429.0432099775962	385.3599667355315	69.57888288280431	21.408887040862858	0.0	Terrestrially-infl
2017-01-06 08:15:00	7440.952594159452	6493.435609147781	3961.370445811506	2483.8863335899177	1150.9387106073973	347.9582148347945	133.83008262876712	16.059609915452054	0.0	Terrestrially-infl
2017-01-06 08:20:00	8712.98132137591	7348.233018580543	4741.8313579478245	2841.8876422915278	1739.3850917980164	476.32391744622595	133.79885321523204	42.81563302887425	0.0	Terrestrially-infl
2017-01-06 08:25:00	9984.323409276585	8078.468645897248	5101.908959271092	3399.48813130865	1445.4516463832056	460.4031169961321	133.83811540585236	10.707049232468188	0.0	Terrestrially-infl
2017-01-06 08:30:00	10213.83748871512	8055.381008404584	4777.5265023250595	3052.9037066426945	1580.0115674729736	358.8500848158957	107.11942830325243	16.067914245487867	0.0	Terrestrially-infl
2017-01-06 08:35:00	10309.960171002725	8109.859636069123	4849.856653649257	3185.0603851228557	1589.8536712293921	385.419071813186	112.41389594551258	5.353042664072027	0.0	Terrestrially-infl
2017-01-06 08:40:00	11309.395390377074	8660.010289460533	5138.201407838142	3457.581364024416	1643.1539918815722	363.95593305520174	112.39815579645935	16.056879399494193	0.0	Terrestrially-infl
2017-01-06 08:45:00	11648.000888610677	9011.93077030504	5727.558854611229	3804.084926823173	1794.8851415292438	401.83995705878584	75.01012531764005	21.431464376468586	0.0	Terrestrially-infl
2017-01-06 08:50:00	10241.326741247274	8442.536472005724	5064.451174709839	2976.5696121973256	1424.0422964828933	396.1621426305793	101.71730689163523	5.353542467980802	0.0	Terrestrially-infl
2017-01-06 08:55:00	9585.445706145689	7797.875150114052	4399.350290592829	2836.5640559783446	1284.481836669439	315.7684515145704	74.92810713905061	32.112045916735966	0.0	Terrestrially-infl
2017-01-06 09:00:00	9006.610592245506	7587.6142742044485	4048.1555337322247	2554.193372473904	1263.7099285195834	278.4445605212642	107.09406173894777	16.064109260842162	0.0	Terrestrially-infl
2017-01-06 09:05:00	8664.834389311229	6656.606394260729	4246.732800200129	2222.438981189221	1199.581522376833	246.3426340595282	101.75021841589209	16.065823960404014	0.0	Terrestrially-infl
2017-01-06 09:10:00	9558.717533035166	7760.43696690985	4335.140650480675	2649.25261973819	1364.7665010772494	337.17760614849686	123.09658637167348	32.11215296652352	0.0	Terrestrially-infl
2017-01-06 09:15:00	10009.618626089205	7619.099019640417	4835.617286104162	2794.397348177575	1402.6564814094463	327.46843923955953	109.15614641318649	21.831229282637306	0.0	Terrestrially-infl
2017-01-06 09:20:00	10399.228978554114	8308.606779756707	5463.636364898379	3146.7097012826957	1411.7088043425792	328.6802941408295	91.59942623596888	32.329209259753725	0.0	Terrestrially-infl
2017-01-06 09:25:00	10694.309512340144	8462.313983488373	4806.551522563288	3056.2816474205315	1605.7521790300516	396.08553749407935	144.5176961127046	16.057521790300516	0.0	Terrestrially-infl
2017-01-06 09:30:00	9944.825873909258	8039.358698929873	4902.831270452572	3216.813966748904	1402.3382018106702	374.67051193414846	117.75358946501812	5.35243588477355	0.0	Terrestrially-infl
2017-01-06 09:35:00	9778.378761013944	8317.24170477048	4447.636973400431	2922.2741124869262	1493.249958578484	385.35482802025393	133.80375972925484	16.05645116751058	0.0	Terrestrially-infl
2017-01-06 09:40:00	9677.59124784852	7477.65208697145	4838.79562392426	2617.4458629413307	1343.5151566426873	401.4487519848667	85.64240042343823	21.410600105859558	0.0	Terrestrially-infl
2017-01-06 09:45:00	10020.895867142835	7927.856185490673	5037.213146891778	3254.6499397557927	1654.0901831982565	428.2434131257622	128.4730239377287	37.47129864850419	0.0	Terrestrially-infl
2017-01-06 09:50:00	9624.225184493913	7702.591791149465	4581.9448041862	2895.8319381597357	1370.3012498500784	422.86640132092265	107.0547851445374	21.410957028907475	0.0	Terrestrially-infl
2017-01-06 09:55:00	10268.779294547438	8148.635081491761	4904.171967573228	3201.631917695187	1638.2932555430218	364.0651678984493	165.97088536546954	10.707799055836745	0.0	Terrestrially-infl
2017-01-06 10:00:00	10957.001587398405	8584.591175268642	5189.313068518599	3084.669068593099	1686.9283968868508	364.1623205977964	187.43648854298343	26.77664122042621	0.0	Terrestrially-infl
2017-01-06 10:05:00	10639.862152307544	8220.738564358344	5089.793212698428	3141.6494383322583	1541.3884808171897	385.3471202042974	107.04086672341595	16.05613000851239	0.0	Terrestrially-infl
2017-01-06 10:10:00	10656.486681322966	8060.6072034517265	4726.106348371763	2949.133180014542	1348.786862728974	369.31068860436187	144.51287814953292	0.0	0.0	Terrestrially-infl
2017-01-06 10:15:00	9877.08823788335	7708.946917372371	4641.428456501281	2708.8382917989024	1241.9970033544375	331.9129922757548	101.715271826441	32.12061215571821	0.0	Terrestrially-infl
2017-01-06 10:20:00	9537.012477132384	7598.551771505251	4508.795342922777	2832.7229648529087	1338.7159569248156	257.0334637295645	85.67782124318819	21.419455310797048	0.0	Terrestrially-infl
2017-01-06 10:25:00	9981.89358280231	7931.992648639691	4576.149604984437	2660.054214827211	1461.1565405388903	342.5421926538058	117.74887872474577	10.704443520431429	0.0	Terrestrially-infl
2017-01-06 10:30:00	10463.105201122591	7364.313430559942	4383.2650433347335	2841.8971160082338	1343.3449644408036	289.0064863737187	85.63155151813888	32.111831819302076	0.0	Terrestrially-infl
2017-01-06 10:35:00	9724.919258724323	7438.278001304011	4300.1707955702805	2468.715736933873	1215.6149073405404	358.79382727672333	80.32697625598284	26.775658751994282	0.0	Terrestrially-infl
2017-01-06 10:40:00	9581.403270436096	8007.697928811396	4747.879721160233	2537.198407925536	1407.7704246506669	353.2807909769733	128.46574217344485	16.058217771680606	0.0	Terrestrially-infl
2017-01-06 10:45:00	9664.175385072424	7715.277966697708	4636.662539320066	2730.5980312393	1172.5509192968755	326.60094099136717	101.72816194813078	5.354113786743724	0.0	Terrestrially-infl
2017-01-06 10:50:00	9717.198023498875	7864.773496705149	4593.584520199468	2564.4836657057635	1300.980231245304	305.16820239087366	101.72273413029123	16.061484336361776	0.0	Terrestrially-infl
2017-01-06 10:55:00	9982.592452797535	7697.033751808503	4544.35441953089	2697.708630675581	1386.3224907638407	374.68175426049737	69.5837543626638	10.705192978871354	0.0	Terrestrially-infl
2017-01-06 11:00:00	10049.61280176899	7853.268852555084	4623.036166272195	2801.677769363103	1269.593941374867	353.5578064588238	133.92341153743322	21.427745845989314	0.0	Terrestrially-infl
2017-01-06 11:05:00	10013.806611859842	7931.833991863327	4688.4524810204275	2799.155990380918	1225.6342672987196	326.4789969660344	80.2817205654183	16.05634411308366	0.0	Terrestrially-infl
2017-01-06 11:10:00	10387.51966466448	7925.7684819001015	4516.7782570720365	2863.123658215093	1551.9735717427611	406.7241084567236	101.68102711418086	32.10979803605713	0.0	Terrestrially-infl
2017-01-06 11:15:00	7295.734958502199	5866.563106763325	3779.008716582945	2285.604422069288	1033.07178796106	321.1622138739046	90.99596059760631	10.705407129130156	0.0	Terrestrially-infl
2017-01-06 11:20:00	6373.712300470107	5350.704695940873	3299.333426125703	2265.6137000830718	1071.212151339514	299.9394023750639	96.40909362055623	21.42424302679028	0.0	Terrestrially-infl
2017-01-06 11:25:00	7134.178635854943	6047.728325968558	3703.564603159506	2039.1013205256816	1022.2266462477827	256.8946545544166	90.98352348802256	26.759859849418397	0.0	Terrestrially-infl
2017-01-06 11:30:00	8560.143139498903	6707.85450518582	4197.093321680512	2419.7527823974388	1225.9366972765786	256.9648972457457	91.0084011078683	32.12061215571821	0.0	Terrestrially-infl
2017-01-06 11:35:00	9006.790834405068	7234.3486428544875	4310.622248332985	2805.920569101222	1274.444838637578	348.06266601446464	80.32215369564568	26.77405123188189	0.0	Terrestrially-infl
2017-01-06 11:40:00	9693.035178802642	7562.815410076274	4629.748994844995	2874.190994487586	1477.2378295690387	326.49096957866436	74.93235367379181	32.11386586019649	0.0	Terrestrially-infl
2017-01-06 11:45:00	9802.761203837801	7720.142903295526	4598.892339757876	2891.03825782218	1413.3964816019547	353.3491204004887	74.95284372131579	10.707549103045112	0.0	Terrestrially-infl
2017-01-06 11:50:00	9664.400996055605	7645.852976380833	4551.102962131447	2709.244822162956	1440.2902315451286	390.8594308654066	80.3135816846726	21.416955115912693	0.0	Terrestrially-infl
2017-01-06 11:55:00	9740.074970823864	7710.669575583487	4974.452802581292	2923.628880742072	1520.7153885178545	235.60379258727318	133.86579124276886	21.41852659884302	0.0	Terrestrially-infl
2017-01-06 12:00:00	9598.197514396394	7660.357302343134	4309.285554427829	3399.250095728785	1439.9972846473113	342.601584451405	101.70984538401086	26.76574878526602	0.0	Terrestrially-infl
2017-01-06 12:05:00	10110.252680694235	8080.705135152331	4583.88574929781	2907.768647042886	1429.7867932973309	401.6255037352053	80.32510074704106	48.19506044822464	0.0	Terrestrially-infl
2017-01-06 12:10:00	9321.504884911497	8110.780687216096	4928.611778229069	2941.0955067910413	1376.7969858748593	369.6458833671801	166.07278817945772	21.428746861865516	0.0	Terrestrially-infl
2017-01-06 12:15:00	9844.800951525092	7895.123287566914	4959.8942769925125	3074.4917008571288	1564.0271370213968	385.65052693678274	74.98760245992997	21.425029274265707	0.0	Terrestrially-infl
2017-01-06 12:20:00	9676.623385485083	8076.3410888810795	5164.790689708578	3002.536349146644	1423.6625113600846	401.4086028270915	112.39440879158562	16.05634411308366	0.0	Terrestrially-infl
2017-01-06 12:25:00	9607.654444021811	7546.9597582566885	4683.397013102555	2949.2020048222944	1364.8757009613162	267.6226864630032	101.6966208559412	10.704907458520124	0.0	Terrestrially-infl
2017-01-06 12:30:00	9912.843451878853	7873.538184510688	4785.141493509554	2794.00879151229	1471.9394974442139	299.7404067522764	74.93510168806908	10.705014526867009	0.0	Terrestrially-infl
2017-01-06 12:35:00	9911.324013186197	7630.273754073651	4744.15617270825	2966.436252460914	1477.863548157423	299.85637208991193	107.09156146068285	16.063734219102425	0.0	Terrestrially-infl
2017-01-06 12:40:00	10362.868651379407	8162.900151525618	5074.379897472974	3195.574682269373	1616.521866072614	321.16328465018825	112.40714962756589	16.058164232509412	0.0	Terrestrially-infl
2017-01-06 12:45:00	9679.075679568612	8276.466261401036	4732.46841855014	3040.771563050316	1493.6184262166166	331.9152058259148	112.42289229587436	10.706942123416605	0.0	Terrestrially-infl
2017-01-06 12:50:00	10393.409361464257	8369.345096325931	4824.555298649818	3009.3230608670337	1413.6321851759728	353.4080462939932	64.25600841708969	16.064002104272422	0.0	Terrestrially-infl
2017-01-06 12:55:00	9965.039613360734	8156.133389238324	5164.480787805106	2809.691620308477	1461.0396425604085	251.53429743713988	90.98049056236977	5.351793562492338	0.0	Terrestrially-infl
2017-01-06 13:00:00	10055.617860437324	8187.916618663708	5164.274207196389	2975.4781960634123	1514.4969954783194	331.7979283380064	133.7894872330671	5.351579489322684	0.0	Terrestrially-infl
2017-01-06 13:05:00	9971.189139281878	7899.879318078397	5143.485111567303	2965.130855159506	1429.0432099775962	363.95107969466864	117.74887872474577	0.0	0.0	Terrestrially-infl
2017-01-06 13:10:00	9959.315916588925	8117.377919112263	4749.415708609879	2677.2354614486358	1338.6177307243174	278.4324879906581	69.60812199766453	16.063412768691812	0.0	Terrestrially-infl
2017-01-06 13:15:00	9794.04340604052	7551.582101597362	4420.699373436868	2820.4704234881706	1364.743753300728	363.9316675468608	90.9829168867152	10.70387257490767	0.0	Terrestrially-infl
2017-01-06 13:20:00	9741.2445946583	7508.095064162142	4487.720159606188	3004.3090805955503	1317.397564753129	385.57977504969637	107.10549306936008	5.355274653468004	0.0	Terrestrially-infl
2017-01-06 13:25:00	9296.012598953575	7823.429957990309	4498.070612396892	2672.0681376024395	1322.6469538833721	326.6456039954886	74.9678435399482	10.709691934278316	0.0	Terrestrially-infl
2017-01-06 13:30:00	10261.81700266313	7976.060163780941	4721.399372117309	2890.6526768065155	1413.2079753276298	353.30199383190745	69.58978666386056	5.353060512604658	0.0	Terrestrially-infl
2017-01-06 13:35:00	8877.801616738368	7207.189973540316	4363.937465405169	2762.9346406737022	1231.5406344088208	294.49884735863105	91.02691645630415	26.77262248714828	0.0	Terrestrially-infl
2017-01-06 13:40:00	8818.195998664363	7308.340946069738	4256.506265293363	2848.379035391282	1247.5043519664825	310.53756400882395	69.60324710542606	5.35409593118662	0.0	Terrestrially-infl
2017-01-06 13:45:00	9067.145375868886	7165.883350804826	4198.843458169644	2511.808140155055	1226.447897858225	283.8503868405498	53.5566767623679	32.13400605742074	0.0	Terrestrially-infl
2017-01-06 13:50:00	8778.287509388661	6829.9358914511795	4201.802252969573	2328.3872357219925	1306.0378977383134	347.9199317745506	85.6418293598894	16.05784300497926	0.0	Terrestrially-infl
2017-01-06 13:55:00	8061.628492849933	6370.078291162961	3913.0480931429615	2312.499009901176	1193.7205537221348	235.53230656400868	69.58909057572984	5.353006967363834	0.0	Terrestrially-infl
2017-01-06 14:00:00	8624.585675272812	6831.142968124213	4191.837730439859	2430.51638521034	1209.9046322853233	331.92073983048687	91.01052543739156	21.414241279386253	0.0	Terrestrially-infl
2017-01-06 14:05:00	8630.629946156	6687.132011630794	3758.5001378421284	2527.0827137627984	1135.045625673121	230.2215184148312	91.01780960586349	5.353988800344911	0.0	Terrestrially-infl
2017-01-06 14:10:00	8086.344427011059	6389.871109100733	3762.210544135523	2178.1218939731975	1113.1433757897419	278.28584394743547	37.46155591600094	10.703301690285985	0.0	Terrestrially-infl
2017-01-06 14:15:00	7745.103831848954	6251.74932660648	3634.364548600857	2237.3554953095113	1129.3827978715476	246.21615498621415	85.64040173433536	21.41010043358384	0.0	Terrestrially-infl
2017-01-06 14:20:00	7749.909656904161	6153.86744698195	3513.435200365673	2136.9826904663173	985.4757269318352	294.57154881114644	74.98184878829181	16.067539026062533	0.0	Terrestrially-infl
2017-01-06 14:25:00	7547.639161279715	6551.993144259839	3548.996286474079	1910.9980004091199	1108.057664102767	181.99980956277332	74.94109805525959	16.058806726127056	0.0	Terrestrially-infl
2017-01-06 14:30:00	8484.883822096846	6937.797749802848	4063.108404398427	2441.0769860417427	1070.6478008955012	224.83603818805526	32.11943402686504	10.706478008955012	0.0	Terrestrially-infl
2017-01-06 14:35:00	7933.076973173799	6637.662244760803	3591.8317469633057	2408.829040437389	1027.7670572532857	273.00062458290404	85.64725477110714	21.411813692776786	0.0	Terrestrially-infl
2017-01-06 14:40:00	8352.300015121305	6477.184553099203	4028.819506973202	2426.9351551314635	1307.2233506668367	337.52078316397836	75.00461848088408	5.357472748634577	0.0	Terrestrially-infl
2017-01-06 14:45:00	8591.948602186396	7012.743095865532	4159.466706479022	2612.3806341850227	1274.0708830656465	262.3087112193977	74.94534606268508	21.412956017910023	0.0	Terrestrially-infl
2017-01-06 14:50:00	8263.913047372487	6738.5145897940165	4115.899697816996	2285.421548722832	1038.3414062113097	267.61376448745096	85.63640463598432	21.40910115899608	0.0	Terrestrially-infl
2017-01-06 14:55:00	9088.799744937382	7568.647137421353	4469.4627720981825	2590.6826128090065	1236.4621561133895	256.9272012703147	80.28975039697335	16.05795007939467	0.0	Terrestrially-infl
2017-01-06 15:00:00	9326.333022156934	7628.201162292633	4231.937442564031	2485.5936371515318	1092.804099092484	278.55790761180964	96.42389109639565	5.356882838688646	0.0	Terrestrially-infl
2017-01-06 15:05:00	10023.33556191077	8395.614402284235	4631.509220647871	2757.4881487094262	1161.893064601836	208.81949087314098	64.25215103788955	16.063037759472387	0.0	Terrestrially-infl
2017-01-06 15:10:00	9276.575492205871	7900.880223021272	4635.611296162888	2729.978938848814	1215.1082727817268	283.7036936450728	48.17609892086143	10.705799760191423	0.0	Terrestrially-infl
2017-01-06 15:15:00	7301.89104414774	5760.142788491913	3142.382729409621	1814.7661759282141	802.993883154077	192.7185319569785	32.11975532616308	10.706585108721027	0.0	Terrestrially-infl
2017-01-06 15:20:00	6866.442697519622	5341.1611941734855	2986.340627604013	1744.7079652310183	818.8353333752939	155.2040827966243	42.81491939217223	5.351864924021529	0.0	Terrestrially-infl
2017-01-06 15:25:00	6874.223600524781	5990.853745317157	3485.2956105464423	1777.4472238117035	803.0635047342032	299.81037510076925	53.537566982280225	0.0	0.0	Terrestrially-infl
2017-01-06 15:30:00	9120.429121661507	8007.137303993906	4876.004066803776	2761.8200861369355	1231.043836843983	321.141870481039	107.04729016034634	16.05709352405195	0.0	Terrestrially-infl
2017-01-06 15:35:00	10882.626879309752	9667.498349254014	6541.3527036480655	4271.685317112238	2178.6665715096256	551.3578792763917	133.82472797970672	37.47092383431789	0.0	Terrestrially-infl
2017-01-06 15:40:00	10747.9779171465	9693.51992427904	6321.395378560766	4346.293858925777	2290.903659630828	604.8413867716905	230.16088169188225	26.76289321998631	0.0	Terrestrially-infl
2017-01-06 15:45:00	11107.822783072495	9774.884049103797	6686.106340268698	4186.177068126598	2269.743065071199	631.6737775433998	203.4203690394	58.884843669299975	0.0	Terrestrially-infl
2017-01-06 15:50:00	10844.975157073915	9538.86758633056	5802.543470023753	3677.442217625755	1750.3982607912978	572.7602871702412	139.17539688248854	42.82319904076571	0.0	Terrestrially-infl
2017-01-06 15:55:00										Terrestrially-infl
2017-01-06 16:00:00										Terrestrially-infl
2017-01-06 16:05:00										Terrestrially-infl
2017-01-06 16:10:00
2017-01-06 16:15:00
2017-01-06 16:20:00
2017-01-06 16:25:00										Terrestrially-infl
2017-01-06 16:30:00										Terrestrially-infl
2017-01-06 16:35:00										Terrestrially-infl
2017-01-06 16:40:00										Terrestrially-infl
2017-01-06 16:45:00										Terrestrially-infl
2017-01-06 16:50:00										Terrestrially-infl
2017-01-06 16:55:00										Terrestrially-infl
2017-01-06 17:00:00										Terrestrially-infl
2017-01-06 17:05:00										Terrestrially-infl
2017-01-06 17:10:00										Terrestrially-infl
2017-01-06 17:15:00										Terrestrially-infl
2017-01-06 17:20:00										Terrestrially-infl
2017-01-06 17:25:00										Terrestrially-infl
2017-01-06 17:30:00										Terrestrially-infl
2017-01-06 17:35:00										Terrestrially-infl
2017-01-06 17:40:00										Terrestrially-infl
2017-01-06 17:45:00										Terrestrially-infl
2017-01-06 17:50:00										Terrestrially-infl
2017-01-06 17:55:00										Terrestrially-infl
2017-01-06 18:00:00										Terrestrially-infl
2017-01-06 18:05:00	10319.5307900134	7980.508510326754	4934.962338377778	2922.4397361759943	1311.3511636687151	267.6226864630032	32.114722375560376	5.352453729260064	0.0	Terrestrially-infl
2017-01-06 18:10:00	9704.483917846519	7884.5586381621215	4737.158448590277	2510.426341682305	1097.3078892214764	224.81429925513177	53.52721410836472	5.352721410836471	0.0	Terrestrially-infl
2017-01-06 18:15:00	9706.26379111368	7307.804784815318	4213.364370439308	2510.8867722185964	1086.8017372289446	171.31850044988292	74.95184394682377	0.0	0.0	Terrestrially-infl
2017-01-06 18:20:00	8839.199689686737	7099.199750772025	4042.153704248023	2253.969151640289	1076.1230391441757	198.09230073798255	37.47692176123995	16.061537897674263	0.0	Terrestrially-infl
2017-01-06 18:25:00	8573.458968991625	6571.914865119673	3842.536541657919	2204.909547580868	866.9789968643216	149.84822168025312	21.40688881146473	5.351722202866184	0.0	Terrestrially-infl
2017-01-06 18:30:00	8501.056922440634	7173.435942109853	3918.6232161376215	2141.324161823837	974.3024936298457	192.7191745641453	42.82648323647674	5.3533104045595925	0.0	Terrestrially-infl
2017-01-06 18:35:00	8623.49295457377	6225.4018039536295	3736.3116587787044	1959.1548239441345	760.109248634063	208.7623992727356	26.76441016317123	0.0	0.0	Terrestrially-infl
2017-01-06 18:40:00	8164.560644164982	6242.542761374669	3554.930011623311	2227.185067523038	776.3024874779819	176.67573852947174	37.476671809281896	0.0	0.0	Terrestrially-infl
2017-01-06 18:45:00	7776.441195785523	6202.956191270076	3660.761030913487	1894.6043931920678	909.8382679170948	224.78357207363518	53.51989811277028	0.0	0.0	Terrestrially-infl
2017-01-06 18:50:00	7173.172838948382	5872.3661226316235	3217.221549408939	1729.0558410300953	829.7326791320891	139.1809655318343	42.824912471333626	5.353114058916703	0.0	Terrestrially-infl
2017-01-06 18:55:00	7087.381224789716	5684.893399340392	3356.335368537124	1921.7295012836166	947.4822332233986	219.4732856619172	69.58909057572984	5.353006967363834	0.0	Terrestrially-infl
2017-01-06 19:00:00	7615.352970472135	5981.961510560742	3577.39506629774	2158.2188798173493	1188.8947675420634	342.7444374896038	42.843054686200475	5.355381835775059	0.0	Terrestrially-infl
2017-01-06 19:05:00										Terrestrially-infl
2017-01-06 19:10:00										Terrestrially-infl
2017-01-06 19:15:00										Terrestrially-infl
2017-01-06 19:20:00										Terrestrially-infl
2017-01-06 19:25:00										Terrestrially-infl
2017-01-06 19:30:00										Terrestrially-infl
2017-01-06 19:35:00										Terrestrially-infl
2017-01-06 19:40:00										Terrestrially-infl
2017-01-06 19:45:00										Terrestrially-infl
2017-01-06 19:50:00										Terrestrially-infl
2017-01-06 19:55:00										Terrestrially-infl
2017-01-06 20:00:00										Terrestrially-infl
2017-01-06 20:05:00										Terrestrially-infl
2017-01-06 20:10:00										Terrestrially-infl
2017-01-06 20:15:00										Terrestrially-infl
2017-01-06 20:20:00										Terrestrially-infl
2017-01-06 20:25:00										Terrestrially-infl
2017-01-06 20:30:00										Terrestrially-infl
2017-01-06 20:35:00										Terrestrially-infl
2017-01-06 20:40:00										Terrestrially-infl
2017-01-06 20:45:00										Terrestrially-infl
2017-01-06 20:50:00										Terrestrially-infl
2017-01-06 20:55:00										Terrestrially-infl
2017-01-06 21:00:00										Terrestrially-infl
2017-01-06 21:05:00										Terrestrially-infl
2017-01-06 21:10:00										Terrestrially-infl
2017-01-06 21:15:00										Terrestrially-infl
2017-01-06 21:20:00										Terrestrially-infl
2017-01-06 21:25:00										Terrestrially-infl
2017-01-06 21:30:00										Terrestrially-infl
2017-01-06 21:35:00										Terrestrially-infl
2017-01-06 21:40:00										Terrestrially-infl
2017-01-06 21:45:00										Terrestrially-infl
2017-01-06 21:50:00	4876.1991446815055	4405.172224009746	2751.2254230145923	1894.8128399750306	958.1115772755096	289.0392467758521	128.46188745593426	32.115471863983565	0.0	Terrestrially-infl
2017-01-06 21:55:00	5094.699455038398	4156.2021870050075	2665.332241214825	1780.4633884976295	1024.3027325392986	252.0535519861102	96.5311475691486	10.725683063238733	0.0	Terrestrially-infl
2017-01-06 22:00:00	4609.907344123555	3426.6442511487517	2002.4452342650518	1268.929199253522	733.5160350115297	246.29005555131653	58.89544806661917	10.708263284839846	0.0	Terrestrially-infl
2017-01-06 22:05:00	4412.3930769226645	3512.7789544432867	2163.3577707242193	1269.0984942119806	674.7105918595338	214.1938386855663	69.61299757280905	10.709691934278316	0.0	Terrestrially-infl
2017-01-06 22:10:00	4663.775282684908	3448.3022756017003	2040.0670295097016	1424.298766009398	706.794876365566	224.88927884358918	91.02661286526228	10.70901327826615	0.0	Terrestrially-infl
2017-01-06 22:15:00	4201.746218479762	3602.261407690293	2264.1256693209416	1482.6543981132406	952.752645718978	240.8644329064832	74.93560134868365	16.05762886043221	0.0	Terrestrially-infl
2017-01-06 22:20:00	4524.135623633415	3978.026944804292	2596.6932277659243	1820.3622627637408	1113.6333842789945	251.6383127938112	112.43413975893694	16.06201996556242	0.0	Terrestrially-infl
2017-01-06 22:25:00	3732.464580577861	3507.552798104016	2281.248079377574	1408.37616168146	808.6114084178723	246.33195223325916	85.68067903765534	16.06512731956038	0.0	Terrestrially-infl
2017-01-06 22:30:00	4383.173300143324	3622.280135570767	2089.7770012908272	1436.051888066517	787.6851774096193	251.8449206683817	91.0928436460104	10.716805134824751	0.0	Terrestrially-infl
2017-01-06 22:35:00	3741.376254124789	3017.757637639336	1897.488816561856	1061.3073041786654	616.4158584876086	155.44399909687522	64.32165479870699	16.080413699676747	0.0	Terrestrially-infl
2017-01-06 22:40:00	2708.775064707154	2285.8635427469453	1102.781943339276	915.4160791796904	428.26483236476736	139.1860705185494	48.179793641036326	16.059931213678773	0.0	Terrestrially-infl
2017-01-06 22:45:00	2625.1879277944863	1628.6880205092325	1039.3601183512862	605.4004813077081	289.30642469571893	69.6478429823027	37.50268468277838	0.0	0.0	Terrestrially-infl
2017-01-06 22:50:00	2367.987150825639	1596.51622385982	1017.9130286354558	482.16932935363695	305.37390859063674	69.64668090663646	37.50205894972732	0.0	0.0	Terrestrially-infl
2017-01-06 22:55:00	1650.2778312367354	1344.869271559807	642.9653887935333	364.3470536496689	198.24766154467272	58.938493972740545	5.358044906612777	0.0	0.0	Terrestrially-infl
2017-01-06 23:00:00	1648.1914219144976	1192.7701079644391	672.2886063072294	314.45757391789766	97.59028156072685	43.373458471434155	5.4216823089292685	5.4216823089292685	0.0	Terrestrially-infl
2017-01-06 23:05:00	1756.524227174865	1354.8799679123194	573.012476547898	315.960150619869	182.0787308656872	48.19731111150544	0.0	5.355256790167272	0.0	Terrestrially-infl
2017-01-06 23:10:00	1656.1609642222213	1382.814008962243	691.4070044811215	375.1820954548721	160.79232662351663	37.51820954548722	32.15846532470333	0.0	0.0	Terrestrially-infl
2017-01-06 23:15:00	2047.1524454799605	1352.1980626722898	673.4054096973555	285.5238937116787	123.9065953843134	32.32345966547306	21.54897311031537	0.0	0.0	Terrestrially-infl
2017-01-06 23:20:00	2001.8176768508768	1481.2377448011846	783.5532997861342	370.30943620029615	209.30533350451526	10.733606846385397	21.467213692770795	0.0	0.0	Terrestrially-infl
2017-01-06 23:25:00	2015.2436436978296	1591.8280908996155	734.277604219688	369.81864738071874	166.15040679423598	48.23721487574593	5.359690541749547	0.0	0.0	Terrestrially-infl
2017-01-06 23:30:00	2211.986676905291	1612.1258831682626	669.4874930100759	380.2688960297231	187.45649804282127	42.84719955264486	5.3558999440806065	0.0	0.0	Terrestrially-infl
2017-01-06 23:35:00	2228.6566038319374	1558.988153161283	926.8211357281856	417.8731132184882	166.07777576632225	58.93082365901757	21.429390421460933	5.357347605365233	0.0	Terrestrially-infl
2017-01-06 23:40:00	2233.076977795852	1533.7503797672578	921.839606492238	500.65426904319816	190.72543582598027	39.73446579707922	7.9468931594158425	0.0	0.0	Terrestrially-infl
2017-01-06 23:45:00										Terrestrially-infl
2017-01-06 23:50:00										Terrestrially-infl
2017-01-06 23:55:00										Terrestrially-infl
2017-01-07 00:00:00										Terrestrially-infl
2017-01-07 00:05:00										Terrestrially-infl
2017-01-07 00:10:00										Terrestrially-infl
2017-01-07 00:15:00										Terrestrially-infl
2017-01-07 00:20:00										Terrestrially-infl
2017-01-07 00:25:00										Terrestrially-infl
2017-01-07 00:30:00										Terrestrially-infl
2017-01-07 00:35:00										Terrestrially-infl
2017-01-07 00:40:00										Terrestrially-infl
2017-01-07 00:45:00										Terrestrially-infl
2017-01-07 00:50:00										Terrestrially-infl
2017-01-07 00:55:00										Terrestrially-infl
2017-01-07 01:00:00										Terrestrially-infl
2017-01-07 01:05:00										Terrestrially-infl
2017-01-07 01:10:00										Terrestrially-infl
2017-01-07 01:15:00										Terrestrially-infl
2017-01-07 01:20:00										Terrestrially-infl
2017-01-07 01:25:00										Terrestrially-infl
2017-01-07 01:30:00	1996.4308521921162	1663.6923768267634	332.73847536535266	332.73847536535266	1330.9539014614106	332.73847536535266	0.0	0.0	0.0	Terrestrially-infl
2017-01-07 01:35:00	2693.128216137222	2211.256368319429	1343.887042247401	910.2023792113872	433.6846630360139	123.14502777565826	32.12478985451955	5.354131642419923	0.0	Terrestrially-infl
2017-01-07 01:40:00	2295.135176900253	1850.0505514733343	1270.904291881682	831.1821318213533	525.5216059257588	144.78656489791314	26.812326832946876	10.72493073317875	0.0	Terrestrially-infl
2017-01-07 01:45:00	2892.1377282716107	2517.2309857178834	1510.33859143073	1135.4318488770027	540.9368713989494	123.18364398193899	37.490674255372724	0.0	0.0	Terrestrially-infl
2017-01-07 01:50:00	2451.4810189507457	2066.0953565829427	1493.369441675236	899.2332121915399	358.6227691478165	90.99383694795344	48.17320779597535	10.705157287994522	0.0	Terrestrially-infl
2017-01-07 01:55:00	2784.1052500410383	2478.336465354449	1534.208288076564	842.205249049023	445.24226542082107	150.20221002148182	26.821823218121747	16.09309393087305	0.0	Terrestrially-infl
2017-01-07 02:00:00	3180.2905590285795	2987.545676663211	1756.1200393289123	974.4324608471403	546.1105000352106	112.4345147131316	26.770122550745622	0.0	0.0	Terrestrially-infl
2017-01-07 02:05:00	2854.4661270230217	2511.7159729339537	1622.7077607654328	926.4965102720128	439.1486349266188	85.68753852226708	48.199240418775226	10.710942315283383	0.0	Terrestrially-infl
2017-01-07 02:10:00	2237.373651589852	2183.719607187217	1217.9468079397996	751.1566216368808	418.50154634054786	85.84647104421495	53.654044402634355	0.0	0.0	Terrestrially-infl
2017-01-07 02:15:00	2757.120340177605	2537.6214393090963	1268.8107196545482	840.5201813745321	535.3631728500203	91.01173938450346	32.12179037100122	10.707263457000408	0.0	Terrestrially-infl
2017-01-07 02:20:00	2230.601232732153	2235.9761754616284	1300.7361405329664	843.8660085275858	397.7457619811551	96.74896913055125	16.124828188425205	0.0	0.0	Terrestrially-infl
2017-01-07 02:25:00	2949.375654256213	2643.713086451477	1624.8378604356951	884.8126962768637	402.18758921675624	101.88752260157824	0.0	0.0	0.0	Terrestrially-infl
2017-01-07 02:30:00	3201.701953339733	2794.1151050083763	1759.0590296405899	938.5223481314124	471.9426664889388	69.71880300404777	32.17790907879128	0.0	0.0	Terrestrially-infl
2017-01-07 02:35:00	2837.3302015320396	2392.9935850657016	1504.320352133025	931.5008586161792	353.32791188889547	74.94834494612934	32.12071926262687	5.353453210437811	0.0	Terrestrially-infl
2017-01-07 02:40:00	3031.757469728344	2457.601630328463	1454.1703969847456	869.2826727362684	402.44568182234656	85.85507878876726	16.097827272893866	10.731884848595907	0.0	Terrestrially-infl
2017-01-07 02:45:00	2709.434578093908	2195.3916541867634	1542.1287717214336	771.0643858607168	353.40451018616193	117.8015033953873	21.41845516279769	10.709227581398846	0.0	Terrestrially-infl
2017-01-07 02:50:00	3373.4854479567157	2704.1430971716536	1579.647947852748	1081.6572388686614	460.50753734012324	101.74003731932952	26.773694031402513	0.0	0.0	Terrestrially-infl
2017-01-07 02:55:00	2896.952343289621	2554.2444875215324	1665.3459866230535	921.0273623767372	503.35216315937953	117.8058254202803	16.064430739129133	5.3548102463763785	0.0	Terrestrially-infl
2017-01-07 03:00:00	2778.710920777526	2580.6139957895325	1488.4039228827594	819.1575546800798	422.96370470409346	74.95559323870012	16.061912836864312	5.3539709456214375	0.0	Terrestrially-infl
2017-01-07 03:05:00	3298.398091200743	3110.9891087461547	1868.735282190031	958.4630816963196	514.0360661611547	128.50901654028868	16.063627067536085	0.0	0.0	Terrestrially-infl
2017-01-07 03:10:00	3257.00650096196	2796.3115024706303	1960.6322028817065	1221.377437860735	589.2610445819336	171.42139478747157	16.07075576132546	5.3569185871084875	0.0	Terrestrially-infl
2017-01-07 03:15:00	3372.0346074073373	3050.888454320924	1942.9342261727988	1455.8625606584058	738.63615209875	160.57307654320653	58.87679473250906	10.7048717695471	0.0	Terrestrially-infl
2017-01-07 03:20:00	2886.926379070241	2672.683234055752	1778.21810362026	1221.185926582588	573.1004129137584	74.9851007550712	53.56078625362228	10.712157250724458	0.0	Terrestrially-infl
2017-01-07 03:25:00	2902.839665640415	2597.559479401478	1917.3738012901629	1247.8997086609165	578.4256160316693	166.02957497205324	16.067378223101926	0.0	0.0	Terrestrially-infl
2017-01-07 03:30:00	2463.4427749964143	2484.8640165181228	1467.3550442369947	856.8496608683182	487.333244618856	91.04027646725879	21.421241521707948	16.065931141280966	0.0	Terrestrially-infl
2017-01-07 03:35:00	2351.067523490736	2463.5331681224106	1360.2987493545486	937.2137052639606	481.99561985003686	96.39912397000738	26.77753443611316	5.3555068872226315	0.0	Terrestrially-infl
2017-01-07 03:40:00	2950.1757283456477	3019.780600339283	1761.5386835312486	1129.7406146659375	578.2558596394373	144.56396490985932	32.12532553552429	0.0	0.0	Terrestrially-infl
2017-01-07 03:45:00	2923.97020743133	2875.7728963198247	1890.4056469290467	1124.6039259351269	680.1176123512436	155.3024469148509	10.710513580334544	5.355256790167272	0.0	Terrestrially-infl
2017-01-07 03:50:00	3384.9739343827773	2860.0887356968396	2040.6251091769589	1306.8570252996801	712.3441982166287	187.45899953069176	58.91568556678885	0.0	0.0	Terrestrially-infl
2017-01-07 03:55:00	3255.854943485928	2859.5831247063898	2029.554315100603	1322.6910707911584	776.4785638247688	219.556007702176	96.39044240583338	0.0	0.0	Terrestrially-infl
2017-01-07 04:00:00	3251.5220226274682	2951.0513406684936	2103.2947737128175	1459.4290266578732	676.0590344076912	214.6219156849814	53.65547892124535	10.731095784249069	0.0	Terrestrially-infl
2017-01-07 04:05:00	3834.4789759415444	3063.2988467019045	2233.209124256457	1585.2035989925935	781.8909643679683	166.01794448908916	58.90959320580585	10.710835128328334	0.0	Terrestrially-infl
2017-01-07 04:10:00	3291.234554533004	2926.7330077769047	1640.2569604024413	1232.8728787338612	514.5904189497855	155.44918905774773	32.161901184361604	5.360316864060267	0.0	Terrestrially-infl
2017-01-07 04:15:00	3683.912854231603	3309.096139411527	1820.5383291260828	1343.9856488548435	787.1151011221592	144.5721614306007	69.60881846658552	16.063573492288967	0.0	Terrestrially-infl
2017-01-07 04:20:00	3310.3989549010785	2994.3576307276744	1917.6744754928573	1264.1652966936158	782.0683615138471	155.3423457801477	37.49642829175979	16.069897839325627	0.0	Terrestrially-infl
2017-01-07 04:25:00	3378.5115365768715	3278.817753530341	1872.0277038737415	1174.1712225480271	625.8554157921088	216.00319660081638	33.23126101551021	16.615630507755107	0.0	Terrestrially-infl
2017-01-07 04:30:00	2932.4068250853447	2803.2733135219537	1619.5494575242	1054.5903444343626	575.720239053453	166.79745243604717	5.380562981807972	16.14168894542392	0.0	Terrestrially-infl
2017-01-07 04:35:00	2178.390567516662	1942.888884541888	1049.0529514330854	727.9142928311204	374.66176836895914	85.63697562719065	26.761554883497077	0.0	0.0	Terrestrially-infl
2017-01-07 04:40:00	2458.472896456827	2329.925294027712	1365.8182758093485	856.984016194101	407.067407692198	112.47915212547576	5.356150101213131	5.356150101213131	0.0	Terrestrially-infl
2017-01-07 04:45:00	2643.9358498947768	2221.120197786098	1653.7979303997693	963.3774351843317	444.2240395572196	80.28145293202762	16.056290586405527	0.0	0.0	Terrestrially-infl
2017-01-07 04:50:00	3018.6042041447936	2670.097502067686	1570.9609801321924	1061.605030942574	498.6326660487847	117.95611454917488	21.44656628166816	0.0	0.0	Terrestrially-infl
2017-01-07 04:55:00	3262.7117916735456	2721.605238374649	1639.3921317768554	1028.638200330576	482.1741564049575	117.8647937878785	32.1449437603305	0.0	0.0	Terrestrially-infl
2017-01-07 05:00:00	3117.820246245169	2871.394591043661	1912.47736754214	1291.0561500774672	632.1353763864778	144.64114544436353	32.142476765414116	0.0	0.0	Terrestrially-infl
2017-01-07 05:05:00	3282.8600160448436	3084.710227148173	1595.9091105731866	1210.3203321796652	664.0695627888429	117.8187933980205	21.421598799640094	0.0	0.0	Terrestrially-infl
2017-01-07 05:10:00	2856.7926250617274	2682.995355095995	1526.1572768865885	1080.8017725993989	461.64899834647684	76.03630561000796	32.58698811857484	5.431164686429138	0.0	Terrestrially-infl
2017-01-07 05:15:00	3044.532163029776	2780.7459828394703	1555.239354038676	1027.6669936580652	489.1035424361914	126.39754467452136	27.47772710315682	5.495545420631363	0.0	Terrestrially-infl
2017-01-07 05:20:00	2934.1424216801533	2500.4461878186708	1499.196857792779	974.4779575653064	524.7189002274727	128.50258781080964	37.479921444819475	10.708548984234136	0.0	Terrestrially-infl
2017-01-07 05:25:00	3014.6475641637758	2554.150778163625	1510.0010889772373	979.8943236979944	519.3975376978442	123.15611718608672	42.83691032559538	16.06384137209827	0.0	Terrestrially-infl
2017-01-07 05:30:00	2560.530191582744	2539.1031606908373	1333.8326730211365	830.29744706135	449.9676487300219	133.91894307441126	26.78378861488225	5.356757722976451	0.0	Terrestrially-infl
2017-01-07 05:35:00	2832.706341009567	2103.069859234376	1362.7034291977843	879.85575743479	418.4679821945952	118.02943087539866	21.45989652279976	5.364974130699938	0.0	Terrestrially-infl
2017-01-07 05:40:00	2952.37142228318	2571.938807070647	1564.5961076346437	1157.3724631817909	557.2534081986402	182.1789988341708	21.43282339225539	5.358205848063848	0.0	Terrestrially-infl
2017-01-07 05:45:00	3735.427386562498	3050.42064518714	1760.6813899413494	1198.7617974068762	583.3260532024532	133.79037917487454	53.51615166994983	0.0	0.0	Terrestrially-infl
2017-01-07 05:50:00	3610.261970385738	3181.744229093663	1928.3298358143409	1344.4744133038876	653.4895554704157	155.33768121837747	42.85177412920758	5.356471766150947	0.0	Terrestrially-infl
2017-01-07 05:55:00	4445.797401050269	3819.100658974508	2271.106142223269	1446.2232509440635	642.7658893084728	149.9787075053103	42.85105928723151	10.712764821807877	0.0	Terrestrially-infl
2017-01-07 06:00:00	4811.460095403712	4184.577209922382	2330.718420379304	1312.7034781446653	717.9684329444293	150.0232546451046	42.86378704145846	5.357973380182306	0.0	Terrestrially-infl
2017-01-07 06:05:00	4623.560697846402	4302.108042144451	2469.827904643327	1446.5369506587815	605.4025015720086	133.9386065424798	37.502809831894346	5.357544261699191	0.0	Terrestrially-infl
2017-01-07 06:10:00	4389.392536694477	3929.041612114325	2055.5204074276567	1306.1119255529907	594.1738677720573	112.41127228120001	21.411670910704764	5.352917727676191	0.0	Terrestrially-infl
2017-01-07 06:15:00	4222.996687922489	3675.6705606440973	2108.8153727490962	1207.3370454670394	558.0580121269873	144.88044545604475	16.097827272893866	5.365942424297954	0.0
2017-01-07 06:20:00	4124.593350375443	3605.0017205229524	1944.4511508912806	1210.5949314088962	492.8085561487543	74.9926063704626	16.069844222241983	0.0	0.0
2017-01-07 06:25:00	3357.2868598883942	2736.1620181865537	1531.3940062648817	942.3963115476193	401.5893373072241	80.31786746144482	10.70904899485931	5.354524497429655	0.0	Terrestrially-infl
2017-01-07 06:30:00	3298.057101012466	2928.631873788667	1515.1788304976099	1172.5235472755355	497.9209584320769	128.4957312082779	32.12393280206948	5.353988800344911	0.0	Terrestrially-infl
2017-01-07 06:35:00	3497.1334012156317	2955.399546119345	1673.4748791093207	1045.9217994433254	579.2797658455341	166.27474760381068	26.818507678033985	5.363701535606797	0.0	Terrestrially-infl
2017-01-07 06:40:00	3924.3167462660335	3164.0807599498307	1970.1890349603007	1108.231332165169	492.54725874007516	91.01416737588345	32.12264730913534	0.0	0.0	Terrestrially-infl
2017-01-07 06:45:00	4408.199773180169	3508.3485436610104	1949.6776639581797	1306.9267857302084	498.13193062667773	139.26269028272708	53.56257318566427	5.356257318566427	0.0	Terrestrially-infl
2017-01-07 06:50:00	4664.273080595015	3850.301199710466	2281.2632977422227	1510.1320421673875	717.5804739376946	230.268361039708	53.55078163714139	10.710156327428278	0.0	Terrestrially-infl
2017-01-07 06:55:00	4496.9006967677615	3988.322641776169	2392.9935850657016	1718.4584805505374	765.5438090926069	208.78467520707463	91.0087045774428	0.0	0.0	Terrestrially-infl
2017-01-07 07:00:00	4841.3136273978935	4000.510265117506	2645.585101697521	1440.6121302765853	744.4055245667113	235.6391588556496	37.488047999762436	10.710870857074985	0.0	Terrestrially-infl
2017-01-07 07:05:00	5029.324271974855	4461.583725830728	2603.036843641938	1612.168909333793	781.9822616702118	230.30984419054184	91.05272909858631	16.068128664456403	0.0	Terrestrially-infl
2017-01-07 07:10:00	5228.579340344623	4258.935015956942	2582.1467643915043	1698.2168554193088	798.2154935567097	246.42894431952115	58.92866059814637	5.357150963467851	0.0	Terrestrially-infl
2017-01-07 07:15:00	4481.318514994817	3710.338985533343	2034.529313856667	1226.0716128241493	578.2346470961054	112.4345147131316	58.89426961164036	0.0	0.0	Terrestrially-infl
2017-01-07 07:20:00	4613.892025897522	4025.112301015008	2066.0815800422783	1257.8475940671901	620.8949826033787	139.1661167904125	64.23051544172884	0.0	0.0	Terrestrially-infl
2017-01-07 07:25:00	5033.723103415743	3860.972720811437	2072.394511725418	1408.3714640407873	605.1177773255097	123.16556529634266	26.775122890509273	5.3550245781018555	0.0	Terrestrially-infl
2017-01-07 07:30:00	5266.656443034095	4255.073040865961	2478.1117206552703	1413.005387155489	594.1045377812851	187.33025966076562	48.17063819848258	10.70458626632946	0.0	Terrestrially-infl
2017-01-07 07:35:00	4867.132905662616	4176.417674826007	2206.0052333696344	1268.988447350979	562.2100716111933	123.15077759102327	21.417526537569266	5.3543816343923165	0.0	Terrestrially-infl
2017-01-07 07:40:00	4352.08172989928	3693.648700652525	2077.008254859681	1225.863119491925	685.198599541338	123.1216233550842	21.412456235666813	16.05934217675011	0.0	Terrestrially-infl
2017-01-07 07:45:00	4372.940117859991	3736.000247571937	1991.1061491357611	974.1433310287863	626.2349985185054	155.22064065843296	53.52435884773551	16.057307654320653	0.0	Terrestrially-infl
2017-01-07 07:50:00	4627.06534072226	3470.299005541695	2152.8706793638294	1296.0067273782256	535.5399699910023	155.3065912973907	53.55399699910023	0.0	0.0	Terrestrially-infl
2017-01-07 07:55:00	4780.585894005184	4015.0497430054743	2403.676446145944	1413.2975095379265	642.4079588808759	149.89519040553768	42.827197258725064	10.706799314681264	0.0	Terrestrially-infl
2017-01-07 08:00:00	4851.443117705385	3929.400889809997	2535.616126712317	1340.177656824692	648.645985903151	187.62487195545688	69.68923815488398	0.0	0.0	Terrestrially-infl
2017-01-07 08:05:00	5580.456791783943	4466.507643328031	2495.6745345214176	1520.9690296224949	792.6176633243988	160.66574256575652	48.19972276972696	21.422099008767532	0.0	Terrestrially-infl
2017-01-07 08:10:00	5560.7730262814575	4613.461355779227	2793.766621481156	1696.597737566143	850.9748904511567	176.61743009363633	53.52043336170797	0.0	0.0	Terrestrially-infl
2017-01-07 08:15:00	5526.569703411454	4680.447597656599	2913.2305413331687	1686.8890083087285	813.9908865489737	160.6560960294027	58.907235210781	10.71040640196018	0.0	Terrestrially-infl
2017-01-07 08:20:00	5868.63714126071	4524.633562377097	2843.2904397896327	1724.1798900419242	1044.1462067024074	219.53843320409592	48.19136338626495	16.06378779542165	0.0	Terrestrially-infl
2017-01-07 08:25:00	5628.844282270416	4670.173372159659	2656.428890586228	1692.4022770670324	889.046765801036	214.2281363375991	48.20133067595979	21.422813633759905	0.0	Terrestrially-infl
2017-01-07 08:30:00	5717.735885704943	4893.268351623893	2842.8068869937492	1686.4108651657834	792.3454223636063	251.62320845330743	80.30527929360875	21.41474114496233	0.0	Terrestrially-infl
2017-01-07 08:35:00	6007.516015426722	4583.274250628589	2698.563343828047	1788.3336445209675	942.3554534002703	139.21160107049448	64.25150818638207	5.3542923488651715	0.0	Terrestrially-infl
2017-01-07 08:40:00	5593.836327237936	4533.951549445485	2954.8302896031964	1830.7100707324155	824.3548271719063	149.8826958494375	53.529534231941966	0.0	0.0	Terrestrially-infl
2017-01-07 08:45:00	5699.6282517889085	4805.043742344597	2758.7486369091052	1789.169018888624	760.6646727011514	235.69891266796242	37.497554288084935	0.0	0.0	Terrestrially-infl
2017-01-07 08:50:00	6227.270452251378	4936.8386560410745	2907.487408058898	1932.9704499249765	904.9086039814986	224.88852880013573	21.41795512382245	0.0	0.0	Terrestrially-infl
2017-01-07 08:55:00	5909.2468229729775	5138.4754982373715	3093.790456230417	1910.8705759070224	877.8228976155507	203.39798847189599	74.93610101596165	16.057735931991786	0.0	Terrestrially-infl
2017-01-07 09:00:00	7011.878023636413	6000.24065992093	3784.273101306064	2424.7181257307598	1172.2147230354005	251.57119626787127	64.23094372796713	0.0	0.0	Terrestrially-infl
2017-01-07 09:05:00	7569.429473483067	7130.466802460713	3993.4896656424103	2505.299146810521	1284.7687932361646	224.8345388163288	80.29804957726027	5.353203305150685	0.0	Terrestrially-infl
2017-01-07 09:10:00	7850.701705736746	6801.085379458164	4112.782339703835	2607.9752596819885	1172.7855890561716	337.3766763038301	85.68296541049655	16.0655560144681	0.0	Terrestrially-infl
2017-01-07 09:15:00	7843.933651590512	6965.841420286183	4481.482912205638	3009.0721584941084	1509.8903001696415	278.4194879745438	96.37597660657286	5.354220922587381	0.0	Terrestrially-infl
2017-01-07 09:20:00	8087.665438786294	7670.16848033141	4282.020086716768	2740.4928554987314	1525.4696558928486	321.1515065037576	107.05050216791919	10.70505021679192	0.0	Terrestrially-infl
2017-01-07 09:25:00	8227.7637424814	7794.160057939441	4598.340308907952	2954.9288131748426	1477.4644065874213	305.12851875175005	155.24082532983775	5.353131907925438	0.0	Terrestrially-infl
2017-01-07 09:30:00	8332.90924276317	8140.2408209651785	4773.895340105812	2932.841531813884	1439.661262879443	294.3545333024884	117.7418133209953	16.055701816499365	0.0	Terrestrially-infl
2017-01-07 09:35:00	8322.926809966928	7573.595778844505	4394.291261082217	2954.505208425559	1691.347184533472	299.73241244896974	80.28546762025975	16.05709352405195	0.0	Terrestrially-infl
2017-01-07 09:40:00	8511.536494016997	7596.144833339698	4560.898800567598	3024.539697559499	1397.1767452442996	347.9558944094999	123.12285494489996	16.05950281889999	0.0	Terrestrially-infl
2017-01-07 09:45:00	8944.218553773448	8205.557775544401	4672.832314448965	3104.51631429599	1471.9689421230987	321.1568600995852	85.6418293598894	26.763071674965435	0.0	Segment_1 Pristine Marine
2017-01-07 09:50:00	8524.232420303628	7812.094912828515	4578.026833768595	3169.8150708666763	1434.9838496491034	406.9357185572084	112.442764338176	16.063252048310858	0.0	Segment_1 Pristine Marine
2017-01-07 09:55:00	8162.600790303838	7129.563444383418	4046.5089819473455	2606.679727788832	1220.3757247142787	331.8565567205495	90.99292684273131	5.35252510839596	0.0	Segment_1 Pristine Marine
2017-01-07 10:00:00	7430.568278689478	6434.829301862215	3822.352846530467	2259.149721618848	1017.1527182644099	203.430543652882	53.53435359286368	10.706870718572738	0.0	Segment_1 Pristine Marine
2017-01-07 10:05:00	7377.329122564625	6376.19665092487	3918.8714932636467	2414.495961013531	1161.7419590685947	331.9262740195985	91.01204287634151	10.707299161922533	0.0	Segment_1 Pristine Marine
2017-01-07 10:10:00	7717.7488323395655	6689.42976515761	4150.76706805216	2458.32526998186	1280.043005502537	262.43559527039463	91.0490840734022	16.06748542471804	0.0	Segment_1 Pristine Marine
2017-01-07 10:15:00	7991.50648951208	6969.1503344572875	4014.487519848667	2617.4458629413307	1129.4091555840914	267.63250132324447	80.28975039697335	10.705300052929779	0.0	Segment_1 Pristine Marine
2017-01-07 10:20:00	8043.852980804358	7171.4989981888475	4233.325154901029	2713.395516478915	1241.6326623729947	321.1118954412917	74.9261089363014	32.11118954412917	0.0	Segment_1 Pristine Marine
2017-01-07 10:25:00	8158.8259274461625	6552.757831492194	4068.705843083388	2537.587591607271	1391.9256831601062	289.09225727171435	96.36408575723812	16.060680959539688	0.0	Segment_1 Pristine Marine
2017-01-07 10:30:00	7735.662504857213	6873.765160025371	3956.162346774727	2687.406627984997	1279.462518104411	289.0835814963941	80.30099486010948	16.060198972021894	0.0	Segment_1 Pristine Marine
2017-01-07 10:35:00	7991.586421895659	6524.945645204829	4078.760116198589	2381.95308623146	1193.6528948980122	358.6311388258602	74.9378499039111	16.05811069369523	0.0	Segment_1 Pristine Marine
2017-01-07 10:40:00	7788.413889127851	6647.470176346396	3867.4242283014496	2437.2271798852626	1285.5703805988198	257.114076119764	64.278519029941	26.78271626247541	0.0	Segment_1 Pristine Marine
2017-01-07 10:45:00	7187.985897993097	6706.289151292143	3971.322067245627	2408.4837335047605	1231.0027971246554	272.9614897972062	69.5784189679153	10.704372148910046	0.0	Segment_1 Pristine Marine
2017-01-07 10:50:00	7390.950098052336	6149.313296641662	3799.8367629378413	2253.142643939199	1220.22927035187	230.1309588821509	74.92635870581657	21.40753105880474	0.0	Segment_1 Pristine Marine
2017-01-07 10:55:00	7546.431418239606	6197.7075051925285	3591.245022438848	2504.7729813731453	1177.4573844061795	305.0685041416011	85.63326432044944	10.704158040056177	0.0	Segment_1 Pristine Marine
2017-01-07 11:00:00	7039.650128489064	6081.401175637701	3806.229080878878	2344.7655941279168	1177.736143169273	240.90057473916946	80.30019157972316	0.0	0.0	Segment_1 Pristine Marine
2017-01-07 11:05:00	7062.5000382149465	5643.574708323391	3469.674014225386	2297.052703862177	1199.3934863988989	257.0128899426212	53.54435207137942	10.708870414275882	0.0	Segment_1 Pristine Marine
2017-01-07 11:10:00	7023.56667039956	6332.987325520336	3741.9764501595223	2312.6378061071728	1177.7322160730969	369.3796495865623	101.71323684267657	21.413313019510856	0.0	Segment_1 Pristine Marine
2017-01-07 11:15:00	7126.080813501187	6215.228378692764	3889.8756921818494	2545.028861964709	1098.3808772689802	225.03413095266902	96.44319897971529	16.073866496619218	0.0	Terrestrially-infl
2017-01-07 11:20:00	7067.265216455285	6189.211053198718	3672.8363170366097	2339.6931057507268	1167.1695584751908	230.2215184148312	53.539888003449114	5.353988800344911	0.0	Terrestrially-infl
2017-01-07 11:25:00	6955.22576117586	6039.641769519914	3758.7132289033507	2270.219955918833	1156.5271473548773	235.58886335006758	58.897215837516896	10.708584697730343	0.0	Terrestrially-infl
2017-01-07 11:30:00	7339.339619568525	6252.6248545995895	3720.525919474928	2275.1417493192002	1241.9597313930694	278.3702846225845	74.94584585992659	16.05982411284141	0.0	Terrestrially-infl
2017-01-07 11:35:00	7342.081549904634	6597.6983730725815	3625.520940397839	2286.702277030837	1151.3840504956208	230.2768100991242	96.39494376242409	10.710549306936008	0.0	Terrestrially-infl
2017-01-07 11:40:00	7704.277196917813	6863.128712970596	4130.735548556073	2582.37942205451	1253.686275437252	289.3122174085965	117.86794042572451	21.430534622859007	0.0	Terrestrially-infl
2017-01-07 11:45:00	7639.046587834783	6300.741299146139	3731.195144863941	2317.944760008733	1300.8327406053625	347.9593750590476	123.12408655935528	0.0	0.0	Terrestrially-infl
2017-01-07 11:50:00	7203.922376433947	6561.670752977726	3981.960065428571	2499.4292346171273	1247.0385688774961	278.30903683102923	101.68984038056836	21.408387448540704	0.0	Terrestrially-infl
2017-01-07 11:55:00	7814.790874576088	6059.139226041187	3811.048700478201	2403.315823756619	1172.2186311864132	278.3350174506552	80.28894734153516	10.705192978871354	0.0	Terrestrially-infl
2017-01-07 12:00:00	7816.291908540463	6203.746422268578	3723.319312156012	2550.071931778794	1130.3890285826167	241.07822884463386	107.14587948650394	32.143763845951185	0.0	Terrestrially-infl
2017-01-07 12:05:00	7410.414753036594	6055.76523532109	3705.207376518297	2232.7622485666616	1220.7908697199014	267.7172959912064	42.83476735859303	10.708691839648257	0.0	Terrestrially-infl
2017-01-07 12:10:00	7377.722755940737	6210.564874376819	3506.8275799282897	2505.6416906968548	1108.2645939620704	283.75856753618217	64.24722283838088	21.415740946126963	0.0	Terrestrially-infl
2017-01-07 12:15:00	7242.239784187292	5999.488578616691	3888.954203639033	2426.578862601215	1339.17155772694	273.1909977762957	74.99360723270863	32.14011738544656	0.0	Terrestrially-infl
2017-01-07 12:20:00	6985.068554288012	6128.661681731627	3591.556321783338	2365.823985437013	1209.6747074858936	321.15257720864423	58.87797248825144	16.05762886043221	0.0	Terrestrially-infl
2017-01-07 12:25:00	7198.1134056652345	6175.167229711321	3700.815746513897	2335.102265528305	1199.6855676108726	332.05582674943787	53.55739141119965	10.711478282239932	0.0	Terrestrially-infl
2017-01-07 12:30:00	7413.173129803798	6117.875008928332	3736.02515855816	2413.964679813367	1311.3555355970618	310.4433512842024	96.34448832958005	10.704943147731116	0.0	Terrestrially-infl
2017-01-07 12:35:00	7617.100339071262	6632.176612866686	3666.69974157682	2456.956469173373	1263.2717357841307	219.46669986080238	74.9398487329569	5.35284633806835	0.0	Terrestrially-infl
2017-01-07 12:40:00	7728.640968628782	6486.059745675298	4000.8972997683295	2560.1457955679543	1274.7169442367638	326.7131663800109	64.2714425665595	5.355953547213293	0.0	Terrestrially-infl
2017-01-07 12:45:00	7588.019207472807	6527.731414191497	3812.7520647287492	2548.974694959108	1370.877146868764	289.1693981676299	117.8097548090344	26.774944274780545	0.0	Terrestrially-infl
2017-01-07 12:50:00	7387.5683582922375	6118.833792411614	4480.720808616379	2644.5353398524385	1284.7944970943022	331.9052450826947	80.29965606839389	10.706620809119183	0.0	Terrestrially-infl
2017-01-07 12:55:00	7547.261700054795	6262.621410683766	3918.152882581639	2397.995206825921	1097.2969138377541	278.33872936372296	69.58468234093074	26.763339361896442	0.0	Terrestrially-infl
2017-01-07 13:00:00	7571.348143133587	6468.308738971267	3919.5380769262983	2516.6433007586884	1172.6486869492612	326.6281730771915	48.1910419294217	16.063680643140565	0.0	Terrestrially-infl
2017-01-07 13:05:00	7520.99986600008	6048.918041694015	3741.7643461452362	2564.0988867003834	1215.1366331544616	278.35729041423787	42.824198525267356	26.765124078292107	0.0	Terrestrially-infl
2017-01-07 13:10:00	7481.66807881206	6035.676395720253	3759.5783760387017	2356.430890964429	1247.8372672607088	224.93203959205908	91.04392078726202	16.066574256575652	0.0	Terrestrially-infl
2017-01-07 13:15:00	7892.674403483837	6120.303150055649	3791.05391971951	2356.022209995176	1258.330043974696	267.72979659036093	85.67353490891547	16.06378779542165	0.0	Terrestrially-infl
2017-01-07 13:20:00	7469.063459010807	6382.1674861224965	3801.458821432023	2334.416966400511	1306.416834407625	326.60420860190624	64.25000824955532	16.06250206238883	0.0	Terrestrially-infl
2017-01-07 13:25:00	7525.591747386504	6904.261752584486	3636.922986815257	2217.5053262761653	1215.8785243108446	299.9524112837325	53.562930586380816	21.425172234552324	0.0	Terrestrially-infl
2017-01-07 13:30:00										Terrestrially-infl
2017-01-07 13:35:00										Terrestrially-infl
2017-01-07 13:40:00										Terrestrially-infl
2017-01-07 13:45:00										Terrestrially-infl
2017-01-07 13:50:00										Terrestrially-infl
2017-01-07 13:55:00										Terrestrially-infl
2017-01-07 14:00:00										Terrestrially-infl
2017-01-07 14:05:00										Segment_1 Pristine Marine
2017-01-07 14:10:00										Segment_1 Pristine Marine
2017-01-07 14:15:00										Segment_1 Pristine Marine
2017-01-07 14:20:00										Segment_1 Pristine Marine
2017-01-07 14:25:00										Segment_1 Pristine Marine
2017-01-07 14:30:00										Segment_1 Pristine Marine
2017-01-07 14:35:00										Segment_1 Pristine Marine
2017-01-07 14:40:00										Segment_1 Pristine Marine
2017-01-07 14:45:00										Segment_1 Pristine Marine
2017-01-07 14:50:00										Segment_1 Pristine Marine
2017-01-07 14:55:00										Segment_1 Pristine Marine
2017-01-07 15:00:00										Segment_1 Pristine Marine
2017-01-07 15:05:00	5831.913550890934	5001.843210773308	2881.147374085696	1777.957115606786	1012.1502856918147	203.50111564174057	48.197632651991185	10.710585033775821	0.0	Segment_1 Pristine Marine
2017-01-07 15:10:00	5695.694367468725	5278.15286308662	2890.671953414578	1927.1146356097186	888.6139708644813	273.0079067113768	74.94334694037795	16.059288630080992	0.0	Segment_1 Pristine Marine
2017-01-07 15:15:00	5549.2492061402145	4858.27126444901	2956.742820260037	1955.092625715423	948.0860130181641	246.39523502166972	42.85134522115996	10.71283630528999	0.0	Segment_1 Pristine Marine
2017-01-07 15:20:00	5547.749949330199	4835.538807186457	2875.619423542777	2104.5036004698536	974.6047208282782	283.8134626587843	58.90468092918165	10.709941987123935	0.0	Segment_1 Pristine Marine
2017-01-07 15:25:00	5676.799427100194	4723.525561039974	3068.6849733286895	1863.703962859309	867.5863275379543	257.06261556680124	69.621125049342	0.0	0.0	Segment_1 Pristine Marine
2017-01-07 15:30:00	5386.705541472346	4781.638219219489	2923.599627876641	2024.0305116069053	910.2782724158039	224.89227906743398	64.2549368764097	0.0	0.0	Segment_1 Pristine Marine
2017-01-07 15:35:00	5542.90075668889	4781.690014474362	2991.236578561316	1726.1257675568884	873.7841618378038	257.31067342462933	64.32766835615733	5.360639029679779	0.0	Segment_1 Pristine Marine
2017-01-07 15:40:00	5491.244647499714	4473.355395768061	2710.799796716932	1725.054416092593	932.1722621121463	235.72172145364624	42.85849480975385	5.357311851219233	0.0	Segment_1 Pristine Marine
2017-01-07 15:45:00	5445.006609950776	4315.314973078	2842.968052983149	1766.8163041138212	781.6823648503572	176.68163041138214	58.89387680379404	0.0	0.0	Segment_1 Pristine Marine
2017-01-07 15:50:00	5299.706614432731	4486.0142857521505	2649.853307216365	1707.6832424283245	802.9858506716258	171.30364814328018	53.53239004477506	5.353239004477506	0.0	Segment_1 Pristine Marine
2017-01-07 15:55:00	5183.853989877771	4616.200557101898	2688.3209740895045	1906.4586987567004	888.9666966112704	224.91928468477929	64.26265276707979	5.355221063923317	0.0	Segment_1 Pristine Marine
2017-01-07 16:00:00	4789.308942430275	4280.377902686566	2555.3695363973616	1569.6504699463876	814.2896635899349	192.85807821866882	91.07187026992693	16.0715065182224	0.0	Segment_1 Pristine Marine
2017-01-07 16:05:00	4753.169070672807	4303.544969392947	2488.990560656369	1675.3850440547171	744.0208342607208	192.69604340565436	42.8213429790343	0.0	0.0	Segment_1 Pristine Marine
2017-01-07 16:10:00	4626.216589913527	4085.4204376203943	2377.361303150007	1461.7559363962882	787.0993503672321	160.6325204831086	21.417669397747808	0.0	0.0	Segment_1 Pristine Marine
2017-01-07 16:15:00	4809.517925903529	4461.390236389355	2688.6169251710157	1617.454803588938	824.7948336182001	187.45337127686366	37.490674255372724	21.423242431641558	0.0	Segment_1 Pristine Marine
2017-01-07 16:20:00	4557.3843357165415	4096.82610672521	2276.014503736228	1622.664457957828	851.4971908095533	160.65984732255725	58.908610684937656	5.355328244085242	0.0	Segment_1 Pristine Marine
2017-01-07 16:25:00	4561.811439689403	4053.158755686477	2612.868524141349	1301.080023291696	733.5307127200098	160.6271633693452	48.18814901080356	5.354238778978173	0.0	Segment_1 Pristine Marine
2017-01-07 16:30:00	4416.7609042930435	3667.249962958468	2323.483918137189	1370.5342927260842	695.9744455249646	176.6704361717218	48.1828462286514	5.3536495809612665	0.0	Segment_1 Pristine Marine
2017-01-07 16:35:00	3755.788927456237	3005.7026937274595	1773.4181668873246	1269.7888385265735	541.1336400471897	155.37500555810396	42.8620704987873	0.0	0.0	Segment_1 Pristine Marine
2017-01-07 16:40:00	3982.862940992337	3426.1186589181398	2130.617541014718	1215.2014618350274	685.2237317836277	208.7791057778241	42.82648323647674	5.3533104045595925	0.0	Segment_1 Pristine Marine
2017-01-07 16:45:00	4278.350688118893	3710.7597332495534	1949.0859204947144	1151.2458046878126	556.8816915699185	139.22042289247966	10.70926329942151	0.0	0.0	Segment_1 Pristine Marine
2017-01-07 16:50:00	4563.05930399086	3475.851512077545	2260.1068383616707	1537.0868782222733	824.7783248997563	155.3153988447593	42.84562726751981	0.0	0.0	Segment_1 Pristine Marine
2017-01-07 16:55:00	4636.662539320066	4213.687550167311	2452.184114328626	1520.568315435218	824.5335231585336	187.3939825360304	32.12468272046235	16.062341360231176	0.0	Segment_1 Pristine Marine
2017-01-07 17:00:00	4579.982008702856	4135.375568091935	2469.44059182692	1574.8710065013327	766.0086868356822	208.9114600460952	26.78352051873015	0.0	0.0	Segment_1 Pristine Marine
2017-01-07 17:05:00	4689.077758084392	4143.089252006073	2365.9501930060524	1595.1428903072479	797.5714451536238	171.2905117108454	48.17545641867528	0.0	0.0	Segment_1 Pristine Marine
2017-01-07 17:10:00	4567.5617331661215	3999.963205949699	2318.586436648219	1734.9238001709534	781.7866506943187	198.1240142170533	64.25643704336865	10.709406173894775	0.0	Segment_1 Pristine Marine
2017-01-07 17:15:00	3805.253249774188	3049.5621114387504	1859.750531931892	1189.8115795068586	530.5916503206262	101.83072076860502	10.719023238800526	5.359511619400263	0.0	Segment_1 Pristine Marine
2017-01-07 17:20:00	4376.06222926877	3561.9111168466743	2190.7092432936693	1424.7644467386694	680.2446794579363	117.8376610084614	26.781286592832128	0.0	0.0	Segment_1 Pristine Marine
2017-01-07 17:25:00	3962.5727989566662	3587.734831487792	2056.2539929721074	1285.1587456075672	594.3859198434999	128.5158745607567	21.41931242679279	5.354828106698197	0.0	Segment_1 Pristine Marine
2017-01-07 17:30:00	4985.74407164573	4305.626459294486	2811.509814837817	1874.339876558545	1076.4066148236216	278.4733530886981	101.74987901317816	16.065770370501813	0.0	Segment_1 Pristine Marine
2017-01-07 17:35:00	5480.8943460081155	5090.166526419646	2975.954351934094	1926.8769185184783	1065.1347410699366	251.56448658435687	74.93410238682971	16.057307654320653	0.0	Segment_1 Pristine Marine
2017-01-07 17:40:00	5495.501674375902	4670.640799274644	3036.9877674182612	2072.8646666505592	942.6981429728643	321.37436692256733	91.05607062806074	5.356239448709457	0.0	Segment_1 Pristine Marine
2017-01-07 17:45:00	5150.090680817199	4256.052069906104	2837.3680466040696	1804.1377956708895	888.6850862948596	251.61565696300244	53.535246162340954	5.353524616234094	0.0	Segment_1 Pristine Marine
2017-01-07 17:50:00	5101.262560179138	4405.3925362302525	2928.0069469233867	2060.845840156315	990.2765725426448	299.7593949318276	107.056926761367	10.7056926761367	0.0	Segment_1 Pristine Marine
2017-01-07 17:55:00	5326.721468532359	4502.28417591529	2933.711924377621	1889.7815863235408	958.2745154445148	289.08840130728385	101.7162893488591	10.706977826195695	0.0	Segment_1 Pristine Marine
2017-01-07 18:00:00	6757.409915756226	6205.89389252097	4149.756485507983	2821.8344101454277	1627.775447218615	433.71648429180215	149.92668592803034	21.41809798971862	0.0	Segment_1 Pristine Marine
2017-01-07 18:05:00	6486.460287914093	5801.4215776393385	3826.583420675393	2601.0063530744633	1482.4665839539637	374.6305446815071	155.2040827966243	32.11118954412917	0.0	Segment_1 Pristine Marine
2017-01-07 18:10:00	5719.6050376780395	4846.66906282643	3148.9960319800452	2324.2589759852717	1397.7686468482852	390.94678628323686	123.17501485636231	37.488047999762436	0.0	Segment_1 Pristine Marine
2017-01-07 18:15:00	6321.458605370668	5770.13749076171	3891.3635953467187	2901.1266419228637	1653.9633438268725	460.32636753757623	139.16843669740678	16.05789654200847	0.0	Segment_1 Pristine Marine
2017-01-07 18:20:00	7156.827139687967	6054.129764388252	4148.497407074177	2869.1543357313017	1648.6931630694794	551.3486876498584	155.2340965227757	26.764499400478567	0.0	Segment_1 Pristine Marine
2017-01-07 18:25:00	6818.95784990462	6037.507421265629	3960.7761451565298	2697.6096988633662	1552.196056885667	487.06841785033	144.51480529625175	21.40960078462989	0.0	Terrestrially-infl
2017-01-07 18:30:00	7441.101462337833	6589.925108012858	4443.247635784463	3185.2196907129573	1675.5861566271524	417.5582115556482	192.7191745641453	37.47317283191715	0.0	Terrestrially-infl
2017-01-07 18:35:00	7203.706242912863	6732.735849616925	4677.592315234652	2777.654933188541	1798.2505925844885	401.3952215590376	123.09453461143819	16.055808862361506	0.0	Terrestrially-infl
2017-01-07 18:40:00	6696.1258910486595	5801.523472004558	3846.25471181835	2823.0866756661153	1371.3665824867655	385.69685132440287	128.56561710813426	37.498304989872494	0.0	Terrestrially-infl
2017-01-07 18:45:00	6983.371324652923	6222.912177336425	3952.245427602652	2533.078709019044	1370.968603612844	321.32076647176035	139.23899880442946	10.710692215725343	0.0	Terrestrially-infl
2017-01-07 18:50:00	5999.580578441548	5769.445016556636	3254.009805256433	2440.507353942325	1182.7897482922233	363.93530716683784	101.68780641426352	21.407959245108113	0.0	Terrestrially-infl
2017-01-07 18:55:00	6334.444733611763	5729.3794293868	3459.0458984896013	2334.588253469762	1178.0032471636416	439.0739375791753	101.73664407322357	21.418240857520754	0.0	Terrestrially-infl
2017-01-07 19:00:00	6088.6629453018095	5371.089651836161	3416.5056808289837	2024.1992905225009	1113.845112245186	385.56176962333353	69.61531951532412	16.065073734305564	0.0	Terrestrially-infl
2017-01-07 19:05:00	5652.454964180722	5363.408971694207	3468.55190983817	2119.6706115677707	1177.594784204317	278.34058535738404	53.52703564565078	16.05811069369523	0.0	Terrestrially-infl
2017-01-07 19:10:00	5947.568791532152	4886.651115204795	3252.4092400540685	2202.2079038916345	1285.9608197907355	321.4902049476839	69.65621107199817	21.432680329845592	0.0	Terrestrially-infl
2017-01-07 19:15:00	6794.211787637693	5835.847792375955	3892.3498578507506	2345.0470945510715	1268.8953456817442	401.5491600258685	112.43376480724315	10.707977600689823	0.0	Terrestrially-infl
2017-01-07 19:20:00	6489.488897782983	5927.2807011928735	3871.205010806186	2409.4636996719	1177.9600309507064	348.0336455081633	85.66982043277865	16.063091331145998	0.0	Terrestrially-infl
2017-01-07 19:25:00	5974.274490666333	5289.053043708187	3286.9216283773553	2355.448723918626	1097.424973643905	364.0238936965149	112.41914364157078	16.05987766308154	0.0	Terrestrially-infl
2017-01-07 19:30:00	5945.306777599436	5066.901091539699	3460.06142191823	2147.809025060697	1269.4033390009606	364.2169917808663	80.34198348107346	32.13679339242938	0.0	Terrestrially-infl
2017-01-07 19:35:00	5482.777079927878	5472.068530943643	3448.1527729233917	2318.4008550866897	1177.940388265755	331.9650185112582	123.14831331869257	10.708548984234136	0.0	Terrestrially-infl
2017-01-07 19:40:00	4792.667067662369	4246.463670006992	2752.436729361405	1917.0668270649476	856.789643380982	224.90728138750782	48.19441744018025	16.064805813393413	0.0	Terrestrially-infl
2017-01-07 19:45:00	4349.121334438427	4086.6743573602453	2501.280373377765	1580.037923225783	830.1894172881233	166.03788345762467	69.62878983706841	26.78030378348785	0.0	Terrestrially-infl
2017-01-07 19:50:00	3673.975984578751	3196.6272800130437	2129.297030478488	1297.959398931471	691.8874481907428	230.6291493969143	37.5442801343814	10.726937181251829	0.0	Terrestrially-infl
2017-01-07 19:55:00	3528.302152188273	3057.147995295149	2050.591387387114	1327.7980785169827	605.004769646851	139.2046372638772	53.540245101491244	5.354024510149125	0.0	Terrestrially-infl
2017-01-07 20:00:00	3477.4133150781317	3611.780135598925	2085.373054482713	1375.9162421329238	725.580830812284	231.11093129576457	42.99738256665388	0.0	0.0	Terrestrially-infl
2017-01-07 20:05:00										Terrestrially-infl
2017-01-07 20:10:00										Terrestrially-infl
2017-01-07 20:15:00										Terrestrially-infl
2017-01-07 20:20:00										Terrestrially-infl
2017-01-07 20:25:00										Terrestrially-infl
2017-01-07 20:30:00										Terrestrially-infl
2017-01-07 20:35:00										Terrestrially-infl
2017-01-07 20:40:00										Terrestrially-infl
2017-01-07 20:45:00										Terrestrially-infl
2017-01-07 20:50:00										Terrestrially-infl
2017-01-07 20:55:00										Terrestrially-infl
2017-01-07 21:00:00										Terrestrially-infl
2017-01-07 21:05:00										Terrestrially-infl
2017-01-07 21:10:00	7379.852715449029	6379.104015094447	4350.8486277447855	2723.9630400025785	1455.6344732430287	288.98625571736585	133.7899332024842	5.35159732809937	0.0	Terrestrially-infl
2017-01-07 21:15:00	7557.452153240163	6266.6328981509505	4359.8625462349355	3015.482326204261	1681.814299161879	342.7901756253512	85.69754390633778	10.712192988292225	0.0	Terrestrially-infl
2017-01-07 21:20:00	6018.104176223326	5284.580802430984	3512.345497866995	2264.820343898992	1268.9418948086552	294.4801865589706	123.14625983375136	16.062555630489307	0.0	Terrestrially-infl
2017-01-07 21:25:00	5817.555351618205	5056.880526636819	3353.397467875687	2244.5264201915547	1307.075051376466	348.1962227027471	149.99221901041412	21.42745985863059	0.0	Terrestrially-infl
2017-01-07 21:30:00	5997.814086598674	5081.258046555445	3398.225318055013	2358.3898106375477	1329.2742569048	364.47842528034835	75.0396757930129	32.159861054148394	0.0	Terrestrially-infl
2017-01-07 21:35:00	6166.232272131252	5588.147996618948	3762.900423010652	2365.863423855915	1509.4422749487965	471.0316318989151	133.81580451673724	16.05789654200847	0.0	Terrestrially-infl
2017-01-07 21:40:00	6080.488795150331	5555.939585709545	3548.7359781555188	2242.715497507032	1407.7187967645573	417.4983503712375	112.40340202302549	16.05762886043221	0.0	Terrestrially-infl
2017-01-07 21:45:00	6211.061981376452	5434.679233704395	3646.3217321701422	2398.7549721178025	1306.4647615998747	455.1209210491367	112.441639318022	26.77181888524333	0.0	Terrestrially-infl
2017-01-07 21:50:00	6622.950405789338	6114.3163810925025	3854.9105029654997	2650.250970788781	1547.3182435514298	449.7395586793084	101.72680493936736	10.708084730459722	0.0	Terrestrially-infl
2017-01-07 21:55:00	6715.7160273860145	5639.27350624998	3963.0222171177443	2683.073149697283	1387.0577759912105	401.657657140312	133.8858857134373	21.42174171414997	0.0	Terrestrially-infl
2017-01-07 22:00:00	6563.837043051907	5589.433827851705	3785.181720585398	2709.0550928093508	1327.758227305769	358.7088759253489	117.7850040351892	5.353863819781327	0.0	Terrestrially-infl
2017-01-07 22:05:00	6369.5685863567405	5357.931222641258	3811.0359945260498	2488.9490694587266	1311.381767779329	438.91144880777534	64.23094372796713	37.46805050798083	0.0	Terrestrially-infl
2017-01-07 22:10:00	5850.848352381022	5127.529187938313	3514.795347217903	2282.473807796992	1087.6577065323697	300.0435052503088	107.15839473225313	0.0	0.0	Terrestrially-infl
2017-01-07 22:15:00	7013.5382153177625	6087.322863218546	3908.3075551007373	2660.8614450480363	1402.7076430635525	422.9538313054223	96.36922738604557	16.061537897674263	0.0	Terrestrially-infl
2017-01-07 22:20:00	6652.767290547594	5769.6565882625155	3527.09062306586	2387.07498920694	1289.8768439436603	347.8920948395765	117.74809363801052	5.352186074455023	0.0	Terrestrially-infl
2017-01-07 22:25:00	7334.817893092723	6301.5187300511925	3838.7331601076507	2628.7559018310417	1397.3631168592706	412.2488888818537	85.66210678064495	21.415526695161237	0.0	Terrestrially-infl
2017-01-07 22:30:00	5823.314342648963	5106.1046717712425	3377.3082262973307	2280.084476073951	1172.156103897172	294.3771037184679	58.875420743693574	21.409243906797663	0.0	Terrestrially-infl
2017-01-07 22:35:00										Terrestrially-infl
2017-01-07 22:40:00										Terrestrially-infl
2017-01-07 22:45:00										Terrestrially-infl
2017-01-07 22:50:00										Terrestrially-infl
2017-01-07 22:55:00										Terrestrially-infl
2017-01-07 23:00:00										Terrestrially-infl
2017-01-07 23:05:00										Terrestrially-infl
2017-01-07 23:10:00										Terrestrially-infl
2017-01-07 23:15:00										Terrestrially-infl
2017-01-07 23:20:00										Terrestrially-infl
2017-01-07 23:25:00	3614.943031408143	3138.3060983780324	2088.633751480261	1322.801375937498	664.0784235475699	155.3086635716091	42.84376926113354	16.066413472925078	0.0	Terrestrially-infl
2017-01-07 23:30:00	3206.493938392533	3019.136195748562	1878.930504800967	1070.615672251263	642.3694033507578	155.23927247643311	37.471548528794216	5.353078361256316	0.0	Terrestrially-infl
2017-01-07 23:35:00	3495.8399172880077	3062.205869354886	1884.4343811414685	1498.9818940898044	701.3093861634442	144.54468264437398	91.00961499830956	5.353506764606443	0.0	Terrestrially-infl
2017-01-07 23:40:00	3739.466063760387	3310.873964762062	2062.59947642944	1392.924321744557	728.6065682971528	235.72565444907883	69.64621608722783	5.357401237479063	0.0	Terrestrially-infl
2017-01-07 23:45:00	4197.786835953871	3720.643760091937	2492.9385424247125	1645.8755538158857	986.4531006583808	273.4190659433556	134.0289538938017	21.44463262300828	0.0	Terrestrially-infl
2017-01-07 23:50:00	3490.8356221298686	3217.779461503146	2061.3063106134964	1284.9701676551667	765.6280582278702	133.8510591307465	32.124254191379165	5.354042365229861	0.0	Terrestrially-infl
2017-01-07 23:55:00	4234.270865470285	4084.3851711173547	2714.001679890562	1777.2160901847467	1124.1427076469784	240.88772306720963	96.35508922688385	10.706121025209317	0.0	Terrestrially-infl
2017-01-08 00:00:00	4744.868306496703	4509.231505722601	3170.3860467788354	1986.8466610725472	1060.365603483462	374.8767285042542	112.46301855127626	16.066145507325178	0.0	Terrestrially-infl
2017-01-08 00:05:00	5396.7847157451815	4609.753611365675	3372.9904473407387	1868.5296287649485	1258.1789763890054	342.65299782509084	128.49487418440907	5.353953091017044	0.0	Terrestrially-infl
2017-01-08 00:10:00	4889.333140337951	4493.045459741008	3132.814772286639	2034.9907922545688	1151.376369301927	262.40670742229963	69.61810605081419	16.065716780957118	0.0	Terrestrially-infl
2017-01-08 00:15:00	4210.158714623794	3936.980477415381	2635.3665236576426	1842.6139921508718	1119.4951289521287	257.10892913733096	69.63366830802714	21.425744094777578	0.0	Terrestrially-infl
2017-01-08 00:20:00	5272.017077551772	4859.471025751481	3032.481367778763	2255.608932570423	1232.280414468402	300.0334922183935	112.51255958189756	21.430963729885253	0.0	Terrestrially-infl
2017-01-08 00:25:00	5433.193378297149	5015.667187649683	3329.5037254195336	2371.334646882401	1252.5785719423966	433.58489028775267	112.41089748200994	10.705799760191423	0.0	Terrestrially-infl
2017-01-08 00:30:00	5108.131187609597	4872.536038495528	3094.8635497257305	2168.5462588908667	1242.2289680560025	337.3294180496904	112.44313934989677	32.12661124282765	0.0	Terrestrially-infl
2017-01-08 00:35:00	4926.080390566906	4310.320341746044	2741.4708260546263	2088.229730783797	1151.2035695346574	246.3040195283453	85.67096331420706	21.417740828551764	0.0	Terrestrially-infl
2017-01-08 00:40:00	5032.379815719805	4678.666218448765	3199.500266224413	2057.970020486054	1361.2614198006715	321.55781570094604	58.952266211840104	21.437187713396398	0.0	Terrestrially-infl
2017-01-08 00:45:00	4699.600762379057	4992.290351575402	3318.989492584975	2269.724927541472	1397.1786050316116	270.59980887964025	138.06112697940827	27.612225395881648	0.0	Terrestrially-infl
2017-01-08 00:50:00	4586.624205942653	4511.609324069759	3000.5952749157545	2095.0584865929645	1243.1037567508126	337.5669684280224	123.23873450546849	21.43282339225539	0.0	Terrestrially-infl
2017-01-08 00:55:00	5251.982779416723	4941.46799735131	3421.016305858599	2334.2145686296553	1525.8053946317698	433.6499542637661	165.96479731082408	26.768515695294205	0.0	Terrestrially-infl
2017-01-08 01:00:00	5197.1647999916295	4939.985510919878	3295.109641231805	2196.739760821204	1344.8333657710298	380.41103175196463	85.72642969058356	32.14741113396884	0.0	Terrestrially-infl
2017-01-08 01:05:00	4325.215208304121	3934.4470026033778	2483.786951303357	1729.015485497811	1059.8918455992773	240.8845103634721	101.70679326457712	10.705978238376538	0.0	Terrestrially-infl
2017-01-08 01:10:00	2910.253670490201	2942.4111696116393	1720.4262029969696	1120.1528860634473	600.2733169335221	171.50666198100632	53.59583186906446	5.359583186906447	0.0	Terrestrially-infl
2017-01-08 01:15:00	3267.9026256653315	2774.229322609157	1802.980758987769	1169.7910876765884	611.7256146565645	193.17650989154666	64.3921699638489	5.366014163654075	0.0	Terrestrially-infl
2017-01-08 01:20:00	2702.81796145779	2515.122269689888	1603.457481102935	959.9293950415564	579.1752774552408	134.06835126278722	48.26460645460339	0.0	0.0	Terrestrially-infl
2017-01-08 01:25:00	2558.9079709063776	2435.780599921343	1386.5212645706104	974.3122399685373	546.0431234988505	128.480734940906	10.706727911742163	5.3533639558710835	0.0	Terrestrially-infl
2017-01-08 01:30:00	2722.7227952087696	2368.9832194533	1350.6420165208858	803.9535812624321	552.0481258002034	101.83412029324141	42.877524333996384	5.359690541749547	0.0	Terrestrially-infl
2017-01-08 01:35:00	2935.630566787997	2812.419794824267	1751.735757919115	1071.3980170759112	508.9140581110577	128.56776204910938	21.427960341518226	0.0	0.0	Terrestrially-infl
2017-01-08 01:40:00	3129.2757665050963	2534.499036912518	1548.5628365068026	1060.9530852191936	562.6266361010877	160.7504674574536	37.50844240673917	0.0	0.0	Terrestrially-infl
2017-01-08 01:45:00	3781.164447392967	3138.4736064763147	1863.8034386582892	1183.622298688167	589.1332708402639	224.94179432082802	53.557570076387634	5.355757007638762	0.0	Terrestrially-infl
2017-01-08 01:50:00	3030.5014922386213	2735.496922197693	1673.4804700503535	1147.8359634319736	568.5542622606971	128.7292669269503	37.54603618702717	0.0	0.0	Terrestrially-infl
2017-01-08 01:55:00	2308.932065254644	1987.5030074465728	1425.0021562824484	771.4297387393706	380.35771840621743	64.28581156161421	32.142905780807105	5.357150963467851	0.0	Terrestrially-infl
2017-01-08 02:00:00	1852.3874632306736	1595.4088556148574	920.8400106233407	803.058148799425	406.8827953917088	53.53720991996167	21.414883967984668	5.353720991996167	0.0	Terrestrially-infl
2017-01-08 02:05:00	2312.736644600319	2114.195447732078	1330.7626168465872	681.4792433045022	418.5463069114266	155.6133705183509	37.56184805615367	5.365978293736238	0.0	Terrestrially-infl
2017-01-08 02:10:00	2288.801808028125	1902.8680137001973	1291.8061726809792	616.4220326071063	391.29398591581526	85.76306540620607	5.360191587887879	5.360191587887879	0.0	Terrestrially-infl
2017-01-08 02:15:00	1227.5986346466714	986.3674618995086	777.3004455186345	498.544423677469	214.42770910858883	75.04969818800609	21.442770910858886	0.0	0.0	Terrestrially-infl
2017-01-08 02:20:00	1586.2089251644616	1409.3680652643698	905.6395552459256	562.6754633184746	305.4523943728862	75.02339510912995	26.794069681832124	10.71762787273285	0.0	Terrestrially-infl
2017-01-08 02:25:00	1712.8920838296106	1465.8919714278486	826.9134197798119	633.6089839871286	284.58708602811714	80.54351491361805	26.84783830453935	0.0	0.0	Terrestrially-infl
2017-01-08 02:30:00	2192.8528158877352	1897.9704078832722	1190.2526286725604	675.5487892465884	380.66638124212517	134.03745818384692	26.807491636769377	0.0	0.0	Terrestrially-infl
2017-01-08 02:35:00	2154.228821383555	2030.976923642705	1130.7021923182342	771.6640554209749	450.1373656622354	155.40456671672413	58.94655978910225	0.0	0.0	Terrestrially-infl
2017-01-08 02:40:00	1650.0355320356732	1505.389560071507	1001.8072873073727	642.8709865074051	433.9379158924984	166.07500484774633	69.64435687163555	5.3572582208950426	0.0	Terrestrially-infl
2017-01-08 02:45:00										Terrestrially-infl
2017-01-08 02:50:00										Terrestrially-infl
2017-01-08 02:55:00										Terrestrially-infl
2017-01-08 03:00:00										Terrestrially-infl
2017-01-08 03:05:00										Terrestrially-infl
2017-01-08 03:10:00										Terrestrially-infl
2017-01-08 03:15:00										Terrestrially-infl
2017-01-08 03:20:00										Terrestrially-infl
2017-01-08 03:25:00										Terrestrially-infl
2017-01-08 03:30:00										Terrestrially-infl
2017-01-08 03:35:00										Terrestrially-infl
2017-01-08 03:40:00										Terrestrially-infl
2017-01-08 03:45:00										Terrestrially-infl
2017-01-08 03:50:00										Terrestrially-infl
2017-01-08 03:55:00										Terrestrially-infl
2017-01-08 04:00:00										Terrestrially-infl
2017-01-08 04:05:00										Terrestrially-infl
2017-01-08 04:10:00										Terrestrially-infl
2017-01-08 04:15:00										Terrestrially-infl
2017-01-08 04:20:00										Terrestrially-infl
2017-01-08 04:25:00										Terrestrially-infl
2017-01-08 04:30:00										Terrestrially-infl
2017-01-08 04:35:00										Terrestrially-infl
2017-01-08 04:40:00										Terrestrially-infl
2017-01-08 04:45:00										Terrestrially-infl
2017-01-08 04:50:00										Terrestrially-infl
2017-01-08 04:55:00										Terrestrially-infl
2017-01-08 05:00:00										Terrestrially-infl
2017-01-08 05:05:00										Terrestrially-infl
2017-01-08 05:10:00										Terrestrially-infl
2017-01-08 05:15:00										Terrestrially-infl
2017-01-08 05:20:00										Terrestrially-infl
2017-01-08 05:25:00										Terrestrially-infl
2017-01-08 05:30:00										Terrestrially-infl
2017-01-08 05:35:00										Terrestrially-infl
2017-01-08 05:40:00										Terrestrially-infl
2017-01-08 05:45:00										Terrestrially-infl
2017-01-08 05:50:00										Terrestrially-infl
2017-01-08 05:55:00										Terrestrially-infl
2017-01-08 06:00:00										Terrestrially-infl
2017-01-08 06:05:00										Terrestrially-infl
2017-01-08 06:10:00	4775.146118316291	4705.39679299257	2886.549001858612	2253.4397412279127	1335.9678465851198	397.0346210734894	139.49865064744222	26.826663586046585	0.0	Terrestrially-infl
2017-01-08 06:15:00	3816.8975912590467	3329.7479688122394	2317.9756760381024	1498.921915220944	963.5926597848925	240.89816494622312	64.23951065232616	37.4730478805236	0.0	Terrestrially-infl
2017-01-08 06:20:00	6263.206099370997	5893.837534536297	3699.038815953298	2703.349641181499	1734.4263044411996	529.9635930236998	208.77353664569992	53.53167606299997	0.0	Terrestrially-infl
2017-01-08 06:25:00	6391.937877016325	6252.749950046121	4154.224281879956	2698.104430499353	1622.0746873835394	519.2780352349945	230.19541768149242	37.47367264582435	0.0	Terrestrially-infl
2017-01-08 06:30:00	6907.027015256825	6408.692249997799	4474.296010658998	3365.099275082456	1870.0949793053776	621.5788469897531	235.7712867892167	42.867506688948495	0.0	Terrestrially-infl
2017-01-08 06:35:00	6944.470856228026	5900.390812307853	3940.7328837192185	2810.9847336312364	1857.92705251436	503.3001237358785	171.33621233561826	21.417026541952282	0.0	Terrestrially-infl
2017-01-08 06:40:00	7896.685797204859	6263.811784901482	4181.2282085538955	3089.0764101608165	1948.7414441915726	674.5643460663135	198.0863555909016	32.1221117174435	0.0	Terrestrially-infl
2017-01-08 06:45:00	6301.24555679141	5433.954324675686	3479.872227624823	2398.435012270648	1493.6682330881933	390.8164194101725	214.1459832384507	53.536495809612674	0.0	Terrestrially-infl
2017-01-08 06:50:00	7009.657030572616	6104.666932660644	4305.396678823822	2977.3638724204548	2029.534006559986	621.1766352531884	219.55381073604067	48.19473894205771	0.0	Terrestrially-infl
2017-01-08 06:55:00	7357.362041465711	6473.836032119392	4439.048859079385	2939.731994734116	1772.4067217795855	524.760902520844	289.15396669515894	42.8376246955791	0.0	Terrestrially-infl
2017-01-08 07:00:00	7065.917076669436	6690.925268203278	4119.552867292491	3042.790674411099	1821.3887839784747	514.2744801821576	192.8529300683091	26.78512917615404	0.0	Terrestrially-infl
2017-01-08 07:05:00	7310.69622711271	6127.926193297259	3965.758348675343	2841.859221520388	1873.1652119249256	519.1343587334794	155.20511755949386	26.75950302749894	0.0	Terrestrially-infl
2017-01-08 07:10:00	7567.940650286654	6524.271324398465	4410.171920676239	3023.9649698811595	1910.7176889337588	765.3575056513375	208.73386517763757	74.9301054483827	0.0	Terrestrially-infl
2017-01-08 07:15:00	6938.214174521147	6258.312013900632	4320.323178116177	2965.8724171949957	2002.2315596226144	546.0631526243494	165.96036991524346	48.18204287861906	0.0	Terrestrially-infl
2017-01-08 07:20:00	7221.856543768997	6092.27038310535	4411.274864392627	3014.014258074089	1884.4280974104424	647.7721584848397	203.4325786977182	26.76744456548924	0.0	Terrestrially-infl
2017-01-08 07:25:00	8805.197542497732	8081.262299965946	5609.157508801844	4011.1374919539003	2311.2302928237045	788.2850418679457	257.3991973446353	53.62483278013236	0.0	Terrestrially-infl
2017-01-08 07:30:00	7308.316573396851	6344.5825197621025	4326.0950852048745	3196.3846112219194	2002.4252003299798	653.1975252413303	182.03865457545268	42.83262460598886	0.0	Terrestrially-infl
2017-01-08 07:35:00	6910.616786429962	5625.916531787677	3725.630738462629	2617.576768833657	1702.2278374010284	449.64508912480005	246.23421547310483	10.705835455352382	0.0	Terrestrially-infl
2017-01-08 07:40:00	7912.060866727265	7323.206539704262	4785.779712350593	3270.818125555047	2173.4077888303586	701.2719712728498	224.83528849969227	37.47254808328205	0.0	Terrestrially-infl
2017-01-08 07:45:00	8449.016970800174	7383.5199003380485	4877.72779492963	3560.580662599566	2259.496300175965	712.1161325199132	257.0043185034273	53.542566354880684	0.0	Terrestrially-infl
2017-01-08 07:50:00	8506.977551897275	7677.159099698358	5048.508389829534	3704.737864010644	2446.626017128417	695.9767663603811	262.32970424352834	53.536674335413935	0.0	Terrestrially-infl
2017-01-08 07:55:00	8709.719860284902	7799.669229523725	4989.218752173036	3709.794630102912	2467.84318106413	685.2145925731207	219.48279918357773	26.76619502238753	0.0	Terrestrially-infl
2017-01-08 08:00:00	6974.084452920052	5834.038414184847	3800.153462450681	2349.6723521349986	1584.289330824509	417.4816479875396	230.15013927518208	26.76164410176536	0.0	Terrestrially-infl
2017-01-08 08:05:00	7166.744397800518	6872.36729408205	4292.5534033129325	3291.671250670141	2210.5044333768587	652.9819391573287	176.62626223108072	21.409243906797663	0.0	Terrestrially-infl
2017-01-08 08:10:00	8778.4045781968	6888.906519597122	5213.515889733953	3452.4822883761803	2055.4313158704704	636.9696004911092	230.1654858917454	21.41074287365073	0.0	Terrestrially-infl
2017-01-08 08:15:00	7210.764852037973	6637.972098386849	4154.0857647969315	2837.1977517298633	1632.7270080709588	567.4395503459726	203.421725595726	26.766016525753425	0.0	Terrestrially-infl
2017-01-08 08:20:00	8113.48131793768	6941.415085333225	4784.59914131681	3387.753083281366	2231.7425524934115	588.7090666049768	267.59503027498937	42.8152048439983	0.0	Terrestrially-infl
2017-01-08 08:25:00	7273.676103903597	6630.9359474467265	4552.74277490284	3149.4267666386713	1987.138317045828	482.05511734265366	262.4522305532226	21.42467188189572	0.0	Terrestrially-infl
2017-01-08 08:30:00	7050.481192485565	6252.212425251258	4034.203904210965	2721.6143205035464	1660.8276365277547	503.6057994632545	171.44027215770367	37.502559534497685	0.0	Terrestrially-infl
2017-01-08 08:35:00	7500.712148826186	6729.210327804062	4725.448653760497	3348.5322092974047	2153.7759170200898	573.2687142317156	251.80962213916482	53.57651534875847	0.0	Terrestrially-infl
2017-01-08 08:40:00	5694.896850629752	5197.128610866062	3248.8744251243043	2488.841198818454	1455.8382926421923	428.1877331300566	160.57039992377122	21.40938665650283	0.0	Terrestrially-infl
2017-01-08 08:45:00	2105.0021033428156	1805.0526942150864	1215.8663548570464	696.3111283322293	305.30564857643895	85.6998311793513	16.068718346128367	16.068718346128367	0.0	Terrestrially-infl
2017-01-08 08:50:00	1854.799683789293	1661.8147455915635	959.563998260935	621.8403564149078	385.9698763954599	112.57454728200915	48.24623454943249	0.0	0.0	Terrestrially-infl
2017-01-08 08:55:00	2021.8047645740014	1823.3783022683303	1040.3982077648711	723.9884435477196	311.0468868575388	96.53179247302928	26.814386798063694	5.362877359612737	0.0	Terrestrially-infl
2017-01-08 09:00:00	2107.603762103591	1759.0178981424374	1013.580435210124	643.5431334667454	321.7715667333727	96.53147002001178	5.362859445556212	0.0	0.0	Terrestrially-infl
2017-01-08 09:05:00	1940.182067638219	1709.7184518690383	1125.519983989022	723.5485611357999	423.40989873872735	96.47314148477331	32.157713828257776	0.0	0.0	Terrestrially-infl
2017-01-08 09:10:00	2122.217824853807	1763.1557181234912	1103.9819997976874	728.8424853033276	359.0621067303158	112.54185434830795	10.718271842695996	5.359135921347998	0.0	Terrestrially-infl
2017-01-08 09:15:00	2345.9311323214943	2067.4187604477092	1226.5256376749364	776.6210369557457	487.39665077912315	80.34010727128404	26.780035757094684	10.712014302837872	0.0	Terrestrially-infl
2017-01-08 09:20:00	2421.569601541359	2035.832850853355	1189.3549812880126	825.0480500826757	396.4516604293376	75.00436818933413	32.144729224000336	0.0	0.0	Terrestrially-infl
2017-01-08 09:25:00	2137.139540035073	1938.9586804328228	1205.1538759596276	889.1357484857697	417.7866769993376	91.05607062806074	37.49367614096619	0.0	0.0	Terrestrially-infl
2017-01-08 09:30:00	2342.5210392276826	1994.0911363677294	1232.9058101198332	771.9062463358954	407.39496334394477	107.20920087998549	26.802300219996372	5.360460043999273	0.0	Terrestrially-infl
2017-01-08 09:35:00	2074.7889914406933	2101.595050761633	1286.6908474050815	825.6266270849272	444.9805847275906	64.33454237025407	37.528483049314865	0.0	0.0	Terrestrially-infl
2017-01-08 09:40:00	2383.057475479435	1976.0633897795765	1322.7307785245405	921.0918781628377	364.1526029946103	85.68296541049655	21.420741352624137	10.710370676312069	0.0	Terrestrially-infl
2017-01-08 09:45:00	2451.595448861475	2178.6011958223153	1343.5599512319438	936.7449859186861	492.46022116868056	117.76222680120622	42.82262792771135	0.0	0.0	Terrestrially-infl
2017-01-08 09:50:00	2483.704138806022	2098.3017724395704	1225.7936374710755	824.3328391726884	444.2832834502152	117.76183416752691	16.058431931935488	0.0	0.0	Terrestrially-infl
2017-01-08 09:55:00	2393.9515073275725	2067.2601383186648	1253.2095139030243	910.451356254334	487.35925540673173	42.844769706086296	37.48917349282552	10.711192426521576	0.0	Terrestrially-infl
2017-01-08 10:00:00	2419.268757623827	1932.2035873942514	1257.8056593840695	808.2070407106148	449.5986186734546	85.63783212827707	48.17128057215585	0.0	0.0	Terrestrially-infl
2017-01-08 10:05:00	3073.343308770152	2468.31230896	1777.613202982039	1070.8513270976139	572.9054599972234	176.6904689711063	26.771283177440342	5.3542566354880705	0.0	Terrestrially-infl
2017-01-08 10:10:00	6133.3082978132725	5457.786579697475	3559.8922288007107	2535.887084672795	1699.5268622437127	579.0186155278262	246.61903994703715	80.41925215664256	0.0	Terrestrially-infl
2017-01-08 10:15:00	10544.615084188285	9409.86462842792	7044.016980097351	4870.862805386466	3200.8527006825348	958.1147716089862	337.2135788344476	139.1675087253276	0.0	Terrestrially-infl
2017-01-08 10:20:00	10273.824843655862	9160.247163884931	6039.017417219287	4175.916299140997	2842.835326722909	835.1832598281993	273.0406810976806	48.18364960547304	0.0	Terrestrially-infl
2017-01-08 10:25:00	7302.767662629293	7083.256317931492	4566.906756761574	3399.7488751976553	2184.4055765049497	728.1351921683166	289.112502772714	69.60115807491262	0.0	Terrestrially-infl
2017-01-08 10:30:00	6112.142136543924	5581.816044065528	3498.0094786706236	2710.555583778462	1499.9121807469749	385.6917036206507	171.41853494251146	58.92512138648829	0.0	Terrestrially-infl
2017-01-08 10:35:00	7874.273248992198	6894.672973964618	4764.176200953812	3270.6872570593023	1814.66936193634	663.7728639531152	267.65034836819166	58.88307664100217	0.0	Terrestrially-infl
2017-01-08 10:40:00	7259.016294457201	6418.554968329046	4346.84456570741	3040.6498932534587	1616.68357000448	508.55940116034964	182.010733046862	5.35325685431947	0.0	Terrestrially-infl
2017-01-08 10:45:00	8218.290588076221	7051.132706512301	4508.013469159725	3335.5016523592744	2120.158353666569	674.5958398029993	214.1574094612696	80.3090285479761	0.0	Terrestrially-infl
2017-01-08 10:50:00	7779.241956286492	6521.071371477597	4267.072153585915	3223.0582640636394	1697.1918101464678	583.576994656041	165.97143884713094	37.4774216751586	0.0	Terrestrially-infl
2017-01-08 10:55:00	5230.742395293131	4438.367907572167	2960.696565606041	1996.997864323785	1124.3151514959648	342.6484271225798	139.20092351854802	26.769408368951545	0.0	Terrestrially-infl
2017-01-08 11:00:00	2448.531042632743	2244.4867890800133	1283.3309631342665	912.8295553674697	391.97975024603113	123.50046925559884	21.478342479234577	5.369585619808644	0.0	Terrestrially-infl
2017-01-08 11:05:00	2625.4420042402608	2116.4277381120473	1307.3629572135173	851.9291401514316	417.92750271579666	139.30916757193222	21.43217962645111	5.358044906612777	0.0	Terrestrially-infl
2017-01-08 11:10:00	2165.7415564374905	2138.937824303364	1227.610931743033	691.5362890604857	498.5494176947689	85.77194282920755	32.16447856095283	5.360746426825472	0.0	Terrestrially-infl
2017-01-08 11:15:00	2285.555356052233	2038.7582988259353	1212.5246724596352	874.5200071279671	461.40319394481696	112.66822177722277	21.460613671851952	0.0	0.0	Terrestrially-infl
2017-01-08 11:20:00	2061.801373972818	1997.5374350437949	1188.8828701869236	819.365221345042	380.2283053300522	101.75123663761957	10.710656488170484	0.0	0.0	Terrestrially-infl
2017-01-08 11:25:00	2140.0740139897393	1823.6219668082992	1383.8072571662976	724.0851927032953	391.54236346178186	91.18109834041495	32.181564120146454	0.0	0.0	Terrestrially-infl
2017-01-08 11:30:00	2082.2363980765995	1841.3607222065561	1075.9113522195282	851.0940547408208	417.5178381747423	165.9365767104745	5.3527927971120794	0.0	0.0	Terrestrially-infl
2017-01-08 11:35:00	2069.420869044951	1940.752213974799	1147.2955077088588	696.9552149633255	439.6179048230207	101.86268526387065	26.805969806281748	0.0	0.0	Terrestrially-infl
2017-01-08 11:40:00	2169.443195828674	2072.784835618485	1165.2702314228272	816.2261528860357	392.0033497413197	85.9185424090564	21.479635602264093	10.739817801132046	0.0	Terrestrially-infl
2017-01-08 11:45:00	2351.051838204703	2147.5439342143186	1322.801375937498	878.2972698532376	417.7267502960521	91.04300967990879	42.84376926113354	0.0	0.0	Terrestrially-infl
2017-01-08 11:50:00	2251.686425415869	2149.8244204565804	1329.5672226265135	777.3679325840503	444.9761269274217	128.66779573804968	42.88926524601656	0.0	0.0	Terrestrially-infl
2017-01-08 11:55:00	2349.55246088506	1990.146034219994	1110.4049301443092	831.4626288520192	488.149027261508	69.73557532307257	16.092825074555208	0.0	0.0	Terrestrially-infl
2017-01-08 12:00:00	2292.8988673856197	1971.464446724084	1355.3818071228075	878.5874164748634	407.15026617127813	133.93100860897312	26.78620172179462	0.0	0.0	Terrestrially-infl
2017-01-08 12:05:00	2314.4900155227288	2148.4039264458665	1371.5496388282836	798.2847507242744	412.53641480381975	117.86754708680564	10.715231553345966	5.357615776672983	0.0	Terrestrially-infl
2017-01-08 12:10:00	2252.265545461152	2096.751972084073	1185.1206798736066	734.6675707813761	498.7159422092552	101.88820324705212	16.08761103900823	0.0	0.0	Terrestrially-infl
2017-01-08 12:15:00	2097.847131296053	1921.2426534063336	1161.3082333960292	813.4509284617346	487.00022690801217	90.97806436743085	21.40660338057197	0.0	0.0	Terrestrially-infl
2017-01-08 12:20:00	2346.6043866242458	1998.3640096137985	1409.034140826887	873.2797146569683	358.9554655338458	42.86035409359353	16.072632785097575	5.357544261699191	0.0
2017-01-08 12:25:00	2599.826759237194	2200.683231885426	1709.8445698717646	960.101998224524	528.5954821685582	113.27046046469104	21.575325802798297	5.393831450699574	0.0
2017-01-08 12:30:00	2632.8790726099633	2150.646484574033	1369.0971177571807	947.8364661395868	415.71774830683626	110.85806621515634	22.171613243031263	0.0	0.0
2017-01-08 12:35:00	2436.73937672697	2297.497126628286	1408.488914459765	980.0512218484297	423.0822214536937	117.82036546811723	32.132826945850155	0.0	0.0	Terrestrially-infl
2017-01-08 12:40:00	2515.055061313441	2150.398890376737	1340.647687267293	868.7397013492058	434.3698506746029	91.16404273417591	42.900725992553355	0.0	0.0	Terrestrially-infl
2017-01-08 12:45:00	2572.582753398932	2374.279499491097	1409.5609669664975	889.6848688837971	460.9210766506418	112.55049546120323	16.078642208743318	0.0	0.0	Terrestrially-infl
2017-01-08 12:50:00	2510.786300242891	2269.8792991534874	1252.7164056648965	760.1954256598942	390.8046906561429	107.06977826195696	21.41395565239139	5.353488913097848	0.0	Terrestrially-infl
2017-01-08 12:55:00	2125.5193771337667	2104.1035647696986	1343.842225845278	856.6324945627272	460.4399658274658	64.24743709220454	32.12371854610227	5.353953091017044	0.0	Terrestrially-infl
2017-01-08 13:00:00	2387.751600020243	2189.664583875066	1418.7313318505926	813.7628771369439	417.58884484658967	91.0129533640003	21.414812556235365	5.353703139058841	0.0	Terrestrially-infl
2017-01-08 13:05:00	2624.793768584749	2206.9694544018703	1419.5313238264457	910.6427360396066	471.391533949914	128.56132744088563	32.14033186022141	0.0	0.0	Terrestrially-infl
2017-01-08 13:10:00	2573.682500220946	2278.781380403964	1581.7423699274566	868.6178438245696	428.94708337015777	139.4078020953013	32.17103125276184	0.0	0.0	Terrestrially-infl
2017-01-08 13:15:00	2499.9626150909953	2323.305727943237	1375.782424150719	979.6427378193837	487.144749407453	160.59717013432518	16.05971701343252	5.353239004477506	0.0	Terrestrially-infl
2017-01-08 13:20:00	2721.4599325554527	2217.882700940861	1398.2303984192386	851.7955300714901	498.220027022947	91.07247805795807	10.714409183289183	0.0	0.0	Terrestrially-infl
2017-01-08 13:25:00	2238.9304985107183	1912.1966219337949	1135.534128431273	846.2943032648168	358.87163492875135	85.7006889382093	21.425172234552324	5.356293058638081	0.0	Terrestrially-infl
2017-01-08 13:30:00	2585.804124865598	2205.696272142084	1354.4688273105514	754.8620737185288	433.6441700085165	85.65810765600325	10.707263457000408	0.0	0.0	Terrestrially-infl
2017-01-08 13:35:00	2393.2888626744448	2157.707856057721	1381.361356979881	942.3240264668956	401.55853400577934	133.85284466859312	42.832910293949794	0.0	0.0	Terrestrially-infl
2017-01-08 13:40:00	2488.658669803316	2092.6140642862288	1182.781862422651	893.77633947775	465.6200091890075	144.5027614724506	10.703908257218565	10.703908257218565	0.0	Terrestrially-infl
2017-01-08 13:45:00	2357.492551780604	2389.6401774867027	1237.683589684817	900.1335197707759	423.277071796972	155.3801909128125	16.07381285304957	16.07381285304957	0.0	Terrestrially-infl
2017-01-08 13:50:00	2158.427677464485	1949.5475796453409	1189.0097875858949	765.8936920035269	428.4719955264486	74.98259921712851	21.42359977632243	0.0	0.0	Terrestrially-infl
2017-01-08 13:55:00	2221.8608946229783	1889.9202308479792	1327.762655099997	813.7900144161271	358.71007214395064	107.07763347580618	10.707763347580618	5.353881673790309	0.0	Terrestrially-infl
2017-01-08 14:00:00	2248.2854152939567	2157.283386579677	1365.030430714188	861.8427425293502	422.89178049576805	107.06121025209318	32.118363075627954	0.0	0.0	Terrestrially-infl
2017-01-08 14:05:00	2332.610104585064	2096.6679330868046	1185.0731795708027	825.7976002439078	348.5509351678832	128.69572990814146	0.0	0.0	0.0	Terrestrially-infl
2017-01-08 14:10:00	3771.740666154447	3090.359350931666	1770.5183781379333	1303.7453511742967	702.8421440486949	182.41704502027198	69.74769368422163	16.095621619435757	0.0	Terrestrially-infl
2017-01-08 14:15:00	5953.476714071261	5509.107498902273	3512.1229536247724	2430.646068514705	1509.784562381381	385.47690954418226	160.61537897674262	37.47692176123995	0.0	Terrestrially-infl
2017-01-08 14:20:00	8268.217871913525	7850.793280321774	5335.542536115071	3499.944652576987	2055.0133739901576	626.1368873876263	171.25111449917983	37.46118129669559	0.0	Terrestrially-infl
2017-01-08 14:25:00	8318.572827283397	7483.503740374638	5283.417876788104	3297.452291896121	2082.319710304532	637.0078291162962	155.2372020535512	80.29510451045749	0.0	Terrestrially-infl
2017-01-08 14:30:00	8680.840658250121	8349.020608427983	5303.7688608667495	3708.891847205508	1958.808681208104	668.9920359317293	262.244878085238	69.57517173689986	0.0	Terrestrially-infl
2017-01-08 14:35:00	7723.050025900533	7434.037758819018	4613.492115264214	3361.1056245776404	1932.1005262301403	588.7286922030897	155.21029158081458	37.464553140196635	0.0	Terrestrially-infl
2017-01-08 14:40:00	8558.12855400263	7213.891841202469	5269.836356156814	3518.579762190068	1960.1220593022292	551.619049475764	257.06518810521044	21.422099008767532	0.0	Terrestrially-infl
2017-01-08 14:45:00	7410.167618115381	6232.250800206866	4267.2713812412985	3014.3962203749707	1745.458557446253	503.29173128818337	165.9791879780179	32.12500412477766	0.0	Terrestrially-infl
2017-01-08 14:50:00	8081.558496575084	6845.2406073639295	4468.9412878411895	3098.822761269519	1648.4238522815406	449.57014153132917	181.96886681029991	37.4641784609441	0.0	Terrestrially-infl
2017-01-08 14:55:00	5931.448150231449	5546.011086317491	3458.226990116892	2232.3229951683343	1167.017776850592	326.55084581599135	139.18560641337336	42.82634043488411	0.0	Terrestrially-infl
2017-01-08 15:00:00	6300.405172217182	5224.465121566669	3275.9965721299195	2194.703585904031	1268.6457313640374	294.41145664566267	64.23522690450822	26.76467787687843	0.0	Terrestrially-infl
2017-01-08 15:05:00	4814.054694710037	4005.464862784325	2639.9654777442147	1804.601148072617	840.7192292207742	283.809676106376	80.32349323765358	0.0	0.0	Terrestrially-infl
2017-01-08 15:10:00	4099.0001130829705	3531.0340843420613	2336.162155953169	1253.8117992959671	669.7712603076748	155.38693239138055	48.223530742152576	5.358170082461398	0.0	Terrestrially-infl
2017-01-08 15:15:00	4983.450094111346	4121.650453776302	2365.93441632354	1348.9037848722442	701.2158564216826	256.93405426137986	96.35027034801745	26.763963985560398	0.0	Terrestrially-infl
2017-01-08 15:20:00	4143.738593561038	3281.798136760874	2173.5889780178063	1488.3195465245074	722.7451035280881	198.0856950410316	96.36601380374508	16.061002300624178	0.0	Terrestrially-infl
2017-01-08 15:25:00	4330.427563474732	3853.437398686055	2679.720026902681	1436.329934419837	868.2292887164685	209.01816209840908	64.31328064566434	0.0	0.0	Terrestrially-infl
2017-01-08 15:30:00	4604.742800807004	3907.8667075533253	2503.3933503805247	1495.60330782905	755.842531913606	235.8657546397068	107.2117066544122	5.3605853327206106	0.0	Terrestrially-infl
2017-01-08 15:35:00	4159.54992382966	3704.5155048778947	2301.938825285397	1664.8906387529266	760.1751469547127	128.48030652755705	96.3602298956678	21.41338442125951	0.0	Terrestrially-infl
2017-01-08 15:40:00	5701.7508836128445	5053.946323127253	2874.967346948448	1916.644897965632	1199.241500403077	294.4566184025412	144.5514308521566	26.768783491140113	0.0	Terrestrially-infl
2017-01-08 15:45:00	6745.193243854822	6155.8594417706045	3696.7302130737303	2534.135348962137	1382.2556448884384	482.18220170526916	155.36982054947563	16.072740056842306	0.0	Terrestrially-infl
2017-01-08 15:50:00	5792.127350016598	5053.390220347198	3340.3765863311987	2232.270891827099	1220.5222142363996	374.7217324409999	149.88869297639994	48.17850845669997	0.0	Terrestrially-infl
2017-01-08 15:55:00	5964.920395994245	5177.807920041684	3389.402702571237	2254.2472950750252	1236.8910336397405	401.58799793498076	107.09013278266151	32.12703983479845	0.0	Terrestrially-infl
2017-01-08 16:00:00	7910.136445723038	7133.582766217392	4418.322659256267	2988.392780442421	1901.2176291345152	610.5318583699569	117.82193758016712	21.422170469121294	0.0	Terrestrially-infl
2017-01-08 16:05:00	9025.651246651823	8415.375895454727	5310.46621392563	3656.2988146282314	2152.0236068529266	637.0418139689011	182.01194684825745	32.11975532616308	0.0	Terrestrially-infl
2017-01-08 16:10:00	5175.995318707397	4330.279434161617	2927.889802826211	1739.6054587175845	963.4737925205084	224.81055158811856	80.28948271004235	42.82105744535592	0.0	Terrestrially-infl
2017-01-08 16:15:00	4850.115398919209	4207.716008333883	2665.957470929101	1632.7651177377027	1011.7790401718879	315.8463670377851	101.71323684267657	37.473297784144	0.0	Terrestrially-infl
2017-01-08 16:20:00	4374.704876286496	3887.43664649204	2334.603826267947	1675.988526655659	680.0336833395165	165.9924738860237	85.67353490891547	21.418383727228868	0.0	Terrestrially-infl
2017-01-08 16:25:00	5705.35427484906	4881.128610377433	3248.7336255472605	1894.648605343872	1204.2258084812745	321.1268822616732	90.98594997414074	26.76057352180609	0.0	Terrestrially-infl
2017-01-08 16:30:00	7131.322826567373	5915.999792310021	3512.1229536247724	2403.8768386852485	1295.630723745724	369.4153716465081	144.55384107906838	26.76922982945711	0.0	Terrestrially-infl
2017-01-08 16:35:00	6376.62192632828	5450.378774980847	3876.3008183557295	2248.6827951787386	1515.1838834180548	348.01043258718573	107.08013310374945	48.18605989668725	0.0	Terrestrially-infl
2017-01-08 16:40:00	6188.695092985807	4834.248848586663	3083.6404615569422	2082.528020044532	1097.4762059360644	326.5660905468289	107.07084935961605	21.414169871923207	0.0	Terrestrially-infl
2017-01-08 16:45:00	5442.720087609468	4023.1129781444	2555.292797037122	1628.5304199146435	974.9754487646879	257.13638209178583	117.85417512540184	16.071023880736615	0.0	Terrestrially-infl
2017-01-08 16:50:00	6134.239188781992	4870.992724076451	3072.4723336482234	2050.0991355178908	1166.8971580754574	235.52052731798224	117.76026365899112	26.76369628613435	0.0	Terrestrially-infl
2017-01-08 16:55:00	6729.44776199205	5664.085705797604	3656.493891360835	2387.695864636797	1386.5767465043286	385.4576283718596	128.4858761239532	37.47504720281968	0.0	Terrestrially-infl
2017-01-08 17:00:00	5354.845967139157	4294.586465645604	2650.648753733883	1922.3897022029576	888.9044305451001	353.4198338311844	64.25815160566988	16.06453790141747	0.0	Terrestrially-infl
2017-01-08 17:05:00	4392.101694756812	3877.904423175528	2394.2310458003603	1435.4673831644218	926.626333162108	230.3175278957841	53.56221578971723	10.712443157943444	0.0	Terrestrially-infl
2017-01-08 17:10:00	4583.396537310078	3994.408664524905	2618.318816290453	1536.7229044485896	765.6842346207258	315.91167722113863	26.77217603568971	16.063305621413825	0.0	Terrestrially-infl
2017-01-08 17:15:00	4294.801338217267	3732.514379971864	2093.849530228119	1344.1335859009153	647.968780454226	198.13921385790385	37.485797216360176	21.42045555220582	0.0	Terrestrially-infl
2017-01-08 17:20:00	4798.918368727333	4295.460414865313	2469.086348195647	1505.0179259066742	781.9666091899446	208.8814914959441	64.27122815259818	10.711871358766365	0.0	Terrestrially-infl
2017-01-08 17:25:00	5342.844496613381	4608.672283939325	2507.975149864656	1720.2137245866552	1002.1182756937835	187.5622441138097	96.46058268710216	21.435685041578253	0.0	Terrestrially-infl
2017-01-08 17:30:00	4770.817680877623	4160.410031472405	2372.022707776416	1740.1972461113662	835.2946781334558	224.8870287282381	58.898983714538545	10.7089061299161	0.0	Terrestrially-infl
2017-01-08 17:35:00	5394.021058395278	4842.298944180071	2544.349555846829	1789.0794771638755	1001.6702461965413	230.33059137139716	80.3478807109525	21.426101522920668	0.0	Terrestrially-infl
2017-01-08 17:40:00	4954.521490056246	4038.6045443269295	2533.5012592395724	1756.8465391767013	867.7107906909317	251.74325408934442	74.98735228193237	10.712478897418913	0.0	Terrestrially-infl
2017-01-08 17:45:00	4718.579333536583	4027.663630896153	2736.8831321648067	1376.475469601478	830.1700303043933	230.30523421347684	74.98309951136457	10.711871358766365	0.0	Terrestrially-infl
2017-01-08 17:50:00	4868.10704336427	4268.2962745449095	2597.39484711955	1617.3468944950598	1087.15701848509	257.06175806543996	74.97634610242	21.42181317212	0.0	Terrestrially-infl
2017-01-08 17:55:00	4640.840408939343	4009.215070698465	2467.62102482242	1712.882273195606	749.3859945230777	214.11028414945076	80.29135655604402	26.763785518681345	0.0	Terrestrially-infl
2017-01-08 18:00:00	4889.104824574928	4139.406384881072	2565.039661523976	1269.1323586245978	846.0882390830652	198.13458763337604	96.38979938920995	16.064966564868328	0.0	Terrestrially-infl
2017-01-08 18:05:00	4571.907609462124	3859.0544886432936	2352.9512784922304	1565.0609870608912	862.9274620438476	192.9527244321647	91.11656431518887	21.439191603573853	0.0	Terrestrially-infl
2017-01-08 18:10:00	5183.0241361831095	4540.500482937269	2650.41006963909	1809.7749566424493	969.1398436458086	315.9074628458713	74.96109287868133	10.708727554097331	0.0	Terrestrially-infl
2017-01-08 18:15:00	4919.249383195843	4250.145821825352	2462.301105843403	1793.1975444729128	840.3940730813355	256.93576756626805	69.58677038253096	0.0	0.0	Terrestrially-infl
2017-01-08 18:20:00	5098.7827272106515	4107.9478484984975	2629.7293267441496	1504.9978428006234	921.2086439918406	203.52283995168568	58.91450630180376	5.355864209254888	0.0	Terrestrially-infl
2017-01-08 18:25:00	4742.795800367816	3961.2515714133	2424.928326824629	1306.1424100335746	679.8364183371475	182.0034505784489	53.53042664072027	21.412170656288108	0.0	Terrestrially-infl
2017-01-08 18:30:00	3995.1681566003795	3288.24832192042	1986.87317171413	1178.1997244666	680.1425682148099	155.30814549787	32.132719758179995	16.066359879089998	0.0	Terrestrially-infl
2017-01-08 18:35:00	4158.217541739245	3424.099238622909	2132.694048469355	1323.5563567133936	626.9477479168706	160.7558327991976	75.01938863962555	21.43411103989301	0.0	Terrestrially-infl
2017-01-08 18:40:00	3344.502724620178	3231.947344464692	1704.4100423545142	1216.6700616807382	568.1366807848381	123.27494017029505	21.439120029616532	5.359780007404132	0.0	Terrestrially-infl
2017-01-08 18:45:00	3732.501929998783	3486.167512810915	2029.581393787	1354.839294533274	755.0685396410738	96.39172846481793	32.130576154939305	16.065288077469653	0.0	Terrestrially-infl
2017-01-08 18:50:00	4904.329690177681	4068.1816774260774	2213.6482645282867	1527.5781002192778	739.6693958956502	198.3171568705729	64.3190779039696	26.799615793320665	0.0	Terrestrially-infl
2017-01-08 18:55:00	4244.665622796775	3714.7515034312255	1894.8444268222681	1289.9929572434082	551.3247908550666	112.40602531996504	53.526678723792884	16.058003617137867	0.0	Terrestrially-infl
2017-01-08 19:00:00	3928.2466303480815	3054.7074751683585	1988.2394268201072	1393.375339550479	637.7371746404118	150.05580579774394	32.15481552808799	0.0	0.0	Terrestrially-infl
2017-01-08 19:05:00	3828.88088705561	3170.20627291877	1965.313686083089	1145.9867270348254	578.348441681127	74.97109429199794	42.84062530971311	0.0	0.0	Terrestrially-infl
2017-01-08 19:10:00	4049.0738656242493	3315.3131254251452	2163.790795915604	1140.8104938861973	551.6595346022457	176.74528778518547	96.40652061010117	37.49142468170601	0.0	Terrestrially-infl
2017-01-08 19:15:00	4309.616057476484	3329.9145189445617	1959.403077063842	1424.0470450791854	556.7702732640425	139.19256831601064	48.18204287861906	0.0	0.0	Segment_1 Pristine Marine
2017-01-08 19:20:00	4486.777279504354	3699.717303266717	2173.7846962753792	1547.3492049841982	690.6852852697632	165.97863444467183	85.6663919714435	5.354149498215219	0.0	Segment_1 Pristine Marine
2017-01-08 19:25:00	4415.869037407725	3670.9590905634614	2111.471360119713	1323.68889834916	621.6514664311844	182.20818843672646	58.94970802364682	21.436257463144294	0.0	Segment_1 Pristine Marine
2017-01-08 19:30:00	5137.2335011066825	4274.778241796803	2587.365777929644	1521.3496499627715	712.4630402994671	166.0628139043871	96.42356936383766	5.356864964657648	0.0	Segment_1 Pristine Marine
2017-01-08 19:35:00	4830.296615292543	3957.4159630833583	2441.923787775387	1499.426887230501	739.0032515636042	187.42836090381263	58.906056284055396	10.710192051646436	0.0	Segment_1 Pristine Marine
2017-01-08 19:40:00	4523.034512057489	3880.710084309681	2365.8949755377644	1525.520515901047	695.8514633934599	155.22840337238725	85.64325703304124	21.41081425826031	0.0	Segment_1 Pristine Marine
2017-01-08 19:45:00	4813.002106491093	4561.0966510288645	2808.4778438767626	1473.9148989811256	878.9892488469258	198.30855004473324	96.47442975149185	21.438762166998192	0.0	Segment_1 Pristine Marine
2017-01-08 19:50:00	4602.757269106884	3607.2772085791175	2263.914331200247	1332.6587907065284	818.8626304341319	176.61743009363633	64.22452003404956	10.704086672341594	0.0	Segment_1 Pristine Marine
2017-01-08 19:55:00	4186.540011687159	3779.6640003211437	2189.635376956583	1343.761563853551	604.960385320523	176.6698470405067	16.06089518550061	5.353631728500203	0.0	Segment_1 Pristine Marine
2017-01-08 20:00:00	3094.6468074083614	2832.2978566073066	1595.509945688048	1167.1851280536725	487.21948005910184	112.43526462902351	37.478421543007826	0.0	0.0	Segment_1 Pristine Marine
2017-01-08 20:05:00	3496.3995464127797	3014.506806478399	1884.7360495211303	1113.7076656261227	546.145105258964	107.08727554097334	37.48054643934066	10.708727554097331	0.0	Segment_1 Pristine Marine
2017-01-08 20:10:00	3687.594738011136	3195.2018266947	1846.473417436636	1129.292437910522	545.9138799377879	96.33774351843316	32.11258117281105	5.352096862135176	0.0	Segment_1 Pristine Marine
2017-01-08 20:15:00	3443.935577081824	3101.1488322400864	1992.4479543925945	1264.026121603904	594.5207605848872	133.90107220380338	37.49230021706495	0.0	0.0	Segment_1 Pristine Marine
2017-01-08 20:20:00	4598.953684700731	3811.9383277146917	2339.6306870945514	1499.0768704495981	679.9384376682106	192.7384547720912	32.12307579534853	0.0	0.0	Segment_1 Pristine Marine
2017-01-08 20:25:00	4737.821889611848	4111.4657753919755	2430.475862015569	1552.5066078954078	663.8304116518295	160.6041318512491	58.888181678791334	0.0	0.0	Segment_1 Pristine Marine
2017-01-08 20:30:00	4914.289792265274	4159.480575806228	2232.308108251219	1589.9172857328824	819.0482987108791	187.36398990118144	58.88582539751418	37.47279798023629	0.0	Segment_1 Pristine Marine
2017-01-08 20:35:00	4679.885627368284	3860.637914568116	2382.779295399184	1445.7312578826507	647.9017859400027	165.99136664578586	53.54560214380188	21.418240857520754	0.0	Segment_1 Pristine Marine
2017-01-08 20:40:00	3778.7189520142997	3120.386896635038	2151.621839532221	1123.9815579645935	711.8549867109093	85.63669013063569	21.40917253265892	10.70458626632946	0.0	Segment_1 Pristine Marine
2017-01-08 20:45:00	3213.7329473830337	3015.5527489610804	1826.4715584293574	1108.7378668471463	487.41616368642684	139.2617610532648	16.068664736915167	5.356221578971723	0.0	Segment_1 Pristine Marine
2017-01-08 20:50:00	3194.7061850675746	2878.4517137269927	1731.3592244577628	921.9621876369513	584.2667351885331	144.72662247789347	21.44098110783607	10.720490553918037	0.0	Segment_1 Pristine Marine
2017-01-08 20:55:00	3507.0731847547113	3014.476645827332	1884.7171924177987	1006.610318677688	535.4310205732382	123.14913473184478	26.771551028661914	5.354310205732382	0.0	Segment_1 Pristine Marine
2017-01-08 21:00:00	3168.8427706158864	2901.204023097653	1654.007459662684	1102.6716397751227	540.630269986832	123.11382385838749	32.116649702188035	10.705549900729343	0.0	Segment_1 Pristine Marine
2017-01-08 21:05:00	3878.577297550724	3407.1480127655536	1869.64568625028	1301.7876841226878	546.4293982737208	112.50017023282489	21.428603853871405	0.0	0.0	Segment_1 Pristine Marine
2017-01-08 21:10:00	4095.9926659183034	3640.882369705158	2013.1937808957928	1445.6444703241068	540.7781166767955	165.98140214832338	26.77119389489087	16.062716336934518	0.0	Segment_1 Pristine Marine
2017-01-08 21:15:00	4340.670217675235	3868.508315134543	2494.9464168343443	1496.9678501006065	724.3392823067452	198.52261811370047	26.827380826175748	10.730952330470297	0.0	Segment_1 Pristine Marine
2017-01-08 21:20:00	4899.994584412772	4273.437899848515	2516.937108933336	1526.2278213744696	722.9500206510646	198.14185751177325	48.196668043404316	42.84148270524828	0.0	Segment_1 Pristine Marine
2017-01-08 21:25:00	4859.3799586756395	3960.287631519795	2622.3526208712155	1471.7285117134375	770.6505661335817	246.1800419593386	85.62784068150907	5.351740042594319	0.0	Segment_1 Pristine Marine
2017-01-08 21:30:00	4884.776299100891	3893.8951419367854	2517.3737506331345	1424.726420571093	605.2409230245621	160.68343089147666	69.6294867196399	10.712228726098443	0.0	Segment_1 Pristine Marine
2017-01-08 21:35:00	4028.026450789036	3610.225834882727	2394.318914232313	1215.906920650414	530.2853971118544	117.84119935818991	42.85134522115996	5.356418152644995	0.0	Segment_1 Pristine Marine
2017-01-08 21:40:00	4158.7456288954445	3500.411378761418	2098.1059028661707	1348.7823661282528	604.811140367034	117.75084148738712	26.761554883497077	10.704621953398831	0.0	Segment_1 Pristine Marine
2017-01-08 21:45:00	4048.317562031402	3748.442187066113	2083.06287252674	1392.2785266245562	658.654841441617	160.6475223028334	37.48442187066114	16.06475223028334	0.0	Segment_1 Pristine Marine
2017-01-08 21:50:00	3937.387712753974	3251.692981825391	2078.512153127268	1264.2496601495752	626.7678399894081	182.13766290290488	32.141940512277344	10.713980170759113	0.0	Segment_1 Pristine Marine
2017-01-08 21:55:00	4000.4835758327868	3389.968010043045	1981.4978889667086	1172.832534280295	540.8953696909124	155.3065912973907	10.710799399820047	5.355399699910024	0.0	Segment_1 Pristine Marine
2017-01-08 22:00:00	4155.017013497571	3655.7707831935973	2190.2415264948427	1513.8434080184945	708.6075526895081	134.20597588816437	48.31415131973918	21.4729561421063	0.0	Segment_1 Pristine Marine
2017-01-08 22:05:00	4058.2558421621256	3303.3560087256355	2125.498112583594	1290.2897862283276	642.4679433502048	171.3247848933879	42.83119622334698	37.47729669542861	0.0	Segment_1 Pristine Marine
2017-01-08 22:10:00	4312.33385150535	3428.4393353582905	2121.3468387529424	1467.800590450268	599.9768836877007	166.06503030641719	53.56936461497329	21.427745845989314	0.0	Segment_1 Pristine Marine
2017-01-08 22:15:00	4588.750972517217	3881.9655251750078	2141.774082855177	1670.5837846270379	749.6209289993118	219.5318434926556	37.4810464499656	16.063305621413825	0.0	Segment_1 Pristine Marine
2017-01-08 22:20:00	4368.461519918858	3897.352924633491	2275.240374957739	1557.8704685004752	712.016399692657	165.95870970279978	42.82805411685155	5.353506764606443	0.0	Segment_1 Pristine Marine
2017-01-08 22:25:00	4385.033815141917	3678.288438342488	2500.379477010105	1424.1990168836999	867.3693260720278	165.97808091501767	32.12478985451955	16.062394927259774	0.0	Segment_1 Pristine Marine
2017-01-08 22:30:00	4982.7988385773215	4221.9843922569125	2539.6200532103758	1768.0899104629202	787.6036873880281	219.67177675448403	37.504937494668006	21.431392854096003	0.0	Segment_1 Pristine Marine
2017-01-08 22:35:00	4210.740944500758	3614.577366899248	2422.2502116962273	1546.802795939054	649.8720080160608	171.86697732656154	37.59590129018534	5.370843041455048	0.0	Segment_1 Pristine Marine
2017-01-08 22:40:00	4892.5341778277025	4539.243963673841	2612.2064319255123	1680.8049582471533	808.2851869277713	198.05663520746708	37.470174228439724	37.470174228439724	0.0	Segment_1 Pristine Marine
2017-01-08 22:45:00	4867.830998094665	4225.213044550815	2420.527625015169	1633.3206319239525	674.7488512210426	160.65448838596254	64.261795354385	16.065448838596257	0.0	Segment_1 Pristine Marine
2017-01-08 22:50:00	5033.420901730545	4305.1812819057	2671.9968403867465	1515.3809736061107	878.1713062593716	198.1240142170533	91.0299524781056	32.128218521684325	0.0	Segment_1 Pristine Marine
2017-01-08 22:55:00	4581.724742939154	3601.074885678493	2047.0395927517625	1457.577929917485	621.6141171706922	214.3496955761008	69.66365106223274	16.076227168207556	0.0	Segment_1 Pristine Marine
2017-01-08 23:00:00	3440.898353560003	3403.380770265735	1736.5281410489733	1136.2468083406866	519.8865113634272	101.83344037015586	48.23689280691593	5.359654756323992	0.0	Segment_1 Pristine Marine
2017-01-08 23:05:00	4101.231207826388	3559.761466662381	2203.4065704792747	1125.82817469744	675.4969048184639	101.86064437738742	21.44434618471314	21.44434618471314	0.0	Segment_1 Pristine Marine
2017-01-08 23:10:00	4556.208485415164	3902.2585616261654	2331.706695477173	1399.0240172863034	707.5523765585904	150.0868677548525	69.68318860046722	21.44098110783607	0.0	Segment_1 Pristine Marine
2017-01-08 23:15:00	4882.2217158281155	3981.877864830175	2384.839367226686	1548.8057913000275	750.2865424982832	214.3675835709381	69.66946466055488	16.077568767820356	0.0	Segment_1 Pristine Marine
2017-01-08 23:20:00	4289.17439539822	3571.6346089021386	2131.2002613838845	1440.4343475182534	712.1850119699916	165.99801030879505	48.19297073481146	21.41909810436065	0.0	Segment_1 Pristine Marine
2017-01-08 23:25:00	4259.8305176574295	3777.5855533943236	2282.626164178698	1559.2587177840405	712.6508916332555	171.4648761824374	75.01588332981636	10.71655476140234	0.0	Segment_1 Pristine Marine
2017-01-08 23:30:00	4366.792025233292	3627.3842958072883	2266.445431501452	1307.3585940575751	659.0373240536137	198.2469999185667	75.0123783475658	10.716054049652254	0.0	Segment_1 Pristine Marine
2017-01-08 23:35:00	5021.3549293516635	4186.246860077826	2285.840676794414	1482.8521486464933	765.5157301676843	273.01609957029297	74.94559596047259	21.41302741727788	0.0	Segment_1 Pristine Marine
2017-01-08 23:40:00	5036.742919222237	4035.817386921962	2451.464672692651	1429.1289685784668	711.8882128124948	203.39663223214131	53.525429534774034	10.705085906954807	0.0	Segment_1 Pristine Marine
2017-01-08 23:45:00	4875.2513947309635	3975.2049833960164	2346.549572408969	1671.5147639077584	787.5406099180784	267.87095575444846	75.00386761124558	32.14451469053382	0.0	Segment_1 Pristine Marine
2017-01-08 23:50:00	4808.25074368586	3972.9644229564674	2382.7077738755092	1440.3334633090158	851.3495192049572	208.821580182348	53.54399491855078	21.41759796742031	0.0	Segment_1 Pristine Marine
2017-01-08 23:55:00	5183.715662475286	4096.634795241316	2559.7273622553585	1649.3640744239547	824.6820372119772	230.268361039708	74.97109429199794	21.42031265485656	0.0	Segment_1 Pristine Marine
2017-01-09 00:00:00	4880.038850920767	4280.077982311408	2560.5472785292277	1623.1084213271051	787.4486400497834	192.84456491015104	74.99510857616987	32.140760818358515	0.0	Segment_1 Pristine Marine
2017-01-09 00:05:00	4697.610065794892	4124.469499044546	2571.0978695342624	1558.7280834051464	824.8938998089093	235.68397137397403	80.3468084229457	5.356453894863046	0.0	Segment_1 Pristine Marine
2017-01-09 00:10:00	5106.087649039153	4217.606988933808	2467.407134388941	1728.790682012208	776.082504308886	181.97796652760087	80.28439699747095	16.056879399494193	0.0	Segment_1 Pristine Marine
2017-01-09 00:15:00	4898.948764185323	4256.46368035774	2457.5054456405064	1761.4799381606244	872.7089055324674	219.51573697442433	96.3727625741375	16.062127095689586	0.0	Segment_1 Pristine Marine
2017-01-09 00:20:00	5732.151530910601	4960.72179217123	2775.004199076347	2250.003404656497	1033.9301359492954	300.00045395419966	112.50017023282489	21.428603853871405	0.0	Segment_1 Pristine Marine
2017-01-09 00:25:00	5790.751705096346	5153.286901297582	3214.108254447556	2282.0168606577645	1183.8632070548495	353.5519079892312	85.70955345193481	37.49792963522149	0.0	Segment_1 Pristine Marine
2017-01-09 00:30:00	6265.833847742003	5402.874695058973	3435.7566265206365	2310.157731716684	1361.4386632390665	332.3196737040241	117.91988421755696	32.159968422970074	0.0	Segment_1 Pristine Marine
2017-01-09 00:35:00	6156.840734250939	5059.3169511888145	2874.9769341676124	2125.4484969544546	1145.707754025827	310.51892398830825	123.13681468501879	16.06132365456767	0.0	Segment_1 Pristine Marine
2017-01-09 00:40:00	5943.918674100147	4937.2009166849875	3073.702089129265	2056.2745683373482	1226.2679066386788	321.2929013027106	107.09763376757022	16.06464506513553	0.0	Segment_1 Pristine Marine
2017-01-09 00:45:00	5258.897251583929	4460.958666567629	2479.500435319102	1831.5100407756647	883.6232652865051	278.4752108781713	91.03997278709448	21.421170067551643	0.0	Segment_1 Pristine Marine
2017-01-09 00:50:00	5011.901792171555	4305.0951291730025	2634.461198449151	1542.1236283604785	931.6996921344555	235.60222099951758	117.80111049975878	16.06378779542165	0.0	Segment_1 Pristine Marine
2017-01-09 00:55:00	4978.910713193496	4298.994949133739	2559.0530332327858	1482.965879090966	840.5257870659987	246.2687019429041	74.95134406957949	5.353667433541394	0.0	Segment_1 Pristine Marine
2017-01-09 01:00:00	5037.145966134952	4742.732546222707	2601.544037770018	1723.6567493044154	947.4759149903152	219.4718221164007	96.35348288037106	16.058913813395172	0.0	Segment_1 Pristine Marine
2017-01-09 01:05:00	5028.217134209605	4176.793785605423	2366.849811843073	1724.266152519162	792.5198464994908	246.323736074166	80.32295741548891	32.129182966195565	0.0	Segment_1 Pristine Marine
2017-01-09 01:10:00	6242.272148355393	5690.8535966567615	3378.107826425603	2120.0169560452277	1156.3728851155788	347.98258116903986	149.90018881127872	10.707156343662767	0.0	Segment_1 Pristine Marine
2017-01-09 01:15:00	6059.58368292112	5117.457597943985	3136.8516238443262	1894.9581481926475	990.3029870498298	278.35543419779	91.00081502620056	16.058967357564807	0.0	Segment_1 Pristine Marine
2017-01-09 01:20:00	4566.502076107871	3435.5960455224717	2063.501525001797	1350.6555436375395	632.4498180524988	182.23130350665215	64.31693064940666	16.079232662351664	0.0	Segment_1 Pristine Marine
2017-01-09 01:25:00	4930.9579089744375	4026.1458713884667	2291.47663956684	1295.6480064840546	717.4249292101788	171.3253562292965	48.185256439489635	10.707834764331027	0.0	Segment_1 Pristine Marine
2017-01-09 01:30:00										Segment_1 Pristine Marine
2017-01-09 01:35:00										Segment_1 Pristine Marine
2017-01-09 01:40:00										Segment_1 Pristine Marine
2017-01-09 01:45:00										Segment_1 Pristine Marine
2017-01-09 01:50:00										Segment_1 Pristine Marine
2017-01-09 01:55:00										Segment_1 Pristine Marine
2017-01-09 02:00:00										Segment_1 Pristine Marine
2017-01-09 02:05:00										Segment_1 Pristine Marine
2017-01-09 02:10:00										Segment_1 Pristine Marine
2017-01-09 02:15:00										Segment_1 Pristine Marine
2017-01-09 02:20:00										Segment_1 Pristine Marine
2017-01-09 02:25:00										Segment_1 Pristine Marine
2017-01-09 02:30:00										Segment_1 Pristine Marine
2017-01-09 02:35:00	4074.684423772553	3287.5903235168817	2013.247494531511	1311.8235004261176	680.0064675678243	224.8840286444773	91.02448778466938	5.3543816343923165	0.0	Segment_1 Pristine Marine
2017-01-09 02:40:00	3883.2476892810882	3390.476948020592	1826.4654648894495	1098.021760417411	615.9634265756209	192.8233335367161	80.34305564029837	16.068611128059676	0.0	Segment_1 Pristine Marine
2017-01-09 02:45:00	4603.897326931129	3633.809531617352	2159.919234869901	1484.6094989056146	707.4673424387765	192.94563884693906	69.67481402806132	16.07880323724492	0.0	Segment_1 Pristine Marine
2017-01-09 02:50:00	4483.576294500886	3658.641110088537	2105.1917368445024	1462.3850996400745	862.4322382492744	198.198713138032	101.77771755736781	26.783609883517837	0.0	Segment_1 Pristine Marine
2017-01-09 02:55:00	4680.728633415706	4091.620910674599	2356.430890964429	1494.1914058615357	889.0171088638527	144.59916830918087	74.97734653068638	10.711049504383768	0.0	Segment_1 Pristine Marine
2017-01-09 03:00:00	4298.744482756154	3382.179262617373	2294.093065610516	1254.2471433478054	879.0450064488894	155.44088528669388	64.3203663255285	37.52021368989161	0.0	Segment_1 Pristine Marine
2017-01-09 03:05:00	4292.9684497530625	3468.6328621446196	2119.720082421712	1295.3844948132685	658.3979043885621	171.2905117108454	69.58677038253096	26.764142454819595	0.0	Segment_1 Pristine Marine
2017-01-09 03:10:00	4537.80970367422	3375.230358104792	2325.158691138857	1291.159549687706	755.4086991948819	171.44027215770367	48.21757654435417	16.072525514784722	0.0	Segment_1 Pristine Marine
2017-01-09 03:15:00	4782.7548280910705	3877.619815831953	2501.171897781108	1440.7178597497175	771.2393003864659	149.96319729736837	80.33742712359019	16.06748542471804	0.0	Segment_1 Pristine Marine
2017-01-09 03:20:00	4451.020132125502	3481.54402633162	2083.5701942200008	1317.630508427044	723.0899131611826	155.33042579018	26.781107894858607	16.068664736915167	0.0	Segment_1 Pristine Marine
2017-01-09 03:25:00	4308.696522526847	3355.966111334575	1996.4519290714456	1343.4569281419112	658.3474189699407	171.2773772929927	69.58143452527827	37.46692628284215	0.0	Segment_1 Pristine Marine
2017-01-09 03:30:00	4271.88472557305	3645.555762049181	2253.7136208850297	1381.1356631551964	679.8613535686433	165.95040913880268	53.53239004477506	21.412956017910023	0.0	Segment_1 Pristine Marine
2017-01-09 03:35:00	4171.799122909254	3553.5485185795783	2278.058533070608	1498.2829960782235	835.4737896346971	183.80423371963337	100.25685475616363	5.569825264231313	0.0	Segment_1 Pristine Marine
2017-01-09 03:40:00	4787.844858093589	3821.687823949143	2270.469030239449	1411.6627776666073	703.1476192940138	177.1287895931485	91.24816433586436	10.735078157160514	0.0	Segment_1 Pristine Marine
2017-01-09 03:45:00	4390.6125895382565	3591.832032955595	2155.0992197733567	1399.2062098528513	798.7805565826623	160.82829998308634	64.33131999323454	26.804716663847728	0.0	Segment_1 Pristine Marine
2017-01-09 03:50:00	4760.98209596983	3839.8472022613814	2490.277474269933	1520.9436617046474	840.8033622803862	257.06090056979957	91.04240228513737	16.066306285612473	0.0	Segment_1 Pristine Marine
2017-01-09 03:55:00	4309.846002542594	3640.615256806167	2082.646080731763	1429.4768728930096	695.9999755658847	171.3230709085255	53.53845965891421	16.061537897674263	0.0	Segment_1 Pristine Marine
2017-01-09 04:00:00	4557.399537791132	4064.707695867768	2206.4025964394204	1429.8774107993331	653.3522251592459	192.79245988305615	80.33019161794006	16.066038323588018	0.0	Segment_1 Pristine Marine
2017-01-09 04:05:00	4221.449045453083	3851.804395533968	2239.296574872321	1403.5782359247562	792.860988232305	187.5009093792613	75.00036375170453	21.428675357629864	0.0	Segment_1 Pristine Marine
2017-01-09 04:10:00	4340.666318255629	3511.069179748081	2231.883914565472	1359.4688592317266	851.0060969206478	149.8627088916864	74.9313544458432	21.408958413098052	0.0	Segment_1 Pristine Marine
2017-01-09 04:15:00	4521.239287519563	3873.052138479436	2367.7580155019514	1473.152611454834	916.0330783955513	214.27674348433948	69.63994163241033	10.713837174216973	0.0	Segment_1 Pristine Marine
2017-01-09 04:20:00	4497.065648007464	4020.590835301911	2435.910559337376	1445.485386859542	797.6937875632287	187.3777353336443	91.01204287634151	5.3536495809612665	0.0	Segment_1 Pristine Marine
2017-01-09 04:25:00	4491.4873356923745	3988.26944587702	2312.660940428017	1440.0597059609643	744.1200711099407	251.60894490767777	64.24058167855603	26.766909032731675	0.0	Segment_1 Pristine Marine
2017-01-09 04:30:00	4152.8810558309615	3253.8037138469385	2178.1218939731975	1477.0556332594656	711.7695624040178	165.90117619943277	85.62641352228786	10.703301690285985	0.0	Segment_1 Pristine Marine
2017-01-09 04:35:00	4323.624788644808	4039.6692572963893	2250.213644647856	1596.5801573930025	755.4288664174943	214.30606139503388	48.21886381388262	48.21886381388262	0.0	Segment_1 Pristine Marine
2017-01-09 04:40:00	3525.6053148453607	3096.960291763858	1955.692917809357	1302.0092576100647	546.5224044289162	144.66769529000726	58.938690673706645	32.14837673111271	0.0	Segment_1 Pristine Marine
2017-01-09 04:45:00	3375.016368826704	2903.585510958847	1558.9361322675727	1044.647923684456	567.8598969771914	171.4294028610389	21.428675357629864	0.0	0.0	Segment_1 Pristine Marine
2017-01-09 04:50:00	2765.5264599038505	2669.054606651391	1564.9878416510167	1023.673553956658	552.0333825001874	117.91004286411768	53.5954740291444	10.719094805828881	0.0	Segment_1 Pristine Marine
2017-01-09 04:55:00	2816.771114113637	2870.3218957507784	1772.5308721893803	1012.1097729419722	556.9281290262704	117.81171960171106	42.84062530971311	26.775390818570692	0.0	Segment_1 Pristine Marine
2017-01-09 05:00:00	3690.215061471539	3529.5380631491203	2174.4953772967265	1253.2805869148622	760.5377920594462	176.74469815466009	37.491299608564255	26.779499720403038	0.0	Segment_1 Pristine Marine
2017-01-09 05:05:00	3717.9123927518217	3750.0557275594747	2142.888987176843	1408.9495090687742	910.7278195501582	208.93167624974217	69.6438920832474	69.6438920832474	0.0	Segment_1 Pristine Marine
2017-01-09 05:10:00	3687.430162287803	3623.114519922319	2299.2842145660866	1500.6983218613152	782.5069821134001	198.30656396024526	53.596368637904106	53.596368637904106	0.0	Segment_1 Pristine Marine
2017-01-09 05:15:00	3802.752391094131	3861.668273209673	2426.2631453037197	1713.9165706339745	873.0262531666807	246.37550702863385	37.49192498261819	26.779946416155852	0.0	Segment_1 Pristine Marine
2017-01-09 05:20:00	3655.128791207393	3949.465663120141	2151.334954707719	1535.9033134356102	770.6274464624664	96.3284308078083	64.2189538718722	16.05473846796805	0.0	Segment_1 Pristine Marine
2017-01-09 05:25:00	3656.6036311708986	4213.392471056365	2452.012391034073	1686.4277361915565	781.6458713776738	310.5168530130485	91.01356036589351	32.12243307031536	0.0	Segment_1 Pristine Marine
2017-01-09 05:30:00	3617.8152711657563	4153.787903931053	2368.9990368226136	1779.4291407807864	943.3118336669231	219.74877943377186	42.87781062122377	5.359726327652972	10.719452655305943	Segment_1 Pristine Marine
2017-01-09 05:35:00	4216.134082270438	4328.635754097222	2673.2540115031115	1880.3850862476795	851.7983724027948	219.6461211856264	75.0011145511895	5.3572224679421065	5.3572224679421065	Segment_1 Pristine Marine
2017-01-09 05:40:00	3805.7849231047303	4474.875099459289	2719.182476704927	1953.743314955312	893.9044756096905	192.69797079011292	74.9380997517106	16.058164232509412	0.0	Segment_1 Pristine Marine
2017-01-09 05:45:00	4226.129322864833	4927.806054544545	2903.1205234382	2142.5243715411066	964.1359671934979	208.89612622525792	112.48252950590809	0.0	0.0	Segment_1 Pristine Marine
2017-01-09 05:50:00	4572.702917474175	5343.7441588281345	3303.697541079117	2297.0603648670035	995.9282700821973	240.95038792311226	69.60788984445465	0.0	5.35445306495805	Segment_1 Pristine Marine
2017-01-09 05:55:00	4501.878859552984	5877.601650165489	3356.335368537124	2210.7918775212634	1075.9544004401303	203.4142647598257	26.765034836819172	16.0590209020915	0.0	Segment_1 Pristine Marine
2017-01-09 06:00:00	4605.213612292138	6029.616892373196	3448.5553096699273	2398.994998031253	1204.8523985648035	198.1312833195455	64.25879459012286	26.77449774588453	0.0	Segment_1 Pristine Marine
2017-01-09 06:05:00	4556.609164370847	5809.542824139095	3689.1935537620598	2457.677563391561	1183.3262342255666	310.55620626734327	64.25300819324343	48.189756144932566	10.708834698873906	Segment_1 Pristine Marine
2017-01-09 06:10:00	4428.664413355801	6061.968701231884	3411.1961684493895	2399.083019568802	1172.7660296552847	294.530281420277	80.32644038734826	21.42038410329287	0.0	Segment_1 Pristine Marine
2017-01-09 06:15:00	4369.291989902599	5392.006168911663	3218.069222955223	2484.4993668073607	1092.3229974756498	257.01717587662347	58.89976947172621	10.70904899485931	5.354524497429655	Segment_1 Pristine Marine
2017-01-09 06:20:00	4161.036851175171	5056.5177199203445	3083.242512146551	2241.383252308275	1142.1402697168962	337.8161361134482	69.70809157896551	16.08648267206896	0.0	Segment_1 Pristine Marine
2017-01-09 06:25:00	4493.3002558981925	5221.654051848316	3229.3921982200354	2190.4169304676525	1038.975267752383	251.71050301217517	69.62205402464421	16.066627851840973	0.0	Segment_1 Pristine Marine
2017-01-09 06:30:00	4249.508242569945	5277.097137498698	2970.3741494034252	2012.36158590214	974.0686399845466	326.47355515965575	48.16822944978527	16.05607648326176	0.0	Segment_1 Pristine Marine
2017-01-09 06:35:00	4100.854554334413	4802.175633469931	3067.610521714905	1980.8305288560473	1027.8904365955705	214.14384095741053	53.53596023935263	32.12157614361158	0.0	Segment_1 Pristine Marine
2017-01-09 06:40:00	4234.5108890940255	5224.883220930177	2981.823723420193	2066.398486966238	1086.7328830418296	208.78119427897224	42.826911646968654	10.706727911742163	0.0	Segment_1 Pristine Marine
2017-01-09 06:45:00	3995.9012736760187	4890.426089632982	2860.336836652807	2078.2971771934253	883.8119439095752	203.54456890038705	69.63366830802714	32.13861614216637	5.356436023694394	Segment_1 Pristine Marine
2017-01-09 06:50:00	3902.823559051676	4689.812671782261	2628.650709868824	1868.4299343059463	920.8307985691196	171.3173578733246	74.95134406957949	10.707334867082787	0.0	Segment_1 Pristine Marine
2017-01-09 06:55:00	4164.514451017176	4640.917775105258	2644.306091005765	1868.1433719858544	829.6911824005941	165.93823648011886	32.1170780284101	5.35284633806835	0.0	Segment_1 Pristine Marine
2017-01-09 07:00:00	4007.202406020696	4505.4240955393125	2533.966227336617	1762.5261919529532	878.5844847425055	198.21723131385795	64.28666961530529	5.3572224679421065	0.0	Segment_1 Pristine Marine
2017-01-09 07:05:00	4243.9440007760195	5041.355925259784	2857.8387092236994	1712.562522381243	883.0400506028285	176.6080101205657	53.51757882441385	10.70351576488277	0.0	Segment_1 Pristine Marine
2017-01-09 07:10:00	4517.163517347947	4543.95570902854	2872.1229481595487	2095.1493894223568	819.8410654261397	166.11158841967537	26.792191680592804	5.358438336118562	0.0	Segment_1 Pristine Marine
2017-01-09 07:15:00	4434.699948064654	5034.56274297195	2704.738494894505	1847.791645026939	867.6586854909107	219.59263027856377	58.915095928395154	16.067753435016858	0.0	Segment_1 Pristine Marine
2017-01-09 07:20:00	4449.075670919747	4631.107647828617	2730.479653633057	1911.3357575431405	840.5594227850785	219.50914862540264	37.477171716532155	21.415526695161237	0.0	Segment_1 Pristine Marine
2017-01-09 07:25:00	4286.772353648322	4613.230672715173	3050.512161772214	1921.2874843442542	909.8018728092568	192.66392600666612	58.86953294648132	10.703551444814783	0.0	Segment_1 Pristine Marine
2017-01-09 07:30:00	4282.378446532652	4486.04600719378	2529.765490317161	1634.700157937996	782.5122067506472	128.63214357544888	32.15803589386222	10.71934529795407	0.0	Segment_1 Pristine Marine
2017-01-09 07:35:00	4162.353519076237	4189.138290756266	2721.3328026907698	1655.2988898256851	642.8345203206544	160.7086300801636	42.855634688043615	16.07086300801636	0.0	Segment_1 Pristine Marine
2017-01-09 07:40:00	4230.935122272537	4193.445823720756	2436.8044058658284	1670.951592593711	728.3635147203355	139.2459660494759	26.778070394129983	0.0	0.0	Segment_1 Pristine Marine
2017-01-09 07:45:00	4279.7923829318215	4011.9705817471013	2421.1090827098665	1467.6634704922642	626.7030147722443	123.19802854497108	5.356436023694394	16.069308071083185	0.0	Segment_1 Pristine Marine
2017-01-09 07:50:00	4324.407767511839	4078.2162361930955	2440.507353942325	1616.3009230056625	626.1828079194122	133.7997452819257	10.703979622554057	10.703979622554057	0.0	Segment_1 Pristine Marine
2017-01-09 07:55:00	4099.355830492142	4104.71446556468	2138.09539394296	1623.6664269792402	621.6016684144946	133.9658768134687	21.434540290154988	21.434540290154988	0.0	Segment_1 Pristine Marine
2017-01-09 08:00:00	4223.095491941421	4142.60447239997	2441.5609260906563	1754.7042260036142	745.8834477507718	101.95529141917022	37.5624757860101	5.366067969430013	0.0	Segment_1 Pristine Marine
2017-01-09 08:05:00	4101.6068039441525	3892.778259095821	2173.9586976518617	1568.8913753990037	562.2306976685849	117.80071760675112	16.063734219102425	0.0	0.0	Segment_1 Pristine Marine
2017-01-09 08:10:00	3809.264817214491	3803.9072014378185	2105.543000232483	1435.8410281483598	594.6953512107012	75.00662087342178	16.072847330018956	0.0	0.0	Segment_1 Pristine Marine
2017-01-09 08:15:00	3956.1359633887305	3613.520670212981	2087.8119427897227	1365.1078087471262	765.5310456895648	117.77400702916384	5.3533639558710835	0.0	0.0	Segment_1 Pristine Marine
2017-01-09 08:20:00	4003.1542682434856	3874.538870066988	1988.179696811691	1457.6411793336385	605.5641664143427	112.53847340443536	26.79487462010365	0.0	0.0	Segment_1 Pristine Marine
2017-01-09 08:25:00	3727.2587259564207	3636.219360523577	2356.3129876735998	1360.2352247024871	465.9073407445526	96.39462222301088	21.421027160669087	0.0	0.0	Segment_1 Pristine Marine
2017-01-09 08:30:00	3927.4235489972193	3471.370268034428	2044.1917652567492	1325.2371811507012	595.5519316102342	123.40265249581428	5.365332717209316	0.0	0.0	Segment_1 Pristine Marine
2017-01-09 08:35:00	3808.1083803773613	3256.4414842045508	2040.6319169110761	1349.7092993742551	546.3109068895793	112.47577494785456	16.06796784969351	5.35598928323117	0.0	Segment_1 Pristine Marine
2017-01-09 08:40:00	4078.42017419664	3371.9221912649377	2044.562344544772	1209.6101828982155	508.46445741296685	64.22708935742739	10.704514892904564	5.352257446452282	0.0	Segment_1 Pristine Marine
2017-01-09 08:45:00	3896.5080319843896	3365.8968969548787	2240.358125680158	1313.128566487174	423.4169663366805	123.27329399675509	16.079125303924574	0.0	0.0	Segment_1 Pristine Marine
2017-01-09 08:50:00	3842.410672164288	3499.433987340697	1832.7816595260615	1146.8282898788807	509.10601653501715	58.949117704054615	16.077032101105804	0.0	0.0	Segment_1 Pristine Marine
2017-01-09 08:55:00	3732.290293163069	3105.779583980746	2008.0471448151368	1081.6680620070872	514.0600690726751	69.6123010202581	26.773961930868502	0.0	0.0	Segment_1 Pristine Marine
2017-01-09 09:00:00	3210.593972039815	3360.671820482411	1956.3719529124082	1281.0216349207276	503.8327769144284	53.59923158664133	26.799615793320665	0.0	0.0	Segment_1 Pristine Marine
2017-01-09 09:05:00	3688.393972626115	3115.595489213932	1911.1126969920508	1274.075131328034	438.96706205419656	91.005366523431	5.35325685431947	5.35325685431947	0.0	Segment_1 Pristine Marine
2017-01-09 09:10:00	3706.678462176455	3278.1607208843793	2008.6769123066047	1183.7802603193593	492.79540248588717	69.6341329599623	21.42588706460379	0.0	0.0	Segment_1 Pristine Marine
2017-01-09 09:15:00	3621.6843078233983	3213.9094820536525	2006.681379445853	1158.9389785034873	423.8712004711829	59.02004057193685	10.730916467624882	5.365458233812441	0.0	Segment_1 Pristine Marine
2017-01-09 09:20:00	3389.25924107754	3029.954859507611	1893.0514431967904	1072.550392746057	402.20639727977135	58.990271601033136	10.725503927460569	0.0	0.0	Segment_1 Pristine Marine
2017-01-09 09:25:00	3326.302379471825	2994.207777978664	1751.531204649415	964.14561723821	439.22189229740684	69.63273902275962	16.069093620636835	0.0	0.0	Segment_1 Pristine Marine
2017-01-09 09:30:00	3281.094531104235	3029.1150491403478	1742.4113114524125	1034.724255724048	482.51390163297583	48.25139016329758	5.361265573699732	0.0	0.0	Segment_1 Pristine Marine
2017-01-09 09:35:00	3410.3088995804824	3190.807070879069	1798.8442547237705	1183.1683937320038	385.4666260122365	91.0129533640003	5.353703139058841	5.353703139058841	0.0	Segment_1 Pristine Marine
2017-01-09 09:40:00	3289.894470844557	2893.3925313616633	1607.440295200924	1007.3292516592456	476.87395424294067	80.37201476004618	5.358134317336413	0.0	0.0	Segment_1 Pristine Marine
2017-01-09 09:45:00	3403.1762702127753	3081.6163076729854	1747.1424631328578	991.4765511643518	423.3872840107232	80.38999063494744	16.077998126989492	0.0	0.0	Segment_1 Pristine Marine
2017-01-09 09:50:00	3256.0395724038267	2704.440763263047	1692.2837251309365	915.7611297385763	412.3602747945636	53.553282440852406	0.0	0.0	0.0	Segment_1 Pristine Marine
2017-01-09 09:55:00	3106.0190196616563	2751.9650381458196	1502.0471943096093	992.4240390974204	418.42743270053404	48.28008838852315	0.0	0.0	0.0	Segment_1 Pristine Marine
2017-01-09 10:00:00	3114.9473084196648	2734.291096891616	1544.0702664799717	1050.8255980210918	386.0175666199929	53.61355091944346	5.361355091944344	0.0	0.0	Segment_1 Pristine Marine
2017-01-09 10:05:00	3245.028587706458	2944.662305208009	1598.3777175810321	933.2809491916097	429.0946892834986	53.636836160437326	26.818418080218663	0.0	0.0	Segment_1 Pristine Marine
2017-01-09 10:10:00	2862.466548590831	2503.318123954902	1581.3251532477432	927.3533949554562	423.4735156154974	75.0459394761641	16.081272744892303	0.0	0.0	Segment_1 Pristine Marine
2017-01-09 10:15:00	2608.27976605236	2693.9727357789266	1542.4734550781925	969.4017200317807	267.7905303955195	42.846484863283116	5.3558106079103895	0.0	0.0	Segment_1 Pristine Marine
2017-01-09 10:20:00	2858.267466493965	2542.4663793719724	1659.2938475901294	834.9994845937425	353.26901271273726	85.64097277884541	10.705121597355673	0.0	0.0	Segment_1 Pristine Marine
2017-01-09 10:25:00	2911.870739123402	2333.778754150373	1445.2299624325708	813.6109418138917	358.6311388258602	48.1743320810857	5.352703564565077	0.0	0.0	Segment_1 Pristine Marine
2017-01-09 10:30:00	2384.099240548054	2030.5024992532865	1355.4541749632754	867.9192740871566	310.7365302287352	48.21773744928648	16.072579149762163	5.357526383254053	0.0	Segment_1 Pristine Marine
2017-01-09 10:35:00	2283.26628315416	2143.9120029616533	1264.9080817473753	766.4485410587911	284.06834039241903	64.31736008884958	0.0	0.0	0.0	Segment_1 Pristine Marine
2017-01-09 10:40:00	2110.372424285797	2003.2469205149448	1296.2185956273172	862.3603053553641	385.65181357506964	53.56275188542633	10.712550377085266	0.0	0.0	Segment_1 Pristine Marine
2017-01-09 10:45:00	2263.777007612119	2113.5737938369075	1308.9137200411305	638.3636585446498	219.94042017084567	80.4660073795777	10.728800983943694	0.0	0.0	Segment_1 Pristine Marine
2017-01-09 10:50:00	2045.837753465621	1938.7258292004053	1237.142725263242	551.6264099658612	203.51265610391	53.55596213260788	10.711192426521576	0.0	0.0	Segment_1 Pristine Marine
2017-01-09 10:55:00	1958.8767012575934	1824.707064185156	939.1874595070652	660.1146143963947	295.17320155936335	64.4014257947702	0.0	0.0	0.0	Segment_1 Pristine Marine
2017-01-09 11:00:00	1796.9153256048107	1651.6557034750806	1145.9370190234272	688.6382086150172	263.6193142354363	43.039888038438576	0.0	0.0	0.0	Segment_1 Pristine Marine
2017-01-09 11:05:00	1995.025476927724	1769.1735361434535	1150.7694125674745	607.6492692529188	268.8713580765127	21.509708646121016	10.754854323060508	0.0	0.0	Segment_1 Pristine Marine
2017-01-09 11:10:00	1904.0186279300065	1689.4813177407098	1169.228340531666	670.4290943415515	289.62536875555026	21.45373101892965	21.45373101892965	0.0	0.0	Segment_1 Pristine Marine
2017-01-09 11:15:00	1868.1558293893522	1691.5107223124219	952.8130018088957	610.228551720304	251.58545553380958	42.82305626107397	16.058646097902738	0.0	0.0	Segment_1 Pristine Marine
2017-01-09 11:20:00	1838.103856855997	1747.0024995191106	932.4491868598936	535.8903372758009	198.2794247920463	75.02464721861213	10.717806745516018	0.0	0.0	Segment_1 Pristine Marine
2017-01-09 11:25:00	1655.2823202672287	1698.1375259699403	996.3835325880406	578.5452769866042	332.1278441960135	69.63970926690605	10.713801425677856	5.356900712838928	0.0	Segment_1 Pristine Marine
2017-01-09 11:30:00	1811.3516629879239	1516.6050906082323	1071.8057177443338	514.4667445172802	246.51531508119683	42.87222870977335	0.0	0.0	0.0	Segment_1 Pristine Marine
2017-01-09 11:35:00	1812.39827442682	1769.50127384867	836.4915112739168	584.471632877288	235.93350317982268	42.89700057814957	16.08637521680609	0.0	0.0	Segment_1 Pristine Marine
2017-01-09 11:40:00	1919.134404572959	1538.5239500347463	857.7137003678029	680.8102496669435	262.6748207376396	32.16426376379261	0.0	0.0	0.0	Segment_1 Pristine Marine
2017-01-09 11:45:00	1758.1311010129846	1661.6482966891015	980.908510626147	519.9351121898156	294.8085687674212	32.16093477462777	10.72031159154259	0.0	0.0	Segment_1 Pristine Marine
2017-01-09 11:50:00	1732.4350806810544	1517.8920366338648	901.0807849981952	466.6311208026369	235.9973484519083	48.27218491061761	5.363576101179733	0.0	0.0	Segment_1 Pristine Marine
2017-01-09 11:55:00	1719.2438820498749	1574.6345835596987	953.3501900463483	492.74279485541587	257.08319731586914	48.20309949672547	21.42359977632243	0.0	0.0	Segment_1 Pristine Marine
2017-01-09 12:00:00	1839.1413312708094	1646.111920408567	949.0612700726916	611.2598010637677	284.1821882138568	58.98120887457406	10.723856159013463	0.0	0.0	Segment_1 Pristine Marine
2017-01-09 12:05:00	1762.3203697382694	1671.258222973678	921.3346613829252	530.3030899820325	316.0392152418173	53.565968685053775	32.13958121103227	5.3565968685053775	0.0	Segment_1 Pristine Marine
2017-01-09 12:10:00	1909.0631766289766	1474.6976785757545	1024.2445694835244	622.0542935083182	316.38968376716184	58.98790714303018	16.08761103900823	0.0	0.0	Segment_1 Pristine Marine
2017-01-09 12:15:00	1790.7225008015937	1517.2888255294938	997.2286980511867	557.5902397705561	289.51800911163485	58.975890744962655	5.361444613178423	0.0	0.0	Segment_1 Pristine Marine
2017-01-09 12:20:00	1619.1045025027663	1221.0522327844785	1054.3006062808713	623.9738282070463	317.36599882944597	75.30718616291938	16.137254177768437	0.0	0.0	Segment_1 Pristine Marine
2017-01-09 12:25:00	1622.4046896378732	1499.2518584112356	1028.058417196276	567.5739178271108	289.14142983645263	74.9625929205618	32.126825537383624	5.354470922897272	0.0	Segment_1 Pristine Marine
2017-01-09 12:30:00	1573.0465729635807	1492.5151784432605	859.001541550078	574.4572809116148	279.17550100377537	80.53139452031982	16.106278904063963	0.0	0.0	Segment_1 Pristine Marine
2017-01-09 12:35:00	1495.1140787302515	1564.7788924345284	809.1836053342938	471.5772004597208	246.50626387667234	85.74130917449472	21.43532729362368	0.0	0.0	Segment_1 Pristine Marine
2017-01-09 12:40:00	1436.6272754725858	1372.30068104844	863.0484751906206	498.5311067871286	273.3880263026189	75.04769349483657	5.360549535345468	0.0	0.0	Segment_1 Pristine Marine
2017-01-09 12:45:00	1489.4974336919738	1188.3715987217556	876.4912696454576	500.0839759326844	247.3533644398224	69.90421168951502	5.377247053039618	0.0	0.0	Segment_1 Pristine Marine
2017-01-09 12:50:00	1506.6615347387815	1361.8933445681516	702.3938115686136	546.9020517557143	160.85354463403363	42.894278569075645	21.447139284537823	0.0	0.0	Segment_1 Pristine Marine
2017-01-09 12:55:00	1628.889141421694	1371.6961190919526	819.8027586760498	530.4606085550911	283.9839621557558	64.29825558243529	16.074563895608822	0.0	0.0	Segment_1 Pristine Marine
2017-01-09 13:00:00	1633.200783168358	1397.5914898588242	915.6633899075057	562.2494499432051	246.31880664178507	64.25707999350917	5.354756666125764	0.0	0.0	Segment_1 Pristine Marine
2017-01-09 13:05:00										Segment_1 Pristine Marine
2017-01-09 13:10:00										Segment_1 Pristine Marine
2017-01-09 13:15:00										Segment_1 Pristine Marine
2017-01-09 13:20:00	1698.5569227409871	1382.4217226093838	771.5842172703537	557.2552680285888	251.83651535907384	21.43289492417649	10.716447462088247	0.0	0.0	Segment_1 Pristine Marine
2017-01-09 13:25:00	1684.0391219021194	1351.521843055204	831.2931971172882	423.6913714339727	150.16909367280044	32.179091501314375	10.726363833771462	5.363181916885731	0.0	Segment_1 Pristine Marine
2017-01-09 13:30:00	1537.0150950996099	1285.3087903272	733.69710114511	481.99079637269995	230.28449160028998	69.62089280939	10.710906586059998	0.0	0.0	Segment_1 Pristine Marine
2017-01-09 13:35:00	1504.5306315552084	1461.5440420822024	811.3718763029874	440.61254209831117	236.42624210153275	37.61326578888021	21.493294736502982	0.0	0.0	Segment_1 Pristine Marine
2017-01-09 13:40:00	1483.6288296052267	1296.1667031208121	723.0682021541719	503.46971112957164	219.59849102460038	26.78030378348785	16.068182270092713	0.0	0.0	Segment_1 Pristine Marine
2017-01-09 13:45:00	1467.6438840181643	1210.538386087975	792.7419519514173	417.7964341365577	198.18548798785432	58.920009942335064	5.356364540212279	0.0	0.0	Segment_1 Pristine Marine
2017-01-09 13:50:00	1595.3218384827578	1230.0629663722275	730.517744221061	580.1170321755483	209.48670606339246	53.714540016254475	10.742908003250896	0.0	0.0	Segment_1 Pristine Marine
2017-01-09 13:55:00	1425.1210408016452	1194.7443311983718	825.070076253584	433.96542971779417	225.01911170552293	42.86078318200437	10.715195795501092	0.0	0.0	Segment_1 Pristine Marine
2017-01-09 14:00:00	1435.8697781272315	1221.5608560186895	776.8698426434648	492.9105208496466	214.308922108542	37.504061368994854	5.35772305271355	5.35772305271355	0.0	Segment_1 Pristine Marine
2017-01-09 14:05:00	1588.3307086717466	1276.0487388312	716.0948618757367	446.88626718561005	199.21436007069363	32.305031362815186	5.384171893802531	0.0	0.0	Segment_1 Pristine Marine
2017-01-09 14:10:00	1373.676669378212	1491.7270081529018	869.2797673408999	488.29912856803634	214.63697959034562	21.46369795903456	5.36592448975864	0.0	0.0	Segment_1 Pristine Marine
2017-01-09 14:15:00	1490.2576502509785	1184.701225559231	691.5224348286913	402.04792722598336	209.06492215751132	32.163834178078666	5.360639029679779	0.0	0.0	Segment_1 Pristine Marine
2017-01-09 14:20:00	1404.7829315665551	1211.7593226490133	756.0091349270392	439.6648869788455	214.47067657504658	26.808834571880823	0.0	5.361766914376165	0.0	Segment_1 Pristine Marine
2017-01-09 14:25:00	1431.4196676438555	1281.3082418235265	659.4180491393042	471.77876686389254	123.30581406669918	48.25010115653446	10.722244701452103	0.0	0.0	Segment_1 Pristine Marine
2017-01-09 14:30:00	1511.9829228576052	1442.2815824421834	809.607877132973	402.123117781278	225.18894595751567	37.53149099291928	16.08492471125112	0.0	0.0	Segment_1 Pristine Marine
2017-01-09 14:35:00	1172.617399526693	1274.3513291659947	738.9095942222995	460.4798920515779	257.01203277297367	80.3162602415543	5.354417349436953	0.0	0.0	Segment_1 Pristine Marine
2017-01-09 14:40:00	1463.6499401008066	1233.1116711471993	702.3375170447093	402.1016318958259	219.81555876971817	16.084065275833034	0.0	0.0	0.0	Segment_1 Pristine Marine
2017-01-09 14:45:00	1352.6741164875666	1132.596184836812	783.6921468539077	413.3170911489788	166.40038734569274	42.94203544404974	10.735508861012436	0.0	0.0	Segment_1 Pristine Marine
2017-01-09 14:50:00	1472.3153279071305	1348.726814980619	827.5056952470732	451.36674286203987	177.3226489815157	37.613895238503325	5.373413605500475	5.373413605500475	0.0	Segment_1 Pristine Marine
2017-01-09 14:55:00	1383.4652339965241	1340.567087205934	857.9629358117978	412.89466285942774	241.3020756970681	37.53587844176615	21.449073395294945	0.0	0.0	Segment_1 Pristine Marine
2017-01-09 15:00:00	1288.9764574515548	1321.2008688878434	789.4980801890773	467.25396582618856	279.27823244783684	48.3366171544333	10.741470478762958	0.0	0.0	Segment_1 Pristine Marine
2017-01-09 15:05:00	1237.4647097226775	1387.4604321133054	669.6237606724445	455.34415725726234	155.35271247600713	26.784950426897783	5.3569900853795565	0.0	0.0	Segment_1 Pristine Marine
2017-01-09 15:10:00	1269.8341423719894	1216.0276109155486	753.2914403901631	451.9748642340978	134.51632864110056	37.66457201950816	5.380653145644021	0.0	0.0	Segment_1 Pristine Marine
2017-01-09 15:15:00	1196.0135397561835	1196.0135397561835	681.1377558252702	461.24288977144295	268.16447079735053	53.63289415947011	10.726578831894024	0.0	0.0	Segment_1 Pristine Marine
2017-01-09 15:20:00	1219.4546974478812	1359.127922706229	778.9468331715541	456.62400565229035	188.0216493862372	37.60432987724744	0.0	0.0	0.0	Segment_1 Pristine Marine
2017-01-09 15:25:00	1260.0026007824483	1260.0026007824483	686.2992889368229	477.1924743388847	219.8302409875761	32.17027916891357	0.0	0.0	0.0	Segment_1 Pristine Marine
2017-01-09 15:30:00	1360.366818066299	1076.5107497296303	599.8467859189981	503.4428381820162	208.8752200967939	48.2019738684909	0.0	0.0	0.0	Segment_1 Pristine Marine
2017-01-09 15:35:00	1362.644233093436	1303.6320812665551	692.0515986970601	482.8266967653907	187.7659376309853	48.282669676539065	10.729482150342017	0.0	0.0	Segment_1 Pristine Marine
2017-01-09 15:40:00	1117.7111801687863	1155.3264602706206	779.1736592522789	322.4166865871499	204.19723483852826	21.49444577247666	10.74722288623833	0.0	0.0	Segment_1 Pristine Marine
2017-01-09 15:45:00	1224.9702053056171	1198.1068236103185	752.1746874683612	419.0687544466584	193.41634820615002	53.72676339059723	5.372676339059723	5.372676339059723	0.0	Segment_1 Pristine Marine
2017-01-09 15:50:00	1334.7902046652805	1206.1357271071809	670.0754039484339	525.3391166955722	251.9483518846112	37.5242226211123	32.163619389524825	0.0	0.0	Segment_1 Pristine Marine
2017-01-09 15:55:00	1136.3075032591705	1339.9852632773234	830.7908632319404	509.19440004538285	166.1581726463881	21.439764212437176	0.0	0.0	0.0	Segment_1 Pristine Marine
2017-01-09 16:00:00	1387.2089374750806	1188.2681208604374	677.4741322552718	424.7655273664006	145.1730283404154	21.507115309691173	0.0	0.0	0.0	Segment_1 Pristine Marine
2017-01-09 16:05:00	1355.1602286737066	1215.8947506281872	685.6146611471718	364.23278873443496	203.54185252806656	48.2072808619105	16.069093620636835	0.0	0.0	Segment_1 Pristine Marine
2017-01-09 16:10:00										Segment_1 Pristine Marine
2017-01-09 16:15:00										Segment_1 Pristine Marine
2017-01-09 16:20:00	1276.5524357908967	1244.3704416112942	713.367537647854	418.3659243348317	182.3646336844138	16.090997089801213	5.363665696600406	5.363665696600406	0.0	Segment_1 Pristine Marine
2017-01-09 16:25:00	1326.1767607813035	1191.9483436981754	601.3433085324131	445.63834471598466	193.28892059970417	16.107410049975346	5.369136683325117	5.369136683325117	0.0	Segment_1 Pristine Marine
2017-01-09 16:30:00	1280.2736392646138	1103.4994547636422	744.5942922919722	471.39782533592484	171.41739103124542	21.427173878905677	16.070380409179258	0.0	0.0	Segment_1 Pristine Marine
2017-01-09 16:35:00	1246.8740039166169	1177.0060640419788	714.8027694866812	349.33969937319006	182.7315350567456	26.87228456716847	5.3744569134336935	5.3744569134336935	0.0	Segment_1 Pristine Marine
2017-01-09 16:40:00	1350.0200619214106	1071.4444935884214	691.0816983645317	342.8622379482948	203.5744537818001	37.50055727559475	5.3572224679421065	0.0	0.0	Segment_1 Pristine Marine
2017-01-09 16:45:00	1169.759809735481	1100.003490806301	627.8068703626204	423.90378426194036	203.90308610068016	26.82935343430002	16.097612060580015	0.0	0.0	Segment_1 Pristine Marine
2017-01-09 16:50:00	1325.1441820502694	1094.4510653370648	836.9331676106966	466.75118962904236	187.77346709214348	42.91964962106137	0.0	0.0	0.0	Segment_1 Pristine Marine
2017-01-09 16:55:00	1331.532538365932	1100.6619772782906	740.9334286068492	451.00295654329966	166.4415672957415	37.58357971194162	5.3690828159916615	0.0	0.0	Segment_1 Pristine Marine
2017-01-09 17:00:00	1180.598089394468	1185.964444346261	627.8635293597853	434.6747510952359	268.31774758965184	10.732709903586072	0.0	0.0	0.0	Segment_1 Pristine Marine
2017-01-09 17:05:00	1303.5623864901252	1266.011206632385	745.6591428894131	525.7165180083632	187.75589928870116	48.28008838852315	16.093362796174386	0.0	0.0	Segment_1 Pristine Marine
2017-01-09 17:10:00										Segment_1 Pristine Marine
2017-01-09 17:15:00										Segment_1 Pristine Marine
2017-01-09 17:20:00	1361.1523698521578	1152.1565335362754	669.8584497303926	482.2980838058827	230.4313067072551	10.717735195686283	0.0	0.0	0.0	Segment_1 Pristine Marine
2017-01-09 17:25:00	1420.1757597923183	1168.2955306970766	728.8449182330388	407.2956896008158	123.26053764235216	32.154922863222296	5.35915381053705	0.0	0.0	Segment_1 Pristine Marine
2017-01-09 17:30:00	1376.6453952058826	1392.7151858113987	776.7065459332799	514.2332993765164	267.8298434252689	37.49617807953765	16.069790605516136	0.0	0.0	Segment_1 Pristine Marine
2017-01-09 17:35:00	1435.1035058234022	1424.3937781680033	781.8101188440921	460.5182891821365	128.51673186478226	42.838910621594096	0.0	0.0	0.0	Segment_1 Pristine Marine
2017-01-09 17:40:00	1362.316470845303	1238.957105375059	659.7044327321743	493.4374618809759	246.71873094048797	32.18070403571582	5.363450672619303	0.0	0.0	Segment_1 Pristine Marine
2017-01-09 17:45:00	1281.8561460346914	1271.1293163607609	622.1561210879673	412.9829424463232	230.6268379895052	21.453659347860945	0.0	0.0	0.0	Segment_1 Pristine Marine
2017-01-09 17:50:00	1390.9963128983547	1293.9500585100975	690.106697872052	463.66543763278486	129.39500585100976	37.740210039877844	5.391458577125406	0.0	0.0	Segment_1 Pristine Marine
2017-01-09 17:55:00	1380.2374009069515	1176.1556062203204	660.5805459593581	435.01645709518715	166.48777987593581	21.4822941775401	0.0	0.0	0.0	Segment_1 Pristine Marine
2017-01-09 18:00:00	1494.5902597455215	1360.6664013453849	808.9001047368234	487.4828445764962	219.6351277762236	32.14172601603272	10.713908672010906	0.0	0.0	Segment_1 Pristine Marine
2017-01-09 18:05:00	1335.8517744593034	1271.4733756901805	783.2705183576637	498.93259046070364	225.3243956919307	37.55406594865512	0.0	0.0	0.0	Segment_1 Pristine Marine
2017-01-09 18:10:00	1415.8279994668164	1142.3157722970905	782.995787583921	520.2095301071257	160.8895453939564	53.629848464652135	10.725969692930427	5.3629848464652135	0.0	Segment_1 Pristine Marine
2017-01-09 18:15:00	1396.3164249686724	1262.0552302601466	622.9719434475617	445.747166432307	182.5952248035956	21.481791153364192	21.481791153364192	0.0	0.0	Segment_1 Pristine Marine
2017-01-09 18:20:00	1349.9524926733745	1349.9524926733745	728.5457896967416	417.8424382084252	117.85299539211996	37.49868035203817	5.356954336005453	0.0	0.0	Segment_1 Pristine Marine
2017-01-09 18:25:00	1297.6386015034855	1329.8114593920016	686.3543016216782	364.6257227365165	193.037147331097	10.724285962838724	5.362142981419361	5.362142981419361	0.0	Segment_1 Pristine Marine
2017-01-09 18:30:00	1339.810814568452	1227.266706144702	696.7016235755949	482.33189324464274	166.13654100648805	37.514702807916656	10.718486516547618	0.0	0.0	Segment_1 Pristine Marine
2017-01-09 18:35:00	1473.9444227457025	1227.3937193046029	803.9696851340194	444.8632257741575	171.51353282859085	16.079393702680388	10.719595801786928	0.0	0.0	Segment_1 Pristine Marine
2017-01-09 18:40:00	1501.2796945492998	1201.02375563944	793.5335528332015	514.7244667026172	160.85139584456786	16.085139584456787	5.361713194818929	0.0	0.0	Segment_1 Pristine Marine
2017-01-09 18:45:00	1135.064552058705	1242.1461135736772	776.3413209835483	406.9099337568943	165.9764203482069	26.770390378743038	16.062234227245824	0.0	0.0	Segment_1 Pristine Marine
2017-01-09 18:50:00	1284.069645035274	1327.0510557477514	795.156098180839	445.932136141957	188.0436718670903	21.49070535623889	5.372676339059723	10.745352678119442	0.0	Segment_1 Pristine Marine
2017-01-09 18:55:00	1350.6239807868265	1302.3874100444398	809.3024646778206	519.8830402235006	150.06933119853628	32.157713828257776	0.0	5.359618971376295	0.0	Segment_1 Pristine Marine
2017-01-09 19:00:00	1185.3146789693176	1099.5000415778734	654.3366101097589	439.8000166311494	209.17317864164426	42.90731869572189	10.726829673930473	5.363414836965236	0.0	Segment_1 Pristine Marine
2017-01-09 19:05:00	1154.0556270445134	1100.378621135466	644.1240709085655	413.31294549966276	112.72171240899895	53.67700590904712	5.367700590904712	0.0	0.0	Segment_1 Pristine Marine
2017-01-09 19:10:00	1299.0747527730546	1073.6154981595494	713.9543062761003	418.7100442822242	171.77847970552784	16.104232472393235	10.73615498159549	0.0	0.0	Segment_1 Pristine Marine
2017-01-09 19:15:00	1351.2419790746908	1120.6729112167081	734.6037743382248	359.25878015081065	160.86214036603462	48.25864210981039	0.0	5.362071345534488	0.0	Segment_1 Pristine Marine
2017-01-09 19:20:00	1424.883291596444	1183.8316069278724	648.1611965532696	364.25587905473	149.98771490488883	37.49692872622221	5.35670410374603	5.35670410374603	0.0	Segment_1 Pristine Marine
2017-01-09 19:25:00	1082.2600566481372	1232.276302124117	610.7804280093447	385.7560597953756	198.23575295040138	5.35772305271355	16.07316915814065	0.0	0.0	Segment_1 Pristine Marine
2017-01-09 19:30:00	1049.8719689613877	1039.1589896862713	642.7787565069722	321.3893782534861	139.2687305765106	21.425958550232398	0.0	0.0	0.0	Segment_1 Pristine Marine
2017-01-09 19:35:00	1280.7266065735664	1077.0964348171	712.7056011476332	380.4668998607666	112.53246333909998	26.793443652166662	16.076066191299994	0.0	0.0	Segment_1 Pristine Marine
2017-01-09 19:40:00	1318.6291432865746	1077.4164951243963	670.0351337838288	380.5799559892147	107.2056214054126	16.080843210811892	0.0	0.0	0.0	Segment_1 Pristine Marine
2017-01-09 19:45:00	1372.4794036248393	1109.7782677747723	718.4071878348767	380.6485845990765	123.30869641941915	16.083743011228588	5.361247670409528	0.0	0.0	Segment_1 Pristine Marine
2017-01-09 19:50:00	1354.667589407549	1129.7820607311971	712.1375074751147	422.99897060551933	112.442764338176	42.835338795495616	5.354417349436953	0.0	0.0	Segment_1 Pristine Marine
2017-01-09 19:55:00	1314.0454147917292	1147.778443940531	766.9734461845602	305.71668833930033	176.993872196437	26.81725336309652	5.363450672619303	5.363450672619303	0.0	Segment_1 Pristine Marine
2017-01-09 20:00:00	1292.70821469834	1147.8819831761195	600.7606640921748	348.65574255349424	150.1901660230437	16.091803502468967	10.727869001645976	0.0	0.0	Segment_1 Pristine Marine
2017-01-09 20:05:00	1155.871960278651	1134.3673656688154	693.5231761671905	499.9818246786722	129.0275676590122	43.009189219670716	0.0	0.0	0.0	Segment_1 Pristine Marine
2017-01-09 20:10:00	1137.2909050700507	1062.1867886975	622.29124994399	402.3434805672349	171.66655170868685	21.458318963585857	5.364579740896464	0.0	0.0	Segment_1 Pristine Marine
2017-01-09 20:15:00	1248.0731060267115	1156.619473257513	785.4253167237065	435.7496620179468	188.2868909954091	32.27775274207013	0.0	0.0	0.0	Segment_1 Pristine Marine
2017-01-09 20:20:00	1159.3613083542689	1288.1792315047435	654.8244426815779	434.76049063285086	166.38981740269602	53.67413464603098	5.367413464603097	0.0	0.0	Segment_1 Pristine Marine
2017-01-09 20:25:00	1356.2326175916305	1249.020552959881	659.354197485259	493.17549730604736	198.34231956873643	10.721206463174944	0.0	0.0	0.0	Segment_1 Pristine Marine
2017-01-09 20:30:00	1417.4568247865866	1116.7841649833715	730.205030950666	520.8080000162838	155.70548454095086	10.738309278686264	5.369154639343132	0.0	0.0	Segment_1 Pristine Marine
2017-01-09 20:35:00	1595.451418294835	1375.943001683801	685.2945689320097	412.24751412316215	187.38523369234642	42.830910558250615	0.0	0.0	0.0	Segment_1 Pristine Marine
2017-01-09 20:40:00	1557.914518120969	1316.1691618608186	752.0966639204677	376.04833196023384	171.9078088961069	32.23271416802005	10.744238056006685	0.0	0.0	Segment_1 Pristine Marine
2017-01-09 20:45:00	1425.739560204659	1281.0216349207276	761.1090885303067	407.35416005847406	160.79769475992398	48.23930842797719	0.0	0.0	0.0	Segment_1 Pristine Marine
2017-01-09 20:50:00	1215.0920674488098	1455.969349542186	749.3959887349488	492.46022116868056	187.3489971837372	53.52828490963919	5.352828490963919	0.0	0.0	Segment_1 Pristine Marine
2017-01-09 20:55:00	1309.990492910962	1299.2528659198886	842.9037187992667	461.71796061615885	171.80203185717536	26.844067477683648	0.0	0.0	0.0	Segment_1 Pristine Marine
2017-01-09 21:00:00	1178.37267871608	1274.7849887928505	808.7921567551277	439.2116347941753	149.97470456386475	10.712478897418913	0.0	5.356239448709457	0.0	Segment_1 Pristine Marine
2017-01-09 21:05:00	1586.9611072155262	1206.3048956874775	643.3626110333214	498.60602355082415	112.58845693083126	16.084065275833034	10.722710183888688	0.0	0.0	Segment_1 Pristine Marine
2017-01-09 21:10:00	1318.1362356524876	1066.2971987595326	637.6350083034391	439.378745217496	214.3310952280468	16.074832142103507	5.3582773807011685	0.0	0.0	Segment_1 Pristine Marine
2017-01-09 21:15:00	1073.9602271976894	1090.0696306056548	644.3761363186137	499.3915056469257	112.7658238557574	10.739602271976896	5.369801135988448	0.0	0.0	Segment_1 Pristine Marine
2017-01-09 21:20:00	1153.6120739881176	1057.030598026322	595.5857684310747	370.2289911868843	123.40966372896143	32.193825320598634	0.0	0.0	0.0	Segment_1 Pristine Marine
2017-01-09 21:25:00	1224.4702877127486	1009.6509389912137	676.6809484728346	445.7501485971847	139.6325766689976	26.85241859019185	10.74096743607674	0.0	0.0	Segment_1 Pristine Marine
2017-01-09 21:30:00	1199.8336631041248	980.2212515538163	669.5500352143554	380.3044200017538	139.2664073245859	37.4948019720039	5.3564002817148415	0.0	0.0	Segment_1 Pristine Marine
2017-01-09 21:35:00	1293.3823307183195	1116.2801858481764	601.0739462259412	348.8375580775552	123.43482824282721	16.100194988194858	5.366731662731619	0.0	0.0	Segment_1 Pristine Marine
2017-01-09 21:40:00	1103.1792189590556	1033.5611129082415	626.5629544573277	310.603857765171	123.17049532067128	32.131433561914235	5.355238926985708	0.0	0.0	Segment_1 Pristine Marine
2017-01-09 21:45:00	1153.4270396382165	960.2950702104221	622.3141237117818	268.2388464274922	139.48420014229595	16.094330785649532	5.364776928549844	0.0	0.0	Segment_1 Pristine Marine
2017-01-09 21:50:00	935.2243797032525	854.6015883495238	515.9858646638635	241.868374061186	96.74734962447441	26.874263784576225	0.0	5.374852756915244	0.0	Segment_1 Pristine Marine
2017-01-09 21:55:00	876.1909918922497	827.5137145649027	546.2672233402299	254.20355937614656	108.17172739410492	27.04293184852623	0.0	0.0	0.0	Segment_1 Pristine Marine
2017-01-09 22:00:00	898.3583181855305	736.9765843797466	478.7658102904923	236.6932095818164	102.20843141032982	21.517564507437854	10.758782253718927	0.0	0.0	Segment_1 Pristine Marine
2017-01-09 22:05:00	797.5716068623543	711.3476493637213	382.6188114001834	194.00390437192402	86.22395749863287	16.16699203099367	16.16699203099367	0.0	0.0	Segment_1 Pristine Marine
2017-01-09 22:10:00	881.8744240986972	785.0833287707915	424.805362828031	252.7323044673096	102.16837840167835	5.377283073772545	0.0	0.0	0.0	Segment_1 Pristine Marine
2017-01-09 22:15:00	852.4213002555052	788.0876172173538	412.8077994948044	257.33473215260534	128.66736607630267	10.722280506358556	5.361140253179278	0.0	0.0	Segment_1 Pristine Marine
2017-01-09 22:20:00	942.5566354225984	814.0261851376988	487.3446239969117	267.7717714268746	166.01849828466226	16.066306285612473	0.0	0.0	0.0	Segment_1 Pristine Marine
2017-01-09 22:25:00	915.6817145365736	835.3587571210847	449.808561526738	305.2272381788579	101.74241272628595	16.064591483097782	5.354863827699262	0.0	0.0	Segment_1 Pristine Marine
2017-01-09 22:30:00	972.7897273956507	725.5613988862589	494.4566570187838	300.97361731578144	128.9886931353349	42.996231045111635	0.0	0.0	0.0	Segment_1 Pristine Marine
2017-01-09 22:35:00	1132.403093174151	880.161645879435	520.583412501861	391.7792692024314	123.4373039952866	21.467357216571585	10.733678608285793	0.0	0.0	Segment_1 Pristine Marine
2017-01-09 22:40:00	1099.6286161615044	1094.2645741314482	579.3165392460609	295.0223116530865	171.6493449617958	32.184252180336706	0.0	0.0	0.0	Segment_1 Pristine Marine
2017-01-09 22:45:00	1242.3646078406564	1129.4223707642332	580.8457906787485	295.8010971049182	150.58964943523108	21.51280706217587	16.134605296631904	0.0	0.0	Segment_1 Pristine Marine
2017-01-09 22:50:00	1306.8483057694964	1081.899007235403	610.5766674496828	380.27143323620595	171.38994174026183	32.13561407629909	0.0	0.0	0.0	Segment_1 Pristine Marine
2017-01-09 22:55:00	1282.3573747971905	1137.4885500293074	584.840811099974	488.2615945880517	214.62048113760508	26.827560142200642	0.0	0.0	0.0	Segment_1 Pristine Marine
2017-01-09 23:00:00	1349.184912074793	1299.008613691846	763.7947642737463	340.0838001510842	195.1300492670155	33.45086558863123	0.0	0.0	0.0	Segment_1 Pristine Marine
2017-01-09 23:05:00	1687.192058967965	1504.04292098789	799.1962384585097	482.84772740201635	221.99895512736384	61.049712660025044	11.099947756368193	0.0	0.0	Segment_1 Pristine Marine
2017-01-09 23:10:00	1499.9967084067391	1505.5522517712086	749.9983542033698	577.7765099048181	261.11053813006197	44.44434691575524	16.666630093408216	0.0	0.0	Segment_1 Pristine Marine
2017-01-09 23:15:00	1461.4642865490353	1528.4015821161663	976.1688936873328	535.4983645370512	200.81188670139412	22.312431855710457	16.73432389178285	0.0	0.0	Segment_1 Pristine Marine
2017-01-09 23:20:00	1637.691572327382	1470.00984137236	843.9980458069442	441.5618915148914	206.80746817786053	67.07269238200882	16.768173095502206	0.0	0.0	Segment_1 Pristine Marine
2017-01-09 23:25:00	1892.8944470662423	1765.2212145661733	954.7737386961693	566.2030310872633	238.69343467404232	66.6121213043839	5.551010108698659	0.0	0.0	Segment_1 Pristine Marine
2017-01-09 23:30:00	1767.9597733742498	1428.8228357144094	900.6587524736743	583.7603025292334	222.38487715399367	33.35773157309905	5.559621928849841	0.0	0.0	Segment_1 Pristine Marine
2017-01-09 23:35:00	1678.5029502346717	1556.6314488975006	797.7043723887549	570.5802108058457	271.44107116006245	49.85652327429718	5.53961369714413	0.0	0.0	Segment_1 Pristine Marine
2017-01-09 23:40:00	1400.100234361865	1478.1934745254748	775.3543130529849	496.44988389723505	217.54545474148497	39.046620081805	5.578088583114999	0.0	0.0	Segment_1 Pristine Marine
2017-01-09 23:45:00	1626.2704949013591	1303.244163722322	924.5236375124164	456.6923992531213	167.08258509260537	22.277678012347387	5.569419503086847	0.0	0.0	Segment_1 Pristine Marine
2017-01-09 23:50:00	1764.0806189098016	1547.7311090435046	787.734112846515	488.1732530316431	255.1814731756316	22.18969331962014	11.09484665981007	0.0	0.0	Segment_1 Pristine Marine
2017-01-09 23:55:00	1761.2897605828541	1766.8811566481963	956.1287271735492	598.2793789916361	223.6558426136957	44.731168522739154	11.182792130684788	5.591396065342394	0.0	Segment_1 Pristine Marine
2017-01-10 00:00:00	1972.060939670764	1627.6446628831934	972.1427167391088	633.2815411900482	261.0897582099321	33.330607431055164	5.555101238509193	0.0	0.0	Segment_1 Pristine Marine
2017-01-10 00:05:00	1732.7753763702488	1655.76313742046	918.6459931867668	533.5847984378228	258.5410879028625	55.008742106992024	11.001748421398403	0.0	0.0	Segment_1 Pristine Marine
2017-01-10 00:10:00	1511.5841212960565	1474.0625296326791	954.1204737258797	493.14091900438723	219.76932259978128	42.88181904385976	5.36022738048247	0.0	0.0	Segment_1 Pristine Marine
2017-01-10 00:15:00	1800.9374298690784	1725.6743730984306	897.7807486213019	559.0969931533856	231.16510293841907	48.38339363827375	21.503730505899448	0.0	0.0	Segment_1 Pristine Marine
2017-01-10 00:20:00	2003.8138075647207	1595.5300290796838	1063.6866860531225	590.9370478072904	247.1191290830487	37.60508486046393	5.372154980066275	5.372154980066275	0.0	Segment_1 Pristine Marine
2017-01-10 00:25:00	1744.1819599477649	1787.1156697310944	1008.9421799082454	563.5049409062009	155.63469796456977	53.667137229161995	10.733427445832397	0.0	0.0	Segment_1 Pristine Marine
2017-01-10 00:30:00	2413.891499395313	1898.9279795243128	1174.760529705719	498.87090987503126	214.56813327958332	37.549423323927094	5.364203331989584	0.0	0.0	Segment_1 Pristine Marine
2017-01-10 00:35:00	2159.8399215050204	1956.1825591794848	1130.834301333894	675.2849382373016	294.76723494485384	48.23463844552155	5.3594042717246175	16.07821281517385	0.0	Segment_1 Pristine Marine
2017-01-10 00:40:00	2270.962184576505	1896.039182405856	1189.0415211697741	787.3383045583638	208.88567263793328	69.62855754597777	10.71208577630427	5.356042888152135	0.0	Segment_1 Pristine Marine
2017-01-10 00:45:00	2234.1361736580443	1879.6818768757585	1149.2912047183208	698.1675542681387	247.04390381795682	64.44623577859743	16.111558944649357	0.0	0.0	Segment_1 Pristine Marine
2017-01-10 00:50:00	2328.426050585809	1846.6827297749521	1145.4785628169266	760.083906168241	294.39869605107924	42.82162851652062	10.705407129130156	0.0	0.0	Segment_1 Pristine Marine
2017-01-10 00:55:00	2135.7572051955044	1691.476884315237	1118.7299646262165	663.7440938452195	299.7553972204217	64.23329940437607	16.058324851094014	0.0	0.0	Segment_1 Pristine Marine
2017-01-10 01:00:00	2308.947474366009	1923.2300308524295	1151.7951438252712	733.9345800188937	364.28869665171374	42.85749372373103	42.85749372373103	5.357186715466378	0.0	Segment_1 Pristine Marine
2017-01-10 01:05:00	2182.712958717661	1871.6629547726386	1249.5629468825925	670.3663878125496	219.88017520251628	64.35517323000478	16.088793307501188	5.362931102500396	0.0	Segment_1 Pristine Marine
2017-01-10 01:10:00	2014.7190193237568	1521.7558550211356	985.9263286052428	578.6958885291642	241.12328688715172	32.14977158495357	5.358295264158928	0.0	0.0	Segment_1 Pristine Marine
2017-01-10 01:15:00	2121.12743471796	1687.2604594347406	1044.494570126268	583.8456827885293	289.24465018881267	42.85105928723151	16.069147232711813	5.356382410903938	0.0	Segment_1 Pristine Marine
2017-01-10 01:20:00	2276.6296284240148	1960.579868242799	1178.4906311841962	787.4460126548947	316.04976018121624	58.92453155920981	5.356775596291801	0.0	0.0	Segment_1 Pristine Marine
2017-01-10 01:25:00	2344.399683786829	2086.891251700404	1148.058426385312	740.3367422484723	262.87319108822567	48.28283101620471	21.459036007202094	0.0	0.0	Segment_1 Pristine Marine
2017-01-10 01:30:00	2178.6375151642096	1852.1095337759618	1075.9364632629145	663.7617982318478	230.17546229007618	42.82334182140953	21.411670910704764	5.352917727676191	0.0	Segment_1 Pristine Marine
2017-01-10 01:35:00	1906.5731717517954	1553.107359011294	910.442244937655	621.2429436045176	251.71050301217517	42.844340938242595	10.711085234560649	5.355542617280324	0.0	Segment_1 Pristine Marine
2017-01-10 01:40:00	1596.6440960469095	1296.6035947763492	766.1748514587517	562.5759398823003	192.8831793882173	32.147196564702874	0.0	0.0	0.0	Segment_1 Pristine Marine
2017-01-10 01:45:00	1649.4668354366074	1493.654007333475	902.6398317698697	462.0656281679095	188.0499649520562	42.98284913189857	5.372856141487321	0.0	0.0	Segment_1 Pristine Marine
2017-01-10 01:50:00	1644.777065816863	1285.8192045473845	846.497642993695	508.97010180000643	198.2304607010551	37.503060132632044	0.0	0.0	0.0	Segment_1 Pristine Marine
2017-01-10 01:55:00	1702.8069403971995	1579.647947852748	760.3729104918312	567.6023134657332	251.6727238951836	64.25686567536602	5.354738806280502	0.0	0.0	Segment_1 Pristine Marine
2017-01-10 02:00:00	1384.1263230552975	1400.2208151838474	836.9135906845987	520.3885788231158	209.22839767114962	32.188984257099946	5.364830709516657	0.0	0.0	Segment_1 Pristine Marine
2017-01-10 02:05:00	1591.9928472568286	1382.9432814554266	900.5212065291148	546.7450182498199	257.29177329403285	48.24220749263116	10.720490553918037	0.0	0.0	Segment_1 Pristine Marine
2017-01-10 02:10:00	1445.8807497738928	1333.4233581248122	765.781285991358	439.11933882021935	240.98012496231547	48.196024992463094	16.065341664154364	5.355113888051455	0.0	Segment_1 Pristine Marine
2017-01-10 02:15:00	1591.3074724519074	1318.0526539500647	782.2588921817458	498.28819844453665	225.033379942694	64.29525141219828	10.715875235366381	10.715875235366381	0.0	Segment_1 Pristine Marine
2017-01-10 02:20:00	1482.5758678119764	1240.8515415382844	832.6060127204939	435.10378729264517	193.37946101895344	75.203123729593	0.0	0.0	0.0	Segment_1 Pristine Marine
2017-01-10 02:25:00	1563.6828238045289	1295.9289156188215	792.5515682296925	471.24687840684425	155.29726674771004	42.84062530971311	5.355078163714139	10.710156327428278	0.0	Segment_1 Pristine Marine
2017-01-10 02:30:00	1474.3677267154746	1436.8383663990805	884.6206360292847	498.60435848923316	187.64680158196944	26.80668594028135	5.361337188056272	10.722674376112543	0.0	Segment_1 Pristine Marine
2017-01-10 02:35:00	1650.3860034413017	1436.8066382900738	841.3732566563498	485.407648070971	213.5793651512272	45.304713819957286	12.944203948559224	6.472101974279612	0.0	Segment_1 Pristine Marine
2017-01-10 02:40:00	1693.6158485551205	1524.2542636996084	790.3540626590561	437.51742754340614	225.81544647401608	42.34039621387801	14.113465404626005	0.0	0.0	Segment_1 Pristine Marine
2017-01-10 02:45:00	1457.5487397305392	1382.5278487149967	852.0229765336608	525.1462371087971	278.64902377201486	85.73816116061995	16.075905217616242	5.358635072538747	0.0	Segment_1 Pristine Marine
2017-01-10 02:50:00	1601.6972801330319	1392.7802435939411	857.0955345193483	680.3195805247327	273.19920162804226	58.9253179982052	5.356847090745927	0.0	0.0	Segment_1 Pristine Marine
2017-01-10 02:55:00	1751.0171102787995	1451.1487366530725	744.3161416781443	487.28610714180667	240.96565737781646	69.6123010202581	16.064377158521097	0.0	0.0	Segment_1 Pristine Marine
2017-01-10 03:00:00	1704.2848691145673	1270.1745722646303	900.3769119850543	546.6574108480688	278.6880918048978	32.15631828518052	21.43754552345368	5.35938638086342	0.0	Segment_1 Pristine Marine
2017-01-10 03:05:00	1637.889065063162	1471.9591270992469	818.944532531581	599.4888081276932	256.9237749118685	58.87836508396988	5.352578643997261	0.0	0.0	Segment_1 Pristine Marine
2017-01-10 03:10:00	1645.7106870861746	1318.7127981211695	852.3387597612436	482.4559017516473	257.30981426754533	64.32745356688632	37.52434791401701	5.3606211305738585	0.0	Segment_1 Pristine Marine
2017-01-10 03:15:00	1548.738583411492	1307.5855167903255	760.9718991156813	562.690488782722	225.0761955130888	42.8716562882074	16.076871108077768	21.4358281441037	0.0	Segment_1 Pristine Marine
2017-01-10 03:20:00	1511.3116437866095	1350.5338093412254	782.4521276342019	546.6446371143055	225.0889682235376	58.95187262997413	37.514828037256265	0.0	0.0	Segment_1 Pristine Marine
2017-01-10 03:25:00	1318.479471648351	1259.5230725096035	653.8800631751984	498.44955635486434	166.14985211828812	64.31607178772444	21.43869059590814	5.359672648977035	0.0	Segment_1 Pristine Marine
2017-01-10 03:30:00	1501.5655341432166	1346.0462466783836	707.8808946675164	407.56778783887313	241.32303227301696	91.1664788586953	16.088202151534464	0.0	0.0	Segment_1 Pristine Marine
2017-01-10 03:35:00	1400.4922492704611	1223.4185166040809	735.1242840998207	541.9529393728604	246.83005159556018	75.12218961604006	0.0	0.0	0.0	Segment_1 Pristine Marine
2017-01-10 03:40:00	1356.8034397257215	1104.7490457845797	729.3488845956447	525.5602256645087	203.788658931136	69.71717279223076	37.540016118893476	0.0	0.0	Segment_1 Pristine Marine
2017-01-10 03:45:00	1184.5351087992294	1088.0571361368488	600.3073854548131	434.15087698071306	219.75538217542262	85.75819792211618	21.43954948052904	0.0	0.0	Segment_1 Pristine Marine
2017-01-10 03:50:00	1400.1646695430286	1024.6415780947068	751.0461828966437	525.7323280276506	187.76154572416087	91.19846506602104	0.0	10.729231184237767	0.0	Segment_1 Pristine Marine
2017-01-10 03:55:00	1173.4588299224495	1066.2936399751936	739.439810636064	482.24335476265037	155.38952542352067	91.0904114551673	5.358259497362782	0.0	0.0	Segment_1 Pristine Marine
2017-01-10 04:00:00	1330.2433624397274	1005.7937618446716	540.7493343250924	346.07957396805915	210.892240386786	86.51989349201477	16.22248002975277	0.0	0.0	Segment_1 Pristine Marine
2017-01-10 04:05:00	1155.106085107112	1069.1447020293733	553.376403562942	445.9246747157688	231.02121702142242	32.23551865415196	5.372586442358661	5.372586442358661	0.0	Segment_1 Pristine Marine
2017-01-10 04:10:00	1060.065072388969	984.3461386468997	649.019432074879	329.91821130473016	200.1143248897544	43.267962138325274	5.408495267290657	0.0	0.0	Segment_1 Pristine Marine
2017-01-10 04:15:00	996.5463748926246	791.8503627525179	447.09918441128565	290.88380672541473	113.12148039321684	37.707160131072285	10.773474323163507	0.0	0.0	Segment_1 Pristine Marine
2017-01-10 04:20:00	857.5270083257672	679.5497047109855	490.7858978468228	226.51656823699517	161.79754874071082	10.78650324938072	5.39325162469036	5.39325162469036	0.0	Segment_1 Pristine Marine
2017-01-10 04:25:00	1071.694605365489	915.5180045835837	543.925402723188	285.42620142899966	172.33280086279225	21.541600107849032	10.770800053924512	5.385400026962256	0.0	Segment_1 Pristine Marine
2017-01-10 04:30:00	1169.502712961101	916.2002820432588	544.3307558021714	350.31187254595187	161.68240271351627	32.33648054270325	5.389413423783876	0.0	0.0	Segment_1 Pristine Marine
2017-01-10 04:35:00	1242.5373206378356	1016.1194088771634	596.4179139061613	441.79104733789717	154.626866568264	49.70149282551344	5.522388091723714	0.0	0.0	Segment_1 Pristine Marine
2017-01-10 04:40:00	1229.4257534545166	1034.720317387059	650.8724577112146	422.78894688933593	166.89037377210627	44.50409967256167	27.81506229535105	0.0	0.0	Segment_1 Pristine Marine
2017-01-10 04:45:00	1223.133766900494	1028.5443039845063	617.1265823907038	333.58193642740747	122.3133766900494	22.23879576182717	5.5596989404567925	0.0	0.0	Segment_1 Pristine Marine
2017-01-10 04:50:00	1101.4154035185288	895.5953533660763	511.7687733520437	450.5790287121254	189.1319379779292	66.75244869809265	11.125408116348774	11.125408116348774	0.0	Segment_1 Pristine Marine
2017-01-10 04:55:00	1177.9219321511805	961.2287465195952	694.5294411268751	355.59907385696005	144.46212375439003	33.33741317409	22.224942116060003	0.0	0.0	Segment_1 Pristine Marine
2017-01-10 05:00:00	1214.7992937080314	1125.6397125184512	596.2546992053183	373.3557462313675	211.7540053252532	117.02195031132416	5.572473824348768	0.0	0.0	Segment_1 Pristine Marine
2017-01-10 05:05:00	1319.069272169387	1268.9780339857393	656.7517895189352	345.0729741540168	256.0218840497544	72.35401070971321	16.697079394549206	0.0	0.0	Segment_1 Pristine Marine
2017-01-10 05:10:00	1336.074952404473	1269.5483987577772	709.6165722314212	482.31751393854415	299.3694914101309	38.80715629390585	33.263276823347866	5.543879470557978	0.0	Segment_1 Pristine Marine
2017-01-10 05:15:00	1087.0883782776802	1003.8928391237764	488.0804963695708	388.24584938488584	171.9374475847352	27.73184638463471	5.546369276926942	11.092738553853884	0.0	Segment_1 Pristine Marine
2017-01-10 05:20:00	975.7268145056996	975.7268145056996	611.2311654087429	398.14140132129126	168.2287611216724	44.861002965779285	11.215250741444823	0.0	0.0	Segment_1 Pristine Marine
2017-01-10 05:25:00	1279.7811085696164	1112.853137886623	634.3262885953751	300.4703472293882	161.3637049935603	38.94985982603181	11.128531378866231	0.0	0.0	Segment_1 Pristine Marine
2017-01-10 05:30:00	1181.6624149764232	1115.0898845552163	543.6756651065233	343.95807384290254	138.69277171084778	27.738554342169557	16.643132605301734	5.547710868433912	0.0	Segment_1 Pristine Marine
2017-01-10 05:35:00	1109.9740668510124	1093.2407894612986	647.0200590689317	340.2433069241796	172.91053302704208	39.0443139093321	0.0	5.5777591299045834	0.0	Segment_1 Pristine Marine
2017-01-10 05:40:00	1150.893550445285	1106.4145726502984	539.3076057642156	361.3916945842682	138.9968056093339	55.59872224373357	22.239488897493423	0.0	0.0	Segment_1 Pristine Marine
2017-01-10 05:45:00	1118.653904638968	884.9053275502283	534.282461917119	311.6647694516528	100.1779616094598	55.654423116366566	0.0	0.0	0.0	Segment_1 Pristine Marine
2017-01-10 05:50:00	1247.6486119425788	987.0286796701288	548.9653892547346	321.61608663408697	160.80804331704348	27.725524709835078	5.545104941967017	0.0	0.0	Segment_1 Pristine Marine
2017-01-10 05:55:00	1145.4883887136054	973.1090680819464	461.5317294331517	305.8342785400403	139.0155811545638	38.92436272327786	5.56062324618255	0.0	0.0	Segment_1 Pristine Marine
2017-01-10 06:00:00	1285.336733558246	947.3818165450866	565.1049432023324	349.03540609555824	155.12684715358142	33.24146724719602	16.62073362359801	0.0	0.0	Segment_1 Pristine Marine
2017-01-10 06:05:00	1027.0043380659054	849.3603444545054	621.7539776398994	344.1852376220872	194.29811801246854	33.30824880213746	11.102749600712487	0.0	0.0	Segment_1 Pristine Marine
2017-01-10 06:10:00	1165.6919704864501	1032.4700310022845	566.1932428077042	438.52221746871214	233.13839409729	38.856399016215	38.856399016215	5.550914145173572	0.0	Segment_1 Pristine Marine
2017-01-10 06:15:00	1296.538691255632	1044.7315900613564	680.4149330143192	391.1046465357898	278.5950906830284	42.86078318200437	21.430391591002184	5.357597897750546	0.0	Segment_1 Pristine Marine
2017-01-10 06:20:00	1426.7112429138094	1094.1695246406655	724.082773659264	504.176153510895	278.90595726134615	85.81721761887573	10.727152202359466	0.0	0.0	Segment_1 Pristine Marine
2017-01-10 06:25:00	1451.7443131378598	1146.395878271225	798.191522721554	508.9140581110577	241.06455384208004	101.78281162221157	16.070970256138672	5.3569900853795565	0.0	Segment_1 Pristine Marine
2017-01-10 06:30:00	1329.4162847656762	1238.2869426648033	761.1980340190565	557.4971516759288	289.4696749086553	107.21099070690941	58.966044888800155	10.721099070690936	0.0	Segment_1 Pristine Marine
2017-01-10 06:35:00	1383.8812303583547	1319.5146615044778	708.0322573926467	557.8435967336004	289.64955984244637	85.82209180516928	21.45552295129232	10.72776147564616	0.0	Segment_1 Pristine Marine
2017-01-10 06:40:00	1672.7396533069593	1392.1510663006304	895.725104674049	652.9080582262648	350.73573375791085	124.10649040664535	32.375606193037925	5.39593436550632	0.0	Segment_1 Pristine Marine
2017-01-10 06:45:00	2063.8460264267146	1763.650240764647	1125.7341962327534	680.8011567693318	482.45751267118	96.49150253423599	48.245751267117996	10.721278059359557	0.0	Segment_1 Pristine Marine
2017-01-10 06:50:00	1964.4667604038746	1846.3840589588326	982.2333802019373	681.6592310691042	450.8612236992499	107.34791040458332	26.83697760114583	10.734791040458333	0.0	Segment_1 Pristine Marine
2017-01-10 06:55:00	2174.6404713379693	1633.6584821627607	1194.4453820403132	669.5321648208034	546.3382464937756	123.19391832702783	80.34385977849641	5.356257318566427	0.0	Segment_1 Pristine Marine
2017-01-10 07:00:00	1939.6640434034643	1891.440351716638	1280.6069236835028	782.2954429196292	434.0132251814381	155.38745099088527	64.29825558243529	32.149127791217644	0.0	Segment_1 Pristine Marine
2017-01-10 07:05:00	2432.089729194787	2099.9541274104768	1623.178828074935	1066.0481412109307	573.2017643696963	214.28103340923232	80.35538752846212	16.071077505692426	0.0	Segment_1 Pristine Marine
2017-01-10 07:10:00	2385.619783082448	1822.7207331416453	1361.6796065234646	970.3307432312877	525.3724466114154	171.55018664862544	69.69226332600408	26.804716663847728	0.0	Segment_1 Pristine Marine
2017-01-10 07:15:00	2070.188219917892	1887.8400347437769	1195.9895674655181	809.8404694497452	541.6813736054588	160.89545750657192	42.90545533508585	10.726363833771462	0.0	Segment_1 Pristine Marine
2017-01-10 07:20:00	1484.7482840524633	1345.3856292316545	916.5774605522428	568.1708235002206	305.5258201840809	32.160612650955876	16.080306325477938	16.080306325477938	0.0	Segment_1 Pristine Marine
2017-01-10 07:25:00	1677.0512648842096	1355.571789187556	921.5744969970737	509.0091698530349	273.25755434215563	69.65388640094162	26.78995630805447	5.357991261610894	0.0	Segment_1 Pristine Marine
2017-01-10 07:30:00	2149.1785085686906	1715.0551689326207	1232.6959026703212	691.3816149759626	455.5615292477274	112.55049546120323	58.95502143205884	5.3595474029144405	0.0	Segment_1 Pristine Marine
2017-01-10 07:35:00	2469.465310292144	2228.4112127582034	1521.319193325312	899.9352974600438	530.3190145746687	144.63245852036414	48.21081950678806	16.07027316892935	0.0	Segment_1 Pristine Marine
2017-01-10 07:40:00	3003.9182989721526	2875.4084252193347	1836.6202790507107	1317.226205966399	846.0233355393946	208.82854484833152	64.2549368764097	26.772890365170714	0.0	Segment_1 Pristine Marine
2017-01-10 07:45:00	3269.5531267851206	2771.0802730293562	1790.2143349938199	1254.2220191274068	755.7491653716428	230.47669582255767	85.75877053862611	5.359923158664132	0.0	Segment_1 Pristine Marine
2017-01-10 07:50:00	2978.367231538241	2737.31232970511	1719.524966409668	1103.495772836111	691.0240519216424	251.76845302571462	85.70840954066881	26.783877981459003	0.0	Segment_1 Pristine Marine
2017-01-10 07:55:00	3256.430477239317	2408.792890083119	1432.4002263968655	1046.1349968066997	670.5993569273716	236.05097363843484	69.74233312044665	21.459179421675888	0.0	Segment_1 Pristine Marine
2017-01-10 08:00:00	3489.0770069478153	3012.0756957061017	2031.2752467484206	1388.127411366335	793.2156636379058	337.652613575595	91.11261001246214	32.15739176910429	0.0	Segment_1 Pristine Marine
2017-01-10 08:05:00	2608.906402809651	2244.6237839368455	1569.6295195548826	1087.4907592820516	685.7084590546926	171.42711476367316	58.928070700012654	5.357097336364786	0.0	Segment_1 Pristine Marine
2017-01-10 08:10:00	2528.769330204443	2191.242915367833	1559.0505828167225	926.8582502656116	519.6835276055741	219.66004775080967	53.57562140263651	16.072686420790948	0.0	Segment_1 Pristine Marine
2017-01-10 08:15:00	2192.398877307127	2133.4346043233168	1232.8893442069416	986.3114753655534	487.79534922970316	150.09087668606247	48.24349607766293	21.44155381229464	0.0	Segment_1 Pristine Marine
2017-01-10 08:20:00	2055.698613713793	1809.4430506126612	1118.856797568184	679.8794894313846	551.3983260742725	123.12778155056571	26.766909032731675	16.060145419639007	0.0	Segment_1 Pristine Marine
2017-01-10 08:25:00	2224.2344478188807	1827.6239679668392	1221.989046030614	798.5805607831644	444.8468895637761	96.47281942346953	42.876808632653116	0.0	0.0	Segment_1 Pristine Marine
2017-01-10 08:30:00	2340.231390086833	2248.9838358862	1255.995746055777	950.0480643242418	477.7077837562571	161.02509564817655	0.0	10.735006376545103	0.0	Segment_1 Pristine Marine
2017-01-10 08:35:00	2254.75113495323	1944.1203372637115	1140.764825997715	744.4427737731568	471.3018999427179	128.53688180255944	53.557034084399774	16.06711022531993	0.0	Segment_1 Pristine Marine
2017-01-10 08:40:00	2010.2127877399787	1790.429522947074	1190.0459703420672	793.3639802280447	487.81163649156815	139.37475328330515	48.24510690575948	0.0	0.0	Segment_1 Pristine Marine
2017-01-10 08:45:00	1919.980643123856	1753.7253360377115	1206.6917449800771	670.3843027667093	471.95054914776335	112.62456286480715	26.815372110668374	16.089223266401028	0.0	Segment_1 Pristine Marine
2017-01-10 08:50:00	1912.4646045897252	1778.5385118313413	1033.9094360947256	937.4826493086888	449.9916716681707	91.0697430757012	48.21339339301829	0.0	0.0	Segment_1 Pristine Marine
2017-01-10 08:55:00	2257.9599302184633	2043.426920221459	1319.378011481572	960.035219736591	525.6058744926588	171.62640799760285	37.54327674947563	0.0	0.0	Segment_1 Pristine Marine
2017-01-10 09:00:00	1886.327690804785	2009.5820569653254	1377.2335697069032	884.2161050647431	557.3240904650502	155.40767907198514	26.794427426204336	10.717770970481737	0.0	Segment_1 Pristine Marine
2017-01-10 09:05:00	2023.0211478861331	1904.966863394104	1175.1767410797431	912.2376528929512	407.8238918815546	198.54584210023052	53.66103840546771	16.098311521640316	0.0	Segment_1 Pristine Marine
2017-01-10 09:10:00	2265.258510039563	1745.8020668390009	1258.4769500219793	755.0861700131876	492.68033788094505	117.81486340631294	26.77610531961658	10.710442127846633	0.0	Segment_1 Pristine Marine
2017-01-10 09:15:00	1938.4025174749545	1649.2485507797956	1263.7099285195834	792.4960568682134	449.79505930358056	107.09406173894777	21.41881234778955	5.354703086947388	0.0	Segment_1 Pristine Marine
2017-01-10 09:20:00	2360.809888410781	2044.9645745417645	1557.8133277268414	974.3024936298457	546.0376612650783	117.77282890031105	69.5930352592747	16.059931213678773	0.0	Segment_1 Pristine Marine
2017-01-10 09:25:00	1991.4248302221108	1836.1793461456562	1327.6165534814074	963.5926597848925	492.5029150011672	198.071824511339	69.59280320668668	0.0	0.0	Segment_1 Pristine Marine
2017-01-10 09:30:00	2211.3227400813157	1938.2538302891926	1376.0531336583492	1006.6069615866523	535.4292348865173	171.33735516368554	64.25150818638207	5.3542923488651715	0.0	Segment_1 Pristine Marine
2017-01-10 09:35:00	2101.9951513551277	1882.1436176674745	1345.9203647707582	959.8396226851222	514.7743227808477	166.22920839798206	53.62232528967164	16.08669758690149	0.0	Segment_1 Pristine Marine
2017-01-10 09:40:00	2278.5987418385707	2144.563521730419	1297.4609306469035	841.7411822791895	471.8039747806922	139.39662891247724	42.89127043460838	37.529861630282326	0.0	Segment_1 Pristine Marine
2017-01-10 09:45:00	2582.3363341390104	2459.112816119929	1532.2576588459685	975.0730556292527	589.3298687869111	192.87159342117093	58.93298687869111	21.430177046796764	0.0	Segment_1 Pristine Marine
2017-01-10 09:50:00	2590.855372204096	2280.380968096993	1472.0769160250545	1188.3675467547712	599.5367803447492	230.17929959664485	69.58909057572984	32.118041804183	0.0	Segment_1 Pristine Marine
2017-01-10 09:55:00	2683.145011155683	2672.0576350765273	1768.4364846253366	1363.747257736153	698.50469298681	188.4853933456472	66.52425647493429	0.0	0.0	Segment_1 Pristine Marine
2017-01-10 10:00:00	2534.537658904928	2368.074380459901	1492.7997228295972	1175.9825154664813	612.1552820236477	236.27045972842544	48.3280485808143	32.2186990538762	0.0	Segment_1 Pristine Marine
2017-01-10 10:05:00	2678.602295822296	2485.742930523091	1671.4478325931127	1092.8697366954966	669.6505739555739	235.71700203236202	64.28645509973511	5.357204591644591	0.0	Segment_1 Pristine Marine
2017-01-10 10:10:00	2265.152730276713	2029.534006559986	1429.7772552810454	910.3450689055346	824.6655330085431	214.19883974247875	64.2596519227436	5.3549709935619685	0.0	Segment_1 Pristine Marine
2017-01-10 10:15:00	2316.569563051464	2413.0932948452755	1635.5410109506865	1260.1709428636439	745.3777066299853	209.13475221992385	91.1613022497104	10.724859088201224	0.0	Segment_1 Pristine Marine
2017-01-10 10:20:00	2737.650303330094	2571.5697565527303	1821.528577558184	1269.7125672979107	685.7519350807281	257.156975655273	48.2169329353637	16.072310978454563	0.0	Segment_1 Pristine Marine
2017-01-10 10:25:00	3060.373675915636	2915.964028776241	1993.963973963182	1383.0000822195886	710.9398013016361	305.4819458717967	105.53012675571159	5.554217197669032	0.0	Segment_1 Pristine Marine
2017-01-10 10:30:00	2627.907113687081	2816.0099386667875	1825.7038895089195	1206.0710542816498	774.5410440340871	210.23256909496646	60.85679631696398	16.597308086444723	0.0	Segment_1 Pristine Marine
2017-01-10 10:35:00	3112.9464327163732	2747.349960480253	1924.757897948984	1446.256632816415	790.3335502751413	279.57377288644454	86.02269934967524	16.129256128064107	0.0	Segment_1 Pristine Marine
2017-01-10 10:40:00	2862.4856634956122	2685.5904820436363	1881.5214754437447	1409.8009915718092	804.069006599891	235.86024193596802	75.04644061598985	26.802300219996372	0.0	Segment_1 Pristine Marine
2017-01-10 10:45:00	3134.3202848270093	2753.9156006856115	2094.9046690040354	1473.3984244913293	873.323429789406	289.3218724455701	75.0093743377404	10.715624905391484	0.0	Segment_1 Pristine Marine
2017-01-10 10:50:00	3388.8517271662063	3110.022154677847	2461.207187926089	1694.4258635831031	1013.4382538519193	332.4506441207354	58.98317879561435	37.53475014266367	0.0	Segment_1 Pristine Marine
2017-01-10 10:55:00	3289.400453134804	3262.6138044936406	2223.2918372165204	1537.5536320027506	862.5300862454452	305.36779450925707	101.78926483641901	10.71465945646516	0.0	Segment_1 Pristine Marine
2017-01-10 11:00:00	3284.2951916049146	2877.106880737095	1971.648663149443	1537.6716476192667	1001.8975543721356	305.3912331508648	80.3661139870697	10.715481864942626	0.0	Segment_1 Pristine Marine
2017-01-10 11:05:00	3971.6928030622107	3163.437259581896	2387.297830412057	1766.3862870761852	974.1888007511084	331.86651454158635	149.87520011555515	5.3526857184126815	0.0	Segment_1 Pristine Marine
2017-01-10 11:10:00	3651.761348611728	3448.290774935415	2698.662345601629	1718.7908986867515	1145.8605991245013	289.14239417160314	96.38079805720105	16.06346634286684	0.0	Segment_1 Pristine Marine
2017-01-10 11:15:00	3363.1685742648256	3448.854397812974	2120.7241328166733	1633.3860113865796	1012.1637906625032	369.52011405139007	69.6197316328706	26.776819858796387	0.0	Segment_1 Pristine Marine
2017-01-10 11:20:00	3813.1845038416814	3475.781942406252	2538.5526050856142	1794.1247314423638	1060.408050225636	374.8917349282552	107.11192426521576	26.77798106630394	0.0	Segment_1 Pristine Marine
2017-01-10 11:25:00	3961.6180656276106	3891.927896678817	2508.8460821565923	2037.097246195524	1334.834774480751	385.97632033178337	134.01955567075814	26.803911134151626	0.0	Segment_1 Pristine Marine
2017-01-10 11:30:00	3716.486424735736	3207.011373725786	2536.6494645021685	1860.9246600047625	1008.2243114723207	353.95108807007006	128.70948657093456	16.08868582136682	0.0	Segment_1 Pristine Marine
2017-01-10 11:35:00	3667.225505168369	3651.164663539895	2484.0768385374067	1884.472084407688	1193.8558943832793	406.87465458802353	171.3156440370625	10.707227752316406	0.0	Segment_1 Pristine Marine
2017-01-10 11:40:00	3637.999530041197	3391.1736032242425	2591.6722315780207	1706.318363647641	992.6694882855772	295.11795597679327	123.41296340847715	26.828905088799385	0.0	Segment_1 Pristine Marine
2017-01-10 11:45:00	3605.410720925038	3391.121822207353	2201.818434324206	1623.2384077864585	1028.5867138448846	353.5766828841791	101.78722689090004	21.428889871768426	0.0	Segment_1 Pristine Marine
2017-01-10 11:50:00	3914.3401785719093	3796.5351389979246	2570.291772523278	1793.8494662402045	1258.372013631188	294.51259893495893	144.57891220443437	16.06432357827049	0.0	Segment_1 Pristine Marine
2017-01-10 11:55:00	3570.6104159864967	3356.4808558073964	2264.420098893985	2044.9372997104072	1118.826951935799	326.54757927312784	139.18421411641515	48.17915104029755	0.0	Segment_1 Pristine Marine
2017-01-10 12:00:00	4244.93452511952	3725.692849285229	2515.9132746610017	1852.1404107078863	1086.6604143748582	321.18041804182997	112.41314631464053	16.0590209020915	0.0	Segment_1 Pristine Marine
2017-01-10 12:05:00	4626.818399276457	4214.474629896495	2870.3410439955796	2275.923402421868	1510.1421164305102	406.98865549191055	85.68182220882328	21.42045555220582	0.0	Segment_1 Pristine Marine
2017-01-10 12:10:00	4512.8406710437375	4100.635769892648	2938.967412103216	2280.5102323423857	1236.6147034532655	417.5582115556482	123.12613930487062	32.119862427357546	0.0	Segment_1 Pristine Marine
2017-01-10 12:15:00	4186.288736365601	4180.935425961042	3056.7402410035274	2093.1443681828005	1225.9080826441466	396.1449699374098	107.06620809119184	32.119862427357546	0.0	Segment_1 Pristine Marine
2017-01-10 12:20:00	3945.297680825713	3527.7492152837785	2890.720146059545	2157.333738633328	1193.760356613479	449.66757827592926	139.18282184731143	32.119112733994946	0.0	Segment_1 Pristine Marine
2017-01-10 12:25:00	4471.266555724275	4091.0750282315526	2613.147400231673	2131.2144780577987	1381.5410435651056	471.2233016811212	133.87025615940945	32.128861478258266	0.0	Segment_1 Pristine Marine
2017-01-10 12:30:00	4429.994293797967	3996.1012613945386	2742.6325011179674	1831.9928034811426	1274.895576691555	423.17962419593636	166.0578272161269	21.42681641498412	0.0	Segment_1 Pristine Marine
2017-01-10 12:35:00	4465.047975969812	4015.330913641917	2725.071246724981	2120.0947224029323	1311.6747651230262	449.71706232789467	123.13681468501879	16.06132365456767	0.0	Segment_1 Pristine Marine
2017-01-10 12:40:00	4356.737561412158	4147.999521000519	2735.003555137116	2226.539097724149	1316.6553318272615	406.7715659303735	107.04514892904564	53.52257446452282	0.0	Segment_1 Pristine Marine
2017-01-10 12:45:00	4360.662681174516	3974.952959989546	2582.1123001549345	1891.0490496985308	1082.1300511022753	310.7106087323365	117.85574813985176	10.714158921804707	0.0	Segment_1 Pristine Marine
2017-01-10 12:50:00	5664.369031913124	4877.353674927085	3308.6768069208983	2623.384523286797	1290.2768777798324	396.18460147596517	133.84614914728553	37.47692176123995	0.0	Segment_1 Pristine Marine
2017-01-10 12:55:00	5102.504471799104	4497.485578500784	3078.635961473751	2211.2637427628856	1263.5792815787918	374.7904648750653	91.02054146965872	5.354149498215219	0.0	Segment_1 Pristine Marine
2017-01-10 13:00:00	4750.572313483493	4563.120192883806	3202.753374817507	2313.694745687564	1253.2513205807636	417.75044019358796	117.82704723408888	26.77887437138384	0.0	Segment_1 Pristine Marine
2017-01-10 13:05:00	5377.126222073736	4707.663296018739	3068.8180530361064	2560.026229234309	1472.8184373209936	465.94619653427793	166.02680566163926	42.84562726751981	0.0	Segment_1 Pristine Marine
2017-01-10 13:10:00	5309.722609849585	4940.397146059644	3602.261407690293	2456.8172156461287	1471.949312206286	412.14580741776007	171.2813745112769	32.11525772086442	0.0	Segment_1 Pristine Marine
2017-01-10 13:15:00	5826.325042120982	5081.969177364716	3266.597679865625	2447.270720817361	1429.805869711675	444.4714875882735	187.42773572999485	53.55078163714139	0.0	Segment_1 Pristine Marine
2017-01-10 13:20:00	4026.025037067473	3608.432014605687	2596.571998640591	1739.9709269241073	1033.2750427580083	283.7491050060852	74.95259377519231	21.415026792912084	0.0	Segment_1 Pristine Marine
2017-01-10 13:25:00	3570.1461499694287	3430.980033179016	2392.5867002044	1846.627318949704	1054.4509618350485	230.1593469995284	101.69831611607069	21.410171813909614	0.0	Segment_1 Pristine Marine
2017-01-10 13:30:00	2750.23739818946	2289.183955218128	1501.1042329299198	1184.800126705401	525.3864815254718	192.99911566241826	64.33303855413942	5.361086546178285	0.0	Segment_1 Pristine Marine
2017-01-10 13:35:00	2423.000751019385	2283.624601624464	1517.0557799524024	1029.2392570701809	514.6196285350907	123.29428600319876	48.245590175164736	21.44248452229544	0.0	Segment_1 Pristine Marine
2017-01-10 13:40:00	2586.8220051609437	2276.1891349759853	1403.2036549734312	846.2067842969548	492.7280009830369	117.82626110463923	26.778695705599826	10.711478282239932	0.0	Segment_1 Pristine Marine
2017-01-10 13:45:00	2570.741807578069	2307.764044381148	1368.5577472492853	1057.277945914154	509.8548470144397	161.00679379403357	48.302038138210065	10.733786252935571	0.0	Segment_1 Pristine Marine
2017-01-10 13:50:00	2301.432339653844	2140.867292701251	1412.9724131828252	963.3902817155628	513.8081502483001	160.56504695259378	69.57818701279064	0.0	0.0	Segment_1 Pristine Marine
2017-01-10 13:55:00	2902.8098243625727	2351.9920208782128	1476.1917133380825	1184.2582774913722	462.68695492686163	126.68809480140257	66.09813641812309	16.524534104530773	0.0	Segment_1 Pristine Marine
2017-01-10 14:00:00	2919.8678183177262	2606.832081788284	1548.9871790336178	1117.213749337836	464.1564369229657	226.6810505902856	53.971678711972764	5.397167871197276	0.0	Segment_1 Pristine Marine
2017-01-10 14:05:00	3217.6936162789416	2762.6121564058803	1836.3875380760016	1268.874188116654	706.714737685225	230.21767970049	58.892894807102095	21.41559811167349	0.0	Segment_1 Pristine Marine
2017-01-10 14:10:00	3258.41214198404	2845.071557251303	1905.6611374041747	1293.7023496180454	799.8408717555551	230.8265603052944	59.048654961819494	10.736119083967182	0.0	Segment_1 Pristine Marine
2017-01-10 14:15:00	3043.054675977954	2919.832391563353	1859.0492474724472	1312.5852035468288	712.5462533539927	219.65711569559173	85.71985002754799	21.429962506886998	0.0	Segment_1 Pristine Marine
2017-01-10 14:20:00	2972.7426475441353	2683.5028223776785	1708.6574857055475	1108.7526631380827	733.8121490334171	155.33249870050437	58.919223645018896	26.781465293190408	0.0	Segment_1 Pristine Marine
2017-01-10 14:25:00	3270.6872570593023	2960.2128529521997	2066.2606894024398	1274.0156582325924	711.9499266593898	278.35636230291936	107.06013934727669	10.706013934727668	0.0	Segment_1 Pristine Marine
2017-01-10 14:30:00	2645.982287662471	2865.5881050595585	1628.2967924076745	1221.2225943057558	669.5299310886819	235.674535743216	69.6311128332229	5.356239448709457	0.0	Segment_1 Pristine Marine
2017-01-10 14:35:00	2554.3552438101	2586.485498449221	1649.3530714748654	1167.399251888054	744.3508991396309	171.36135807531068	48.195381958681146	10.71008487970692	0.0	Segment_1 Pristine Marine
2017-01-10 14:40:00	2860.317750435726	2629.992538321988	1574.7816828241635	1103.4184580332576	765.9652402852224	166.04840873316013	48.2076025354336	0.0	0.0	Segment_1 Pristine Marine
2017-01-10 14:45:00	2898.89754487172	2786.1626403489313	1798.3901435778262	1288.3989088318754	778.4076740859247	161.04986360398442	69.78827422839325	10.736657573598961	0.0	Segment_1 Pristine Marine
2017-01-10 14:50:00	3040.385843924382	2997.487983692645	2037.648361007522	1404.9049225893966	782.8859492292058	193.04037104281792	80.43348793450745	0.0	0.0	Segment_1 Pristine Marine
2017-01-10 14:55:00	3478.5674893762407	2864.057144249838	2287.953695693837	1459.4620696752054	828.4916260186315	263.36157648274377	76.81379314080027	10.973399020114323	0.0	Segment_1 Pristine Marine
2017-01-10 15:00:00	3610.13331103628	2997.6031846892843	2103.2007878109257	1626.1861761424686	954.0292233369148	189.72172054995468	59.626826458557176	5.4206205871415625	0.0	Segment_1 Pristine Marine
2017-01-10 15:05:00	3555.9498156208138	3555.9498156208138	2249.245365302322	1413.8113724757452	760.4591473164992	289.18868982458423	74.97484551007742	10.710692215725343	0.0	Segment_1 Pristine Marine
2017-01-10 15:10:00	3013.0413141355407	3120.266983677731	1903.2556343738736	1345.6821527544853	734.4958363640021	278.78674080969415	85.78053563375205	32.167700862657014	0.0	Segment_1 Pristine Marine
2017-01-10 15:15:00	3457.938734392154	3115.3565687557802	1985.9059914233576	1407.798586911976	695.8700239488853	289.0537022556909	80.29269507102525	21.4113853522734	0.0	Segment_1 Pristine Marine
2017-01-10 15:20:00	3199.3187088445684	3151.087773535354	2154.3151104782523	1468.3640305249778	862.7978427537279	225.07769810966812	101.82086343056416	10.717985624269913	0.0	Segment_1 Pristine Marine
2017-01-10 15:25:00	2856.019036166044	2352.3308759416377	1645.024097754175	1098.4688600638628	653.7229313550794	182.1850792301041	42.867077465906846	10.716769366476711	0.0	Segment_1 Pristine Marine
2017-01-10 15:30:00	2706.074582827177	2459.580660431039	1666.5132579391134	1136.0154684343795	557.290607156488	176.83259650157794	112.5298341373678	16.075690591052545	0.0	Segment_1 Pristine Marine
2017-01-10 15:35:00	3543.7373746317658	3334.6515083524337	2214.1657121375483	1345.6551906695508	868.5105214679971	268.0588029222213	75.05646481822197	21.444704233777703	0.0	Segment_1 Pristine Marine
2017-01-10 15:40:00	2972.3856447242674	2795.6492009839058	1697.7409898695364	1296.067254095987	797.9918217367855	289.2050897569558	85.69039696502394	0.0	0.0	Segment_1 Pristine Marine
2017-01-10 15:45:00	2582.3880398101583	2448.446751438262	1676.94493041614	1205.4715953470654	744.7135633477428	241.0943190694131	53.57651534875847	10.715303069751693	0.0	Segment_1 Pristine Marine
2017-01-10 15:50:00	2645.3468473497674	2516.827972174879	1585.0661271569452	1183.444642235422	706.8538134618809	160.6485939686093	96.3891563811656	26.774765661434888	0.0	Segment_1 Pristine Marine
2017-01-10 15:55:00	2575.328731423732	2420.0594316081642	1718.6705255447355	1151.1344641499009	631.7854268357595	203.45632389626155	32.12468272046235	21.416455146974897	0.0	Segment_1 Pristine Marine
2017-01-10 16:00:00	2645.549802049083	2313.5172358000077	1483.4358201773196	1146.0478899564853	631.9329486675946	262.4128346162046	21.421455887037105	26.776819858796387	0.0	Segment_1 Pristine Marine
2017-01-10 16:05:00	2248.142992551317	2001.9178076528399	1423.8238952825013	984.9007395939107	620.9156836570306	139.17075668174823	69.58537834087412	10.70544282167294	0.0	Segment_1 Pristine Marine
2017-01-10 16:10:00	2270.3335308972	1949.0599180343888	1124.4576450198392	899.5661160158716	519.3923407948781	160.63680643140563	48.1910419294217	16.063680643140565	0.0	Segment_1 Pristine Marine
2017-01-10 16:15:00	2226.635598133456	2119.585809761655	1509.4020160423906	1065.1453942994176	754.7010080211953	246.21451325514172	69.5823624416705	32.11493651154023	0.0	Segment_1 Pristine Marine
2017-01-10 16:20:00	2558.878885286537	2242.3718533538213	1384.0476989600138	1029.9889852725685	659.8366936902391	214.58103859845176	85.8324154393807	16.093577894883882	0.0	Segment_1 Pristine Marine
2017-01-10 16:25:00	2875.8375580742213	2956.318086751671	1861.782896738348	1502.3032019790708	836.9974982454822	295.09527181731744	69.74979152045685	26.826842892483405	0.0	Segment_1 Pristine Marine
2017-01-10 16:30:00	2220.8989075838363	2059.964204135732	1496.6927420673676	1067.5335328724236	670.5612643671002	225.3085848273457	69.73837149417842	10.728980229873603	0.0	Segment_1 Pristine Marine
2017-01-10 16:35:00	2617.8186930562465	2306.68450412743	1636.136683160154	1110.4271915218094	702.7341163737054	187.75338987083734	85.83012108381133	32.18629540642926	0.0	Segment_1 Pristine Marine
2017-01-10 16:40:00	2216.5365796810565	2130.873330224784	1386.6738505734147	1001.1892280201872	647.8283240130626	155.2646396394943	107.0790618203409	10.707906182034089	0.0	Segment_1 Pristine Marine
2017-01-10 16:45:00	2902.3652362711896	2565.00543943524	1884.9309283532446	1242.3408391419114	637.2351718012393	235.61636604415563	123.16310043217229	32.12950446056668	0.0	Segment_1 Pristine Marine
2017-01-10 16:50:00	3193.1496588059917	2694.88972882452	2078.7618584173238	1280.4744437158256	846.5061176029308	310.74275203145555	69.64923752429175	26.78816827857376	0.0	Segment_1 Pristine Marine
2017-01-10 16:55:00	3709.5225122813667	3511.4671977728376	2473.0150081875777	1632.6181331108469	1022.3936505710546	331.8764729602377	123.11546577557205	32.1170780284101	0.0	Segment_1 Pristine Marine
2017-01-10 17:00:00	3309.372074021297	3095.1732342788177	2008.1141225857384	1467.2620522359796	942.4748948669064	273.1035206716604	69.61462291630559	5.3549709935619685	0.0	Segment_1 Pristine Marine
2017-01-10 17:05:00	2206.2429643980945	2238.4508908856587	1615.7643121260987	896.4539539038487	617.3185910116322	187.8795711774533	85.88780396683579	5.367987747927239	0.0	Segment_1 Pristine Marine
2017-01-10 17:10:00	2180.3434541898278	2148.121629743673	1433.8711878539016	918.3219967154204	612.2146644769467	166.4794263051347	69.81395296666938	5.370304074359184	0.0	Segment_1 Pristine Marine
2017-01-10 17:15:00	2201.8110871659273	2239.3115193074395	1441.0880351523954	1055.3693045539846	567.8636867143268	235.71700203236202	32.143227549867554	10.714409183289183	0.0	Segment_1 Pristine Marine
2017-01-10 17:20:00	1766.1860766092693	1621.6799430685114	1011.542934785309	786.7556159441292	358.589294341882	128.44989648067414	32.112474120168535	21.40831608011236	0.0	Segment_1 Pristine Marine
2017-01-10 17:25:00	1725.2904599293142	1618.1295617970584	1168.0537896415856	712.6199725794994	369.70509855628165	117.87698794548109	42.86435925290222	5.358044906612777	0.0	Segment_1 Pristine Marine
2017-01-10 17:30:00	1932.184262588489	1616.3979149632237	1150.7468599903746	802.8466465049123	460.29874399614965	139.1600853941848	42.818487813595326	10.704621953398831	0.0	Segment_1 Pristine Marine
2017-01-10 17:35:00	1862.448886207294	1883.9180376333147	1105.6612984400654	907.0716477493736	407.91387709439294	128.8149085561241	59.04016642155686	16.101863569515512	0.0	Segment_1 Pristine Marine
2017-01-10 17:40:00	2256.444783941901	2042.0557308357825	1457.8455611216086	1077.3049918582474	498.45454847172635	187.59042146785401	53.59726327652972	0.0	0.0	Segment_1 Pristine Marine
2017-01-10 17:45:00	2245.267772679437	2223.7819566729354	1434.1782184339945	977.6046282958313	451.2021361365376	139.65780404226163	69.82890202113082	21.48581600650179	0.0	Segment_1 Pristine Marine
2017-01-10 17:50:00	2452.848577987859	2376.3677760016008	1600.6339272838368	1185.4524307870054	699.2530467315054	180.27617611046628	98.33245969661795	10.925828855179772	0.0	Segment_1 Pristine Marine
2017-01-10 17:55:00	2552.665780698992	2285.399491694183	1527.2359371703371	1199.9710934909792	665.4385154813613	201.81332026893742	76.36179685851684	32.726484367935804	0.0	Segment_1 Pristine Marine
2017-01-10 18:00:00	2169.103296203708	2008.4289779663966	1488.9153489990883	926.5552351684976	557.0043032226806	203.52080310059483	32.134863647462346	10.711621215820779	0.0	Segment_1 Pristine Marine
2017-01-10 18:05:00	2412.8595773061984	1919.5638415013761	1254.6869801992232	847.1818071430652	600.5339392406538	155.495394981955	53.61910171791553	10.723820343583103	0.0	Segment_1 Pristine Marine
2017-01-10 18:10:00	2613.984385796321	2201.5319314800986	1424.8357512742245	1167.7225329991766	616.0004187839693	160.695761421905	53.56525380730167	16.0695761421905	0.0	Segment_1 Pristine Marine
2017-01-10 18:15:00	2494.0212265697933	2381.388009885996	1442.7778708543533	970.791058084156	584.6200294539943	187.7220278063285	53.63486508752243	26.81743254376121	0.0	Segment_1 Pristine Marine
2017-01-10 18:20:00	2511.0877402949445	2136.2985253255497	1365.3035688170808	1006.5767487749457	663.9123236600707	139.20742270291802	53.541316424199245	16.062394927259774	0.0	Segment_1 Pristine Marine
2017-01-10 18:25:00	2902.1813155845052	2527.360850472115	1767.0107641012671	1247.616691016955	824.6050232472577	198.11938870226325	80.31867109551213	16.063734219102425	0.0	Segment_1 Pristine Marine
2017-01-10 18:30:00	2773.4124432377794	2666.330881722807	1574.0989542700906	1408.1225339218838	787.0494771350453	187.39273265120133	58.89485883323469	21.41631230299443	0.0	Segment_1 Pristine Marine
2017-01-10 18:35:00	2720.025870271297	2623.647000852235	1654.5039250272257	1220.7990126414481	674.6520859334319	262.3647000852235	32.126289806353896	16.063144903176948	0.0	Segment_1 Pristine Marine
2017-01-10 18:40:00	2893.160793460567	2780.648984825989	1682.3194243455894	1398.3610501726075	658.9977362882403	208.95050174992986	69.65016724997662	5.357705173075124	0.0	Segment_1 Pristine Marine
2017-01-10 18:45:00	3022.825099856231	2642.2921528885136	1747.2357846686725	1152.3180788459035	787.8639887923155	225.1039967978044	53.59618971376295	10.71923794275259	0.0	Segment_1 Pristine Marine
2017-01-10 18:50:00	3260.433394342377	3179.9950704687994	1962.6951025153128	1480.0651592738425	841.9211232101205	193.05197729658815	80.43832387357841	5.362554924905226	0.0	Segment_1 Pristine Marine
2017-01-10 18:55:00	3225.2308827189404	3225.2308827189404	2073.362710319319	1451.8896498618485	835.7741157876325	273.23384554595674	53.57526383254054	26.78763191627027	0.0	Segment_1 Pristine Marine
2017-01-10 19:00:00	3180.1845037395037	2949.969127206173	1852.430704198432	1343.8153374387468	813.784586815496	283.75383619224533	80.30768948837131	10.707691931782843	0.0	Segment_1 Pristine Marine
2017-01-10 19:05:00	3239.1779252060933	3383.975613915637	2037.89339665284	1431.8882550166006	997.4951888879692	235.9666038229604	91.16891511341652	5.362877359612737	0.0	Segment_1 Pristine Marine
2017-01-10 19:10:00	3356.156324594467	2986.818547246751	1910.92154366862	1370.2966811741364	776.1446045712883	289.04695618516945	64.23265693003765	21.41088564334588	0.0	Segment_1 Pristine Marine
2017-01-10 19:15:00	3220.7546800931077	2877.7791401164714	2014.9812973627436	1409.4151095914933	771.6949649474336	337.6165471645022	80.38489218202433	21.435971248539825	0.0	Segment_1 Pristine Marine
2017-01-10 19:20:00	3645.514504633957	3291.6851556547786	2058.643484969764	1592.2320704063018	911.3786261584893	310.94094304230805	112.58206558428397	16.08315222632628	0.0	Segment_1 Pristine Marine
2017-01-10 19:25:00	3651.50560255922	3480.173961383421	2414.70531782142	1665.1293876772986	867.3664334524834	262.35157555044253	74.95759301441215	26.770568933718625	0.0	Segment_1 Pristine Marine
2017-01-10 19:30:00	3908.281488682254	3442.499996195465	2066.5707597689725	1606.1430775406525	867.3172618719522	347.9976668004747	107.0762051693768	21.41524103387536	0.0	Segment_1 Pristine Marine
2017-01-10 19:35:00	4265.160324858439	3584.663639862181	2529.0900418758583	1746.7867662108679	1066.2900812146097	391.15163783249494	117.88131551116287	26.79120807071884	0.0	Segment_1 Pristine Marine
2017-01-10 19:40:00	3505.529954239079	3323.5635138663642	2023.0386606143086	1284.4689908662276	770.6813945197365	235.4859816588084	85.6312660577485	16.055862385827847	0.0	Segment_1 Pristine Marine
2017-01-10 19:45:00	3711.589133109867	3508.067651063439	2463.681098456766	1756.7117397691723	1097.9448373557327	337.41719391907884	139.2515403475563	16.06748542471804	0.0	Segment_1 Pristine Marine
2017-01-10 19:50:00	3832.2674353728003	3280.9775668764332	2574.4701625898274	1723.449880153689	952.7145300228467	267.6164410176536	74.932603484943	21.40931528141229	0.0	Segment_1 Pristine Marine
2017-01-10 19:55:00	4066.3082468360435	3648.4267669240385	2705.514709686696	1950.113572922688	1012.5589705560108	267.8727435333362	91.0767328013343	5.357454870666724	0.0	Segment_1 Pristine Marine
2017-01-10 20:00:00	4435.217813065929	4081.685958401253	2780.045948044948	2078.338781968092	1226.6484048213738	358.8883979171705	133.91358131237706	10.713086504990166	0.0	Segment_1 Pristine Marine
2017-01-10 20:05:00										Segment_1 Pristine Marine
2017-01-10 20:10:00										Segment_1 Pristine Marine
2017-01-10 20:15:00										Segment_1 Pristine Marine
2017-01-10 20:20:00										Segment_1 Pristine Marine
2017-01-10 20:25:00										Segment_1 Pristine Marine
2017-01-10 20:30:00										Segment_1 Pristine Marine
2017-01-10 20:35:00	4714.3715030358535	4285.79227548714	2716.120854589974	1960.749966035366	1264.308721268706	305.36269962845864	80.35860516538385	37.50068241051246	0.0	Segment_1 Pristine Marine
2017-01-10 20:40:00	4385.2370030745205	3967.084819407267	2659.0190140891955	1972.8205588403707	1200.8472966854429	337.7383021927808	101.85758320099741	42.88740345305154	0.0	Segment_1 Pristine Marine
2017-01-10 20:45:00	4654.106261934339	4081.0459972312624	2983.126798501067	2045.8787020240713	1253.2345975749545	374.89923859079835	123.18117839411946	21.422813633759905	0.0	Segment_1 Pristine Marine
2017-01-10 20:50:00	5042.952924232418	4384.478179348567	2955.1061721616716	2125.320924543811	1102.8113613501891	406.86244399327364	112.42251741919405	37.47417247306468	0.0	Segment_1 Pristine Marine
2017-01-10 20:55:00	4690.735549181633	4176.682338312413	2639.8774266513074	2040.1486806372168	1285.1330271730499	401.6040709915782	101.73969798453314	32.128325679326245	0.0	Segment_1 Pristine Marine
2017-01-10 21:00:00	4778.45110053902	4248.107312474712	2994.5674497772557	2083.8760965355145	1312.466950260157	433.91764477988863	58.92708756270093	32.14204776147323	0.0	Segment_1 Pristine Marine
2017-01-10 21:05:00	4808.7960313895255	4385.750500788442	2848.8635731617237	2045.6125656913125	1162.0364574738608	439.1105507504912	123.1651544787963	21.420026865877613	0.0	Segment_1 Pristine Marine
2017-01-10 21:10:00	4988.8860544151175	4309.070036270568	2906.6149437203962	2028.7422903683796	1236.5157495385108	369.3488602517629	90.9989945547822	42.82305626107397	0.0	Segment_1 Pristine Marine
2017-01-10 21:15:00	4833.990939450481	4180.893603223506	2815.813105372041	2077.0636594759544	1193.7762785132418	326.5486681134877	123.12490764934782	10.70651370863894	0.0	Segment_1 Pristine Marine
2017-01-10 21:20:00	4290.290544349618	3647.5503878927466	2554.892121916065	1837.165613872558	840.918371364407	219.60288678943112	64.27401564568716	16.06850391142179	0.0	Segment_1 Pristine Marine
2017-01-10 21:25:00	3907.2260908526414	3746.6551556121217	2397.859299591758	1562.8904363410566	610.1695539139741	230.1516738447446	58.87600958819049	5.352364508017317	0.0	Segment_1 Pristine Marine
2017-01-10 21:30:00	3329.881207585209	2939.075213768938	2109.281665254939	1370.4977317392495	808.379521455573	224.8472841134706	69.59558793988377	5.353506764606443	0.0	Segment_1 Pristine Marine
2017-01-10 21:35:00	3373.845539669003	2902.578226191428	1890.4245642907267	1376.3147677697361	910.4027646725881	198.14648407579853	85.68496608683179	21.421241521707948	0.0	Segment_1 Pristine Marine
2017-01-10 21:40:00	4435.010688335857	3694.9484453003693	2397.158135049732	2011.0387039007812	1088.6422850449565	305.6778829929188	123.34370717258128	16.088309631206254	0.0	Segment_1 Pristine Marine
2017-01-10 21:45:00	4031.916604941645	3769.547529719679	2382.7395606892856	1595.6323350233868	878.1332313551525	246.30566245327446	80.31706384345907	32.126825537383624	0.0	Segment_1 Pristine Marine
2017-01-10 21:50:00	4225.903740563755	3942.03441451828	2592.3161095473474	1708.57198129257	974.7965535901184	230.30907584821475	80.34037529588886	37.49217513808147	0.0	Segment_1 Pristine Marine
2017-01-10 21:55:00	4373.536683364825	4062.672556360953	2781.6979640518925	1763.3499617978275	991.5493706157996	337.6627586421372	85.75562124244755	10.719452655305943	0.0	Segment_1 Pristine Marine
2017-01-10 22:00:00	5275.086300701704	4391.442402614617	3116.853022343545	2147.522443229831	1285.3002153994	401.65631731231247	160.662526924925	37.48792294914917	0.0	Segment_1 Pristine Marine
2017-01-10 22:05:00	5318.461872382801	4900.697495700163	3234.995942516829	2528.0100742846744	1446.107457747589	455.25605151312993	117.83097803869244	16.067860641639882	0.0	Segment_1 Pristine Marine
2017-01-10 22:10:00	5550.661065387831	4817.3529014937785	3361.4418023756584	2381.9133790719234	1471.9689421230987	492.440518819364	139.16797270982022	21.410457339972343	0.0	Segment_1 Pristine Marine
2017-01-10 22:15:00	5171.849696881438	4946.9866665822465	3164.1440692100728	2146.906551189914	1343.8243001213675	380.125598839112	133.8470418447577	5.353881673790309	0.0	Segment_1 Pristine Marine
2017-01-10 22:20:00	5870.555949925291	5624.164003121858	3449.4872552480733	2394.2869613290195	1424.7882141242042	412.4386935622696	149.97770674991622	26.781733348199324	0.0	Segment_1 Pristine Marine
2017-01-10 22:25:00	5074.413734341983	4394.613582167476	2820.902993669013	2178.5721412206613	1199.017591236924	347.92921174285743	101.70238497098909	21.411028414945072	0.0	Segment_1 Pristine Marine
2017-01-10 22:30:00										Segment_1 Pristine Marine
2017-01-10 22:35:00										Segment_1 Pristine Marine
2017-01-10 22:40:00										Segment_1 Pristine Marine
2017-01-10 22:45:00										Segment_1 Pristine Marine
2017-01-10 22:50:00										Segment_1 Pristine Marine
2017-01-10 22:55:00	3106.4219675667523	2977.8803689088177	1933.4798798130994	1296.1277864675073	781.9613918357687	198.16829793098248	53.558999440806076	16.06769983224182	0.0	Segment_1 Pristine Marine
2017-01-10 23:00:00	3822.1616708981987	3602.6817990398986	2178.7392157640993	1739.7794720474994	893.9789902520997	208.77353664569992	96.35701691339995	37.472173244099984	0.0	Segment_1 Pristine Marine
2017-01-10 23:05:00	4433.901193533617	4546.355209311643	2859.5449726412457	1895.6534088295896	1199.5095016322828	374.8467192600883	74.96934385201767	0.0	0.0	Segment_1 Pristine Marine
2017-01-10 23:10:00	4379.986430810855	4160.451658606399	2639.771773092606	1681.3150846877857	1140.509914135345	337.3339182653838	96.38111950439536	16.063519917399226	0.0	Segment_1 Pristine Marine
2017-01-10 23:15:00	4292.6965315762745	4003.301259784616	2604.557446124931	1907.8651251450108	1211.1728041650908	262.5994132924313	117.90177739660179	21.436686799382144	0.0	Segment_1 Pristine Marine
2017-01-10 23:20:00	5107.552018963045	4513.277098517659	3212.2968672723546	2339.6228849966988	1370.5799967028715	385.47562407268265	112.43039035453243	16.061484336361776	0.0	Segment_1 Pristine Marine
2017-01-10 23:25:00	4733.46280371758	4551.406542036135	2832.581247926018	2372.085997790597	1279.7484277019248	428.3676745445774	128.5103023633732	32.1275755908433	0.0	Segment_1 Pristine Marine
2017-01-10 23:30:00	4652.259431321472	4454.177038963711	2917.7001036481042	2039.713283467757	1161.7264632874105	438.9934100901733	112.42514160845906	32.1214690309883	0.0	Segment_1 Pristine Marine
2017-01-10 23:35:00	4721.084543946397	4282.162851652061	2740.58422505732	1916.2678761142975	1215.0637091562724	380.0419530841205	101.70136772673645	26.76351782282539	0.0	Segment_1 Pristine Marine
2017-01-10 23:40:00	5274.839963319377	4337.685655115426	3111.3523032371145	2190.263497459518	1408.4090460436507	358.7962208552266	112.45851698447402	16.06550242635343	0.0	Segment_1 Pristine Marine
2017-01-10 23:45:00	5343.530301420217	4620.708066258164	3035.8533876806237	2286.25995862368	1467.0614254400195	428.3391023182539	139.2102082534325	48.18814901080356	0.0	Segment_1 Pristine Marine
2017-01-10 23:50:00	5250.984689762841	4796.006403697765	3436.4242312209417	2296.302173199041	1354.2294867584087	444.2729146282527	139.16982867872971	10.705371436825363	0.0	Segment_1 Pristine Marine
2017-01-10 23:55:00	4908.330980812516	4276.724595059106	2943.928069189623	2344.4372623728264	1263.2127715068198	363.976561281626	117.75712276758487	16.057789468307032	0.0	Segment_1 Pristine Marine
2017-01-11 00:00:00	5102.9129036015365	4487.1364252026115	3089.5915481407	2275.6956810395104	1429.672345500116	487.2666046461069	144.57360797192183	37.48204651123899	0.0	Segment_1 Pristine Marine
2017-01-11 00:05:00	5657.524730205643	5154.395757036928	3366.6821715225633	2306.8998663374005	1589.6734577777445	460.30948609052535	192.68769185184783	10.7048717695471	0.0	Segment_1 Pristine Marine
2017-01-11 00:10:00	5203.747392694351	4529.1875454932315	3137.238654443302	2071.86238783201	1247.4003523639751	556.7795564199719	139.19488910499294	10.707299161922533	0.0	Segment_1 Pristine Marine
2017-01-11 00:15:00	4686.8502465004885	4365.466229597597	3090.6429625494648	2158.6293135310816	1140.9132600052615	353.5224185931796	155.33560816973042	42.851202253718746	0.0	Segment_1 Pristine Marine
2017-01-11 00:20:00	5144.428376249808	4716.172111837754	3110.211120292548	2162.6941352808767	1306.1816064567672	369.3710280553972	96.3576594927123	26.766016525753425	0.0	Segment_1 Pristine Marine
2017-01-11 00:25:00	5295.059607015857	5054.13171792009	3501.485321525148	2254.014251318176	1322.42641348121	449.73205964543183	123.14092109339201	10.707906182034089	0.0	Segment_1 Pristine Marine
2017-01-11 00:30:00	5080.748992284417	4732.752485963566	3131.968556887654	2409.206582221272	1397.339817688338	535.3792404936161	112.42964050365936	37.47654683455313	0.0	Segment_1 Pristine Marine
2017-01-11 00:35:00										Segment_1 Pristine Marine
2017-01-11 00:40:00										Segment_1 Pristine Marine
2017-01-11 00:45:00										Segment_1 Pristine Marine
2017-01-11 00:50:00	5703.443604873745	5071.512764145949	3325.6699329827193	2152.8491353607933	1413.8113724757452	481.98114970764055	117.81761437297877	32.132076647176035	0.0	Segment_1 Pristine Marine
2017-01-11 00:55:00	5058.642184411403	4721.399372117309	3152.9526419241442	2430.2894727225157	1488.1508225040952	428.24484100837265	128.47345230251182	37.47142358823261	0.0	Segment_1 Pristine Marine
2017-01-11 01:00:00	5122.034517881676	4800.567916340985	3273.6015590227034	2196.6884438613884	1500.1774738565575	503.6310090804158	166.09107746269032	10.715553384689699	0.0	Segment_1 Pristine Marine
2017-01-11 01:05:00	5751.526607582649	4900.043618191922	3502.3262582486523	2324.1736943117967	1563.7297666798263	530.168653771585	182.07812351751403	48.19715034287136	0.0	Segment_1 Pristine Marine
2017-01-11 01:10:00	5654.7550629277075	5424.4951503274315	3325.381528483055	2757.764069514933	1772.4658388532866	540.8430505262295	144.58180558621982	53.54881688378511	0.0	Segment_1 Pristine Marine
2017-01-11 01:15:00	5577.740272238591	4994.272239921887	3179.633130239657	2344.577964722172	1520.2286346600386	497.8213486738858	165.9404495579619	32.117506366057135	0.0	Segment_1 Pristine Marine
2017-01-11 01:20:00	5588.366235530147	4934.693483147906	3289.795655431937	2153.9052988332874	1312.7034781446653	391.13205675330846	128.59136112437537	5.357973380182306	0.0	Segment_1 Pristine Marine
2017-01-11 01:25:00										Segment_1 Pristine Marine
2017-01-11 01:30:00										Segment_1 Pristine Marine
2017-01-11 01:35:00										Segment_1 Pristine Marine
2017-01-11 01:40:00										Segment_1 Pristine Marine
2017-01-11 01:45:00										Segment_1 Pristine Marine
2017-01-11 01:50:00										Segment_1 Pristine Marine
2017-01-11 01:55:00										Segment_1 Pristine Marine
2017-01-11 02:00:00										Segment_1 Pristine Marine
2017-01-11 02:05:00										Segment_1 Pristine Marine
2017-01-11 02:10:00										Segment_1 Pristine Marine
2017-01-11 02:15:00										Segment_1 Pristine Marine
2017-01-11 02:20:00										Segment_1 Pristine Marine
2017-01-11 02:25:00										Segment_1 Pristine Marine
2017-01-11 02:30:00										Segment_1 Pristine Marine
2017-01-11 02:35:00										Segment_1 Pristine Marine
2017-01-11 02:40:00										Segment_1 Pristine Marine
2017-01-11 02:45:00										Segment_1 Pristine Marine
2017-01-11 02:50:00										Segment_1 Pristine Marine
2017-01-11 02:55:00										Segment_1 Pristine Marine
2017-01-11 03:00:00										Segment_1 Pristine Marine
2017-01-11 03:05:00										Segment_1 Pristine Marine
2017-01-11 03:10:00										Segment_1 Pristine Marine
2017-01-11 03:15:00										Segment_1 Pristine Marine
2017-01-11 03:20:00										Segment_1 Pristine Marine
2017-01-11 03:25:00	3775.707925572328	3454.371080842768	2468.9380903387837	1397.8152745735852	819.4089540603775	203.51333499538788	69.62298302473795	37.48929855178198	0.0	Segment_1 Pristine Marine
2017-01-11 03:30:00	3793.753887748625	3372.225677998777	2253.5546598164906	1832.0264500666433	924.1195367592804	178.33885797108917	121.594675889379	16.2126234519172	0.0	Segment_1 Pristine Marine
2017-01-11 03:35:00										Segment_1 Pristine Marine
2017-01-11 03:40:00										Segment_1 Pristine Marine
2017-01-11 03:45:00										Segment_1 Pristine Marine
2017-01-11 03:50:00										Segment_1 Pristine Marine
2017-01-11 03:55:00										Segment_1 Pristine Marine
2017-01-11 04:00:00	3839.871667222201	3206.292842130538	1983.9336947314707	1299.1565807435113	787.1736917805513	243.1918722574061	95.99679168055502	0.0	0.0	Segment_1 Pristine Marine
2017-01-11 04:05:00	3020.828344704297	2404.8793027876404	1772.8620249948974	1087.2839609485322	615.9490419166563	155.32628013550462	37.4925503775356	10.712157250724458	0.0	Segment_1 Pristine Marine
2017-01-11 04:10:00	3094.1618274481457	2628.4315869844972	1814.741971461802	1241.9473079030622	540.6753366302124	176.6562981069011	42.825769238036635	16.059663464263735	0.0	Segment_1 Pristine Marine
2017-01-11 04:15:00	3068.7259197016256	2501.0384022699113	1612.0183278013776	1178.2193758016713	519.4876338761915	160.66627851840968	53.55542617280324	10.711085234560649	0.0
2017-01-11 04:20:00	3180.576943645047	2714.734866040469	1659.8970581312533	1038.7742879918167	605.0592502220375	187.4077323696576	42.8360531130646	0.0	0.0
2017-01-11 04:25:00	3444.2802946740685	2881.8395000538867	1998.0039656507429	1215.94343217887	653.502637558688	235.68947584083827	58.92236896020957	5.356578996382688	0.0	Segment_1 Pristine Marine
2017-01-11 04:30:00	3341.223286396105	2762.9346406737022	1708.0933146800598	1269.0223058908286	605.061268209551	149.92668592803034	64.25429396915587	10.70904899485931	0.0	Segment_1 Pristine Marine
2017-01-11 04:35:00	3394.6326704343305	2971.6421641814727	1911.4887434464608	1311.8060004044335	717.4775675681392	208.8180980235629	64.2517224687886	5.354310205732382	0.0	Segment_1 Pristine Marine
2017-01-11 04:40:00	3630.634004044035	3143.33651972544	2024.158781015701	1290.5350958327615	733.6236851829393	198.13194417349453	64.25900892113336	37.48442187066114	0.0	Segment_1 Pristine Marine
2017-01-11 04:45:00	3829.8645348270784	3353.140138184267	2067.591203417136	1623.0055301435032	701.695460227059	230.32751747911098	53.56453894863046	16.06936168458914	0.0	Segment_1 Pristine Marine
2017-01-11 04:50:00	3365.2107334373604	2688.948289397317	1932.1784115429816	1153.939884671503	735.3012288371904	182.4835166457261	80.50743381429092	10.734324508572122	5.367162254286061	Segment_1 Pristine Marine
2017-01-11 04:55:00	3349.424721791662	2755.082358223324	1927.4467304505915	1177.5755240793235	616.5607696830422	211.07485808969008	33.32760917205633	5.554601528676057	0.0	Segment_1 Pristine Marine
2017-01-11 05:00:00	3358.194077306964	2715.4775074874497	1794.2504240794785	1312.2129967148426	717.7001696317914	176.74705670036653	101.7634568880898	0.0	0.0	Segment_1 Pristine Marine
2017-01-11 05:05:00	3217.8223858329793	2575.328731423732	1964.9597597349468	1076.1768711354887	621.0771992622721	187.3939825360304	80.31170680115588	16.062341360231176	0.0	Segment_1 Pristine Marine
2017-01-11 05:10:00	3410.320271901558	3217.586316189697	2200.3793277104246	1311.661643039061	712.0448919354902	192.733955711862	80.3058148799425	16.061162975988502	0.0	Segment_1 Pristine Marine
2017-01-11 05:15:00	3208.1733638882756	2720.7880949169353	1671.0352079017398	1140.802882317534	642.7058491929769	176.7441085280686	10.71176415321628	5.3558820766081405	0.0	Segment_1 Pristine Marine
2017-01-11 05:20:00	3095.424569792745	2505.308967232603	1738.1586839044187	1083.6668337922608	547.1981041921316	177.03468076804265	53.64687296001291	5.364687296001291	0.0	Segment_1 Pristine Marine
2017-01-11 05:25:00	2729.6316317103474	2386.416652477612	1576.6438108503771	927.7529907384874	568.4498093542178	187.6956917679021	32.17640430306893	5.362734050511488	0.0	Segment_1 Pristine Marine
2017-01-11 05:30:00	2913.4151838004964	2201.1280157022134	1520.974103307612	910.442244937655	567.6875174317144	149.9551932838491	16.066627851840973	21.422170469121294	0.0	Segment_1 Pristine Marine
2017-01-11 05:35:00	2860.066430561415	2334.200557775264	1486.375987364938	1035.6338106910941	504.4019596112065	80.48967440604358	26.829891468681197	16.097934881208715	0.0	Segment_1 Pristine Marine
2017-01-11 05:40:00	2666.437589734856	2264.865663569968	1520.619027077709	995.8983768889219	428.3433879092138	139.21160107049448	37.480046442056214	16.062877046595517	0.0	Segment_1 Pristine Marine
2017-01-11 05:45:00	2221.3423549778386	1835.952837969635	1289.9843555413472	861.7737810877879	380.0368848275338	101.70001143272032	53.526321806694895	5.35263218066949	0.0	Segment_1 Pristine Marine
2017-01-11 05:50:00	2450.81857995005	2268.4819678749923	1533.7726780431385	927.7715849701503	563.0983608200335	117.98251369562605	42.902732252954934	10.725683063238733	0.0	Segment_1 Pristine Marine
2017-01-11 05:55:00	2792.547934868552	2508.469162223574	1607.993052707419	1071.9953684716131	632.4772673982517	160.79930527074194	75.0396757930129	21.439907369432262	0.0	Segment_1 Pristine Marine
2017-01-11 06:00:00	2962.7219767196525	2410.8949177646364	1676.9113539118468	1237.5927244525133	669.6930327123989	171.4414163743741	37.502809831894346	16.072632785097575	0.0	Segment_1 Pristine Marine
2017-01-11 06:05:00	3085.9560119001226	2467.6704988775805	1477.3193673989952	1165.4408342814293	519.7975551959427	164.1465963776661	54.7155321258887	5.47155321258887	0.0	Segment_1 Pristine Marine
2017-01-11 06:10:00	2855.1582538240586	2275.375160135649	1520.5632079752652	880.6139441871139	590.7223973429088	120.33234019948144	76.5751255814882	5.469651827249155	0.0	Segment_1 Pristine Marine
2017-01-11 06:15:00	2762.027037041469	2659.928761353166	1526.1005418672712	956.4996353956841	714.6879298181233	188.07577100476934	48.362341115512116	16.12078037183737	0.0	Segment_1 Pristine Marine
2017-01-11 06:20:00	2826.2557507727497	2098.280784664617	1675.4129734694518	1108.0207204734074	642.3308524483523	176.64098442329689	53.52757103736269	32.116542622417604	0.0	Segment_1 Pristine Marine
2017-01-11 06:25:00	3217.328771531	2466.618724840433	1592.577741907845	1088.5295677013214	654.1901835446365	176.953082434205	53.62214619218332	5.362214619218332	0.0	Segment_1 Pristine Marine
2017-01-11 06:30:00	3219.3791663513643	2951.543961164063	1767.7123542361899	1108.8377494754284	658.8746047607617	176.771235423619	42.85363282996824	26.78352051873015	0.0	Segment_1 Pristine Marine
2017-01-11 06:35:00	3362.8320510064677	3004.058567857689	1820.641556277387	1199.4814959003959	647.9342009104819	214.19312426792786	85.67724970717116	16.06448432009459	0.0	Segment_1 Pristine Marine
2017-01-11 06:40:00	3527.465376351739	2809.1061659700777	2106.829624477559	1168.6739392776278	573.6151903793861	230.51825407769718	69.69156518628057	10.721779259427775	0.0	Segment_1 Pristine Marine
2017-01-11 06:45:00	2784.5570532491124	2329.389073391085	1451.182618135595	1017.4343079179448	583.6859977002947	107.09834820188894	53.54917410094447	26.774587050472235	0.0	Segment_1 Pristine Marine
2017-01-11 06:50:00	3207.2256423037634	2472.4599015084195	1469.5314815906875	1147.7362666438216	547.051865409672	128.71808597874636	26.81626791223882	0.0	0.0	Segment_1 Pristine Marine
2017-01-11 06:55:00	3037.585683442387	2973.2981557504845	1633.9746621691852	1050.0296189677388	573.2304552527961	117.8604674351543	26.786469871625986	16.071881922975592	0.0	Segment_1 Pristine Marine
2017-01-11 07:00:00	3485.5164512024894	2612.7988144190704	1836.4549043970108	1161.8388170674964	572.8882646369682	144.56059014203873	53.54095931186621	10.70819186237324	0.0	Segment_1 Pristine Marine
2017-01-11 07:05:00	3282.8271641198176	2849.0441293829413	1927.9245988305615	1253.1509892398649	492.69184192336576	219.5691904223696	37.48742275503871	0.0	0.0	Segment_1 Pristine Marine
2017-01-11 07:10:00	3035.195949359553	2643.730747410353	1662.3864740308504	1115.4076987045707	536.2537013002743	139.42596233807134	37.537759091019204	10.725074026005489	0.0	Segment_1 Pristine Marine
2017-01-11 07:15:00	2794.8846797051397	2350.487307261602	1531.2969701066474	985.1700786700106	621.0854843789199	133.85463025407756	21.416740840652412	10.708370420326203	0.0	Segment_1 Pristine Marine
2017-01-11 07:20:00	2469.2099100118367	2260.3179653470606	1440.8187978160174	1012.3225010677595	498.12694496984994	112.48027789641772	32.13722225611935	10.712407418706453	0.0	Segment_1 Pristine Marine
2017-01-11 07:25:00	2655.773290658589	2227.422759907204	1418.9111331139636	926.3080227498707	556.8556899768008	192.7577388381234	58.89819797831548	10.708763268784633	0.0	Segment_1 Pristine Marine
2017-01-11 07:30:00	2853.0412250359045	2413.286750500295	1405.0691747357273	1153.0147807945855	579.1888201200709	117.98290780223664	42.902875564449694	10.725718891112423	0.0	Segment_1 Pristine Marine
2017-01-11 07:35:00	2739.423748143188	2256.942070388028	1270.5350847552554	1029.2942458776754	493.203492816386	91.13542802041916	58.969982836741806	0.0	0.0	Segment_1 Pristine Marine
2017-01-11 07:40:00	2735.1676870826004	2397.955232510773	1530.837492183217	1027.695099647474	545.9630216877207	139.16704474392878	42.82062915197809	16.057735931991786	0.0	Segment_1 Pristine Marine
2017-01-11 07:45:00	2406.613532846073	2202.93577282792	1479.343730658165	911.1899790285801	493.114576886055	160.7982315932788	58.959351584202224	10.719882106218588	0.0	Segment_1 Pristine Marine
2017-01-11 07:50:00	2622.674808708817	2129.247237336197	1491.0094004520474	943.9483974084905	493.42757137262004	134.08357917734241	53.63343167093696	0.0	0.0	Segment_1 Pristine Marine
2017-01-11 07:55:00	2795.080431906458	2211.433368539018	1477.858619168932	1070.9120428760375	631.8381052968623	117.80032471636413	69.60928278694243	16.063680643140565	0.0	Segment_1 Pristine Marine
2017-01-11 08:00:00	2720.2436051592003	2013.4086526375181	1402.960284550611	856.7696394202205	487.2877324202504	139.22506640578584	26.77405123188189	5.3548102463763785	0.0	Segment_1 Pristine Marine
2017-01-11 08:05:00	2575.466155582292	2168.531794201306	1418.9158653415955	920.9567125990732	444.4151578239714	171.34078373936248	16.063198475565233	0.0	0.0	Segment_1 Pristine Marine
2017-01-11 08:10:00	2199.543840820113	2156.6259122187453	1432.3858670706588	981.7476167562944	482.8266967653907	144.8480090296172	42.91792860136807	5.3647410751710085	0.0	Segment_1 Pristine Marine
2017-01-11 08:15:00	2424.142030339961	2391.9631538310227	1448.049442902189	1056.5397787101156	573.8566310760527	139.44179820539594	32.17887650893753	10.726292169645843	0.0	Segment_1 Pristine Marine
2017-01-11 08:20:00	2633.436684949931	2140.002519949129	1405.214687284892	895.6902777731946	525.6146540225932	144.8122005980614	53.634148369652365	10.726829673930473	0.0	Segment_1 Pristine Marine
2017-01-11 08:25:00	2705.334154864217	2051.7682798277133	1585.7008115639771	835.7071844729068	471.4245656001012	149.99872541821404	48.21387602728308	26.78548668182393	0.0	Segment_1 Pristine Marine
2017-01-11 08:30:00	2860.0887356968396	2458.3908795596435	1638.9272530397625	1087.2621972780123	583.8008842527257	187.45899953069176	53.55971415162622	10.711942830325246	0.0	Segment_1 Pristine Marine
2017-01-11 08:35:00	2872.9859543471466	2594.263436388095	1677.6951561765989	1216.730991859706	653.9259075193132	246.56222742531483	32.16029053373672	21.44019368915781	0.0	Segment_1 Pristine Marine
2017-01-11 08:40:00	2681.196861045225	2348.728450275618	1555.094179406231	1120.7402879169044	589.8633094299496	166.234205384804	53.62393722090452	16.08718116627135	0.0	Segment_1 Pristine Marine
2017-01-11 08:45:00	2909.952523675867	2566.9746939976794	1897.0961204074706	1082.5237749217772	702.0327451225386	176.8479434278151	37.51320012105168	16.077085766165006	0.0	Segment_1 Pristine Marine
2017-01-11 08:50:00	2785.21663672406	2517.4073447313613	1767.5413271518073	1087.3057254903542	653.4546724621832	187.4665043948886	48.20567255868565	5.3561858398539615	0.0	Segment_1 Pristine Marine
2017-01-11 08:55:00	2784.157739071914	2489.6795166700767	1499.1618595002612	1022.6425541591068	653.2062387822567	171.332783942887	53.54149498215219	5.354149498215219	0.0	Segment_1 Pristine Marine
2017-01-11 09:00:00	2998.6537315170813	2559.56514940208	1638.5500747218334	1135.2046269314665	685.4065672039043	224.8990298637811	58.90212686908552	16.064216418841504	0.0	Segment_1 Pristine Marine
2017-01-11 09:05:00										Segment_1 Pristine Marine
2017-01-11 09:10:00										Segment_1 Pristine Marine
2017-01-11 09:15:00	2795.277349437452	2525.6541405350204	1744.2970861647088	1177.5380960228636	588.7690480114318	170.5779484892933	66.0301736087587	0.0	0.0	Segment_1 Pristine Marine
2017-01-11 09:20:00	2689.110321802662	2158.787768299747	1424.9070629472276	1114.2130417030949	637.4584228974438	198.20135837987752	42.854347757811354	16.070380409179258	0.0	Segment_1 Pristine Marine
2017-01-11 09:25:00	2918.5175992242052	2431.2054863262188	1617.2336054416699	1097.7910235613986	615.8339888271261	182.0726575662807	53.55078163714139	16.065234491142412	0.0	Segment_1 Pristine Marine
2017-01-11 09:30:00	2716.5378337790244	2496.857259449754	1612.7768993441543	1093.0448088578323	573.3127183715102	230.39669990630784	37.5064395196315	16.074188365556356	0.0	Segment_1 Pristine Marine
2017-01-11 09:35:00	2571.5096885852317	2212.569794553543	1500.0473183413849	1017.8892517316542	594.6616154853349	150.0047318341385	53.57311851219232	0.0	0.0	Segment_1 Pristine Marine
2017-01-11 09:40:00	3203.063249065572	2753.1346321399733	1858.633691347414	1344.4295577181585	765.9499073852455	198.182843169609	64.27551670365696	5.356293058638081	0.0	Segment_1 Pristine Marine
2017-01-11 09:45:00	3398.853443831434	3286.45041655512	1980.434290106505	1525.4696558928486	952.7494692944807	342.56160693734137	90.99292684273131	37.46767575877172	0.0	Segment_1 Pristine Marine
2017-01-11 09:50:00	3402.086018187345	3059.198608480274	1923.3840638256013	1419.7681808183404	830.4304453843124	262.5231730569762	107.15231553345969	16.072847330018956	0.0	Segment_1 Pristine Marine
2017-01-11 09:55:00	3169.1069236147105	2467.834952341861	1804.0355291522928	1188.4150963555164	781.5702885941686	235.54173080920143	80.29831732131868	32.11932692852747	0.0	Segment_1 Pristine Marine
2017-01-11 10:00:00	3186.2821353648146	2891.7518539445373	2093.8425460968783	1322.7087183783349	888.945940286654	337.37104962686266	74.97134436152506	21.42038410329287	0.0	Segment_1 Pristine Marine
2017-01-11 10:05:00	3218.874389762187	2967.148771927208	2008.449078470583	1376.4571017785058	894.4293229455661	321.35185255529325	91.04969155733306	37.49104946478421	0.0	Segment_1 Pristine Marine
2017-01-11 10:10:00	3099.9366128228507	2676.4776709661387	1905.5652383552026	1427.8166885681433	906.6364524368056	228.0163533074601	103.15025506766054	27.144803965173825	0.0	Segment_1 Pristine Marine
2017-01-11 10:15:00	2958.399497570104	2788.5654523392272	1994.1804020657737	1347.715326670825	898.4768844472168	295.8399497570104	109.57035176185568	5.478517588092783	0.0	Segment_1 Pristine Marine
2017-01-11 10:20:00	2850.974659579029	2395.461791037267	1500.5129787258045	1189.6924331326022	675.2308404266121	294.74362082114015	96.46154863237317	37.512824468145105	0.0	Segment_1 Pristine Marine
2017-01-11 10:25:00	3090.0037822443237	2956.1214693221264	2158.182884305828	1504.8371972455027	980.0185305904877	332.02813604705034	139.23760543908566	26.77646258443955	0.0	Segment_1 Pristine Marine
2017-01-11 10:30:00	2743.9691871298955	2186.6004459941355	1623.8723900397626	1104.018852634294	643.1177782335693	150.06081492116616	37.51520373029154	16.077944455839233	0.0	Segment_1 Pristine Marine
2017-01-11 10:35:00	2201.2748770171297	1874.564980428213	1338.9749860201518	974.7737898226706	482.03099496725474	112.47389882569277	32.13539966448364	5.3558999440806065	0.0	Segment_1 Pristine Marine
2017-01-11 10:40:00	2190.395010150381	2002.9528943673413	1440.6265470182211	792.6123753111403	449.861077879296	128.53173653694168	42.84391217898056	16.06646706711771	0.0	Segment_1 Pristine Marine
2017-01-11 10:45:00	2550.403840526785	2223.5663735685207	1366.287771710778	1151.968121246342	476.8612222833695	155.3817465867159	26.78995630805447	16.07397378483268	0.0	Segment_1 Pristine Marine
2017-01-11 10:50:00	2104.6510203900298	1922.569252722699	1253.1509892398649	835.4339928265767	396.2956119818377	117.81761437297877	37.48742275503871	10.710692215725343	0.0	Segment_1 Pristine Marine
2017-01-11 10:55:00	2491.1998885163707	1976.8876534678295	1221.491558240285	819.6851246086122	530.3844923938079	133.93547787722423	26.78709557544485	5.35741911508897	0.0	Segment_1 Pristine Marine
2017-01-11 11:00:00	2227.6965595721895	1915.7095721136764	1302.6825090373	946.9078742161887	355.7746348211113	114.94257432682058	43.78764736259832	16.42036776097437	0.0	Segment_1 Pristine Marine
2017-01-11 11:05:00	2353.452431299533	1928.5235200926725	1340.1604122677893	855.3056289676542	441.2723308686623	81.71709830901155	27.23903276967052	10.895613107868206	0.0	Segment_1 Pristine Marine
2017-01-11 11:10:00	2494.908859986284	1964.8745742810434	1424.1325252282224	942.2831745870944	519.32652235766	139.20092351854802	37.477171716532155	5.353881673790309	0.0	Segment_1 Pristine Marine
2017-01-11 11:15:00	2136.868632512694	1885.15728983576	1258.5567133846696	776.5562699607533	444.51152004650027	133.88901206219887	42.84448385990364	16.066681447463864	0.0	Segment_1 Pristine Marine
2017-01-11 11:20:00	2180.738832911469	1859.2539926788204	1323.4459256244056	905.5156333219617	364.34948559700234	133.95201676360378	32.148484023264906	5.358080670544152	0.0	Segment_1 Pristine Marine
2017-01-11 11:25:00	2441.972659646921	2034.9772163724344	1258.4727522303212	733.6628385342723	530.1651168970291	149.94568962744253	48.19682880882081	0.0	0.0	Segment_1 Pristine Marine
2017-01-11 11:30:00	2041.0404640980605	2073.182833611416	1264.2665341919744	883.9151616172702	492.84966587144766	182.1400939090133	21.428246342236854	26.78530792779607	0.0	Segment_1 Pristine Marine
2017-01-11 11:35:00	2329.6765812994267	2120.8090257346507	1151.4493447801767	905.092740780697	417.73511112955254	182.0896638257024	32.13347008688865	32.13347008688865	0.0	Segment_1 Pristine Marine
2017-01-11 11:40:00	2201.884560955263	2084.022127035517	1462.5656572768537	883.9682543980983	530.3809526388591	160.72150079965425	32.14430015993086	5.357383359988475	0.0	Segment_1 Pristine Marine
2017-01-11 11:45:00	2619.0263354613808	2254.826354252027	1462.1558069140226	931.9234813298165	546.2999718140303	176.7441085280686	42.84705661286512	10.71176415321628	0.0	Segment_1 Pristine Marine
2017-01-11 11:50:00	2419.639825960953	2103.801884076669	1525.6578548647599	968.9265674755144	551.3781019335801	123.12326548031399	42.8254836453266	0.0	0.0	Segment_1 Pristine Marine
2017-01-11 11:55:00	2523.9171191657497	2266.7026356838896	1377.1692136424579	948.4784078393582	492.9944266735647	182.1935924663174	53.58635072538747	0.0	0.0	Segment_1 Pristine Marine
2017-01-11 12:00:00	2328.4105244849898	2173.183156185991	1338.1669680948219	899.2482025597203	497.79811213127374	155.22736829899932	58.87934659617215	10.705335744758576	0.0	Segment_1 Pristine Marine
2017-01-11 12:05:00	2046.9849330606955	2020.1919365546653	1264.629435084618	852.0172888917554	428.6879440964807	101.81338672291416	37.51019510844206	5.3585993012060085	0.0	Segment_1 Pristine Marine
2017-01-11 12:10:00	2098.4696897551817	1820.101261522352	1199.1255370029612	813.6923286805809	385.4332083223804	112.4180190940276	42.825912035820046	10.706478008955012	0.0	Segment_1 Pristine Marine
2017-01-11 12:15:00	2292.3251760665007	2013.8183789743084	1242.5687870267006	765.8936920035269	428.4719955264486	144.6092984901764	42.84719955264486	0.0	0.0	Segment_1 Pristine Marine
2017-01-11 12:20:00	2279.31911006713	1741.7438482588445	1134.2838024154826	736.4781086773511	333.29666232113703	91.38779450740853	21.503010472331415	10.751505236165707	0.0	Segment_1 Pristine Marine
2017-01-11 12:25:00	2004.1027603512168	1913.0071803352523	1259.262429632449	734.1232036580659	487.62928126192713	96.45414354631524	32.15138118210509	5.358563530350847	0.0	Segment_1 Pristine Marine
2017-01-11 12:30:00	2136.523416327356	1873.484101251877	1154.1520967597526	783.7497959391808	370.40230082057167	107.36298574509323	32.208895723527974	10.736298574509323	0.0	Segment_1 Pristine Marine
2017-01-11 12:35:00	2228.463260894477	2008.8310645082424	1280.2949984465865	889.2425512223152	562.4726980623079	74.99635974164106	42.85506270950917	5.356882838688646	0.0	Segment_1 Pristine Marine
2017-01-11 12:40:00	2029.236194651816	1707.9850820420295	1151.149820185067	771.0026702634868	406.9180759723958	112.43788941342515	26.77092605081551	0.0	0.0	Segment_1 Pristine Marine
2017-01-11 12:45:00	2142.1136041930467	1852.203492347371	1127.4282127331821	740.8813969389482	499.2896370675521	96.63670394855848	53.687057749199155	0.0	0.0	Segment_1 Pristine Marine
2017-01-11 12:50:00	2206.71911757628	1874.6400270672282	1130.1401306033858	803.4171544573834	471.3380639483316	117.8345159870829	10.712228726098443	21.42445745219689	0.0	Segment_1 Pristine Marine
2017-01-11 12:55:00	1933.3444355412698	1911.9223365325024	1033.6162771730335	872.9505346072771	428.44198017535075	101.75497029164579	16.066574256575652	5.355524752191884	0.0	Segment_1 Pristine Marine
2017-01-11 13:00:00	1838.0425045152986	1811.2488820004983	1275.376431704493	852.0371959706487	450.1328582486445	112.53321456216112	58.945969532560596	16.07617350888016	0.0	Segment_1 Pristine Marine
2017-01-11 13:05:00	2064.9492043943437	1952.315611427379	1281.8775580525926	783.0716463417509	461.26138072185336	64.36205312397954	26.81752213499147	5.363504426998294	0.0	Segment_1 Pristine Marine
2017-01-11 13:10:00	2170.8418942573708	1752.2991125882122	1144.0169365623676	708.7324436264425	440.86506335818086	139.51426055638632	27.902852111277266	0.0	0.0	Segment_1 Pristine Marine
2017-01-11 13:15:00	2137.603093754147	1885.8052355926307	1141.1264635830407	851.8267967591713	433.94950023580424	155.36463588689287	48.216611137311574	16.072203712437197	0.0	Segment_1 Pristine Marine
2017-01-11 13:20:00										Segment_1 Pristine Marine
2017-01-11 13:25:00										Segment_1 Pristine Marine
2017-01-11 13:30:00										Segment_1 Pristine Marine
2017-01-11 13:35:00										Segment_1 Pristine Marine
2017-01-11 13:40:00										Segment_1 Pristine Marine
2017-01-11 13:45:00	4173.540907265384	3707.4330010624462	2389.4727145575885	1912.6496840741236	1001.8641202293028	412.5322848003011	155.36930206764586	32.145372841581896	10.715124280527304	Segment_1 Pristine Marine
2017-01-11 13:50:00	4545.445541047972	3940.456911909667	2494.908859986284	1889.9202308479792	1118.9612698221745	364.06395381774104	144.55480519233836	58.8926984116934	10.707763347580618	Segment_1 Pristine Marine
2017-01-11 13:55:00	4253.656905894015	3663.616225379082	2553.266944773709	1754.0300229853	976.2491259428888	375.4804330549572	128.73614847598532	53.64006186499389	0.0	Segment_1 Pristine Marine
2017-01-11 14:00:00	4030.6529762253967	3891.4803635004814	2355.2288307293147	1745.0104518585385	1011.6778386541832	331.873153420949	128.46702713068993	48.17513517400872	0.0	Segment_1 Pristine Marine
2017-01-11 14:05:00	3934.840592932059	3672.517886736589	2446.560749618981	1509.6939417780145	1059.9978740143506	283.736804660407	101.7169677084478	21.414098464936377	0.0	Segment_1 Pristine Marine
2017-01-11 14:10:00	3794.6493253921053	3104.2265285295075	1926.7612935700395	1594.9301818996435	979.4369908981032	235.4930469918937	42.81691763488976	0.0	5.35211470436122	Segment_1 Pristine Marine
2017-01-11 14:15:00	4635.302197711431	4148.220788944987	2531.752816994812	1846.627318949704	1177.5594497650286	380.03054969689566	139.1661167904125	58.87797248825144	0.0	Segment_1 Pristine Marine
2017-01-11 14:20:00	4292.32444652531	3842.754304993981	2483.339829411152	1792.928540630896	915.1963595459199	321.1215296652352	85.63240791072938	42.81620395536469	0.0	Segment_1 Pristine Marine
2017-01-11 14:25:00	3665.220432074644	2994.426063100514	2264.601789656661	1550.8765810681875	885.448567045851	225.38690797530757	85.86167922868859	42.930839614344286	0.0	Segment_1 Pristine Marine
2017-01-11 14:30:00	4773.566782384761	4178.21182413228	2703.233323957213	1780.7013165749893	1115.6201019505957	434.44821277883784	144.81607092627925	32.181349094728716	0.0	Segment_1 Pristine Marine
2017-01-11 14:35:00	4015.1836288735376	3763.5654547974627	2302.038613887495	1520.4162008001126	947.5833364141548	214.1431268732553	101.71798526479627	26.767890859156925	0.0	Segment_1 Pristine Marine
2017-01-11 14:40:00	3228.8751921580965	2698.7613546396037	1734.9180136968878	1322.607251182504	749.6559318443343	192.7686681885431	80.32027841189296	16.06405568237859	0.0	Segment_1 Pristine Marine
2017-01-11 14:45:00	3826.972358737658	3628.655863957135	2342.278600515905	1597.25176877286	868.30465282283	214.3962105735383	139.35753687279987	42.879242114707644	0.0	Segment_1 Pristine Marine
2017-01-11 14:50:00	2939.8692696255507	2618.5720816883318	1697.5201429349715	1113.8302515156913	701.498860329594	112.45401577802653	58.90448445515675	37.48467192600884	0.0	Segment_1 Pristine Marine
2017-01-11 14:55:00	2918.245049803608	2554.1337408372856	1552.827641179901	1124.4613953371697	631.8402126180288	171.34649833709253	64.2549368764097	16.063734219102425	0.0	Segment_1 Pristine Marine
2017-01-11 15:00:00	2599.2619503081078	2470.3729279787794	1648.7054106293158	1170.741952824726	687.4081190897473	204.07428535476876	53.70375930388651	16.111127791165952	0.0	Segment_1 Pristine Marine
2017-01-11 15:05:00	3218.359036598112	2816.733532862907	1783.2172365843114	1199.5215044891465	701.5058798574921	198.13524850936798	48.19506044822464	21.420026865877613	0.0	Segment_1 Pristine Marine
2017-01-11 15:10:00	3410.934489891721	2886.1753376006873	2072.2631830268383	1435.055640959154	696.1090795697389	203.47803864346216	64.25622272951436	16.06405568237859	0.0	Segment_1 Pristine Marine
2017-01-11 15:15:00	3644.4314026169372	3070.9694024992723	2133.064262119913	1200.5185796855794	659.2133272380637	225.0972336910461	64.31349534029889	10.718915890049816	0.0	Segment_1 Pristine Marine
2017-01-11 15:20:00	3505.8455045266755	3008.068967242736	2023.2207644444024	1327.4040994238405	690.4642291357882	240.8596148148098	64.22923061728261	16.057307654320653	0.0	Segment_1 Pristine Marine
2017-01-11 15:25:00	3578.7559688794317	3230.523726398649	1880.4541093962287	1296.4954258515304	691.1070658464771	155.36515433758012	53.5741911508897	42.85935292071176	0.0	Segment_1 Pristine Marine
2017-01-11 15:30:00	3077.486473772861	2825.9354054818627	1958.8870424362908	1279.1639430116766	647.6101970895934	230.1424667343184	64.22580467004232	16.05645116751058	0.0	Segment_1 Pristine Marine
2017-01-11 15:35:00	3249.307731151028	2569.469046050236	1809.3344532603744	1134.8488286721874	642.367261512559	224.82854152939566	58.883665638651244	0.0	0.0	Segment_1 Pristine Marine
2017-01-11 15:40:00	3503.319550826599	2973.00053625193	2019.497661562122	1280.2650957913718	776.7298698315852	198.20003575012868	69.63785039869386	21.427030891905805	0.0	Segment_1 Pristine Marine
2017-01-11 15:45:00	3418.0938999762543	2961.9903183467686	1980.0261367209384	1405.8722163167636	649.2768632607955	220.00290408010426	53.659244897586404	21.46369795903456	0.0	Segment_1 Pristine Marine
2017-01-11 15:50:00	3871.7085981466107	3330.8475076724653	2275.9006282327937	1381.6055578448486	835.3894070689785	214.2024120689688	101.74614573276018	26.7753015086211	0.0	Segment_1 Pristine Marine
2017-01-11 15:55:00	4165.5560935068925	3121.489977525089	2291.591269949808	1472.4009327948531	701.3982625313664	257.0008900878289	85.66696336260965	10.708370420326203	0.0	Segment_1 Pristine Marine
2017-01-11 16:00:00	3517.4835586392564	2739.9910037571035	1989.3085369743355	1174.2818587530444	686.3382553442451	310.99702195286113	48.25815857889224	21.44807047950766	5.362017619876915	Segment_1 Pristine Marine
2017-01-11 16:05:00	3499.258780279845	2899.079632666763	1827.3311547862588	1136.0533865533341	787.7351312421703	198.27346840789318	101.81610539864786	16.076227168207556	5.35874238940252	Segment_1 Pristine Marine
2017-01-11 16:10:00	2912.346525476273	2398.40302098046	1681.0235459550547	1017.1798526479628	562.1257080422953	144.54661063944738	48.18220354648245	21.414312687325534	10.707156343662767	Segment_1 Pristine Marine
2017-01-11 16:15:00	3608.2515274279494	3083.6096139443603	1745.2373856698985	1231.302450012505	797.6698480515795	165.95815630603332	74.94884478336985	5.353488913097848	0.0	Segment_1 Pristine Marine
2017-01-11 16:20:00	3826.5124598001394	3215.55668890768	2122.2674146790687	1570.2635164165836	825.3262168196378	262.60379626079384	75.02965607451253	32.155566889076795	0.0	Segment_1 Pristine Marine
2017-01-11 16:25:00	3480.4177076211495	3164.502869544767	1986.5153377345325	1365.3946391436814	712.1470078670966	160.63466342866838	26.772443904778065	16.06346634286684	0.0	Segment_1 Pristine Marine
2017-01-11 16:30:00	3880.166743241729	3575.105357911	2097.9660184148383	1455.7315229817245	883.0724312205313	214.07816514437127	85.6312660577485	26.75977064304641	0.0	Segment_1 Pristine Marine
2017-01-11 16:35:00	3961.0930833133	3629.2177168735375	2440.8897918795474	1552.3202623795364	909.9808434638664	224.81879662048462	112.40939831024231	32.116970945783514	0.0	Segment_1 Pristine Marine
2017-01-11 16:40:00	4050.790101693423	3648.9260043032014	2255.797133350438	1559.2326978740555	793.0118188500353	230.40208250372643	117.88013523446469	16.074563895608822	0.0	Segment_1 Pristine Marine
2017-01-11 16:45:00	4129.150906165192	3679.282324948751	2201.1427009518725	1526.339829127211	878.3148490416231	187.44524217351716	80.33367521722163	21.422313391259106	0.0	Segment_1 Pristine Marine
2017-01-11 16:50:00	4036.143412367984	3269.651369912975	2074.352590420199	1366.8214743078834	846.8933056495903	219.7634527318557	64.32101055566507	37.52058949080463	0.0	Segment_1 Pristine Marine
2017-01-11 16:55:00	3891.558212829583	3452.620422661735	2194.6889508392424	1541.6351654675657	770.8175827337828	283.7036936450728	74.94059832133999	26.764499400478567	0.0	Segment_1 Pristine Marine
2017-01-11 17:00:00	4568.034042012682	3764.745523487592	2511.61543458845	1670.8401185321884	835.4200592660942	257.052325928029	69.61833827217453	37.4867975311709	0.0	Segment_1 Pristine Marine
2017-01-11 17:05:00	3925.7305983865035	3293.7575961905845	2104.791439516911	1601.3553191235528	814.0669180828764	289.20798405575874	48.20133067595979	5.355703408439976	0.0	Segment_1 Pristine Marine
2017-01-11 17:10:00	4278.350688118893	3951.7181574865367	2720.1528780530634	1435.0412821224822	926.3512753999603	273.0862141352485	74.96484309595057	26.773158248553766	0.0	Segment_1 Pristine Marine
2017-01-11 17:15:00	4360.601938279845	3749.1522199970623	2376.072150870813	1389.1708511863221	788.4483209435882	278.9068890412693	69.72672226031733	10.72718804004882	0.0	Segment_1 Pristine Marine
2017-01-11 17:20:00	4298.880266835978	3790.295428293739	2307.369109596895	1766.6631233572514	947.5738570734347	294.44385389287515	48.18172154610685	16.060573848702287	0.0	Segment_1 Pristine Marine
2017-01-11 17:25:00	4528.296630062582	4201.788244207007	2868.9917183375233	1723.536069598288	1070.5192978871353	272.98242096121953	149.87270170419896	32.115578936614064	0.0	Segment_1 Pristine Marine
2017-01-11 17:30:00	4398.294322718676	3846.498567249707	2673.2629318351032	1682.173468128702	894.6591375079403	310.7199399728176	101.78756654281956	32.14344206615354	0.0	Segment_1 Pristine Marine
2017-01-11 17:35:00	4802.063542352348	4298.837262551769	2773.098009964901	1729.1711529317815	1070.6942123416607	337.26867688762314	96.36247911074943	10.706942123416605	0.0	Segment_1 Pristine Marine
2017-01-11 17:40:00	5570.712050657568	4681.540704110303	2854.989925962004	2126.5121962606295	948.0923393907593	326.7436875866458	144.62425516130224	21.425815579452184	0.0	Segment_1 Pristine Marine
2017-01-11 17:45:00	5234.804461106925	4057.2410853978004	2836.8572232992537	1825.2232323491426	936.6981397686213	315.8010871219924	101.69865517487892	48.173047188100526	5.352560798677836	Segment_1 Pristine Marine
2017-01-11 17:50:00	6112.590835921945	5512.581919512428	3498.2662715661963	2207.175656792148	1232.1611676266846	401.791685095658	91.0727819550158	69.6438920832474	5.3572224679421065	Segment_1 Pristine Marine
2017-01-11 17:55:00	4753.612834394398	4121.939056850999	2623.052127086999	1771.8984776852994	952.8638339213996	192.7140338267999	53.53167606299997	10.706335212599996	0.0	Segment_1 Pristine Marine
2017-01-11 18:00:00	5132.527402707826	4119.951537246679	2743.0626619899867	2014.4366423988959	1189.3748260972204	326.8101999636507	91.07825244888626	26.78772130849596	5.357544261699191	Segment_1 Pristine Marine
2017-01-11 18:05:00	5513.137622638173	4469.388266895994	2826.152101701898	1959.0372523160886	1134.7428893197016	363.97413431009284	123.10889836959022	58.87816878545621	0.0	Segment_1 Pristine Marine
2017-01-11 18:10:00	4769.484132569192	4216.266941516686	2884.248850438802	1858.3800786812394	1020.4977310677324	311.52036001014994	96.67873241694308	42.968325518641365	0.0	Segment_1 Pristine Marine
2017-01-11 18:15:00	4577.904690760093	4085.311437485322	2687.8457950427687	1890.0588957173252	894.1638401835503	396.21631241666296	112.43976433445845	16.062823476351205	0.0
2017-01-11 18:20:00	5616.971132465772	4685.271440331315	3266.3035184024025	2206.0935239045734	1354.712770747226	342.6941396356619	128.5103023633732	26.77297965903609	0.0
2017-01-11 18:25:00	5020.283592690826	4270.987534080254	2676.05735218061	1787.6063112566476	1145.3525467333009	380.0001440096466	117.74652349594685	26.76057352180609	0.0	Segment_1 Pristine Marine
2017-01-11 18:30:00	5020.819203871097	4303.5593176037955	2869.039545069198	1621.8637726790428	1006.3049150615843	342.5718859784117	90.99565721301559	37.468800028888786	0.0	Segment_1 Pristine Marine
2017-01-11 18:35:00	5654.56645981644	4481.8864837749625	2902.2490731254848	1986.594845257481	1081.6500235633723	299.8633728690537	101.73935865200038	16.064109260842162	5.354703086947388	Segment_1 Pristine Marine
2017-01-11 18:40:00	5005.979528322493	4117.217387465237	2543.144680163833	1788.2322593152007	1076.1517488693273	219.51354081414138	101.7257872065533	16.061966401034738	0.0	Segment_1 Pristine Marine
2017-01-11 18:45:00	4949.677166027212	4108.660591280163	2496.265756892511	1735.6010841913596	948.152444141576	305.33722777440585	69.63831510644343	10.713586939452837	5.356793469726418	Segment_1 Pristine Marine
2017-01-11 18:50:00	4770.515383988659	3945.9818608301252	2457.5382281153697	1831.1069150663534	979.8028229741016	278.41391691067366	85.66582058789959	5.354113786743724	0.0	Segment_1 Pristine Marine
2017-01-11 18:55:00	4721.446599964533	4030.894886364277	2403.5482124535997	1723.7027269711787	974.26675872284	182.0058780031679	85.64982494266725	37.47179841241692	0.0	Segment_1 Pristine Marine
2017-01-11 19:00:00	5033.185881060567	4497.740574564762	2629.0364548944026	1590.272560292541	851.3580373283299	283.78601244277667	91.02570210428684	21.4178122598322	0.0	Segment_1 Pristine Marine
2017-01-11 19:05:00	5455.048484952676	4763.110181551598	3014.4909031891866	2086.542635837355	1056.6809749613342	354.01494592613227	75.09407943887653	32.183176902375656	5.363862817062611	Segment_1 Pristine Marine
2017-01-11 19:10:00	6177.763924637359	5218.68348880901	3600.570127802521	2486.1079453874545	1537.7434920823264	433.9972921904824	160.73973784832683	58.93790387771983	0.0	Segment_1 Pristine Marine
2017-01-11 19:15:00	4854.2428811956515	4468.475235007917	2582.5000758678852	1687.7334520713355	964.4191154693348	321.47303848977816	107.1576794965927	26.789419874148184	5.357883974829637	Segment_1 Pristine Marine
2017-01-11 19:20:00	4892.9746556661685	4389.758443814288	2457.194055744827	1707.7231019228755	979.6656039244083	192.721102411359	58.887003514581906	32.1201837352265	0.0	Segment_1 Pristine Marine
2017-01-11 19:25:00	5346.317015710996	4484.698357523338	2916.6594329954883	2044.3374374390396	915.1353450316119	240.8250907977926	128.44004842548938	32.110012106372345	0.0	Segment_1 Pristine Marine
2017-01-11 19:30:00	4602.9753458170235	3927.800848060395	2379.186325428125	1628.9924390318688	771.6279974361486	203.6240548789836	64.30233311967905	5.358527759973255	0.0	Segment_1 Pristine Marine
2017-01-11 19:35:00	4977.872914246801	3874.060405813173	2636.290068686142	1586.0606917298742	857.33010363777	214.3325259094425	53.583131477360624	16.074939443208187	5.3583131477360615	Segment_1 Pristine Marine
2017-01-11 19:40:00	4812.006111315422	3970.7088290475813	2406.003055657711	1618.2915875470571	905.6002592564656	267.92907078593663	42.86865132574986	37.510069910031135	0.0	Segment_1 Pristine Marine
2017-01-11 19:45:00	4642.980024546358	4230.1515466132505	2246.430289012614	1554.8085532545538	895.35527032245	289.5160754336065	53.614088043260466	5.361408804326048	0.0	Segment_1 Pristine Marine
2017-01-11 19:50:00	4634.823176565907	4260.183889776515	2579.659089035528	1562.7810248928922	941.9502067847568	283.6554599976825	69.57586754660136	32.111938867662175	0.0	Segment_1 Pristine Marine
2017-01-11 19:55:00	4734.031211455365	3936.100611334495	2474.1203842673967	1681.5450230735119	765.7991665589561	262.40670742229963	80.32858390478559	10.710477853971415	0.0	Segment_1 Pristine Marine
2017-01-11 20:00:00	4523.728300717808	3742.113706747632	2526.8636188624923	1745.2490248923148	915.4527093760303	219.49450926559788	42.82819692987275	26.767623081170477	0.0	Segment_1 Pristine Marine
2017-01-11 20:05:00	4581.700392246614	3944.7583984646653	2745.808763110412	1482.6296830050376	738.6386146378886	208.74569544114246	64.22944475112075	16.057361187780188	0.0	Segment_1 Pristine Marine
2017-01-11 20:10:00	4543.713065463661	3750.706539887456	2148.6190321355284	1532.4315291540179	653.6945683803852	176.81902259469436	64.29782639807068	21.43260879935689	5.358152199839222	Segment_1 Pristine Marine
2017-01-11 20:15:00	4523.215479886381	3682.807396641219	2301.754622900762	1573.7578119368002	711.9380577809334	230.17546229007618	32.117506366057135	26.764588638380953	0.0	Segment_1 Pristine Marine
2017-01-11 20:20:00	4696.26256865283	3668.118425914696	2270.484981880045	1643.959644898995	792.5277766939781	198.13194417349453	69.6139263312278	37.48442187066114	0.0	Segment_1 Pristine Marine
2017-01-11 20:25:00	4691.987488662702	4124.235577934111	2297.788393420433	1756.8172331979072	803.4225151819696	187.4652535424596	58.91765111334444	5.356150101213131	0.0	Segment_1 Pristine Marine
2017-01-11 20:30:00	4641.7844524278635	4042.153704248023	2435.9999144805965	1691.8153252216891	749.5384352247992	182.03076284030837	69.59999755658848	37.47692176123995	0.0	Segment_1 Pristine Marine
2017-01-11 20:35:00	4902.054848428642	4200.23060236946	2646.573874452185	1575.0864758885473	910.764288779092	316.0887825762731	85.71899188509101	16.072310978454563	0.0	Segment_1 Pristine Marine
2017-01-11 20:40:00	4982.935070648572	3976.7140252329636	2585.13172838159	1771.591308683864	915.2329721599417	294.37317818009825	85.63583365239222	21.408958413098052	5.352239603274514	Segment_1 Pristine Marine
2017-01-11 20:45:00	4806.054807491135	4222.691807472723	2504.7145321891435	1648.4018716116586	990.111513792717	256.8937981732455	64.22344954331139	37.463678900264966	5.3519541286092815	Segment_1 Pristine Marine
2017-01-11 20:50:00	4963.3959010974395	3865.7732908223857	2709.253857556963	1622.339760552885	754.9501856038178	208.8160087840347	112.43938934524944	16.062769906464208	0.0	Segment_1 Pristine Marine
2017-01-11 20:55:00	3966.273998671837	3586.2396479219037	1996.5184905595074	1520.137402999732	835.0050523519657	240.86684202460543	85.64154383097083	10.705192978871354	5.352596489435677	Segment_1 Pristine Marine
2017-01-11 21:00:00	4613.630805980277	3713.4101609109534	2561.342073471048	1671.838340843027	943.088294834528	251.84744237058425	96.45221197171308	21.433824882602913	0.0	Segment_1 Pristine Marine
2017-01-11 21:05:00	4497.845581348679	3721.431760758729	2339.95061791592	1654.5646245675498	888.8599601236674	203.47396677529738	80.31867109551213	26.772890365170714	0.0	Segment_1 Pristine Marine
2017-01-11 21:10:00	4196.805821977012	3451.778990233966	2331.5587899872285	1688.3701582666138	761.1065475360608	209.03630530919983	58.95895790772303	26.799526321692287	0.0	Segment_1 Pristine Marine
2017-01-11 21:15:00	4376.06222926877	3685.1050351737017	2329.9719335763957	1655.0835114370261	985.5513466162226	257.10035129118853	107.12514637132854	10.712514637132854	0.0	Segment_1 Pristine Marine
2017-01-11 21:20:00	4678.996117015221	4036.5710208575238	2473.33662020713	1713.1335897538565	1022.5266113843331	321.2125480788481	117.77793429557764	10.707084935961603	0.0	Segment_1 Pristine Marine
2017-01-11 21:25:00	4016.7507571775927	3497.250992582624	2329.7154391630042	1617.4116382235104	964.0201817226222	246.36071310689235	112.46902120097259	26.77833838118395	0.0	Segment_1 Pristine Marine
2017-01-11 21:30:00	4474.830341309083	3768.2781821550175	2558.5752429972995	1873.433755332751	1124.0602531996503	299.7494008532401	101.7006895752065	26.763339361896442	0.0	Segment_1 Pristine Marine
2017-01-11 21:35:00	3512.720372978501	3009.373246362679	1991.9694797987838	1547.5246765103454	819.2777699172418	203.480753312779	53.547566661257626	16.06426999837729	0.0	Segment_1 Pristine Marine
2017-01-11 21:40:00	3522.163291960691	3227.309439513449	1962.1183635580105	1190.1373680597771	675.4833710609545	268.04895677022006	112.58056184349242	26.804895677022003	0.0	Segment_1 Pristine Marine
2017-01-11 21:45:00	3089.0764101608165	2810.684775276307	1825.606682608039	1193.87181883165	663.8569754938324	203.44004087714214	58.89053814864642	32.1221117174435	0.0	Segment_1 Pristine Marine
2017-01-11 21:50:00	3499.644258974712	3231.677623524887	2116.936420053616	1307.6771809951454	819.9779044764639	230.4513064868493	75.03065792595096	32.155996253978984	0.0	Segment_1 Pristine Marine
2017-01-11 21:55:00	4615.234952178027	3912.216604811374	2414.9485214885026	1701.1970695819007	880.1145722758098	268.3276134987225	107.331045399489	42.9324181597956	0.0	Segment_1 Pristine Marine
2017-01-11 22:00:00	4699.250705469399	3618.101909905824	2654.701993066995	1723.4154067894603	1049.0354650022805	347.8944144140215	96.33999168388287	32.113330561294305	5.3522217602157145	Segment_1 Pristine Marine
2017-01-11 22:05:00	4775.694304891638	4165.3477233247695	2634.127352025433	1831.0397447006055	1060.0756416687718	326.5889603120964	112.43226502547579	16.061752146496538	0.0	Segment_1 Pristine Marine
2017-01-11 22:10:00	5041.372730507765	4003.1282403607293	2659.832534036474	1857.0661756753648	915.153648531664	385.3278520133323	112.38729017055523	21.40710288962957	5.3517757224073925	Segment_1 Pristine Marine
2017-01-11 22:15:00	4850.956511752192	4615.369219790716	2736.0251407344035	1782.9674596175269	1113.6853801815184	396.21499102611716	117.79364598073751	26.771283177440342	0.0	Segment_1 Pristine Marine
2017-01-11 22:20:00	4512.178666377794	4265.96251139158	2601.327202680437	1894.7938883721695	990.2171450532526	267.626255419798	64.23030130075152	26.762625541979798	0.0	Segment_1 Pristine Marine
2017-01-11 22:25:00	4865.75354443024	3987.8838180423854	2633.609179163563	1611.2121197728302	835.0468129055197	251.5846167087143	69.58723440879332	16.058592555875382	0.0	Segment_1 Pristine Marine
2017-01-11 22:30:00	4903.0437710994265	4009.148236412086	2317.7051887402317	1455.9256612871661	915.3062061768583	305.1020687256194	85.6426859580686	21.41067148951715	0.0	Segment_1 Pristine Marine
2017-01-11 22:35:00	5427.1380048691335	4784.239129662523	2941.262354070241	1784.0443786983428	1109.0005597314025	246.4445688292005	75.0048687741045	53.5749062672175	0.0	Segment_1 Pristine Marine
2017-01-11 22:40:00	5317.4152523326675	4380.307831226709	3025.5182452849517	1858.150143564386	1103.1093071304426	364.1331693440296	96.38819188518428	32.12939729506143	0.0	Segment_1 Pristine Marine
2017-01-11 22:45:00	5165.582830237538	4314.466073752802	2665.761916537091	1852.1157090799868	958.1754679922476	246.23503646728156	96.35284035676231	26.76467787687843	0.0	Segment_1 Pristine Marine
2017-01-11 22:50:00	4764.780798396318	4336.0041236249945	2519.062964281517	1806.2217424741946	1050.5028531897392	257.26600486279324	101.834460258189	10.719416869283053	5.359708434641527	Segment_1 Pristine Marine
2017-01-11 22:55:00	4940.166561911046	4035.6290224062072	2815.3061880446485	1905.416355406644	1000.8788159018046	326.48988112304863	90.98898326380043	32.113758798988385	0.0	Segment_1 Pristine Marine
2017-01-11 23:00:00	5298.664213710473	4618.936582254685	3002.576387769268	2001.717591846179	1145.367819933375	305.0746062439364	107.04372148910046	21.408744297820093	5.352186074455023	Segment_1 Pristine Marine
2017-01-11 23:05:00	5314.720771933839	4720.628117669331	3018.6329459926333	2114.1134994097347	1177.480936380105	342.5399087651215	149.86121008474066	26.76093037227512	0.0	Segment_1 Pristine Marine
2017-01-11 23:10:00	5404.937379566292	4694.4804944868	3000.314076220318	1912.7685367524798	1251.4971283323364	256.85748922104733	76.51074147009919	16.395158886449824	0.0	Segment_1 Pristine Marine
2017-01-11 23:15:00	6378.8981137016945	5259.5112910621865	3711.651043488895	2597.620138661059	1387.1827132231226	439.1852605571276	149.96569872682403	32.135506870033716	0.0	Segment_1 Pristine Marine
2017-01-11 23:20:00	5047.986557558452	4303.903703369029	2821.0911090491027	1916.4148330921798	984.9729868406737	374.71798412416916	101.70916711941736	21.412456235666813	0.0	Segment_1 Pristine Marine
2017-01-11 23:25:00	4523.999841178251	3747.6921761239946	2243.2614597085058	1590.0922518697519	915.5076601674333	182.03076284030837	74.9538435224799	10.707691931782843	0.0	Segment_1 Pristine Marine
2017-01-11 23:30:00	3835.2337845640777	3256.734833819776	2094.3804605650203	1140.9284861901515	685.6283860673212	203.545927113736	69.6341329599623	10.712943532301894	0.0	Segment_1 Pristine Marine
2017-01-11 23:35:00	3722.648515434753	2935.268181954309	1901.496723711277	1269.4499254072466	792.7366622796309	182.11517917234764	48.20695919268025	10.71265759837339	0.0	Segment_1 Pristine Marine
2017-01-11 23:40:00	3743.433796107176	2879.1489369770925	1966.248054520941	1469.2842605211426	675.2225461953781	237.67833626077308	102.63382702169748	27.008901847815128	0.0	Segment_1 Pristine Marine
2017-01-11 23:45:00	3138.346499223195	2530.5681278947595	1574.6985075327652	1055.324262943011	547.0005341955922	204.4345430832011	49.727321290508385	11.050515842335193	5.525257921167596	Segment_1 Pristine Marine
2017-01-11 23:50:00	2844.272703086459	2516.913014618017	1599.2325764523862	987.4456176752988	579.5876451572406	171.7296726391824	75.1317317796423	5.36655226997445	5.36655226997445	Segment_1 Pristine Marine
2017-01-11 23:55:00	3668.9995409069593	2978.049262400393	2131.7690763225837	1231.926853151242	803.4305564029837	198.1795372460693	101.76787047771127	16.068611128059676	0.0	Segment_1 Pristine Marine
2017-01-12 00:00:00	3474.2057764886986	2794.353490488599	1905.7276678427993	1257.9943874804997	626.3206099370998	219.4798718583	58.884843669299975	26.765838031499985	0.0	Segment_1 Pristine Marine
2017-01-12 00:05:00	3779.701812085852	3260.394339320516	2050.4614646301434	1397.3118597087923	819.1138487948093	176.67161444593924	69.59790872112758	21.41474114496233	0.0	Segment_1 Pristine Marine
2017-01-12 00:10:00	4001.3511599113035	3754.9493481898585	2008.710421642221	1414.1321368361234	819.5538520300263	262.47149509458353	112.48778361196436	21.426244497517022	0.0	Segment_1 Pristine Marine
2017-01-12 00:15:00	3704.7625722287185	3003.427461012009	1836.3201766971827	1391.9628161552987	749.5184394682377	262.33145381388323	101.72035964211798	32.12221883435305	0.0	Segment_1 Pristine Marine
2017-01-12 00:20:00	2910.953348811397	2455.279251851971	1565.3745448488546	1125.7830630762312	520.0045577066401	192.99138224163963	112.57830630762312	10.721743457868866	0.0	Segment_1 Pristine Marine
2017-01-12 00:25:00	2455.959918455969	1807.1146124883435	1190.443453924072	852.6149061888623	434.3509899452695	150.14602121564872	69.71065270726547	32.17414740335329	0.0	Segment_1 Pristine Marine
2017-01-12 00:30:00	4020.684688193439	3528.1374294533643	2393.1372245305824	1531.179521735451	824.4812809344736	310.51892398830825	74.95284372131579	42.83019641218045	0.0	Segment_1 Pristine Marine
2017-01-12 00:35:00	3506.991312656832	2875.197457857586	2045.2987502823053	1317.1295617001233	813.8361519447916	273.06344571831823	74.95859294228345	21.416740840652412	0.0	Segment_1 Pristine Marine
2017-01-12 00:40:00	2776.5328921991913	2213.7221708074635	1436.5073650760294	889.7769500097795	509.20970030680155	176.88336958025738	80.40153162738972	5.360102108492646	0.0	Segment_1 Pristine Marine
2017-01-12 00:45:00	2248.9827975528383	1777.7673542560526	1220.8763758143978	755.0156534641669	353.4115824725888	133.86802366385942	32.128325679326245	0.0	0.0	Segment_1 Pristine Marine
2017-01-12 00:50:00	2579.8197735298845	2542.275618821549	1405.2240762262577	836.6983049286113	498.8009125535952	69.72485874405093	53.634506726193024	5.363450672619303	0.0	Segment_1 Pristine Marine
2017-01-12 00:55:00	2115.5459782653747	1852.4450824912549	1369.1985392326665	708.7615967792627	359.7502044258378	118.12693279654377	32.21643621723921	10.73881207241307	0.0	Segment_1 Pristine Marine
2017-01-12 01:00:00	3659.1569131367537	2838.261007403729	1856.4051201544235	1255.4878558269802	595.5519316102342	246.80530499162853	75.11465804093042	10.730665434418633	0.0	Segment_1 Pristine Marine
2017-01-12 01:05:00	2496.582300863713	1971.5499714975242	1248.2911504318565	835.765748786994	455.3851836339391	112.50692772132612	80.36209122951865	10.714945497269154	0.0	Segment_1 Pristine Marine
2017-01-12 01:10:00	2250.326289377316	1859.198148604592	1205.5319407378481	841.1933986481872	391.128140772724	101.80047499564049	26.78959868306329	10.715839473225314	0.0	Segment_1 Pristine Marine
2017-01-12 01:15:00	2167.652370755	1706.2214205447776	1223.328565673614	777.9940439590965	450.6999978797525	187.79166578323017	42.92380932188119	5.365476165235148	0.0	Segment_1 Pristine Marine
2017-01-12 01:20:00	2035.914377379384	1580.5124771761007	1167.9719322860676	696.4970238403156	444.6865613749707	128.58406593975056	53.57669414156274	16.07300824246882	0.0	Segment_1 Pristine Marine
2017-01-12 01:25:00	2053.5292955104583	1694.2957111783414	1002.6370189568034	723.8288639527725	428.9356230831245	101.87221048224205	69.70203875100772	5.361695288539057	0.0	Segment_1 Pristine Marine
2017-01-12 01:30:00	2107.45732891988	1725.7494963859222	1128.99499763565	741.9109984462842	365.5793325677343	107.52333310815716	37.633166587855	37.633166587855	0.0	Segment_1 Pristine Marine
2017-01-12 01:35:00	1813.1855417023141	1630.7940966790045	944.1439507088973	772.4814142163706	364.78289004661934	80.46681398087193	53.64454265391461	5.364454265391462	0.0	Segment_1 Pristine Marine
2017-01-12 01:40:00	2179.0516412684187	1852.461591839982	1252.8208453484274	744.1969978779117	476.50023605132486	117.78657520369828	32.12361141919044	16.06180570959522	0.0	Segment_1 Pristine Marine
2017-01-12 01:45:00	2288.6146024773	1977.0191871165412	1203.4029834622422	891.8075681014833	445.90378405074165	145.05303818518098	59.09568222359226	5.372334747599296	0.0	Segment_1 Pristine Marine
2017-01-12 01:50:00	2479.620671955403	2071.7177042744274	1293.4817790936193	960.7188317749287	531.3472868475864	166.38147365934518	37.57001018114247	10.734288623183565	0.0	Segment_1 Pristine Marine
2017-01-12 01:55:00	2302.806507856489	2179.6331365060255	1344.1963569115785	872.9243273967621	524.8256692324092	166.0162831245376	64.26436766111132	10.710727943518553	0.0	Segment_1 Pristine Marine
2017-01-12 02:00:00	2106.7522419918855	1972.7349237990168	1431.3049582998306	830.9073727957817	423.49472548946295	80.41039091572081	75.04969818800609	10.72138545542944	0.0	Segment_1 Pristine Marine
2017-01-12 02:05:00	1874.652535424596	1730.0364826918412	1140.8599715583969	749.8610141698383	423.1358579958372	123.191452327902	53.56150101213131	0.0	0.0	Segment_1 Pristine Marine
2017-01-12 02:10:00	1836.908206591761	1820.7949767093771	1068.8442488647966	730.4664213347353	429.68613019690315	171.87445207876127	37.597536392229024	21.484306509845158	0.0	Segment_1 Pristine Marine
2017-01-12 02:15:00	2234.0064966729856	1901.852053522566	1344.6897617863776	964.3193510818643	503.58899445386254	144.64790266227962	53.57329728232579	10.71465945646516	5.35732972823258	Segment_1 Pristine Marine
2017-01-12 02:20:00	2322.138519556643	1940.4907536109906	1230.9484281909054	897.6785480693503	516.0307821236984	123.63237488380273	37.627244529853	16.125961941365574	0.0	Segment_1 Pristine Marine
2017-01-12 02:25:00	1360.5892233396105	1403.4424272243225	846.3507767230648	557.0916505012577	385.67883496240927	85.70640776942426	37.496553399123115	21.426601942356072	0.0	Segment_1 Pristine Marine
2017-01-12 02:30:00	1890.0273791875754	1611.609748259094	1033.3577455614786	824.5445223651178	465.8141132841899	182.0422971455455	53.54185210163102	5.354185210163101	16.062555630489307	Segment_1 Pristine Marine
2017-01-12 02:35:00	1643.8719164612014	1633.16265316178	1167.3096996369445	797.8401158069023	321.2778989826453	155.28431784161188	58.900948146818294	16.063894949132266	5.354631649710755	Segment_1 Pristine Marine
2017-01-12 02:40:00	2028.6381311490206	1948.1366180081866	1288.0242102533466	858.6828068355643	397.1407981614485	107.33535085444555	69.7679780553896	10.733535085444556	5.366767542722278	Segment_1 Pristine Marine
2017-01-12 02:45:00	2060.315305061159	1963.738025136417	1250.1392345813804	863.830114882413	541.9058484666069	171.6929420884299	69.75025772342464	37.557831081844036	0.0	Segment_1 Pristine Marine
2017-01-12 02:50:00	2019.4302278774894	1992.5761025067786	1385.6728691287026	891.5569623076151	483.37425667280337	123.52897670527194	80.56237611213389	48.33742566728034	5.370825074142259	Segment_1 Pristine Marine
2017-01-12 02:55:00	2318.634110644646	1985.0950970484325	1178.1458706059802	914.5424566347792	554.1051354904838	134.49153774040872	96.83390717309427	16.138984528849047	10.759323019232696	Segment_1 Pristine Marine
2017-01-12 03:00:00	2589.0416896278907	2235.259595393024	1463.371389789677	1023.8239393766606	573.5558194413753	155.44970807289613	64.32401713361219	16.081004283403047	5.360334761134348	Segment_1 Pristine Marine
2017-01-12 03:05:00	2342.262961031904	1924.1931419003506	1168.451545777929	959.4166362121525	552.0665560326912	123.27699794904757	75.03817266463764	21.439477904182183	5.359869476045546
2017-01-12 03:10:00	2265.160285646434	2152.705519692356	1237.0024254948612	856.7982167929774	514.0789300757865	171.3596433585955	74.96984396938552	21.41995541982444	5.354988854956108
2017-01-12 03:15:00	2736.581861117825	2533.078709019044	1569.1164096037628	1113.9119904354357	749.748455100774	289.18868982458423	123.17296048084144	32.132076647176035	0.0	Segment_1 Pristine Marine
2017-01-12 03:20:00	2196.3366207144795	1853.4938311395365	1199.9497635123012	723.1840092596457	466.05191707843835	139.27988326482063	74.99686021951881	32.14151152265092	0.0	Segment_1 Pristine Marine
2017-01-12 03:25:00	2639.815794380958	2286.4124628816817	1451.0954975197558	899.5721165436123	605.0693402942155	133.86489829518044	53.54595931807218	16.06378779542165	0.0	Segment_1 Pristine Marine
2017-01-12 03:30:00	2789.7723941062736	2618.4236098233546	1558.203007072794	1210.1507889981149	567.5928479371689	171.3487842829189	64.2557941060946	21.418598035364862	0.0	Segment_1 Pristine Marine
2017-01-12 03:35:00	2508.1007277799754	2422.3536943516	1580.9609288356687	1007.527642783409	648.4619403020878	160.77568767820355	53.59189589273453	16.077568767820356	0.0	Segment_1 Pristine Marine
2017-01-12 03:40:00	2800.5937818867133	2254.3976714613887	1445.8132334788004	1087.03735702295	498.00233597603136	257.0334637295645	85.67782124318819	10.709727655398524	0.0	Segment_1 Pristine Marine
2017-01-12 03:45:00	3042.8617472497394	2785.718501003283	1821.4313275790691	1307.1448350861558	680.3581723604171	192.85743468484264	48.21435867121066	5.357150963467851	0.0	Segment_1 Pristine Marine
2017-01-12 03:50:00	2852.7648746654054	2547.111495236969	1710.5864568012487	997.3952381348973	579.1327189170373	171.59487967912213	42.89871991978053	5.362339989972567	5.362339989972567	Segment_1 Pristine Marine
2017-01-12 03:55:00	2275.889832137313	1975.3006090248386	1229.1952159420869	864.1940164483667	429.4131758749649	144.92694685780063	48.308982285933546	16.102994095311182	0.0	Segment_1 Pristine Marine
2017-01-12 04:00:00	2609.7931840037986	2105.018370636809	1363.9659850554833	864.5611165115463	606.8037650049985	123.50873093022093	26.849724115265413	5.369944823053084	0.0	Segment_1 Pristine Marine
2017-01-12 04:05:00	2960.407191731851	2627.8976883126943	1818.0761557918438	1104.7896403926836	756.1909674532446	144.80252568253619	42.904452054084814	10.726113013521203	5.363056506760602	Segment_1 Pristine Marine
2017-01-12 04:10:00	3222.013014253149	2723.431965458569	1940.713329716539	1050.772963050944	503.94213534075874	150.11042329299195	48.24977891560457	5.361086546178285	0.0	Segment_1 Pristine Marine
2017-01-12 04:15:00	2104.622938812925	1526.2532762383814	996.0810855450487	615.8565851488205	315.9612045546122	69.61857049508407	32.13164792080803	10.710549306936008	0.0	Segment_1 Pristine Marine
2017-01-12 04:20:00	2575.260024843911	2189.774116759168	1359.9086201878454	899.4671188644014	455.087530377822	133.84927364053593	37.47779661935006	10.707941891242877	0.0	Segment_1 Pristine Marine
2017-01-12 04:25:00	2319.3196740577755	1916.660008422745	1175.766223654289	724.7873981430548	445.6100299694337	139.58868408681056	10.737591083600812	0.0	0.0	Segment_1 Pristine Marine
2017-01-12 04:30:00	2086.4380737894953	1780.713214648104	1008.3556757645889	702.6308166231978	364.7243933616599	107.2718804004882	37.54515814017086	5.36359402002441	0.0	Segment_1 Pristine Marine
2017-01-12 04:35:00	1949.807765632028	1574.8447337797147	958.834038593772	599.9408509637008	337.46672866708167	80.34922111120994	26.783073703736644	16.069844222241983	0.0	Segment_1 Pristine Marine
2017-01-12 04:40:00	2192.029939476658	1692.3760562135958	950.9541649200206	488.9086384617056	252.5132528318699	96.70720321220548	37.60835680474658	0.0	0.0	Segment_1 Pristine Marine
2017-01-12 04:45:00	2249.27537694895	1713.7336205325337	830.0897224454459	423.0779875689692	171.37336205325337	21.421670256656668	0.0	0.0	0.0	Segment_1 Pristine Marine
2017-01-12 04:50:00	2211.6841673613226	2013.54297076963	1172.7816771238006	498.0305752169564	262.40320629710607	16.06550242635343	5.355167475451143	0.0	0.0	Segment_1 Pristine Marine
2017-01-12 04:55:00	2375.0247868868328	2015.8223924818258	1109.7745618184524	750.5721674134459	428.89838137911187	69.69598697410568	16.083689301716696	10.722459534477796	0.0	Segment_1 Pristine Marine
2017-01-12 05:00:00	2130.304993141592	2017.901965865277	1247.1383502562585	904.5767433189172	460.31715932205253	101.69797705952324	21.41010043358384	21.41010043358384	0.0	Segment_1 Pristine Marine
2017-01-12 05:05:00	2309.6102607757834	1902.347198550819	1157.4844926393714	718.0690833966472	305.4472966687231	80.38086754440081	26.793622514800266	5.358724502960054	0.0	Segment_1 Pristine Marine
2017-01-12 05:10:00	2501.246995268956	2131.6837347260057	1264.0134708425562	733.7705318026702	278.5114427280208	64.27187139877404	10.71197856646234	0.0	0.0	Segment_1 Pristine Marine
2017-01-12 05:15:00	2797.8425258448765	2379.7741024427687	1398.9212629224387	895.0952142070778	380.54946232756004	91.1174768953313	16.07955474623493	0.0	0.0	Segment_1 Pristine Marine
2017-01-12 05:20:00	3030.1977830404376	2526.058682853179	1684.0391219021194	1110.1786567953461	471.9600086859443	123.35318408837179	21.452727667542923	0.0	0.0	Segment_1 Pristine Marine
2017-01-12 05:25:00	4066.294677549005	3257.321691633458	1939.392191400184	1323.2869372260925	444.6672704039096	187.5102947486366	48.2169329353637	21.429747971272754	0.0	Segment_1 Pristine Marine
2017-01-12 05:30:00	3740.6019549277253	3231.494238999166	1998.9176635931824	1254.0126897608704	718.1098308887036	182.20697201653675	16.077085766165006	0.0	0.0	Segment_1 Pristine Marine
2017-01-12 05:35:00	4588.597936613275	3405.307220170412	2302.3303532598693	1343.9184155075054	690.6991059779608	182.0447256065944	26.771283177440342	21.417026541952282	5.3542566354880705	Segment_1 Pristine Marine
2017-01-12 05:40:00	4416.937651319595	3758.4124014864915	2419.94644654116	1531.2050524574595	792.3718453276364	128.49273167475184	32.12318291868796	10.707727639562654	0.0	Segment_1 Pristine Marine
2017-01-12 05:45:00	4386.7457594422385	3743.213374193988	2456.148603697488	1528.3894149645942	605.9929961087688	134.06924692671876	53.6276987706875	10.725539754137502	0.0	Segment_1 Pristine Marine
2017-01-12 05:50:00	4399.013593096383	3547.0730799388616	2416.5105121637866	1489.5563689169242	723.34571871865	192.8921916583067	58.939280784482605	5.358116434952963	5.358116434952963	Segment_1 Pristine Marine
2017-01-12 05:55:00	4403.431157140213	3733.809630811105	2544.5618000506092	1537.4510244516314	787.4749149630308	214.27888842531448	48.21274989569577	21.42788884253145	0.0	Segment_1 Pristine Marine
2017-01-12 06:00:00	4212.324911045963	3275.657999441079	2001.790999658437	1177.5241174461396	631.581117539293	160.57147056083718	69.58097057636279	0.0	0.0	Segment_1 Pristine Marine
2017-01-12 06:05:00	3342.2934159947004	2854.8756261621397	1735.4215813818635	1135.5227631264045	583.8300999093308	101.76854952547966	26.781197243547282	0.0	0.0	Segment_1 Pristine Marine
2017-01-12 06:10:00	3833.085280183145	3137.1340421610657	1873.7148715979058	1231.2983441929098	438.98462706008087	101.71595017245777	32.120826370249816	0.0	0.0	Segment_1 Pristine Marine
2017-01-12 06:15:00	3412.152205237926	2871.135921518883	1676.6148198421836	1232.017279756237	573.1558649300755	101.77534050160222	42.852774948043034	0.0	0.0	Segment_1 Pristine Marine
2017-01-12 06:20:00	3551.506670554466	2865.846257536409	1928.4199116132845	1242.7594985952278	524.9587537169497	139.27477139429277	26.783609883517837	5.356721976703568	0.0	Segment_1 Pristine Marine
2017-01-12 06:25:00	3578.230585556505	3047.9239568587604	1874.8214145879892	1146.3193792052275	530.3066286977456	80.34948919662811	32.139795678651254	21.426530452434164	0.0	Segment_1 Pristine Marine
2017-01-12 06:30:00	3717.1557690576647	3235.1038681712243	1890.714677921262	1205.129752216102	599.8868099920152	107.12264464143128	42.84905785657251	5.356132232071563	0.0	Segment_1 Pristine Marine
2017-01-12 06:35:00	4260.612612802675	3467.441962872115	2095.4711089381713	1361.2523316375846	691.344688115151	160.77783444538397	37.514828037256265	16.077783444538394	0.0	Segment_1 Pristine Marine
2017-01-12 06:40:00	3732.178259848396	3046.7854086854195	2195.3989763814093	1263.693069331738	481.91684847396795	144.57505454219037	96.38336969479359	5.354631649710755	5.354631649710755	Segment_1 Pristine Marine
2017-01-12 06:45:00	3877.42578932128	3202.625168527797	1794.112761633465	1333.5345601395006	610.5338950036269	96.40008868478321	58.9111653073675	5.355560482487955	0.0	Segment_1 Pristine Marine
2017-01-12 06:50:00	3614.6536469010853	3223.735548791782	1981.36570274578	1092.4286577301057	551.5693713049063	128.52101855648303	26.775212199267298	16.06512731956038	0.0	Segment_1 Pristine Marine
2017-01-12 06:55:00	3587.507483240261	3239.4657124781456	1986.5153377345325	1204.7599757150128	599.7027434670288	107.08977561911226	101.73528683815664	21.41795512382245	0.0	Segment_1 Pristine Marine
2017-01-12 07:00:00	4004.0225108065297	3147.5471074254533	1985.9523415898693	1177.6536796489793	647.7095238069386	203.41290830300548	42.823770169053795	5.352971271131723	10.705942542263447	Segment_1 Pristine Marine
2017-01-12 07:05:00	3582.1029354592088	2943.973819711236	1812.5011859060069	1131.4726338052292	477.25622942495454	198.40989313172264	21.44971817640245	10.724859088201224	0.0	Segment_1 Pristine Marine
2017-01-12 07:10:00	3913.148897681513	3173.4029416814465	1999.4582723769925	1334.7590075653384	643.2573530435366	192.9772059130609	69.68621324638312	26.802389710147352	5.36047794202947	Segment_1 Pristine Marine
2017-01-12 07:15:00	3758.3998680557784	3447.8768020340754	2034.46146703874	1317.0461076092895	722.7692053953419	149.9076870449598	42.830767727131374	16.061537897674263	0.0	Segment_1 Pristine Marine
2017-01-12 07:20:00	4294.77268729874	3405.8297121221917	2168.806656304226	1285.2187592913933	722.9355521014087	155.29726674771004	80.32617245571208	32.130468982284825	10.710156327428278	Segment_1 Pristine Marine
2017-01-12 07:25:00	4100.902550612499	3366.492551352483	2015.6070052683651	1270.4756921505389	595.0329191084802	203.70496329839864	112.57379550700978	37.524598502336595	0.0	Segment_1 Pristine Marine
2017-01-12 07:30:00	4647.494759603645	3651.6030254028633	2350.5186629792624	1440.2950349462906	819.2012652296747	267.71283177440347	91.0223628032972	21.417026541952282	0.0	Segment_1 Pristine Marine
2017-01-12 07:35:00	4454.459261961708	3249.8278509744673	2296.8305569490053	1279.5862543375579	647.8240032420273	230.2184474331171	53.53917382165514	16.061752146496538	5.3539173821655135	Segment_1 Pristine Marine
2017-01-12 07:40:00	4297.97735751445	3826.9661402525926	2082.0836763052566	1413.0336517855726	679.754824911999	192.686407061669	85.63840313851956	16.057200588472416	0.0	Segment_1 Pristine Marine
2017-01-12 07:45:00	4335.4975438884085	3853.1801409836407	2250.8145468889143	1602.365594094727	857.4531607195862	225.0814546888914	123.25889185344052	48.23174029047672	0.0	Segment_1 Pristine Marine
2017-01-12 07:50:00	5029.794114092882	4542.34867811583	2753.2632317824728	1553.3975432235736	889.1861799141836	289.25333563473447	101.77432179740656	37.49580276746558	0.0	Segment_1 Pristine Marine
2017-01-12 07:55:00	4327.191826258293	3770.2265416903942	2329.6144114138087	1499.5219199904975	621.230509710349	289.19351314102454	91.04240228513737	37.488047999762436	0.0	Segment_1 Pristine Marine
2017-01-12 08:00:00	4599.443645000685	3527.31225921964	2235.3939393534797	1484.9019693067478	702.2460576865848	225.14759101401955	58.967226217957496	21.442627715620905	5.360656928905226	Segment_1 Pristine Marine
2017-01-12 08:05:00	4470.834111302419	3764.067521252217	2334.471464105215	1424.2417647981356	765.6638058877197	208.81740160574174	85.66867758184277	10.708584697730343	5.3542923488651715	Segment_1 Pristine Marine
2017-01-12 08:10:00	4216.471757947292	3091.364935623364	1928.7545525553048	1280.4787168353273	583.9840173014672	166.08719758115126	42.86121227900677	26.788257674379235	0.0	Segment_1 Pristine Marine
2017-01-12 08:15:00	4130.12910696511	3246.2493369920317	2089.1703653909112	1365.9960081402112	637.4648037987653	192.84649526685337	80.35270636118891	32.14108254447556	0.0	Segment_1 Pristine Marine
2017-01-12 08:20:00	4204.423534562436	3331.403106366669	2126.3135582436776	1285.4288513311906	712.3418217793679	192.81432769967859	91.051210302626	21.42381418885317	0.0	Segment_1 Pristine Marine
2017-01-12 08:25:00	4132.183458557603	3328.2567156475643	2084.8500199467026	1227.3281608426605	889.6789288204437	160.7853485820079	85.75218591040421	26.797558097001318	10.719023238800526	Segment_1 Pristine Marine
2017-01-12 08:30:00	5015.515022529081	3606.24103649794	2582.775898353651	1473.5754606789499	712.6746773465468	176.829055281474	64.30147464780872	69.65993086845947	0.0	Segment_1 Pristine Marine
2017-01-12 08:35:00	3977.735109985545	2869.537037620797	1846.9967872745801	1108.198072364748	594.2511402535606	133.8403469039551	58.88975263774024	32.12168325694922	0.0	Segment_1 Pristine Marine
2017-01-12 08:40:00	3752.2702193160353	3120.6469869632647	2055.4518747751176	1268.599203962768	711.9143212111735	176.64039548848666	48.174653315041816	21.410957028907475	0.0	Segment_1 Pristine Marine
2017-01-12 08:45:00	4058.0393181279187	3281.7653060849784	2093.263025577857	1220.6239637640704	631.7264373866681	198.08371341785355	101.71866364700588	10.707227752316406	0.0	Segment_1 Pristine Marine
2017-01-12 08:50:00	4012.773870191253	3241.2926454815856	1837.6254171903863	1157.2218370645	551.8233760076088	176.79778066263194	48.21757654435417	0.0	0.0	Segment_1 Pristine Marine
2017-01-12 08:55:00	4080.945191272612	3067.4121542811226	1984.1652046923346	1297.7512960420133	530.8982574717328	214.50434645322537	69.71391259729823	16.087825983991902	0.0	Segment_1 Pristine Marine
2017-01-12 09:00:00	3431.3003476701697	2853.1717399503905	1766.5040791437689	1199.081556752134	546.0103517353468	219.47474922695312	42.824341312576216	16.059127992216087	0.0	Segment_1 Pristine Marine
2017-01-12 09:05:00	2778.738720767395	2211.2121226915883	1472.356740291009	969.0784363369912	497.9242794438685	149.91268628417546	53.540245101491244	10.70804902029825	0.0	Segment_1 Pristine Marine
2017-01-12 09:10:00	2576.256629201177	2281.6742703528103	1430.0634511366202	835.5426905517331	449.90760260477936	149.9692008682598	64.27251465782561	16.068128664456403	5.356042888152135	Segment_1 Pristine Marine
2017-01-12 09:15:00	3085.6365851014307	2421.367598030984	1596.3883721531704	1066.0445840888624	374.99055721718764	160.71023880736615	42.856063681964315	10.714015920491077	0.0	Segment_1 Pristine Marine
2017-01-12 09:20:00	2644.597067487466	2178.848191229552	1306.238227665874	894.0237050008237	417.5679580243368	101.715271826441	48.180918233577316	0.0	0.0	Segment_1 Pristine Marine
2017-01-12 09:25:00	2571.226548817713	2185.5425664950562	1457.0283776633703	637.4499152277248	417.82431418287837	128.56132744088563	48.210497790332106	5.356721976703568	5.356721976703568	Segment_1 Pristine Marine
2017-01-12 09:30:00	3224.2417081068024	2435.6168643602136	1357.2930984210002	912.0151254212253	509.6555112648024	118.02548681921742	48.283153698770754	21.459179421675888	0.0	Segment_1 Pristine Marine
2017-01-12 09:35:00	3053.1176016947234	2699.598721498492	1746.1690143025962	953.429707195896	519.5656269550669	171.40309342847567	48.20712002675879	16.069040008919597	0.0	Segment_1 Pristine Marine
2017-01-12 09:40:00	3227.8483627454607	2895.412152628818	1721.161668507131	1034.8417508469668	562.9968074556036	176.94185377176117	69.70436663736045	0.0	0.0	Segment_1 Pristine Marine
2017-01-12 09:45:00	3042.7703684955877	2726.7079534581944	1692.8088669799401	1119.6109278443273	573.1979391356125	160.70970256138668	42.85592068303645	32.141940512277344	5.3569900853795565	Segment_1 Pristine Marine
2017-01-12 09:50:00	3141.3449603384634	2583.83663973232	1538.5085385958002	997.0821887763724	546.7870067483332	128.65576629372543	58.967226217957496	26.80328464452613	0.0	Segment_1 Pristine Marine
2017-01-12 09:55:00	3117.2169609045427	2651.2412296353077	1601.4568235574884	1087.2767062948835	519.5361601507573	149.9692008682598	69.62855754597777	10.71208577630427	0.0	Segment_1 Pristine Marine
2017-01-12 10:00:00	3105.3445718333196	2553.878208214644	1504.485904629591	1076.1625154112019	481.86381287068747	117.78893203505693	26.770211826149307	21.416169460919445	0.0	Segment_1 Pristine Marine
2017-01-12 10:05:00	3165.07289618073	2618.81666029167	1719.10050706263	915.78251310813	487.3462496657299	91.04270598151	37.48817305121	0.0	0.0	Segment_1 Pristine Marine
2017-01-12 10:10:00	3761.5759287215055	3117.654229083017	2012.2553113702786	1175.1571018402424	665.3857562931053	160.98042490962226	59.026155800194815	21.4640566546163	0.0	Segment_1 Pristine Marine
2017-01-12 10:15:00	3746.817542604974	3083.09557791495	1835.940595876437	1129.3978592709275	647.6641752217167	133.8149122358919	37.46817542604974	10.705192978871354	0.0	Segment_1 Pristine Marine
2017-01-12 10:20:00	3700.445411877241	2929.296150936109	1927.8731523528327	1188.85511061758	594.42755530879	96.39365761764162	37.48642240686063	21.420812803920363	5.355203200980091	Segment_1 Pristine Marine
2017-01-12 10:25:00	3699.680950060951	2991.915898744943	1828.3930492330205	1227.8651269042864	541.5475013857333	128.6845547847287	32.171138696182176	5.361856449363699	0.0	Segment_1 Pristine Marine
2017-01-12 10:30:00	3682.168990158595	3307.5297033692027	1964.1802607386687	1107.8618909343447	620.8308181081352	165.91168414958787	37.463928678939205	10.703979622554057	0.0	Segment_1 Pristine Marine
2017-01-12 10:35:00	3820.298768213894	3321.9989288816473	1982.4832317519506	1194.8480018396892	514.3740276978034	96.44513019333814	5.358062788518787	5.358062788518787	0.0	Segment_1 Pristine Marine
2017-01-12 10:40:00	4009.335378029467	3366.985250708324	1943.1091351464565	1225.8181596378474	679.8205514148763	133.82294319190478	21.411670910704764	16.058753183028568	0.0	Segment_1 Pristine Marine
2017-01-12 10:45:00	3972.9246725095036	3164.41843861606	2088.19490873141	1242.208253399198	610.3954348599507	74.9608428775378	26.771729599120647	5.354345919824128	0.0	Segment_1 Pristine Marine
2017-01-12 10:50:00	3924.48571609865	3211.430251288376	2010.4947316079151	1179.4902425433102	664.8035912516839	187.6461749500721	53.61319284287773	10.722638568575547	0.0	Segment_1 Pristine Marine
2017-01-12 10:55:00	3529.2554928858754	2908.0208385994392	1686.9734146571332	1033.6059334248466	412.37127913841033	85.68753852226708	32.132826945850155	0.0	0.0	Segment_1 Pristine Marine
2017-01-12 11:00:00	4098.3162146261075	3251.8665912131337	1917.9048429230672	1087.5270478027448	460.7257443893402	166.0755590240645	53.57276097550467	10.714552195100934	0.0	Segment_1 Pristine Marine
2017-01-12 11:05:00	4715.481348807596	4077.0942265003114	2194.1204455771413	1587.920909268542	520.3659736454345	118.02114866185111	42.916781331582214	16.093792999343332	0.0	Segment_1 Pristine Marine
2017-01-12 11:10:00	5358.0562681296415	4576.561547703142	2387.3057897960243	1498.7569980782214	770.7893132973711	192.6973283243428	37.468924951955536	0.0	5.352703564565077	Segment_1 Pristine Marine
2017-01-12 11:15:00	5033.102272199193	4534.616104665088	2562.1116997989498	1699.1410226700152	728.9690191896594	166.1620558447018	26.80033158785513	10.720132635142052	0.0	Segment_1 Pristine Marine
2017-01-12 11:20:00	5489.7791285233425	4563.211529270136	3026.0733732835993	1874.558726812849	1022.9734766321546	267.79410383040704	53.558820766081396	21.42352830643256	0.0	Segment_1 Pristine Marine
2017-01-12 11:25:00	5151.688295306105	4321.634567891921	2886.444897266102	1767.2111615914914	851.4744687668094	283.82482292226985	85.68296541049655	32.1311120289362	5.355185338156034	Segment_1 Pristine Marine
2017-01-12 11:30:00	4877.093451380218	4464.8693067520335	2923.043934636223	1745.2606642699795	1140.308348127318	251.61733503278842	58.88916351831221	10.707120639693127	0.0	Segment_1 Pristine Marine
2017-01-12 11:35:00	4688.524004269054	3836.55221377902	2352.2994718561317	1586.0606917298742	584.0561331032308	85.73301036377698	37.50819203415243	10.716626295472123	0.0	Segment_1 Pristine Marine
2017-01-12 11:40:00	4738.785789726468	4230.102569360349	2495.2250599011677	1440.376697668271	572.9379429386803	123.1548849307443	37.48192150066132	10.709120428760377	0.0	Segment_1 Pristine Marine
2017-01-12 11:45:00	4324.912382674414	3880.645392869988	2408.6764507468893	1471.9689421230987	647.6663345341635	123.110129704841	21.410457339972343	10.705228669986171	0.0	Segment_1 Pristine Marine
2017-01-12 11:50:00	4288.259014528663	3704.7131561221413	2264.586221155586	1349.1151955820512	829.8129179175314	192.73074222600727	48.18268555650183	10.707263457000408	0.0	Segment_1 Pristine Marine
2017-01-12 11:55:00	4911.245559711796	3786.532836113675	2351.185169807501	1660.290211025798	760.520032147301	214.23099497107071	58.91352361704444	5.355774874276769	0.0	Segment_1 Pristine Marine
2017-01-12 12:00:00	4662.018283591923	3848.4398919662376	2563.842431504628	1691.3866562744522	877.8082646487662	171.27966139488126	42.819915348720315	10.704978837180075	0.0	Segment_1 Pristine Marine
2017-01-12 12:05:00	5271.903283338198	4147.944207702642	2825.9542473122524	1787.6301488679776	893.8150744339888	240.84837335047612	74.93060504237033	5.352186074455023	5.352186074455023	Segment_1 Pristine Marine
2017-01-12 12:10:00	5063.860170381678	3993.276624846439	2810.2818070300004	1809.2861919545526	872.5255896112192	272.9988041114857	48.17625954908572	16.058753183028568	0.0	Segment_1 Pristine Marine
2017-01-12 12:15:00	4966.497537521677	4409.907296247698	2761.543889397829	1953.4176737019532	1006.1438976875812	321.1097545811429	96.33292637434288	26.75914621509525	0.0	Segment_1 Pristine Marine
2017-01-12 12:20:00	5130.866562378154	4413.187940918162	2860.0028646241485	1863.822091552816	1285.3945458984938	332.0602576904442	48.20229547119352	16.067431823731173	0.0	Segment_1 Pristine Marine
2017-01-12 12:25:00	5111.661478518142	4533.588766811377	2751.197905715523	1937.614089239337	834.9939169097697	246.21615498621415	53.525251083959596	16.05757532518788	0.0	Segment_1 Pristine Marine
2017-01-12 12:30:00	5131.671165194279	4392.4533981829945	2994.3676214442607	1890.8976214129232	921.343883521311	203.55271845238263	85.70640776942426	10.713300971178032	0.0	Segment_1 Pristine Marine
2017-01-12 12:35:00	5226.207643837071	4680.026107288524	2982.579567230787	1868.797610347477	1054.880026471212	278.44548922082754	91.0302560914244	16.064162839663123	0.0	Segment_1 Pristine Marine
2017-01-12 12:40:00	5360.254448726082	4353.533333480824	3030.873144834129	2040.216728236401	996.0113161469045	342.71357114732194	64.25879459012286	16.064698647530715	0.0	Segment_1 Pristine Marine
2017-01-12 12:45:00	5518.563778270244	4662.142629363127	3008.1792855362537	1980.4739068477115	909.9474707138133	272.984241214144	64.23158616803389	5.35263218066949	0.0	Segment_1 Pristine Marine
2017-01-12 12:50:00	5454.155588855122	4848.1383012045535	2987.1825594811244	1860.9557417234287	981.426226903134	241.3343180909346	32.17790907879128	0.0	0.0	Segment_1 Pristine Marine
2017-01-12 12:55:00	5497.299874024519	4448.155983753043	2890.4984731969234	1964.4684067838352	968.8522660160057	262.2859725678689	101.7027240569288	32.116649702188035	5.3527749503646715	Segment_1 Pristine Marine
2017-01-12 13:00:00	4989.472128955084	4185.582956728164	2861.8454531278353	1725.6820897137882	964.667006672304	198.29266248264025	64.31113377815359	16.077783444538394	0.0	Segment_1 Pristine Marine
2017-01-12 13:05:00	5154.516049126757	4581.792043668229	2842.2097840979313	1793.1078675570755	851.0571669897762	240.86523594050263	69.58329038281188	10.705121597355673	0.0	Segment_1 Pristine Marine
2017-01-12 13:10:00	5064.620058428372	4047.413069949102	2794.6423578219988	1681.0683914867966	867.302800703379	251.62488662381983	96.366977855931	42.829767935969336	5.353720991996167	Segment_1 Pristine Marine
2017-01-12 13:15:00	4753.945711566952	4405.9654511482	2896.2664751776133	1777.3760993696262	926.1628469606785	262.32358093105927	117.77793429557764	21.414169871923207	0.0	Segment_1 Pristine Marine
2017-01-12 13:20:00	5172.5396701257705	4476.442198990833	2682.652561835416	1681.3431225874665	1022.7278229751784	160.63787795421655	64.2551511816866	21.418383727228868	0.0	Segment_1 Pristine Marine
2017-01-12 13:25:00	5462.270824960167	4466.209674526254	2918.566274120873	1826.1121091288396	947.8646431548525	166.01019173898547	85.68267960721829	21.420669901804573	0.0	Segment_1 Pristine Marine
2017-01-12 13:30:00	4781.303338219912	4454.696951174655	2575.371674897847	1820.4290425473348	803.1304599473536	235.5849349178904	37.47942146420984	21.416812265262767	0.0	Segment_1 Pristine Marine
2017-01-12 13:35:00	5336.681039455189	4437.4208442410745	2783.4244137579717	1750.3457371131867	824.321845612938	160.5821777168061	32.11643554336121	10.705478514453738	0.0	Segment_1 Pristine Marine
2017-01-12 13:40:00	4727.99782491829	4203.259674474358	2334.54932238321	1627.7591605607706	813.8795802803853	160.63412768691813	42.83576738317817	5.354470922897272	0.0	Segment_1 Pristine Marine
2017-01-12 13:45:00	4668.678233900763	3988.7216562569597	2296.8611953479667	1574.0727073014043	797.7443312513919	117.78775360758809	69.60185440448386	10.707977600689823	0.0	Segment_1 Pristine Marine
2017-01-12 13:50:00	4713.695154212834	4081.631485807021	2458.620540663285	1564.0897557160763	808.8272366887928	139.2682659199246	32.13883059690568	21.42588706460379	0.0	Segment_1 Pristine Marine
2017-01-12 13:55:00	4903.681383577912	3907.9556877858895	2821.2228047440612	1563.1822751143561	819.0646852482757	214.13455823484333	80.30045933806625	21.413455823484327	0.0	Segment_1 Pristine Marine
2017-01-12 14:00:00	4813.8941309523825	4246.2937106176205	2800.5190550479383	1692.0918191111828	813.9175838762651	155.28690745007685	58.90193041209813	26.77360473277188	0.0	Segment_1 Pristine Marine
2017-01-12 14:05:00	5168.788312416602	4472.474861002967	2876.310180070172	1842.5525175868509	958.7700600233903	187.469006149825	107.12514637132854	21.425029274265707	0.0	Segment_1 Pristine Marine
2017-01-12 14:10:00	5782.623475677437	4614.308445373748	3301.2938470966656	1972.2015190447607	1023.6154623302972	316.19535223815467	96.46637864892854	16.077729774821428	5.359243258273809	Segment_1 Pristine Marine
2017-01-12 14:15:00	5657.958579338246	4796.150318909242	2906.595561571114	1948.4360670568797	1113.3920383182167	305.11224126989595	74.9398487329569	16.05853901420505	0.0	Segment_1 Pristine Marine
2017-01-12 14:20:00	5363.766633629868	4732.105493142518	3035.1853106468416	1927.101784537677	1065.259042008327	289.06526768065163	69.58978666386056	10.706121025209317	0.0	Segment_1 Pristine Marine
2017-01-12 14:25:00	5350.829654014107	4852.704370907689	3020.888813677634	1955.0078315466958	1033.7438670918145	246.3845486332822	53.56185839853961	5.3561858398539615	0.0	Segment_1 Pristine Marine
2017-01-12 14:30:00	5183.387164479525	4615.784851013793	2870.1400001663487	2018.7365299677488	1001.3361567744537	267.7369403140251	107.09477612561005	21.418955225122012	0.0	Segment_1 Pristine Marine
2017-01-12 14:35:00	5102.312053361135	4726.747548907635	2956.229170769701	1963.6658375711631	1062.3110268827604	236.06911708505783	48.28686485830728	16.095621619435757	0.0	Segment_1 Pristine Marine
2017-01-12 14:40:00	4874.568205951767	4451.391405654855	3021.1609540184572	1998.0372976044046	1060.6203349213733	289.2600913421927	58.92335194007629	0.0	5.356668358188753	Segment_1 Pristine Marine
2017-01-12 14:45:00	5280.1775182853025	4675.045612031508	2993.528633591769	1997.4708055988006	1301.3013559262965	310.5986775461942	74.97209458011584	10.710299225730836	0.0	Segment_1 Pristine Marine
2017-01-12 14:50:00	5617.046069127257	4883.4566396988175	3111.061740860759	1895.5522483041461	1354.7308441269745	257.02403366835875	74.96534315327129	16.064002104272422	0.0	Segment_1 Pristine Marine
2017-01-12 14:55:00	5298.133908118063	4869.568981273325	3107.095719624344	2067.8257720258566	1092.8405634540798	417.8508036736187	80.3559237833882	5.357061585559213	0.0	Segment_1 Pristine Marine
2017-01-12 15:00:00	5218.300352409032	4875.4140869529965	3096.6915848998165	2234.1183233619777	1039.3739921636059	300.0254822740305	85.72156636400874	10.715195795501092	0.0	Segment_1 Pristine Marine
2017-01-12 15:05:00	5322.148845164365	4636.801710173379	2869.8911277747484	1965.018738606964	1124.3976433445841	262.3594501137364	53.54274492117068	32.12564695270241	0.0	Segment_1 Pristine Marine
2017-01-12 15:10:00	4826.438708401783	4681.806249881418	2715.876165549061	2105.205785129745	1119.5623641020782	321.40546337858706	80.35136584464676	16.07027316892935	0.0	Segment_1 Pristine Marine
2017-01-12 15:15:00	5063.859437854202	4528.0012962823275	2898.992545903834	2063.053845051712	1028.847631817997	273.28765220165536	64.30297698862479	21.43432566287493	0.0	Segment_1 Pristine Marine
2017-01-12 15:20:00	5107.671248830261	4336.702003723806	2944.6742000593745	1665.079411306301	1097.5603836584942	278.4055607328864	48.185577819153394	10.707906182034089	0.0	Segment_1 Pristine Marine
2017-01-12 15:25:00	5289.458701390135	4368.621761472014	2907.0608045089507	1964.8090520345947	867.2999085275322	273.0388600920009	112.42776592023566	0.0	0.0	Segment_1 Pristine Marine
2017-01-12 15:30:00	5406.1229723624265	4420.269030920715	2989.7092354591023	1982.4236865947448	1060.8645674209718	241.10558350476632	85.72642969058356	5.3579018556614715	0.0	Segment_1 Pristine Marine
2017-01-12 15:35:00	5279.209011171796	4754.500610467094	2805.583693563916	2007.812757798604	1156.5001484919958	331.95837595603587	53.5416735412961	10.70833470825922	0.0	Segment_1 Pristine Marine
2017-01-12 15:40:00	5325.815750777275	4485.460903669705	2799.398630810568	2007.2169914989731	1011.6373637154824	353.27019050381926	74.93610101596165	10.705157287994522	0.0	Segment_1 Pristine Marine
2017-01-12 15:45:00	5549.489903070222	4296.033689442392	2972.9410195019045	1939.1074757832246	1044.5468446898583	299.972427192985	96.41970874060232	5.356650485589016	0.0	Segment_1 Pristine Marine
2017-01-12 15:50:00	5337.0547167399545	4416.31909860628	3040.568785464688	2119.8331673310145	1129.5070664314246	256.94947482800177	64.23736870700044	21.412456235666813	0.0	Segment_1 Pristine Marine
2017-01-12 15:55:00	5631.889116365979	4839.570115204226	3222.811072293079	2066.453611138088	1092.1153799797146	364.03845999323823	80.30260146909666	10.707013529212887	0.0	Segment_1 Pristine Marine
2017-01-12 16:00:00	5455.187011880761	4721.761476426723	3056.8319762354413	2328.7599118431117	1252.7122284397428	278.3804952088317	64.24165274049963	32.120826370249816	0.0	Segment_1 Pristine Marine
2017-01-12 16:05:00	5641.542655658915	5090.234407525264	3227.5618798504042	2055.362789158466	1075.8539599501346	326.5029430694438	74.93510168806908	10.705014526867009	0.0	Segment_1 Pristine Marine
2017-01-12 16:10:00	5741.850376426658	4906.282597767555	3015.542688365866	1965.7267613326333	1231.926853151242	332.0846299799	101.76787047771127	16.068611128059676	0.0	Segment_1 Pristine Marine
2017-01-12 16:15:00	5603.477292964165	4618.72101607266	3173.6982184601247	2124.7187061191726	1214.8895372520205	272.9487506601456	80.27904431180752	16.055808862361506	0.0	Segment_1 Pristine Marine
2017-01-12 16:20:00	5263.16406159033	4508.223946957332	2976.9269768506847	2307.653825580297	1327.8379321204495	342.6678534504385	80.31277815244654	10.708370420326203	0.0	Segment_1 Pristine Marine
2017-01-12 16:25:00	5264.357905011553	4391.427753926218	3143.6196238471834	2195.713876963109	1178.1879339802053	305.25778289487135	69.6201960988303	0.0	0.0	Segment_1 Pristine Marine
2017-01-12 16:30:00	5135.097830502205	4138.095537732466	2857.001193797156	1972.5636760175491	1259.6534344133804	359.13523449232554	53.602273804824705	0.0	0.0	Segment_1 Pristine Marine
2017-01-12 16:35:00	5523.99007863116	4576.561547703142	3275.8545815138277	2050.0854652284247	1065.1880093484504	235.5189568408634	58.87973921021585	5.352703564565077	0.0	Segment_1 Pristine Marine
2017-01-12 16:40:00	5012.018805974895	4846.02245663171	3014.707892910113	1783.1220752026072	1178.0386082419627	283.80021016738186	21.418883786217503	0.0	0.0	Segment_1 Pristine Marine
2017-01-12 16:45:00	5159.060203563001	4677.405205305044	2905.9851561563373	2076.468214712079	1204.1374956448913	230.12405472324588	74.92411084012656	16.05516660859855	0.0	Segment_1 Pristine Marine
2017-01-12 16:50:00	5419.917608037765	4707.616183266002	3068.78734130992	2179.7494727977964	1140.753409596881	273.1381403260138	85.69039696502394	5.355649810313996	5.355649810313996	Segment_1 Pristine Marine
2017-01-12 16:55:00	5212.681682700554	4672.14692915563	3093.3573024650104	2119.3243802355432	1059.6621901177716	283.64694988000963	26.75914621509525	10.703658486038098	5.351829243019049	Segment_1 Pristine Marine
2017-01-12 17:00:00	5183.577342454942	4546.340045190336	3111.217392527192	2163.39384953698	947.8235429902113	262.3918282854258	53.54935271131138	10.709870542262275	0.0
2017-01-12 17:05:00	5038.2546778205215	4642.047614952595	2853.761682548712	1938.2021183539093	1065.475750144829	299.83237190005224	69.60394347679785	10.708298996430438	0.0
2017-01-12 17:10:00	5028.451940880316	4455.454754858811	2666.8467162496245	1917.1307719224208	1188.8352831474228	283.8210360667271	58.906252768566006	0.0	0.0	Segment_1 Pristine Marine
2017-01-12 17:15:00	5341.980346975857	4410.6130319720505	2665.637487769516	2076.842058744121	931.3673150038068	326.51382882317364	90.99565721301559	21.41074287365073	0.0	Segment_1 Pristine Marine
2017-01-12 17:20:00	4597.847010424959	4340.624800051533	2936.6202350965937	1907.7313936028968	1173.5763348287485	310.8101708678877	37.511572346124375	0.0	0.0	Segment_1 Pristine Marine
2017-01-12 17:25:00	5042.734327778812	4143.393173780043	2960.3312985792822	1739.7968752952381	1054.5845674866518	256.95461542821977	53.532211547545785	21.412884619018318	0.0	Segment_1 Pristine Marine
2017-01-12 17:30:00	5135.982502705949	4161.2704948931405	2715.269164621393	1810.1794430809286	1001.4898102252477	337.4003103967412	42.84448385990364	5.355560482487955	0.0	Segment_1 Pristine Marine
2017-01-12 17:35:00	5034.1443188793155	4455.137304567319	2916.4797757937677	2010.4410219166602	1056.151683513552	246.61409868844365	75.05646481822197	21.444704233777703	0.0	Segment_1 Pristine Marine
2017-01-12 17:40:00	5094.582567318138	4489.232588236172	2924.9653856526847	1687.4800301842413	926.7747467361072	241.0685757406059	101.78450975714472	5.357079460902353	0.0	Segment_1 Pristine Marine
2017-01-12 17:45:00	5031.625229285356	4153.767210558975	2863.744146454963	1868.124686192116	818.9772979581481	235.52288307293156	58.88072076823288	5.3527927971120794	0.0	Segment_1 Pristine Marine
2017-01-12 17:50:00	5092.730294629312	4412.628562328658	3073.8456247289428	1917.1371666427906	1060.3160865789737	289.1771145215382	58.906449254387425	21.420527001595424	0.0	Segment_1 Pristine Marine
2017-01-12 17:55:00	5160.677269676369	4689.578099830394	2869.422216334579	2114.592864649549	1150.980926328236	278.37678218171294	117.77479246149392	21.413598629362532	0.0	Segment_1 Pristine Marine
2017-01-12 18:00:00	5113.997298851679	4209.007200939707	2816.7147426135957	1981.3392676179285	990.6696338089639	278.4584916652224	58.90468092918165	10.709941987123935	0.0	Segment_1 Pristine Marine
2017-01-12 18:05:00	5170.07386274099	4549.236835745178	2900.807488204572	2103.3530311151235	1032.9443638809641	326.4746435064186	69.57656337022037	10.704086672341594	0.0	Segment_1 Pristine Marine
2017-01-12 18:10:00	5169.935984912795	4356.447092876828	2825.803519703888	1942.739919796423	1065.028220494458	289.0026326969885	69.57470787149724	10.703801210999575	0.0	Segment_1 Pristine Marine
2017-01-12 18:15:00	5057.5123532003445	4388.529237697654	2997.0443574520564	1867.8008584835136	984.7431460199613	267.59324620107645	21.407459696086114	10.703729848043057	0.0	Segment_1 Pristine Marine
2017-01-12 18:20:00	4941.0066506540825	4352.154287087506	2746.193295542301	1878.9743601078906	1011.7554246734793	294.4261817832877	32.11921983090411	5.353203305150685	0.0	Segment_1 Pristine Marine
2017-01-12 18:25:00	4867.84723518509	4294.844315311817	2699.004407627377	1874.3086164079	862.1819635476343	257.04803882165487	53.551674754511446	0.0	0.0	Segment_1 Pristine Marine
2017-01-12 18:30:00	4922.597553092721	4317.316243517663	2844.2865078261525	1971.1816099435487	932.0260873102648	283.89300360600015	53.56471766150947	0.0	0.0	Segment_1 Pristine Marine
2017-01-12 18:35:00	4726.426563400589	4040.5052480771474	2872.295507916911	1720.1620485845679	1018.1644524332337	284.01429462611253	26.79380137982193	16.07628082789316	0.0	Segment_1 Pristine Marine
2017-01-12 18:40:00	4994.805155920291	4250.670196999691	2484.018855677401	1755.9443634960944	979.688471096906	289.08840130728385	32.120933478587084	10.706977826195695	0.0	Segment_1 Pristine Marine
2017-01-12 18:45:00	4999.973673277317	4158.606184848015	2475.8712079894112	1720.2481769796555	991.4202889135088	332.25977250074345	48.231257298495024	5.359028588721669	0.0	Segment_1 Pristine Marine
2017-01-12 18:50:00	5128.230881173691	3954.6858832875487	2754.3476206094847	1913.039106143164	937.7642677172372	214.3461183353685	37.51057070868949	10.717305916768423	0.0	Segment_1 Pristine Marine
2017-01-12 18:55:00	5159.587836383705	4167.359406309915	2767.512810367975	1925.4594940350837	852.7801101715271	203.8090829340757	53.63396919317781	0.0	0.0	Segment_1 Pristine Marine
2017-01-12 19:00:00	5025.25039709831	4195.7362207934775	2820.348199436431	1905.206753319487	909.7897417536876	214.06817453027944	48.16533926931289	21.406817453027944	0.0	Segment_1 Pristine Marine
2017-01-12 19:05:00	4888.175473352372	4299.238669334014	2842.9585721249828	2050.5708721730107	931.5909445381301	240.92869255296463	80.30956418432156	0.0	0.0	Segment_1 Pristine Marine
2017-01-12 19:10:00	5123.5451602042185	4304.42038537533	2901.736130439588	1863.107330983352	883.3698552076238	278.39534830785715	74.95259377519231	10.707513396456042	0.0	Segment_1 Pristine Marine
2017-01-12 19:15:00	4944.534845918036	4414.1892882301845	2753.511279308635	1762.461499790936	899.9803403187758	203.56698173877066	96.42646503415457	16.071077505692426	5.357025835230809	Segment_1 Pristine Marine
2017-01-12 19:20:00	5164.259064316439	4628.547543121787	2748.2001037285613	1639.277254855633	819.6386274278165	283.92710623316515	69.64249775530467	16.07134563583954	0.0	Segment_1 Pristine Marine
2017-01-12 19:25:00	5154.4301256325325	4469.313764177741	2670.883315358913	1894.7749371484078	952.7399401480693	198.04144823302562	37.46730101705891	5.352471573865558	0.0	Segment_1 Pristine Marine
2017-01-12 19:30:00	5238.4021808378475	4472.459939672395	2897.725541751816	2019.3022721634647	980.1918191138304	166.04342290999313	53.562394487094565	5.356239448709457	0.0	Segment_1 Pristine Marine
2017-01-12 19:35:00	5315.252360960615	4571.224084854346	2869.0586762083485	1889.510658025274	899.2571970205272	203.40341361178588	80.29082116254706	5.352721410836471	0.0	Segment_1 Pristine Marine
2017-01-12 19:40:00	4957.760562281784	4267.100613540584	2810.8253727839483	1713.2649891254543	931.5878378369656	176.68045200356246	58.893484001187495	10.707906182034089	0.0	Segment_1 Pristine Marine
2017-01-12 19:45:00	4917.208269751454	4060.178505960351	2463.960570899422	1676.5644754163454	867.742635838492	192.83169685299825	53.56436023694395	5.356436023694394	0.0	Segment_1 Pristine Marine
2017-01-12 19:50:00	4559.9713250639315	3933.7780797206456	2285.3377415519944	1578.8633109082864	631.5453243633145	133.80197550070224	32.112474120168535	5.352079020028088	0.0	Segment_1 Pristine Marine
2017-01-12 19:55:00	4690.015986456494	3629.943879928656	2189.744906918614	1472.3223701775526	588.928948071021	171.3247848933879	21.41559811167349	0.0	0.0	Segment_1 Pristine Marine
2017-01-12 20:00:00	4366.762878212878	3804.173795743734	2244.9983386149647	1473.4475969429957	621.5269863468636	117.87580775543964	58.93790387771983	5.357991261610894	0.0	Segment_1 Pristine Marine
2017-01-12 20:05:00	4624.705041735704	3730.8095070483632	2258.825842144059	1268.582285753891	711.9048270264453	155.22736829899932	42.8213429790343	0.0	0.0	Segment_1 Pristine Marine
2017-01-12 20:10:00	4690.813775825707	3641.270967535937	2431.0838518548762	1365.4766128259766	642.5772295651652	187.41835862317325	42.838481971011035	10.709620492752755	0.0	Segment_1 Pristine Marine
2017-01-12 20:15:00	4883.330185420094	3693.319975581169	2337.137168872844	1468.7513400714663	552.1218541144564	107.20812701251577	21.44162540250316	0.0	0.0	Segment_1 Pristine Marine
2017-01-12 20:20:00	4715.621785361587	3955.5556179139758	2178.4995081068855	1493.369441675236	674.4249091436549	117.75673016793976	37.46805050798083	10.705157287994522	0.0	Segment_1 Pristine Marine
2017-01-12 20:25:00	4801.535183272918	3602.489607962848	2558.6776115991697	1316.8089800280245	653.0516079813781	112.4105226853192	48.17593829370821	16.058646097902738	0.0	Segment_1 Pristine Marine
2017-01-12 20:30:00	4102.742539630339	3208.2803932618444	2013.8788445182865	1156.909123446675	433.8409212925032	107.1212151339514	26.78030378348785	0.0	0.0	Segment_1 Pristine Marine
2017-01-12 20:35:00	2753.32753610902	2399.7874244685613	1226.6770540252244	733.8635650718593	251.76341283487145	64.28002029826504	0.0	10.713336716377507	0.0	Segment_1 Pristine Marine
2017-01-12 20:40:00	3866.7791630467045	3133.0551390336877	1772.7200872139324	1172.8873084587653	482.00848292825964	107.11299620627993	21.422599241255984	16.066949430941985	0.0	Segment_1 Pristine Marine
2017-01-12 20:45:00	3517.453339814029	3174.8094832720226	1739.9883340023734	1135.0077747953944	503.2581642960711	91.0147743939703	26.7690512923442	5.35381025846884	0.0	Segment_1 Pristine Marine
2017-01-12 20:50:00	4657.908122483997	3779.865671808853	2393.201069827985	1434.8498584203576	626.4083337133651	203.44886052228955	37.4774216751586	5.3539173821655135	0.0	Segment_1 Pristine Marine
2017-01-12 20:55:00	4829.265688097375	3624.626242618539	2141.581236406818	1402.7357098464654	551.4571683747556	187.3883581855966	32.12371854610227	10.707906182034089	0.0	Segment_1 Pristine Marine
2017-01-12 21:00:00	2282.831877560829	1682.6507266528174	1082.469575744806	659.1275139436195	284.01429462611253	48.22884248367948	5.358760275964387	0.0	0.0	Segment_1 Pristine Marine
2017-01-12 21:05:00	2662.833541476435	2125.9719403723147	1261.6247625946814	671.0770013801498	204.0074084195656	37.58031207728839	5.368616011041199	5.368616011041199	0.0	Segment_1 Pristine Marine
2017-01-12 21:10:00	4626.170303370048	3897.976829691429	2120.328055711272	1311.8191253769232	530.082013927818	91.02418420982731	32.126182662291995	16.063091331145998	0.0	Segment_1 Pristine Marine
2017-01-12 21:15:00	5818.078409921345	5004.51086777963	2911.7154139808754	1878.6987321825131	995.54975551552	278.3257381011131	26.762090202030105	0.0	0.0	Segment_1 Pristine Marine
2017-01-12 21:20:00	6076.757023280331	5075.564456449121	2912.5601944180617	1986.3232208255529	985.1306539943444	262.3445763354504	64.24765134745725	16.061912836864312	0.0	Segment_1 Pristine Marine
2017-01-12 21:25:00	5552.623384780998	4926.146108002429	2778.9889457100658	1879.4318303357093	1022.7107680744174	214.18026556532303	69.60858630872997	21.4180265565323	0.0	Segment_1 Pristine Marine
2017-01-12 21:30:00	5846.380298435686	4743.491707338844	3030.266711460255	1863.132183017966	942.273747733224	182.03015581210013	85.66124979392947	10.707656224241184	0.0	Segment_1 Pristine Marine
2017-01-12 21:35:00	5878.7777271719715	4861.502892779737	3303.466172736892	1938.1762634209963	1022.6289124679843	262.3498257116819	80.31117113622912	5.354078075748608	0.0	Segment_1 Pristine Marine
2017-01-12 21:40:00	6776.839033763853	5668.777675162653	3506.1844921921993	2269.652251434339	1027.7670572532857	224.82404377415625	64.23544107833035	5.352953423194196	5.352953423194196	Segment_1 Pristine Marine
2017-01-12 21:45:00	6879.646182132461	5883.837474057256	3346.131411543026	2419.922236827916	1204.6073081554896	214.1524103387536	58.89191284315725	5.35381025846884	0.0	Segment_1 Pristine Marine
2017-01-12 21:50:00	6936.456276789546	5684.040560146988	3719.781722506739	2397.787354939596	1204.245881387074	235.4969723601389	58.874243090034724	0.0	0.0	Segment_1 Pristine Marine
2017-01-12 21:55:00	6799.066950397784	6033.502718975042	3249.6327865287044	2125.3776215022995	1043.9512246673762	224.85103300528104	42.8287681914821	16.06078807180579	0.0	Segment_1 Pristine Marine
2017-01-12 22:00:00	6686.418467809219	5631.7952186831835	3474.3679628568325	1980.764478053972	1027.8561615847636	267.6708754126989	69.59442760730171	16.060252524761932	0.0	Segment_1 Pristine Marine
2017-01-12 22:05:00	6508.757331153783	5475.706208692697	3270.436455045199	1969.7555081123287	936.7043856512436	192.6934736196844	74.93635085209948	0.0	0.0	Segment_1 Pristine Marine
2017-01-12 22:10:00	6522.593985099494	5130.250441482196	3459.438189141439	2120.646320278653	985.3508154830104	155.29985678808316	42.841339803609145	5.355167475451143	5.355167475451143	Segment_1 Pristine Marine
2017-01-12 22:15:00	6499.699052494692	5295.059607015857	3239.141620065312	2013.0863622224088	979.7734156561193	267.69765455085223	53.53953091017045	0.0	5.353953091017044	Segment_1 Pristine Marine
2017-01-12 22:20:00	6898.5308905809925	6058.290898477645	3607.144934252591	2151.4425275512485	1038.2583341913983	256.8886600061192	32.1110825007649	10.703694166921633	0.0	Segment_1 Pristine Marine
2017-01-12 22:25:00	7191.222336417092	5847.218757533481	3378.750032970354	2254.2848872908385	1012.018631111564	278.4389884539753	32.1275755908433	5.354595931807217	0.0	Segment_1 Pristine Marine
2017-01-12 22:30:00	7233.6489633168485	5643.424135703892	3812.2561523920026	2056.048261964226	995.8983768889219	192.7545245591462	48.18863113978655	5.3542923488651715	0.0	Segment_1 Pristine Marine
[truncated: 25,361 more rows]
