# Supplementary material for: Sources, Occurrence and Characteristics of Fluorescent Biological Aerosol Particles Measured Over the Pristine Southern Ocean
Source: J Geophys Res Atmos. 2021 Jun 9;126(11):e2021JD034811. doi: 10.1029/2021JD034811 (PMC8244095; doi:10.1029/2021JD034811)
Supplement: Supplementary file 2 — Data Set S1 [file JGRD-126-e2021JD034811-s001.zip › Data archive/_Particle_size_distribution_data/PSD_tot_clean_9bin_0.5um_14um_12hour_ave.csv]

time_	0.6028570409756517	0.8764012816178796	1.2740652496625366	1.8521678304726774	2.6925824035672523	3.914332103559852	5.69044638955526	8.272466223025312	12.02606838308921	region_label
2017-01-07 00:00:00	7728.757247944807	6694.3629532790965	3988.2504525002846	2528.269632978297	1238.4150439758016	295.32561477154434	81.19256291421327	15.465385850179691	0.0	Segment_1 Pristine Marine
2017-01-07 12:00:00	5108.60509588171	4432.942102813171	2732.929737922767	1793.6964269263863	916.1850189790168	236.5411430299044	65.32473269100498	9.10254175481097	0.0	Segment_1 Pristine Marine
2017-01-08 00:00:00										Segment_1 Pristine Marine
2017-01-08 12:00:00	4337.0641406186	3697.655829642238	2227.2898381427126	1399.911777049102	673.9225112304068	168.57465842115312	49.80168037540053	14.282918946144065	0.0	Segment_1 Pristine Marine
2017-01-09 00:00:00	3887.4015772579555	3677.561687340257	2188.3319493682766	1425.095007161924	686.1461994803799	156.4041163812526	47.25167184406246	12.144463562940437	0.3271062855588096	Segment_1 Pristine Marine
2017-01-09 12:00:00	1355.5782027346927	1230.4738549999051	726.9177862512947	440.4955554923539	188.59965809675555	35.33234104042455	7.742506791824432	0.8631045081789049	0.0	Segment_1 Pristine Marine
2017-01-10 00:00:00	2030.0172767867937	1804.4446710417747	1165.8800379940528	783.4981008299854	424.0550682336911	123.14351196809055	37.90233830425845	8.584246070393299	0.0	Segment_1 Pristine Marine
2017-01-10 12:00:00	3595.3870695869487	3281.226371275822	2189.1418068035086	1570.6553367477554	912.5913922558417	277.78963408471446	87.7751318313005	19.221745139847247	0.0	Segment_1 Pristine Marine
2017-01-11 00:00:00	3192.8438843070744	2775.195321301909	1845.6057223208472	1250.7673733622096	712.8544042363292	213.6412726740326	65.00416205308103	15.141336078991232	0.04969594679894501	Segment_1 Pristine Marine
2017-01-11 12:00:00	4114.299283869972	3532.3120607035244	2262.5964189101865	1521.8480709364267	845.5533591994671	245.54039045921078	80.41657980182259	23.03424690521498	1.0568207833142553	Segment_1 Pristine Marine
2017-01-12 00:00:00	3316.663493762603	2782.6224605571842	1742.8204811407325	1109.1370864612393	567.0434173890185	154.85706012483328	53.13104224629831	14.717145518955089	1.1698695942742485	Segment_1 Pristine Marine
2017-01-12 12:00:00	5376.045085648609	4548.171045105415	2876.128680369058	1861.7726118534165	950.025080641147	235.7242789914614	59.0152980538927	10.973231020864977	0.45250805285258183	Segment_1 Pristine Marine
2017-01-13 00:00:00	4663.046597915965	3895.298473823973	2324.1773027935847	1429.0482132406798	651.2356610461712	141.55230138170694	29.985790464177803	4.525937169921063	0.037697483549803006	Segment_1 Pristine Marine
2017-01-13 12:00:00	7558.603678651024	6184.658056176353	3669.311628572983	2158.178271352537	965.1937805841059	197.96855913125614	41.997498162197836	7.81103134372904	0.307175474825738	Segment_1 Pristine Marine
2017-01-14 00:00:00	11747.102468185827	9035.937834120956	5017.245664180693	2645.981967374935	1103.5122319786187	222.10918364578674	46.941322920629034	6.920086051712345	0.06527034428967227	Segment_1 Pristine Marine
2017-01-14 12:00:00	10576.425506726619	8278.59439921901	4700.700832072329	2464.051321277357	1016.3032749865737	207.33624782780458	47.58743785006486	8.208448251707612	0.11899591688931545	Segment_1 Pristine Marine
2017-01-15 00:00:00	9584.961898430949	7329.152771179923	3989.0259782869225	1908.3835827716105	700.1625884107369	115.53231669448104	17.760117338869783	1.6568814457419294	0.03851662056452403	Segment_1 Pristine Marine
2017-01-15 12:00:00	12547.626658182902	9768.552796826501	5410.350668780127	2669.353847254187	1068.9620825234579	202.98384038780418	37.12282086461131	5.2961565966109685	0.0	Segment_1 Pristine Marine
2017-01-16 00:00:00										Segment_1 Pristine Marine
2017-01-16 12:00:00	12951.904271389907	10334.283752446481	5735.917380893382	2930.003604542603	1279.2483846195612	265.98520954057733	57.217483503099274	11.062816667464684	0.0	Segment_1 Pristine Marine
2017-01-17 00:00:00	6903.880862791518	5855.753222292739	3451.3591729722407	1835.3874677780889	881.4050059233629	200.39011620355595	61.6425696046265	11.067558623470813	0.0	Segment_1 Pristine Marine
2017-01-17 12:00:00										Segment_1 Pristine Marine
2017-01-18 00:00:00										Segment_1 Pristine Marine
2017-01-18 12:00:00										Segment_1 Pristine Marine
2017-01-19 00:00:00										Segment_1 Pristine Marine
2017-01-19 12:00:00										Segment_1 Pristine Marine
2017-01-20 00:00:00										Segment_1 Pristine Marine
2017-01-20 12:00:00										Segment_1 Pristine Marine
2017-01-21 00:00:00										Segment_1 Pristine Marine
2017-01-21 12:00:00										Segment_1 Pristine Marine
2017-01-22 00:00:00										Segment_1 Pristine Marine
2017-01-22 12:00:00	4023.5065694312266	3735.307458448803	2354.0048376353716	1443.4169149487395	581.8650208450691	135.5111490737852	32.075966571049285	9.708657023844582	0.0	Segment_1 Pristine Marine
2017-01-23 00:00:00	3692.0089338209523	2859.9960100761464	1393.0701185571486	693.1389706877858	341.7410647904667	83.99212258443052	9.478453831466163	0.0	0.0	Segment_1 Pristine Marine
2017-01-23 12:00:00	3572.152717320572	3724.351366757017	2559.0685581144894	1752.23589651816	834.7901174399067	192.6623441683884	43.097321876955284	8.333208319283301	0.0	Segment_1 Pristine Marine
2017-01-24 00:00:00	8051.8608459736615	8423.923423215505	5269.8488999451	3748.476455304163	1977.3820387498524	535.1916878520007	159.47171175783984	34.64631692588867	1.2440876689677265	Segment_1 Pristine Marine
2017-01-24 12:00:00	4650.293780200905	5813.055605255081	3686.377577066396	2814.4606066415786	1581.9885868898377	440.2305929082654	148.47592223345532	41.505390550514846	4.5948829794569	Segment_1 Pristine Marine
2017-01-25 00:00:00	9080.262046044034	8116.3542661695465	4659.167118207446	2884.6559684882154	1306.789219183165	308.76779973777974	91.0846986872788	11.15897386754744	0.0	Segment_1 Pristine Marine
2017-01-25 12:00:00	1632.2849523056623	1934.4768119332591	1132.5800109593442	770.835808672629	362.45649929085965	78.93508633249367	21.951633764460063	4.003764710287441	0.22674422427887375	Segment_1 Pristine Marine
2017-01-26 00:00:00	1461.9791041901633	1675.3456840214862	1030.1055051172452	707.5621351409701	339.0321686911908	75.0257391925945	20.07562906115398	4.045545276884949	0.0777589329712463	Segment_1 Pristine Marine
2017-01-26 12:00:00	1799.0011091842975	2157.0936334846906	1370.8720635183327	983.4330272315839	502.2286220235057	121.96743137840285	31.0289594236588	7.109838510990058	0.34924929997972537	Segment_1 Pristine Marine
2017-01-27 00:00:00	865.4684789500037	949.4293919360236	523.3340767682975	350.3696287394657	176.09166624476205	45.95557214859486	12.50496624001434	2.402492845074581	0.2527167799819917	Segment_1 Pristine Marine
2017-01-27 12:00:00	2674.491801647383	2723.50359750204	1308.9636919121965	679.1258728746622	291.3699611878628	39.28497498125415	9.69423440926208	0.254895744951357	0.0	Segment_1 Pristine Marine
2017-02-01 00:00:00	596.2267659757248	707.011171024754	427.6226068756888	297.8263676459665	159.4063964553707	32.765933166827566	6.668999019950068	1.2927637018740614	0.0	Segment_2 Pristine Marine
2017-02-01 12:00:00	3875.671847896998	4067.1173194294665	1972.799332921725	1047.3159697698977	405.1448162234423	65.15775911122276	15.4629301664617	2.9712020458876514	0.34684304772501784	Segment_2 Pristine Marine
2017-02-02 00:00:00	5253.9216140931385	5790.62650236967	2943.4115141207944	1652.165062372031	634.1364106892354	95.94725083615718	21.007244514648548	3.1382350638958405	0.2093274287152158	Segment_2 Pristine Marine
2017-02-02 12:00:00	10292.287259405795	11335.362749045615	5828.265292103503	3045.3174983059484	897.6302996054009	72.27654066211755	4.462226417456148	0.0	0.0	Segment_2 Pristine Marine
2017-02-03 00:00:00										Segment_2 Pristine Marine
2017-02-03 12:00:00										Segment_2 Pristine Marine
2017-02-04 00:00:00										Segment_2 Pristine Marine
2017-02-04 12:00:00										Segment_2 Pristine Marine
2017-02-05 00:00:00	1389.4954274830598	1594.3766400509546	984.9980299972921	671.660929700261	372.76763629249217	87.40225866092086	32.97799187950459	11.131408206587711	4.121610717506145	Segment_2 Pristine Marine
2017-02-05 12:00:00	2391.27914775974	2957.9952708213536	1895.8429309371393	1450.1204655321685	905.0602216198549	272.8953877609798	103.34260787107596	34.83847321272576	7.024293974855179	Segment_2 Pristine Marine
2017-02-06 00:00:00										Segment_2 Pristine Marine
2017-02-06 12:00:00										Segment_2 Pristine Marine
2017-02-07 00:00:00										Segment_2 Pristine Marine
2017-02-07 12:00:00	1158.8245470516194	1431.5237111028084	899.6611185823612	645.3610983057102	358.3570085581933	87.67776558222567	28.928319812483345	9.153911539265902	2.017063964310779	Segment_2 Pristine Marine
2017-02-08 00:00:00	1401.760056354806	1826.8134558484744	1211.7154644254392	950.4078561065008	555.2787198327918	144.9612543880786	43.1086011283729	9.603065712849595	1.1167870322276077	Segment_2 Pristine Marine
2017-02-08 12:00:00	515.146972031791	570.0371351585727	331.37449550756617	239.35547937528	126.17449674354816	24.21334272929523	2.7000485124113673	1.0908420458686174	0.5355917811672287	Segment_2 Pristine Marine
2017-02-09 00:00:00	3085.1704769305093	3810.51611898652	2275.799818296598	1544.7793791743838	756.3491736410609	151.88096522992805	36.97538619626648	10.414120558527108	1.9765539052793557	Segment_2 Pristine Marine
2017-02-09 12:00:00	2621.1970932575314	2980.244325066908	1575.738905423375	936.1654538952981	418.65990099361255	92.75961784960026	29.66986577192243	9.128477430919544	1.7500306439513553	Segment_2 Pristine Marine
2017-02-10 00:00:00	2186.4593285757196	2568.5320376459185	1440.991860175503	941.9278640790494	486.17399007374064	114.81105282201223	35.55044273377112	9.156570718340378	1.2212504234146933	Segment_2 Pristine Marine
2017-02-10 12:00:00	3323.327097418841	3518.7190900696714	1780.746778658442	1045.820959024405	421.26980248397746	61.14900791544221	10.537354872477538	1.0901379460045455	0.0	Segment_2 Pristine Marine
2017-02-11 00:00:00										Segment_2 Pristine Marine
2017-02-11 12:00:00										Segment_2 Pristine Marine
2017-02-12 00:00:00										Segment_2 Pristine Marine
2017-02-12 12:00:00										Segment_2 Pristine Marine
2017-02-13 00:00:00										Segment_2 Pristine Marine
2017-02-13 12:00:00	3540.3371681941335	4385.3987896256485	2757.6498399053494	2125.3421391827296	1239.485021030176	345.60141121006296	120.07975533001844	38.10327919203294	7.8255946838584975	Segment_2 Pristine Marine
2017-02-14 00:00:00	3238.389995740013	3907.4139544497093	2386.510203256792	1783.1457927222377	1050.7932102054128	293.61409784173475	103.32498936993255	32.28357665843847	4.388588104743337	Segment_2 Pristine Marine
2017-02-14 12:00:00	2160.245158195972	2657.535258186561	1626.6220489717068	1194.8359236897284	677.746208539579	174.09670342638182	54.009343314049325	13.00645742343415	1.8633685163189333	Segment_2 Pristine Marine
2017-02-15 00:00:00	1576.0352597233555	1943.532680674764	1174.876544656352	862.2673274853632	488.1413738432061	128.25604959751686	45.13331044073396	10.721333966978639	1.7882837724656566	Segment_2 Pristine Marine
2017-02-15 12:00:00	977.1749841830297	1161.4776149576508	665.7747995179766	492.1431289258023	209.38777301807445	28.6304727744041	5.367295246275451	7.1571151239862365	0.0	Segment_2 Pristine Marine
2017-02-16 00:00:00	686.886541231491	846.0242085746655	481.6684170057645	334.2769552834063	167.4591765687189	35.109934387864776	10.599856991152471	2.533921613732989	0.9484624210536905	Segment_2 Pristine Marine
2017-02-16 12:00:00	1494.1444556350175	1830.6177050834729	1139.2219044391823	862.5664348936053	510.76910210259956	145.15988279561037	53.77542482272456	17.732903986806367	3.474719213363748	Segment_2 Pristine Marine
2017-02-17 00:00:00	1149.210937976665	1389.905937294456	771.5887996215542	501.7780302756488	275.2087497039205	54.579086385606985	12.395308936512079	1.9125769424152912	0.318528041928362	Segment_2 Pristine Marine
2017-02-17 12:00:00	740.8668482454144	874.2932621245976	457.419561066402	281.02328022789203	119.62206835004778	19.550902538337347	3.4953499239101014	0.9449059012584561	0.06695209963092412	Segment_2 Pristine Marine
2017-02-18 00:00:00	2266.002118519573	2762.742467664781	1728.2697546688155	1320.0553885657405	779.3952496109356	220.6099477735771	81.16497934068214	27.816500393959064	4.861768957742112	Segment_2 Pristine Marine
2017-02-18 12:00:00	2384.689893602351	2965.959868119322	1886.5503692311513	1446.0309567357006	862.7143667196888	252.1932393083821	82.80875565662646	17.744668052138696	2.0674455833435252	Segment_2 Pristine Marine
2017-02-19 00:00:00	2561.1254354969833	3106.57497845287	1885.4850096956727	1376.3795924495817	757.5563780553615	202.46315173995418	62.32439835704289	13.836071148184029	1.1561023536054373	Segment_2 Pristine Marine
2017-02-19 12:00:00	3709.835030634482	4524.154171500506	2702.6821599385858	1923.1984090096912	975.0099472767209	211.61353184753472	48.23422736641402	29.466330691342716	0.0	Segment_2 Pristine Marine
2017-02-27 00:00:00										Segment_3 Pristine Marine
2017-02-27 12:00:00	6809.143840786405	6493.515851068479	3853.4987092687925	2468.40289704787	1008.5643334382612	214.8201420977426	47.68273229813016	13.719715346910684	0.5020843994947718	Segment_3 Pristine Marine
2017-02-28 00:00:00	9539.849673283756	8568.84846748218	5018.51708799819	3037.9884133921437	1249.638857927973	239.84762371495233	54.836980794302846	12.142763801067881	0.0	Segment_3 Pristine Marine
2017-02-28 12:00:00	2686.9596020179292	2565.822301377516	1548.9536074755865	1091.1204072811106	608.4002741972818	176.51892113657723	63.018943949480196	20.061322832497233	1.1069488034731336	Segment_3 Pristine Marine
2017-03-01 00:00:00	2803.353929189268	2846.5140883539502	1715.9029015981935	1143.2934439434503	588.0723559353569	153.63684202898003	37.69502076677007	6.438707592778622	0.18605016395772175	Segment_3 Pristine Marine
2017-03-01 12:00:00	9173.010348175667	8728.304836797046	4888.763019336881	2973.1206818714045	1177.503110646895	201.9437958944094	35.762975029052555	3.105033434028216	0.21419603702256013	Segment_3 Pristine Marine
2017-03-02 00:00:00										Segment_3 Pristine Marine
2017-03-02 12:00:00										Segment_3 Pristine Marine
2017-03-03 00:00:00										Segment_3 Pristine Marine
2017-03-03 12:00:00										Segment_3 Pristine Marine
2017-03-04 00:00:00										Segment_3 Pristine Marine
2017-03-04 12:00:00										Segment_3 Pristine Marine
2017-03-05 00:00:00										Segment_3 Pristine Marine
2017-03-05 12:00:00										Segment_3 Pristine Marine
2017-03-06 00:00:00										Segment_3 Pristine Marine
2017-03-06 12:00:00										Segment_3 Pristine Marine
2017-03-07 00:00:00										Segment_3 Pristine Marine
2017-03-07 12:00:00										Segment_3 Pristine Marine
2017-03-08 00:00:00										Segment_3 Pristine Marine
2017-03-08 12:00:00	2247.4224726357816	2412.3709749686404	1471.8682885124222	1060.04712923673	557.6760417318582	139.4663321423903	41.33721572933561	7.8086309977849595	0.9295158383119537	Segment_3 Pristine Marine
2017-03-09 00:00:00	959.5105681406557	1058.8756453000367	656.6498070859047	469.3045446884394	240.83826958756333	62.879692859151305	21.301785646120738	5.070204697109457	0.7083093127925753	Segment_3 Pristine Marine
2017-03-09 12:00:00	1926.2374590782256	2148.007790651667	1318.0250462097224	943.8727870718293	512.594279368794	140.21883602707055	47.34637917329609	13.297299927242952	2.123044568419999	Segment_3 Pristine Marine
2017-03-10 00:00:00	2062.8180600675023	2165.6760614932564	1368.5771861011976	1002.8443729849272	602.6591651274737	178.15277113965007	71.51193597851501	24.61024388468462	5.630369440010361	Segment_3 Pristine Marine
2017-03-10 12:00:00										Segment_3 Pristine Marine
2017-03-11 00:00:00										Segment_3 Pristine Marine
2017-03-11 12:00:00										Segment_3 Pristine Marine
2017-03-12 00:00:00										Segment_3 Pristine Marine
2017-03-12 12:00:00										Segment_3 Pristine Marine
2017-03-13 00:00:00										Segment_3 Pristine Marine
2017-03-13 12:00:00	1607.7028204976082	1636.2580997160262	1009.5692486516801	749.403433289218	415.35302212215583	112.49825418423436	48.69029251189453	12.917838903011928	3.1842150287048265	Segment_3 Pristine Marine
2017-03-14 00:00:00	2338.9800819637385	2468.2654325560725	1626.3562095168331	1216.0919128446565	724.1222817451956	220.4580449969982	71.88565374928356	21.35696167901727	3.7642619880936143	Segment_3 Pristine Marine
2017-03-14 12:00:00	972.4592644975118	1085.469917541997	708.8294280783714	558.8671264804211	332.0022236277128	95.52232719950025	33.92422521724137	5.8619209790796605	1.1216788806268376	Segment_3 Pristine Marine
2017-03-15 00:00:00	1713.9757868206113	1770.4597924653008	1106.8960633564575	788.6564743886213	425.9822127247171	110.44708357281553	28.583374220975664	5.277628078744509	0.7792329772349529	Segment_3 Pristine Marine
2017-03-15 12:00:00	2219.634521889407	2053.9318096709903	1089.7597028971786	631.010333164455	216.43694902866622	33.11443023662134	4.869830880053255	0.639061874558886	0.04921599899223144	Segment_3 Pristine Marine
2017-03-16 00:00:00	6186.025915045162	5821.482616975508	3310.98560899767	2002.4148300130507	779.6934888314852	151.0006044168752	36.81076239969269	5.707888845041806	0.2911787382320425	Segment_3 Pristine Marine
2017-03-16 12:00:00	11412.024966517874	9795.584879424327	5542.561491187132	3080.358987743014	1165.5808596221427	223.48756914841582	44.740701751980005	6.226022750563162	0.08302073005807487	Segment_3 Pristine Marine
2017-03-17 00:00:00	7854.979752922896	7023.405453852868	4305.052350310224	2604.5205085758816	1052.6476839332681	215.31974643592238	48.11505611783893	7.138213721052273	0.07435041777740484	Segment_3 Pristine Marine
2017-03-17 12:00:00										Segment_3 Pristine Marine
