# Supplementary material for: Sources, Occurrence and Characteristics of Fluorescent Biological Aerosol Particles Measured Over the Pristine Southern Ocean
Source: J Geophys Res Atmos. 2021 Jun 9;126(11):e2021JD034811. doi: 10.1029/2021JD034811 (PMC8244095; doi:10.1029/2021JD034811)
Supplement: Supplementary file 2 — Data Set S1 [file JGRD-126-e2021JD034811-s001.zip › Data archive/_RA2B_data/R_B2A_3std.csv]

time_	region_label	R_B2A
2017-01-07 10:00:09.408	Segment_1 Pristine Marine
2017-01-07 10:00:14.356	Segment_1 Pristine Marine	0.3322327523791199
2017-01-07 10:00:58.695	Segment_1 Pristine Marine
2017-01-07 10:01:23.426	Segment_1 Pristine Marine	0.7035278548714661
2017-01-07 10:01:41.977	Segment_1 Pristine Marine	2.97331331640845
2017-01-07 10:01:47.192	Segment_1 Pristine Marine
2017-01-07 10:01:53.908	Segment_1 Pristine Marine	3.282188066969784
2017-01-07 10:02:25.162	Segment_1 Pristine Marine	3.590283523774746
2017-01-07 10:02:51.909	Segment_1 Pristine Marine	3.2802559003721656
2017-01-07 10:03:03.649	Segment_1 Pristine Marine	0.6878408512056708
2017-01-07 10:03:03.961	Segment_1 Pristine Marine
2017-01-07 10:03:30.672	Segment_1 Pristine Marine
2017-01-07 10:03:31.871	Segment_1 Pristine Marine	0.47674178519401944
2017-01-07 10:03:52.340	Segment_1 Pristine Marine	0.9238450895883102
2017-01-07 10:04:00.526	Segment_1 Pristine Marine	2.9691351344578933
2017-01-07 10:04:00.720	Segment_1 Pristine Marine	3.123547932340158
2017-01-07 10:04:19.522	Segment_1 Pristine Marine	4.049287580996285
2017-01-07 10:04:21.890	Segment_1 Pristine Marine	3.2772628934399575
2017-01-07 10:04:28.964	Segment_1 Pristine Marine	2.9682789900140367
2017-01-07 10:04:45.808	Segment_1 Pristine Marine	4.202556573850451
2017-01-07 10:05:07.517	Segment_1 Pristine Marine	3.2757473042819183
2017-01-07 10:05:08.461	Segment_1 Pristine Marine	0.9079252475162134
2017-01-07 10:05:18.273	Segment_1 Pristine Marine	0.2803538144379261
2017-01-07 10:05:35.959	Segment_1 Pristine Marine	0.5351137862782117
2017-01-07 10:05:46.024	Segment_1 Pristine Marine	0.22467687001235195
2017-01-07 10:06:08.404	Segment_1 Pristine Marine
2017-01-07 10:06:19.095	Segment_1 Pristine Marine
2017-01-07 10:06:49.929	Segment_1 Pristine Marine	0.9099574715943993
2017-01-07 10:07:30.347	Segment_1 Pristine Marine	0.5659972951543998
2017-01-07 10:07:34.956	Segment_1 Pristine Marine	0.23025681733107123
2017-01-07 10:07:53.840	Segment_1 Pristine Marine	0.3196998688416716
2017-01-07 10:07:58.860	Segment_1 Pristine Marine	3.886254582132952
2017-01-07 10:08:17.398	Segment_1 Pristine Marine	4.809631860732623
2017-01-07 10:08:27.109	Segment_1 Pristine Marine
2017-01-07 10:08:53.438	Segment_1 Pristine Marine
2017-01-07 10:09:19.576	Segment_1 Pristine Marine	0.2799874177181933
2017-01-07 10:09:20.586	Segment_1 Pristine Marine	2.959527928088584
2017-01-07 10:09:23.121	Segment_1 Pristine Marine	3.267282777891889
2017-01-07 10:09:33.221	Segment_1 Pristine Marine	0.22172941018583858
2017-01-07 10:10:04.982	Segment_1 Pristine Marine	3.419750924634196
2017-01-07 10:10:08.301	Segment_1 Pristine Marine	3.72732639346643
2017-01-07 10:10:36.728	Segment_1 Pristine Marine	0.2983390549968443
2017-01-07 10:10:41.529	Segment_1 Pristine Marine	0.5879794877565258
2017-01-07 10:11:13.745	Segment_1 Pristine Marine	3.1098895158209174
2017-01-07 10:11:20.169	Segment_1 Pristine Marine	3.570888101202247
2017-01-07 10:11:27.169	Segment_1 Pristine Marine	27.705079470141957
2017-01-07 10:11:34.307	Segment_1 Pristine Marine
2017-01-07 10:11:41.083	Segment_1 Pristine Marine
2017-01-07 10:11:56.058	Segment_1 Pristine Marine
2017-01-07 10:12:15.107	Segment_1 Pristine Marine	4.4907975307442305
2017-01-07 10:12:19.702	Segment_1 Pristine Marine	0.33092971829108525
2017-01-07 10:12:21.230	Segment_1 Pristine Marine	3.4150490833884524
2017-01-07 10:12:40.830	Segment_1 Pristine Marine
2017-01-07 10:12:52.347	Segment_1 Pristine Marine
2017-01-07 10:13:23.059	Segment_1 Pristine Marine	3.566462571590654
2017-01-07 10:13:47.852	Segment_1 Pristine Marine
2017-01-07 10:13:49.912	Segment_1 Pristine Marine	0.9976104028576982
2017-01-07 10:14:23.506	Segment_1 Pristine Marine	2.950492303277512
2017-01-07 10:14:31.861	Segment_1 Pristine Marine
2017-01-07 10:14:52.667	Segment_1 Pristine Marine	1.1701398424425313
2017-01-07 10:15:07.605	Segment_1 Pristine Marine	0.31894816733100484
2017-01-07 10:15:13.090	Segment_1 Pristine Marine	5.096236610158823
2017-01-07 10:16:15.686	Segment_1 Pristine Marine
2017-01-07 10:16:18.377	Segment_1 Pristine Marine	2.947080294269508
2017-01-07 10:16:22.962	Segment_1 Pristine Marine
2017-01-07 10:16:31.505	Segment_1 Pristine Marine
2017-01-07 10:16:34.234	Segment_1 Pristine Marine	0.29776039223684186
2017-01-07 10:16:36.245	Segment_1 Pristine Marine	0.08996585402649343
2017-01-07 10:16:44.262	Segment_1 Pristine Marine	4.0189364117729856
2017-01-07 10:18:23.834	Segment_1 Pristine Marine	4.32107005352264
2017-01-07 10:18:25.114	Segment_1 Pristine Marine	0.31860589026013914
2017-01-07 10:18:50.493	Segment_1 Pristine Marine
2017-01-07 10:19:12.588	Segment_1 Pristine Marine	1.0633643902189056
2017-01-07 10:19:31.057	Segment_1 Pristine Marine
2017-01-07 10:19:33.414	Segment_1 Pristine Marine	0.3184875284435366
2017-01-07 10:19:56.141	Segment_1 Pristine Marine	3.0935703091955844
2017-01-07 10:20:16.202	Segment_1 Pristine Marine
2017-01-07 10:20:29.005	Segment_1 Pristine Marine	0.8102361822815454
2017-01-07 10:20:37.287	Segment_1 Pristine Marine	3.245165669605257
2017-01-07 10:21:03.803	Segment_1 Pristine Marine	0.23523178944891343
2017-01-07 10:21:14.354	Segment_1 Pristine Marine	2.9383251542156055
2017-01-07 10:21:50.884	Segment_1 Pristine Marine	0.3073902822266998
2017-01-07 10:22:34.002	Segment_1 Pristine Marine	0.6941717318275331
2017-01-07 10:22:52.917	Segment_1 Pristine Marine	3.0880866933233952
2017-01-07 10:22:59.042	Segment_1 Pristine Marine	0.32978118805397977
2017-01-07 10:23:08.298	Segment_1 Pristine Marine
2017-01-07 10:23:12.237	Segment_1 Pristine Marine	3.0874885624623722
2017-01-07 10:23:29.220	Segment_1 Pristine Marine	0.9484066906617277
2017-01-07 10:23:48.335	Segment_1 Pristine Marine	0.9457130422454239
2017-01-07 10:24:35.896	Segment_1 Pristine Marine
2017-01-07 10:24:41.907	Segment_1 Pristine Marine	10.40466186294032
2017-01-07 10:24:42.892	Segment_1 Pristine Marine	0.3179512125119695
2017-01-07 10:25:40.580	Segment_1 Pristine Marine	4.149768891676366
2017-01-07 10:25:45.405	Segment_1 Pristine Marine	3.387558703125704
2017-01-07 10:26:09.980	Segment_1 Pristine Marine	0.3178002916650349
2017-01-07 10:26:45.638	Segment_1 Pristine Marine	0.5093642840993885
2017-01-07 10:27:32.727	Segment_1 Pristine Marine	3.079446576054524
2017-01-07 10:27:34.289	Segment_1 Pristine Marine	3.23163450587985
2017-01-07 10:28:01.781	Segment_1 Pristine Marine
2017-01-07 10:28:36.831	Segment_1 Pristine Marine
2017-01-07 10:28:41.839	Segment_1 Pristine Marine	2.925186670911258
2017-01-07 10:28:51.471	Segment_1 Pristine Marine	4.750328707297729
2017-01-07 10:29:10.919	Segment_1 Pristine Marine
2017-01-07 10:29:17.559	Segment_1 Pristine Marine	1.0293990975446434
2017-01-07 10:29:25.824	Segment_1 Pristine Marine	2.923901578841069
2017-01-07 10:29:35.043	Segment_1 Pristine Marine
2017-01-07 10:29:59.798	Segment_1 Pristine Marine	1.6683913341086951
2017-01-07 10:30:14.245	Segment_1 Pristine Marine	1.209147168372207
2017-01-07 10:30:14.374	Segment_1 Pristine Marine	3.226469885614134
2017-01-07 10:30:42.612	Segment_1 Pristine Marine
2017-01-07 10:30:51.089	Segment_1 Pristine Marine	3.3772247639170203
2017-01-07 10:31:36.070	Segment_1 Pristine Marine	1.0604547102007402
2017-01-07 10:31:38.269	Segment_1 Pristine Marine	0.5322529028466982
2017-01-07 10:31:42.625	Segment_1 Pristine Marine	0.6578845054429869
2017-01-07 10:31:46.138	Segment_1 Pristine Marine	0.8264185495592884
2017-01-07 10:31:53.422	Segment_1 Pristine Marine
2017-01-07 10:31:55.315	Segment_1 Pristine Marine	0.5363471461804333
2017-01-07 10:32:59.876	Segment_1 Pristine Marine	0.8139846860036027
2017-01-07 10:33:10.314	Segment_1 Pristine Marine	3.2208127631148162
2017-01-07 10:33:40.837	Segment_1 Pristine Marine	3.068153257307143
2017-01-07 10:33:51.350	Segment_1 Pristine Marine	4.736138278174031
2017-01-07 10:33:53.207	Segment_1 Pristine Marine	0.29516084795092074
2017-01-07 10:34:22.570	Segment_1 Pristine Marine	3.2184952075106947
2017-01-07 10:34:38.499	Segment_1 Pristine Marine
2017-01-07 10:34:43.948	Segment_1 Pristine Marine	4.733658048357719
2017-01-07 10:35:10.496	Segment_1 Pristine Marine	0.316863593928243
2017-01-07 10:35:15.780	Segment_1 Pristine Marine
2017-01-07 10:36:20.540	Segment_1 Pristine Marine	0.8673991547224437
2017-01-07 10:36:39.382	Segment_1 Pristine Marine
2017-01-07 10:36:41.886	Segment_1 Pristine Marine	2.9112221511361103
2017-01-07 10:36:54.874	Segment_1 Pristine Marine	2.9108461837371995
2017-01-07 10:37:07.945	Segment_1 Pristine Marine	4.726881220500731
2017-01-07 10:37:10.998	Segment_1 Pristine Marine	0.41375761366534286
2017-01-07 10:37:13.349	Segment_1 Pristine Marine
2017-01-07 10:37:24.495	Segment_1 Pristine Marine	0.5789200113350441
2017-01-07 10:37:29.062	Segment_1 Pristine Marine	3.061193001131263
2017-01-07 10:37:30.088	Segment_1 Pristine Marine
2017-01-07 10:37:48.536	Segment_1 Pristine Marine
2017-01-07 10:38:06.811	Segment_1 Pristine Marine	3.3626032788326046
2017-01-07 10:38:20.617	Segment_1 Pristine Marine
2017-01-07 10:38:24.925	Segment_1 Pristine Marine	1.122557020033252
2017-01-07 10:38:48.758	Segment_1 Pristine Marine	0.5400459065041198
2017-01-07 10:39:09.590	Segment_1 Pristine Marine	0.8073007890626708
2017-01-07 10:39:36.670	Segment_1 Pristine Marine	3.6618921993331246
2017-01-07 10:39:57.544	Segment_1 Pristine Marine	0.3374913814101806
2017-01-07 10:40:23.213	Segment_1 Pristine Marine	3.358052034081264
2017-01-07 10:40:24.460	Segment_1 Pristine Marine	0.24001086502671018
2017-01-07 10:40:30.093	Segment_1 Pristine Marine	1.4479610197323034
2017-01-07 10:40:53.511	Segment_1 Pristine Marine
2017-01-07 10:41:21.133	Segment_1 Pristine Marine	0.41324656149165345
2017-01-07 10:41:21.251	Segment_1 Pristine Marine	4.865994563153501
2017-01-07 10:42:07.843	Segment_1 Pristine Marine	3.052733650149504
2017-01-07 10:42:12.426	Segment_1 Pristine Marine	0.32770921320566104
2017-01-07 10:42:24.836	Segment_1 Pristine Marine	0.2335913187900067
2017-01-07 10:42:44.031	Segment_1 Pristine Marine
2017-01-07 10:42:48.654	Segment_1 Pristine Marine	0.8325522001034018
2017-01-07 10:43:45.471	Segment_1 Pristine Marine	0.47260742463678496
2017-01-07 10:44:11.789	Segment_1 Pristine Marine
2017-01-07 10:44:32.336	Segment_1 Pristine Marine	0.6770493520512396
2017-01-07 10:44:45.390	Segment_1 Pristine Marine	3.9520685593012903
2017-01-07 10:45:01.120	Segment_1 Pristine Marine	2.8968402150193198
2017-01-07 10:45:22.703	Segment_1 Pristine Marine	0.2605720969731842
2017-01-07 10:45:30.068	Segment_1 Pristine Marine
2017-01-07 10:46:02.275	Segment_1 Pristine Marine	2.8950882250020187
2017-01-07 10:46:03.140	Segment_1 Pristine Marine	5.002996141096826
2017-01-07 10:46:03.603	Segment_1 Pristine Marine
2017-01-07 10:46:19.620	Segment_1 Pristine Marine	0.8658145545978262
2017-01-07 10:46:20.849	Segment_1 Pristine Marine
2017-01-07 10:46:28.712	Segment_1 Pristine Marine
2017-01-07 10:47:20.993	Segment_1 Pristine Marine	0.2765232929253084
2017-01-07 10:47:30.067	Segment_1 Pristine Marine
2017-01-07 10:47:34.654	Segment_1 Pristine Marine	0.8329411064021197
2017-01-07 10:47:40.782	Segment_1 Pristine Marine	3.3435347222546588
2017-01-07 10:48:29.045	Segment_1 Pristine Marine	0.327032643134001
2017-01-07 10:48:47.064	Segment_1 Pristine Marine	3.19102368185013
2017-01-07 10:48:53.183	Segment_1 Pristine Marine	0.12522155405164415
2017-01-07 10:48:56.125	Segment_1 Pristine Marine	0.3046698909911437
2017-01-07 10:49:15.580	Segment_1 Pristine Marine
2017-01-07 10:49:22.438	Segment_1 Pristine Marine	0.2945746377056065
2017-01-07 10:49:24.173	Segment_1 Pristine Marine
2017-01-07 10:50:17.038	Segment_1 Pristine Marine	0.7874467816495491
2017-01-07 10:50:34.085	Segment_1 Pristine Marine
2017-01-07 10:50:40.069	Segment_1 Pristine Marine	3.1874672759422857
2017-01-07 10:50:56.265	Segment_1 Pristine Marine	0.5146053925135219
2017-01-07 10:51:10.243	Segment_1 Pristine Marine
2017-01-07 10:51:32.009	Segment_1 Pristine Marine	1.1452318694492991
2017-01-07 10:51:35.913	Segment_1 Pristine Marine	3.485858202413492
2017-01-07 10:52:01.292	Segment_1 Pristine Marine	2.8848455663867227
2017-01-07 10:52:14.630	Segment_1 Pristine Marine	0.31508880095247277
2017-01-07 10:52:32.055	Segment_1 Pristine Marine	4.083889174484578
2017-01-07 10:52:50.752	Segment_1 Pristine Marine	0.13128660105973786
2017-01-07 10:52:59.387	Segment_1 Pristine Marine	3.932840471301162
2017-01-07 10:53:42.064	Segment_1 Pristine Marine	0.7499318799359939
2017-01-07 10:54:04.655	Segment_1 Pristine Marine
2017-01-07 10:54:36.775	Segment_1 Pristine Marine	3.0302378077400323
2017-01-07 10:54:50.578	Segment_1 Pristine Marine
2017-01-07 10:55:27.110	Segment_1 Pristine Marine
2017-01-07 10:55:36.426	Segment_1 Pristine Marine	3.028460303798469
2017-01-07 10:55:36.833	Segment_1 Pristine Marine
2017-01-07 10:55:48.038	Segment_1 Pristine Marine
2017-01-07 10:56:05.656	Segment_1 Pristine Marine	0.8503491223692579
2017-01-07 10:56:18.758	Segment_1 Pristine Marine	2.877544642217795
2017-01-07 10:56:59.343	Segment_1 Pristine Marine	3.9235679016048404
2017-01-07 10:57:02.570	Segment_1 Pristine Marine	0.9102353181394085
2017-01-07 10:57:04.710	Segment_1 Pristine Marine
2017-01-07 10:57:13.321	Segment_1 Pristine Marine	0.15538463277040285
2017-01-07 10:58:11.514	Segment_1 Pristine Marine	0.11084699284869699
2017-01-07 10:58:47.548	Segment_1 Pristine Marine	1.0851247927055352
2017-01-07 10:58:56.663	Segment_1 Pristine Marine
2017-01-07 10:59:27.502	Segment_1 Pristine Marine	3.0215942512982767
2017-01-07 15:00:15.402	Segment_1 Pristine Marine	2.646449608635063
2017-01-07 15:00:35.889	Segment_1 Pristine Marine	3.1692211094894995
2017-01-07 15:00:48.784	Segment_1 Pristine Marine	3.1688700285911904
2017-01-07 15:01:07.407	Segment_1 Pristine Marine	2.776041377441067
2017-01-07 15:01:39.510	Segment_1 Pristine Marine	4.082654788656792
2017-01-07 15:01:44.368	Segment_1 Pristine Marine
2017-01-07 15:02:03.300	Segment_1 Pristine Marine	2.5132869399022857
2017-01-07 15:02:07.716	Segment_1 Pristine Marine	0.5568141356218147
2017-01-07 15:02:43.692	Segment_1 Pristine Marine	2.381749837130862
2017-01-07 15:03:28.984	Segment_1 Pristine Marine
2017-01-07 15:03:58.923	Segment_1 Pristine Marine	2.380213036698257
2017-01-07 15:03:59.409	Segment_1 Pristine Marine	3.5554321037933083
2017-01-07 15:04:07.144	Segment_1 Pristine Marine	2.5106175567252076
2017-01-07 15:04:15.137	Segment_1 Pristine Marine	2.77157223991359
2017-01-07 15:04:24.982	Segment_1 Pristine Marine	3.162995357735277
2017-01-07 15:04:31.317	Segment_1 Pristine Marine	2.5100971834777552
2017-01-07 15:04:46.702	Segment_1 Pristine Marine	2.3792380483004556
2017-01-07 15:05:11.775	Segment_1 Pristine Marine
2017-01-07 15:05:24.412	Segment_1 Pristine Marine	0.8810870723783873
2017-01-07 15:05:24.983	Segment_1 Pristine Marine	4.596706356172367
2017-01-07 15:06:17.947	Segment_1 Pristine Marine
2017-01-07 15:06:27.517	Segment_1 Pristine Marine
2017-01-07 15:06:30.522	Segment_1 Pristine Marine	3.942065952975582
2017-01-07 15:06:30.838	Segment_1 Pristine Marine	2.507527416418454
2017-01-07 15:06:31.539	Segment_1 Pristine Marine	0.5550652153588431
2017-01-07 15:06:48.375	Segment_1 Pristine Marine	2.7679348785610287
2017-01-07 15:06:53.436	Segment_1 Pristine Marine	2.6374285242316113
2017-01-07 15:07:06.420	Segment_1 Pristine Marine	2.37639151077208
2017-01-07 15:07:13.395	Segment_1 Pristine Marine	1.0690027966520952
2017-01-07 15:07:39.336	Segment_1 Pristine Marine	0.5164210492693976
2017-01-07 15:07:44.520	Segment_1 Pristine Marine	2.5059458330592617
2017-01-07 15:08:10.550	Segment_1 Pristine Marine	0.05738312047685705
2017-01-07 15:08:33.735	Segment_1 Pristine Marine	2.5048905444870857
2017-01-07 15:08:34.076	Segment_1 Pristine Marine	2.3746091302007195
2017-01-07 15:08:34.430	Segment_1 Pristine Marine	3.807612757572921
2017-01-07 15:09:02.012	Segment_1 Pristine Marine	2.5042846191922585
2017-01-07 15:09:41.049	Segment_1 Pristine Marine	2.3732491146350982
2017-01-07 15:10:21.867	Segment_1 Pristine Marine	0.5778876631032597
2017-01-07 15:10:57.133	Segment_1 Pristine Marine	0.9718176714197506
2017-01-07 15:11:00.047	Segment_1 Pristine Marine
2017-01-07 15:11:22.889	Segment_1 Pristine Marine	2.5012702412079535
2017-01-07 15:11:30.858	Segment_1 Pristine Marine	2.8913319750613904
2017-01-07 15:13:08.847	Segment_1 Pristine Marine
2017-01-07 15:13:11.442	Segment_1 Pristine Marine	2.7588837670825135
2017-01-07 15:13:31.133	Segment_1 Pristine Marine	3.7979706266971736
2017-01-07 15:14:12.911	Segment_1 Pristine Marine	2.367744393567147
2017-01-07 15:14:42.242	Segment_1 Pristine Marine	0.5729054265959352
2017-01-07 15:14:48.104	Segment_1 Pristine Marine	2.7566091815050875
2017-01-07 15:14:49.997	Segment_1 Pristine Marine	0.15282023132629308
2017-01-07 15:14:53.521	Segment_1 Pristine Marine	0.32285695923561797
2017-01-07 15:15:30.138	Segment_1 Pristine Marine
2017-01-07 15:15:31.061	Segment_1 Pristine Marine	1.2631176743122114
2017-01-07 15:15:31.222	Segment_1 Pristine Marine	2.495974235286456
2017-01-07 15:15:37.278	Segment_1 Pristine Marine	2.625649427146852
2017-01-07 15:16:02.270	Segment_1 Pristine Marine	2.754866498021866
2017-01-07 15:16:14.047	Segment_1 Pristine Marine	0.6671124001807085
2017-01-07 15:16:16.343	Segment_1 Pristine Marine
2017-01-07 15:16:25.135	Segment_1 Pristine Marine	4.83034764883405
2017-01-07 15:16:33.473	Segment_1 Pristine Marine	2.364908266340175
2017-01-07 15:17:04.759	Segment_1 Pristine Marine	2.623692576538912
2017-01-07 15:17:05.742	Segment_1 Pristine Marine	0.20708037408156696
2017-01-07 15:17:12.058	Segment_1 Pristine Marine	2.623529438030328
2017-01-07 15:17:14.082	Segment_1 Pristine Marine	3.531363353130055
2017-01-07 15:17:22.056	Segment_1 Pristine Marine	2.4936177957225194
2017-01-07 15:17:25.256	Segment_1 Pristine Marine	2.62323450362812
2017-01-07 15:18:13.059	Segment_1 Pristine Marine	3.01106248986284
2017-01-07 15:18:37.001	Segment_1 Pristine Marine
2017-01-07 15:18:40.317	Segment_1 Pristine Marine	2.6215583831082663
2017-01-07 15:18:44.780	Segment_1 Pristine Marine	2.3622650089147386
2017-01-07 15:19:17.758	Segment_1 Pristine Marine	2.3616020779269795
2017-01-07 15:19:25.515	Segment_1 Pristine Marine	2.6205501395083055
2017-01-07 15:19:42.104	Segment_1 Pristine Marine	2.490646593436505
2017-01-07 15:19:49.606	Segment_1 Pristine Marine	2.3609622155294865
2017-01-07 15:20:12.727	Segment_1 Pristine Marine	2.360497905639912
2017-01-07 15:20:14.214	Segment_1 Pristine Marine	2.3604680503427344
2017-01-07 15:20:18.695	Segment_1 Pristine Marine	0.7747412312767106
2017-01-07 15:20:52.731	Segment_1 Pristine Marine	3.5247980552320795
2017-01-07 15:20:53.911	Segment_1 Pristine Marine	2.359671311499191
2017-01-07 15:21:26.235	Segment_1 Pristine Marine
2017-01-07 15:22:03.143	Segment_1 Pristine Marine	2.8757968255276034
2017-01-07 15:22:13.781	Segment_1 Pristine Marine	2.7461701366904596
2017-01-07 15:22:34.287	Segment_1 Pristine Marine	4.685854815404409
2017-01-07 15:22:51.836	Segment_1 Pristine Marine	2.7452824410215095
2017-01-07 15:23:01.139	Segment_1 Pristine Marine
2017-01-07 15:23:38.364	Segment_1 Pristine Marine	3.6491147114796365
2017-01-07 15:24:34.337	Segment_1 Pristine Marine	2.4844694407491286
2017-01-07 15:24:35.734	Segment_1 Pristine Marine	2.6136508766784705
2017-01-07 15:24:40.893	Segment_1 Pristine Marine	2.613536447733071
2017-01-07 15:25:31.602	Segment_1 Pristine Marine	2.3541129182093172
2017-01-07 15:25:32.532	Segment_1 Pristine Marine	0.6734764655863477
2017-01-07 15:25:43.541	Segment_1 Pristine Marine	2.870420843308108
2017-01-07 15:25:46.500	Segment_1 Pristine Marine	0.5233132918763981
2017-01-07 15:26:02.324	Segment_1 Pristine Marine	2.353499580639981
2017-01-07 15:26:09.022	Segment_1 Pristine Marine	2.353365903421897
2017-01-07 15:26:09.235	Segment_1 Pristine Marine	2.3533616526650047
2017-01-07 15:26:17.725	Segment_1 Pristine Marine
2017-01-07 15:26:29.635	Segment_1 Pristine Marine	4.676504601312217
2017-01-07 15:27:03.043	Segment_1 Pristine Marine	1.049433087813035
2017-01-07 15:27:31.283	Segment_1 Pristine Marine	2.9968187659490018
2017-01-07 15:28:18.965	Segment_1 Pristine Marine	0.9562779370702476
2017-01-07 15:28:26.488	Segment_1 Pristine Marine	2.995417466195573
2017-01-07 15:28:44.065	Segment_1 Pristine Marine	0.17890088094284506
2017-01-07 15:29:07.508	Segment_1 Pristine Marine	1.309295342148034
2017-01-07 15:29:18.234	Segment_1 Pristine Marine	2.3495959153468964
2017-01-07 15:29:31.825	Segment_1 Pristine Marine	4.540404885153331
2017-01-07 15:29:34.457	Segment_1 Pristine Marine	0.38183691463938607
2017-01-07 15:29:39.043	Segment_1 Pristine Marine	2.4780611825378274
2017-01-07 15:30:10.813	Segment_1 Pristine Marine	3.7658398545529472
2017-01-07 15:30:11.650	Segment_1 Pristine Marine	2.3485338040632042
2017-01-07 15:30:41.986	Segment_1 Pristine Marine	2.734362570854525
2017-01-07 15:30:46.407	Segment_1 Pristine Marine	0.25110738848415315
2017-01-07 15:31:07.614	Segment_1 Pristine Marine	0.8638448756922043
2017-01-07 15:31:26.734	Segment_1 Pristine Marine	2.4758042371568547
2017-01-07 15:31:45.380	Segment_1 Pristine Marine
2017-01-07 15:31:49.022	Segment_1 Pristine Marine	2.346600150504492
2017-01-07 15:32:08.782	Segment_1 Pristine Marine	1.4050233821844482
2017-01-07 15:32:14.486	Segment_1 Pristine Marine
2017-01-07 15:32:34.084	Segment_1 Pristine Marine	2.474394830841197
2017-01-07 15:33:09.071	Segment_1 Pristine Marine	11.607842958276837
2017-01-07 15:33:53.798	Segment_1 Pristine Marine
2017-01-07 15:34:01.111	Segment_1 Pristine Marine
2017-01-07 15:34:01.613	Segment_1 Pristine Marine	2.6011588679844277
2017-01-07 15:34:31.084	Segment_1 Pristine Marine
2017-01-07 15:35:01.364	Segment_1 Pristine Marine
2017-01-07 15:35:23.362	Segment_1 Pristine Marine
2017-01-07 15:35:51.516	Segment_1 Pristine Marine	3.112642819937942
2017-01-07 15:36:07.607	Segment_1 Pristine Marine	0.3936260256449411
2017-01-07 15:36:29.260	Segment_1 Pristine Marine
2017-01-07 15:36:41.576	Segment_1 Pristine Marine	2.597649239277948
2017-01-07 15:37:47.064	Segment_1 Pristine Marine
2017-01-07 15:37:47.329	Segment_1 Pristine Marine	0.24255524770063425
2017-01-07 15:37:58.893	Segment_1 Pristine Marine	2.33928402753865
2017-01-07 15:38:17.160	Segment_1 Pristine Marine
2017-01-07 15:38:19.107	Segment_1 Pristine Marine	4.263599428792199
2017-01-07 15:38:19.922	Segment_1 Pristine Marine	2.7238095807323095
2017-01-07 15:38:29.497	Segment_1 Pristine Marine	2.338680717226002
2017-01-07 15:39:02.645	Segment_1 Pristine Marine	3.2358979802016465
2017-01-07 15:39:45.060	Segment_1 Pristine Marine
2017-01-07 15:40:11.310	Segment_1 Pristine Marine	2.4648689080457324
2017-01-07 15:41:15.856	Segment_1 Pristine Marine
2017-01-07 15:41:24.213	Segment_1 Pristine Marine
2017-01-07 15:41:44.771	Segment_1 Pristine Marine	4.256222082213356
2017-01-07 15:42:13.495	Segment_1 Pristine Marine	0.4791027991771192
2017-01-07 15:42:52.427	Segment_1 Pristine Marine
2017-01-07 15:43:05.335	Segment_1 Pristine Marine	2.461262484635839
2017-01-07 15:43:05.520	Segment_1 Pristine Marine	2.333253380392862
2017-01-07 15:43:29.600	Segment_1 Pristine Marine	2.33278109877813
2017-01-07 15:43:42.632	Segment_1 Pristine Marine	3.7401444097702847
2017-01-07 15:44:06.976	Segment_1 Pristine Marine
2017-01-07 15:44:25.874	Segment_1 Pristine Marine	2.4595969969324103
2017-01-07 15:45:11.403	Segment_1 Pristine Marine	0.2348502101512248
2017-01-07 15:45:43.583	Segment_1 Pristine Marine
2017-01-07 15:46:26.435	Segment_1 Pristine Marine	3.2238445708082755
2017-01-07 15:46:32.447	Segment_1 Pristine Marine	2.4569841095680176
2017-01-07 15:46:55.600	Segment_1 Pristine Marine	2.328748616352057
2017-01-07 15:47:19.282	Segment_1 Pristine Marine	2.5837514414357154
2017-01-07 15:47:36.982	Segment_1 Pristine Marine
2017-01-07 15:47:50.631	Segment_1 Pristine Marine
2017-01-07 15:47:51.519	Segment_1 Pristine Marine	1.0851247927055352
2017-01-07 15:48:05.546	Segment_1 Pristine Marine	2.4550657774069387
2017-01-07 15:48:06.849	Segment_1 Pristine Marine
2017-01-07 15:48:47.145	Segment_1 Pristine Marine	2.5818482533051808
2017-01-07 15:48:50.117	Segment_1 Pristine Marine	2.326512951434781
2017-01-07 15:48:50.780	Segment_1 Pristine Marine	2.454134798474139
2017-01-07 15:49:07.999	Segment_1 Pristine Marine	2.326164236451694
2017-01-07 15:49:14.038	Segment_1 Pristine Marine	1.0827138296704653
2017-01-07 15:49:20.198	Segment_1 Pristine Marine	3.2191495660600675
2017-01-07 15:49:27.085	Segment_1 Pristine Marine	3.3465597076246283
2017-01-07 15:49:47.549	Segment_1 Pristine Marine	3.6011339921340864
2017-01-07 15:50:16.219	Segment_1 Pristine Marine	0.49136234288876707
2017-01-07 15:50:28.850	Segment_1 Pristine Marine	0.22148452470990912
2017-01-07 15:51:49.043	Segment_1 Pristine Marine
2017-01-07 15:51:52.510	Segment_1 Pristine Marine	2.450401646857024
2017-01-07 15:52:08.458	Segment_1 Pristine Marine	2.322650966370357
2017-01-07 15:52:17.518	Segment_1 Pristine Marine	2.7047167191036543
2017-01-07 15:52:28.502	Segment_1 Pristine Marine	4.742903982729121
2017-01-07 15:53:11.416	Segment_1 Pristine Marine	2.83085379261121
2017-01-07 15:53:17.599	Segment_1 Pristine Marine	6.905904853377962
2017-01-07 15:53:21.745	Segment_1 Pristine Marine	0.17730094701063945
2017-01-07 15:53:25.558	Segment_1 Pristine Marine	0.16291383477472904
2017-01-07 15:53:45.105	Segment_1 Pristine Marine	2.448094379883819
2017-01-07 15:53:54.574	Segment_1 Pristine Marine	2.3205899952576643
2017-01-07 15:54:04.499	Segment_1 Pristine Marine	2.702297364776325
2017-01-07 15:54:54.260	Segment_1 Pristine Marine	3.719149812557353
2017-01-07 15:55:08.982	Segment_1 Pristine Marine	1.3778454904458837
2017-01-07 15:55:10.786	Segment_1 Pristine Marine	2.7008004678298234
2017-01-07 15:55:12.510	Segment_1 Pristine Marine
2017-01-07 15:55:25.032	Segment_1 Pristine Marine	4.09983651077148
2017-01-07 15:55:44.099	Segment_1 Pristine Marine	2.5728547608240526
2017-01-07 15:55:52.154	Segment_1 Pristine Marine	2.5726816353009077
2017-01-07 15:56:16.650	Segment_1 Pristine Marine	2.444995810677569
2017-01-07 15:56:28.670	Segment_1 Pristine Marine
2017-01-07 15:56:40.471	Segment_1 Pristine Marine	2.3173752839052404
2017-01-07 15:56:50.880	Segment_1 Pristine Marine	2.698543279298149
2017-01-07 15:57:08.000	Segment_1 Pristine Marine	2.571052624581975
2017-01-07 15:57:46.823	Segment_1 Pristine Marine
2017-01-07 15:57:56.578	Segment_1 Pristine Marine	2.8241172321501447
2017-01-07 15:58:31.476	Segment_1 Pristine Marine	0.6370900169862591
2017-01-07 15:59:27.223	Segment_1 Pristine Marine
2017-01-07 15:59:47.113	Segment_1 Pristine Marine
2017-01-07 16:01:14.791	Segment_1 Pristine Marine	3.2123998465941686
2017-01-07 16:01:49.994	Segment_1 Pristine Marine	2.3246102706880367
2017-01-07 16:03:18.301	Segment_1 Pristine Marine
2017-01-07 16:04:25.156	Segment_1 Pristine Marine	0.038028448499355536
2017-01-07 16:04:55.973	Segment_1 Pristine Marine	2.4721777133801472
2017-01-07 16:05:12.592	Segment_1 Pristine Marine	2.8599854048922313
2017-01-07 16:05:29.184	Segment_1 Pristine Marine	2.347029154828063
2017-01-07 16:05:44.987	Segment_1 Pristine Marine	2.6063634681435084
2017-01-07 16:06:15.524	Segment_1 Pristine Marine	5.190354565557393
2017-01-07 16:06:17.444	Segment_1 Pristine Marine	2.352023425360856
2017-01-07 16:06:21.861	Segment_1 Pristine Marine	2.4815417483907414
2017-01-07 16:06:25.657	Segment_1 Pristine Marine	3.643693174433688
2017-01-07 16:06:29.439	Segment_1 Pristine Marine	0.22630503335434063
2017-01-07 16:06:38.566	Segment_1 Pristine Marine
2017-01-07 16:06:57.179	Segment_1 Pristine Marine	3.13172041603269
2017-01-07 16:07:59.716	Segment_1 Pristine Marine	3.010775472947432
2017-01-07 16:09:33.428	Segment_1 Pristine Marine	5.23604098327132
2017-01-07 16:09:40.739	Segment_1 Pristine Marine	3.284712155825295
2017-01-07 16:10:37.068	Segment_1 Pristine Marine	2.9013770725724495
2017-01-07 16:10:37.629	Segment_1 Pristine Marine	0.8174701561078561
2017-01-07 16:10:54.051	Segment_1 Pristine Marine	0.6056194010731893
2017-01-07 16:11:14.386	Segment_1 Pristine Marine	2.5139738124646005
2017-01-07 16:11:21.863	Segment_1 Pristine Marine	1.5459711653703507
2017-01-07 16:11:42.972	Segment_1 Pristine Marine
2017-01-07 16:12:26.083	Segment_1 Pristine Marine	2.390885530723656
2017-01-07 16:12:50.533	Segment_1 Pristine Marine	2.5248194749461192
2017-01-07 16:12:51.461	Segment_1 Pristine Marine	0.6770493520512396
2017-01-07 16:12:53.512	Segment_1 Pristine Marine	2.39382850462129
2017-01-07 16:12:55.262	Segment_1 Pristine Marine	0.5896046147681763
2017-01-07 16:12:56.676	Segment_1 Pristine Marine	2.656862759568882
2017-01-07 16:13:13.034	Segment_1 Pristine Marine
2017-01-07 16:13:20.087	Segment_1 Pristine Marine	3.448569272247822
2017-01-07 16:13:26.092	Segment_1 Pristine Marine
2017-01-07 16:13:28.193	Segment_1 Pristine Marine	3.05522605291414
2017-01-07 16:13:46.792	Segment_1 Pristine Marine	2.7944956943429022
2017-01-07 16:13:49.533	Segment_1 Pristine Marine	2.399861802147343
2017-01-07 16:14:13.958	Segment_1 Pristine Marine	3.4569365144190067
2017-01-07 16:14:40.123	Segment_1 Pristine Marine
2017-01-07 16:15:03.338	Segment_1 Pristine Marine	0.7317769680330183
2017-01-07 16:15:26.556	Segment_1 Pristine Marine	3.8649870159111566
2017-01-07 16:15:48.607	Segment_1 Pristine Marine	2.4127872866534372
2017-01-07 16:15:51.453	Segment_1 Pristine Marine	2.5454835740214987
2017-01-07 16:16:57.411	Segment_1 Pristine Marine	2.8186651558108635
2017-01-07 16:17:15.898	Segment_1 Pristine Marine
2017-01-07 16:17:33.968	Segment_1 Pristine Marine	0.9496557000862893
2017-01-07 16:17:54.542	Segment_1 Pristine Marine	0.7274000327329351
2017-01-07 16:18:33.973	Segment_1 Pristine Marine	2.2976042947156614
2017-01-07 16:19:27.655	Segment_1 Pristine Marine
2017-01-07 16:19:29.601	Segment_1 Pristine Marine	3.2393796171804734
2017-01-07 16:19:31.757	Segment_1 Pristine Marine	2.5711072921112303
2017-01-07 16:20:49.710	Segment_1 Pristine Marine	2.446101783753023
2017-01-07 16:21:07.086	Segment_1 Pristine Marine
2017-01-07 16:21:20.119	Segment_1 Pristine Marine	2.3151338254504212
2017-01-07 16:21:26.241	Segment_1 Pristine Marine	2.3157848489868926
2017-01-07 16:22:01.400	Segment_1 Pristine Marine	2.8580864218010946
2017-01-07 16:22:22.494	Segment_1 Pristine Marine	2.32178406901391
2017-01-07 16:22:34.056	Segment_1 Pristine Marine	2.5927039566820067
2017-01-07 16:22:38.197	Segment_1 Pristine Marine	2.3234643020594636
2017-01-07 16:22:47.492	Segment_1 Pristine Marine	2.4593850413424034
2017-01-07 16:22:56.796	Segment_1 Pristine Marine	2.460440481736825
2017-01-07 16:23:05.614	Segment_1 Pristine Marine	2.3264037792821575
2017-01-07 16:24:13.952	Segment_1 Pristine Marine	3.0110881257722455
2017-01-07 16:24:15.294	Segment_1 Pristine Marine	2.3339080075457517
2017-01-07 16:24:38.150	Segment_1 Pristine Marine	2.471996981441168
2017-01-07 16:25:12.790	Segment_1 Pristine Marine	2.3401366248039737
2017-01-07 16:25:21.302	Segment_1 Pristine Marine	2.7487275774478954
2017-01-07 16:25:21.963	Segment_1 Pristine Marine	2.8847047885553874
2017-01-07 16:25:34.617	Segment_1 Pristine Marine	2.342509887189889
2017-01-07 16:25:41.355	Segment_1 Pristine Marine	0.8174701561078561
2017-01-07 16:26:24.165	Segment_1 Pristine Marine	0.23769357301542002
2017-01-07 16:26:32.872	Segment_1 Pristine Marine	3.7122854016035047
2017-01-07 16:26:55.722	Segment_1 Pristine Marine	2.3513708160483375
2017-01-07 16:27:07.889	Segment_1 Pristine Marine	2.352705877746937
2017-01-07 16:28:13.569	Segment_1 Pristine Marine	2.6339079393596108
2017-01-07 16:28:54.938	Segment_1 Pristine Marine	2.36451783621987
2017-01-07 16:29:09.459	Segment_1 Pristine Marine	2.7781604755226987
2017-01-07 16:29:53.977	Segment_1 Pristine Marine	3.0592396645339193
2017-01-07 16:31:16.312	Segment_1 Pristine Marine
2017-01-07 16:31:16.393	Segment_1 Pristine Marine	4.452811877148727
2017-01-07 16:31:39.111	Segment_1 Pristine Marine	2.3828651658196502
2017-01-07 16:32:15.646	Segment_1 Pristine Marine	2.8026503070150786
2017-01-07 16:33:03.739	Segment_1 Pristine Marine	2.53130517251482
2017-01-07 16:33:06.160	Segment_1 Pristine Marine	4.614895129134172
2017-01-07 16:33:19.923	Segment_1 Pristine Marine	0.43580253134584995
2017-01-07 16:33:46.107	Segment_1 Pristine Marine	2.675555064852645
2017-01-07 16:34:33.615	Segment_1 Pristine Marine	2.542147276504019
2017-01-07 16:34:39.998	Segment_1 Pristine Marine	2.682428717668704
2017-01-07 16:34:49.577	Segment_1 Pristine Marine	2.6836541918721237
2017-01-07 16:34:55.014	Segment_1 Pristine Marine	2.5447424275305486
2017-01-07 16:36:26.272	Segment_1 Pristine Marine	2.6960877048807648
2017-01-07 16:36:54.983	Segment_1 Pristine Marine	2.5593902816037635
2017-01-07 16:37:05.834	Segment_1 Pristine Marine	2.4202388987976433
2017-01-07 16:37:14.453	Segment_1 Pristine Marine	0.4698588211833507
2017-01-07 16:37:18.223	Segment_1 Pristine Marine	0.904678403497004
2017-01-07 16:37:42.298	Segment_1 Pristine Marine	2.565213774384121
2017-01-07 16:37:43.563	Segment_1 Pristine Marine	2.9875882811836316
2017-01-07 16:37:59.307	Segment_1 Pristine Marine	3.1306982142814697
2017-01-07 16:38:02.491	Segment_1 Pristine Marine	2.990310328001012
2017-01-07 16:38:48.052	Segment_1 Pristine Marine	2.5733508689911333
2017-01-07 16:38:52.571	Segment_1 Pristine Marine
2017-01-07 16:38:53.552	Segment_1 Pristine Marine	2.8564634392963053
2017-01-07 16:39:29.460	Segment_1 Pristine Marine
2017-01-07 16:39:32.428	Segment_1 Pristine Marine
2017-01-07 16:39:36.797	Segment_1 Pristine Marine	4.560557890633975
2017-01-07 16:39:57.292	Segment_1 Pristine Marine	2.4403248637535446
2017-01-07 16:40:20.223	Segment_1 Pristine Marine	2.584844369608482
2017-01-07 16:40:27.867	Segment_1 Pristine Marine	1.2678207729824613
2017-01-07 16:40:44.056	Segment_1 Pristine Marine	2.445861170749177
2017-01-07 16:40:45.206	Segment_1 Pristine Marine
2017-01-07 16:40:52.243	Segment_1 Pristine Marine	0.531308123246134
2017-01-07 16:41:12.222	Segment_1 Pristine Marine	2.4492078314508086
2017-01-07 16:41:44.188	Segment_1 Pristine Marine	0.8205309599367437
2017-01-07 16:42:09.323	Segment_1 Pristine Marine	2.456020706787587
2017-01-07 16:43:07.983	Segment_1 Pristine Marine	2.463059172402643
2017-01-07 16:43:14.495	Segment_1 Pristine Marine	0.2051431967592111
2017-01-07 16:43:25.996	Segment_1 Pristine Marine	2.751420687846442
2017-01-07 16:43:26.839	Segment_1 Pristine Marine	2.6084321699414894
2017-01-07 16:43:35.785	Segment_1 Pristine Marine	2.4664091744682026
2017-01-07 16:43:46.347	Segment_1 Pristine Marine	2.467684232487187
2017-01-07 16:44:05.829	Segment_1 Pristine Marine	2.470039586009675
2017-01-07 16:44:52.757	Segment_1 Pristine Marine	0.5266477178695432
2017-01-07 16:45:26.698	Segment_1 Pristine Marine	0.9349025226327927
2017-01-07 16:45:26.784	Segment_1 Pristine Marine	3.0556601850864604
2017-01-07 16:45:50.586	Segment_1 Pristine Marine	2.4827820857761242
2017-01-07 16:46:07.760	Segment_1 Pristine Marine	2.773357524509245
2017-01-07 16:46:22.480	Segment_1 Pristine Marine	2.486687777123659
2017-01-07 16:46:45.027	Segment_1 Pristine Marine	4.078982139364891
2017-01-07 16:47:50.670	Segment_1 Pristine Marine	0.2675775998654487
2017-01-07 16:47:51.239	Segment_1 Pristine Marine	0.4382838505417282
2017-01-07 16:48:02.719	Segment_1 Pristine Marine	3.804572828289195
2017-01-07 16:48:12.326	Segment_1 Pristine Marine	3.0807456964941817
2017-01-07 16:48:25.344	Segment_1 Pristine Marine	2.501849064525717
2017-01-07 16:48:38.864	Segment_1 Pristine Marine	2.9394863089278465
2017-01-07 16:49:19.549	Segment_1 Pristine Marine	0.7004165109094609
2017-01-07 16:49:36.763	Segment_1 Pristine Marine	0.17684774241887474
2017-01-07 16:49:47.395	Segment_1 Pristine Marine	2.5120774497046385
2017-01-07 16:49:48.927	Segment_1 Pristine Marine
2017-01-07 16:49:54.735	Segment_1 Pristine Marine	4.117552917635265
2017-01-07 16:50:39.153	Segment_1 Pristine Marine	2.5185726726431064
2017-01-07 16:51:03.807	Segment_1 Pristine Marine	3.5462873375825903
2017-01-07 16:51:20.280	Segment_1 Pristine Marine	2.670251194747711
2017-01-07 16:51:24.569	Segment_1 Pristine Marine
2017-01-07 16:51:47.900	Segment_1 Pristine Marine	0.9550915828561858
2017-01-07 16:52:00.913	Segment_1 Pristine Marine
2017-01-07 16:52:30.787	Segment_1 Pristine Marine	2.532696852837255
2017-01-07 16:52:56.111	Segment_1 Pristine Marine	2.6831225199064774
2017-01-07 16:52:56.631	Segment_1 Pristine Marine	2.5359893046377193
2017-01-07 16:53:02.589	Segment_1 Pristine Marine
2017-01-07 16:53:02.938	Segment_1 Pristine Marine	2.8312943207307377
2017-01-07 16:53:29.056	Segment_1 Pristine Marine	2.5401322842961545
2017-01-07 16:53:35.734	Segment_1 Pristine Marine	0.46372436453232607
2017-01-07 16:53:56.381	Segment_1 Pristine Marine
2017-01-07 16:54:51.047	Segment_1 Pristine Marine	3.142890973925583
2017-01-07 16:55:28.669	Segment_1 Pristine Marine	3.0005466575694597
2017-01-07 16:55:29.775	Segment_1 Pristine Marine	1.025350458400281
2017-01-07 16:55:30.943	Segment_1 Pristine Marine	2.555827755909461
2017-01-07 16:55:37.163	Segment_1 Pristine Marine
2017-01-07 16:56:22.595	Segment_1 Pristine Marine	2.7112821039607677
2017-01-07 16:56:31.222	Segment_1 Pristine Marine	3.307710168310042
2017-01-07 16:56:41.382	Segment_1 Pristine Marine	2.564986986559021
2017-01-07 16:56:47.054	Segment_1 Pristine Marine	2.7146569423385425
2017-01-07 16:56:47.849	Segment_1 Pristine Marine	2.5658311861914678
2017-01-07 16:57:08.000	Segment_1 Pristine Marine	0.08024778272656424
2017-01-07 16:57:11.610	Segment_1 Pristine Marine	3.1654013615082794
2017-01-07 16:57:27.873	Segment_1 Pristine Marine	3.764984949878141
2017-01-07 16:58:03.021	Segment_1 Pristine Marine	2.8747001673155514
2017-01-07 16:58:14.756	Segment_1 Pristine Marine	1.0851247927055352
2017-01-07 16:58:19.215	Segment_1 Pristine Marine	0.5502788685805614
2017-01-07 16:58:32.466	Segment_1 Pristine Marine	2.579565468210389
2017-01-07 16:58:51.390	Segment_1 Pristine Marine	2.8818214134182103
2017-01-07 16:59:53.884	Segment_1 Pristine Marine	3.041433826466904
2017-01-07 17:00:01.312	Segment_1 Pristine Marine	2.5913452917820985
2017-01-07 17:00:30.731	Segment_1 Pristine Marine	3.197847080101779
2017-01-07 17:00:48.722	Segment_1 Pristine Marine	2.7484593818337197
2017-01-07 17:01:54.161	Segment_1 Pristine Marine	2.909051880084269
2017-01-07 17:02:49.067	Segment_1 Pristine Marine	3.069057764733308
2017-01-07 17:02:52.565	Segment_1 Pristine Marine	1.0347224675657607
2017-01-07 17:03:04.828	Segment_1 Pristine Marine	2.6160209934176613
2017-01-07 17:03:39.073	Segment_1 Pristine Marine	1.0514753026295103
2017-01-07 17:03:54.713	Segment_1 Pristine Marine	3.536267829975044
2017-01-07 17:04:09.355	Segment_1 Pristine Marine	5.214912805380449
2017-01-07 17:04:09.881	Segment_1 Pristine Marine	2.6248812700802864
2017-01-07 17:05:07.294	Segment_1 Pristine Marine	4.160950983156647
2017-01-07 17:05:25.270	Segment_1 Pristine Marine	0.793642335095324
2017-01-07 17:05:26.654	Segment_1 Pristine Marine	2.6354153427915605
2017-01-07 17:05:36.065	Segment_1 Pristine Marine	2.9428123460959843
2017-01-07 17:06:00.837	Segment_1 Pristine Marine	0.9732160420024444
2017-01-07 17:06:19.131	Segment_1 Pristine Marine	2.9494554065876795
2017-01-07 17:06:22.990	Segment_1 Pristine Marine	2.950052133434283
2017-01-07 17:06:28.612	Segment_1 Pristine Marine	0.2746706957160362
2017-01-07 17:06:53.448	Segment_1 Pristine Marine
2017-01-07 17:06:53.889	Segment_1 Pristine Marine	2.801163422481074
2017-01-07 17:07:42.368	Segment_1 Pristine Marine	5.7355978642110435
2017-01-07 17:07:47.314	Segment_1 Pristine Marine	1.1678897414503182
2017-01-07 17:08:09.702	Segment_1 Pristine Marine	3.275228810752718
2017-01-07 17:08:17.608	Segment_1 Pristine Marine	3.2765945727095795
2017-01-07 17:08:51.331	Segment_1 Pristine Marine	2.663916851051253
2017-01-07 17:08:52.333	Segment_1 Pristine Marine	2.6640578971425173
2017-01-07 17:09:03.597	Segment_1 Pristine Marine
2017-01-07 17:09:07.507	Segment_1 Pristine Marine	2.666195686097666
2017-01-07 17:09:27.172	Segment_1 Pristine Marine	3.1337386065434147
2017-01-07 17:09:46.587	Segment_1 Pristine Marine	2.826799130892469
2017-01-07 17:09:56.731	Segment_1 Pristine Marine	1.2210471891302763
2017-01-07 17:10:17.850	Segment_1 Pristine Marine	2.676150945419753
2017-01-07 17:10:18.799	Segment_1 Pristine Marine	2.676285760493792
2017-01-07 17:10:36.450	Segment_1 Pristine Marine	0.7761738013802744
2017-01-07 17:10:38.512	Segment_1 Pristine Marine	1.551496724881873
2017-01-07 17:10:42.907	Segment_1 Pristine Marine
2017-01-07 17:11:01.742	Segment_1 Pristine Marine	0.19249303639678633
2017-01-07 17:11:35.815	Segment_1 Pristine Marine	2.687272128826167
2017-01-07 17:11:38.741	Segment_1 Pristine Marine	2.8437003552621074
2017-01-07 17:12:06.470	Segment_1 Pristine Marine	2.691670216508887
2017-01-07 17:12:45.682	Segment_1 Pristine Marine	2.853884793620834
2017-01-07 17:13:12.792	Segment_1 Pristine Marine	0.2738176518588272
2017-01-07 17:14:31.501	Segment_1 Pristine Marine	0.17886923877218017
2017-01-07 17:14:45.501	Segment_1 Pristine Marine	2.714719512662884
2017-01-07 17:14:49.798	Segment_1 Pristine Marine	3.1881909604823226
2017-01-07 17:14:49.998	Segment_1 Pristine Marine	2.7153770297987783
2017-01-07 17:14:56.250	Segment_1 Pristine Marine	2.716291679000832
2017-01-07 17:14:59.618	Segment_1 Pristine Marine	2.5590868647145717
2017-01-07 17:15:04.897	Segment_1 Pristine Marine	2.717557725651457
2017-01-07 17:15:27.647	Segment_1 Pristine Marine	2.720894300852744
2017-01-07 17:15:38.649	Segment_1 Pristine Marine	2.5644806466820755
2017-01-07 17:16:02.874	Segment_1 Pristine Marine	2.72607698221854
2017-01-07 17:16:47.798	Segment_1 Pristine Marine
2017-01-07 17:16:55.788	Segment_1 Pristine Marine	0.6014307256432487
2017-01-07 17:17:44.658	Segment_1 Pristine Marine	3.8549533401999234
2017-01-07 17:17:57.934	Segment_1 Pristine Marine	0.2254332687400266
2017-01-07 17:18:04.764	Segment_1 Pristine Marine	2.903450092274657
2017-01-07 17:18:33.256	Segment_1 Pristine Marine	0.5942638788341879
2017-01-07 17:18:45.974	Segment_1 Pristine Marine	0.3473176110544021
2017-01-07 17:18:54.012	Segment_1 Pristine Marine	3.070969047572227
2017-01-07 17:19:06.310	Segment_1 Pristine Marine	2.593564413927625
2017-01-07 17:19:08.875	Segment_1 Pristine Marine	3.233306932614572
2017-01-07 17:19:29.328	Segment_1 Pristine Marine	3.076899523233278
2017-01-07 17:19:30.677	Segment_1 Pristine Marine	5.157586258363744
2017-01-07 17:19:35.960	Segment_1 Pristine Marine	2.7578525367833002
2017-01-07 17:19:41.248	Segment_1 Pristine Marine	2.59852257722785
2017-01-07 17:19:52.646	Segment_1 Pristine Marine	2.6001442074946186
2017-01-07 17:19:56.825	Segment_1 Pristine Marine	3.081532868858096
2017-01-07 17:20:03.098	Segment_1 Pristine Marine	0.6277092242980489
2017-01-07 17:20:48.285	Segment_1 Pristine Marine
2017-01-07 17:21:19.203	Segment_1 Pristine Marine	3.256488586931881
2017-01-07 17:21:24.282	Segment_1 Pristine Marine	3.257398728353708
2017-01-07 17:22:19.870	Segment_1 Pristine Marine	3.2673932862131814
2017-01-07 17:22:38.709	Segment_1 Pristine Marine	3.10909635718106
2017-01-07 17:22:49.339	Segment_1 Pristine Marine
2017-01-07 17:23:04.983	Segment_1 Pristine Marine	1.7109106021790152
2017-01-07 17:23:30.852	Segment_1 Pristine Marine	2.7937493395914577
2017-01-07 17:23:40.006	Segment_1 Pristine Marine	2.632919634106445
2017-01-07 17:24:23.090	Segment_1 Pristine Marine	2.6392238212150323
2017-01-07 17:24:35.190	Segment_1 Pristine Marine	2.6409997650171326
2017-01-07 17:24:53.043	Segment_1 Pristine Marine	2.806531689979842
2017-01-07 17:24:57.322	Segment_1 Pristine Marine	2.64425431912234
2017-01-07 17:24:58.884	Segment_1 Pristine Marine	2.644484317375605
2017-01-07 17:25:06.919	Segment_1 Pristine Marine	0.29301265613825883
2017-01-07 17:25:07.952	Segment_1 Pristine Marine	2.645820334767294
2017-01-07 17:25:23.012	Segment_1 Pristine Marine	2.811221619870614
2017-01-07 17:25:23.107	Segment_1 Pristine Marine	2.974416838049518
2017-01-07 17:26:27.577	Segment_1 Pristine Marine	3.1489171364617725
2017-01-07 17:26:37.207	Segment_1 Pristine Marine	1.598328771603592
2017-01-07 17:27:16.109	Segment_1 Pristine Marine	2.829062562048151
2017-01-07 17:27:38.659	Segment_1 Pristine Marine	2.832646913686568
2017-01-07 17:27:40.121	Segment_1 Pristine Marine	0.21205723202759694
2017-01-07 17:27:48.219	Segment_1 Pristine Marine	2.6696577576848863
2017-01-07 17:27:52.822	Segment_1 Pristine Marine	3.328564947702719
2017-01-07 17:27:53.209	Segment_1 Pristine Marine	2.6704068456352115
2017-01-07 17:27:56.332	Segment_1 Pristine Marine	3.1646354888545085
2017-01-07 17:27:56.889	Segment_1 Pristine Marine	0.11787704383694987
2017-01-07 17:28:21.465	Segment_1 Pristine Marine	0.09704989195536075
2017-01-07 17:28:23.776	Segment_1 Pristine Marine	3.3343685495954603
2017-01-07 17:28:28.103	Segment_1 Pristine Marine	3.005419132361666
2017-01-07 17:28:28.109	Segment_1 Pristine Marine	3.335182564011229
2017-01-07 17:28:31.119	Segment_1 Pristine Marine	3.1708390939228632
2017-01-07 17:29:41.962	Segment_1 Pristine Marine	2.6868376703042163
2017-01-07 17:29:57.747	Segment_1 Pristine Marine	3.1863937783062637
2017-01-07 17:30:02.360	Segment_1 Pristine Marine	0.2816361146887015
2017-01-07 17:30:02.952	Segment_1 Pristine Marine	2.6900322270510015
2017-01-07 17:30:06.885	Segment_1 Pristine Marine	2.6906316521497855
2017-01-07 17:30:19.546	Segment_1 Pristine Marine	0.6012281156556314
2017-01-07 17:30:49.601	Segment_1 Pristine Marine	0.5104987511313089
2017-01-07 17:30:50.101	Segment_1 Pristine Marine	2.863446709417642
2017-01-07 17:30:53.403	Segment_1 Pristine Marine	3.6951942404417166
2017-01-07 17:31:05.592	Segment_1 Pristine Marine	3.032325539822559
2017-01-07 17:31:25.367	Segment_1 Pristine Marine	0.30369738670773505
2017-01-07 17:31:39.352	Segment_1 Pristine Marine	1.1777506496075403
2017-01-07 17:31:45.203	Segment_1 Pristine Marine	5.540159563947822
2017-01-07 17:31:45.956	Segment_1 Pristine Marine	2.7058195925882247
2017-01-07 17:31:54.038	Segment_1 Pristine Marine	0.5641989420904554
2017-01-07 17:31:56.338	Segment_1 Pristine Marine	2.7074211220170983
2017-01-07 17:32:01.637	Segment_1 Pristine Marine	2.7082392778374196
2017-01-07 17:32:24.206	Segment_1 Pristine Marine	2.711729434827002
2017-01-07 17:32:29.919	Segment_1 Pristine Marine
2017-01-07 17:33:02.788	Segment_1 Pristine Marine	2.885189782768522
2017-01-07 17:33:05.527	Segment_1 Pristine Marine	2.718142840441769
2017-01-07 17:33:06.149	Segment_1 Pristine Marine	2.7182396124073396
2017-01-07 17:33:08.679	Segment_1 Pristine Marine	2.8861627837996315
2017-01-07 17:33:18.166	Segment_1 Pristine Marine	2.8877311069099663
2017-01-07 17:33:20.787	Segment_1 Pristine Marine	2.720519012194334
2017-01-07 17:33:21.076	Segment_1 Pristine Marine	0.1413964830311168
2017-01-07 17:33:32.073	Segment_1 Pristine Marine	2.7222790569144046
2017-01-07 17:33:46.784	Segment_1 Pristine Marine	0.2918320386978973
2017-01-07 17:33:58.899	Segment_1 Pristine Marine	3.0624967116691764
2017-01-07 17:34:03.032	Segment_1 Pristine Marine	3.0632235609118608
2017-01-07 17:34:04.848	Segment_1 Pristine Marine	3.063543040520006
2017-01-07 17:34:36.884	Segment_1 Pristine Marine	3.7427087514654462
2017-01-07 17:34:37.863	Segment_1 Pristine Marine	2.7325844693946535
2017-01-07 17:34:41.679	Segment_1 Pristine Marine	2.7331846060894507
2017-01-07 17:34:50.451	Segment_1 Pristine Marine	0.3032132357391809
2017-01-07 17:35:14.713	Segment_1 Pristine Marine	2.907137844758503
2017-01-07 17:35:26.521	Segment_1 Pristine Marine	2.9091186075198996
2017-01-07 17:35:37.800	Segment_1 Pristine Marine	2.74204121769181
2017-01-07 17:35:49.406	Segment_1 Pristine Marine	3.0820504492524305
2017-01-07 17:35:52.085	Segment_1 Pristine Marine	2.7443047453859517
2017-01-07 17:35:55.612	Segment_1 Pristine Marine	2.914010086542621
2017-01-07 17:36:18.265	Segment_1 Pristine Marine	2.917830460654116
2017-01-07 17:36:20.698	Segment_1 Pristine Marine	0.3030001856115934
2017-01-07 17:36:28.859	Segment_1 Pristine Marine	0.27087117657886106
2017-01-07 17:36:35.388	Segment_1 Pristine Marine	2.9207248678261455
2017-01-07 17:36:47.567	Segment_1 Pristine Marine	2.9227870570914725
2017-01-07 17:37:02.432	Segment_1 Pristine Marine	2.755506307260384
2017-01-07 17:37:16.312	Segment_1 Pristine Marine	2.75772727087536
2017-01-07 17:37:34.848	Segment_1 Pristine Marine	2.7606988385237132
2017-01-07 17:37:52.995	Segment_1 Pristine Marine	3.1042169040591747
2017-01-07 17:37:53.361	Segment_1 Pristine Marine	0.47449829183776887
2017-01-07 17:38:04.730	Segment_1 Pristine Marine	1.059228631917312
2017-01-07 17:38:52.721	Segment_1 Pristine Marine	2.773253202501247
2017-01-07 17:38:58.859	Segment_1 Pristine Marine	2.774247601984621
2017-01-07 17:39:02.128	Segment_1 Pristine Marine	2.9457667276872526
2017-01-07 17:39:07.471	Segment_1 Pristine Marine	2.775644009764442
2017-01-07 17:39:07.918	Segment_1 Pristine Marine	2.775716527747401
2017-01-07 17:39:08.948	Segment_1 Pristine Marine	3.8022280252508653
2017-01-07 17:39:10.469	Segment_1 Pristine Marine	3.118275668784431
2017-01-07 17:39:11.964	Segment_1 Pristine Marine	3.2896357689513103
2017-01-07 17:39:12.394	Segment_1 Pristine Marine	2.776442889827096
2017-01-07 17:39:30.710	Segment_1 Pristine Marine	3.2932449588447663
2017-01-07 17:39:37.633	Segment_1 Pristine Marine	3.1232351646493233
2017-01-07 17:39:46.615	Segment_1 Pristine Marine	2.7820088385774615
2017-01-07 17:39:47.216	Segment_1 Pristine Marine
2017-01-07 17:39:55.891	Segment_1 Pristine Marine	2.7835214001556903
2017-01-07 17:39:56.519	Segment_1 Pristine Marine	4.155898825784613
2017-01-07 17:40:27.821	Segment_1 Pristine Marine	0.8783125321758316
2017-01-07 17:40:43.320	Segment_1 Pristine Marine	3.8233183922463683
2017-01-07 17:40:51.922	Segment_1 Pristine Marine	3.6531591830464114
2017-01-07 17:40:55.369	Segment_1 Pristine Marine	2.7932592127990237
2017-01-07 17:41:11.953	Segment_1 Pristine Marine	0.6163674484759135
2017-01-07 17:41:26.239	Segment_1 Pristine Marine	0.20505022607471293
2017-01-07 17:41:37.808	Segment_1 Pristine Marine	0.29076233954658437
2017-01-07 17:41:52.028	Segment_1 Pristine Marine	1.1891058405326709
2017-01-07 17:41:53.319	Segment_1 Pristine Marine
2017-01-07 17:42:10.032	Segment_1 Pristine Marine	2.978467370481721
2017-01-07 17:42:35.906	Segment_1 Pristine Marine	0.314543331601081
2017-01-07 17:42:40.120	Segment_1 Pristine Marine	2.8105758670172847
2017-01-07 17:43:04.535	Segment_1 Pristine Marine	3.855317940641904
2017-01-07 17:43:10.706	Segment_1 Pristine Marine	4.377256433977852
2017-01-07 17:43:13.353	Segment_1 Pristine Marine	0.9265353740728297
2017-01-07 17:43:30.951	Segment_1 Pristine Marine	2.9927742982608234
2017-01-07 17:43:51.434	Segment_1 Pristine Marine	2.822488328732754
2017-01-07 17:44:05.266	Segment_1 Pristine Marine	2.998882966635823
2017-01-07 17:44:09.067	Segment_1 Pristine Marine	2.825449374714433
2017-01-07 17:44:17.951	Segment_1 Pristine Marine	0.733385803608107
2017-01-07 17:44:30.818	Segment_1 Pristine Marine	2.829110511215975
2017-01-07 17:44:38.434	Segment_1 Pristine Marine	3.179227710649275
2017-01-07 17:44:43.826	Segment_1 Pristine Marine	2.831304560017914
2017-01-07 17:45:39.227	Segment_1 Pristine Marine	2.8406872392349456
2017-01-07 17:45:49.866	Segment_1 Pristine Marine	0.3140666040675162
2017-01-07 17:46:34.445	Segment_1 Pristine Marine	3.376993621271519
2017-01-07 17:46:46.627	Segment_1 Pristine Marine	2.8521862492713304
2017-01-07 17:46:57.432	Segment_1 Pristine Marine	2.8540383376529874
2017-01-07 17:47:10.067	Segment_1 Pristine Marine	3.0322143081003303
2017-01-07 17:47:20.749	Segment_1 Pristine Marine	4.619246289440666
2017-01-07 17:47:21.224	Segment_1 Pristine Marine	0.8565092009729739
2017-01-07 17:47:47.424	Segment_1 Pristine Marine	0.28992293874851105
2017-01-07 17:47:51.630	Segment_1 Pristine Marine	3.0398130680222506
2017-01-07 17:47:59.854	Segment_1 Pristine Marine	0.1683251279187027
2017-01-07 17:48:38.800	Segment_1 Pristine Marine	0.9102353181394085
2017-01-07 17:48:50.655	Segment_1 Pristine Marine	3.4048268462646236
2017-01-07 17:48:56.471	Segment_1 Pristine Marine	0.25152249492102885
2017-01-07 17:48:58.258	Segment_1 Pristine Marine	0.6439235797734525
2017-01-07 17:49:01.808	Segment_1 Pristine Marine	0.1906756096276043
2017-01-07 17:49:03.287	Segment_1 Pristine Marine	0.27913994538488224
2017-01-07 17:49:04.050	Segment_1 Pristine Marine	2.875922589188209
2017-01-07 17:49:12.056	Segment_1 Pristine Marine	3.05462563762968
2017-01-07 17:49:40.353	Segment_1 Pristine Marine	0.31350009809175183
2017-01-07 17:49:44.164	Segment_1 Pristine Marine	0.2600074940968682
2017-01-07 17:49:45.098	Segment_1 Pristine Marine	0.22211205590334873
2017-01-07 17:49:56.673	Segment_1 Pristine Marine	0.25998199400111527
2017-01-07 17:50:38.411	Segment_1 Pristine Marine	2.892451149042569
2017-01-07 17:50:45.362	Segment_1 Pristine Marine	3.2503084078666675
2017-01-07 17:50:53.991	Segment_1 Pristine Marine	2.895198480650524
2017-01-07 17:51:02.501	Segment_1 Pristine Marine	0.6670877773671143
2017-01-07 17:51:26.744	Segment_1 Pristine Marine	3.0797579557050154
2017-01-07 17:51:36.611	Segment_1 Pristine Marine	0.14282113649457828
2017-01-07 17:52:19.264	Segment_1 Pristine Marine	0.8174701561078561
2017-01-07 17:52:30.471	Segment_1 Pristine Marine	2.912328396763609
2017-01-07 17:52:33.597	Segment_1 Pristine Marine	3.4513865047238386
2017-01-07 17:52:51.210	Segment_1 Pristine Marine	5.970835570572463
2017-01-07 17:53:18.510	Segment_1 Pristine Marine	2.9209334829654865
2017-01-07 17:53:22.796	Segment_1 Pristine Marine	0.25099749437076274
2017-01-07 17:53:32.213	Segment_1 Pristine Marine	0.9675870283993911
2017-01-07 17:53:51.117	Segment_1 Pristine Marine	2.926803309942678
2017-01-07 17:53:53.125	Segment_1 Pristine Marine	2.927165556099426
2017-01-07 17:54:08.336	Segment_1 Pristine Marine	18.457132776845455
2017-01-07 17:54:39.417	Segment_1 Pristine Marine	0.6611529328891395
2017-01-07 17:54:39.604	Segment_1 Pristine Marine	0.32618370052171886
2017-01-07 17:54:45.352	Segment_1 Pristine Marine	0.6031077727604215
2017-01-07 17:54:49.477	Segment_1 Pristine Marine	2.9373682361824653
2017-01-07 17:55:03.583	Segment_1 Pristine Marine	3.121099882553838
2017-01-07 17:55:07.277	Segment_1 Pristine Marine	2.9406057710630527
2017-01-07 17:55:10.638	Segment_1 Pristine Marine	0.27833623902151666
2017-01-07 17:55:15.747	Segment_1 Pristine Marine	0.28890479374383504
2017-01-07 17:55:23.629	Segment_1 Pristine Marine	3.1249779147303784
2017-01-07 17:55:31.554	Segment_1 Pristine Marine	3.307994545880777
2017-01-07 17:56:13.598	Segment_1 Pristine Marine	2.9527315905090235
2017-01-07 17:56:38.422	Segment_1 Pristine Marine	2.9572960545631757
2017-01-07 17:56:45.604	Segment_1 Pristine Marine	2.958619263824598
2017-01-07 17:56:49.311	Segment_1 Pristine Marine	0.32585122003096084
2017-01-07 17:57:02.031	Segment_1 Pristine Marine	4.786698549812503
2017-01-07 17:57:16.105	Segment_1 Pristine Marine	3.694912613013642
2017-01-07 17:57:17.744	Segment_1 Pristine Marine	2.9645552619871904
2017-01-07 17:57:40.365	Segment_1 Pristine Marine	3.1516896644095533
2017-01-07 17:57:48.939	Segment_1 Pristine Marine	3.1533798417904406
2017-01-07 17:58:09.768	Segment_1 Pristine Marine	3.5240515180473175
2017-01-07 17:58:10.760	Segment_1 Pristine Marine	0.28850733786579
2017-01-07 17:58:10.781	Segment_1 Pristine Marine	2.9744030245487063
2017-01-07 17:58:11.598	Segment_1 Pristine Marine	3.1578553083845233
2017-01-07 17:58:13.848	Segment_1 Pristine Marine	0.32563452468520415
2017-01-07 17:58:14.105	Segment_1 Pristine Marine	0.31223736493118276
2017-01-07 17:58:19.940	Segment_1 Pristine Marine	2.976110270726533
2017-01-07 17:58:20.785	Segment_1 Pristine Marine	2.976267878257752
2017-01-07 17:58:21.488	Segment_1 Pristine Marine
2017-01-07 17:58:26.638	Segment_1 Pristine Marine	3.3443058505135594
2017-01-07 17:59:21.534	Segment_1 Pristine Marine	0.5896046147681763
2017-01-07 17:59:24.264	Segment_1 Pristine Marine	2.9881557628606235
2017-01-07 17:59:26.265	Segment_1 Pristine Marine	2.9885320396913406
2017-01-07 17:59:32.893	Segment_1 Pristine Marine	0.3120437146480599
2017-01-07 17:59:33.514	Segment_1 Pristine Marine	0.4584105130154693
2017-01-07 17:59:38.391	Segment_1 Pristine Marine	2.990814294794175
2017-01-07 17:59:54.069	Segment_1 Pristine Marine
2017-01-07 17:59:57.157	Segment_1 Pristine Marine	3.363393304776381
2017-01-07 17:59:59.080	Segment_1 Pristine Marine	2.994716264395111
2017-01-08 00:00:24.053	(Pristine SO Island) Kerguelen	3.2252683902007178
2017-01-08 00:00:46.919	(Pristine SO Island) Kerguelen	4.465851834762191
2017-01-08 00:00:48.132	(Pristine SO Island) Kerguelen	3.2267801666817344
2017-01-08 00:01:01.326	(Pristine SO Island) Kerguelen
2017-01-08 00:01:31.032	(Pristine SO Island) Kerguelen	0.09575978223932942
2017-01-08 00:01:43.562	(Pristine SO Island) Kerguelen	1.4144186178092046
2017-01-08 00:01:46.250	(Pristine SO Island) Kerguelen
2017-01-08 00:02:46.878	(Pristine SO Island) Kerguelen	0.29980908650335364
2017-01-08 00:03:08.016	(Pristine SO Island) Kerguelen
2017-01-08 00:03:12.680	(Pristine SO Island) Kerguelen	0.2603012017138172
2017-01-08 00:03:52.130	(Pristine SO Island) Kerguelen
2017-01-08 00:03:52.968	(Pristine SO Island) Kerguelen	3.2384322788765547
2017-01-08 00:03:57.243	(Pristine SO Island) Kerguelen	3.238702771817521
2017-01-08 00:04:26.513	(Pristine SO Island) Kerguelen	0.3000814885094457
2017-01-08 00:04:27.257	(Pristine SO Island) Kerguelen	0.0947624527117188
2017-01-08 00:04:27.784	(Pristine SO Island) Kerguelen	0.7407444169471311
2017-01-08 00:04:33.401	(Pristine SO Island) Kerguelen
2017-01-08 00:04:37.405	(Pristine SO Island) Kerguelen	0.23012953144574752
2017-01-08 00:04:38.951	(Pristine SO Island) Kerguelen	0.1668926201754899
2017-01-08 00:04:41.359	(Pristine SO Island) Kerguelen	0.30012207746137126
2017-01-08 00:05:02.883	(Pristine SO Island) Kerguelen	0.19033253846497056
2017-01-08 00:05:31.565	(Pristine SO Island) Kerguelen	0.8653928196864813
2017-01-08 00:06:06.753	(Pristine SO Island) Kerguelen	0.18676570532344866
2017-01-08 00:06:18.940	(Pristine SO Island) Kerguelen	0.20104225162483405
2017-01-08 00:06:28.855	(Pristine SO Island) Kerguelen
2017-01-08 00:06:29.096	(Pristine SO Island) Kerguelen	0.12787608888563837
2017-01-08 00:06:30.685	(Pristine SO Island) Kerguelen	0.3251394717324586
2017-01-08 00:06:32.921	(Pristine SO Island) Kerguelen	0.2894254075017241
2017-01-08 00:06:33.547	(Pristine SO Island) Kerguelen	3.248623750076517
2017-01-08 00:06:33.975	(Pristine SO Island) Kerguelen	4.6744523166503775
2017-01-08 00:06:58.938	(Pristine SO Island) Kerguelen
2017-01-08 00:08:07.435	(Pristine SO Island) Kerguelen	0.31256682432398675
2017-01-08 00:08:09.805	(Pristine SO Island) Kerguelen
2017-01-08 00:08:19.638	(Pristine SO Island) Kerguelen
2017-01-08 00:08:23.045	(Pristine SO Island) Kerguelen	0.3254719395043093
2017-01-08 00:08:26.082	(Pristine SO Island) Kerguelen	0.5019343462818695
2017-01-08 00:09:04.682	(Pristine SO Island) Kerguelen	1.2168061658141969
2017-01-08 00:09:18.148	(Pristine SO Island) Kerguelen	0.1963743019376783
2017-01-08 00:09:29.591	(Pristine SO Island) Kerguelen
2017-01-08 00:10:31.053	(Pristine SO Island) Kerguelen	13.828185754217694
2017-01-08 00:11:22.152	(Pristine SO Island) Kerguelen
2017-01-08 00:11:29.062	(Pristine SO Island) Kerguelen	0.13591332062950043
2017-01-08 00:11:50.795	(Pristine SO Island) Kerguelen	3.26894826800043
2017-01-08 00:12:24.252	(Pristine SO Island) Kerguelen	0.3261856592788382
2017-01-08 00:12:26.977	(Pristine SO Island) Kerguelen
2017-01-08 00:12:54.942	(Pristine SO Island) Kerguelen	0.3262764694956471
2017-01-08 00:12:56.865	(Pristine SO Island) Kerguelen
2017-01-08 00:13:17.456	(Pristine SO Island) Kerguelen	3.274544510681781
2017-01-08 00:13:17.756	(Pristine SO Island) Kerguelen	0.29049169420884907
2017-01-08 00:13:18.907	(Pristine SO Island) Kerguelen	3.2746383739289042
2017-01-08 00:14:18.892	(Pristine SO Island) Kerguelen	0.3265248734597296
2017-01-08 00:14:18.960	(Pristine SO Island) Kerguelen	0.22479632490811535
2017-01-08 00:15:45.436	(Pristine SO Island) Kerguelen	0.2537161826126674
2017-01-08 00:16:49.767	(Pristine SO Island) Kerguelen	0.12966200144850004
2017-01-08 00:16:52.516	(Pristine SO Island) Kerguelen	0.2807753163655764
2017-01-08 00:16:54.657	(Pristine SO Island) Kerguelen	0.20748398106846638
2017-01-08 00:17:33.468	(Pristine SO Island) Kerguelen	0.32710061437442894
2017-01-08 00:17:36.951	(Pristine SO Island) Kerguelen	3.291416903785773
2017-01-08 00:17:40.285	(Pristine SO Island) Kerguelen	3.4722181239710737
2017-01-08 00:17:58.379	(Pristine SO Island) Kerguelen	0.5909205313628112
2017-01-08 00:18:04.409	(Pristine SO Island) Kerguelen	0.7910268066430198
2017-01-08 00:18:04.737	(Pristine SO Island) Kerguelen	0.30372114785377685
2017-01-08 00:18:19.687	(Pristine SO Island) Kerguelen
2017-01-08 00:18:47.837	(Pristine SO Island) Kerguelen	0.35405482687474066
2017-01-08 00:18:58.956	(Pristine SO Island) Kerguelen	0.16637434746228028
2017-01-08 00:19:23.517	(Pristine SO Island) Kerguelen	0.21333243866643023
2017-01-08 00:19:26.884	(Pristine SO Island) Kerguelen	0.32743620679888796
2017-01-08 00:19:54.883	(Pristine SO Island) Kerguelen	3.300456224663649
2017-01-08 00:20:01.727	(Pristine SO Island) Kerguelen	0.32753930554039623
2017-01-08 00:20:43.592	(Pristine SO Island) Kerguelen	0.25440115459730267
2017-01-08 00:20:57.255	(Pristine SO Island) Kerguelen	0.1460526352767859
2017-01-08 00:20:57.856	(Pristine SO Island) Kerguelen	3.848483405941853
2017-01-08 00:21:07.808	(Pristine SO Island) Kerguelen	0.32773483600328684
2017-01-08 00:21:10.366	(Pristine SO Island) Kerguelen	0.5865244799975041
2017-01-08 00:21:55.571	(Pristine SO Island) Kerguelen	3.8529165419388294
2017-01-08 00:22:21.058	(Pristine SO Island) Kerguelen	0.12277219855883448
2017-01-08 00:22:33.740	(Pristine SO Island) Kerguelen	0.7910268066430198
2017-01-08 00:22:46.429	(Pristine SO Island) Kerguelen	0.13654828449935652
2017-01-08 00:22:54.159	(Pristine SO Island) Kerguelen	3.3122794781848355
2017-01-08 00:23:04.410	(Pristine SO Island) Kerguelen	3.312958092535105
2017-01-08 00:23:07.436	(Pristine SO Island) Kerguelen	0.3421654144496743
2017-01-08 00:23:42.095	(Pristine SO Island) Kerguelen	3.497345354874038
2017-01-08 00:23:54.445	(Pristine SO Island) Kerguelen
2017-01-08 00:24:07.412	(Pristine SO Island) Kerguelen	0.31529510857318077
2017-01-08 00:24:40.673	(Pristine SO Island) Kerguelen	0.14348275617345635
2017-01-08 00:24:59.925	(Pristine SO Island) Kerguelen	3.5027981503223473
2017-01-08 00:25:18.603	(Pristine SO Island) Kerguelen	3.3218673598535378
2017-01-08 00:25:24.983	(Pristine SO Island) Kerguelen	4.415883400355487
2017-01-08 00:25:50.404	(Pristine SO Island) Kerguelen	1.4593910487574648
2017-01-08 00:26:34.742	(Pristine SO Island) Kerguelen	3.5094640790997707
2017-01-08 00:27:34.865	(Pristine SO Island) Kerguelen	4.79289047918841
2017-01-08 00:27:57.611	(Pristine SO Island) Kerguelen	0.2728271896938054
2017-01-08 00:28:49.514	(Pristine SO Island) Kerguelen
2017-01-08 00:28:59.873	(Pristine SO Island) Kerguelen	0.3432530014553726
2017-01-08 00:29:53.039	(Pristine SO Island) Kerguelen	3.3402375911723947
2017-01-08 00:30:18.560	(Pristine SO Island) Kerguelen
2017-01-08 00:30:32.886	(Pristine SO Island) Kerguelen	0.31639063757345176
2017-01-08 00:30:52.061	(Pristine SO Island) Kerguelen	0.15324559773495017
2017-01-08 00:31:01.041	(Pristine SO Island) Kerguelen
2017-01-08 00:31:26.992	(Pristine SO Island) Kerguelen
2017-01-08 00:31:55.821	(Pristine SO Island) Kerguelen	0.24057681171138032
2017-01-08 00:32:56.483	(Pristine SO Island) Kerguelen	3.5365603312045253
2017-01-08 00:33:28.313	(Pristine SO Island) Kerguelen	0.3168892065188446
2017-01-08 00:33:48.697	(Pristine SO Island) Kerguelen	0.22957610198517878
2017-01-08 00:33:59.837	(Pristine SO Island) Kerguelen	3.541097778298326
2017-01-08 00:34:05.836	(Pristine SO Island) Kerguelen
2017-01-08 00:34:14.066	(Pristine SO Island) Kerguelen	0.31701923795614684
2017-01-08 00:35:34.626	(Pristine SO Island) Kerguelen	0.3302997082800535
2017-01-08 00:36:07.665	(Pristine SO Island) Kerguelen
2017-01-08 00:36:34.466	(Pristine SO Island) Kerguelen
2017-01-08 00:37:14.049	(Pristine SO Island) Kerguelen	0.2566765919419882
2017-01-08 00:37:31.455	(Pristine SO Island) Kerguelen	37.773617031272046
2017-01-08 00:37:42.390	(Pristine SO Island) Kerguelen	0.31761130119168834
2017-01-08 00:38:28.113	(Pristine SO Island) Kerguelen	0.0706651156583353
2017-01-08 00:38:34.292	(Pristine SO Island) Kerguelen	0.20479521266661907
2017-01-08 00:38:54.092	(Pristine SO Island) Kerguelen
2017-01-08 00:39:01.302	(Pristine SO Island) Kerguelen	3.3775524929302883
2017-01-08 00:39:08.562	(Pristine SO Island) Kerguelen	0.33093273449257266
2017-01-08 00:39:25.039	(Pristine SO Island) Kerguelen	0.2842118528722083
2017-01-08 00:39:30.422	(Pristine SO Island) Kerguelen	0.33099741716948405
2017-01-08 00:39:46.771	(Pristine SO Island) Kerguelen
2017-01-08 00:39:49.455	(Pristine SO Island) Kerguelen	0.3452575496231387
2017-01-08 00:40:11.821	(Pristine SO Island) Kerguelen
2017-01-08 00:40:16.351	(Pristine SO Island) Kerguelen	0.2746401596126869
2017-01-08 00:40:39.822	(Pristine SO Island) Kerguelen	0.24918986642950972
2017-01-08 00:40:46.080	(Pristine SO Island) Kerguelen	5.24171190486364
2017-01-08 00:41:04.934	(Pristine SO Island) Kerguelen	0.2948828405762991
2017-01-08 00:41:34.471	(Pristine SO Island) Kerguelen	0.7574234071912421
2017-01-08 00:41:59.085	(Pristine SO Island) Kerguelen	0.4412719919619901
2017-01-08 00:42:08.510	(Pristine SO Island) Kerguelen	0.3827008789267259
2017-01-08 00:42:38.187	(Pristine SO Island) Kerguelen	3.3925448916919483
2017-01-08 00:42:57.119	(Pristine SO Island) Kerguelen	3.580051415826535
2017-01-08 00:43:41.768	(Pristine SO Island) Kerguelen	0.8733063382484216
2017-01-08 00:44:15.540	(Pristine SO Island) Kerguelen	3.772299771289772
2017-01-08 00:44:32.223	(Pristine SO Island) Kerguelen	0.1603619026039227
2017-01-08 00:45:03.796	(Pristine SO Island) Kerguelen	0.6261042987098279
2017-01-08 00:45:22.717	(Pristine SO Island) Kerguelen	3.404007278981902
2017-01-08 00:46:03.184	(Pristine SO Island) Kerguelen
2017-01-08 00:46:28.418	(Pristine SO Island) Kerguelen	0.2852875886555647
2017-01-08 00:47:04.165	(Pristine SO Island) Kerguelen	0.17076226759633042
2017-01-08 00:47:07.617	(Pristine SO Island) Kerguelen	3.411355917740849
2017-01-08 00:47:58.881	(Pristine SO Island) Kerguelen	0.3193633876319449
2017-01-08 00:48:10.864	(Pristine SO Island) Kerguelen	0.2166625658789576
2017-01-08 00:48:20.908	(Pristine SO Island) Kerguelen	0.28557340707939377
2017-01-08 00:48:44.360	(Pristine SO Island) Kerguelen	0.346908215493405
2017-01-08 00:48:58.977	(Pristine SO Island) Kerguelen	0.31953418231791186
2017-01-08 00:49:06.477	(Pristine SO Island) Kerguelen	0.26683641111420187
2017-01-08 00:49:30.997	(Pristine SO Island) Kerguelen	3.6091569315385295
2017-01-08 00:49:45.795	(Pristine SO Island) Kerguelen	3.7980222360824216
2017-01-08 00:49:55.170	(Pristine SO Island) Kerguelen	0.3075416344636987
2017-01-08 00:49:56.567	(Pristine SO Island) Kerguelen
2017-01-08 00:49:57.336	(Pristine SO Island) Kerguelen	0.49281876480956477
2017-01-08 00:50:13.684	(Pristine SO Island) Kerguelen	0.7597700449306648
2017-01-08 00:50:28.064	(Pristine SO Island) Kerguelen
2017-01-08 00:50:35.859	(Pristine SO Island) Kerguelen	0.2585186390149571
2017-01-08 00:50:46.901	(Pristine SO Island) Kerguelen	0.3237193789261525
2017-01-08 00:50:48.480	(Pristine SO Island) Kerguelen
2017-01-08 00:50:50.100	(Pristine SO Island) Kerguelen	0.31984999731224817
2017-01-08 00:51:51.273	(Pristine SO Island) Kerguelen	0.33318955922341353
2017-01-08 00:52:03.510	(Pristine SO Island) Kerguelen	0.34752277342110094
2017-01-08 00:52:05.523	(Pristine SO Island) Kerguelen	3.4323994190353577
2017-01-08 00:52:29.480	(Pristine SO Island) Kerguelen	4.941297365614394
2017-01-08 00:52:33.268	(Pristine SO Island) Kerguelen	3.6227865794697873
2017-01-08 00:53:01.073	(Pristine SO Island) Kerguelen	0.32022222661859495
2017-01-08 00:53:19.752	(Pristine SO Island) Kerguelen
2017-01-08 00:53:48.757	(Pristine SO Island) Kerguelen
2017-01-08 00:53:49.878	(Pristine SO Island) Kerguelen	0.3335405056469111
2017-01-08 00:53:55.905	(Pristine SO Island) Kerguelen	4.006474338770662
2017-01-08 00:54:12.145	(Pristine SO Island) Kerguelen	0.3082442038988152
2017-01-08 00:54:26.285	(Pristine SO Island) Kerguelen	3.4424331548446747
2017-01-08 00:54:32.384	(Pristine SO Island) Kerguelen	0.34798218440172013
2017-01-08 00:54:48.744	(Pristine SO Island) Kerguelen	3.632983925030604
2017-01-08 00:55:05.922	(Pristine SO Island) Kerguelen	0.3083912301716351
2017-01-08 00:55:08.965	(Pristine SO Island) Kerguelen
2017-01-08 00:57:15.325	(Pristine SO Island) Kerguelen
2017-01-08 00:57:24.700	(Pristine SO Island) Kerguelen	3.6447941211808383
2017-01-08 00:57:25.363	(Pristine SO Island) Kerguelen	3.644844492592351
2017-01-08 00:57:34.242	(Pristine SO Island) Kerguelen	3.4559228444263437
2017-01-08 00:58:20.370	(Pristine SO Island) Kerguelen	0.16366776008127715
2017-01-08 00:58:43.942	(Pristine SO Island) Kerguelen	0.34875846842459046
2017-01-08 00:58:59.942	(Pristine SO Island) Kerguelen	5.551401701929253
2017-01-08 00:59:12.714	(Pristine SO Island) Kerguelen	0.321278441805571
2017-01-08 00:59:37.157	(Pristine SO Island) Kerguelen	0.14590086645448652
2017-01-08 00:59:52.553	(Pristine SO Island) Kerguelen	0.34897019543353874
2017-01-08 01:00:56.231	(Pristine SO Island) Kerguelen	4.232130640786578
2017-01-08 01:02:13.712	(Pristine SO Island) Kerguelen	3.8575921115620524
2017-01-08 01:02:29.946	(Pristine SO Island) Kerguelen	0.6344259873986527
2017-01-08 01:02:38.102	(Pristine SO Island) Kerguelen	0.3494810638765451
2017-01-08 01:02:52.434	(Pristine SO Island) Kerguelen	0.1838637061957482
2017-01-08 01:03:00.940	(Pristine SO Island) Kerguelen	0.298349042124926
2017-01-08 01:03:11.561	(Pristine SO Island) Kerguelen	0.7808676902582591
2017-01-08 01:03:36.443	(Pristine SO Island) Kerguelen
2017-01-08 01:03:41.516	(Pristine SO Island) Kerguelen	3.6736489521975986
2017-01-08 01:03:50.991	(Pristine SO Island) Kerguelen	0.3497059923863302
2017-01-08 01:03:52.451	(Pristine SO Island) Kerguelen	4.438906092218134
2017-01-08 01:04:28.619	(Pristine SO Island) Kerguelen
2017-01-08 01:05:27.569	(Pristine SO Island) Kerguelen	8.08603038220854
2017-01-08 01:05:45.575	(Pristine SO Island) Kerguelen	0.27839308636801596
2017-01-08 01:06:01.213	(Pristine SO Island) Kerguelen	0.35010784507189546
2017-01-08 01:06:34.421	(Pristine SO Island) Kerguelen
2017-01-08 01:06:41.287	(Pristine SO Island) Kerguelen	0.32255330011063366
2017-01-08 01:06:47.034	(Pristine SO Island) Kerguelen	0.3502492443124052
2017-01-08 01:06:48.575	(Pristine SO Island) Kerguelen	0.9968550194209984
2017-01-08 01:07:15.629	(Pristine SO Island) Kerguelen	3.690249213759739
2017-01-08 01:07:30.240	(Pristine SO Island) Kerguelen	0.997457748947038
2017-01-08 01:07:32.535	(Pristine SO Island) Kerguelen
2017-01-08 01:07:50.284	(Pristine SO Island) Kerguelen	3.500886990473992
2017-01-08 01:08:06.945	(Pristine SO Island) Kerguelen	0.3504958420456107
2017-01-08 01:08:15.417	(Pristine SO Island) Kerguelen	0.3662352589919754
2017-01-08 01:08:49.495	(Pristine SO Island) Kerguelen	0.558769902606642
2017-01-08 01:08:56.884	(Pristine SO Island) Kerguelen	3.890485601969879
2017-01-08 01:09:08.537	(Pristine SO Island) Kerguelen
2017-01-08 01:09:28.692	(Pristine SO Island) Kerguelen	0.8678705642041368
2017-01-08 01:09:29.605	(Pristine SO Island) Kerguelen
2017-01-08 01:09:31.944	(Pristine SO Island) Kerguelen	0.36648200043089835
2017-01-08 01:09:40.794	(Pristine SO Island) Kerguelen	3.7015895104044323
2017-01-08 01:10:05.074	(Pristine SO Island) Kerguelen	0.3665888195121782
2017-01-08 01:10:32.683	(Pristine SO Island) Kerguelen	0.733411772664865
2017-01-08 01:10:35.940	(Pristine SO Island) Kerguelen	0.32322019117551776
2017-01-08 01:10:56.129	(Pristine SO Island) Kerguelen	0.27915522874551857
2017-01-08 01:11:02.844	(Pristine SO Island) Kerguelen	1.1031677455099405
2017-01-08 01:11:29.783	(Pristine SO Island) Kerguelen	0.33667671296003066
2017-01-08 01:12:16.336	(Pristine SO Island) Kerguelen	0.5400459065041198
2017-01-08 01:13:58.161	(Pristine SO Island) Kerguelen	4.10900145629768
2017-01-08 01:14:04.773	(Pristine SO Island) Kerguelen	0.3238137010038524
2017-01-08 01:14:26.537	(Pristine SO Island) Kerguelen	0.21396508857098182
2017-01-08 01:14:31.351	(Pristine SO Island) Kerguelen	0.69118785544074
2017-01-08 01:14:37.599	(Pristine SO Island) Kerguelen	0.36746750560510805
2017-01-08 01:14:56.668	(Pristine SO Island) Kerguelen	0.36752898864350103
2017-01-08 01:15:06.631	(Pristine SO Island) Kerguelen	3.7272994755299287
2017-01-08 01:15:38.323	(Pristine SO Island) Kerguelen	0.3676632943740998
2017-01-08 01:17:01.019	(Pristine SO Island) Kerguelen	0.36792992615133024
2017-01-08 01:17:38.408	(Pristine SO Island) Kerguelen	0.38726787941351626
2017-01-08 01:18:45.367	(Pristine SO Island) Kerguelen	3.55000230778638
2017-01-08 01:18:45.485	(Pristine SO Island) Kerguelen	0.4300887175704953
2017-01-08 01:21:55.284	(Pristine SO Island) Kerguelen	3.564500205064171
2017-01-08 01:22:09.109	(Pristine SO Island) Kerguelen	0.3013731811987985
2017-01-08 01:22:20.877	(Pristine SO Island) Kerguelen	0.32522364387670505
2017-01-08 01:23:04.249	(Pristine SO Island) Kerguelen	1.0378654014592252
2017-01-08 01:23:12.183	(Pristine SO Island) Kerguelen
2017-01-08 01:23:27.061	(Pristine SO Island) Kerguelen	4.159368065713762
2017-01-08 01:23:28.839	(Pristine SO Island) Kerguelen	0.9375324641114754
2017-01-08 01:23:36.098	(Pristine SO Island) Kerguelen	0.7202558825156091
2017-01-08 01:23:43.564	(Pristine SO Island) Kerguelen	3.5728192185943515
2017-01-08 01:24:07.640	(Pristine SO Island) Kerguelen	0.33891917494071916
2017-01-08 01:25:41.506	(Pristine SO Island) Kerguelen	0.07407405455503208
2017-01-08 01:25:48.711	(Pristine SO Island) Kerguelen	1.2540143201126983
2017-01-08 01:25:52.501	(Pristine SO Island) Kerguelen	0.3019615688630084
2017-01-08 01:26:14.427	(Pristine SO Island) Kerguelen
2017-01-08 01:26:52.784	(Pristine SO Island) Kerguelen	0.3136045892841609
2017-01-08 01:27:12.472	(Pristine SO Island) Kerguelen	0.25540700791401433
2017-01-08 01:27:16.020	(Pristine SO Island) Kerguelen
2017-01-08 01:27:44.263	(Pristine SO Island) Kerguelen	0.3700038993896106
2017-01-08 01:27:55.992	(Pristine SO Island) Kerguelen	3.9865280039667024
2017-01-08 01:28:02.541	(Pristine SO Island) Kerguelen	3.5928744731760114
2017-01-08 01:28:11.464	(Pristine SO Island) Kerguelen	3.987865157328347
2017-01-08 01:28:51.645	(Pristine SO Island) Kerguelen	0.25562779196216684
2017-01-08 01:29:44.890	(Pristine SO Island) Kerguelen	0.3264855425203637
2017-01-08 01:30:00.113	(Pristine SO Island) Kerguelen	0.21571793235980657
2017-01-08 01:30:56.425	(Pristine SO Island) Kerguelen	0.37062347585693706
2017-01-08 01:31:21.485	(Pristine SO Island) Kerguelen	0.3547992596300353
2017-01-08 01:31:28.694	(Pristine SO Island) Kerguelen	0.37072751886833594
2017-01-08 01:31:59.894	(Pristine SO Island) Kerguelen	4.403969912680306
2017-01-08 01:32:14.244	(Pristine SO Island) Kerguelen	3.6125833652654453
2017-01-08 01:32:50.871	(Pristine SO Island) Kerguelen	0.37099247726463574
2017-01-08 01:34:11.525	(Pristine SO Island) Kerguelen	5.211431432097538
2017-01-08 01:34:46.567	(Pristine SO Island) Kerguelen	0.37136550897231746
2017-01-08 01:35:23.926	(Pristine SO Island) Kerguelen	3.6275793440121253
2017-01-08 01:35:36.898	(Pristine SO Island) Kerguelen
2017-01-08 01:35:44.315	(Pristine SO Island) Kerguelen	0.34098060236129013
2017-01-08 01:36:37.975	(Pristine SO Island) Kerguelen	0.6187528605291973
2017-01-08 01:36:45.125	(Pristine SO Island) Kerguelen	3.6340369394769456
2017-01-08 01:37:14.699	(Pristine SO Island) Kerguelen	0.7041242824188954
2017-01-08 01:37:20.062	(Pristine SO Island) Kerguelen	1.6549618884997386
2017-01-08 01:37:49.125	(Pristine SO Island) Kerguelen	0.3413499090768662
2017-01-08 01:37:59.062	(Pristine SO Island) Kerguelen	0.1655493131458942
2017-01-08 01:38:37.724	(Pristine SO Island) Kerguelen	0.3155318946542072
2017-01-08 01:38:39.057	(Pristine SO Island) Kerguelen	0.2832362835703093
2017-01-08 01:39:03.279	(Pristine SO Island) Kerguelen	4.64494508317667
2017-01-08 01:39:09.819	(Pristine SO Island) Kerguelen	0.8815065007092954
2017-01-08 01:39:24.499	(Pristine SO Island) Kerguelen	0.356289794818466
2017-01-08 01:39:41.341	(Pristine SO Island) Kerguelen	3.6481304418344216
2017-01-08 01:40:33.028	(Pristine SO Island) Kerguelen	0.37248258249647803
2017-01-08 01:40:40.054	(Pristine SO Island) Kerguelen	0.37250523600935587
2017-01-08 01:40:41.876	(Pristine SO Island) Kerguelen	4.855445903361326
2017-01-08 01:41:32.401	(Pristine SO Island) Kerguelen	4.258963684235454
2017-01-08 01:41:37.892	(Pristine SO Island) Kerguelen	0.3285119162009026
2017-01-08 01:41:52.134	(Pristine SO Island) Kerguelen	0.35674538236371534
2017-01-08 01:42:35.901	(Pristine SO Island) Kerguelen
2017-01-08 01:42:43.742	(Pristine SO Island) Kerguelen	3.6628342129489697
2017-01-08 01:43:01.104	(Pristine SO Island) Kerguelen	4.267314714403991
2017-01-08 01:43:09.738	(Pristine SO Island) Kerguelen	5.072382457587531
2017-01-08 01:43:49.825	(Pristine SO Island) Kerguelen
2017-01-08 01:44:25.307	(Pristine SO Island) Kerguelen	4.073872660745728
2017-01-08 01:44:55.246	(Pristine SO Island) Kerguelen	1.3380158998326115
2017-01-08 01:44:56.760	(Pristine SO Island) Kerguelen	0.274787179074395
2017-01-08 01:45:19.481	(Pristine SO Island) Kerguelen	3.6754828269363045
2017-01-08 01:45:25.555	(Pristine SO Island) Kerguelen	3.8776467750384453
2017-01-08 01:46:16.571	(Pristine SO Island) Kerguelen	0.29440449001395713
2017-01-08 01:47:09.769	(Pristine SO Island) Kerguelen	4.2909010770331335
2017-01-08 01:47:16.210	(Pristine SO Island) Kerguelen	4.493680444391826
2017-01-08 01:48:23.551	(Pristine SO Island) Kerguelen	4.500417749400541
2017-01-08 01:48:27.184	(Pristine SO Island) Kerguelen	3.8933284709349842
2017-01-08 01:49:26.131	(Pristine SO Island) Kerguelen	3.695694650426923
2017-01-08 01:49:47.901	(Pristine SO Island) Kerguelen	0.9209502781393538
2017-01-08 01:51:09.623	(Pristine SO Island) Kerguelen	0.34371854370194166
2017-01-08 01:51:39.905	(Pristine SO Island) Kerguelen	3.9101071314654803
2017-01-08 01:53:31.863	(Pristine SO Island) Kerguelen	0.387869589546009
2017-01-08 01:53:36.126	(Pristine SO Island) Kerguelen	4.939730400159853
2017-01-08 01:54:46.181	(Pristine SO Island) Kerguelen	3.7222550089679234
2017-01-08 01:54:57.164	(Pristine SO Island) Kerguelen	4.131689373245587
2017-01-08 01:55:49.600	(Pristine SO Island) Kerguelen	1.1153975066661652
2017-01-08 01:57:04.944	(Pristine SO Island) Kerguelen	4.962965608003003
2017-01-08 01:57:39.726	(Pristine SO Island) Kerguelen	0.37579290358157386
2017-01-08 01:58:08.974	(Pristine SO Island) Kerguelen	0.3758872061623569
2017-01-08 01:58:48.282	(Pristine SO Island) Kerguelen	0.27676051639385485
2017-01-08 01:59:43.806	(Pristine SO Island) Kerguelen	0.3761929673200709
2017-01-08 02:00:29.599	(Pristine SO Island) Kerguelen	4.5658944712541425
2017-01-08 02:00:46.007	(Pristine SO Island) Kerguelen	0.3762277714439571
2017-01-08 02:01:23.441	(Pristine SO Island) Kerguelen	0.360072213503984
2017-01-08 02:01:44.351	(Pristine SO Island) Kerguelen	0.3938618139261142
2017-01-08 02:01:48.153	(Pristine SO Island) Kerguelen	0.3600632635976963
2017-01-08 02:02:53.728	(Pristine SO Island) Kerguelen	3.927043925838625
2017-01-08 02:03:04.720	(Pristine SO Island) Kerguelen	0.3189783654215371
2017-01-08 02:03:42.154	(Pristine SO Island) Kerguelen	3.7156595714301335
2017-01-08 02:03:42.344	(Pristine SO Island) Kerguelen	4.12332022458828
2017-01-08 02:05:30.586	(Pristine SO Island) Kerguelen	0.23763456660841684
2017-01-08 02:07:10.793	(Pristine SO Island) Kerguelen	0.345138302418856
2017-01-08 02:07:34.176	(Pristine SO Island) Kerguelen
2017-01-08 02:07:38.422	(Pristine SO Island) Kerguelen	4.085091080705384
2017-01-08 02:08:39.323	(Pristine SO Island) Kerguelen	0.3599143508035301
2017-01-08 02:09:26.926	(Pristine SO Island) Kerguelen	4.872147158510377
2017-01-08 02:09:32.162	(Pristine SO Island) Kerguelen	5.474318615828163
2017-01-08 02:09:40.439	(Pristine SO Island) Kerguelen	0.817119228202596
2017-01-08 02:10:19.848	(Pristine SO Island) Kerguelen	0.31883874675490353
2017-01-08 02:11:09.133	(Pristine SO Island) Kerguelen	0.34505553434747266
2017-01-08 02:11:47.015	(Pristine SO Island) Kerguelen
2017-01-08 02:14:16.641	(Pristine SO Island) Kerguelen	4.419876611222273
2017-01-08 02:15:40.813	(Pristine SO Island) Kerguelen	0.3187357593458489
2017-01-08 02:15:41.138	(Pristine SO Island) Kerguelen	0.3758890504772088
2017-01-08 02:16:33.073	(Pristine SO Island) Kerguelen	0.2860938666912768
2017-01-08 02:16:49.546	(Pristine SO Island) Kerguelen	0.3758631646304463
2017-01-08 02:16:55.468	(Pristine SO Island) Kerguelen	3.404743161272336
2017-01-08 02:18:30.367	(Pristine SO Island) Kerguelen	3.7861960173214464
2017-01-08 02:19:41.998	(Pristine SO Island) Kerguelen	0.24497889598081365
2017-01-08 02:20:15.409	(Pristine SO Island) Kerguelen	3.378780138180145
2017-01-08 02:21:35.266	(Pristine SO Island) Kerguelen	0.3312121092203698
2017-01-08 02:21:54.011	(Pristine SO Island) Kerguelen	0.3757479539191334
2017-01-08 02:22:22.882	(Pristine SO Island) Kerguelen	3.362433031620555
2017-01-08 02:23:21.645	(Pristine SO Island) Kerguelen	4.133912856161021
2017-01-08 02:23:23.164	(Pristine SO Island) Kerguelen	0.3757142180856819
2017-01-08 02:23:48.124	(Pristine SO Island) Kerguelen	0.6675041478906595
2017-01-08 02:24:40.038	(Pristine SO Island) Kerguelen	0.672775717376369
2017-01-08 02:25:09.664	(Pristine SO Island) Kerguelen	3.5352295457226393
2017-01-08 02:25:24.577	(Pristine SO Island) Kerguelen	3.339404051723481
2017-01-08 02:25:31.061	(Pristine SO Island) Kerguelen	3.532378905223129
2017-01-08 02:25:39.152	(Pristine SO Island) Kerguelen	0.8506048205318386
2017-01-08 02:26:10.067	(Pristine SO Island) Kerguelen	3.5271940966784125
2017-01-08 02:26:17.179	(Pristine SO Island) Kerguelen	0.9536802877393727
2017-01-08 02:27:21.642	(Pristine SO Island) Kerguelen	3.517719590209364
2017-01-08 02:27:54.142	(Pristine SO Island) Kerguelen	3.3206827757125095
2017-01-08 02:28:11.721	(Pristine SO Island) Kerguelen	3.3184961624308507
2017-01-08 02:28:50.940	(Pristine SO Island) Kerguelen	3.3136281607464637
2017-01-08 02:29:08.744	(Pristine SO Island) Kerguelen	3.31142297525357
2017-01-08 02:29:10.209	(Pristine SO Island) Kerguelen	4.464462645947114
2017-01-08 02:29:31.227	(Pristine SO Island) Kerguelen	3.5006950693177097
2017-01-08 02:29:31.950	(Pristine SO Island) Kerguelen	0.3755746680639382
2017-01-08 02:29:56.662	(Pristine SO Island) Kerguelen	0.18491200790116283
2017-01-08 02:30:10.311	(Pristine SO Island) Kerguelen	3.495592619220211
2017-01-08 02:30:28.455	(Pristine SO Island) Kerguelen	0.35944022452001795
2017-01-08 02:31:23.465	(Pristine SO Island) Kerguelen	0.21311890623877777
2017-01-08 02:31:33.472	(Pristine SO Island) Kerguelen	3.8671448021393235
2017-01-08 02:32:27.295	(Pristine SO Island) Kerguelen	0.3593971844235781
2017-01-08 02:32:29.485	(Pristine SO Island) Kerguelen	3.2867609932741377
2017-01-08 02:32:49.328	(Pristine SO Island) Kerguelen	0.3593892047665425
2017-01-08 02:33:13.556	(Pristine SO Island) Kerguelen	0.783431835576216
2017-01-08 02:33:15.537	(Pristine SO Island) Kerguelen	0.2959016217945829
2017-01-08 02:33:19.625	(Pristine SO Island) Kerguelen	0.5896046147681763
2017-01-08 02:33:21.726	(Pristine SO Island) Kerguelen	5.565364457727638
2017-01-08 02:33:41.096	(Pristine SO Island) Kerguelen	0.7165304803612775
2017-01-08 02:34:03.451	(Pristine SO Island) Kerguelen	0.3754719310553985
2017-01-08 02:34:13.724	(Pristine SO Island) Kerguelen
2017-01-08 02:34:15.674	(Pristine SO Island) Kerguelen	0.5295835084940201
2017-01-08 02:34:17.872	(Pristine SO Island) Kerguelen	3.6536340435410106
2017-01-08 02:34:18.029	(Pristine SO Island) Kerguelen	3.4635955488744408
2017-01-08 02:34:23.710	(Pristine SO Island) Kerguelen	0.647397557595747
2017-01-08 02:34:31.847	(Pristine SO Island) Kerguelen	3.2719076288345113
2017-01-08 02:34:32.854	(Pristine SO Island) Kerguelen	0.7308895562957275
2017-01-08 02:34:38.274	(Pristine SO Island) Kerguelen	3.840756942106171
2017-01-08 02:34:45.968	(Pristine SO Island) Kerguelen	1.8222554105931994
2017-01-08 02:34:52.290	(Pristine SO Island) Kerguelen	3.269439157832339
2017-01-08 02:35:16.692	(Pristine SO Island) Kerguelen	0.3754442163831223
2017-01-08 02:35:46.550	(Pristine SO Island) Kerguelen	3.6417009094137724
2017-01-08 02:35:53.253	(Pristine SO Island) Kerguelen	3.8301531098148356
2017-01-08 02:36:16.217	(Pristine SO Island) Kerguelen	3.2593439731927116
2017-01-08 02:36:24.408	(Pristine SO Island) Kerguelen	3.636630180532476
2017-01-08 02:36:25.087	(Pristine SO Island) Kerguelen	0.7423289092837748
2017-01-08 02:37:12.240	(Pristine SO Island) Kerguelen	0.77752872060468
2017-01-08 02:37:16.744	(Pristine SO Island) Kerguelen	0.12259530243608809
2017-01-08 02:39:49.398	(Pristine SO Island) Kerguelen	3.233979545292101
2017-01-08 02:39:56.581	(Pristine SO Island) Kerguelen	3.9838099916528407
2017-01-08 06:05:31.686	(Pristine SO Island) Kerguelen	0.3814173206439592
2017-01-08 06:05:32.868	(Pristine SO Island) Kerguelen	8.464006403463355
2017-01-08 06:05:59.878	(Pristine SO Island) Kerguelen
2017-01-08 06:06:18.665	(Pristine SO Island) Kerguelen	0.3951036557670079
2017-01-08 06:06:19.421	(Pristine SO Island) Kerguelen	0.36541662132453345
2017-01-08 06:06:25.069	(Pristine SO Island) Kerguelen
2017-01-08 06:06:29.794	(Pristine SO Island) Kerguelen	0.39810533397832537
2017-01-08 06:06:32.879	(Pristine SO Island) Kerguelen
2017-01-08 06:06:42.220	(Pristine SO Island) Kerguelen	0.32514031497623347
2017-01-08 06:07:07.259	(Pristine SO Island) Kerguelen	0.1157691170814623
2017-01-08 06:07:11.306	(Pristine SO Island) Kerguelen	0.6673532838163211
2017-01-08 06:07:15.511	(Pristine SO Island) Kerguelen	0.116161740036013
2017-01-08 06:07:23.310	(Pristine SO Island) Kerguelen	0.18754492709097187
2017-01-08 06:07:47.531	(Pristine SO Island) Kerguelen	1.0476440960245947
2017-01-08 06:08:04.630	(Pristine SO Island) Kerguelen	0.7274000327329351
2017-01-08 06:08:12.407	(Pristine SO Island) Kerguelen
2017-01-08 06:08:13.496	(Pristine SO Island) Kerguelen	0.3369531685427225
2017-01-08 06:08:15.180	(Pristine SO Island) Kerguelen	0.38031257695847864
2017-01-08 06:08:23.619	(Pristine SO Island) Kerguelen	0.39730172966618255
2017-01-08 06:08:29.291	(Pristine SO Island) Kerguelen	0.12891986878748862
2017-01-08 06:08:31.444	(Pristine SO Island) Kerguelen	1.0061341515897164
2017-01-08 06:08:32.267	(Pristine SO Island) Kerguelen	0.3259130028931981
2017-01-08 06:08:33.103	(Pristine SO Island) Kerguelen	0.6870923983469889
2017-01-08 06:08:34.982	(Pristine SO Island) Kerguelen	0.33682454183733557
2017-01-08 06:08:37.093	(Pristine SO Island) Kerguelen	0.3426596537558555
2017-01-08 06:08:38.261	(Pristine SO Island) Kerguelen	0.29380789071985175
2017-01-08 06:08:40.601	(Pristine SO Island) Kerguelen	0.3645019012832695
2017-01-08 06:08:44.900	(Pristine SO Island) Kerguelen	0.14920215393477554
2017-01-08 06:08:45.230	(Pristine SO Island) Kerguelen	0.3644719095050669
2017-01-08 06:08:46.631	(Pristine SO Island) Kerguelen	0.49766135735911954
2017-01-08 06:08:57.994	(Pristine SO Island) Kerguelen	0.41569385355313904
2017-01-08 06:09:03.502	(Pristine SO Island) Kerguelen	0.3799860608505297
2017-01-08 06:09:18.902	(Pristine SO Island) Kerguelen	0.3498605634386679
2017-01-08 06:09:23.261	(Pristine SO Island) Kerguelen	0.37985254750883896
2017-01-08 06:09:30.558	(Pristine SO Island) Kerguelen	0.33649183413297
2017-01-08 06:09:32.548	(Pristine SO Island) Kerguelen	0.03895503825072297
2017-01-08 06:09:34.494	(Pristine SO Island) Kerguelen	11.764444117641734
2017-01-08 06:09:38.538	(Pristine SO Island) Kerguelen	15.749488274463024
2017-01-08 06:09:42.136	(Pristine SO Island) Kerguelen	0.292021125325769
2017-01-08 06:09:58.128	(Pristine SO Island) Kerguelen	0.4152493827832209
2017-01-08 06:10:20.544	(Pristine SO Island) Kerguelen	0.4815951412573391
2017-01-08 06:10:21.018	(Pristine SO Island) Kerguelen	0.559437897811352
2017-01-08 06:10:25.235	(Pristine SO Island) Kerguelen	0.3238541188060598
2017-01-08 06:10:25.616	(Pristine SO Island) Kerguelen	0.55036021838582
2017-01-08 06:10:26.565	(Pristine SO Island) Kerguelen	0.21939898417926257
2017-01-08 06:10:27.136	(Pristine SO Island) Kerguelen	0.1385877872487232
2017-01-08 06:10:28.523	(Pristine SO Island) Kerguelen	0.396419907633812
2017-01-08 06:10:29.338	(Pristine SO Island) Kerguelen	0.8568603754745194
2017-01-08 06:10:29.425	(Pristine SO Island) Kerguelen	1.0061341515897164
2017-01-08 06:10:33.422	(Pristine SO Island) Kerguelen	0.318943751612969
2017-01-08 06:10:34.939	(Pristine SO Island) Kerguelen	0.4149773002092181
2017-01-08 06:11:28.081	(Pristine SO Island) Kerguelen
2017-01-08 06:11:41.043	(Pristine SO Island) Kerguelen	0.3959079165543628
2017-01-08 06:11:54.905	(Pristine SO Island) Kerguelen	0.3632429852689776
2017-01-08 06:12:16.126	(Pristine SO Island) Kerguelen	0.2731927922452731
2017-01-08 06:12:22.789	(Pristine SO Island) Kerguelen	0.3956131898646614
2017-01-08 06:12:23.545	(Pristine SO Island) Kerguelen	0.36305742370231225
2017-01-08 06:12:23.635	(Pristine SO Island) Kerguelen	0.3117547680072587
2017-01-08 06:13:04.447	(Pristine SO Island) Kerguelen	12.886048162508663
2017-01-08 06:13:06.234	(Pristine SO Island) Kerguelen	0.11188519322977815
2017-01-08 06:13:13.892	(Pristine SO Island) Kerguelen	0.2301657242963504
2017-01-08 06:13:22.697	(Pristine SO Island) Kerguelen	0.2496831859438379
2017-01-08 06:13:24.305	(Pristine SO Island) Kerguelen	0.39517888700692017
2017-01-08 06:13:24.893	(Pristine SO Island) Kerguelen	0.39517473572789763
2017-01-08 06:14:05.087	(Pristine SO Island) Kerguelen	0.12243350762229938
2017-01-08 06:14:11.815	(Pristine SO Island) Kerguelen	0.12439594020764819
2017-01-08 06:14:33.866	(Pristine SO Island) Kerguelen	0.2725213455914891
2017-01-08 06:14:39.122	(Pristine SO Island) Kerguelen	0.3946506791117412
2017-01-08 06:14:52.326	(Pristine SO Island) Kerguelen	0.394557458891883
2017-01-08 06:15:14.622	(Pristine SO Island) Kerguelen	0.394400049168946
2017-01-08 06:15:23.821	(Pristine SO Island) Kerguelen	0.2049889890224004
2017-01-08 06:15:31.493	(Pristine SO Island) Kerguelen	0.6789125936240334
2017-01-08 06:15:35.230	(Pristine SO Island) Kerguelen	0.33430871221044217
2017-01-08 06:15:36.369	(Pristine SO Island) Kerguelen	0.377331423141431
2017-01-08 06:15:43.911	(Pristine SO Island) Kerguelen
2017-01-08 06:15:45.473	(Pristine SO Island) Kerguelen	0.11716250456206805
2017-01-08 06:15:52.639	(Pristine SO Island) Kerguelen	0.3941316492125939
2017-01-08 06:15:59.174	(Pristine SO Island) Kerguelen	0.11233860105352891
2017-01-08 06:16:03.098	(Pristine SO Island) Kerguelen
2017-01-08 06:16:05.835	(Pristine SO Island) Kerguelen	0.7004165109094609
2017-01-08 06:16:16.440	(Pristine SO Island) Kerguelen	7.54103507109025
2017-01-08 06:16:18.646	(Pristine SO Island) Kerguelen
2017-01-08 06:16:23.617	(Pristine SO Island) Kerguelen	0.3939129445849926
2017-01-08 06:16:23.777	(Pristine SO Island) Kerguelen	0.3939118149852586
2017-01-08 06:16:25.170	(Pristine SO Island) Kerguelen	0.9604652241165461
2017-01-08 06:16:39.915	(Pristine SO Island) Kerguelen	0.3937978807311813
2017-01-08 06:16:42.533	(Pristine SO Island) Kerguelen	0.14509736897288691
2017-01-08 06:16:50.237	(Pristine SO Island) Kerguelen	0.3613294982366319
2017-01-08 06:16:53.175	(Pristine SO Island) Kerguelen	0.3937042651532236
2017-01-08 06:16:53.414	(Pristine SO Island) Kerguelen	0.1382750845000638
2017-01-08 06:16:56.264	(Pristine SO Island) Kerguelen	0.17810771085980556
2017-01-08 06:16:56.463	(Pristine SO Island) Kerguelen
2017-01-08 06:17:13.284	(Pristine SO Island) Kerguelen	0.3766765597554175
2017-01-08 06:17:14.021	(Pristine SO Island) Kerguelen	0.24865135539950048
2017-01-08 06:17:17.635	(Pristine SO Island) Kerguelen	0.485346432820773
2017-01-08 06:17:18.782	(Pristine SO Island) Kerguelen	3.443547566120153
2017-01-08 06:17:24.670	(Pristine SO Island) Kerguelen	0.11047751314199053
2017-01-08 06:17:37.412	(Pristine SO Island) Kerguelen	0.32136162098306437
2017-01-08 06:17:41.263	(Pristine SO Island) Kerguelen	0.3764875031314988
2017-01-08 06:17:43.503	(Pristine SO Island) Kerguelen	0.941125112538994
2017-01-08 06:17:44.171	(Pristine SO Island) Kerguelen	5.6976277891361935
2017-01-08 06:17:54.525	(Pristine SO Island) Kerguelen	0.11937206603493344
2017-01-08 06:17:54.936	(Pristine SO Island) Kerguelen	0.2351487617757743
2017-01-08 06:18:26.114	(Pristine SO Island) Kerguelen	0.3930481159690728
2017-01-08 06:18:30.574	(Pristine SO Island) Kerguelen	0.24830988748497898
2017-01-08 06:18:31.492	(Pristine SO Island) Kerguelen	0.2713629806798108
2017-01-08 06:18:32.252	(Pristine SO Island) Kerguelen	5.677367081588212
2017-01-08 06:18:32.564	(Pristine SO Island) Kerguelen	0.38592889301042116
2017-01-08 06:18:33.024	(Pristine SO Island) Kerguelen	0.3929993313796556
2017-01-08 06:18:34.741	(Pristine SO Island) Kerguelen
2017-01-08 06:18:36.087	(Pristine SO Island) Kerguelen
2017-01-08 06:18:38.194	(Pristine SO Island) Kerguelen	0.1675857524667432
2017-01-08 06:18:42.741	(Pristine SO Island) Kerguelen	0.3463517434009407
2017-01-08 06:19:02.597	(Pristine SO Island) Kerguelen	0.11048314188195107
2017-01-08 06:19:14.130	(Pristine SO Island) Kerguelen	0.2890488006084652
2017-01-08 06:19:15.716	(Pristine SO Island) Kerguelen	8.714364731102185
2017-01-08 06:19:22.289	(Pristine SO Island) Kerguelen	0.12950910609364366
2017-01-08 06:19:26.240	(Pristine SO Island) Kerguelen
2017-01-08 06:19:36.635	(Pristine SO Island) Kerguelen	0.2797029819289896
2017-01-08 06:19:38.343	(Pristine SO Island) Kerguelen	0.37754559155463746
2017-01-08 06:19:39.121	(Pristine SO Island) Kerguelen	0.19326600189966095
2017-01-08 06:19:52.741	(Pristine SO Island) Kerguelen	0.3755990944421773
2017-01-08 06:19:54.033	(Pristine SO Island) Kerguelen	0.039735518591606026
2017-01-08 06:19:55.056	(Pristine SO Island) Kerguelen	0.3755834517781982
2017-01-08 06:20:06.122	(Pristine SO Island) Kerguelen	0.36006033875777915
2017-01-08 06:20:08.934	(Pristine SO Island) Kerguelen
2017-01-08 06:20:17.513	(Pristine SO Island) Kerguelen	6.900732958973796
2017-01-08 06:20:17.974	(Pristine SO Island) Kerguelen	0.34575910000550275
2017-01-08 06:20:22.999	(Pristine SO Island) Kerguelen	0.13713582166513077
2017-01-08 06:20:29.365	(Pristine SO Island) Kerguelen	0.37535162277490686
2017-01-08 06:20:30.782	(Pristine SO Island) Kerguelen	0.39216796009450244
2017-01-08 06:20:32.911	(Pristine SO Island) Kerguelen	0.3921529293584934
2017-01-08 06:20:34.355	(Pristine SO Island) Kerguelen	0.3598774141855973
2017-01-08 06:20:43.125	(Pristine SO Island) Kerguelen	1.0061341515897164
2017-01-08 06:20:43.237	(Pristine SO Island) Kerguelen	0.37525788842124874
2017-01-08 06:20:46.772	(Pristine SO Island) Kerguelen	7.1388486745289
2017-01-08 06:21:02.674	(Pristine SO Island) Kerguelen	0.3323484570380096
2017-01-08 06:21:05.888	(Pristine SO Island) Kerguelen	0.50706085632278
2017-01-08 06:21:10.209	(Pristine SO Island) Kerguelen	0.37507563618747797
2017-01-08 06:21:16.424	(Pristine SO Island) Kerguelen	0.3596048447185524
2017-01-08 06:21:17.519	(Pristine SO Island) Kerguelen	0.39183799695264576
2017-01-08 06:21:19.243	(Pristine SO Island) Kerguelen	0.3750145926347858
2017-01-08 06:21:21.954	(Pristine SO Island) Kerguelen	0.12087536779451481
2017-01-08 06:21:23.901	(Pristine SO Island) Kerguelen	1.0061341515897164
2017-01-08 06:21:36.587	(Pristine SO Island) Kerguelen	0.49256814316368913
2017-01-08 06:21:38.848	(Pristine SO Island) Kerguelen	0.39168741424855313
2017-01-08 06:21:58.540	(Pristine SO Island) Kerguelen	0.21669528097522153
2017-01-08 06:22:05.491	(Pristine SO Island) Kerguelen	0.3319724008279727
2017-01-08 06:22:07.042	(Pristine SO Island) Kerguelen	0.49016564291859593
2017-01-08 06:22:07.472	(Pristine SO Island) Kerguelen	0.22217233309620357
2017-01-08 06:22:31.995	(Pristine SO Island) Kerguelen	0.12936498846915448
2017-01-08 06:22:34.125	(Pristine SO Island) Kerguelen	0.39129715872089255
2017-01-08 06:22:38.782	(Pristine SO Island) Kerguelen
2017-01-08 06:22:43.155	(Pristine SO Island) Kerguelen	0.4418395443021242
2017-01-08 06:22:47.660	(Pristine SO Island) Kerguelen	0.39248768764427744
2017-01-08 06:22:51.095	(Pristine SO Island) Kerguelen	7.325061686962008
2017-01-08 06:22:51.122	(Pristine SO Island) Kerguelen	0.3346346880317966
2017-01-08 06:23:07.325	(Pristine SO Island) Kerguelen	0.2700183665869223
2017-01-08 06:23:19.652	(Pristine SO Island) Kerguelen	0.3588064375699133
2017-01-08 06:23:49.569	(Pristine SO Island) Kerguelen	7.0445490605289995
2017-01-08 06:24:48.833	(Pristine SO Island) Kerguelen	0.3735983741247502
2017-01-08 06:24:54.884	(Pristine SO Island) Kerguelen	0.4412288656890498
2017-01-08 06:25:03.400	(Pristine SO Island) Kerguelen	0.22724878073112256
2017-01-08 06:25:35.189	(Pristine SO Island) Kerguelen	0.44946607349700585
2017-01-08 06:25:36.452	(Pristine SO Island) Kerguelen	0.4742186267302006
2017-01-08 06:25:40.286	(Pristine SO Island) Kerguelen	0.1336138323136784
2017-01-08 06:25:41.277	(Pristine SO Island) Kerguelen	0.37324400529233615
2017-01-08 06:25:44.880	(Pristine SO Island) Kerguelen	0.9964320678722535
2017-01-08 06:25:55.220	(Pristine SO Island) Kerguelen	5.249954903675181
2017-01-08 06:26:09.407	(Pristine SO Island) Kerguelen
2017-01-08 06:26:17.757	(Pristine SO Island) Kerguelen	0.33046220143062666
2017-01-08 06:26:23.762	(Pristine SO Island) Kerguelen	0.26906078733230093
2017-01-08 06:26:33.773	(Pristine SO Island) Kerguelen	0.3728892850912377
2017-01-08 06:26:38.584	(Pristine SO Island) Kerguelen	0.3069982000501176
2017-01-08 06:26:50.469	(Pristine SO Island) Kerguelen	1.2900464348706686
2017-01-08 06:27:03.792	(Pristine SO Island) Kerguelen	0.6770493520512396
2017-01-08 06:27:04.374	(Pristine SO Island) Kerguelen	0.34323003680870734
2017-01-08 06:27:05.496	(Pristine SO Island) Kerguelen	0.343223054504123
2017-01-08 06:27:07.113	(Pristine SO Island) Kerguelen	0.31540771617932334
2017-01-08 06:27:07.386	(Pristine SO Island) Kerguelen
2017-01-08 06:27:07.906	(Pristine SO Island) Kerguelen
2017-01-08 06:27:08.683	(Pristine SO Island) Kerguelen	0.34320322152043686
2017-01-08 06:27:09.465	(Pristine SO Island) Kerguelen	0.4690903357123714
2017-01-08 06:27:10.187	(Pristine SO Island) Kerguelen
2017-01-08 06:27:13.272	(Pristine SO Island) Kerguelen	0.5204500540193143
2017-01-08 06:27:20.425	(Pristine SO Island) Kerguelen	0.3067654147499357
2017-01-08 06:27:24.933	(Pristine SO Island) Kerguelen	0.22666690741407655
2017-01-08 06:27:38.603	(Pristine SO Island) Kerguelen	0.14270126633571018
2017-01-08 06:27:38.760	(Pristine SO Island) Kerguelen	0.35712764963641136
2017-01-08 06:27:46.479	(Pristine SO Island) Kerguelen	0.3570776374246458
2017-01-08 06:28:06.507	(Pristine SO Island) Kerguelen	0.3889505423525114
2017-01-08 06:28:12.038	(Pristine SO Island) Kerguelen
2017-01-08 06:28:15.056	(Pristine SO Island) Kerguelen	5.442766404365629
2017-01-08 06:28:19.021	(Pristine SO Island) Kerguelen	0.0900709509111527
2017-01-08 06:28:23.469	(Pristine SO Island) Kerguelen	0.3888307906616112
2017-01-08 06:28:26.077	(Pristine SO Island) Kerguelen	0.20500881463678486
2017-01-08 06:28:34.991	(Pristine SO Island) Kerguelen	0.1657888816723783
2017-01-08 06:28:36.717	(Pristine SO Island) Kerguelen	0.38873725980363355
2017-01-08 06:28:40.751	(Pristine SO Island) Kerguelen	0.3720312833055686
2017-01-08 06:28:47.716	(Pristine SO Island) Kerguelen	0.14376313503816326
2017-01-08 06:28:51.214	(Pristine SO Island) Kerguelen	15.198327921117597
2017-01-08 06:28:59.916	(Pristine SO Island) Kerguelen	0.3885734749017457
2017-01-08 06:29:02.527	(Pristine SO Island) Kerguelen	0.2682868492728043
2017-01-08 06:29:39.762	(Pristine SO Island) Kerguelen	0.37854258306462507
2017-01-08 06:29:54.037	(Pristine SO Island) Kerguelen	0.9144461040511225
2017-01-08 06:29:54.715	(Pristine SO Island) Kerguelen	0.3715315018945268
2017-01-08 06:29:56.987	(Pristine SO Island) Kerguelen	0.3421558508209451
2017-01-08 06:30:01.519	(Pristine SO Island) Kerguelen	0.8829381337706285
2017-01-08 06:30:02.662	(Pristine SO Island) Kerguelen	0.3714778032991894
2017-01-08 06:30:05.887	(Pristine SO Island) Kerguelen	5.400329734881638
2017-01-08 06:30:26.386	(Pristine SO Island) Kerguelen
2017-01-08 06:30:31.653	(Pristine SO Island) Kerguelen	0.3524056257616089
2017-01-08 06:30:50.249	(Pristine SO Island) Kerguelen	0.9965851495069906
2017-01-08 06:30:50.734	(Pristine SO Island) Kerguelen	11.438091977097281
2017-01-08 06:30:58.684	(Pristine SO Island) Kerguelen	0.3417719049255445
2017-01-08 06:31:03.542	(Pristine SO Island) Kerguelen	0.1197964519819799
2017-01-08 06:31:08.635	(Pristine SO Island) Kerguelen	1.0061341515897164
2017-01-08 06:31:29.142	(Pristine SO Island) Kerguelen	0.3053816604983977
2017-01-08 06:31:34.349	(Pristine SO Island) Kerguelen	0.2760925607496267
2017-01-08 06:31:39.443	(Pristine SO Island) Kerguelen	0.2380489182534012
2017-01-08 06:32:00.409	(Pristine SO Island) Kerguelen	0.2850668881884911
2017-01-08 06:32:13.412	(Pristine SO Island) Kerguelen	0.2091050753900986
2017-01-08 06:32:26.463	(Pristine SO Island) Kerguelen	0.4402188663548491
2017-01-08 06:32:36.219	(Pristine SO Island) Kerguelen	0.38704637608085696
2017-01-08 06:32:56.436	(Pristine SO Island) Kerguelen	0.38690364409491573
2017-01-08 06:32:56.716	(Pristine SO Island) Kerguelen
2017-01-08 06:33:09.430	(Pristine SO Island) Kerguelen	7.969914634773793
2017-01-08 06:33:18.937	(Pristine SO Island) Kerguelen	0.3549236071415928
2017-01-08 06:33:20.799	(Pristine SO Island) Kerguelen
2017-01-08 06:33:21.583	(Pristine SO Island) Kerguelen	0.35490646342898285
2017-01-08 06:33:22.122	(Pristine SO Island) Kerguelen
2017-01-08 06:33:28.274	(Pristine SO Island) Kerguelen	0.15051801181652996
2017-01-08 06:33:30.105	(Pristine SO Island) Kerguelen	0.27551025649735783
2017-01-08 06:33:33.110	(Pristine SO Island) Kerguelen	0.3866447257149756
2017-01-08 06:33:35.469	(Pristine SO Island) Kerguelen	0.955334348618032
2017-01-08 06:33:40.858	(Pristine SO Island) Kerguelen	0.4860362416491503
2017-01-08 06:33:42.213	(Pristine SO Island) Kerguelen	0.19912535812211501
2017-01-08 06:33:43.604	(Pristine SO Island) Kerguelen	0.48229886062017163
2017-01-08 06:34:00.200	(Pristine SO Island) Kerguelen	0.3864534703609114
2017-01-08 06:34:09.178	(Pristine SO Island) Kerguelen	0.34058644389137466
2017-01-08 06:34:14.298	(Pristine SO Island) Kerguelen	0.12028779640056579
2017-01-08 06:34:17.623	(Pristine SO Island) Kerguelen	1.0061341515897164
2017-01-08 06:34:20.210	(Pristine SO Island) Kerguelen	0.32757397935503657
2017-01-08 06:34:20.740	(Pristine SO Island) Kerguelen	5.066539047259714
2017-01-08 06:34:30.346	(Pristine SO Island) Kerguelen	5.301694207576402
2017-01-08 06:34:33.988	(Pristine SO Island) Kerguelen	0.3862149271370776
2017-01-08 06:34:38.839	(Pristine SO Island) Kerguelen	0.4012841610670456
2017-01-08 06:34:43.239	(Pristine SO Island) Kerguelen	0.3861496150920038
2017-01-08 06:34:44.581	(Pristine SO Island) Kerguelen	0.3861401405751383
2017-01-08 06:34:56.450	(Pristine SO Island) Kerguelen	0.20848347057425673
2017-01-08 06:35:06.005	(Pristine SO Island) Kerguelen	0.30417512818354214
2017-01-08 06:35:07.371	(Pristine SO Island) Kerguelen	0.8205559512105632
2017-01-08 06:35:08.307	(Pristine SO Island) Kerguelen
2017-01-08 06:35:10.432	(Pristine SO Island) Kerguelen	0.0740254330922578
2017-01-08 06:35:15.876	(Pristine SO Island) Kerguelen
2017-01-08 06:35:16.654	(Pristine SO Island) Kerguelen	8.613377178147948
2017-01-08 06:35:24.460	(Pristine SO Island) Kerguelen	0.9021607230775774
2017-01-08 06:35:30.340	(Pristine SO Island) Kerguelen	5.279817524539569
2017-01-08 06:35:36.068	(Pristine SO Island) Kerguelen	0.3540351209959836
2017-01-08 06:35:40.137	(Pristine SO Island) Kerguelen	0.3039852324382693
2017-01-08 06:35:40.459	(Pristine SO Island) Kerguelen	0.36919527854020284
2017-01-08 06:35:45.284	(Pristine SO Island) Kerguelen	0.25832758313099413
2017-01-08 06:35:54.051	(Pristine SO Island) Kerguelen	0.36910343617176844
2017-01-08 06:35:54.301	(Pristine SO Island) Kerguelen	4.796847662792449
2017-01-08 06:36:03.567	(Pristine SO Island) Kerguelen	0.339874591011198
2017-01-08 06:36:04.329	(Pristine SO Island) Kerguelen	0.4412288656890498
2017-01-08 06:36:11.045	(Pristine SO Island) Kerguelen	0.8707725883818924
2017-01-08 06:36:15.465	(Pristine SO Island) Kerguelen	0.23050296808661094
2017-01-08 06:36:19.600	(Pristine SO Island) Kerguelen	4.788529080329953
2017-01-08 06:36:28.213	(Pristine SO Island) Kerguelen
2017-01-08 06:36:28.830	(Pristine SO Island) Kerguelen	1.6961016543024394
2017-01-08 06:36:40.248	(Pristine SO Island) Kerguelen	0.1779346933429637
2017-01-08 06:36:40.725	(Pristine SO Island) Kerguelen	0.21324838417885852
2017-01-08 06:37:01.444	(Pristine SO Island) Kerguelen	0.339514417314153
2017-01-08 06:37:01.964	(Pristine SO Island) Kerguelen	0.36864454191326307
2017-01-08 06:37:11.398	(Pristine SO Island) Kerguelen	0.13643850525994564
2017-01-08 06:37:18.561	(Pristine SO Island) Kerguelen	0.1018834303249335
2017-01-08 06:37:30.198	(Pristine SO Island) Kerguelen	0.38315681927411166
2017-01-08 06:37:31.160	(Pristine SO Island) Kerguelen	1.6888494981457474
2017-01-08 06:37:39.360	(Pristine SO Island) Kerguelen	0.38490620112522367
2017-01-08 06:37:40.006	(Pristine SO Island) Kerguelen	0.32637789348007973
2017-01-08 06:37:40.463	(Pristine SO Island) Kerguelen	0.3848984139466054
2017-01-08 06:37:41.640	(Pristine SO Island) Kerguelen	0.40582781863370126
2017-01-08 06:37:46.796	(Pristine SO Island) Kerguelen	5.230725208448811
2017-01-08 06:37:47.245	(Pristine SO Island) Kerguelen	0.3263345569497785
2017-01-08 06:37:47.364	(Pristine SO Island) Kerguelen	0.30327739621431565
2017-01-08 06:37:56.427	(Pristine SO Island) Kerguelen	0.11276312701336987
2017-01-08 06:37:56.622	(Pristine SO Island) Kerguelen	4.756892929082067
2017-01-08 06:37:58.175	(Pristine SO Island) Kerguelen	0.3682647191220666
2017-01-08 06:37:58.210	(Pristine SO Island) Kerguelen	0.4174261545346836
2017-01-08 06:37:58.549	(Pristine SO Island) Kerguelen	0.2656738815158884
2017-01-08 06:38:07.923	(Pristine SO Island) Kerguelen	0.3669049327121361
2017-01-08 06:38:22.554	(Pristine SO Island) Kerguelen	0.18936090862848162
2017-01-08 06:38:29.707	(Pristine SO Island) Kerguelen	0.7559857160389373
2017-01-08 06:38:30.716	(Pristine SO Island) Kerguelen	0.25003836180550854
2017-01-08 06:38:32.631	(Pristine SO Island) Kerguelen	4.745257507179847
2017-01-08 06:38:35.354	(Pristine SO Island) Kerguelen	0.3694749386455237
2017-01-08 06:38:36.987	(Pristine SO Island) Kerguelen	0.33891984476205345
2017-01-08 06:38:38.255	(Pristine SO Island) Kerguelen	0.3528547122963357
2017-01-08 06:38:58.155	(Pristine SO Island) Kerguelen	0.35272577810720734
2017-01-08 06:39:19.936	(Pristine SO Island) Kerguelen	0.4352625964192563
2017-01-08 06:39:20.659	(Pristine SO Island) Kerguelen
2017-01-08 06:39:41.151	(Pristine SO Island) Kerguelen
2017-01-08 06:39:42.384	(Pristine SO Island) Kerguelen	0.36756056952183863
2017-01-08 06:39:53.457	(Pristine SO Island) Kerguelen	0.38671005813708365
2017-01-08 06:40:00.102	(Pristine SO Island) Kerguelen	0.3523244169905143
2017-01-08 06:40:02.184	(Pristine SO Island) Kerguelen	7.048291688826765
2017-01-08 06:40:06.031	(Pristine SO Island) Kerguelen	7.745797522779129
2017-01-08 06:40:10.548	(Pristine SO Island) Kerguelen	4.713903971026151
2017-01-08 06:40:11.072	(Pristine SO Island) Kerguelen
2017-01-08 06:40:11.097	(Pristine SO Island) Kerguelen	0.36736655319466244
2017-01-08 06:40:14.980	(Pristine SO Island) Kerguelen	0.3522280208674314
2017-01-08 06:40:17.274	(Pristine SO Island) Kerguelen	0.6901943938409515
2017-01-08 06:40:29.728	(Pristine SO Island) Kerguelen	0.3672406618488577
2017-01-08 06:40:32.239	(Pristine SO Island) Kerguelen	0.38121743716517026
2017-01-08 06:40:32.879	(Pristine SO Island) Kerguelen	0.3381986385809437
2017-01-08 06:40:33.274	(Pristine SO Island) Kerguelen	0.2494757520102065
2017-01-08 06:40:39.657	(Pristine SO Island) Kerguelen
2017-01-08 06:40:40.523	(Pristine SO Island) Kerguelen
2017-01-08 06:40:41.253	(Pristine SO Island) Kerguelen	0.7499150119485729
2017-01-08 06:41:04.873	(Pristine SO Island) Kerguelen
2017-01-08 06:41:05.952	(Pristine SO Island) Kerguelen	0.3021725381262385
2017-01-08 06:41:10.518	(Pristine SO Island) Kerguelen
2017-01-08 06:41:11.170	(Pristine SO Island) Kerguelen	5.158882409187099
2017-01-08 06:41:13.289	(Pristine SO Island) Kerguelen	0.30213171821908646
2017-01-08 06:41:13.904	(Pristine SO Island) Kerguelen	0.39732785777491497
2017-01-08 06:41:16.013	(Pristine SO Island) Kerguelen	5.621235969814443
2017-01-08 06:41:25.416	(Pristine SO Island) Kerguelen	0.11279189001925463
2017-01-08 06:41:33.553	(Pristine SO Island) Kerguelen	0.3747896127571413
2017-01-08 06:41:35.418	(Pristine SO Island) Kerguelen	4.687061438177311
2017-01-08 06:41:40.750	(Pristine SO Island) Kerguelen	1.1278502158442612
2017-01-08 06:41:42.027	(Pristine SO Island) Kerguelen	1.3258437620781314
2017-01-08 06:41:43.115	(Pristine SO Island) Kerguelen	0.2916623757835205
2017-01-08 06:41:47.181	(Pristine SO Island) Kerguelen	0.3248981715360269
2017-01-08 06:41:52.174	(Pristine SO Island) Kerguelen	0.11713386342400266
2017-01-08 06:41:53.078	(Pristine SO Island) Kerguelen	0.10630369627832813
2017-01-08 06:42:05.226	(Pristine SO Island) Kerguelen	0.5345733516192487
2017-01-08 06:42:15.559	(Pristine SO Island) Kerguelen	0.3433628903890505
2017-01-08 06:42:19.061	(Pristine SO Island) Kerguelen	0.1927940476626963
2017-01-08 06:42:19.416	(Pristine SO Island) Kerguelen	0.12584953178037814
2017-01-08 06:42:27.748	(Pristine SO Island) Kerguelen	0.3951855379305968
2017-01-08 06:42:47.077	(Pristine SO Island) Kerguelen	0.446456843130382
2017-01-08 06:42:52.631	(Pristine SO Island) Kerguelen	0.2912888152798162
2017-01-08 06:42:54.574	(Pristine SO Island) Kerguelen	0.366261924377551
2017-01-08 06:42:57.136	(Pristine SO Island) Kerguelen	7.196457879252979
2017-01-08 06:43:03.175	(Pristine SO Island) Kerguelen	0.3511382678046822
2017-01-08 06:43:10.739	(Pristine SO Island) Kerguelen	0.3825666659356271
2017-01-08 06:43:15.148	(Pristine SO Island) Kerguelen
2017-01-08 06:43:19.555	(Pristine SO Island) Kerguelen	0.3660931255105718
2017-01-08 06:43:23.293	(Pristine SO Island) Kerguelen	0.24869526966777797
2017-01-08 06:43:29.018	(Pristine SO Island) Kerguelen	0.5429354615964771
2017-01-08 06:43:47.095	(Pristine SO Island) Kerguelen	0.3369900152103019
2017-01-08 06:44:09.046	(Pristine SO Island) Kerguelen
2017-01-08 06:44:09.591	(Pristine SO Island) Kerguelen	0.3011508498343623
2017-01-08 06:44:13.123	(Pristine SO Island) Kerguelen	0.7107713796764833
2017-01-08 06:44:13.932	(Pristine SO Island) Kerguelen	5.32556350532329
2017-01-08 06:44:15.366	(Pristine SO Island) Kerguelen	0.2722643061860562
2017-01-08 06:44:16.718	(Pristine SO Island) Kerguelen	0.25590932697888324
2017-01-08 06:44:20.844	(Pristine SO Island) Kerguelen	0.3820717247526153
2017-01-08 06:44:31.694	(Pristine SO Island) Kerguelen	0.36560567578850256
2017-01-08 06:45:20.636	(Pristine SO Island) Kerguelen	0.38164959333200826
2017-01-08 06:45:21.757	(Pristine SO Island) Kerguelen	0.3502403804789892
2017-01-08 06:45:25.797	(Pristine SO Island) Kerguelen	4.615715301225237
2017-01-08 06:45:27.303	(Pristine SO Island) Kerguelen
2017-01-08 06:45:31.333	(Pristine SO Island) Kerguelen	0.32355627760071387
2017-01-08 06:45:38.120	(Pristine SO Island) Kerguelen	0.11774360111305195
2017-01-08 06:45:39.107	(Pristine SO Island) Kerguelen	0.6737989919618752
2017-01-08 06:45:53.502	(Pristine SO Island) Kerguelen	0.3650528917628347
2017-01-08 06:45:53.749	(Pristine SO Island) Kerguelen	0.12330653116358749
2017-01-08 06:45:58.808	(Pristine SO Island) Kerguelen	1.1503064214802534
2017-01-08 06:46:00.350	(Pristine SO Island) Kerguelen	1.0061341515897164
2017-01-08 06:46:00.902	(Pristine SO Island) Kerguelen	0.1798294769201531
2017-01-08 06:46:03.894	(Pristine SO Island) Kerguelen	0.34996737043114695
2017-01-08 06:46:08.302	(Pristine SO Island) Kerguelen	4.60278859204301
2017-01-08 06:46:11.111	(Pristine SO Island) Kerguelen	4.829442522650234
2017-01-08 06:46:11.619	(Pristine SO Island) Kerguelen	0.3114752614209964
2017-01-08 06:46:16.236	(Pristine SO Island) Kerguelen	0.18771437306162186
2017-01-08 06:46:27.593	(Pristine SO Island) Kerguelen	0.10980132454130287
2017-01-08 06:46:38.752	(Pristine SO Island) Kerguelen	0.20580584753056344
2017-01-08 06:46:46.619	(Pristine SO Island) Kerguelen	0.2108810189571326
2017-01-08 06:46:58.280	(Pristine SO Island) Kerguelen	5.948486998573855
2017-01-08 06:46:59.696	(Pristine SO Island) Kerguelen	7.535392692226996
2017-01-08 06:47:04.604	(Pristine SO Island) Kerguelen	0.3809155794248355
2017-01-08 06:47:05.174	(Pristine SO Island) Kerguelen	0.22181467686709455
2017-01-08 06:47:06.271	(Pristine SO Island) Kerguelen	0.33575052532032923
2017-01-08 06:47:06.622	(Pristine SO Island) Kerguelen	0.34956094913387825
2017-01-08 06:47:08.218	(Pristine SO Island) Kerguelen	0.3357384089680689
2017-01-08 06:47:08.934	(Pristine SO Island) Kerguelen	0.3645431909435482
2017-01-08 06:47:11.431	(Pristine SO Island) Kerguelen	2.895365929491016
2017-01-08 06:47:12.301	(Pristine SO Island) Kerguelen	0.36452043982252963
2017-01-08 06:47:21.656	(Pristine SO Island) Kerguelen
2017-01-08 06:47:21.745	(Pristine SO Island) Kerguelen
2017-01-08 06:47:27.725	(Pristine SO Island) Kerguelen	10.011544030237419
2017-01-08 06:47:27.856	(Pristine SO Island) Kerguelen	0.31103557916951075
2017-01-08 06:47:33.676	(Pristine SO Island) Kerguelen
2017-01-08 06:47:35.372	(Pristine SO Island) Kerguelen	0.7992842073457204
2017-01-08 06:47:35.547	(Pristine SO Island) Kerguelen	0.37945571466504446
2017-01-08 06:47:37.161	(Pristine SO Island) Kerguelen	0.2999960197680907
2017-01-08 06:47:39.001	(Pristine SO Island) Kerguelen	0.3227919885694604
2017-01-08 06:47:42.651	(Pristine SO Island) Kerguelen	0.3339148068886355
2017-01-08 06:47:44.807	(Pristine SO Island) Kerguelen	0.7446573720398392
2017-01-08 06:47:47.648	(Pristine SO Island) Kerguelen	1.0923025779337765
2017-01-08 06:47:59.364	(Pristine SO Island) Kerguelen	0.21532122549256055
2017-01-08 06:48:12.658	(Pristine SO Island) Kerguelen
2017-01-08 06:48:15.026	(Pristine SO Island) Kerguelen	0.3107635352569261
2017-01-08 06:48:15.595	(Pristine SO Island) Kerguelen	0.31076025365762755
2017-01-08 06:48:17.334	(Pristine SO Island) Kerguelen	0.3804021057448318
2017-01-08 06:48:17.371	(Pristine SO Island) Kerguelen	0.38040184452534515
2017-01-08 06:48:21.526	(Pristine SO Island) Kerguelen	0.09192238675678782
2017-01-08 06:48:52.545	(Pristine SO Island) Kerguelen	0.3223517147928326
2017-01-08 06:48:55.119	(Pristine SO Island) Kerguelen	0.3223363054493458
2017-01-08 06:49:06.455	(Pristine SO Island) Kerguelen	0.24012086217198603
2017-01-08 06:49:15.900	(Pristine SO Island) Kerguelen	0.2749968004084661
2017-01-08 06:49:22.042	(Pristine SO Island) Kerguelen	4.544773566535871
2017-01-08 06:49:22.184	(Pristine SO Island) Kerguelen
2017-01-08 06:49:22.423	(Pristine SO Island) Kerguelen	0.11519297373907816
2017-01-08 06:49:23.976	(Pristine SO Island) Kerguelen	0.24004270900629074
2017-01-08 06:49:25.807	(Pristine SO Island) Kerguelen	0.33488218043295703
2017-01-08 06:49:35.890	(Pristine SO Island) Kerguelen	0.3348194330320523
2017-01-08 06:49:38.240	(Pristine SO Island) Kerguelen	4.988875610922906
2017-01-08 06:49:39.825	(Pristine SO Island) Kerguelen	0.10805286856833084
2017-01-08 06:49:44.291	(Pristine SO Island) Kerguelen	0.37918401102976523
2017-01-08 06:49:44.520	(Pristine SO Island) Kerguelen	0.41234306711343643
2017-01-08 06:49:51.379	(Pristine SO Island) Kerguelen
2017-01-08 06:49:53.244	(Pristine SO Island) Kerguelen	0.20650414021196592
2017-01-08 06:49:56.875	(Pristine SO Island) Kerguelen	0.22806950725099448
2017-01-08 06:49:58.586	(Pristine SO Island) Kerguelen	0.37968726679495163
2017-01-08 06:50:01.713	(Pristine SO Island) Kerguelen	0.27944797154454265
2017-01-08 06:50:03.425	(Pristine SO Island) Kerguelen	0.37965310346254366
2017-01-08 06:50:14.595	(Pristine SO Island) Kerguelen	0.37041983060972894
2017-01-08 06:50:15.798	(Pristine SO Island) Kerguelen	0.3483352579699305
2017-01-08 06:50:20.415	(Pristine SO Island) Kerguelen	0.2733797372374423
2017-01-08 06:50:22.059	(Pristine SO Island) Kerguelen	0.37952154745261557
2017-01-08 06:50:29.196	(Pristine SO Island) Kerguelen	0.34824845092221995
2017-01-08 06:50:33.836	(Pristine SO Island) Kerguelen	0.32174533261159993
2017-01-08 06:50:40.561	(Pristine SO Island) Kerguelen	0.3793909233642753
2017-01-08 06:50:45.418	(Pristine SO Island) Kerguelen	4.5202544901429365
2017-01-08 06:50:51.115	(Pristine SO Island) Kerguelen	0.2702735124000418
2017-01-08 06:50:51.814	(Pristine SO Island) Kerguelen	0.29891305432390164
2017-01-08 06:50:57.189	(Pristine SO Island) Kerguelen	4.7401116447738945
2017-01-08 06:50:57.619	(Pristine SO Island) Kerguelen
2017-01-08 06:51:31.974	(Pristine SO Island) Kerguelen	0.26496677009395975
2017-01-08 06:51:40.510	(Pristine SO Island) Kerguelen	0.46205401882756514
2017-01-08 06:51:47.130	(Pristine SO Island) Kerguelen	0.3213065554696468
2017-01-08 06:51:54.272	(Pristine SO Island) Kerguelen	0.10394639794344677
2017-01-08 06:51:56.096	(Pristine SO Island) Kerguelen	0.9159201859871122
2017-01-08 06:51:56.844	(Pristine SO Island) Kerguelen	2.032713698823389
2017-01-08 06:51:57.834	(Pristine SO Island) Kerguelen	0.26158258555374575
2017-01-08 06:52:00.934	(Pristine SO Island) Kerguelen	0.30946065426390995
2017-01-08 06:52:07.042	(Pristine SO Island) Kerguelen	0.3476144964170463
2017-01-08 06:52:08.205	(Pristine SO Island) Kerguelen	1.0061341515897164
2017-01-08 06:52:09.227	(Pristine SO Island) Kerguelen	0.2984823617387424
2017-01-08 06:52:15.824	(Pristine SO Island) Kerguelen	7.826483382624139
2017-01-08 06:52:18.567	(Pristine SO Island) Kerguelen	0.550170163528752
2017-01-08 06:52:19.210	(Pristine SO Island) Kerguelen	0.3211145074065252
2017-01-08 06:52:20.764	(Pristine SO Island) Kerguelen	0.14740574365867076
2017-01-08 06:52:21.169	(Pristine SO Island) Kerguelen	0.3211027797828362
2017-01-08 06:52:21.782	(Pristine SO Island) Kerguelen	0.298412511126588
2017-01-08 06:52:34.190	(Pristine SO Island) Kerguelen	0.190607578708008
2017-01-08 06:52:34.614	(Pristine SO Island) Kerguelen	0.19500730906365923
2017-01-08 06:52:36.509	(Pristine SO Island) Kerguelen	20.462822786348482
2017-01-08 06:52:46.536	(Pristine SO Island) Kerguelen	0.3209509193330389
2017-01-08 06:52:47.366	(Pristine SO Island) Kerguelen	0.14000355228874092
2017-01-08 06:52:47.792	(Pristine SO Island) Kerguelen	0.34735047288822785
2017-01-08 06:52:48.189	(Pristine SO Island) Kerguelen	0.3336227393218101
2017-01-08 06:53:07.065	(Pristine SO Island) Kerguelen	0.34722560109833733
2017-01-08 06:53:25.190	(Pristine SO Island) Kerguelen	0.27839061829047207
2017-01-08 06:53:32.969	(Pristine SO Island) Kerguelen	0.21476654711734153
2017-01-08 06:53:43.384	(Pristine SO Island) Kerguelen	0.34699028648410585
2017-01-08 06:54:01.243	(Pristine SO Island) Kerguelen	0.11169005460087207
2017-01-08 06:54:11.487	(Pristine SO Island) Kerguelen	5.342882137826174
2017-01-08 06:54:30.659	(Pristine SO Island) Kerguelen	4.8958344639721325
2017-01-08 06:54:31.645	(Pristine SO Island) Kerguelen	0.30859145752512346
2017-01-08 06:54:32.112	(Pristine SO Island) Kerguelen
2017-01-08 06:54:34.916	(Pristine SO Island) Kerguelen	0.37773637745339456
2017-01-08 06:54:42.592	(Pristine SO Island) Kerguelen	0.3085283228052474
2017-01-08 06:54:47.076	(Pristine SO Island) Kerguelen	0.3776505278736083
2017-01-08 06:54:48.328	(Pristine SO Island) Kerguelen	0.21086941738774745
2017-01-08 06:54:52.959	(Pristine SO Island) Kerguelen	0.26905692933233305
2017-01-08 06:54:58.801	(Pristine SO Island) Kerguelen	0.09750042160347608
2017-01-08 06:55:00.554	(Pristine SO Island) Kerguelen	0.1146387515298393
2017-01-08 06:55:03.106	(Pristine SO Island) Kerguelen	0.28736343682202664
2017-01-08 06:55:04.834	(Pristine SO Island) Kerguelen	0.33277238538390597
2017-01-08 06:55:09.650	(Pristine SO Island) Kerguelen	0.4151268168590932
2017-01-08 06:55:09.751	(Pristine SO Island) Kerguelen	0.2689724580910661
2017-01-08 06:55:11.664	(Pristine SO Island) Kerguelen	4.6633814668871345
2017-01-08 06:55:14.437	(Pristine SO Island) Kerguelen	0.30834466288575724
2017-01-08 06:55:17.051	(Pristine SO Island) Kerguelen
2017-01-08 06:55:25.835	(Pristine SO Island) Kerguelen	0.24537839759729976
2017-01-08 06:55:27.829	(Pristine SO Island) Kerguelen	0.3199853330414931
2017-01-08 06:55:28.250	(Pristine SO Island) Kerguelen	0.2777511460599376
2017-01-08 06:55:34.394	(Pristine SO Island) Kerguelen	0.23182454913579695
2017-01-08 06:55:40.051	(Pristine SO Island) Kerguelen	0.26049933550677207
2017-01-08 06:55:40.926	(Pristine SO Island) Kerguelen	0.3610836148767848
2017-01-08 06:55:46.147	(Pristine SO Island) Kerguelen	0.6397539418065226
2017-01-08 06:55:46.481	(Pristine SO Island) Kerguelen	0.3198736721788577
2017-01-08 06:56:16.964	(Pristine SO Island) Kerguelen	0.3459952255410734
2017-01-08 06:56:18.354	(Pristine SO Island) Kerguelen	0.3608307105108158
2017-01-08 06:56:21.546	(Pristine SO Island) Kerguelen	0.25248206213304886
2017-01-08 06:56:38.204	(Pristine SO Island) Kerguelen	0.3195640305959047
2017-01-08 06:56:46.204	(Pristine SO Island) Kerguelen	5.072243759628808
2017-01-08 06:56:46.888	(Pristine SO Island) Kerguelen	0.2194231225664671
2017-01-08 06:56:46.971	(Pristine SO Island) Kerguelen	4.6352797238502905
2017-01-08 06:56:50.526	(Pristine SO Island) Kerguelen	0.33211465470466595
2017-01-08 06:56:53.661	(Pristine SO Island) Kerguelen	5.069853263156258
2017-01-08 06:56:58.594	(Pristine SO Island) Kerguelen	0.45148354704833865
2017-01-08 06:56:59.385	(Pristine SO Island) Kerguelen	0.28673858438756344
2017-01-08 06:57:12.712	(Pristine SO Island) Kerguelen	0.21931695441807633
2017-01-08 06:57:18.256	(Pristine SO Island) Kerguelen	0.3455981082385579
2017-01-08 06:57:20.132	(Pristine SO Island) Kerguelen	0.0967844974825355
2017-01-08 06:57:21.057	(Pristine SO Island) Kerguelen	0.4397646443102144
2017-01-08 06:57:21.515	(Pristine SO Island) Kerguelen	0.43051952620713724
2017-01-08 06:57:25.940	(Pristine SO Island) Kerguelen	0.3318942702466748
2017-01-08 06:57:27.211	(Pristine SO Island) Kerguelen	0.23788721872789784
2017-01-08 06:57:43.455	(Pristine SO Island) Kerguelen	0.16052450551836334
2017-01-08 06:57:49.121	(Pristine SO Island) Kerguelen	0.14662478918902866
2017-01-08 06:57:51.091	(Pristine SO Island) Kerguelen	0.2965803777043476
2017-01-08 06:58:03.637	(Pristine SO Island) Kerguelen	0.3316596784770692
2017-01-08 06:58:09.624	(Pristine SO Island) Kerguelen	0.1490478685701328
2017-01-08 06:58:39.246	(Pristine SO Island) Kerguelen	0.9942650387458649
2017-01-08 06:58:43.022	(Pristine SO Island) Kerguelen	0.3509102506559153
2017-01-08 06:58:47.937	(Pristine SO Island) Kerguelen	0.11598347388995459
2017-01-08 06:58:48.607	(Pristine SO Island) Kerguelen	6.333442906829182
2017-01-08 06:58:54.793	(Pristine SO Island) Kerguelen	0.24441916345789247
2017-01-08 06:59:04.583	(Pristine SO Island) Kerguelen	0.3181379369261749
2017-01-08 06:59:06.965	(Pristine SO Island) Kerguelen	0.3312655827238048
2017-01-08 06:59:14.811	(Pristine SO Island) Kerguelen	0.27657383849902184
2017-01-08 06:59:15.007	(Pristine SO Island) Kerguelen	0.20795689737285755
2017-01-08 06:59:25.994	(Pristine SO Island) Kerguelen
2017-01-08 06:59:32.772	(Pristine SO Island) Kerguelen	4.155003854245873
2017-01-08 06:59:36.253	(Pristine SO Island) Kerguelen	0.1045624316379344
2017-01-08 06:59:37.729	(Pristine SO Island) Kerguelen	0.09663462664795101
2017-01-08 06:59:51.537	(Pristine SO Island) Kerguelen
2017-01-08 07:00:13.480	(Pristine SO Island) Kerguelen	0.10591237625178446
2017-01-08 07:00:28.110	(Pristine SO Island) Kerguelen	0.33076061020020847
2017-01-08 07:00:34.089	(Pristine SO Island) Kerguelen	0.29567352704620625
2017-01-08 07:00:36.680	(Pristine SO Island) Kerguelen	0.11407419404666796
2017-01-08 07:00:43.303	(Pristine SO Island) Kerguelen	0.31809673669829436
2017-01-08 07:00:51.796	(Pristine SO Island) Kerguelen	0.29557501292533134
2017-01-08 07:00:58.064	(Pristine SO Island) Kerguelen	0.3750313532103061
2017-01-08 07:01:01.174	(Pristine SO Island) Kerguelen	0.4441609095623621
2017-01-08 07:01:02.549	(Pristine SO Island) Kerguelen	2.9632457875371
2017-01-08 07:01:03.910	(Pristine SO Island) Kerguelen	0.3749900804591203
2017-01-08 07:01:07.639	(Pristine SO Island) Kerguelen	0.10492722494227973
2017-01-08 07:01:26.395	(Pristine SO Island) Kerguelen	0.317838764904777
2017-01-08 07:01:47.187	(Pristine SO Island) Kerguelen	0.2181885272752498
2017-01-08 07:01:47.441	(Pristine SO Island) Kerguelen	0.951603857954839
2017-01-08 07:01:48.936	(Pristine SO Island) Kerguelen	0.951603857954839
2017-01-08 07:02:01.551	(Pristine SO Island) Kerguelen	0.3437626101924578
2017-01-08 07:02:10.220	(Pristine SO Island) Kerguelen	0.3437064428317894
2017-01-08 07:02:13.081	(Pristine SO Island) Kerguelen	0.12363922473210937
2017-01-08 07:02:20.332	(Pristine SO Island) Kerguelen	4.325744150970315
2017-01-08 07:02:28.068	(Pristine SO Island) Kerguelen	0.11995101789676636
2017-01-08 07:02:43.286	(Pristine SO Island) Kerguelen	0.35822969030851376
2017-01-08 07:02:43.976	(Pristine SO Island) Kerguelen	0.32991510404870233
2017-01-08 07:02:50.447	(Pristine SO Island) Kerguelen	0.3742379294166698
2017-01-08 07:02:54.734	(Pristine SO Island) Kerguelen	0.3298481560610182
2017-01-08 07:02:55.347	(Pristine SO Island) Kerguelen
2017-01-08 07:03:02.662	(Pristine SO Island) Kerguelen	0.22988010260237735
2017-01-08 07:03:03.376	(Pristine SO Island) Kerguelen	0.533743460404428
2017-01-08 07:03:04.806	(Pristine SO Island) Kerguelen	0.32420569044895975
2017-01-08 07:03:05.734	(Pristine SO Island) Kerguelen	0.35405482687474066
2017-01-08 07:03:07.958	(Pristine SO Island) Kerguelen	0.0904999316609393
2017-01-08 07:03:10.004	(Pristine SO Island) Kerguelen	0.3172185059347121
2017-01-08 07:03:14.824	(Pristine SO Island) Kerguelen	0.3729196326478943
2017-01-08 07:03:16.868	(Pristine SO Island) Kerguelen	0.27531600711605775
2017-01-08 07:03:20.142	(Pristine SO Island) Kerguelen	0.37402828276558037
2017-01-08 07:03:21.423	(Pristine SO Island) Kerguelen	0.3296820680504439
2017-01-08 07:03:24.346	(Pristine SO Island) Kerguelen	4.095657797070422
2017-01-08 07:03:41.279	(Pristine SO Island) Kerguelen	0.27518915715105713
2017-01-08 07:03:47.139	(Pristine SO Island) Kerguelen	0.35779822983575327
2017-01-08 07:03:54.268	(Pristine SO Island) Kerguelen	0.50706085632278
2017-01-08 07:03:59.380	(Pristine SO Island) Kerguelen	1.7624583671031717
2017-01-08 07:03:59.558	(Pristine SO Island) Kerguelen	6.424783567048697
2017-01-08 07:04:00.519	(Pristine SO Island) Kerguelen	0.43641673508484596
2017-01-08 07:04:00.770	(Pristine SO Island) Kerguelen	5.36165568877631
2017-01-08 07:04:03.426	(Pristine SO Island) Kerguelen	0.3168986932288674
2017-01-08 07:04:16.354	(Pristine SO Island) Kerguelen	0.7992842073457204
2017-01-08 07:04:20.176	(Pristine SO Island) Kerguelen	0.37360444282627925
2017-01-08 07:04:21.179	(Pristine SO Island) Kerguelen	4.93040379927397
2017-01-08 07:04:24.162	(Pristine SO Island) Kerguelen	0.25794443077549184
2017-01-08 07:04:27.524	(Pristine SO Island) Kerguelen	4.07976021209075
2017-01-08 07:04:46.412	(Pristine SO Island) Kerguelen	0.2942697105647038
2017-01-08 07:04:47.250	(Pristine SO Island) Kerguelen	6.19405733647173
2017-01-08 07:05:01.882	(Pristine SO Island) Kerguelen	5.129833571738203
2017-01-08 07:05:05.588	(Pristine SO Island) Kerguelen	4.493612236566028
2017-01-08 07:05:09.259	(Pristine SO Island) Kerguelen	0.284106131740123
2017-01-08 07:05:15.996	(Pristine SO Island) Kerguelen
2017-01-08 07:05:20.177	(Pristine SO Island) Kerguelen	1.4315108059866102
2017-01-08 07:05:27.687	(Pristine SO Island) Kerguelen	4.276134588440166
2017-01-08 07:05:37.747	(Pristine SO Island) Kerguelen	0.35705084161563927
2017-01-08 07:05:38.528	(Pristine SO Island) Kerguelen	0.37305127783652475
2017-01-08 07:05:40.442	(Pristine SO Island) Kerguelen	1.377096010564057
2017-01-08 07:05:48.251	(Pristine SO Island) Kerguelen
2017-01-08 07:06:02.162	(Pristine SO Island) Kerguelen	0.13567819979436568
2017-01-08 07:06:29.624	(Pristine SO Island) Kerguelen	0.37269054016146225
2017-01-08 07:06:30.218	(Pristine SO Island) Kerguelen
2017-01-08 07:06:38.429	(Pristine SO Island) Kerguelen	0.3566408078759705
2017-01-08 07:06:42.548	(Pristine SO Island) Kerguelen	4.467063619296238
2017-01-08 07:06:54.111	(Pristine SO Island) Kerguelen
2017-01-08 07:07:04.663	(Pristine SO Island) Kerguelen	0.2491409095909562
2017-01-08 07:07:09.252	(Pristine SO Island) Kerguelen	0.3534083575108939
2017-01-08 07:07:24.178	(Pristine SO Island) Kerguelen	0.09851045445849181
2017-01-08 07:07:26.489	(Pristine SO Island) Kerguelen	0.7174773272272487
2017-01-08 07:07:33.334	(Pristine SO Island) Kerguelen	0.9482128809117211
2017-01-08 07:07:40.160	(Pristine SO Island) Kerguelen	0.8205559512105632
2017-01-08 07:07:40.397	(Pristine SO Island) Kerguelen	0.12168495743683215
2017-01-08 07:07:46.388	(Pristine SO Island) Kerguelen	0.2492438664330779
2017-01-08 07:07:48.513	(Pristine SO Island) Kerguelen	0.5093642840993885
2017-01-08 07:07:58.723	(Pristine SO Island) Kerguelen	0.3560982540838262
2017-01-08 07:08:18.248	(Pristine SO Island) Kerguelen	0.12941911440175444
2017-01-08 07:08:21.952	(Pristine SO Island) Kerguelen	0.273730660566519
2017-01-08 07:08:23.159	(Pristine SO Island) Kerguelen	15.524926067541267
2017-01-08 07:08:23.541	(Pristine SO Island) Kerguelen
2017-01-08 07:08:37.814	(Pristine SO Island) Kerguelen
2017-01-08 07:08:39.771	(Pristine SO Island) Kerguelen	0.34118250100679337
2017-01-08 07:08:40.939	(Pristine SO Island) Kerguelen	0.16315210634227864
2017-01-08 07:08:43.632	(Pristine SO Island) Kerguelen	0.10400638967091097
2017-01-08 07:08:49.760	(Pristine SO Island) Kerguelen	0.3896718302669552
2017-01-08 07:08:51.670	(Pristine SO Island) Kerguelen	0.3276269117174863
2017-01-08 07:08:52.978	(Pristine SO Island) Kerguelen	0.37167846116066505
2017-01-08 07:08:55.897	(Pristine SO Island) Kerguelen	0.3410780189606938
2017-01-08 07:08:59.281	(Pristine SO Island) Kerguelen	4.0127616136685775
2017-01-08 07:09:04.519	(Pristine SO Island) Kerguelen	0.48901756599528023
2017-01-08 07:09:06.904	(Pristine SO Island) Kerguelen	0.2416092314680772
2017-01-08 07:09:10.894	(Pristine SO Island) Kerguelen	0.4454540686181679
2017-01-08 07:09:13.365	(Pristine SO Island) Kerguelen	0.09776784265733507
2017-01-08 07:09:14.865	(Pristine SO Island) Kerguelen	0.3555837557314444
2017-01-08 07:09:21.065	(Pristine SO Island) Kerguelen	4.8411724025183505
2017-01-08 07:09:21.697	(Pristine SO Island) Kerguelen	0.35553759129198415
2017-01-08 07:09:28.306	(Pristine SO Island) Kerguelen	0.42639911865503216
2017-01-08 07:09:30.502	(Pristine SO Island) Kerguelen	0.10397885690385736
2017-01-08 07:09:34.243	(Pristine SO Island) Kerguelen	0.1066215031973434
2017-01-08 07:09:36.266	(Pristine SO Island) Kerguelen	0.10032312643283851
2017-01-08 07:09:39.100	(Pristine SO Island) Kerguelen	0.8249657024365189
2017-01-08 07:09:40.899	(Pristine SO Island) Kerguelen	4.002694985109815
2017-01-08 07:09:44.548	(Pristine SO Island) Kerguelen	0.44406333962693645
2017-01-08 07:10:10.437	(Pristine SO Island) Kerguelen	0.30317715501343945
2017-01-08 07:10:23.572	(Pristine SO Island) Kerguelen	0.6397539418065226
2017-01-08 07:10:27.478	(Pristine SO Island) Kerguelen	1.5773428965440612
2017-01-08 07:10:42.569	(Pristine SO Island) Kerguelen	0.4698588211833507
2017-01-08 07:10:44.254	(Pristine SO Island) Kerguelen	5.853890888428893
2017-01-08 07:10:45.411	(Pristine SO Island) Kerguelen	0.19104055562756087
2017-01-08 07:10:46.261	(Pristine SO Island) Kerguelen	0.10775038855157927
2017-01-08 07:10:48.995	(Pristine SO Island) Kerguelen	0.11403479234068684
2017-01-08 07:11:06.219	(Pristine SO Island) Kerguelen	0.12670505906517343
2017-01-08 07:11:12.005	(Pristine SO Island) Kerguelen	0.15298232037367301
2017-01-08 07:11:14.321	(Pristine SO Island) Kerguelen	0.6009570526183877
2017-01-08 07:11:15.110	(Pristine SO Island) Kerguelen	0.12482232413102598
2017-01-08 07:11:24.777	(Pristine SO Island) Kerguelen	0.3706067604725505
2017-01-08 07:11:31.975	(Pristine SO Island) Kerguelen	0.3705559426036121
2017-01-08 07:11:34.625	(Pristine SO Island) Kerguelen	0.3705372336089208
2017-01-08 07:11:46.981	(Pristine SO Island) Kerguelen	0.3545558942160852
2017-01-08 07:11:51.399	(Pristine SO Island) Kerguelen	0.2557642667869232
2017-01-08 07:11:51.615	(Pristine SO Island) Kerguelen
2017-01-08 07:11:54.048	(Pristine SO Island) Kerguelen	0.23402065540763786
2017-01-08 07:11:54.493	(Pristine SO Island) Kerguelen	0.2819285119531631
2017-01-08 07:12:05.998	(Pristine SO Island) Kerguelen	0.25569310046080307
2017-01-08 07:12:06.422	(Pristine SO Island) Kerguelen	1.0412602777896678
2017-01-08 07:12:10.956	(Pristine SO Island) Kerguelen	0.23394523655423893
2017-01-08 07:12:26.056	(Pristine SO Island) Kerguelen	0.5381069839856661
2017-01-08 07:12:26.848	(Pristine SO Island) Kerguelen	0.2406913766317601
2017-01-08 07:12:30.971	(Pristine SO Island) Kerguelen	0.31386025699962977
2017-01-08 07:12:52.676	(Pristine SO Island) Kerguelen	0.33954390296190523
2017-01-08 07:13:29.399	(Pristine SO Island) Kerguelen	0.17956913314390027
2017-01-08 07:13:48.975	(Pristine SO Island) Kerguelen	0.2912511237472118
2017-01-08 07:13:49.902	(Pristine SO Island) Kerguelen	0.3537253059444581
2017-01-08 07:14:04.417	(Pristine SO Island) Kerguelen	0.12157276787105677
2017-01-08 07:14:05.164	(Pristine SO Island) Kerguelen	3.9399342390693493
2017-01-08 07:14:06.864	(Pristine SO Island) Kerguelen
2017-01-08 07:14:14.777	(Pristine SO Island) Kerguelen	0.12430086231750823
2017-01-08 07:14:15.521	(Pristine SO Island) Kerguelen	0.3535521960548697
2017-01-08 07:14:18.412	(Pristine SO Island) Kerguelen	0.19226236608555955
2017-01-08 07:14:21.241	(Pristine SO Island) Kerguelen	0.06421668885541847
2017-01-08 07:14:25.114	(Pristine SO Island) Kerguelen
2017-01-08 07:14:28.664	(Pristine SO Island) Kerguelen	0.35346338761945095
2017-01-08 07:14:31.392	(Pristine SO Island) Kerguelen	0.1094317639036966
2017-01-08 07:14:32.783	(Pristine SO Island) Kerguelen	1.0061341515897164
2017-01-08 07:14:51.985	(Pristine SO Island) Kerguelen	0.14888850386050098
2017-01-08 07:14:52.227	(Pristine SO Island) Kerguelen	0.2630240769876604
2017-01-08 07:14:58.083	(Pristine SO Island) Kerguelen	0.10514555295649966
2017-01-08 07:15:11.755	(Pristine SO Island) Kerguelen	0.6324574921535031
2017-01-08 07:15:13.138	(Pristine SO Island) Kerguelen	0.3531628727958787
2017-01-08 07:15:23.550	(Pristine SO Island) Kerguelen	0.33856637447612303
2017-01-08 07:15:27.253	(Pristine SO Island) Kerguelen	0.2525168025498424
2017-01-08 07:15:31.506	(Pristine SO Island) Kerguelen	0.3385148267185502
2017-01-08 07:15:34.421	(Pristine SO Island) Kerguelen	0.25467709257599974
2017-01-08 07:15:38.505	(Pristine SO Island) Kerguelen	0.13413317014644222
2017-01-08 07:15:43.098	(Pristine SO Island) Kerguelen	0.10509850444490144
2017-01-08 07:15:46.840	(Pristine SO Island) Kerguelen	0.5018383665288265
2017-01-08 07:15:48.181	(Pristine SO Island) Kerguelen	3.9159984711961107
2017-01-08 07:15:48.246	(Pristine SO Island) Kerguelen
2017-01-08 07:15:52.101	(Pristine SO Island) Kerguelen	0.3687194534769263
2017-01-08 07:15:54.336	(Pristine SO Island) Kerguelen	0.1121203866942257
2017-01-08 07:16:19.951	(Pristine SO Island) Kerguelen	0.29101251140211326
2017-01-08 07:16:20.993	(Pristine SO Island) Kerguelen	0.3527043704477334
2017-01-08 07:16:22.960	(Pristine SO Island) Kerguelen	0.25795133741233633
2017-01-08 07:16:31.717	(Pristine SO Island) Kerguelen	0.33812471332810473
2017-01-08 07:16:37.947	(Pristine SO Island) Kerguelen	0.6901943938409515
2017-01-08 07:16:38.201	(Pristine SO Island) Kerguelen
2017-01-08 07:16:49.954	(Pristine SO Island) Kerguelen	0.32465050802317375
2017-01-08 07:16:54.954	(Pristine SO Island) Kerguelen	3.9006386520738676
2017-01-08 07:16:56.056	(Pristine SO Island) Kerguelen
2017-01-08 07:17:07.159	(Pristine SO Island) Kerguelen	0.32454343978304956
2017-01-08 07:17:21.911	(Pristine SO Island) Kerguelen	5.3122791433504695
2017-01-08 07:17:36.003	(Pristine SO Island) Kerguelen	0.11573665815129079
2017-01-08 07:17:43.770	(Pristine SO Island) Kerguelen	0.3521450388022056
2017-01-08 07:17:46.822	(Pristine SO Island) Kerguelen	0.3679095234062729
2017-01-08 07:17:54.130	(Pristine SO Island) Kerguelen	1.0009117419384217
2017-01-08 07:17:54.695	(Pristine SO Island) Kerguelen	0.3520712175917304
2017-01-08 07:17:56.009	(Pristine SO Island) Kerguelen	4.290978562401697
2017-01-08 07:18:00.479	(Pristine SO Island) Kerguelen
2017-01-08 07:18:04.839	(Pristine SO Island) Kerguelen	1.0061341515897164
2017-01-08 07:18:04.964	(Pristine SO Island) Kerguelen	0.2982602615824149
2017-01-08 07:18:07.154	(Pristine SO Island) Kerguelen	0.6078067245500611
2017-01-08 07:18:10.824	(Pristine SO Island) Kerguelen	0.32414724684933377
2017-01-08 07:18:12.531	(Pristine SO Island) Kerguelen	0.3241366240367383
2017-01-08 07:18:16.635	(Pristine SO Island) Kerguelen
2017-01-08 07:18:17.958	(Pristine SO Island) Kerguelen	0.45473016634448815
2017-01-08 07:18:18.971	(Pristine SO Island) Kerguelen	0.36768255152016643
2017-01-08 07:18:26.179	(Pristine SO Island) Kerguelen	0.48436795097400587
2017-01-08 07:18:26.584	(Pristine SO Island) Kerguelen	0.407850388554696
2017-01-08 07:18:30.860	(Pristine SO Island) Kerguelen	0.33735277332289976
2017-01-08 07:18:41.212	(Pristine SO Island) Kerguelen	0.323958139633723
2017-01-08 07:18:47.430	(Pristine SO Island) Kerguelen	0.19844911596906056
2017-01-08 07:18:54.732	(Pristine SO Island) Kerguelen	0.2704424658738538
2017-01-08 07:19:04.097	(Pristine SO Island) Kerguelen
2017-01-08 07:19:07.656	(Pristine SO Island) Kerguelen	0.31148548811225085
2017-01-08 07:19:08.018	(Pristine SO Island) Kerguelen	0.12360865569656537
2017-01-08 07:19:30.901	(Pristine SO Island) Kerguelen
2017-01-08 07:19:32.556	(Pristine SO Island) Kerguelen	0.29993524166744606
2017-01-08 07:19:35.368	(Pristine SO Island) Kerguelen	0.2879015115130662
2017-01-08 07:20:02.556	(Pristine SO Island) Kerguelen	0.5360986432544841
2017-01-08 07:20:13.733	(Pristine SO Island) Kerguelen	0.35547292808967595
2017-01-08 07:20:17.186	(Pristine SO Island) Kerguelen	0.33076313923751455
2017-01-08 07:20:22.991	(Pristine SO Island) Kerguelen	0.3668069705263264
2017-01-08 07:20:23.865	(Pristine SO Island) Kerguelen	0.36680080008868293
2017-01-08 07:20:35.416	(Pristine SO Island) Kerguelen	0.10387121639725995
2017-01-08 07:20:43.504	(Pristine SO Island) Kerguelen	0.2381980082814495
2017-01-08 07:20:57.266	(Pristine SO Island) Kerguelen	0.05912269540851762
2017-01-08 07:21:06.829	(Pristine SO Island) Kerguelen	0.3664974743201025
2017-01-08 07:21:10.031	(Pristine SO Island) Kerguelen	0.1478120020901596
2017-01-08 07:21:12.480	(Pristine SO Island) Kerguelen	0.36645757826904435
2017-01-08 07:21:12.493	(Pristine SO Island) Kerguelen	3.842508620990342
2017-01-08 07:21:14.049	(Pristine SO Island) Kerguelen	0.36644650113210436
2017-01-08 07:21:15.389	(Pristine SO Island) Kerguelen	0.3664370407343318
2017-01-08 07:21:15.946	(Pristine SO Island) Kerguelen	0.26970865771792424
[truncated: 188,084 more rows]
