# Supplementary material for: Sources, Occurrence and Characteristics of Fluorescent Biological Aerosol Particles Measured Over the Pristine Southern Ocean
Source: J Geophys Res Atmos. 2021 Jun 9;126(11):e2021JD034811. doi: 10.1029/2021JD034811 (PMC8244095; doi:10.1029/2021JD034811)
Supplement: Supplementary file 2 — Data Set S1 [file JGRD-126-e2021JD034811-s001.zip › Data archive/_RA2B_data/R_B2A_9std.csv]

time_	region_label	R_B2A
2017-01-07 10:00:09.408	Segment_1 Pristine Marine
2017-01-07 10:00:14.356	Segment_1 Pristine Marine
2017-01-07 10:00:58.695	Segment_1 Pristine Marine
2017-01-07 10:01:23.426	Segment_1 Pristine Marine	0.7035278548714661
2017-01-07 10:01:41.977	Segment_1 Pristine Marine
2017-01-07 10:01:47.192	Segment_1 Pristine Marine
2017-01-07 10:01:53.908	Segment_1 Pristine Marine
2017-01-07 10:02:25.162	Segment_1 Pristine Marine
2017-01-07 10:02:51.909	Segment_1 Pristine Marine
2017-01-07 10:03:03.649	Segment_1 Pristine Marine
2017-01-07 10:03:03.961	Segment_1 Pristine Marine
2017-01-07 10:03:30.672	Segment_1 Pristine Marine
2017-01-07 10:03:31.871	Segment_1 Pristine Marine
2017-01-07 10:03:52.340	Segment_1 Pristine Marine
2017-01-07 10:04:00.526	Segment_1 Pristine Marine
2017-01-07 10:04:00.720	Segment_1 Pristine Marine
2017-01-07 10:04:19.522	Segment_1 Pristine Marine
2017-01-07 10:04:21.890	Segment_1 Pristine Marine
2017-01-07 10:04:28.964	Segment_1 Pristine Marine
2017-01-07 10:04:45.808	Segment_1 Pristine Marine
2017-01-07 10:05:07.517	Segment_1 Pristine Marine
2017-01-07 10:05:08.461	Segment_1 Pristine Marine	6.207655707642806
2017-01-07 10:05:18.273	Segment_1 Pristine Marine
2017-01-07 10:05:35.959	Segment_1 Pristine Marine	0.5351137862782117
2017-01-07 10:05:46.024	Segment_1 Pristine Marine
2017-01-07 10:06:08.404	Segment_1 Pristine Marine
2017-01-07 10:06:19.095	Segment_1 Pristine Marine
2017-01-07 10:06:49.929	Segment_1 Pristine Marine	6.355432231194627
2017-01-07 10:07:30.347	Segment_1 Pristine Marine	0.5659972951543998
2017-01-07 10:07:34.956	Segment_1 Pristine Marine
2017-01-07 10:07:53.840	Segment_1 Pristine Marine
2017-01-07 10:07:58.860	Segment_1 Pristine Marine
2017-01-07 10:08:17.398	Segment_1 Pristine Marine
2017-01-07 10:08:27.109	Segment_1 Pristine Marine
2017-01-07 10:08:53.438	Segment_1 Pristine Marine
2017-01-07 10:09:19.576	Segment_1 Pristine Marine
2017-01-07 10:09:20.586	Segment_1 Pristine Marine
2017-01-07 10:09:23.121	Segment_1 Pristine Marine
2017-01-07 10:09:33.221	Segment_1 Pristine Marine	0.07104844146922683
2017-01-07 10:10:04.982	Segment_1 Pristine Marine
2017-01-07 10:10:08.301	Segment_1 Pristine Marine
2017-01-07 10:10:36.728	Segment_1 Pristine Marine
2017-01-07 10:10:41.529	Segment_1 Pristine Marine
2017-01-07 10:11:13.745	Segment_1 Pristine Marine
2017-01-07 10:11:20.169	Segment_1 Pristine Marine
2017-01-07 10:11:27.169	Segment_1 Pristine Marine	27.705079470141957
2017-01-07 10:11:34.307	Segment_1 Pristine Marine
2017-01-07 10:11:41.083	Segment_1 Pristine Marine
2017-01-07 10:11:56.058	Segment_1 Pristine Marine
2017-01-07 10:12:15.107	Segment_1 Pristine Marine
2017-01-07 10:12:19.702	Segment_1 Pristine Marine
2017-01-07 10:12:21.230	Segment_1 Pristine Marine
2017-01-07 10:12:40.830	Segment_1 Pristine Marine
2017-01-07 10:12:52.347	Segment_1 Pristine Marine
2017-01-07 10:13:23.059	Segment_1 Pristine Marine
2017-01-07 10:13:47.852	Segment_1 Pristine Marine
2017-01-07 10:13:49.912	Segment_1 Pristine Marine
2017-01-07 10:14:23.506	Segment_1 Pristine Marine
2017-01-07 10:14:31.861	Segment_1 Pristine Marine
2017-01-07 10:14:52.667	Segment_1 Pristine Marine	10.46643510095013
2017-01-07 10:15:07.605	Segment_1 Pristine Marine
2017-01-07 10:15:13.090	Segment_1 Pristine Marine
2017-01-07 10:16:15.686	Segment_1 Pristine Marine
2017-01-07 10:16:18.377	Segment_1 Pristine Marine
2017-01-07 10:16:22.962	Segment_1 Pristine Marine
2017-01-07 10:16:31.505	Segment_1 Pristine Marine
2017-01-07 10:16:34.234	Segment_1 Pristine Marine
2017-01-07 10:16:36.245	Segment_1 Pristine Marine	0.08996585402649343
2017-01-07 10:16:44.262	Segment_1 Pristine Marine
2017-01-07 10:18:23.834	Segment_1 Pristine Marine
2017-01-07 10:18:25.114	Segment_1 Pristine Marine
2017-01-07 10:18:50.493	Segment_1 Pristine Marine
2017-01-07 10:19:12.588	Segment_1 Pristine Marine
2017-01-07 10:19:31.057	Segment_1 Pristine Marine
2017-01-07 10:19:33.414	Segment_1 Pristine Marine
2017-01-07 10:19:56.141	Segment_1 Pristine Marine
2017-01-07 10:20:16.202	Segment_1 Pristine Marine
2017-01-07 10:20:29.005	Segment_1 Pristine Marine
2017-01-07 10:20:37.287	Segment_1 Pristine Marine
2017-01-07 10:21:03.803	Segment_1 Pristine Marine
2017-01-07 10:21:14.354	Segment_1 Pristine Marine
2017-01-07 10:21:50.884	Segment_1 Pristine Marine
2017-01-07 10:22:34.002	Segment_1 Pristine Marine
2017-01-07 10:22:52.917	Segment_1 Pristine Marine
2017-01-07 10:22:59.042	Segment_1 Pristine Marine
2017-01-07 10:23:08.298	Segment_1 Pristine Marine
2017-01-07 10:23:12.237	Segment_1 Pristine Marine
2017-01-07 10:23:29.220	Segment_1 Pristine Marine	5.833942827171733
2017-01-07 10:23:48.335	Segment_1 Pristine Marine
2017-01-07 10:24:35.896	Segment_1 Pristine Marine
2017-01-07 10:24:41.907	Segment_1 Pristine Marine	10.40466186294032
2017-01-07 10:24:42.892	Segment_1 Pristine Marine
2017-01-07 10:25:40.580	Segment_1 Pristine Marine
2017-01-07 10:25:45.405	Segment_1 Pristine Marine
2017-01-07 10:26:09.980	Segment_1 Pristine Marine
2017-01-07 10:26:45.638	Segment_1 Pristine Marine
2017-01-07 10:27:32.727	Segment_1 Pristine Marine
2017-01-07 10:27:34.289	Segment_1 Pristine Marine
2017-01-07 10:28:01.781	Segment_1 Pristine Marine
2017-01-07 10:28:36.831	Segment_1 Pristine Marine
2017-01-07 10:28:41.839	Segment_1 Pristine Marine
2017-01-07 10:28:51.471	Segment_1 Pristine Marine
2017-01-07 10:29:10.919	Segment_1 Pristine Marine
2017-01-07 10:29:17.559	Segment_1 Pristine Marine
2017-01-07 10:29:25.824	Segment_1 Pristine Marine
2017-01-07 10:29:35.043	Segment_1 Pristine Marine
2017-01-07 10:29:59.798	Segment_1 Pristine Marine	7.17932558521116
2017-01-07 10:30:14.245	Segment_1 Pristine Marine
2017-01-07 10:30:14.374	Segment_1 Pristine Marine
2017-01-07 10:30:42.612	Segment_1 Pristine Marine
2017-01-07 10:30:51.089	Segment_1 Pristine Marine
2017-01-07 10:31:36.070	Segment_1 Pristine Marine	7.779906686971815
2017-01-07 10:31:38.269	Segment_1 Pristine Marine
2017-01-07 10:31:42.625	Segment_1 Pristine Marine	0.6578845054429869
2017-01-07 10:31:46.138	Segment_1 Pristine Marine	6.5642964881210455
2017-01-07 10:31:53.422	Segment_1 Pristine Marine
2017-01-07 10:31:55.315	Segment_1 Pristine Marine
2017-01-07 10:32:59.876	Segment_1 Pristine Marine
2017-01-07 10:33:10.314	Segment_1 Pristine Marine
2017-01-07 10:33:40.837	Segment_1 Pristine Marine
2017-01-07 10:33:51.350	Segment_1 Pristine Marine
2017-01-07 10:33:53.207	Segment_1 Pristine Marine	0.11915658225847418
2017-01-07 10:34:22.570	Segment_1 Pristine Marine
2017-01-07 10:34:38.499	Segment_1 Pristine Marine
2017-01-07 10:34:43.948	Segment_1 Pristine Marine
2017-01-07 10:35:10.496	Segment_1 Pristine Marine
2017-01-07 10:35:15.780	Segment_1 Pristine Marine
2017-01-07 10:36:20.540	Segment_1 Pristine Marine
2017-01-07 10:36:39.382	Segment_1 Pristine Marine
2017-01-07 10:36:41.886	Segment_1 Pristine Marine
2017-01-07 10:36:54.874	Segment_1 Pristine Marine
2017-01-07 10:37:07.945	Segment_1 Pristine Marine
2017-01-07 10:37:10.998	Segment_1 Pristine Marine	0.11161698006698914
2017-01-07 10:37:13.349	Segment_1 Pristine Marine
2017-01-07 10:37:24.495	Segment_1 Pristine Marine	0.5789200113350441
2017-01-07 10:37:29.062	Segment_1 Pristine Marine
2017-01-07 10:37:30.088	Segment_1 Pristine Marine
2017-01-07 10:37:48.536	Segment_1 Pristine Marine
2017-01-07 10:38:06.811	Segment_1 Pristine Marine
2017-01-07 10:38:20.617	Segment_1 Pristine Marine
2017-01-07 10:38:24.925	Segment_1 Pristine Marine	8.202062701093912
2017-01-07 10:38:48.758	Segment_1 Pristine Marine
2017-01-07 10:39:09.590	Segment_1 Pristine Marine	6.384205687587091
2017-01-07 10:39:36.670	Segment_1 Pristine Marine
2017-01-07 10:39:57.544	Segment_1 Pristine Marine	0.08118674597642592
2017-01-07 10:40:23.213	Segment_1 Pristine Marine
2017-01-07 10:40:24.460	Segment_1 Pristine Marine
2017-01-07 10:40:30.093	Segment_1 Pristine Marine	7.285491272505176
2017-01-07 10:40:53.511	Segment_1 Pristine Marine
2017-01-07 10:41:21.133	Segment_1 Pristine Marine	0.13104581987044134
2017-01-07 10:41:21.251	Segment_1 Pristine Marine
2017-01-07 10:42:07.843	Segment_1 Pristine Marine
2017-01-07 10:42:12.426	Segment_1 Pristine Marine
2017-01-07 10:42:24.836	Segment_1 Pristine Marine
2017-01-07 10:42:44.031	Segment_1 Pristine Marine
2017-01-07 10:42:48.654	Segment_1 Pristine Marine
2017-01-07 10:43:45.471	Segment_1 Pristine Marine	0.12721731349421392
2017-01-07 10:44:11.789	Segment_1 Pristine Marine
2017-01-07 10:44:32.336	Segment_1 Pristine Marine
2017-01-07 10:44:45.390	Segment_1 Pristine Marine
2017-01-07 10:45:01.120	Segment_1 Pristine Marine
2017-01-07 10:45:22.703	Segment_1 Pristine Marine
2017-01-07 10:45:30.068	Segment_1 Pristine Marine
2017-01-07 10:46:02.275	Segment_1 Pristine Marine
2017-01-07 10:46:03.140	Segment_1 Pristine Marine
2017-01-07 10:46:03.603	Segment_1 Pristine Marine
2017-01-07 10:46:19.620	Segment_1 Pristine Marine	5.905433406941831
2017-01-07 10:46:20.849	Segment_1 Pristine Marine
2017-01-07 10:46:28.712	Segment_1 Pristine Marine
2017-01-07 10:47:20.993	Segment_1 Pristine Marine
2017-01-07 10:47:30.067	Segment_1 Pristine Marine
2017-01-07 10:47:34.654	Segment_1 Pristine Marine	0.8329411064021197
2017-01-07 10:47:40.782	Segment_1 Pristine Marine
2017-01-07 10:48:29.045	Segment_1 Pristine Marine
2017-01-07 10:48:47.064	Segment_1 Pristine Marine
2017-01-07 10:48:53.183	Segment_1 Pristine Marine	0.12522155405164415
2017-01-07 10:48:56.125	Segment_1 Pristine Marine
2017-01-07 10:49:15.580	Segment_1 Pristine Marine
2017-01-07 10:49:22.438	Segment_1 Pristine Marine
2017-01-07 10:49:24.173	Segment_1 Pristine Marine
2017-01-07 10:50:17.038	Segment_1 Pristine Marine
2017-01-07 10:50:34.085	Segment_1 Pristine Marine
2017-01-07 10:50:40.069	Segment_1 Pristine Marine
2017-01-07 10:50:56.265	Segment_1 Pristine Marine
2017-01-07 10:51:10.243	Segment_1 Pristine Marine
2017-01-07 10:51:32.009	Segment_1 Pristine Marine	11.740310705399052
2017-01-07 10:51:35.913	Segment_1 Pristine Marine
2017-01-07 10:52:01.292	Segment_1 Pristine Marine
2017-01-07 10:52:14.630	Segment_1 Pristine Marine
2017-01-07 10:52:32.055	Segment_1 Pristine Marine
2017-01-07 10:52:50.752	Segment_1 Pristine Marine	0.05267086960355815
2017-01-07 10:52:59.387	Segment_1 Pristine Marine
2017-01-07 10:53:42.064	Segment_1 Pristine Marine
2017-01-07 10:54:04.655	Segment_1 Pristine Marine
2017-01-07 10:54:36.775	Segment_1 Pristine Marine
2017-01-07 10:54:50.578	Segment_1 Pristine Marine
2017-01-07 10:55:27.110	Segment_1 Pristine Marine
2017-01-07 10:55:36.426	Segment_1 Pristine Marine
2017-01-07 10:55:36.833	Segment_1 Pristine Marine
2017-01-07 10:55:48.038	Segment_1 Pristine Marine
2017-01-07 10:56:05.656	Segment_1 Pristine Marine	6.021085592254048
2017-01-07 10:56:18.758	Segment_1 Pristine Marine
2017-01-07 10:56:59.343	Segment_1 Pristine Marine
2017-01-07 10:57:02.570	Segment_1 Pristine Marine
2017-01-07 10:57:04.710	Segment_1 Pristine Marine
2017-01-07 10:57:13.321	Segment_1 Pristine Marine
2017-01-07 10:58:11.514	Segment_1 Pristine Marine	0.11084699284869699
2017-01-07 10:58:47.548	Segment_1 Pristine Marine
2017-01-07 10:58:56.663	Segment_1 Pristine Marine
2017-01-07 10:59:27.502	Segment_1 Pristine Marine
2017-01-07 15:00:15.402	Segment_1 Pristine Marine
2017-01-07 15:00:35.889	Segment_1 Pristine Marine
2017-01-07 15:00:48.784	Segment_1 Pristine Marine
2017-01-07 15:01:07.407	Segment_1 Pristine Marine
2017-01-07 15:01:39.510	Segment_1 Pristine Marine
2017-01-07 15:01:44.368	Segment_1 Pristine Marine
2017-01-07 15:02:03.300	Segment_1 Pristine Marine
2017-01-07 15:02:07.716	Segment_1 Pristine Marine
2017-01-07 15:02:43.692	Segment_1 Pristine Marine
2017-01-07 15:03:28.984	Segment_1 Pristine Marine
2017-01-07 15:03:58.923	Segment_1 Pristine Marine
2017-01-07 15:03:59.409	Segment_1 Pristine Marine
2017-01-07 15:04:07.144	Segment_1 Pristine Marine
2017-01-07 15:04:15.137	Segment_1 Pristine Marine
2017-01-07 15:04:24.982	Segment_1 Pristine Marine
2017-01-07 15:04:31.317	Segment_1 Pristine Marine
2017-01-07 15:04:46.702	Segment_1 Pristine Marine
2017-01-07 15:05:11.775	Segment_1 Pristine Marine
2017-01-07 15:05:24.412	Segment_1 Pristine Marine
2017-01-07 15:05:24.983	Segment_1 Pristine Marine
2017-01-07 15:06:17.947	Segment_1 Pristine Marine
2017-01-07 15:06:27.517	Segment_1 Pristine Marine
2017-01-07 15:06:30.522	Segment_1 Pristine Marine
2017-01-07 15:06:30.838	Segment_1 Pristine Marine
2017-01-07 15:06:31.539	Segment_1 Pristine Marine	0.5550652153588431
2017-01-07 15:06:48.375	Segment_1 Pristine Marine
2017-01-07 15:06:53.436	Segment_1 Pristine Marine
2017-01-07 15:07:06.420	Segment_1 Pristine Marine
2017-01-07 15:07:13.395	Segment_1 Pristine Marine	9.937367555583384
2017-01-07 15:07:39.336	Segment_1 Pristine Marine	0.5164210492693976
2017-01-07 15:07:44.520	Segment_1 Pristine Marine
2017-01-07 15:08:10.550	Segment_1 Pristine Marine	0.05738312047685705
2017-01-07 15:08:33.735	Segment_1 Pristine Marine
2017-01-07 15:08:34.076	Segment_1 Pristine Marine
2017-01-07 15:08:34.430	Segment_1 Pristine Marine
2017-01-07 15:09:02.012	Segment_1 Pristine Marine
2017-01-07 15:09:41.049	Segment_1 Pristine Marine
2017-01-07 15:10:21.867	Segment_1 Pristine Marine
2017-01-07 15:10:57.133	Segment_1 Pristine Marine	4.843887827445294
2017-01-07 15:11:00.047	Segment_1 Pristine Marine
2017-01-07 15:11:22.889	Segment_1 Pristine Marine
2017-01-07 15:11:30.858	Segment_1 Pristine Marine
2017-01-07 15:13:08.847	Segment_1 Pristine Marine
2017-01-07 15:13:11.442	Segment_1 Pristine Marine
2017-01-07 15:13:31.133	Segment_1 Pristine Marine
2017-01-07 15:14:12.911	Segment_1 Pristine Marine
2017-01-07 15:14:42.242	Segment_1 Pristine Marine
2017-01-07 15:14:48.104	Segment_1 Pristine Marine
2017-01-07 15:14:49.997	Segment_1 Pristine Marine
2017-01-07 15:14:53.521	Segment_1 Pristine Marine	0.32285695923561797
2017-01-07 15:15:30.138	Segment_1 Pristine Marine
2017-01-07 15:15:31.061	Segment_1 Pristine Marine	10.544256185254099
2017-01-07 15:15:31.222	Segment_1 Pristine Marine
2017-01-07 15:15:37.278	Segment_1 Pristine Marine
2017-01-07 15:16:02.270	Segment_1 Pristine Marine
2017-01-07 15:16:14.047	Segment_1 Pristine Marine
2017-01-07 15:16:16.343	Segment_1 Pristine Marine
2017-01-07 15:16:25.135	Segment_1 Pristine Marine	4.83034764883405
2017-01-07 15:16:33.473	Segment_1 Pristine Marine
2017-01-07 15:17:04.759	Segment_1 Pristine Marine
2017-01-07 15:17:05.742	Segment_1 Pristine Marine
2017-01-07 15:17:12.058	Segment_1 Pristine Marine
2017-01-07 15:17:14.082	Segment_1 Pristine Marine
2017-01-07 15:17:22.056	Segment_1 Pristine Marine
2017-01-07 15:17:25.256	Segment_1 Pristine Marine
2017-01-07 15:18:13.059	Segment_1 Pristine Marine
2017-01-07 15:18:37.001	Segment_1 Pristine Marine
2017-01-07 15:18:40.317	Segment_1 Pristine Marine
2017-01-07 15:18:44.780	Segment_1 Pristine Marine
2017-01-07 15:19:17.758	Segment_1 Pristine Marine
2017-01-07 15:19:25.515	Segment_1 Pristine Marine
2017-01-07 15:19:42.104	Segment_1 Pristine Marine
2017-01-07 15:19:49.606	Segment_1 Pristine Marine
2017-01-07 15:20:12.727	Segment_1 Pristine Marine
2017-01-07 15:20:14.214	Segment_1 Pristine Marine
2017-01-07 15:20:18.695	Segment_1 Pristine Marine
2017-01-07 15:20:52.731	Segment_1 Pristine Marine
2017-01-07 15:20:53.911	Segment_1 Pristine Marine
2017-01-07 15:21:26.235	Segment_1 Pristine Marine
2017-01-07 15:22:03.143	Segment_1 Pristine Marine
2017-01-07 15:22:13.781	Segment_1 Pristine Marine
2017-01-07 15:22:34.287	Segment_1 Pristine Marine
2017-01-07 15:22:51.836	Segment_1 Pristine Marine
2017-01-07 15:23:01.139	Segment_1 Pristine Marine
2017-01-07 15:23:38.364	Segment_1 Pristine Marine
2017-01-07 15:24:34.337	Segment_1 Pristine Marine
2017-01-07 15:24:35.734	Segment_1 Pristine Marine
2017-01-07 15:24:40.893	Segment_1 Pristine Marine
2017-01-07 15:25:31.602	Segment_1 Pristine Marine
2017-01-07 15:25:32.532	Segment_1 Pristine Marine
2017-01-07 15:25:43.541	Segment_1 Pristine Marine
2017-01-07 15:25:46.500	Segment_1 Pristine Marine	0.5233132918763981
2017-01-07 15:26:02.324	Segment_1 Pristine Marine
2017-01-07 15:26:09.022	Segment_1 Pristine Marine
2017-01-07 15:26:09.235	Segment_1 Pristine Marine
2017-01-07 15:26:17.725	Segment_1 Pristine Marine
2017-01-07 15:26:29.635	Segment_1 Pristine Marine
2017-01-07 15:27:03.043	Segment_1 Pristine Marine	10.740509534843097
2017-01-07 15:27:31.283	Segment_1 Pristine Marine
2017-01-07 15:28:18.965	Segment_1 Pristine Marine	0.9562779370702476
2017-01-07 15:28:26.488	Segment_1 Pristine Marine
2017-01-07 15:28:44.065	Segment_1 Pristine Marine
2017-01-07 15:29:07.508	Segment_1 Pristine Marine	5.959388851295653
2017-01-07 15:29:18.234	Segment_1 Pristine Marine
2017-01-07 15:29:31.825	Segment_1 Pristine Marine
2017-01-07 15:29:34.457	Segment_1 Pristine Marine
2017-01-07 15:29:39.043	Segment_1 Pristine Marine
2017-01-07 15:30:10.813	Segment_1 Pristine Marine
2017-01-07 15:30:11.650	Segment_1 Pristine Marine
2017-01-07 15:30:41.986	Segment_1 Pristine Marine
2017-01-07 15:30:46.407	Segment_1 Pristine Marine	0.05942105877099087
2017-01-07 15:31:07.614	Segment_1 Pristine Marine
2017-01-07 15:31:26.734	Segment_1 Pristine Marine
2017-01-07 15:31:45.380	Segment_1 Pristine Marine
2017-01-07 15:31:49.022	Segment_1 Pristine Marine
2017-01-07 15:32:08.782	Segment_1 Pristine Marine	7.1086997876789795
2017-01-07 15:32:14.486	Segment_1 Pristine Marine
2017-01-07 15:32:34.084	Segment_1 Pristine Marine
2017-01-07 15:33:09.071	Segment_1 Pristine Marine	11.607842958276837
2017-01-07 15:33:53.798	Segment_1 Pristine Marine
2017-01-07 15:34:01.111	Segment_1 Pristine Marine
2017-01-07 15:34:01.613	Segment_1 Pristine Marine
2017-01-07 15:34:31.084	Segment_1 Pristine Marine
2017-01-07 15:35:01.364	Segment_1 Pristine Marine
2017-01-07 15:35:23.362	Segment_1 Pristine Marine
2017-01-07 15:35:51.516	Segment_1 Pristine Marine
2017-01-07 15:36:07.607	Segment_1 Pristine Marine
2017-01-07 15:36:29.260	Segment_1 Pristine Marine
2017-01-07 15:36:41.576	Segment_1 Pristine Marine
2017-01-07 15:37:47.064	Segment_1 Pristine Marine
2017-01-07 15:37:47.329	Segment_1 Pristine Marine
2017-01-07 15:37:58.893	Segment_1 Pristine Marine
2017-01-07 15:38:17.160	Segment_1 Pristine Marine
2017-01-07 15:38:19.107	Segment_1 Pristine Marine
2017-01-07 15:38:19.922	Segment_1 Pristine Marine
2017-01-07 15:38:29.497	Segment_1 Pristine Marine
2017-01-07 15:39:02.645	Segment_1 Pristine Marine
2017-01-07 15:39:45.060	Segment_1 Pristine Marine
2017-01-07 15:40:11.310	Segment_1 Pristine Marine
2017-01-07 15:41:15.856	Segment_1 Pristine Marine
2017-01-07 15:41:24.213	Segment_1 Pristine Marine
2017-01-07 15:41:44.771	Segment_1 Pristine Marine
2017-01-07 15:42:13.495	Segment_1 Pristine Marine
2017-01-07 15:42:52.427	Segment_1 Pristine Marine
2017-01-07 15:43:05.335	Segment_1 Pristine Marine
2017-01-07 15:43:05.520	Segment_1 Pristine Marine
2017-01-07 15:43:29.600	Segment_1 Pristine Marine
2017-01-07 15:43:42.632	Segment_1 Pristine Marine
2017-01-07 15:44:06.976	Segment_1 Pristine Marine
2017-01-07 15:44:25.874	Segment_1 Pristine Marine
2017-01-07 15:45:11.403	Segment_1 Pristine Marine
2017-01-07 15:45:43.583	Segment_1 Pristine Marine
2017-01-07 15:46:26.435	Segment_1 Pristine Marine
2017-01-07 15:46:32.447	Segment_1 Pristine Marine
2017-01-07 15:46:55.600	Segment_1 Pristine Marine
2017-01-07 15:47:19.282	Segment_1 Pristine Marine
2017-01-07 15:47:36.982	Segment_1 Pristine Marine
2017-01-07 15:47:50.631	Segment_1 Pristine Marine
2017-01-07 15:47:51.519	Segment_1 Pristine Marine	4.753922546367358
2017-01-07 15:48:05.546	Segment_1 Pristine Marine
2017-01-07 15:48:06.849	Segment_1 Pristine Marine
2017-01-07 15:48:47.145	Segment_1 Pristine Marine
2017-01-07 15:48:50.117	Segment_1 Pristine Marine
2017-01-07 15:48:50.780	Segment_1 Pristine Marine
2017-01-07 15:49:07.999	Segment_1 Pristine Marine
2017-01-07 15:49:14.038	Segment_1 Pristine Marine	4.878244433441957
2017-01-07 15:49:20.198	Segment_1 Pristine Marine
2017-01-07 15:49:27.085	Segment_1 Pristine Marine
2017-01-07 15:49:47.549	Segment_1 Pristine Marine
2017-01-07 15:50:16.219	Segment_1 Pristine Marine
2017-01-07 15:50:28.850	Segment_1 Pristine Marine
2017-01-07 15:51:49.043	Segment_1 Pristine Marine
2017-01-07 15:51:52.510	Segment_1 Pristine Marine
2017-01-07 15:52:08.458	Segment_1 Pristine Marine
2017-01-07 15:52:17.518	Segment_1 Pristine Marine
2017-01-07 15:52:28.502	Segment_1 Pristine Marine	4.742903982729121
2017-01-07 15:53:11.416	Segment_1 Pristine Marine
2017-01-07 15:53:17.599	Segment_1 Pristine Marine	6.905904853377962
2017-01-07 15:53:21.745	Segment_1 Pristine Marine
2017-01-07 15:53:25.558	Segment_1 Pristine Marine
2017-01-07 15:53:45.105	Segment_1 Pristine Marine
2017-01-07 15:53:54.574	Segment_1 Pristine Marine
2017-01-07 15:54:04.499	Segment_1 Pristine Marine
2017-01-07 15:54:54.260	Segment_1 Pristine Marine
2017-01-07 15:55:08.982	Segment_1 Pristine Marine	11.09811250560204
2017-01-07 15:55:10.786	Segment_1 Pristine Marine
2017-01-07 15:55:12.510	Segment_1 Pristine Marine
2017-01-07 15:55:25.032	Segment_1 Pristine Marine
2017-01-07 15:55:44.099	Segment_1 Pristine Marine
2017-01-07 15:55:52.154	Segment_1 Pristine Marine
2017-01-07 15:56:16.650	Segment_1 Pristine Marine
2017-01-07 15:56:28.670	Segment_1 Pristine Marine
2017-01-07 15:56:40.471	Segment_1 Pristine Marine
2017-01-07 15:56:50.880	Segment_1 Pristine Marine
2017-01-07 15:57:08.000	Segment_1 Pristine Marine
2017-01-07 15:57:46.823	Segment_1 Pristine Marine
2017-01-07 15:57:56.578	Segment_1 Pristine Marine
2017-01-07 15:58:31.476	Segment_1 Pristine Marine
2017-01-07 15:59:27.223	Segment_1 Pristine Marine
2017-01-07 15:59:47.113	Segment_1 Pristine Marine
2017-01-07 16:01:14.791	Segment_1 Pristine Marine
2017-01-07 16:01:49.994	Segment_1 Pristine Marine
2017-01-07 16:03:18.301	Segment_1 Pristine Marine
2017-01-07 16:04:25.156	Segment_1 Pristine Marine	0.038028448499355536
2017-01-07 16:04:55.973	Segment_1 Pristine Marine
2017-01-07 16:05:12.592	Segment_1 Pristine Marine
2017-01-07 16:05:29.184	Segment_1 Pristine Marine
2017-01-07 16:05:44.987	Segment_1 Pristine Marine
2017-01-07 16:06:15.524	Segment_1 Pristine Marine	5.190354565557393
2017-01-07 16:06:17.444	Segment_1 Pristine Marine
2017-01-07 16:06:21.861	Segment_1 Pristine Marine
2017-01-07 16:06:25.657	Segment_1 Pristine Marine
2017-01-07 16:06:29.439	Segment_1 Pristine Marine
2017-01-07 16:06:38.566	Segment_1 Pristine Marine
2017-01-07 16:06:57.179	Segment_1 Pristine Marine
2017-01-07 16:07:59.716	Segment_1 Pristine Marine
2017-01-07 16:09:33.428	Segment_1 Pristine Marine	5.23604098327132
2017-01-07 16:09:40.739	Segment_1 Pristine Marine
2017-01-07 16:10:37.068	Segment_1 Pristine Marine
2017-01-07 16:10:37.629	Segment_1 Pristine Marine
2017-01-07 16:10:54.051	Segment_1 Pristine Marine
2017-01-07 16:11:14.386	Segment_1 Pristine Marine
2017-01-07 16:11:21.863	Segment_1 Pristine Marine	9.969876953554197
2017-01-07 16:11:42.972	Segment_1 Pristine Marine
2017-01-07 16:12:26.083	Segment_1 Pristine Marine
2017-01-07 16:12:50.533	Segment_1 Pristine Marine
2017-01-07 16:12:51.461	Segment_1 Pristine Marine
2017-01-07 16:12:53.512	Segment_1 Pristine Marine
2017-01-07 16:12:55.262	Segment_1 Pristine Marine
2017-01-07 16:12:56.676	Segment_1 Pristine Marine
2017-01-07 16:13:13.034	Segment_1 Pristine Marine
2017-01-07 16:13:20.087	Segment_1 Pristine Marine
2017-01-07 16:13:26.092	Segment_1 Pristine Marine
2017-01-07 16:13:28.193	Segment_1 Pristine Marine
2017-01-07 16:13:46.792	Segment_1 Pristine Marine
2017-01-07 16:13:49.533	Segment_1 Pristine Marine
2017-01-07 16:14:13.958	Segment_1 Pristine Marine
2017-01-07 16:14:40.123	Segment_1 Pristine Marine
2017-01-07 16:15:03.338	Segment_1 Pristine Marine
2017-01-07 16:15:26.556	Segment_1 Pristine Marine
2017-01-07 16:15:48.607	Segment_1 Pristine Marine
2017-01-07 16:15:51.453	Segment_1 Pristine Marine
2017-01-07 16:16:57.411	Segment_1 Pristine Marine
2017-01-07 16:17:15.898	Segment_1 Pristine Marine
2017-01-07 16:17:33.968	Segment_1 Pristine Marine	5.217392404862672
2017-01-07 16:17:54.542	Segment_1 Pristine Marine
2017-01-07 16:18:33.973	Segment_1 Pristine Marine
2017-01-07 16:19:27.655	Segment_1 Pristine Marine
2017-01-07 16:19:29.601	Segment_1 Pristine Marine
2017-01-07 16:19:31.757	Segment_1 Pristine Marine
2017-01-07 16:20:49.710	Segment_1 Pristine Marine
2017-01-07 16:21:07.086	Segment_1 Pristine Marine
2017-01-07 16:21:20.119	Segment_1 Pristine Marine
2017-01-07 16:21:26.241	Segment_1 Pristine Marine
2017-01-07 16:22:01.400	Segment_1 Pristine Marine
2017-01-07 16:22:22.494	Segment_1 Pristine Marine
2017-01-07 16:22:34.056	Segment_1 Pristine Marine
2017-01-07 16:22:38.197	Segment_1 Pristine Marine
2017-01-07 16:22:47.492	Segment_1 Pristine Marine
2017-01-07 16:22:56.796	Segment_1 Pristine Marine
2017-01-07 16:23:05.614	Segment_1 Pristine Marine
2017-01-07 16:24:13.952	Segment_1 Pristine Marine
2017-01-07 16:24:15.294	Segment_1 Pristine Marine
2017-01-07 16:24:38.150	Segment_1 Pristine Marine
2017-01-07 16:25:12.790	Segment_1 Pristine Marine
2017-01-07 16:25:21.302	Segment_1 Pristine Marine
2017-01-07 16:25:21.963	Segment_1 Pristine Marine
2017-01-07 16:25:34.617	Segment_1 Pristine Marine
2017-01-07 16:25:41.355	Segment_1 Pristine Marine
2017-01-07 16:26:24.165	Segment_1 Pristine Marine	0.0886697162562198
2017-01-07 16:26:32.872	Segment_1 Pristine Marine
2017-01-07 16:26:55.722	Segment_1 Pristine Marine
2017-01-07 16:27:07.889	Segment_1 Pristine Marine
2017-01-07 16:28:13.569	Segment_1 Pristine Marine
2017-01-07 16:28:54.938	Segment_1 Pristine Marine
2017-01-07 16:29:09.459	Segment_1 Pristine Marine
2017-01-07 16:29:53.977	Segment_1 Pristine Marine
2017-01-07 16:31:16.312	Segment_1 Pristine Marine
2017-01-07 16:31:16.393	Segment_1 Pristine Marine
2017-01-07 16:31:39.111	Segment_1 Pristine Marine
2017-01-07 16:32:15.646	Segment_1 Pristine Marine
2017-01-07 16:33:03.739	Segment_1 Pristine Marine
2017-01-07 16:33:06.160	Segment_1 Pristine Marine
2017-01-07 16:33:19.923	Segment_1 Pristine Marine	0.43580253134584995
2017-01-07 16:33:46.107	Segment_1 Pristine Marine
2017-01-07 16:34:33.615	Segment_1 Pristine Marine
2017-01-07 16:34:39.998	Segment_1 Pristine Marine
2017-01-07 16:34:49.577	Segment_1 Pristine Marine
2017-01-07 16:34:55.014	Segment_1 Pristine Marine
2017-01-07 16:36:26.272	Segment_1 Pristine Marine
2017-01-07 16:36:54.983	Segment_1 Pristine Marine
2017-01-07 16:37:05.834	Segment_1 Pristine Marine
2017-01-07 16:37:14.453	Segment_1 Pristine Marine
2017-01-07 16:37:18.223	Segment_1 Pristine Marine
2017-01-07 16:37:42.298	Segment_1 Pristine Marine
2017-01-07 16:37:43.563	Segment_1 Pristine Marine
2017-01-07 16:37:59.307	Segment_1 Pristine Marine
2017-01-07 16:38:02.491	Segment_1 Pristine Marine
2017-01-07 16:38:48.052	Segment_1 Pristine Marine
2017-01-07 16:38:52.571	Segment_1 Pristine Marine
2017-01-07 16:38:53.552	Segment_1 Pristine Marine
2017-01-07 16:39:29.460	Segment_1 Pristine Marine
2017-01-07 16:39:32.428	Segment_1 Pristine Marine
2017-01-07 16:39:36.797	Segment_1 Pristine Marine
2017-01-07 16:39:57.292	Segment_1 Pristine Marine
2017-01-07 16:40:20.223	Segment_1 Pristine Marine
2017-01-07 16:40:27.867	Segment_1 Pristine Marine	5.990452413767336
2017-01-07 16:40:44.056	Segment_1 Pristine Marine
2017-01-07 16:40:45.206	Segment_1 Pristine Marine
2017-01-07 16:40:52.243	Segment_1 Pristine Marine
2017-01-07 16:41:12.222	Segment_1 Pristine Marine
2017-01-07 16:41:44.188	Segment_1 Pristine Marine	7.86373123858034
2017-01-07 16:42:09.323	Segment_1 Pristine Marine
2017-01-07 16:43:07.983	Segment_1 Pristine Marine
2017-01-07 16:43:14.495	Segment_1 Pristine Marine
2017-01-07 16:43:25.996	Segment_1 Pristine Marine
2017-01-07 16:43:26.839	Segment_1 Pristine Marine
2017-01-07 16:43:35.785	Segment_1 Pristine Marine
2017-01-07 16:43:46.347	Segment_1 Pristine Marine
2017-01-07 16:44:05.829	Segment_1 Pristine Marine
2017-01-07 16:44:52.757	Segment_1 Pristine Marine
2017-01-07 16:45:26.698	Segment_1 Pristine Marine	6.3663962639437095
2017-01-07 16:45:26.784	Segment_1 Pristine Marine
2017-01-07 16:45:50.586	Segment_1 Pristine Marine
2017-01-07 16:46:07.760	Segment_1 Pristine Marine
2017-01-07 16:46:22.480	Segment_1 Pristine Marine
2017-01-07 16:46:45.027	Segment_1 Pristine Marine
2017-01-07 16:47:50.670	Segment_1 Pristine Marine
2017-01-07 16:47:51.239	Segment_1 Pristine Marine
2017-01-07 16:48:02.719	Segment_1 Pristine Marine
2017-01-07 16:48:12.326	Segment_1 Pristine Marine
2017-01-07 16:48:25.344	Segment_1 Pristine Marine
2017-01-07 16:48:38.864	Segment_1 Pristine Marine
2017-01-07 16:49:19.549	Segment_1 Pristine Marine
2017-01-07 16:49:36.763	Segment_1 Pristine Marine
2017-01-07 16:49:47.395	Segment_1 Pristine Marine
2017-01-07 16:49:48.927	Segment_1 Pristine Marine
2017-01-07 16:49:54.735	Segment_1 Pristine Marine
2017-01-07 16:50:39.153	Segment_1 Pristine Marine
2017-01-07 16:51:03.807	Segment_1 Pristine Marine
2017-01-07 16:51:20.280	Segment_1 Pristine Marine
2017-01-07 16:51:24.569	Segment_1 Pristine Marine
2017-01-07 16:51:47.900	Segment_1 Pristine Marine	6.488050280133116
2017-01-07 16:52:00.913	Segment_1 Pristine Marine
2017-01-07 16:52:30.787	Segment_1 Pristine Marine
2017-01-07 16:52:56.111	Segment_1 Pristine Marine
2017-01-07 16:52:56.631	Segment_1 Pristine Marine
2017-01-07 16:53:02.589	Segment_1 Pristine Marine
2017-01-07 16:53:02.938	Segment_1 Pristine Marine
2017-01-07 16:53:29.056	Segment_1 Pristine Marine
2017-01-07 16:53:35.734	Segment_1 Pristine Marine
2017-01-07 16:53:56.381	Segment_1 Pristine Marine
2017-01-07 16:54:51.047	Segment_1 Pristine Marine
2017-01-07 16:55:28.669	Segment_1 Pristine Marine
2017-01-07 16:55:29.775	Segment_1 Pristine Marine	5.522599439251437
2017-01-07 16:55:30.943	Segment_1 Pristine Marine
2017-01-07 16:55:37.163	Segment_1 Pristine Marine
2017-01-07 16:56:22.595	Segment_1 Pristine Marine
2017-01-07 16:56:31.222	Segment_1 Pristine Marine
2017-01-07 16:56:41.382	Segment_1 Pristine Marine
2017-01-07 16:56:47.054	Segment_1 Pristine Marine
2017-01-07 16:56:47.849	Segment_1 Pristine Marine
2017-01-07 16:57:08.000	Segment_1 Pristine Marine	0.08024778272656424
2017-01-07 16:57:11.610	Segment_1 Pristine Marine
2017-01-07 16:57:27.873	Segment_1 Pristine Marine
2017-01-07 16:58:03.021	Segment_1 Pristine Marine
2017-01-07 16:58:14.756	Segment_1 Pristine Marine	5.569175177060225
2017-01-07 16:58:19.215	Segment_1 Pristine Marine
2017-01-07 16:58:32.466	Segment_1 Pristine Marine
2017-01-07 16:58:51.390	Segment_1 Pristine Marine
2017-01-07 16:59:53.884	Segment_1 Pristine Marine
2017-01-07 17:00:01.312	Segment_1 Pristine Marine
2017-01-07 17:00:30.731	Segment_1 Pristine Marine
2017-01-07 17:00:48.722	Segment_1 Pristine Marine
2017-01-07 17:01:54.161	Segment_1 Pristine Marine
2017-01-07 17:02:49.067	Segment_1 Pristine Marine
2017-01-07 17:02:52.565	Segment_1 Pristine Marine	8.684450838194287
2017-01-07 17:03:04.828	Segment_1 Pristine Marine
2017-01-07 17:03:39.073	Segment_1 Pristine Marine	5.967300102300755
2017-01-07 17:03:54.713	Segment_1 Pristine Marine
2017-01-07 17:04:09.355	Segment_1 Pristine Marine	5.214912805380449
2017-01-07 17:04:09.881	Segment_1 Pristine Marine
2017-01-07 17:05:07.294	Segment_1 Pristine Marine
2017-01-07 17:05:25.270	Segment_1 Pristine Marine
2017-01-07 17:05:26.654	Segment_1 Pristine Marine
2017-01-07 17:05:36.065	Segment_1 Pristine Marine
2017-01-07 17:06:00.837	Segment_1 Pristine Marine	6.011599588286252
2017-01-07 17:06:19.131	Segment_1 Pristine Marine
2017-01-07 17:06:22.990	Segment_1 Pristine Marine
2017-01-07 17:06:28.612	Segment_1 Pristine Marine
2017-01-07 17:06:53.448	Segment_1 Pristine Marine
2017-01-07 17:06:53.889	Segment_1 Pristine Marine
2017-01-07 17:07:42.368	Segment_1 Pristine Marine	5.7355978642110435
2017-01-07 17:07:47.314	Segment_1 Pristine Marine	5.274768440198673
2017-01-07 17:08:09.702	Segment_1 Pristine Marine
2017-01-07 17:08:17.608	Segment_1 Pristine Marine
2017-01-07 17:08:51.331	Segment_1 Pristine Marine
2017-01-07 17:08:52.333	Segment_1 Pristine Marine
2017-01-07 17:09:03.597	Segment_1 Pristine Marine
2017-01-07 17:09:07.507	Segment_1 Pristine Marine
2017-01-07 17:09:27.172	Segment_1 Pristine Marine
2017-01-07 17:09:46.587	Segment_1 Pristine Marine
2017-01-07 17:09:56.731	Segment_1 Pristine Marine	5.9316243386681355
2017-01-07 17:10:17.850	Segment_1 Pristine Marine
2017-01-07 17:10:18.799	Segment_1 Pristine Marine
2017-01-07 17:10:36.450	Segment_1 Pristine Marine	0.7761738013802744
2017-01-07 17:10:38.512	Segment_1 Pristine Marine	8.277439932244254
2017-01-07 17:10:42.907	Segment_1 Pristine Marine
2017-01-07 17:11:01.742	Segment_1 Pristine Marine
2017-01-07 17:11:35.815	Segment_1 Pristine Marine
2017-01-07 17:11:38.741	Segment_1 Pristine Marine
2017-01-07 17:12:06.470	Segment_1 Pristine Marine
2017-01-07 17:12:45.682	Segment_1 Pristine Marine
2017-01-07 17:13:12.792	Segment_1 Pristine Marine
2017-01-07 17:14:31.501	Segment_1 Pristine Marine
2017-01-07 17:14:45.501	Segment_1 Pristine Marine
2017-01-07 17:14:49.798	Segment_1 Pristine Marine
2017-01-07 17:14:49.998	Segment_1 Pristine Marine
2017-01-07 17:14:56.250	Segment_1 Pristine Marine
2017-01-07 17:14:59.618	Segment_1 Pristine Marine
2017-01-07 17:15:04.897	Segment_1 Pristine Marine
2017-01-07 17:15:27.647	Segment_1 Pristine Marine
2017-01-07 17:15:38.649	Segment_1 Pristine Marine
2017-01-07 17:16:02.874	Segment_1 Pristine Marine
2017-01-07 17:16:47.798	Segment_1 Pristine Marine
2017-01-07 17:16:55.788	Segment_1 Pristine Marine
2017-01-07 17:17:44.658	Segment_1 Pristine Marine
2017-01-07 17:17:57.934	Segment_1 Pristine Marine
2017-01-07 17:18:04.764	Segment_1 Pristine Marine
2017-01-07 17:18:33.256	Segment_1 Pristine Marine
2017-01-07 17:18:45.974	Segment_1 Pristine Marine	0.3473176110544021
2017-01-07 17:18:54.012	Segment_1 Pristine Marine
2017-01-07 17:19:06.310	Segment_1 Pristine Marine
2017-01-07 17:19:08.875	Segment_1 Pristine Marine
2017-01-07 17:19:29.328	Segment_1 Pristine Marine
2017-01-07 17:19:30.677	Segment_1 Pristine Marine
2017-01-07 17:19:35.960	Segment_1 Pristine Marine
2017-01-07 17:19:41.248	Segment_1 Pristine Marine
2017-01-07 17:19:52.646	Segment_1 Pristine Marine
2017-01-07 17:19:56.825	Segment_1 Pristine Marine
2017-01-07 17:20:03.098	Segment_1 Pristine Marine	5.968344772155932
2017-01-07 17:20:48.285	Segment_1 Pristine Marine
2017-01-07 17:21:19.203	Segment_1 Pristine Marine
2017-01-07 17:21:24.282	Segment_1 Pristine Marine
2017-01-07 17:22:19.870	Segment_1 Pristine Marine
2017-01-07 17:22:38.709	Segment_1 Pristine Marine
2017-01-07 17:22:49.339	Segment_1 Pristine Marine
2017-01-07 17:23:04.983	Segment_1 Pristine Marine	12.829604935090698
2017-01-07 17:23:30.852	Segment_1 Pristine Marine
2017-01-07 17:23:40.006	Segment_1 Pristine Marine
2017-01-07 17:24:23.090	Segment_1 Pristine Marine
2017-01-07 17:24:35.190	Segment_1 Pristine Marine
2017-01-07 17:24:53.043	Segment_1 Pristine Marine
2017-01-07 17:24:57.322	Segment_1 Pristine Marine
2017-01-07 17:24:58.884	Segment_1 Pristine Marine
2017-01-07 17:25:06.919	Segment_1 Pristine Marine
2017-01-07 17:25:07.952	Segment_1 Pristine Marine
2017-01-07 17:25:23.012	Segment_1 Pristine Marine
2017-01-07 17:25:23.107	Segment_1 Pristine Marine
2017-01-07 17:26:27.577	Segment_1 Pristine Marine
2017-01-07 17:26:37.207	Segment_1 Pristine Marine	10.03262418377712
2017-01-07 17:27:16.109	Segment_1 Pristine Marine
2017-01-07 17:27:38.659	Segment_1 Pristine Marine
2017-01-07 17:27:40.121	Segment_1 Pristine Marine
2017-01-07 17:27:48.219	Segment_1 Pristine Marine
2017-01-07 17:27:52.822	Segment_1 Pristine Marine
2017-01-07 17:27:53.209	Segment_1 Pristine Marine
2017-01-07 17:27:56.332	Segment_1 Pristine Marine
2017-01-07 17:27:56.889	Segment_1 Pristine Marine	0.11787704383694987
2017-01-07 17:28:21.465	Segment_1 Pristine Marine	0.09704989195536075
2017-01-07 17:28:23.776	Segment_1 Pristine Marine
2017-01-07 17:28:28.103	Segment_1 Pristine Marine
2017-01-07 17:28:28.109	Segment_1 Pristine Marine
2017-01-07 17:28:31.119	Segment_1 Pristine Marine
2017-01-07 17:29:41.962	Segment_1 Pristine Marine
2017-01-07 17:29:57.747	Segment_1 Pristine Marine
2017-01-07 17:30:02.360	Segment_1 Pristine Marine
2017-01-07 17:30:02.952	Segment_1 Pristine Marine
2017-01-07 17:30:06.885	Segment_1 Pristine Marine
2017-01-07 17:30:19.546	Segment_1 Pristine Marine
2017-01-07 17:30:49.601	Segment_1 Pristine Marine	0.5104987511313089
2017-01-07 17:30:50.101	Segment_1 Pristine Marine
2017-01-07 17:30:53.403	Segment_1 Pristine Marine
2017-01-07 17:31:05.592	Segment_1 Pristine Marine
2017-01-07 17:31:25.367	Segment_1 Pristine Marine
2017-01-07 17:31:39.352	Segment_1 Pristine Marine	6.538376205471862
2017-01-07 17:31:45.203	Segment_1 Pristine Marine	5.540159563947822
2017-01-07 17:31:45.956	Segment_1 Pristine Marine
2017-01-07 17:31:54.038	Segment_1 Pristine Marine
2017-01-07 17:31:56.338	Segment_1 Pristine Marine
2017-01-07 17:32:01.637	Segment_1 Pristine Marine
2017-01-07 17:32:24.206	Segment_1 Pristine Marine
2017-01-07 17:32:29.919	Segment_1 Pristine Marine
2017-01-07 17:33:02.788	Segment_1 Pristine Marine
2017-01-07 17:33:05.527	Segment_1 Pristine Marine
2017-01-07 17:33:06.149	Segment_1 Pristine Marine
2017-01-07 17:33:08.679	Segment_1 Pristine Marine
2017-01-07 17:33:18.166	Segment_1 Pristine Marine
2017-01-07 17:33:20.787	Segment_1 Pristine Marine
2017-01-07 17:33:21.076	Segment_1 Pristine Marine
2017-01-07 17:33:32.073	Segment_1 Pristine Marine
2017-01-07 17:33:46.784	Segment_1 Pristine Marine
2017-01-07 17:33:58.899	Segment_1 Pristine Marine
2017-01-07 17:34:03.032	Segment_1 Pristine Marine
2017-01-07 17:34:04.848	Segment_1 Pristine Marine
2017-01-07 17:34:36.884	Segment_1 Pristine Marine
2017-01-07 17:34:37.863	Segment_1 Pristine Marine
2017-01-07 17:34:41.679	Segment_1 Pristine Marine
2017-01-07 17:34:50.451	Segment_1 Pristine Marine
2017-01-07 17:35:14.713	Segment_1 Pristine Marine
2017-01-07 17:35:26.521	Segment_1 Pristine Marine
2017-01-07 17:35:37.800	Segment_1 Pristine Marine
2017-01-07 17:35:49.406	Segment_1 Pristine Marine
2017-01-07 17:35:52.085	Segment_1 Pristine Marine
2017-01-07 17:35:55.612	Segment_1 Pristine Marine
2017-01-07 17:36:18.265	Segment_1 Pristine Marine
2017-01-07 17:36:20.698	Segment_1 Pristine Marine
2017-01-07 17:36:28.859	Segment_1 Pristine Marine
2017-01-07 17:36:35.388	Segment_1 Pristine Marine
2017-01-07 17:36:47.567	Segment_1 Pristine Marine
2017-01-07 17:37:02.432	Segment_1 Pristine Marine
2017-01-07 17:37:16.312	Segment_1 Pristine Marine
2017-01-07 17:37:34.848	Segment_1 Pristine Marine
2017-01-07 17:37:52.995	Segment_1 Pristine Marine
2017-01-07 17:37:53.361	Segment_1 Pristine Marine
2017-01-07 17:38:04.730	Segment_1 Pristine Marine	8.900540160008772
2017-01-07 17:38:52.721	Segment_1 Pristine Marine
2017-01-07 17:38:58.859	Segment_1 Pristine Marine
2017-01-07 17:39:02.128	Segment_1 Pristine Marine
2017-01-07 17:39:07.471	Segment_1 Pristine Marine
2017-01-07 17:39:07.918	Segment_1 Pristine Marine
2017-01-07 17:39:08.948	Segment_1 Pristine Marine
2017-01-07 17:39:10.469	Segment_1 Pristine Marine
2017-01-07 17:39:11.964	Segment_1 Pristine Marine
2017-01-07 17:39:12.394	Segment_1 Pristine Marine
2017-01-07 17:39:30.710	Segment_1 Pristine Marine
2017-01-07 17:39:37.633	Segment_1 Pristine Marine
2017-01-07 17:39:46.615	Segment_1 Pristine Marine
2017-01-07 17:39:47.216	Segment_1 Pristine Marine
2017-01-07 17:39:55.891	Segment_1 Pristine Marine
2017-01-07 17:39:56.519	Segment_1 Pristine Marine
2017-01-07 17:40:27.821	Segment_1 Pristine Marine
2017-01-07 17:40:43.320	Segment_1 Pristine Marine
2017-01-07 17:40:51.922	Segment_1 Pristine Marine
2017-01-07 17:40:55.369	Segment_1 Pristine Marine
2017-01-07 17:41:11.953	Segment_1 Pristine Marine
2017-01-07 17:41:26.239	Segment_1 Pristine Marine
2017-01-07 17:41:37.808	Segment_1 Pristine Marine
2017-01-07 17:41:52.028	Segment_1 Pristine Marine	6.429376222732148
2017-01-07 17:41:53.319	Segment_1 Pristine Marine
2017-01-07 17:42:10.032	Segment_1 Pristine Marine
2017-01-07 17:42:35.906	Segment_1 Pristine Marine
2017-01-07 17:42:40.120	Segment_1 Pristine Marine
2017-01-07 17:43:04.535	Segment_1 Pristine Marine
2017-01-07 17:43:10.706	Segment_1 Pristine Marine
2017-01-07 17:43:13.353	Segment_1 Pristine Marine
2017-01-07 17:43:30.951	Segment_1 Pristine Marine
2017-01-07 17:43:51.434	Segment_1 Pristine Marine
2017-01-07 17:44:05.266	Segment_1 Pristine Marine
2017-01-07 17:44:09.067	Segment_1 Pristine Marine
2017-01-07 17:44:17.951	Segment_1 Pristine Marine	5.788409005349006
2017-01-07 17:44:30.818	Segment_1 Pristine Marine
2017-01-07 17:44:38.434	Segment_1 Pristine Marine
2017-01-07 17:44:43.826	Segment_1 Pristine Marine
2017-01-07 17:45:39.227	Segment_1 Pristine Marine
2017-01-07 17:45:49.866	Segment_1 Pristine Marine
2017-01-07 17:46:34.445	Segment_1 Pristine Marine
2017-01-07 17:46:46.627	Segment_1 Pristine Marine
2017-01-07 17:46:57.432	Segment_1 Pristine Marine
2017-01-07 17:47:10.067	Segment_1 Pristine Marine
2017-01-07 17:47:20.749	Segment_1 Pristine Marine
2017-01-07 17:47:21.224	Segment_1 Pristine Marine	8.494135641666599
2017-01-07 17:47:47.424	Segment_1 Pristine Marine
2017-01-07 17:47:51.630	Segment_1 Pristine Marine
2017-01-07 17:47:59.854	Segment_1 Pristine Marine
2017-01-07 17:48:38.800	Segment_1 Pristine Marine
2017-01-07 17:48:50.655	Segment_1 Pristine Marine
2017-01-07 17:48:56.471	Segment_1 Pristine Marine
2017-01-07 17:48:58.258	Segment_1 Pristine Marine
2017-01-07 17:49:01.808	Segment_1 Pristine Marine	0.057613334583370916
2017-01-07 17:49:03.287	Segment_1 Pristine Marine
2017-01-07 17:49:04.050	Segment_1 Pristine Marine
2017-01-07 17:49:12.056	Segment_1 Pristine Marine
2017-01-07 17:49:40.353	Segment_1 Pristine Marine
2017-01-07 17:49:44.164	Segment_1 Pristine Marine
2017-01-07 17:49:45.098	Segment_1 Pristine Marine
2017-01-07 17:49:56.673	Segment_1 Pristine Marine
2017-01-07 17:50:38.411	Segment_1 Pristine Marine
2017-01-07 17:50:45.362	Segment_1 Pristine Marine
2017-01-07 17:50:53.991	Segment_1 Pristine Marine
2017-01-07 17:51:02.501	Segment_1 Pristine Marine	6.4667514413830025
2017-01-07 17:51:26.744	Segment_1 Pristine Marine
2017-01-07 17:51:36.611	Segment_1 Pristine Marine
2017-01-07 17:52:19.264	Segment_1 Pristine Marine
2017-01-07 17:52:30.471	Segment_1 Pristine Marine
2017-01-07 17:52:33.597	Segment_1 Pristine Marine
2017-01-07 17:52:51.210	Segment_1 Pristine Marine	5.970835570572463
2017-01-07 17:53:18.510	Segment_1 Pristine Marine
2017-01-07 17:53:22.796	Segment_1 Pristine Marine
2017-01-07 17:53:32.213	Segment_1 Pristine Marine	5.805758834080481
2017-01-07 17:53:51.117	Segment_1 Pristine Marine
2017-01-07 17:53:53.125	Segment_1 Pristine Marine
2017-01-07 17:54:08.336	Segment_1 Pristine Marine	18.457132776845455
2017-01-07 17:54:39.417	Segment_1 Pristine Marine	6.7343566074941625
2017-01-07 17:54:39.604	Segment_1 Pristine Marine
2017-01-07 17:54:45.352	Segment_1 Pristine Marine	0.6031077727604215
2017-01-07 17:54:49.477	Segment_1 Pristine Marine
2017-01-07 17:55:03.583	Segment_1 Pristine Marine
2017-01-07 17:55:07.277	Segment_1 Pristine Marine
2017-01-07 17:55:10.638	Segment_1 Pristine Marine
2017-01-07 17:55:15.747	Segment_1 Pristine Marine
2017-01-07 17:55:23.629	Segment_1 Pristine Marine
2017-01-07 17:55:31.554	Segment_1 Pristine Marine
2017-01-07 17:56:13.598	Segment_1 Pristine Marine
2017-01-07 17:56:38.422	Segment_1 Pristine Marine
2017-01-07 17:56:45.604	Segment_1 Pristine Marine
2017-01-07 17:56:49.311	Segment_1 Pristine Marine
2017-01-07 17:57:02.031	Segment_1 Pristine Marine
2017-01-07 17:57:16.105	Segment_1 Pristine Marine
2017-01-07 17:57:17.744	Segment_1 Pristine Marine
2017-01-07 17:57:40.365	Segment_1 Pristine Marine
2017-01-07 17:57:48.939	Segment_1 Pristine Marine
2017-01-07 17:58:09.768	Segment_1 Pristine Marine
2017-01-07 17:58:10.760	Segment_1 Pristine Marine
2017-01-07 17:58:10.781	Segment_1 Pristine Marine
2017-01-07 17:58:11.598	Segment_1 Pristine Marine
2017-01-07 17:58:13.848	Segment_1 Pristine Marine
2017-01-07 17:58:14.105	Segment_1 Pristine Marine
2017-01-07 17:58:19.940	Segment_1 Pristine Marine
2017-01-07 17:58:20.785	Segment_1 Pristine Marine
2017-01-07 17:58:21.488	Segment_1 Pristine Marine
2017-01-07 17:58:26.638	Segment_1 Pristine Marine
2017-01-07 17:59:21.534	Segment_1 Pristine Marine
2017-01-07 17:59:24.264	Segment_1 Pristine Marine
2017-01-07 17:59:26.265	Segment_1 Pristine Marine
2017-01-07 17:59:32.893	Segment_1 Pristine Marine
2017-01-07 17:59:33.514	Segment_1 Pristine Marine
2017-01-07 17:59:38.391	Segment_1 Pristine Marine
2017-01-07 17:59:54.069	Segment_1 Pristine Marine
2017-01-07 17:59:57.157	Segment_1 Pristine Marine
2017-01-07 17:59:59.080	Segment_1 Pristine Marine
2017-01-08 00:00:24.053	(Pristine SO Island) Kerguelen
2017-01-08 00:00:46.919	(Pristine SO Island) Kerguelen
2017-01-08 00:00:48.132	(Pristine SO Island) Kerguelen
2017-01-08 00:01:01.326	(Pristine SO Island) Kerguelen
2017-01-08 00:01:31.032	(Pristine SO Island) Kerguelen	0.09575978223932942
2017-01-08 00:01:43.562	(Pristine SO Island) Kerguelen	13.863257010774225
2017-01-08 00:01:46.250	(Pristine SO Island) Kerguelen
2017-01-08 00:02:46.878	(Pristine SO Island) Kerguelen
2017-01-08 00:03:08.016	(Pristine SO Island) Kerguelen
2017-01-08 00:03:12.680	(Pristine SO Island) Kerguelen
2017-01-08 00:03:52.130	(Pristine SO Island) Kerguelen
2017-01-08 00:03:52.968	(Pristine SO Island) Kerguelen
2017-01-08 00:03:57.243	(Pristine SO Island) Kerguelen
2017-01-08 00:04:26.513	(Pristine SO Island) Kerguelen
2017-01-08 00:04:27.257	(Pristine SO Island) Kerguelen	0.0947624527117188
2017-01-08 00:04:27.784	(Pristine SO Island) Kerguelen
2017-01-08 00:04:33.401	(Pristine SO Island) Kerguelen
2017-01-08 00:04:37.405	(Pristine SO Island) Kerguelen
2017-01-08 00:04:38.951	(Pristine SO Island) Kerguelen
2017-01-08 00:04:41.359	(Pristine SO Island) Kerguelen
2017-01-08 00:05:02.883	(Pristine SO Island) Kerguelen	0.19033253846497056
2017-01-08 00:05:31.565	(Pristine SO Island) Kerguelen
2017-01-08 00:06:06.753	(Pristine SO Island) Kerguelen
2017-01-08 00:06:18.940	(Pristine SO Island) Kerguelen
2017-01-08 00:06:28.855	(Pristine SO Island) Kerguelen
2017-01-08 00:06:29.096	(Pristine SO Island) Kerguelen	0.12787608888563837
2017-01-08 00:06:30.685	(Pristine SO Island) Kerguelen
2017-01-08 00:06:32.921	(Pristine SO Island) Kerguelen
2017-01-08 00:06:33.547	(Pristine SO Island) Kerguelen
2017-01-08 00:06:33.975	(Pristine SO Island) Kerguelen
2017-01-08 00:06:58.938	(Pristine SO Island) Kerguelen
2017-01-08 00:08:07.435	(Pristine SO Island) Kerguelen
2017-01-08 00:08:09.805	(Pristine SO Island) Kerguelen
2017-01-08 00:08:19.638	(Pristine SO Island) Kerguelen
2017-01-08 00:08:23.045	(Pristine SO Island) Kerguelen
2017-01-08 00:08:26.082	(Pristine SO Island) Kerguelen
2017-01-08 00:09:04.682	(Pristine SO Island) Kerguelen
2017-01-08 00:09:18.148	(Pristine SO Island) Kerguelen
2017-01-08 00:09:29.591	(Pristine SO Island) Kerguelen
2017-01-08 00:10:31.053	(Pristine SO Island) Kerguelen	13.828185754217694
2017-01-08 00:11:22.152	(Pristine SO Island) Kerguelen
2017-01-08 00:11:29.062	(Pristine SO Island) Kerguelen
2017-01-08 00:11:50.795	(Pristine SO Island) Kerguelen
2017-01-08 00:12:24.252	(Pristine SO Island) Kerguelen
2017-01-08 00:12:26.977	(Pristine SO Island) Kerguelen
2017-01-08 00:12:54.942	(Pristine SO Island) Kerguelen
2017-01-08 00:12:56.865	(Pristine SO Island) Kerguelen
2017-01-08 00:13:17.456	(Pristine SO Island) Kerguelen
2017-01-08 00:13:17.756	(Pristine SO Island) Kerguelen
2017-01-08 00:13:18.907	(Pristine SO Island) Kerguelen
2017-01-08 00:14:18.892	(Pristine SO Island) Kerguelen
2017-01-08 00:14:18.960	(Pristine SO Island) Kerguelen
2017-01-08 00:15:45.436	(Pristine SO Island) Kerguelen
2017-01-08 00:16:49.767	(Pristine SO Island) Kerguelen	0.12966200144850004
2017-01-08 00:16:52.516	(Pristine SO Island) Kerguelen
2017-01-08 00:16:54.657	(Pristine SO Island) Kerguelen
2017-01-08 00:17:33.468	(Pristine SO Island) Kerguelen
2017-01-08 00:17:36.951	(Pristine SO Island) Kerguelen
2017-01-08 00:17:40.285	(Pristine SO Island) Kerguelen
2017-01-08 00:17:58.379	(Pristine SO Island) Kerguelen	0.12971930983039887
2017-01-08 00:18:04.409	(Pristine SO Island) Kerguelen
2017-01-08 00:18:04.737	(Pristine SO Island) Kerguelen	0.1256284547566248
2017-01-08 00:18:19.687	(Pristine SO Island) Kerguelen
2017-01-08 00:18:47.837	(Pristine SO Island) Kerguelen
2017-01-08 00:18:58.956	(Pristine SO Island) Kerguelen	0.16637434746228028
2017-01-08 00:19:23.517	(Pristine SO Island) Kerguelen
2017-01-08 00:19:26.884	(Pristine SO Island) Kerguelen
2017-01-08 00:19:54.883	(Pristine SO Island) Kerguelen
2017-01-08 00:20:01.727	(Pristine SO Island) Kerguelen
2017-01-08 00:20:43.592	(Pristine SO Island) Kerguelen
2017-01-08 00:20:57.255	(Pristine SO Island) Kerguelen	0.1460526352767859
2017-01-08 00:20:57.856	(Pristine SO Island) Kerguelen
2017-01-08 00:21:07.808	(Pristine SO Island) Kerguelen
2017-01-08 00:21:10.366	(Pristine SO Island) Kerguelen
2017-01-08 00:21:55.571	(Pristine SO Island) Kerguelen
2017-01-08 00:22:21.058	(Pristine SO Island) Kerguelen	0.12277219855883448
2017-01-08 00:22:33.740	(Pristine SO Island) Kerguelen
2017-01-08 00:22:46.429	(Pristine SO Island) Kerguelen	0.13654828449935652
2017-01-08 00:22:54.159	(Pristine SO Island) Kerguelen
2017-01-08 00:23:04.410	(Pristine SO Island) Kerguelen
2017-01-08 00:23:07.436	(Pristine SO Island) Kerguelen
2017-01-08 00:23:42.095	(Pristine SO Island) Kerguelen
2017-01-08 00:23:54.445	(Pristine SO Island) Kerguelen
2017-01-08 00:24:07.412	(Pristine SO Island) Kerguelen
2017-01-08 00:24:40.673	(Pristine SO Island) Kerguelen	0.14348275617345635
2017-01-08 00:24:59.925	(Pristine SO Island) Kerguelen
2017-01-08 00:25:18.603	(Pristine SO Island) Kerguelen
2017-01-08 00:25:24.983	(Pristine SO Island) Kerguelen
2017-01-08 00:25:50.404	(Pristine SO Island) Kerguelen	1.4593910487574648
2017-01-08 00:26:34.742	(Pristine SO Island) Kerguelen
2017-01-08 00:27:34.865	(Pristine SO Island) Kerguelen
2017-01-08 00:27:57.611	(Pristine SO Island) Kerguelen
2017-01-08 00:28:49.514	(Pristine SO Island) Kerguelen
2017-01-08 00:28:59.873	(Pristine SO Island) Kerguelen
2017-01-08 00:29:53.039	(Pristine SO Island) Kerguelen
2017-01-08 00:30:18.560	(Pristine SO Island) Kerguelen
2017-01-08 00:30:32.886	(Pristine SO Island) Kerguelen
2017-01-08 00:30:52.061	(Pristine SO Island) Kerguelen	0.15324559773495017
2017-01-08 00:31:01.041	(Pristine SO Island) Kerguelen
2017-01-08 00:31:26.992	(Pristine SO Island) Kerguelen
2017-01-08 00:31:55.821	(Pristine SO Island) Kerguelen
2017-01-08 00:32:56.483	(Pristine SO Island) Kerguelen
2017-01-08 00:33:28.313	(Pristine SO Island) Kerguelen
2017-01-08 00:33:48.697	(Pristine SO Island) Kerguelen	0.22957610198517878
2017-01-08 00:33:59.837	(Pristine SO Island) Kerguelen
2017-01-08 00:34:05.836	(Pristine SO Island) Kerguelen
2017-01-08 00:34:14.066	(Pristine SO Island) Kerguelen
2017-01-08 00:35:34.626	(Pristine SO Island) Kerguelen
2017-01-08 00:36:07.665	(Pristine SO Island) Kerguelen
2017-01-08 00:36:34.466	(Pristine SO Island) Kerguelen
2017-01-08 00:37:14.049	(Pristine SO Island) Kerguelen
2017-01-08 00:37:31.455	(Pristine SO Island) Kerguelen	37.773617031272046
2017-01-08 00:37:42.390	(Pristine SO Island) Kerguelen
2017-01-08 00:38:28.113	(Pristine SO Island) Kerguelen	0.020869569284290165
2017-01-08 00:38:34.292	(Pristine SO Island) Kerguelen	0.20479521266661907
2017-01-08 00:38:54.092	(Pristine SO Island) Kerguelen
2017-01-08 00:39:01.302	(Pristine SO Island) Kerguelen
2017-01-08 00:39:08.562	(Pristine SO Island) Kerguelen
2017-01-08 00:39:25.039	(Pristine SO Island) Kerguelen
2017-01-08 00:39:30.422	(Pristine SO Island) Kerguelen
2017-01-08 00:39:46.771	(Pristine SO Island) Kerguelen
2017-01-08 00:39:49.455	(Pristine SO Island) Kerguelen
2017-01-08 00:40:11.821	(Pristine SO Island) Kerguelen
2017-01-08 00:40:16.351	(Pristine SO Island) Kerguelen
2017-01-08 00:40:39.822	(Pristine SO Island) Kerguelen
2017-01-08 00:40:46.080	(Pristine SO Island) Kerguelen
2017-01-08 00:41:04.934	(Pristine SO Island) Kerguelen
2017-01-08 00:41:34.471	(Pristine SO Island) Kerguelen
2017-01-08 00:41:59.085	(Pristine SO Island) Kerguelen
2017-01-08 00:42:08.510	(Pristine SO Island) Kerguelen	0.12726874450050044
2017-01-08 00:42:38.187	(Pristine SO Island) Kerguelen
2017-01-08 00:42:57.119	(Pristine SO Island) Kerguelen
2017-01-08 00:43:41.768	(Pristine SO Island) Kerguelen
2017-01-08 00:44:15.540	(Pristine SO Island) Kerguelen
2017-01-08 00:44:32.223	(Pristine SO Island) Kerguelen
2017-01-08 00:45:03.796	(Pristine SO Island) Kerguelen
2017-01-08 00:45:22.717	(Pristine SO Island) Kerguelen
2017-01-08 00:46:03.184	(Pristine SO Island) Kerguelen
2017-01-08 00:46:28.418	(Pristine SO Island) Kerguelen
2017-01-08 00:47:04.165	(Pristine SO Island) Kerguelen
2017-01-08 00:47:07.617	(Pristine SO Island) Kerguelen
2017-01-08 00:47:58.881	(Pristine SO Island) Kerguelen
2017-01-08 00:48:10.864	(Pristine SO Island) Kerguelen
2017-01-08 00:48:20.908	(Pristine SO Island) Kerguelen
2017-01-08 00:48:44.360	(Pristine SO Island) Kerguelen
2017-01-08 00:48:58.977	(Pristine SO Island) Kerguelen
2017-01-08 00:49:06.477	(Pristine SO Island) Kerguelen
2017-01-08 00:49:30.997	(Pristine SO Island) Kerguelen
2017-01-08 00:49:45.795	(Pristine SO Island) Kerguelen
2017-01-08 00:49:55.170	(Pristine SO Island) Kerguelen
2017-01-08 00:49:56.567	(Pristine SO Island) Kerguelen
2017-01-08 00:49:57.336	(Pristine SO Island) Kerguelen	0.13642097766931308
2017-01-08 00:50:13.684	(Pristine SO Island) Kerguelen
2017-01-08 00:50:28.064	(Pristine SO Island) Kerguelen
2017-01-08 00:50:35.859	(Pristine SO Island) Kerguelen
2017-01-08 00:50:46.901	(Pristine SO Island) Kerguelen
2017-01-08 00:50:48.480	(Pristine SO Island) Kerguelen
2017-01-08 00:50:50.100	(Pristine SO Island) Kerguelen
2017-01-08 00:51:51.273	(Pristine SO Island) Kerguelen
2017-01-08 00:52:03.510	(Pristine SO Island) Kerguelen
2017-01-08 00:52:05.523	(Pristine SO Island) Kerguelen
2017-01-08 00:52:29.480	(Pristine SO Island) Kerguelen
2017-01-08 00:52:33.268	(Pristine SO Island) Kerguelen
2017-01-08 00:53:01.073	(Pristine SO Island) Kerguelen
2017-01-08 00:53:19.752	(Pristine SO Island) Kerguelen
2017-01-08 00:53:48.757	(Pristine SO Island) Kerguelen
2017-01-08 00:53:49.878	(Pristine SO Island) Kerguelen
2017-01-08 00:53:55.905	(Pristine SO Island) Kerguelen
2017-01-08 00:54:12.145	(Pristine SO Island) Kerguelen
2017-01-08 00:54:26.285	(Pristine SO Island) Kerguelen
2017-01-08 00:54:32.384	(Pristine SO Island) Kerguelen
2017-01-08 00:54:48.744	(Pristine SO Island) Kerguelen
2017-01-08 00:55:05.922	(Pristine SO Island) Kerguelen
2017-01-08 00:55:08.965	(Pristine SO Island) Kerguelen
2017-01-08 00:57:15.325	(Pristine SO Island) Kerguelen
2017-01-08 00:57:24.700	(Pristine SO Island) Kerguelen
2017-01-08 00:57:25.363	(Pristine SO Island) Kerguelen
2017-01-08 00:57:34.242	(Pristine SO Island) Kerguelen
2017-01-08 00:58:20.370	(Pristine SO Island) Kerguelen	0.16366776008127715
2017-01-08 00:58:43.942	(Pristine SO Island) Kerguelen
2017-01-08 00:58:59.942	(Pristine SO Island) Kerguelen
2017-01-08 00:59:12.714	(Pristine SO Island) Kerguelen
2017-01-08 00:59:37.157	(Pristine SO Island) Kerguelen	0.14590086645448652
2017-01-08 00:59:52.553	(Pristine SO Island) Kerguelen
2017-01-08 01:00:56.231	(Pristine SO Island) Kerguelen
2017-01-08 01:02:13.712	(Pristine SO Island) Kerguelen
2017-01-08 01:02:29.946	(Pristine SO Island) Kerguelen
2017-01-08 01:02:38.102	(Pristine SO Island) Kerguelen
2017-01-08 01:02:52.434	(Pristine SO Island) Kerguelen
2017-01-08 01:03:00.940	(Pristine SO Island) Kerguelen
2017-01-08 01:03:11.561	(Pristine SO Island) Kerguelen
2017-01-08 01:03:36.443	(Pristine SO Island) Kerguelen
2017-01-08 01:03:41.516	(Pristine SO Island) Kerguelen
2017-01-08 01:03:50.991	(Pristine SO Island) Kerguelen
2017-01-08 01:03:52.451	(Pristine SO Island) Kerguelen
2017-01-08 01:04:28.619	(Pristine SO Island) Kerguelen
2017-01-08 01:05:27.569	(Pristine SO Island) Kerguelen	8.08603038220854
2017-01-08 01:05:45.575	(Pristine SO Island) Kerguelen
2017-01-08 01:06:01.213	(Pristine SO Island) Kerguelen
2017-01-08 01:06:34.421	(Pristine SO Island) Kerguelen
2017-01-08 01:06:41.287	(Pristine SO Island) Kerguelen
2017-01-08 01:06:47.034	(Pristine SO Island) Kerguelen
2017-01-08 01:06:48.575	(Pristine SO Island) Kerguelen
2017-01-08 01:07:15.629	(Pristine SO Island) Kerguelen
2017-01-08 01:07:30.240	(Pristine SO Island) Kerguelen
2017-01-08 01:07:32.535	(Pristine SO Island) Kerguelen
2017-01-08 01:07:50.284	(Pristine SO Island) Kerguelen
2017-01-08 01:08:06.945	(Pristine SO Island) Kerguelen
2017-01-08 01:08:15.417	(Pristine SO Island) Kerguelen
2017-01-08 01:08:49.495	(Pristine SO Island) Kerguelen
2017-01-08 01:08:56.884	(Pristine SO Island) Kerguelen
2017-01-08 01:09:08.537	(Pristine SO Island) Kerguelen
2017-01-08 01:09:28.692	(Pristine SO Island) Kerguelen
2017-01-08 01:09:29.605	(Pristine SO Island) Kerguelen
2017-01-08 01:09:31.944	(Pristine SO Island) Kerguelen
2017-01-08 01:09:40.794	(Pristine SO Island) Kerguelen
2017-01-08 01:10:05.074	(Pristine SO Island) Kerguelen
2017-01-08 01:10:32.683	(Pristine SO Island) Kerguelen
2017-01-08 01:10:35.940	(Pristine SO Island) Kerguelen
2017-01-08 01:10:56.129	(Pristine SO Island) Kerguelen
2017-01-08 01:11:02.844	(Pristine SO Island) Kerguelen
2017-01-08 01:11:29.783	(Pristine SO Island) Kerguelen
2017-01-08 01:12:16.336	(Pristine SO Island) Kerguelen
2017-01-08 01:13:58.161	(Pristine SO Island) Kerguelen
2017-01-08 01:14:04.773	(Pristine SO Island) Kerguelen
2017-01-08 01:14:26.537	(Pristine SO Island) Kerguelen
2017-01-08 01:14:31.351	(Pristine SO Island) Kerguelen	7.404873047371258
2017-01-08 01:14:37.599	(Pristine SO Island) Kerguelen
2017-01-08 01:14:56.668	(Pristine SO Island) Kerguelen
2017-01-08 01:15:06.631	(Pristine SO Island) Kerguelen
2017-01-08 01:15:38.323	(Pristine SO Island) Kerguelen
2017-01-08 01:17:01.019	(Pristine SO Island) Kerguelen
2017-01-08 01:17:38.408	(Pristine SO Island) Kerguelen	0.11677639447530747
2017-01-08 01:18:45.367	(Pristine SO Island) Kerguelen
2017-01-08 01:18:45.485	(Pristine SO Island) Kerguelen	0.12976475707259938
2017-01-08 01:21:55.284	(Pristine SO Island) Kerguelen
2017-01-08 01:22:09.109	(Pristine SO Island) Kerguelen
2017-01-08 01:22:20.877	(Pristine SO Island) Kerguelen
2017-01-08 01:23:04.249	(Pristine SO Island) Kerguelen
2017-01-08 01:23:12.183	(Pristine SO Island) Kerguelen
2017-01-08 01:23:27.061	(Pristine SO Island) Kerguelen
2017-01-08 01:23:28.839	(Pristine SO Island) Kerguelen	0.9375324641114754
2017-01-08 01:23:36.098	(Pristine SO Island) Kerguelen
2017-01-08 01:23:43.564	(Pristine SO Island) Kerguelen
2017-01-08 01:24:07.640	(Pristine SO Island) Kerguelen
2017-01-08 01:25:41.506	(Pristine SO Island) Kerguelen	0.07407405455503208
2017-01-08 01:25:48.711	(Pristine SO Island) Kerguelen
2017-01-08 01:25:52.501	(Pristine SO Island) Kerguelen
2017-01-08 01:26:14.427	(Pristine SO Island) Kerguelen
2017-01-08 01:26:52.784	(Pristine SO Island) Kerguelen
2017-01-08 01:27:12.472	(Pristine SO Island) Kerguelen
2017-01-08 01:27:16.020	(Pristine SO Island) Kerguelen
2017-01-08 01:27:44.263	(Pristine SO Island) Kerguelen
2017-01-08 01:27:55.992	(Pristine SO Island) Kerguelen
2017-01-08 01:28:02.541	(Pristine SO Island) Kerguelen
2017-01-08 01:28:11.464	(Pristine SO Island) Kerguelen
2017-01-08 01:28:51.645	(Pristine SO Island) Kerguelen
2017-01-08 01:29:44.890	(Pristine SO Island) Kerguelen
2017-01-08 01:30:00.113	(Pristine SO Island) Kerguelen
2017-01-08 01:30:56.425	(Pristine SO Island) Kerguelen
2017-01-08 01:31:21.485	(Pristine SO Island) Kerguelen
2017-01-08 01:31:28.694	(Pristine SO Island) Kerguelen
2017-01-08 01:31:59.894	(Pristine SO Island) Kerguelen
2017-01-08 01:32:14.244	(Pristine SO Island) Kerguelen
2017-01-08 01:32:50.871	(Pristine SO Island) Kerguelen
2017-01-08 01:34:11.525	(Pristine SO Island) Kerguelen
2017-01-08 01:34:46.567	(Pristine SO Island) Kerguelen
2017-01-08 01:35:23.926	(Pristine SO Island) Kerguelen
2017-01-08 01:35:36.898	(Pristine SO Island) Kerguelen
2017-01-08 01:35:44.315	(Pristine SO Island) Kerguelen
2017-01-08 01:36:37.975	(Pristine SO Island) Kerguelen
2017-01-08 01:36:45.125	(Pristine SO Island) Kerguelen
2017-01-08 01:37:14.699	(Pristine SO Island) Kerguelen
2017-01-08 01:37:20.062	(Pristine SO Island) Kerguelen	8.026279009309363
2017-01-08 01:37:49.125	(Pristine SO Island) Kerguelen
2017-01-08 01:37:59.062	(Pristine SO Island) Kerguelen	0.05914184421933562
2017-01-08 01:38:37.724	(Pristine SO Island) Kerguelen
2017-01-08 01:38:39.057	(Pristine SO Island) Kerguelen
2017-01-08 01:39:03.279	(Pristine SO Island) Kerguelen
2017-01-08 01:39:09.819	(Pristine SO Island) Kerguelen	9.045665315067602
2017-01-08 01:39:24.499	(Pristine SO Island) Kerguelen
2017-01-08 01:39:41.341	(Pristine SO Island) Kerguelen
2017-01-08 01:40:33.028	(Pristine SO Island) Kerguelen
2017-01-08 01:40:40.054	(Pristine SO Island) Kerguelen
2017-01-08 01:40:41.876	(Pristine SO Island) Kerguelen
2017-01-08 01:41:32.401	(Pristine SO Island) Kerguelen
2017-01-08 01:41:37.892	(Pristine SO Island) Kerguelen
2017-01-08 01:41:52.134	(Pristine SO Island) Kerguelen
2017-01-08 01:42:35.901	(Pristine SO Island) Kerguelen
2017-01-08 01:42:43.742	(Pristine SO Island) Kerguelen
2017-01-08 01:43:01.104	(Pristine SO Island) Kerguelen
2017-01-08 01:43:09.738	(Pristine SO Island) Kerguelen
2017-01-08 01:43:49.825	(Pristine SO Island) Kerguelen
2017-01-08 01:44:25.307	(Pristine SO Island) Kerguelen
2017-01-08 01:44:55.246	(Pristine SO Island) Kerguelen	8.71184403228154
2017-01-08 01:44:56.760	(Pristine SO Island) Kerguelen
2017-01-08 01:45:19.481	(Pristine SO Island) Kerguelen
2017-01-08 01:45:25.555	(Pristine SO Island) Kerguelen
2017-01-08 01:46:16.571	(Pristine SO Island) Kerguelen
2017-01-08 01:47:09.769	(Pristine SO Island) Kerguelen
2017-01-08 01:47:16.210	(Pristine SO Island) Kerguelen
2017-01-08 01:48:23.551	(Pristine SO Island) Kerguelen
2017-01-08 01:48:27.184	(Pristine SO Island) Kerguelen
2017-01-08 01:49:26.131	(Pristine SO Island) Kerguelen
2017-01-08 01:49:47.901	(Pristine SO Island) Kerguelen
2017-01-08 01:51:09.623	(Pristine SO Island) Kerguelen
2017-01-08 01:51:39.905	(Pristine SO Island) Kerguelen
2017-01-08 01:53:31.863	(Pristine SO Island) Kerguelen	0.1459694747526381
2017-01-08 01:53:36.126	(Pristine SO Island) Kerguelen
2017-01-08 01:54:46.181	(Pristine SO Island) Kerguelen
2017-01-08 01:54:57.164	(Pristine SO Island) Kerguelen
2017-01-08 01:55:49.600	(Pristine SO Island) Kerguelen
2017-01-08 01:57:04.944	(Pristine SO Island) Kerguelen
2017-01-08 01:57:39.726	(Pristine SO Island) Kerguelen
2017-01-08 01:58:08.974	(Pristine SO Island) Kerguelen
2017-01-08 01:58:48.282	(Pristine SO Island) Kerguelen
2017-01-08 01:59:43.806	(Pristine SO Island) Kerguelen
2017-01-08 02:00:29.599	(Pristine SO Island) Kerguelen
2017-01-08 02:00:46.007	(Pristine SO Island) Kerguelen
2017-01-08 02:01:23.441	(Pristine SO Island) Kerguelen
2017-01-08 02:01:44.351	(Pristine SO Island) Kerguelen
2017-01-08 02:01:48.153	(Pristine SO Island) Kerguelen
2017-01-08 02:02:53.728	(Pristine SO Island) Kerguelen
2017-01-08 02:03:04.720	(Pristine SO Island) Kerguelen
2017-01-08 02:03:42.154	(Pristine SO Island) Kerguelen
2017-01-08 02:03:42.344	(Pristine SO Island) Kerguelen
2017-01-08 02:05:30.586	(Pristine SO Island) Kerguelen
2017-01-08 02:07:10.793	(Pristine SO Island) Kerguelen
2017-01-08 02:07:34.176	(Pristine SO Island) Kerguelen
2017-01-08 02:07:38.422	(Pristine SO Island) Kerguelen
2017-01-08 02:08:39.323	(Pristine SO Island) Kerguelen
2017-01-08 02:09:26.926	(Pristine SO Island) Kerguelen
2017-01-08 02:09:32.162	(Pristine SO Island) Kerguelen
2017-01-08 02:09:40.439	(Pristine SO Island) Kerguelen
2017-01-08 02:10:19.848	(Pristine SO Island) Kerguelen
2017-01-08 02:11:09.133	(Pristine SO Island) Kerguelen
2017-01-08 02:11:47.015	(Pristine SO Island) Kerguelen
2017-01-08 02:14:16.641	(Pristine SO Island) Kerguelen
2017-01-08 02:15:40.813	(Pristine SO Island) Kerguelen
2017-01-08 02:15:41.138	(Pristine SO Island) Kerguelen
2017-01-08 02:16:33.073	(Pristine SO Island) Kerguelen
2017-01-08 02:16:49.546	(Pristine SO Island) Kerguelen
2017-01-08 02:16:55.468	(Pristine SO Island) Kerguelen
2017-01-08 02:18:30.367	(Pristine SO Island) Kerguelen
2017-01-08 02:19:41.998	(Pristine SO Island) Kerguelen	0.07026444911169355
2017-01-08 02:20:15.409	(Pristine SO Island) Kerguelen
2017-01-08 02:21:35.266	(Pristine SO Island) Kerguelen
2017-01-08 02:21:54.011	(Pristine SO Island) Kerguelen
2017-01-08 02:22:22.882	(Pristine SO Island) Kerguelen
2017-01-08 02:23:21.645	(Pristine SO Island) Kerguelen
2017-01-08 02:23:23.164	(Pristine SO Island) Kerguelen
2017-01-08 02:23:48.124	(Pristine SO Island) Kerguelen
2017-01-08 02:24:40.038	(Pristine SO Island) Kerguelen	0.672775717376369
2017-01-08 02:25:09.664	(Pristine SO Island) Kerguelen
2017-01-08 02:25:24.577	(Pristine SO Island) Kerguelen
2017-01-08 02:25:31.061	(Pristine SO Island) Kerguelen
2017-01-08 02:25:39.152	(Pristine SO Island) Kerguelen
2017-01-08 02:26:10.067	(Pristine SO Island) Kerguelen
2017-01-08 02:26:17.179	(Pristine SO Island) Kerguelen
2017-01-08 02:27:21.642	(Pristine SO Island) Kerguelen
2017-01-08 02:27:54.142	(Pristine SO Island) Kerguelen
2017-01-08 02:28:11.721	(Pristine SO Island) Kerguelen
2017-01-08 02:28:50.940	(Pristine SO Island) Kerguelen
2017-01-08 02:29:08.744	(Pristine SO Island) Kerguelen
2017-01-08 02:29:10.209	(Pristine SO Island) Kerguelen
2017-01-08 02:29:31.227	(Pristine SO Island) Kerguelen
2017-01-08 02:29:31.950	(Pristine SO Island) Kerguelen
2017-01-08 02:29:56.662	(Pristine SO Island) Kerguelen
2017-01-08 02:30:10.311	(Pristine SO Island) Kerguelen
2017-01-08 02:30:28.455	(Pristine SO Island) Kerguelen
2017-01-08 02:31:23.465	(Pristine SO Island) Kerguelen
2017-01-08 02:31:33.472	(Pristine SO Island) Kerguelen
2017-01-08 02:32:27.295	(Pristine SO Island) Kerguelen
2017-01-08 02:32:29.485	(Pristine SO Island) Kerguelen
2017-01-08 02:32:49.328	(Pristine SO Island) Kerguelen
2017-01-08 02:33:13.556	(Pristine SO Island) Kerguelen
2017-01-08 02:33:15.537	(Pristine SO Island) Kerguelen
2017-01-08 02:33:19.625	(Pristine SO Island) Kerguelen
2017-01-08 02:33:21.726	(Pristine SO Island) Kerguelen
2017-01-08 02:33:41.096	(Pristine SO Island) Kerguelen	0.7165304803612775
2017-01-08 02:34:03.451	(Pristine SO Island) Kerguelen
2017-01-08 02:34:13.724	(Pristine SO Island) Kerguelen
2017-01-08 02:34:15.674	(Pristine SO Island) Kerguelen
2017-01-08 02:34:17.872	(Pristine SO Island) Kerguelen
2017-01-08 02:34:18.029	(Pristine SO Island) Kerguelen
2017-01-08 02:34:23.710	(Pristine SO Island) Kerguelen	0.647397557595747
2017-01-08 02:34:31.847	(Pristine SO Island) Kerguelen
2017-01-08 02:34:32.854	(Pristine SO Island) Kerguelen
2017-01-08 02:34:38.274	(Pristine SO Island) Kerguelen
2017-01-08 02:34:45.968	(Pristine SO Island) Kerguelen	10.48341265196551
2017-01-08 02:34:52.290	(Pristine SO Island) Kerguelen
2017-01-08 02:35:16.692	(Pristine SO Island) Kerguelen
2017-01-08 02:35:46.550	(Pristine SO Island) Kerguelen
2017-01-08 02:35:53.253	(Pristine SO Island) Kerguelen
2017-01-08 02:36:16.217	(Pristine SO Island) Kerguelen
2017-01-08 02:36:24.408	(Pristine SO Island) Kerguelen
2017-01-08 02:36:25.087	(Pristine SO Island) Kerguelen	0.7423289092837748
2017-01-08 02:37:12.240	(Pristine SO Island) Kerguelen	6.651074302518083
2017-01-08 02:37:16.744	(Pristine SO Island) Kerguelen	0.12259530243608809
2017-01-08 02:39:49.398	(Pristine SO Island) Kerguelen
2017-01-08 02:39:56.581	(Pristine SO Island) Kerguelen
2017-01-08 06:05:31.686	(Pristine SO Island) Kerguelen
2017-01-08 06:05:32.868	(Pristine SO Island) Kerguelen
2017-01-08 06:05:59.878	(Pristine SO Island) Kerguelen
2017-01-08 06:06:18.665	(Pristine SO Island) Kerguelen	0.3951036557670079
2017-01-08 06:06:19.421	(Pristine SO Island) Kerguelen
2017-01-08 06:06:25.069	(Pristine SO Island) Kerguelen
2017-01-08 06:06:29.794	(Pristine SO Island) Kerguelen
2017-01-08 06:06:32.879	(Pristine SO Island) Kerguelen
2017-01-08 06:06:42.220	(Pristine SO Island) Kerguelen
2017-01-08 06:07:07.259	(Pristine SO Island) Kerguelen	0.1157691170814623
2017-01-08 06:07:11.306	(Pristine SO Island) Kerguelen
2017-01-08 06:07:15.511	(Pristine SO Island) Kerguelen	0.116161740036013
2017-01-08 06:07:23.310	(Pristine SO Island) Kerguelen
2017-01-08 06:07:47.531	(Pristine SO Island) Kerguelen
2017-01-08 06:08:04.630	(Pristine SO Island) Kerguelen
2017-01-08 06:08:12.407	(Pristine SO Island) Kerguelen
2017-01-08 06:08:13.496	(Pristine SO Island) Kerguelen
2017-01-08 06:08:15.180	(Pristine SO Island) Kerguelen
2017-01-08 06:08:23.619	(Pristine SO Island) Kerguelen
2017-01-08 06:08:29.291	(Pristine SO Island) Kerguelen	0.12891986878748862
2017-01-08 06:08:31.444	(Pristine SO Island) Kerguelen	1.0061341515897164
2017-01-08 06:08:32.267	(Pristine SO Island) Kerguelen	0.3259130028931981
2017-01-08 06:08:33.103	(Pristine SO Island) Kerguelen	0.6870923983469889
2017-01-08 06:08:34.982	(Pristine SO Island) Kerguelen
2017-01-08 06:08:37.093	(Pristine SO Island) Kerguelen	0.3426596537558555
2017-01-08 06:08:38.261	(Pristine SO Island) Kerguelen	0.29380789071985175
2017-01-08 06:08:40.601	(Pristine SO Island) Kerguelen
2017-01-08 06:08:44.900	(Pristine SO Island) Kerguelen	0.14920215393477554
2017-01-08 06:08:45.230	(Pristine SO Island) Kerguelen
2017-01-08 06:08:46.631	(Pristine SO Island) Kerguelen	0.49766135735911954
2017-01-08 06:08:57.994	(Pristine SO Island) Kerguelen
2017-01-08 06:09:03.502	(Pristine SO Island) Kerguelen
2017-01-08 06:09:18.902	(Pristine SO Island) Kerguelen
2017-01-08 06:09:23.261	(Pristine SO Island) Kerguelen
2017-01-08 06:09:30.558	(Pristine SO Island) Kerguelen
2017-01-08 06:09:32.548	(Pristine SO Island) Kerguelen	0.010699657691858329
2017-01-08 06:09:34.494	(Pristine SO Island) Kerguelen
2017-01-08 06:09:38.538	(Pristine SO Island) Kerguelen	15.749488274463024
2017-01-08 06:09:42.136	(Pristine SO Island) Kerguelen
2017-01-08 06:09:58.128	(Pristine SO Island) Kerguelen
2017-01-08 06:10:20.544	(Pristine SO Island) Kerguelen
2017-01-08 06:10:21.018	(Pristine SO Island) Kerguelen
2017-01-08 06:10:25.235	(Pristine SO Island) Kerguelen
2017-01-08 06:10:25.616	(Pristine SO Island) Kerguelen	0.55036021838582
2017-01-08 06:10:26.565	(Pristine SO Island) Kerguelen
2017-01-08 06:10:27.136	(Pristine SO Island) Kerguelen	0.1385877872487232
2017-01-08 06:10:28.523	(Pristine SO Island) Kerguelen
2017-01-08 06:10:29.338	(Pristine SO Island) Kerguelen	0.8568603754745194
2017-01-08 06:10:29.425	(Pristine SO Island) Kerguelen	1.0061341515897164
2017-01-08 06:10:33.422	(Pristine SO Island) Kerguelen	0.318943751612969
2017-01-08 06:10:34.939	(Pristine SO Island) Kerguelen
2017-01-08 06:11:28.081	(Pristine SO Island) Kerguelen
2017-01-08 06:11:41.043	(Pristine SO Island) Kerguelen
2017-01-08 06:11:54.905	(Pristine SO Island) Kerguelen
2017-01-08 06:12:16.126	(Pristine SO Island) Kerguelen
2017-01-08 06:12:22.789	(Pristine SO Island) Kerguelen
2017-01-08 06:12:23.545	(Pristine SO Island) Kerguelen
2017-01-08 06:12:23.635	(Pristine SO Island) Kerguelen
2017-01-08 06:13:04.447	(Pristine SO Island) Kerguelen	12.886048162508663
2017-01-08 06:13:06.234	(Pristine SO Island) Kerguelen	0.11188519322977815
2017-01-08 06:13:13.892	(Pristine SO Island) Kerguelen
2017-01-08 06:13:22.697	(Pristine SO Island) Kerguelen
2017-01-08 06:13:24.305	(Pristine SO Island) Kerguelen
2017-01-08 06:13:24.893	(Pristine SO Island) Kerguelen
2017-01-08 06:14:05.087	(Pristine SO Island) Kerguelen	0.12243350762229938
2017-01-08 06:14:11.815	(Pristine SO Island) Kerguelen	0.02866160895720685
2017-01-08 06:14:33.866	(Pristine SO Island) Kerguelen
2017-01-08 06:14:39.122	(Pristine SO Island) Kerguelen
2017-01-08 06:14:52.326	(Pristine SO Island) Kerguelen
2017-01-08 06:15:14.622	(Pristine SO Island) Kerguelen
2017-01-08 06:15:23.821	(Pristine SO Island) Kerguelen	0.2049889890224004
2017-01-08 06:15:31.493	(Pristine SO Island) Kerguelen	0.15620288520198064
2017-01-08 06:15:35.230	(Pristine SO Island) Kerguelen
2017-01-08 06:15:36.369	(Pristine SO Island) Kerguelen
2017-01-08 06:15:43.911	(Pristine SO Island) Kerguelen
2017-01-08 06:15:45.473	(Pristine SO Island) Kerguelen	0.11716250456206805
2017-01-08 06:15:52.639	(Pristine SO Island) Kerguelen
2017-01-08 06:15:59.174	(Pristine SO Island) Kerguelen	0.11233860105352891
2017-01-08 06:16:03.098	(Pristine SO Island) Kerguelen
2017-01-08 06:16:05.835	(Pristine SO Island) Kerguelen
2017-01-08 06:16:16.440	(Pristine SO Island) Kerguelen
2017-01-08 06:16:18.646	(Pristine SO Island) Kerguelen
2017-01-08 06:16:23.617	(Pristine SO Island) Kerguelen
2017-01-08 06:16:23.777	(Pristine SO Island) Kerguelen
2017-01-08 06:16:25.170	(Pristine SO Island) Kerguelen
2017-01-08 06:16:39.915	(Pristine SO Island) Kerguelen
2017-01-08 06:16:42.533	(Pristine SO Island) Kerguelen	0.14509736897288691
2017-01-08 06:16:50.237	(Pristine SO Island) Kerguelen
2017-01-08 06:16:53.175	(Pristine SO Island) Kerguelen
2017-01-08 06:16:53.414	(Pristine SO Island) Kerguelen	0.1382750845000638
2017-01-08 06:16:56.264	(Pristine SO Island) Kerguelen
2017-01-08 06:16:56.463	(Pristine SO Island) Kerguelen
2017-01-08 06:17:13.284	(Pristine SO Island) Kerguelen
2017-01-08 06:17:14.021	(Pristine SO Island) Kerguelen
2017-01-08 06:17:17.635	(Pristine SO Island) Kerguelen	0.485346432820773
2017-01-08 06:17:18.782	(Pristine SO Island) Kerguelen	3.443547566120153
2017-01-08 06:17:24.670	(Pristine SO Island) Kerguelen	0.11047751314199053
2017-01-08 06:17:37.412	(Pristine SO Island) Kerguelen
2017-01-08 06:17:41.263	(Pristine SO Island) Kerguelen
2017-01-08 06:17:43.503	(Pristine SO Island) Kerguelen	12.61913696766815
2017-01-08 06:17:44.171	(Pristine SO Island) Kerguelen
2017-01-08 06:17:54.525	(Pristine SO Island) Kerguelen	0.11937206603493344
2017-01-08 06:17:54.936	(Pristine SO Island) Kerguelen
2017-01-08 06:18:26.114	(Pristine SO Island) Kerguelen
2017-01-08 06:18:30.574	(Pristine SO Island) Kerguelen
2017-01-08 06:18:31.492	(Pristine SO Island) Kerguelen
2017-01-08 06:18:32.252	(Pristine SO Island) Kerguelen
2017-01-08 06:18:32.564	(Pristine SO Island) Kerguelen	0.38592889301042116
2017-01-08 06:18:33.024	(Pristine SO Island) Kerguelen
2017-01-08 06:18:34.741	(Pristine SO Island) Kerguelen
2017-01-08 06:18:36.087	(Pristine SO Island) Kerguelen
2017-01-08 06:18:38.194	(Pristine SO Island) Kerguelen
2017-01-08 06:18:42.741	(Pristine SO Island) Kerguelen
2017-01-08 06:19:02.597	(Pristine SO Island) Kerguelen	0.11048314188195107
2017-01-08 06:19:14.130	(Pristine SO Island) Kerguelen
2017-01-08 06:19:15.716	(Pristine SO Island) Kerguelen
2017-01-08 06:19:22.289	(Pristine SO Island) Kerguelen	0.12950910609364366
2017-01-08 06:19:26.240	(Pristine SO Island) Kerguelen
2017-01-08 06:19:36.635	(Pristine SO Island) Kerguelen
2017-01-08 06:19:38.343	(Pristine SO Island) Kerguelen	0.09384572697881581
2017-01-08 06:19:39.121	(Pristine SO Island) Kerguelen
2017-01-08 06:19:52.741	(Pristine SO Island) Kerguelen
2017-01-08 06:19:54.033	(Pristine SO Island) Kerguelen	0.039735518591606026
2017-01-08 06:19:55.056	(Pristine SO Island) Kerguelen
2017-01-08 06:20:06.122	(Pristine SO Island) Kerguelen
2017-01-08 06:20:08.934	(Pristine SO Island) Kerguelen
2017-01-08 06:20:17.513	(Pristine SO Island) Kerguelen
2017-01-08 06:20:17.974	(Pristine SO Island) Kerguelen
2017-01-08 06:20:22.999	(Pristine SO Island) Kerguelen	0.13713582166513077
2017-01-08 06:20:29.365	(Pristine SO Island) Kerguelen
2017-01-08 06:20:30.782	(Pristine SO Island) Kerguelen
2017-01-08 06:20:32.911	(Pristine SO Island) Kerguelen
2017-01-08 06:20:34.355	(Pristine SO Island) Kerguelen
2017-01-08 06:20:43.125	(Pristine SO Island) Kerguelen	1.0061341515897164
2017-01-08 06:20:43.237	(Pristine SO Island) Kerguelen
2017-01-08 06:20:46.772	(Pristine SO Island) Kerguelen
2017-01-08 06:21:02.674	(Pristine SO Island) Kerguelen
2017-01-08 06:21:05.888	(Pristine SO Island) Kerguelen	0.10752666502297294
2017-01-08 06:21:10.209	(Pristine SO Island) Kerguelen
2017-01-08 06:21:16.424	(Pristine SO Island) Kerguelen
2017-01-08 06:21:17.519	(Pristine SO Island) Kerguelen
2017-01-08 06:21:19.243	(Pristine SO Island) Kerguelen
2017-01-08 06:21:21.954	(Pristine SO Island) Kerguelen	0.12087536779451481
2017-01-08 06:21:23.901	(Pristine SO Island) Kerguelen	1.0061341515897164
2017-01-08 06:21:36.587	(Pristine SO Island) Kerguelen	0.1524738443515761
2017-01-08 06:21:38.848	(Pristine SO Island) Kerguelen
2017-01-08 06:21:58.540	(Pristine SO Island) Kerguelen
2017-01-08 06:22:05.491	(Pristine SO Island) Kerguelen
2017-01-08 06:22:07.042	(Pristine SO Island) Kerguelen
2017-01-08 06:22:07.472	(Pristine SO Island) Kerguelen
2017-01-08 06:22:31.995	(Pristine SO Island) Kerguelen	0.12936498846915448
2017-01-08 06:22:34.125	(Pristine SO Island) Kerguelen
2017-01-08 06:22:38.782	(Pristine SO Island) Kerguelen
2017-01-08 06:22:43.155	(Pristine SO Island) Kerguelen
2017-01-08 06:22:47.660	(Pristine SO Island) Kerguelen	0.39248768764427744
2017-01-08 06:22:51.095	(Pristine SO Island) Kerguelen
2017-01-08 06:22:51.122	(Pristine SO Island) Kerguelen	0.09060715943958866
2017-01-08 06:23:07.325	(Pristine SO Island) Kerguelen
2017-01-08 06:23:19.652	(Pristine SO Island) Kerguelen
2017-01-08 06:23:49.569	(Pristine SO Island) Kerguelen
2017-01-08 06:24:48.833	(Pristine SO Island) Kerguelen
2017-01-08 06:24:54.884	(Pristine SO Island) Kerguelen	0.11561478834221856
2017-01-08 06:25:03.400	(Pristine SO Island) Kerguelen
2017-01-08 06:25:35.189	(Pristine SO Island) Kerguelen	0.44946607349700585
2017-01-08 06:25:36.452	(Pristine SO Island) Kerguelen
2017-01-08 06:25:40.286	(Pristine SO Island) Kerguelen	0.1336138323136784
2017-01-08 06:25:41.277	(Pristine SO Island) Kerguelen
2017-01-08 06:25:44.880	(Pristine SO Island) Kerguelen
2017-01-08 06:25:55.220	(Pristine SO Island) Kerguelen
2017-01-08 06:26:09.407	(Pristine SO Island) Kerguelen
2017-01-08 06:26:17.757	(Pristine SO Island) Kerguelen
2017-01-08 06:26:23.762	(Pristine SO Island) Kerguelen
2017-01-08 06:26:33.773	(Pristine SO Island) Kerguelen
2017-01-08 06:26:38.584	(Pristine SO Island) Kerguelen
2017-01-08 06:26:50.469	(Pristine SO Island) Kerguelen
2017-01-08 06:27:03.792	(Pristine SO Island) Kerguelen
2017-01-08 06:27:04.374	(Pristine SO Island) Kerguelen
2017-01-08 06:27:05.496	(Pristine SO Island) Kerguelen
2017-01-08 06:27:07.113	(Pristine SO Island) Kerguelen	0.31540771617932334
2017-01-08 06:27:07.386	(Pristine SO Island) Kerguelen
2017-01-08 06:27:07.906	(Pristine SO Island) Kerguelen
2017-01-08 06:27:08.683	(Pristine SO Island) Kerguelen
2017-01-08 06:27:09.465	(Pristine SO Island) Kerguelen	0.1393968351899184
2017-01-08 06:27:10.187	(Pristine SO Island) Kerguelen
2017-01-08 06:27:13.272	(Pristine SO Island) Kerguelen	0.5204500540193143
2017-01-08 06:27:20.425	(Pristine SO Island) Kerguelen
2017-01-08 06:27:24.933	(Pristine SO Island) Kerguelen
2017-01-08 06:27:38.603	(Pristine SO Island) Kerguelen	0.14270126633571018
2017-01-08 06:27:38.760	(Pristine SO Island) Kerguelen
2017-01-08 06:27:46.479	(Pristine SO Island) Kerguelen
2017-01-08 06:28:06.507	(Pristine SO Island) Kerguelen
2017-01-08 06:28:12.038	(Pristine SO Island) Kerguelen
2017-01-08 06:28:15.056	(Pristine SO Island) Kerguelen
2017-01-08 06:28:19.021	(Pristine SO Island) Kerguelen	0.0900709509111527
2017-01-08 06:28:23.469	(Pristine SO Island) Kerguelen
2017-01-08 06:28:26.077	(Pristine SO Island) Kerguelen
2017-01-08 06:28:34.991	(Pristine SO Island) Kerguelen
2017-01-08 06:28:36.717	(Pristine SO Island) Kerguelen
2017-01-08 06:28:40.751	(Pristine SO Island) Kerguelen
2017-01-08 06:28:47.716	(Pristine SO Island) Kerguelen	0.14376313503816326
2017-01-08 06:28:51.214	(Pristine SO Island) Kerguelen	15.198327921117597
2017-01-08 06:28:59.916	(Pristine SO Island) Kerguelen
2017-01-08 06:29:02.527	(Pristine SO Island) Kerguelen
2017-01-08 06:29:39.762	(Pristine SO Island) Kerguelen	0.37854258306462507
2017-01-08 06:29:54.037	(Pristine SO Island) Kerguelen
2017-01-08 06:29:54.715	(Pristine SO Island) Kerguelen
2017-01-08 06:29:56.987	(Pristine SO Island) Kerguelen
2017-01-08 06:30:01.519	(Pristine SO Island) Kerguelen
2017-01-08 06:30:02.662	(Pristine SO Island) Kerguelen
2017-01-08 06:30:05.887	(Pristine SO Island) Kerguelen
2017-01-08 06:30:26.386	(Pristine SO Island) Kerguelen
2017-01-08 06:30:31.653	(Pristine SO Island) Kerguelen	0.3524056257616089
2017-01-08 06:30:50.249	(Pristine SO Island) Kerguelen
2017-01-08 06:30:50.734	(Pristine SO Island) Kerguelen	11.438091977097281
2017-01-08 06:30:58.684	(Pristine SO Island) Kerguelen
2017-01-08 06:31:03.542	(Pristine SO Island) Kerguelen	0.1197964519819799
2017-01-08 06:31:08.635	(Pristine SO Island) Kerguelen	1.0061341515897164
2017-01-08 06:31:29.142	(Pristine SO Island) Kerguelen
2017-01-08 06:31:34.349	(Pristine SO Island) Kerguelen
2017-01-08 06:31:39.443	(Pristine SO Island) Kerguelen
2017-01-08 06:32:00.409	(Pristine SO Island) Kerguelen
2017-01-08 06:32:13.412	(Pristine SO Island) Kerguelen
2017-01-08 06:32:26.463	(Pristine SO Island) Kerguelen	0.1506878785760476
2017-01-08 06:32:36.219	(Pristine SO Island) Kerguelen
2017-01-08 06:32:56.436	(Pristine SO Island) Kerguelen
2017-01-08 06:32:56.716	(Pristine SO Island) Kerguelen
2017-01-08 06:33:09.430	(Pristine SO Island) Kerguelen
2017-01-08 06:33:18.937	(Pristine SO Island) Kerguelen
2017-01-08 06:33:20.799	(Pristine SO Island) Kerguelen
2017-01-08 06:33:21.583	(Pristine SO Island) Kerguelen
2017-01-08 06:33:22.122	(Pristine SO Island) Kerguelen
2017-01-08 06:33:28.274	(Pristine SO Island) Kerguelen	0.15051801181652996
2017-01-08 06:33:30.105	(Pristine SO Island) Kerguelen
2017-01-08 06:33:33.110	(Pristine SO Island) Kerguelen
2017-01-08 06:33:35.469	(Pristine SO Island) Kerguelen	0.955334348618032
2017-01-08 06:33:40.858	(Pristine SO Island) Kerguelen	0.1300580883214578
2017-01-08 06:33:42.213	(Pristine SO Island) Kerguelen
2017-01-08 06:33:43.604	(Pristine SO Island) Kerguelen
2017-01-08 06:34:00.200	(Pristine SO Island) Kerguelen
2017-01-08 06:34:09.178	(Pristine SO Island) Kerguelen
2017-01-08 06:34:14.298	(Pristine SO Island) Kerguelen	0.12028779640056579
2017-01-08 06:34:17.623	(Pristine SO Island) Kerguelen	1.0061341515897164
2017-01-08 06:34:20.210	(Pristine SO Island) Kerguelen
2017-01-08 06:34:20.740	(Pristine SO Island) Kerguelen
2017-01-08 06:34:30.346	(Pristine SO Island) Kerguelen
2017-01-08 06:34:33.988	(Pristine SO Island) Kerguelen
2017-01-08 06:34:38.839	(Pristine SO Island) Kerguelen	0.4012841610670456
2017-01-08 06:34:43.239	(Pristine SO Island) Kerguelen
2017-01-08 06:34:44.581	(Pristine SO Island) Kerguelen
2017-01-08 06:34:56.450	(Pristine SO Island) Kerguelen
2017-01-08 06:35:06.005	(Pristine SO Island) Kerguelen
2017-01-08 06:35:07.371	(Pristine SO Island) Kerguelen
2017-01-08 06:35:08.307	(Pristine SO Island) Kerguelen
2017-01-08 06:35:10.432	(Pristine SO Island) Kerguelen	0.0740254330922578
2017-01-08 06:35:15.876	(Pristine SO Island) Kerguelen
2017-01-08 06:35:16.654	(Pristine SO Island) Kerguelen
2017-01-08 06:35:24.460	(Pristine SO Island) Kerguelen	0.9021607230775774
2017-01-08 06:35:30.340	(Pristine SO Island) Kerguelen
2017-01-08 06:35:36.068	(Pristine SO Island) Kerguelen
2017-01-08 06:35:40.137	(Pristine SO Island) Kerguelen
2017-01-08 06:35:40.459	(Pristine SO Island) Kerguelen
2017-01-08 06:35:45.284	(Pristine SO Island) Kerguelen
2017-01-08 06:35:54.051	(Pristine SO Island) Kerguelen
2017-01-08 06:35:54.301	(Pristine SO Island) Kerguelen
2017-01-08 06:36:03.567	(Pristine SO Island) Kerguelen
2017-01-08 06:36:04.329	(Pristine SO Island) Kerguelen	0.11421478022263885
2017-01-08 06:36:11.045	(Pristine SO Island) Kerguelen
2017-01-08 06:36:15.465	(Pristine SO Island) Kerguelen
2017-01-08 06:36:19.600	(Pristine SO Island) Kerguelen
2017-01-08 06:36:28.213	(Pristine SO Island) Kerguelen
2017-01-08 06:36:28.830	(Pristine SO Island) Kerguelen
2017-01-08 06:36:40.248	(Pristine SO Island) Kerguelen
2017-01-08 06:36:40.725	(Pristine SO Island) Kerguelen
2017-01-08 06:37:01.444	(Pristine SO Island) Kerguelen
2017-01-08 06:37:01.964	(Pristine SO Island) Kerguelen
2017-01-08 06:37:11.398	(Pristine SO Island) Kerguelen	0.13643850525994564
2017-01-08 06:37:18.561	(Pristine SO Island) Kerguelen	0.1018834303249335
2017-01-08 06:37:30.198	(Pristine SO Island) Kerguelen	0.38315681927411166
2017-01-08 06:37:31.160	(Pristine SO Island) Kerguelen	1.6888494981457474
2017-01-08 06:37:39.360	(Pristine SO Island) Kerguelen
2017-01-08 06:37:40.006	(Pristine SO Island) Kerguelen
2017-01-08 06:37:40.463	(Pristine SO Island) Kerguelen
2017-01-08 06:37:41.640	(Pristine SO Island) Kerguelen
2017-01-08 06:37:46.796	(Pristine SO Island) Kerguelen
2017-01-08 06:37:47.245	(Pristine SO Island) Kerguelen
2017-01-08 06:37:47.364	(Pristine SO Island) Kerguelen
2017-01-08 06:37:56.427	(Pristine SO Island) Kerguelen	0.11276312701336987
2017-01-08 06:37:56.622	(Pristine SO Island) Kerguelen
2017-01-08 06:37:58.175	(Pristine SO Island) Kerguelen
2017-01-08 06:37:58.210	(Pristine SO Island) Kerguelen	0.4174261545346836
2017-01-08 06:37:58.549	(Pristine SO Island) Kerguelen
2017-01-08 06:38:07.923	(Pristine SO Island) Kerguelen	0.13555688113612474
2017-01-08 06:38:22.554	(Pristine SO Island) Kerguelen
2017-01-08 06:38:29.707	(Pristine SO Island) Kerguelen
2017-01-08 06:38:30.716	(Pristine SO Island) Kerguelen
2017-01-08 06:38:32.631	(Pristine SO Island) Kerguelen
2017-01-08 06:38:35.354	(Pristine SO Island) Kerguelen	0.3694749386455237
2017-01-08 06:38:36.987	(Pristine SO Island) Kerguelen
2017-01-08 06:38:38.255	(Pristine SO Island) Kerguelen
2017-01-08 06:38:58.155	(Pristine SO Island) Kerguelen
2017-01-08 06:39:19.936	(Pristine SO Island) Kerguelen	0.4352625964192563
2017-01-08 06:39:20.659	(Pristine SO Island) Kerguelen
2017-01-08 06:39:41.151	(Pristine SO Island) Kerguelen
2017-01-08 06:39:42.384	(Pristine SO Island) Kerguelen
2017-01-08 06:39:53.457	(Pristine SO Island) Kerguelen
2017-01-08 06:40:00.102	(Pristine SO Island) Kerguelen
2017-01-08 06:40:02.184	(Pristine SO Island) Kerguelen
2017-01-08 06:40:06.031	(Pristine SO Island) Kerguelen
2017-01-08 06:40:10.548	(Pristine SO Island) Kerguelen
2017-01-08 06:40:11.072	(Pristine SO Island) Kerguelen
2017-01-08 06:40:11.097	(Pristine SO Island) Kerguelen
2017-01-08 06:40:14.980	(Pristine SO Island) Kerguelen
2017-01-08 06:40:17.274	(Pristine SO Island) Kerguelen
2017-01-08 06:40:29.728	(Pristine SO Island) Kerguelen
2017-01-08 06:40:32.239	(Pristine SO Island) Kerguelen	0.14679141175078692
2017-01-08 06:40:32.879	(Pristine SO Island) Kerguelen
2017-01-08 06:40:33.274	(Pristine SO Island) Kerguelen
2017-01-08 06:40:39.657	(Pristine SO Island) Kerguelen
2017-01-08 06:40:40.523	(Pristine SO Island) Kerguelen
2017-01-08 06:40:41.253	(Pristine SO Island) Kerguelen
2017-01-08 06:41:04.873	(Pristine SO Island) Kerguelen
2017-01-08 06:41:05.952	(Pristine SO Island) Kerguelen
2017-01-08 06:41:10.518	(Pristine SO Island) Kerguelen
2017-01-08 06:41:11.170	(Pristine SO Island) Kerguelen
2017-01-08 06:41:13.289	(Pristine SO Island) Kerguelen
2017-01-08 06:41:13.904	(Pristine SO Island) Kerguelen	0.39732785777491497
2017-01-08 06:41:16.013	(Pristine SO Island) Kerguelen
2017-01-08 06:41:25.416	(Pristine SO Island) Kerguelen	0.11279189001925463
2017-01-08 06:41:33.553	(Pristine SO Island) Kerguelen	0.14415349799776395
2017-01-08 06:41:35.418	(Pristine SO Island) Kerguelen
2017-01-08 06:41:40.750	(Pristine SO Island) Kerguelen	12.097580180686212
2017-01-08 06:41:42.027	(Pristine SO Island) Kerguelen
2017-01-08 06:41:43.115	(Pristine SO Island) Kerguelen
2017-01-08 06:41:47.181	(Pristine SO Island) Kerguelen
2017-01-08 06:41:52.174	(Pristine SO Island) Kerguelen	0.11713386342400266
2017-01-08 06:41:53.078	(Pristine SO Island) Kerguelen	0.10630369627832813
2017-01-08 06:42:05.226	(Pristine SO Island) Kerguelen	0.5345733516192487
2017-01-08 06:42:15.559	(Pristine SO Island) Kerguelen	0.3433628903890505
2017-01-08 06:42:19.061	(Pristine SO Island) Kerguelen
2017-01-08 06:42:19.416	(Pristine SO Island) Kerguelen	0.12584953178037814
2017-01-08 06:42:27.748	(Pristine SO Island) Kerguelen	0.13931163130084231
2017-01-08 06:42:47.077	(Pristine SO Island) Kerguelen
2017-01-08 06:42:52.631	(Pristine SO Island) Kerguelen
2017-01-08 06:42:54.574	(Pristine SO Island) Kerguelen
2017-01-08 06:42:57.136	(Pristine SO Island) Kerguelen
2017-01-08 06:43:03.175	(Pristine SO Island) Kerguelen
2017-01-08 06:43:10.739	(Pristine SO Island) Kerguelen
2017-01-08 06:43:15.148	(Pristine SO Island) Kerguelen
2017-01-08 06:43:19.555	(Pristine SO Island) Kerguelen
2017-01-08 06:43:23.293	(Pristine SO Island) Kerguelen
2017-01-08 06:43:29.018	(Pristine SO Island) Kerguelen
2017-01-08 06:43:47.095	(Pristine SO Island) Kerguelen
2017-01-08 06:44:09.046	(Pristine SO Island) Kerguelen
2017-01-08 06:44:09.591	(Pristine SO Island) Kerguelen
2017-01-08 06:44:13.123	(Pristine SO Island) Kerguelen
2017-01-08 06:44:13.932	(Pristine SO Island) Kerguelen
2017-01-08 06:44:15.366	(Pristine SO Island) Kerguelen
2017-01-08 06:44:16.718	(Pristine SO Island) Kerguelen
2017-01-08 06:44:20.844	(Pristine SO Island) Kerguelen
2017-01-08 06:44:31.694	(Pristine SO Island) Kerguelen
2017-01-08 06:45:20.636	(Pristine SO Island) Kerguelen
2017-01-08 06:45:21.757	(Pristine SO Island) Kerguelen
2017-01-08 06:45:25.797	(Pristine SO Island) Kerguelen
2017-01-08 06:45:27.303	(Pristine SO Island) Kerguelen
2017-01-08 06:45:31.333	(Pristine SO Island) Kerguelen
2017-01-08 06:45:38.120	(Pristine SO Island) Kerguelen	0.11774360111305195
2017-01-08 06:45:39.107	(Pristine SO Island) Kerguelen	0.6737989919618752
2017-01-08 06:45:53.502	(Pristine SO Island) Kerguelen
2017-01-08 06:45:53.749	(Pristine SO Island) Kerguelen	0.12330653116358749
2017-01-08 06:45:58.808	(Pristine SO Island) Kerguelen	1.1503064214802534
2017-01-08 06:46:00.350	(Pristine SO Island) Kerguelen	1.0061341515897164
2017-01-08 06:46:00.902	(Pristine SO Island) Kerguelen
2017-01-08 06:46:03.894	(Pristine SO Island) Kerguelen
2017-01-08 06:46:08.302	(Pristine SO Island) Kerguelen
2017-01-08 06:46:11.111	(Pristine SO Island) Kerguelen
2017-01-08 06:46:11.619	(Pristine SO Island) Kerguelen
2017-01-08 06:46:16.236	(Pristine SO Island) Kerguelen
2017-01-08 06:46:27.593	(Pristine SO Island) Kerguelen	0.10980132454130287
2017-01-08 06:46:38.752	(Pristine SO Island) Kerguelen
2017-01-08 06:46:46.619	(Pristine SO Island) Kerguelen
2017-01-08 06:46:58.280	(Pristine SO Island) Kerguelen
2017-01-08 06:46:59.696	(Pristine SO Island) Kerguelen
2017-01-08 06:47:04.604	(Pristine SO Island) Kerguelen
2017-01-08 06:47:05.174	(Pristine SO Island) Kerguelen
2017-01-08 06:47:06.271	(Pristine SO Island) Kerguelen
2017-01-08 06:47:06.622	(Pristine SO Island) Kerguelen
2017-01-08 06:47:08.218	(Pristine SO Island) Kerguelen
2017-01-08 06:47:08.934	(Pristine SO Island) Kerguelen
2017-01-08 06:47:11.431	(Pristine SO Island) Kerguelen	23.165349879526204
2017-01-08 06:47:12.301	(Pristine SO Island) Kerguelen
2017-01-08 06:47:21.656	(Pristine SO Island) Kerguelen
2017-01-08 06:47:21.745	(Pristine SO Island) Kerguelen
2017-01-08 06:47:27.725	(Pristine SO Island) Kerguelen	10.011544030237419
2017-01-08 06:47:27.856	(Pristine SO Island) Kerguelen
2017-01-08 06:47:33.676	(Pristine SO Island) Kerguelen
2017-01-08 06:47:35.372	(Pristine SO Island) Kerguelen
2017-01-08 06:47:35.547	(Pristine SO Island) Kerguelen
2017-01-08 06:47:37.161	(Pristine SO Island) Kerguelen
2017-01-08 06:47:39.001	(Pristine SO Island) Kerguelen
2017-01-08 06:47:42.651	(Pristine SO Island) Kerguelen	0.3339148068886355
2017-01-08 06:47:44.807	(Pristine SO Island) Kerguelen
2017-01-08 06:47:47.648	(Pristine SO Island) Kerguelen	13.163439145370402
2017-01-08 06:47:59.364	(Pristine SO Island) Kerguelen	0.21532122549256055
2017-01-08 06:48:12.658	(Pristine SO Island) Kerguelen
2017-01-08 06:48:15.026	(Pristine SO Island) Kerguelen
2017-01-08 06:48:15.595	(Pristine SO Island) Kerguelen
2017-01-08 06:48:17.334	(Pristine SO Island) Kerguelen
2017-01-08 06:48:17.371	(Pristine SO Island) Kerguelen
2017-01-08 06:48:21.526	(Pristine SO Island) Kerguelen	0.09192238675678782
2017-01-08 06:48:52.545	(Pristine SO Island) Kerguelen
2017-01-08 06:48:55.119	(Pristine SO Island) Kerguelen
2017-01-08 06:49:06.455	(Pristine SO Island) Kerguelen
2017-01-08 06:49:15.900	(Pristine SO Island) Kerguelen	0.2749968004084661
2017-01-08 06:49:22.042	(Pristine SO Island) Kerguelen
2017-01-08 06:49:22.184	(Pristine SO Island) Kerguelen
2017-01-08 06:49:22.423	(Pristine SO Island) Kerguelen	0.11519297373907816
2017-01-08 06:49:23.976	(Pristine SO Island) Kerguelen
2017-01-08 06:49:25.807	(Pristine SO Island) Kerguelen
2017-01-08 06:49:35.890	(Pristine SO Island) Kerguelen
2017-01-08 06:49:38.240	(Pristine SO Island) Kerguelen
2017-01-08 06:49:39.825	(Pristine SO Island) Kerguelen	0.10805286856833084
2017-01-08 06:49:44.291	(Pristine SO Island) Kerguelen	0.37918401102976523
2017-01-08 06:49:44.520	(Pristine SO Island) Kerguelen	0.11556877230547447
2017-01-08 06:49:51.379	(Pristine SO Island) Kerguelen
2017-01-08 06:49:53.244	(Pristine SO Island) Kerguelen	0.20650414021196592
2017-01-08 06:49:56.875	(Pristine SO Island) Kerguelen	0.22806950725099448
2017-01-08 06:49:58.586	(Pristine SO Island) Kerguelen
2017-01-08 06:50:01.713	(Pristine SO Island) Kerguelen
2017-01-08 06:50:03.425	(Pristine SO Island) Kerguelen
2017-01-08 06:50:14.595	(Pristine SO Island) Kerguelen	0.14775247675208913
2017-01-08 06:50:15.798	(Pristine SO Island) Kerguelen
2017-01-08 06:50:20.415	(Pristine SO Island) Kerguelen	0.1041281962748833
2017-01-08 06:50:22.059	(Pristine SO Island) Kerguelen
2017-01-08 06:50:29.196	(Pristine SO Island) Kerguelen
2017-01-08 06:50:33.836	(Pristine SO Island) Kerguelen
2017-01-08 06:50:40.561	(Pristine SO Island) Kerguelen
2017-01-08 06:50:45.418	(Pristine SO Island) Kerguelen
2017-01-08 06:50:51.115	(Pristine SO Island) Kerguelen
2017-01-08 06:50:51.814	(Pristine SO Island) Kerguelen
2017-01-08 06:50:57.189	(Pristine SO Island) Kerguelen
2017-01-08 06:50:57.619	(Pristine SO Island) Kerguelen
2017-01-08 06:51:31.974	(Pristine SO Island) Kerguelen	0.0766505472594052
2017-01-08 06:51:40.510	(Pristine SO Island) Kerguelen	0.46205401882756514
2017-01-08 06:51:47.130	(Pristine SO Island) Kerguelen
2017-01-08 06:51:54.272	(Pristine SO Island) Kerguelen	0.10394639794344677
2017-01-08 06:51:56.096	(Pristine SO Island) Kerguelen	0.9159201859871122
2017-01-08 06:51:56.844	(Pristine SO Island) Kerguelen	22.294616833193672
2017-01-08 06:51:57.834	(Pristine SO Island) Kerguelen
2017-01-08 06:52:00.934	(Pristine SO Island) Kerguelen
2017-01-08 06:52:07.042	(Pristine SO Island) Kerguelen
2017-01-08 06:52:08.205	(Pristine SO Island) Kerguelen	1.0061341515897164
2017-01-08 06:52:09.227	(Pristine SO Island) Kerguelen
2017-01-08 06:52:15.824	(Pristine SO Island) Kerguelen
2017-01-08 06:52:18.567	(Pristine SO Island) Kerguelen
2017-01-08 06:52:19.210	(Pristine SO Island) Kerguelen
2017-01-08 06:52:20.764	(Pristine SO Island) Kerguelen	0.14740574365867076
2017-01-08 06:52:21.169	(Pristine SO Island) Kerguelen
2017-01-08 06:52:21.782	(Pristine SO Island) Kerguelen
2017-01-08 06:52:34.190	(Pristine SO Island) Kerguelen
2017-01-08 06:52:34.614	(Pristine SO Island) Kerguelen
2017-01-08 06:52:36.509	(Pristine SO Island) Kerguelen	20.462822786348482
2017-01-08 06:52:46.536	(Pristine SO Island) Kerguelen
2017-01-08 06:52:47.366	(Pristine SO Island) Kerguelen	0.14000355228874092
2017-01-08 06:52:47.792	(Pristine SO Island) Kerguelen
2017-01-08 06:52:48.189	(Pristine SO Island) Kerguelen
2017-01-08 06:53:07.065	(Pristine SO Island) Kerguelen
2017-01-08 06:53:25.190	(Pristine SO Island) Kerguelen
2017-01-08 06:53:32.969	(Pristine SO Island) Kerguelen	0.21476654711734153
2017-01-08 06:53:43.384	(Pristine SO Island) Kerguelen
2017-01-08 06:54:01.243	(Pristine SO Island) Kerguelen	0.11169005460087207
2017-01-08 06:54:11.487	(Pristine SO Island) Kerguelen
2017-01-08 06:54:30.659	(Pristine SO Island) Kerguelen
2017-01-08 06:54:31.645	(Pristine SO Island) Kerguelen
2017-01-08 06:54:32.112	(Pristine SO Island) Kerguelen
2017-01-08 06:54:34.916	(Pristine SO Island) Kerguelen
2017-01-08 06:54:42.592	(Pristine SO Island) Kerguelen
2017-01-08 06:54:47.076	(Pristine SO Island) Kerguelen
2017-01-08 06:54:48.328	(Pristine SO Island) Kerguelen	0.21086941738774745
2017-01-08 06:54:52.959	(Pristine SO Island) Kerguelen
2017-01-08 06:54:58.801	(Pristine SO Island) Kerguelen	0.09750042160347608
2017-01-08 06:55:00.554	(Pristine SO Island) Kerguelen	0.1146387515298393
2017-01-08 06:55:03.106	(Pristine SO Island) Kerguelen
2017-01-08 06:55:04.834	(Pristine SO Island) Kerguelen
2017-01-08 06:55:09.650	(Pristine SO Island) Kerguelen	0.4151268168590932
2017-01-08 06:55:09.751	(Pristine SO Island) Kerguelen
2017-01-08 06:55:11.664	(Pristine SO Island) Kerguelen
2017-01-08 06:55:14.437	(Pristine SO Island) Kerguelen
2017-01-08 06:55:17.051	(Pristine SO Island) Kerguelen
2017-01-08 06:55:25.835	(Pristine SO Island) Kerguelen
2017-01-08 06:55:27.829	(Pristine SO Island) Kerguelen
2017-01-08 06:55:28.250	(Pristine SO Island) Kerguelen
2017-01-08 06:55:34.394	(Pristine SO Island) Kerguelen
2017-01-08 06:55:40.051	(Pristine SO Island) Kerguelen
2017-01-08 06:55:40.926	(Pristine SO Island) Kerguelen
2017-01-08 06:55:46.147	(Pristine SO Island) Kerguelen
2017-01-08 06:55:46.481	(Pristine SO Island) Kerguelen
2017-01-08 06:56:16.964	(Pristine SO Island) Kerguelen
2017-01-08 06:56:18.354	(Pristine SO Island) Kerguelen
2017-01-08 06:56:21.546	(Pristine SO Island) Kerguelen
2017-01-08 06:56:38.204	(Pristine SO Island) Kerguelen
2017-01-08 06:56:46.204	(Pristine SO Island) Kerguelen
2017-01-08 06:56:46.888	(Pristine SO Island) Kerguelen
2017-01-08 06:56:46.971	(Pristine SO Island) Kerguelen
2017-01-08 06:56:50.526	(Pristine SO Island) Kerguelen
2017-01-08 06:56:53.661	(Pristine SO Island) Kerguelen
2017-01-08 06:56:58.594	(Pristine SO Island) Kerguelen	0.1393474814007296
2017-01-08 06:56:59.385	(Pristine SO Island) Kerguelen
2017-01-08 06:57:12.712	(Pristine SO Island) Kerguelen
2017-01-08 06:57:18.256	(Pristine SO Island) Kerguelen
2017-01-08 06:57:20.132	(Pristine SO Island) Kerguelen	0.0967844974825355
2017-01-08 06:57:21.057	(Pristine SO Island) Kerguelen	0.4397646443102144
2017-01-08 06:57:21.515	(Pristine SO Island) Kerguelen
2017-01-08 06:57:25.940	(Pristine SO Island) Kerguelen
2017-01-08 06:57:27.211	(Pristine SO Island) Kerguelen
2017-01-08 06:57:43.455	(Pristine SO Island) Kerguelen
2017-01-08 06:57:49.121	(Pristine SO Island) Kerguelen	0.14662478918902866
2017-01-08 06:57:51.091	(Pristine SO Island) Kerguelen
2017-01-08 06:58:03.637	(Pristine SO Island) Kerguelen
2017-01-08 06:58:09.624	(Pristine SO Island) Kerguelen	0.1490478685701328
2017-01-08 06:58:39.246	(Pristine SO Island) Kerguelen	0.9942650387458649
2017-01-08 06:58:43.022	(Pristine SO Island) Kerguelen	0.3509102506559153
2017-01-08 06:58:47.937	(Pristine SO Island) Kerguelen	0.11598347388995459
2017-01-08 06:58:48.607	(Pristine SO Island) Kerguelen
2017-01-08 06:58:54.793	(Pristine SO Island) Kerguelen
2017-01-08 06:59:04.583	(Pristine SO Island) Kerguelen	0.3181379369261749
2017-01-08 06:59:06.965	(Pristine SO Island) Kerguelen
2017-01-08 06:59:14.811	(Pristine SO Island) Kerguelen
2017-01-08 06:59:15.007	(Pristine SO Island) Kerguelen
2017-01-08 06:59:25.994	(Pristine SO Island) Kerguelen
2017-01-08 06:59:32.772	(Pristine SO Island) Kerguelen
2017-01-08 06:59:36.253	(Pristine SO Island) Kerguelen	0.1045624316379344
2017-01-08 06:59:37.729	(Pristine SO Island) Kerguelen	0.09663462664795101
2017-01-08 06:59:51.537	(Pristine SO Island) Kerguelen
2017-01-08 07:00:13.480	(Pristine SO Island) Kerguelen	0.10591237625178446
2017-01-08 07:00:28.110	(Pristine SO Island) Kerguelen
2017-01-08 07:00:34.089	(Pristine SO Island) Kerguelen
2017-01-08 07:00:36.680	(Pristine SO Island) Kerguelen	0.11407419404666796
2017-01-08 07:00:43.303	(Pristine SO Island) Kerguelen
2017-01-08 07:00:51.796	(Pristine SO Island) Kerguelen
2017-01-08 07:00:58.064	(Pristine SO Island) Kerguelen
2017-01-08 07:01:01.174	(Pristine SO Island) Kerguelen	0.11898434572225232
2017-01-08 07:01:02.549	(Pristine SO Island) Kerguelen	2.9632457875371
2017-01-08 07:01:03.910	(Pristine SO Island) Kerguelen
2017-01-08 07:01:07.639	(Pristine SO Island) Kerguelen	0.10492722494227973
2017-01-08 07:01:26.395	(Pristine SO Island) Kerguelen
2017-01-08 07:01:47.187	(Pristine SO Island) Kerguelen
2017-01-08 07:01:47.441	(Pristine SO Island) Kerguelen
2017-01-08 07:01:48.936	(Pristine SO Island) Kerguelen
2017-01-08 07:02:01.551	(Pristine SO Island) Kerguelen
2017-01-08 07:02:10.220	(Pristine SO Island) Kerguelen
2017-01-08 07:02:13.081	(Pristine SO Island) Kerguelen	0.12363922473210937
2017-01-08 07:02:20.332	(Pristine SO Island) Kerguelen
2017-01-08 07:02:28.068	(Pristine SO Island) Kerguelen	0.11995101789676636
2017-01-08 07:02:43.286	(Pristine SO Island) Kerguelen
2017-01-08 07:02:43.976	(Pristine SO Island) Kerguelen
2017-01-08 07:02:50.447	(Pristine SO Island) Kerguelen
2017-01-08 07:02:54.734	(Pristine SO Island) Kerguelen
2017-01-08 07:02:55.347	(Pristine SO Island) Kerguelen
2017-01-08 07:03:02.662	(Pristine SO Island) Kerguelen
2017-01-08 07:03:03.376	(Pristine SO Island) Kerguelen	0.533743460404428
2017-01-08 07:03:04.806	(Pristine SO Island) Kerguelen	0.1407245903162479
2017-01-08 07:03:05.734	(Pristine SO Island) Kerguelen
2017-01-08 07:03:07.958	(Pristine SO Island) Kerguelen	0.02084775598246668
2017-01-08 07:03:10.004	(Pristine SO Island) Kerguelen
2017-01-08 07:03:14.824	(Pristine SO Island) Kerguelen	0.3729196326478943
2017-01-08 07:03:16.868	(Pristine SO Island) Kerguelen
2017-01-08 07:03:20.142	(Pristine SO Island) Kerguelen
2017-01-08 07:03:21.423	(Pristine SO Island) Kerguelen
2017-01-08 07:03:24.346	(Pristine SO Island) Kerguelen
2017-01-08 07:03:41.279	(Pristine SO Island) Kerguelen
2017-01-08 07:03:47.139	(Pristine SO Island) Kerguelen
2017-01-08 07:03:54.268	(Pristine SO Island) Kerguelen	0.50706085632278
2017-01-08 07:03:59.380	(Pristine SO Island) Kerguelen	13.226387294926829
2017-01-08 07:03:59.558	(Pristine SO Island) Kerguelen
2017-01-08 07:04:00.519	(Pristine SO Island) Kerguelen	0.43641673508484596
2017-01-08 07:04:00.770	(Pristine SO Island) Kerguelen
2017-01-08 07:04:03.426	(Pristine SO Island) Kerguelen
2017-01-08 07:04:16.354	(Pristine SO Island) Kerguelen
2017-01-08 07:04:20.176	(Pristine SO Island) Kerguelen
2017-01-08 07:04:21.179	(Pristine SO Island) Kerguelen
2017-01-08 07:04:24.162	(Pristine SO Island) Kerguelen
2017-01-08 07:04:27.524	(Pristine SO Island) Kerguelen
2017-01-08 07:04:46.412	(Pristine SO Island) Kerguelen
2017-01-08 07:04:47.250	(Pristine SO Island) Kerguelen
2017-01-08 07:05:01.882	(Pristine SO Island) Kerguelen
2017-01-08 07:05:05.588	(Pristine SO Island) Kerguelen
2017-01-08 07:05:09.259	(Pristine SO Island) Kerguelen
2017-01-08 07:05:15.996	(Pristine SO Island) Kerguelen
2017-01-08 07:05:20.177	(Pristine SO Island) Kerguelen
2017-01-08 07:05:27.687	(Pristine SO Island) Kerguelen
2017-01-08 07:05:37.747	(Pristine SO Island) Kerguelen
2017-01-08 07:05:38.528	(Pristine SO Island) Kerguelen
2017-01-08 07:05:40.442	(Pristine SO Island) Kerguelen
2017-01-08 07:05:48.251	(Pristine SO Island) Kerguelen
2017-01-08 07:06:02.162	(Pristine SO Island) Kerguelen	0.13567819979436568
2017-01-08 07:06:29.624	(Pristine SO Island) Kerguelen
2017-01-08 07:06:30.218	(Pristine SO Island) Kerguelen
2017-01-08 07:06:38.429	(Pristine SO Island) Kerguelen
2017-01-08 07:06:42.548	(Pristine SO Island) Kerguelen
2017-01-08 07:06:54.111	(Pristine SO Island) Kerguelen
2017-01-08 07:07:04.663	(Pristine SO Island) Kerguelen	0.2491409095909562
2017-01-08 07:07:09.252	(Pristine SO Island) Kerguelen	0.3534083575108939
2017-01-08 07:07:24.178	(Pristine SO Island) Kerguelen	0.09851045445849181
2017-01-08 07:07:26.489	(Pristine SO Island) Kerguelen	0.7174773272272487
2017-01-08 07:07:33.334	(Pristine SO Island) Kerguelen	0.9482128809117211
2017-01-08 07:07:40.160	(Pristine SO Island) Kerguelen
2017-01-08 07:07:40.397	(Pristine SO Island) Kerguelen	0.12168495743683215
2017-01-08 07:07:46.388	(Pristine SO Island) Kerguelen
2017-01-08 07:07:48.513	(Pristine SO Island) Kerguelen	0.13540499896744174
2017-01-08 07:07:58.723	(Pristine SO Island) Kerguelen
2017-01-08 07:08:18.248	(Pristine SO Island) Kerguelen	0.12941911440175444
2017-01-08 07:08:21.952	(Pristine SO Island) Kerguelen
2017-01-08 07:08:23.159	(Pristine SO Island) Kerguelen	15.524926067541267
2017-01-08 07:08:23.541	(Pristine SO Island) Kerguelen
2017-01-08 07:08:37.814	(Pristine SO Island) Kerguelen
2017-01-08 07:08:39.771	(Pristine SO Island) Kerguelen
2017-01-08 07:08:40.939	(Pristine SO Island) Kerguelen	0.16315210634227864
2017-01-08 07:08:43.632	(Pristine SO Island) Kerguelen	0.10400638967091097
2017-01-08 07:08:49.760	(Pristine SO Island) Kerguelen	0.12319124521419002
2017-01-08 07:08:51.670	(Pristine SO Island) Kerguelen
2017-01-08 07:08:52.978	(Pristine SO Island) Kerguelen
2017-01-08 07:08:55.897	(Pristine SO Island) Kerguelen
2017-01-08 07:08:59.281	(Pristine SO Island) Kerguelen
2017-01-08 07:09:04.519	(Pristine SO Island) Kerguelen	0.48901756599528023
2017-01-08 07:09:06.904	(Pristine SO Island) Kerguelen
2017-01-08 07:09:10.894	(Pristine SO Island) Kerguelen	0.4454540686181679
2017-01-08 07:09:13.365	(Pristine SO Island) Kerguelen	0.09776784265733507
2017-01-08 07:09:14.865	(Pristine SO Island) Kerguelen
2017-01-08 07:09:21.065	(Pristine SO Island) Kerguelen
2017-01-08 07:09:21.697	(Pristine SO Island) Kerguelen
2017-01-08 07:09:28.306	(Pristine SO Island) Kerguelen	0.0949015924702955
2017-01-08 07:09:30.502	(Pristine SO Island) Kerguelen	0.10397885690385736
2017-01-08 07:09:34.243	(Pristine SO Island) Kerguelen	0.1066215031973434
2017-01-08 07:09:36.266	(Pristine SO Island) Kerguelen	0.10032312643283851
2017-01-08 07:09:39.100	(Pristine SO Island) Kerguelen
2017-01-08 07:09:40.899	(Pristine SO Island) Kerguelen
2017-01-08 07:09:44.548	(Pristine SO Island) Kerguelen
2017-01-08 07:10:10.437	(Pristine SO Island) Kerguelen
2017-01-08 07:10:23.572	(Pristine SO Island) Kerguelen
2017-01-08 07:10:27.478	(Pristine SO Island) Kerguelen	9.596405527179469
2017-01-08 07:10:42.569	(Pristine SO Island) Kerguelen
2017-01-08 07:10:44.254	(Pristine SO Island) Kerguelen
2017-01-08 07:10:45.411	(Pristine SO Island) Kerguelen
2017-01-08 07:10:46.261	(Pristine SO Island) Kerguelen	0.10775038855157927
2017-01-08 07:10:48.995	(Pristine SO Island) Kerguelen	0.11403479234068684
2017-01-08 07:11:06.219	(Pristine SO Island) Kerguelen	0.12670505906517343
2017-01-08 07:11:12.005	(Pristine SO Island) Kerguelen	0.15298232037367301
2017-01-08 07:11:14.321	(Pristine SO Island) Kerguelen
2017-01-08 07:11:15.110	(Pristine SO Island) Kerguelen	0.12482232413102598
2017-01-08 07:11:24.777	(Pristine SO Island) Kerguelen
2017-01-08 07:11:31.975	(Pristine SO Island) Kerguelen
2017-01-08 07:11:34.625	(Pristine SO Island) Kerguelen
2017-01-08 07:11:46.981	(Pristine SO Island) Kerguelen
2017-01-08 07:11:51.399	(Pristine SO Island) Kerguelen
2017-01-08 07:11:51.615	(Pristine SO Island) Kerguelen
2017-01-08 07:11:54.048	(Pristine SO Island) Kerguelen
2017-01-08 07:11:54.493	(Pristine SO Island) Kerguelen
2017-01-08 07:12:05.998	(Pristine SO Island) Kerguelen
2017-01-08 07:12:06.422	(Pristine SO Island) Kerguelen
2017-01-08 07:12:10.956	(Pristine SO Island) Kerguelen
2017-01-08 07:12:26.056	(Pristine SO Island) Kerguelen
2017-01-08 07:12:26.848	(Pristine SO Island) Kerguelen
2017-01-08 07:12:30.971	(Pristine SO Island) Kerguelen
2017-01-08 07:12:52.676	(Pristine SO Island) Kerguelen
2017-01-08 07:13:29.399	(Pristine SO Island) Kerguelen	0.17956913314390027
2017-01-08 07:13:48.975	(Pristine SO Island) Kerguelen
2017-01-08 07:13:49.902	(Pristine SO Island) Kerguelen
2017-01-08 07:14:04.417	(Pristine SO Island) Kerguelen	0.12157276787105677
2017-01-08 07:14:05.164	(Pristine SO Island) Kerguelen
2017-01-08 07:14:06.864	(Pristine SO Island) Kerguelen
2017-01-08 07:14:14.777	(Pristine SO Island) Kerguelen	0.12430086231750823
2017-01-08 07:14:15.521	(Pristine SO Island) Kerguelen
2017-01-08 07:14:18.412	(Pristine SO Island) Kerguelen	0.19226236608555955
2017-01-08 07:14:21.241	(Pristine SO Island) Kerguelen	0.06421668885541847
2017-01-08 07:14:25.114	(Pristine SO Island) Kerguelen
2017-01-08 07:14:28.664	(Pristine SO Island) Kerguelen
2017-01-08 07:14:31.392	(Pristine SO Island) Kerguelen	0.1094317639036966
2017-01-08 07:14:32.783	(Pristine SO Island) Kerguelen	1.0061341515897164
2017-01-08 07:14:51.985	(Pristine SO Island) Kerguelen
2017-01-08 07:14:52.227	(Pristine SO Island) Kerguelen
2017-01-08 07:14:58.083	(Pristine SO Island) Kerguelen	0.10514555295649966
2017-01-08 07:15:11.755	(Pristine SO Island) Kerguelen
2017-01-08 07:15:13.138	(Pristine SO Island) Kerguelen
2017-01-08 07:15:23.550	(Pristine SO Island) Kerguelen
2017-01-08 07:15:27.253	(Pristine SO Island) Kerguelen	0.2525168025498424
2017-01-08 07:15:31.506	(Pristine SO Island) Kerguelen
2017-01-08 07:15:34.421	(Pristine SO Island) Kerguelen
2017-01-08 07:15:38.505	(Pristine SO Island) Kerguelen	0.13413317014644222
2017-01-08 07:15:43.098	(Pristine SO Island) Kerguelen	0.10509850444490144
2017-01-08 07:15:46.840	(Pristine SO Island) Kerguelen
2017-01-08 07:15:48.181	(Pristine SO Island) Kerguelen
2017-01-08 07:15:48.246	(Pristine SO Island) Kerguelen
2017-01-08 07:15:52.101	(Pristine SO Island) Kerguelen
2017-01-08 07:15:54.336	(Pristine SO Island) Kerguelen	0.1121203866942257
2017-01-08 07:16:19.951	(Pristine SO Island) Kerguelen	0.07660963698877854
2017-01-08 07:16:20.993	(Pristine SO Island) Kerguelen
2017-01-08 07:16:22.960	(Pristine SO Island) Kerguelen	0.07254872143569017
2017-01-08 07:16:31.717	(Pristine SO Island) Kerguelen
2017-01-08 07:16:37.947	(Pristine SO Island) Kerguelen
2017-01-08 07:16:38.201	(Pristine SO Island) Kerguelen
2017-01-08 07:16:49.954	(Pristine SO Island) Kerguelen
2017-01-08 07:16:54.954	(Pristine SO Island) Kerguelen
2017-01-08 07:16:56.056	(Pristine SO Island) Kerguelen
2017-01-08 07:17:07.159	(Pristine SO Island) Kerguelen
2017-01-08 07:17:21.911	(Pristine SO Island) Kerguelen
2017-01-08 07:17:36.003	(Pristine SO Island) Kerguelen	0.11573665815129079
2017-01-08 07:17:43.770	(Pristine SO Island) Kerguelen
2017-01-08 07:17:46.822	(Pristine SO Island) Kerguelen
2017-01-08 07:17:54.130	(Pristine SO Island) Kerguelen	1.0009117419384217
2017-01-08 07:17:54.695	(Pristine SO Island) Kerguelen
2017-01-08 07:17:56.009	(Pristine SO Island) Kerguelen
2017-01-08 07:18:00.479	(Pristine SO Island) Kerguelen
2017-01-08 07:18:04.839	(Pristine SO Island) Kerguelen	1.0061341515897164
2017-01-08 07:18:04.964	(Pristine SO Island) Kerguelen	0.2982602615824149
2017-01-08 07:18:07.154	(Pristine SO Island) Kerguelen	0.6078067245500611
2017-01-08 07:18:10.824	(Pristine SO Island) Kerguelen
2017-01-08 07:18:12.531	(Pristine SO Island) Kerguelen
2017-01-08 07:18:16.635	(Pristine SO Island) Kerguelen
2017-01-08 07:18:17.958	(Pristine SO Island) Kerguelen	0.45473016634448815
2017-01-08 07:18:18.971	(Pristine SO Island) Kerguelen
2017-01-08 07:18:26.179	(Pristine SO Island) Kerguelen	0.48436795097400587
2017-01-08 07:18:26.584	(Pristine SO Island) Kerguelen	0.12752557930966496
2017-01-08 07:18:30.860	(Pristine SO Island) Kerguelen
2017-01-08 07:18:41.212	(Pristine SO Island) Kerguelen
2017-01-08 07:18:47.430	(Pristine SO Island) Kerguelen	0.19844911596906056
2017-01-08 07:18:54.732	(Pristine SO Island) Kerguelen
2017-01-08 07:19:04.097	(Pristine SO Island) Kerguelen
2017-01-08 07:19:07.656	(Pristine SO Island) Kerguelen
2017-01-08 07:19:08.018	(Pristine SO Island) Kerguelen	0.12360865569656537
2017-01-08 07:19:30.901	(Pristine SO Island) Kerguelen
2017-01-08 07:19:32.556	(Pristine SO Island) Kerguelen
2017-01-08 07:19:35.368	(Pristine SO Island) Kerguelen	0.06333747706312397
2017-01-08 07:20:02.556	(Pristine SO Island) Kerguelen	0.11479486800802764
2017-01-08 07:20:13.733	(Pristine SO Island) Kerguelen	0.35547292808967595
2017-01-08 07:20:17.186	(Pristine SO Island) Kerguelen	0.33076313923751455
2017-01-08 07:20:22.991	(Pristine SO Island) Kerguelen
2017-01-08 07:20:23.865	(Pristine SO Island) Kerguelen
2017-01-08 07:20:35.416	(Pristine SO Island) Kerguelen	0.10387121639725995
2017-01-08 07:20:43.504	(Pristine SO Island) Kerguelen	0.07155506892827494
2017-01-08 07:20:57.266	(Pristine SO Island) Kerguelen	0.05912269540851762
2017-01-08 07:21:06.829	(Pristine SO Island) Kerguelen
2017-01-08 07:21:10.031	(Pristine SO Island) Kerguelen
2017-01-08 07:21:12.480	(Pristine SO Island) Kerguelen
2017-01-08 07:21:12.493	(Pristine SO Island) Kerguelen
2017-01-08 07:21:14.049	(Pristine SO Island) Kerguelen
2017-01-08 07:21:15.389	(Pristine SO Island) Kerguelen
2017-01-08 07:21:15.946	(Pristine SO Island) Kerguelen
[truncated: 188,084 more rows]
